# Supplementary material for: Superinfection with drug-resistant HIV is rare and does not contribute substantially to therapy failure in a large European cohort
Source: BMC Infect Dis. 2013 Nov 12;13:537. doi: 10.1186/1471-2334-13-537 (PMC3879221; doi:10.1186/1471-2334-13-537)
Supplement: Additional file 1 — Software for evaluating phylogenetic trees with respect to superinfection. The archive contains Ruby scripts that perform the evaluation of a phylogenetic tree. See README in the archive for details. [file 1471-2334-13-537-S1.zip]

Archive with 13 entries (10 files):
- additionalfile2source/
- additionalfile2source/.DS_Store
- __MACOSX/
- __MACOSX/additionalfile2source/
- __MACOSX/additionalfile2source/._.DS_Store
- additionalfile2source/evaluate_dual_infections.rb
- additionalfile2source/find_clusters_partial.published.rb
- __MACOSX/additionalfile2source/._find_clusters_partial.published.rb
- additionalfile2source/lib_trollop.rb
- __MACOSX/additionalfile2source/._lib_trollop.rb
- additionalfile2source/README
- additionalfile2source/tree.class.rb
- __MACOSX/additionalfile2source/._tree.class.rb
