# Supplementary material for: Superinfection with drug-resistant HIV is rare and does not contribute substantially to therapy failure in a large European cohort
Source: BMC Infect Dis. 2013 Nov 12;13:537. doi: 10.1186/1471-2334-13-537 (PMC3879221; doi:10.1186/1471-2334-13-537)
Supplement: Additional file 1 — Software for evaluating phylogenetic trees with respect to superinfection. The archive contains Ruby scripts that perform the evaluation of a phylogenetic tree. See README in the archive for details. [file 1471-2334-13-537-S1.zip › additionalfile2source/evaluate_dual_infections.rb]

#!/usr/bin/env ruby

# 	 Copyright 2012 Istvan Bartha and Viktor Muller

#    Licensed under the Apache License, Version 2.0 (the "License");
#    you may not use this file except in compliance with the License.
#    You may obtain a copy of the License at

#      http://www.apache.org/licenses/LICENSE-2.0

#    Unless required by applicable law or agreed to in writing, software
#    distributed under the License is distributed on an "AS IS" BASIS,
#    WITHOUT WARRANTIES OR CONDITIONS OF ANY KIND, either express or implied.
#    See the License for the specific language governing permissions and
#    limitations under the License.

require "#{File.dirname(__FILE__)}/lib_trollop.rb"
require "#{File.dirname(__FILE__)}/find_clusters_partial.published.rb"

opts = Trollop::options do
	version "Evaluation of phylogenetic trees with respect to dual infection. Version 1."
	banner <<-EOS


	Evaluation of phylogenetic trees with respect to dual infection
	Copyright (C) 2012  Istvan Bartha and Viktor Muller
	Licensed under the Apache License, Version 2.0

    Unless required by applicable law or agreed to in writing, Licensor provides
    the Work (and each Contributor provides its Contributions) on an "AS IS"
    BASIS, WITHOUT WARRANTIES OR CONDITIONS OF ANY KIND, either express or 
    implied, including, without limitation, any warranties or conditions of 
    TITLE, NON-INFRINGEMENT, MERCHANTABILITY, or FITNESS FOR A PARTICULAR 
    PURPOSE. You are solely responsible for determining the appropriateness of 
    using or redistributing the Work and assume any risks associated with Your 
    exercise of permissions under this License.

	Evaluates a newick formatted phylogenetic tree on dual infection.
	Creates a partial clustering on the patients' sequences based on the input tree.
	Branch support values must be in [0..1].
	Prints the clusters and size of the minimal subtree that incorporates all the patients' sequences.

	
	EOS

	opt :tree, "Path to a newick formatted tree file. Branch supports must be in [0..1].",
	:type => String, :required => true
	opt :threshold, "Threshold on branch support. Low threshold branches will be removed. Must be in [0..1]", :default => 0.0, :short => 'r'
	opt :sequence_list, "List of sequence names which belong to the patient under examination.", :type => :strings, :required => true
	opt :disabled_sequences, "List of sequence names. These will be ignored.", :type => :strings, :default => [""]
	opt :machine_readable, "Generate human readable output. Otherwise outputs the number of clusters, then a line containing only a #. Then outputs the clusters separated by a line containing two #s. Then outputs the size of the minimal subtree after a line containing only three #s.", :default => false, :short => "m"
end
Trollop::die :threshold, "must be in [0..1]" if opts[:threshold] && (opts[:threshold] > 1 || opts[:threshold] < 0)
Trollop::die :tree, "must exist" unless File.exist?(opts[:tree]) if opts[:tree]


res1 = find_clusters_and_compute_subtreesize(opts[:sequence_list],opts[:tree],opts[:threshold],opts[:disabled_sequences] - [""])

if !opts[:machine_readable] 
	puts "Found #{res1[:clusters].nitems} clusters: " + res1[:clusters].inspect
	puts "The size of minimal subtree which contains all the patients' sequences is #{res1[:minimalsubtreesize]}."
	exit 0
else
	puts res1[:clusters].nitems
	puts '#'
	puts res1[:clusters].map{|cl|
			cl.join("\n")
		}.join('##')
	puts '###'
	puts res1[:minimalsubtreesize]
end
