# Supplementary material for: Superinfection with drug-resistant HIV is rare and does not contribute substantially to therapy failure in a large European cohort
Source: BMC Infect Dis. 2013 Nov 12;13:537. doi: 10.1186/1471-2334-13-537 (PMC3879221; doi:10.1186/1471-2334-13-537)
Supplement: Additional file 1 — Software for evaluating phylogenetic trees with respect to superinfection. The archive contains Ruby scripts that perform the evaluation of a phylogenetic tree. See README in the archive for details. [file 1471-2334-13-537-S1.zip › additionalfile2source/find_clusters_partial.published.rb]

#    Copyright 2012 Istvan Bartha and Viktor Muller

#    Licensed under the Apache License, Version 2.0 (the "License");
#    you may not use this file except in compliance with the License.
#    You may obtain a copy of the License at

#      http://www.apache.org/licenses/LICENSE-2.0

#    Unless required by applicable law or agreed to in writing, software
#    distributed under the License is distributed on an "AS IS" BASIS,
#    WITHOUT WARRANTIES OR CONDITIONS OF ANY KIND, either express or implied.
#    See the License for the specific language governing permissions and
#    limitations under the License.

require "#{File.dirname(__FILE__)}/tree.class.rb"


# Evaluate the tree with respect to dual infections.
#
# Creates a partial clustering of the patients' sequences and 
# counts the size of the minimal subtree which encloses all the patients' sequences.
# param: patientssequencesin is an array of strings with the patients' sequence names.
# param: filename is a string with the path to the newick file
# param: is a double with the threshold on branch supports.
# param: disabledsequences is an array of strings with sequence names. 
def find_clusters_and_compute_subtreesize(patientssequencesin,filename,threshold,disabledsequences)

  pid = "9999"
  f = File.open(filename,"r")

  tree = Tree.new(f)
  leaves = tree.leaves

  # Remove disabled sequences
  leaves.each do |leaf|
    if disabledsequences.include?(leaf.name.to_s)
      p = leaf.parent
      p.children.delete(leaf)
    end
  end
  leaves = tree.leaves

  patientssequences = patientssequencesin & tree.leaves.map{|x| x.name.to_s}


  # Assign pid to the appropriate leaves, and propagate this information up to the root
  if tree.root != nil
    queue = []
    leaves.each do |l|
      x = -1
      if patientssequences.include?(l.name.to_s)
        x = pid
      else
        x = -1
      end
      l.pattern << x
    end
    leaves.each do |l|
      queue << l
    end
    while queue.nitems > 0
      x = queue.first
      queue.delete(x)
      if x.parent != nil
        xp = x.parent
        xp.pattern += x.pattern
        xp.pattern.uniq!
        queue << xp
      end
    end
  end

  bs = BipartitionSystem.new(tree)
  markedsequences = []
  markednodes = []
  markedbps = []
  result = []

  # Find bipartitions which 
  # A) have a higher support than the threshold
  # B) define 2 non monophyletic subtree with respect to the patient in focus (pid)
strongbipartitions = []
bs.set.each do |bp|
  if bp.support >= threshold
    strongbipartitions << bp
  end
end
bipartitionswith2mixedsets = []
strongbipartitions.each do |bp|
  mixedsets = bp.has_mixed_set(pid.to_s)
  if mixedsets.nitems == 2        
    bipartitionswith2mixedsets << bp
  end
end

  # Try to identify sequence clusters
  patientssequences.each do |unused|
    # Find Minimum with Condition. Condition: the subtree which we select does not share 
    # leaves with other already selected subtrees AND the bipartition should not be already selected          
    bool = false
    minimumbp = "fakeinit"
    minimumset = "fakeinit"
    minimumvalue = 1
    bipartitionswith2mixedsets.each do |bp|
      bp.each do |bpset|
        if (markednodes & bpset).nitems == 0 && !markedbps.include?(bp)
          if !bool
            bool = true
            minimumbp = bp
            minimumset = bpset
            minimumvalue = bpset.size
          else
            if bpset.size < minimumvalue
              minimumbp = bp
              minimumset = bpset
              minimumvalue = bpset.size
            end
          end
        end
      end
    end
    # In case the the previous findminimum succeeded:
    if bool 
      list = [] # empty cluster
      markedbps << minimumbp # mark the bipartition
      minimumset.each do |node|
        markednodes << node # mark the leaves of the subtree

        # if this leaf (sequence) belongs to the patient (pid)
        if node.pattern.first.to_s == pid.to_s
          markedsequences << node.name.to_s # mark the sequence as part of any cluster
          list << node.name.to_s # add the sequence to the cluster
        end
      end
      result << list # add the cluster to the resulting list of clusters
    else
    end
  end

  if result.nitems >= 2
    (patientssequences - markedsequences).each do |pseq|
      # puts "## Sequence not clustered ##"
      # puts pid.to_s
      # puts pseq.to_s
      # puts "#####"            
    end
  end

  # Search of clusters is over. Return result or all the patient's sequences in one cluster
  clusteringresults = if result.nitems >= 2
    result
  else
    [patientssequences]
  end

  # Get the minimal subtree size
  # Conditioned Find Minimum, 
  #   with condition: all the patients' sequences are in side of the partitioning
  #   with the objective function: size of that side
  bool = false
  minimumbp = "fakeinit"
  minimumset = "fakeinit"
  minimumvalue = 1
  strongbipartitions.each do |bp|
    bp.each do |bpset|
      if (bpset.map{|x| x.name.to_s} & patientssequences).nitems == patientssequences.nitems
        if !bool
          bool = true
          minimumbp = bp
          minimumset = bpset
          minimumvalue = bpset.size
        else
          if bpset.size < minimumvalue
            minimumbp = bp
            minimumset = bpset
            minimumvalue = bpset.size
          end
        end
      end
    end
  end

  subtreesize = 
  if bool 
    minimumvalue
  else
    tree.leaves.nitems
  end

  {:clusters => clusteringresults, :minimalsubtreesize => subtreesize}

end
