# Supplementary material for: Superinfection with drug-resistant HIV is rare and does not contribute substantially to therapy failure in a large European cohort
Source: BMC Infect Dis. 2013 Nov 12;13:537. doi: 10.1186/1471-2334-13-537 (PMC3879221; doi:10.1186/1471-2334-13-537)
Supplement: Additional file 1 — Software for evaluating phylogenetic trees with respect to superinfection. The archive contains Ruby scripts that perform the evaluation of a phylogenetic tree. See README in the archive for details. [file 1471-2334-13-537-S1.zip › additionalfile2source/README]

LICENSE
The software is licenced under the Apache License 2.0 . 
This software uses the Trollop library which has its own licensing terms (see lib_trollop.rb for details).

DEPENDENCIES
1. Ruby interpreter (see http://www.ruby-lang.org/ ).

USAGE
Run the evaluate_dual_infections.rb script from the command line. Either via shebang or directly via the ruby interpreter. 

$ ./evaluate_dual_infections.rb --help

CONTENTS
1. evaluate_dual_infections.rb 
Command line executable. Use with shebang (e.g. "./evaluate_dual_infections.rb") or directly with the ruby interpreter (ruby evaluate_dual_infections.rb). 

2. find_clusters_partial.published.rb 
Ruby script containing the function which evaluates the trees. This file depends on the contents of tree.class.rb .
