# Supplementary material for: Superinfection with drug-resistant HIV is rare and does not contribute substantially to therapy failure in a large European cohort
Source: BMC Infect Dis. 2013 Nov 12;13:537. doi: 10.1186/1471-2334-13-537 (PMC3879221; doi:10.1186/1471-2334-13-537)
Supplement: Additional file 1 — Software for evaluating phylogenetic trees with respect to superinfection. The archive contains Ruby scripts that perform the evaluation of a phylogenetic tree. See README in the archive for details. [file 1471-2334-13-537-S1.zip › additionalfile2source/tree.class.rb]

#    Copyright 2012 Istvan Bartha and Viktor Muller

#    Licensed under the Apache License, Version 2.0 (the "License");
#    you may not use this file except in compliance with the License.
#    You may obtain a copy of the License at

#      http://www.apache.org/licenses/LICENSE-2.0

#    Unless required by applicable law or agreed to in writing, software
#    distributed under the License is distributed on an "AS IS" BASIS,
#    WITHOUT WARRANTIES OR CONDITIONS OF ANY KIND, either express or implied.
#    See the License for the specific language governing permissions and
#    limitations under the License.


class Tree

  class Node
    attr_accessor :name
    attr_accessor :distance
    attr_accessor :support
    attr_accessor :leaf
    attr_accessor :root
    attr_accessor :pattern

    attr_accessor :parent
    attr_accessor :children

    def initialize
      self.pattern = []
    end

    # Returns string about the nodes properties, without recursion
    def description
      return "Name: #{self.name.to_s}, distance: #{self.distance.to_s}, pattern: #{self.pattern.to_s}, support: #{self.support.to_s}, leaf: #{self.leaf.to_s}, number of children: #{self.children.nitems.to_s if self.children}"
    end

    def inspect
      return self.description
    end

    def output_newick(ios)
      if self.children == nil || self.children.nitems == 0
        ios.write self.name.to_s + ":" + self.distance.to_s
        if self.root
          ios.write ";"
        end
      else
        ios.write "("
        self.children.each_index do |chi|
          self.children[chi].output_newick(ios)
          ios.write "," unless chi == self.children.nitems - 1
        end
        ios.write ")" + self.support.to_s
        # Usually only root node does not have a distance
        if self.root
          if self.distance != nil
            ios.write self.name.to_s + ":" + self.distance.to_s
          end
          ios.write ";"
        else
          ios.write ":" + self.distance.to_s
        end
      end
    end

    def leaves
      if self.children == nil || self.children.nitems == 0
        return [self]
      else
        rt = []
        self.children.each do |ch|
          rt << ch.leaves.flatten
        end
        return rt.flatten
      end
    end

    def descendents_and_me
      if self.children == nil || self.children.nitems == 0
        return [self]
      else
        rt = []
        self.children.each do |ch|
          rt << ch.descendents_and_me
        end
        rt << self
        return rt
      end
    end

    def ancestors_and_me
      if self.parent == nil
        return [self]
      else
        return [self] + [self.parent.ancestors_and_me].flatten
      end
    end

    def copy(parent)
      if self.children == nil || self.children.nitems == 0
        n = Node.new
        n.name = self.name
        n.support = self.support
        n.distance = self.distance
        n.leaf = self.leaf
        n.pattern = self.pattern
        n.parent = parent if parent
        return n
      else
        n = Node.new
        n.name = self.name
        n.support = self.support
        n.distance = self.distance
        n.leaf = self.leaf
        n.pattern = self.pattern
        n.children = []
        n.parent = parent if parent
        self.children.each do |ch|
          n.children << ch.copy(n)
        end
        return n
      end
    end

    def subtree_is_monophyletic_on_pattern(pattern_id, complementer)
      if self.leaf
        return true
      else
        counter = 0
        clean_nodes = []
        mixed_nodes = []
        self.children.each do |ch|
          if ch.pattern.include?(pattern_id) && ch.pattern.nitems > 1
            counter +=1
            mixed_nodes << ch
          else
            clean_nodes << ch
          end
        end
        if counter > 1
          return false
        end
        if counter == 0
          return true
        end
        if counter == 1
          # Kell: a tiszta részfák típusa egyezzen meg a komplementerrel és egymással
          ar = []
          clean_nodes.each do |n|
            if n.pattern.include?(pattern_id)
              ar << 1
            else
              ar << 0
            end
          end
          ar.uniq!
          if ar.nitems != 1
            return false
          else
            type = ar.first
            if complementer == nil
              return mixed_nodes.first.subtree_is_monophyletic_on_pattern(pattern_id,type)
            else
              if complementer == type
                return mixed_nodes.first.subtree_is_monophyletic_on_pattern(pattern_id,type)
              else
                return false
              end
            end
          end
        end
      end
    end

    def get_siblings
      if self.root == true
        return []
      else
        return self.parent.children - [self]
      end
    end

    # 1. Ha gyenge, akkor minden nem vegyes levelet letorlom
    # 2. Ha maradt meg gyereke, akkor beleszallok
    # 3. Ha gyenge es nincs gyereke, akkor letorlom ot magat
    def cut_threshold_old(pattern_id,threshold)
      sup = self.support
      if self.leaf
        sup = 1.0
      end
      if self.root
        sup = 0.0
      end
      if sup.to_f < threshold
        if children != nil && children.nitems > 0  
          tmp = []  
          children.each_with_index do |ch,i|
            if !ch.pattern.include?(pattern_id) || ch.pattern.nitems == 1
              tmp << i              
            end
          end
          tmp.sort!
          tmp.reverse!
          tmp.each do |x|
            children.delete_at(x)
          end
        end        
      end
      # if children != nil && children.nitems > 0
      #         children.each do |ch|
      #           ch.cut_threshold_old(pattern_id,threshold)
      #         end
      #       else
      #         if !self.leaf 
      #           self.leaf = true
      #           self.name = "deleted"+self.object_id.to_s
      #         end
      #       end
      if children != nil && children.nitems > 0
        tmp =[]
        children.each_with_index do |ch,i|
          x = ch.cut_threshold_old(pattern_id,threshold)
          if x == "deleteme"
            tmp << i
          end
        end
        tmp.sort!
        tmp.reverse!
        tmp.each do |x|
          children.delete_at(x)
        end
      end
      if sup.to_f < threshold && (children == nil || children.nitems == 0)
        if self.root
          self.pattern = []
          self.name = "uresfa"
        else
          return "deleteme"       
        end
      end   
    end

    def delete_linear_nodes
      if self.children != nil && self.children.nitems > 0
        if self.children.nitems == 1 && self.children.first.leaf == false
          self.parent.children << self.children.first
          self.parent.children.delete(self)
          self.children.first.parent = self.parent
          self.parent.pattern += self.pattern
          self.parent.pattern.uniq!
          self.children.first.delete_linear_nodes
        else
          self.children.each do |ch|
            ch.delete_linear_nodes
          end
        end        
      end
    end        

  end # End Node pattern definition

  attr_accessor :root


  # Init from file. parameter: IO instance
  def initialize(*args)
    # There is no proper constructor overload in Ruby, I define a single initiator method with variable size argument list
    if args.length >= 2 
      maximum_support = args[1][1]
      minimum_support = args[1][0]
    else
      maximum_support = 1.0
      minimum_support = 0.0
    end
    if args.length >= 1 # If not, we do nothing (creates an empty object)
      file = args.first
      stack = [] # Stack of allocated nodes
      if !file.eof?
        # Előreolvasással
        x = file.readchar.chr
        inner_node = false 
        counter_stack = [] # Stack of counters, which count the number of children of a parent node.
        while !file.eof?  
          if (x == "(")
            counter_stack << 0
          else
            # Read properties of a node: read along till the next ),;EOF char
            elem = ""
            while x != "," && x != ")" && x != ";"
              elem += x
              x = file.readchar.chr
            end
            elem = elem.split(":") # Node's name and distance is separated with :
            # Create node
            node = Node.new
            if inner_node
              node.support = ((elem[0].to_f-minimum_support)/(maximum_support - minimum_support)).to_s
            else
              node.name = elem[0]
            end
            node.distance = elem[1].to_f
            node.leaf = !inner_node
            if inner_node
              # Inner node has children, pop them out from the stack and associate with node
              node.children = []
              counter_stack.last.times do 
                ch = stack.pop
                ch.parent = node
                node.children << ch 
              end
              # Decrement counter_stack depth
              counter_stack.pop
              # Increase counter_stack's top element by 1 (represents the actual parent node)
              tmp = counter_stack.pop
              tmp = 0 unless tmp
              counter_stack << tmp + 1
              # Push the parent node on top of the stack
              stack << node
            else
              stack << node
              tmp = counter_stack.pop
              tmp = 0 unless tmp
              counter_stack << tmp + 1
            end
          end
          if (x == ")")
            # Next node is an inner node, it is the parent of its predecessors
            inner_node = true
          else 
            inner_node = false
          end

          if (x == ";")
            # Reached end of file, hook up root node
            node.root = true
            self.root = node
            return
          end
          # Előreolvasás
          x = file.readchar.chr
        end
      end
    end
  end

  # Writes the tree's representation to the IO instance in Newick format as follows:
  # (Name:distance,Name:distance)support:distance
  def output_newick(ios)
    self.root.output_newick(ios)
  end

  # Returns an array containing all leaf nodes in tree
  def leaves
    return self.root.leaves.flatten
  end

  # Returns all node in tree
  def nodes
    return self.root.descendents_and_me.flatten
  end

  # Returns an array containing all descendents of a node
  def descendents(node)
    return node.descendents_and_me.flatten - [node]
  end

  # Returns an array containing all ancestors of a node and the node itself
  def ancestors(node)
    return node.ancestors_and_me.flatten
  end

  def parent(node)
    return node.parent
  end

  def delete_linear_nodes
    self.root.delete_linear_nodes
  end

  # Return a copied subtree, which roots from node
  def subtree_copy(node)
    cpr = node.copy(nil)
    r = Tree.new
    r.root = cpr
    return r
  end

  # Returns a subtree of tree, which shares the nodes with self
  def subtree(node)
    r = Tree.new
    r.root = node
    return r
  end

  # Returns an inner node which separates/branches all the listed tip nodes from the rest of the tree. Returns nil if no such node exists.
  def get_partitioning_node_on(tipnode_list)
    if tipnode_list.empty?
      return nil
    end
    n = tipnode_list.first
    while n.leaves.nitems < tipnode_list.nitems
      n = n.parent
    end
    if n.leaves == tipnode_list
      return n
    else
      return nil
    end
  end

  def monophyletic_on?(pattern_id)
    if self.root.pattern.include?(pattern_id)
      return self.root.subtree_is_monophyletic_on_pattern(pattern_id,nil)
    else
      return true
    end
  end

  def merge_below_threshold(threshold)
    queue = []
    queue << self.root
    while queue.nitems != 0
      node = queue.pop
      if node.children != nil
        node.children.each do |ch|
          queue << ch
        end
      end
      if !node.root
        if !node.leaf
          if node.support.to_f < threshold
            node.children.each do |ch|
              node.parent.children << ch
              ch.parent = node.parent
            end
            node.parent.children.delete(node)
          end
        end
      end
    end
  end

  def merge_polytomic(pattern_id)
    queue = []
    queue << self.root
    while queue.nitems != 0
      node = queue.pop  
      if node.children != nil && node.children.nitems > 2
        foreigns = []
        patients = []
        tmp = []
        node.children.each_with_index do |ch,i|
          if ch.pattern.nitems == 1
            if ch.pattern.include?(pattern_id)
              patients << ch
            else
              foreigns << ch
            end
            tmp << i
          end
        end
        tmp.sort!
        tmp.reverse!
        tmp.each do |x|
          node.children.delete_at(x)
        end    
        if foreigns.nitems > 0
          name = "foreign"
          n = Node.new
          n.pattern = foreigns.first.pattern
          n.distance = foreigns.first.distance
          n.leaf = true
          n.name = name
          n.parent = node
          node.children << n
        end
        if patients.nitems > 0          
          name = patients.first.pattern.to_s
          patients.each{|x| name += "-"+x.name.to_s}
          n = Node.new
          n.pattern = patients.first.pattern
          n.distance = patients.first.distance
          n.leaf = true
          n.name = name
          n.parent = node
          node.children << n
        end
      end
      if node.children != nil
        node.children.each do |ch|
          queue << ch
        end
      end
    end
  end


  def cut_threshold_old(pattern_id, threshold)
    if self.root != nil
      self.root.cut_threshold_old(pattern_id,threshold)
    end
    if self.root.children != nil && self.root.children.nitems > 0
      while self.root.children.nitems == 1
        self.root = self.root.children.first
        self.root.root = true
        self.root.parent = nil
        if self.root.children == nil
          break
        end
      end    
      self.delete_linear_nodes
    end
  end

  def lowest_common_ancestor(node1,node2)
    list1 = self.ancestors(node1).reverse
    list2 = self.ancestors(node2).reverse
    while list1.first == list2.first && list1.nitems != 0 && list2.nitems != 0
      list1.delete_at(0)
      r = list2.delete_at(0)
    end
    return r
  end

  def delete_leaf(node)
    p = node.parent
    p.children.delete(node)
    if p.children.nitems == 1
      if p.parent.root != true
        p.children.first.distance += p.distance
        p.children.first.parent = p.parent
        p.parent.children << p.children.first
        p.parent.children.delete(p)
      end
    end
  end

  def get_highest_monophyletic_subtree(node)
    pattern_id = node.pattern
    x = node
    while (x.parent.pattern - pattern_id).nitems == 0 do
      x = x.parent
    end
    return self.subtree(x)
  end

  def clear_pattern
    self.nodes.each do |n|
      n.pattern = []
    end
  end

end

class BipartitionSystem

  class Bipartition
    attr_accessor :set1
    attr_accessor :set2   
    attr_accessor :support 

    def initialize(set1,set2,sup)
      self.set1 = set1
      self.set2 = set2
      self.support = sup
    end

    def empty?
      if set1.empty? || set2.empty?
        return true
      end
      return false
    end
    
    def each
      yield(set1)
      yield(set2)
    end

    # Equality, but does not overrides ==
    def same_branch(other)
      (((set1 == other.set1 && set2 == other.set2) || (set2 == other.set1 && set1 == other.set2)) && support == other.support)
    end

    # Size of the smaller branch/set.
    def smaller_size
      if set1.nitems > set2.nitems
        return set2.nitems
      else
        return set1.nitems
      end
    end
    
    def smaller
        if set1.nitems > set2.nitems
          return set2
        else
          return set1
        end
      end

    def clone
      xset1 = []
      self.set1.each do |y|
        xset1 << y
      end
      xset2 = []
      self.set2.each do |y|
        xset2 << y
      end
      xsup = self.support
      Bipartition.new(xset1,xset2,xsup)
    end

    def remove_nodes(list)
      list.each do |node|
        set1.delete(node)
        set2.delete(node)
      end
    end

    def is_clean_on(pattern_id)
      p1 = 0
      p2 = 0
      set1.each do |node|
        if (node.pattern.nitems == 1 && node.pattern.first == pattern_id)
          p1 +=1
        end
      end
      set2.each do |node|
        if (node.pattern.nitems == 1 && node.pattern.first == pattern_id)
          p2 +=1
        end
      end      
      if !(p1*p2 == 0)
        return false
      else
        if (p2 == 0 && p1-set1.nitems == 0) || (p1 == 0 && p2-set2.nitems == 0)
          return true
        else
          return false
        end
      end 
    end

    def is_forked_on(pattern_id)
      p1 = 0
      p2 = 0
      set1.each do |node|
        if (node.pattern.nitems == 1 && node.pattern.first == pattern_id)
          p1 +=1
        end
      end
      set2.each do |node|
        if (node.pattern.nitems == 1 && node.pattern.first == pattern_id)
          p2 +=1
        end
      end      
      if !(p1*p2 == 0) && set1.nitems-p1 > 0 && set2.nitems-p2 > 0
        return true
      else
        return false
      end 
    end

    def has_mixed_set(pattern_id)
      p1 = 0
      p2 = 0
      set1.each do |node|
        if (node.pattern.nitems == 1 && node.pattern.first == pattern_id)
          p1 +=1
        end
      end
      set2.each do |node|
        if (node.pattern.nitems == 1 && node.pattern.first == pattern_id)
          p2 +=1
        end
      end
      sets = []
      if set1.nitems-p1 > 0 && p1 > 0
        sets << set1
      end
      if set2.nitems - p2 > 0 && p2 > 0
        sets << set2
      end
      return sets
    end

    def self.is_good_pair(bp1,bp2,pattern_id)
      sets1 = bp1.has_mixed_set(pattern_id)
      sets2 = bp2.has_mixed_set(pattern_id)      
      if sets1.nitems == 0 || sets2.nitems == 0
        return false
      end
      if (sets1.first & sets2.first).nitems == 0 || (sets1.first & sets2.last).nitems == 0 || (sets1.last & sets2.first).nitems == 0 || (sets1.last & sets2.last).nitems == 0
        return true
      else
        return false
      end
    end

    def self.get_disjoint_mixed_sets(bp1,bp2,pattern_id)
      sets1 = bp1.has_mixed_set(pattern_id)
      sets2 = bp2.has_mixed_set(pattern_id)
      if (sets1.first & sets2.first).nitems == 0 
        return [sets1.first,sets2.first]
      elsif (sets1.first & sets2.last).nitems == 0 
        return [sets1.first,sets2.last]
      elsif (sets1.last & sets2.first).nitems == 0 
        return [sets1.last,sets2.first]
      elsif (sets1.last & sets2.last).nitems == 0
        return [sets1.last,sets2.last]
      else
        raise 'Hiba, az is_good_pair igazat kell visszaadjon mielott ez lefut'
      end
    end

  end # End of subclass definition


  attr_accessor :set

  # Monofiletikus-e?
  # Szigoruan nem monofiletikus-e?

  # Tree-bol
  def initialize(tree)
    if tree.class == Array
      self.set = tree
    else
      self.set = []
      all_leaves = tree.leaves
      tree.nodes.each do |node|
        sup = node.support.to_f
        if node.root
          sup = 0.0
        end
        if node.leaf
          sup = 1.0
        end
        self.set << Bipartition.new(tree.subtree(node).leaves, all_leaves - tree.subtree(node).leaves,sup)
      end
    end
  end

  def clone
    s = []
    set.each do |bp|
      s << bp.clone
    end
    BipartitionSystem.new(s)
  end

  def remove_nodes(list)
    markfordeletion = []
    set.each do |bp|
      bp.remove_nodes(list)
      if bp.empty?
        markfordeletion << bp
      end
    end
    markfordeletion.each do |bp|
      set.delete(bp)
    end
    markfordeletion = []
    i = 0
    while i < set.nitems do
      j = i+1
      while j < set.nitems do
        if set[i].same_branch(set[j])           
          markfordeletion << set[j]
        end
        j +=1
      end
      i+=1
    end
    markfordeletion.each do |bp|
      set.delete(bp)
    end
  end

  def is_superinfected_on?(pattern_id, threshold)
    bool1 = true
    bool2 = false
    set.each do |bipartition|
      if bipartition.is_clean_on(pattern_id) && bipartition.support >= threshold
        bool1 = false
      end
      if bipartition.is_forked_on(pattern_id) && bipartition.support >= threshold
        bool2 = true
      end
    end    
    return (bool1 && bool2)
  end

  def is_strictly_superinfected_on?(pattern_id,threshold)
    def combinations(array)
      result = []
      j = 0
      while j < array.length
        i = j + 1
        while i < array.length
          result << [array[i],array[j]]
          i +=1
        end
        j += 1
      end
      result
    end
    ar = []
    set.each do |bp|
      if bp.support >= threshold
        ar << bp
      end
    end
    comb = combinations(ar)
    comb.each do |pair|
      if Bipartition.is_good_pair(pair.first,pair.last,pattern_id)      
        return true
      end
    end
    return false    
  end

  def get_minimal_mixed_monophyletic_clusters(pattern_id,threshold)
    ar = []
    set.each do |bp|
      if bp.support >= threshold
        ar << bp
      end
    end
    bipartitionwithmixedsets = []
    ar.each do |bp|
      mixedsets = bp.has_mixed_set(pattern_id)
      if mixedsets.nitems == 2
        bipartitionwithmixedsets << bp
      end
    end
    if bipartitionwithmixedsets.nitems > 0
      minimum = bipartitionwithmixedsets.first.smaller_size
      minimumbp = bipartitionwithmixedsets.first
      bipartitionwithmixedsets.each do |bp|
        if bp.smaller_size < minimum
          minimumbp = bp
        end
      end
      return minimumbp.has_mixed_set(pattern_id)
    else
      return []
    end
  end


end
