# Supplementary material for: Superinfection with drug-resistant HIV is rare and does not contribute substantially to therapy failure in a large European cohort
Source: BMC Infect Dis. 2013 Nov 12;13:537. doi: 10.1186/1471-2334-13-537 (PMC3879221; doi:10.1186/1471-2334-13-537)
Supplement: Additional file 7 — Clinical parameters, treatment history and drug susceptibility scores of the two confirmed superinfection cases and of the putative superinfection case with high degenerative base count. The archive contains Excel tables with treatment history, CD4 cell counts, viral load measurements and drug susceptibility scores per sample. [file 1471-2334-13-537-S7.zip]

Archive with 11 entries (8 files):
- additionalfile7source/
- additionalfile7source/.DS_Store
- __MACOSX/
- __MACOSX/additionalfile7source/
- __MACOSX/additionalfile7source/._.DS_Store
- additionalfile7source/case13.xls
- __MACOSX/additionalfile7source/._case13.xls
- additionalfile7source/case14.xls
- __MACOSX/additionalfile7source/._case14.xls
- additionalfile7source/dbc+.xls
- __MACOSX/additionalfile7source/._dbc+.xls
