# Supplementary material for: Superinfection with drug-resistant HIV is rare and does not contribute substantially to therapy failure in a large European cohort
Source: BMC Infect Dis. 2013 Nov 12;13:537. doi: 10.1186/1471-2334-13-537 (PMC3879221; doi:10.1186/1471-2334-13-537)
Supplement: Additional file 7 — Clinical parameters, treatment history and drug susceptibility scores of the two confirmed superinfection cases and of the putative superinfection case with high degenerative base count. The archive contains Excel tables with treatment history, CD4 cell counts, viral load measurements and drug susceptibility scores per sample. [file 1471-2334-13-537-S7.zip › additionalfile7source/case13.xls]

## Sheet: clinical_tests
test	date	value
logVL	1996-11-06	3.30103	dimension: cell/ul or log10(RNA copies/ml)
CD4	1996-11-06	42
logVL	1997-07-28	3.3
CD4	1998-01-19	22
CD4	1998-05-01	21
CD4	1999-10-07	10
CD4	2000-02-21	10
logVL	2000-05-22	5.69897
logVL	2000-07-10	5.45939

## Sheet: phylogenetic_result
sampledate	strain
1996-11-06	1
1997-07-28	1
1998-01-19	1
1998-05-11	0
1998-11-09	1
1999-10-07	1
1999-11-04	1

## Sheet: treatments
start	stop	regime
1992-01-01	1993-12-31	AZT
1994-01-01	1995-11-09	DDI
1995-11-14	1996-07-22	3TC
1995-11-14	1996-07-22	AZT
1996-09-05	1997-01-07	AZT
1996-09-05	1997-01-07	RTV
1997-01-07	1997-06-19	3TC
1997-01-07	1997-06-19	D4T
1997-01-07	1997-06-19	RTV
1997-06-19	1997-08-26	D4T
1997-06-19	1997-08-26	DDI
1997-06-19	1997-08-26	SQV
1997-08-26	1998-02-24	D4T
1997-08-26	1998-02-24	DDI
1997-08-26	1998-02-24	NFV
1998-02-24	1998-03-19	D4T
1998-02-24	1998-03-19	DDI
1998-02-24	1998-03-19	EFV
1998-02-24	1998-03-19	NFV
1998-03-19	1998-05-30	D4T
1998-03-19	1998-05-30	EFV
1998-03-19	1998-05-30	NFV
1998-05-30	1998-07-29	D4T
1998-05-30	1998-07-29	DDI
1998-05-30	1998-07-29	EFV
1998-05-30	1998-07-29	NFV
1998-07-29	1998-09-23	D4T
1998-07-29	1998-09-23	EFV
1998-07-29	1998-09-23	NFV
1998-09-23	1998-11-30	D4T
1998-09-23	1998-11-30	DDI
1998-09-23	1998-11-30	IDV
1998-11-30	1999-09-20	DDI
1998-11-30	1999-09-20	EFV
1999-09-20	1999-12-15	3TC
1999-09-20	1999-12-15	APV
1999-09-20	1999-12-15	AZT
1999-12-15	NULL	DDI
1999-12-15	NULL	RTV
1999-12-15	NULL	SQV

## Sheet: drm_scores
sequence_date	stanfordscore	drug	drugclass
1996-11-06	12	3TC	NRTI
1996-11-06	64	ABC	NRTI
1996-11-06	49	ATV/r	PI
1996-11-06	65	AZT	NRTI
1996-11-06	60	D4T	NRTI
1996-11-06	74	DDI	NRTI
1996-11-06	6	DRV/r	PI
1996-11-06	32	FPV/r	PI
1996-11-06	12	FTC	NRTI
1996-11-06	59	IDV/r	PI
1996-11-06	47	LPV/r	PI
1996-11-06	85	NFV	PI
1996-11-06	30	SQV/r	PI
1996-11-06	44	TDF	NRTI
1996-11-06	32	TPV/r	PI
1997-07-28	77	3TC	NRTI
1997-07-28	78	ABC	NRTI
1997-07-28	59	AZT	NRTI
1997-07-28	57	D4T	NRTI
1997-07-28	81	DDI	NRTI
1997-07-28	77	FTC	NRTI
1997-07-28	38	TDF	NRTI
1998-01-19	77	3TC	NRTI
1998-01-19	86	ABC	NRTI
1998-01-19	74	AZT	NRTI
1998-01-19	69	D4T	NRTI
1998-01-19	89	DDI	NRTI
1998-01-19	77	FTC	NRTI
1998-01-19	43	TDF	NRTI
1998-05-11	60	3TC	NRTI
1998-05-11	20	ABC	NRTI
1998-05-11	20	ATV/r	PI
1998-05-11	48	AZT	NRTI
1998-05-11	32	D4T	NRTI
1998-05-11	13	DDI	NRTI
1998-05-11	2	DRV/r	PI
1998-05-11	15	FPV/r	PI
1998-05-11	60	FTC	NRTI
1998-05-11	30	IDV/r	PI
1998-05-11	10	LPV/r	PI
1998-05-11	60	NFV	PI
1998-05-11	40	SQV/r	PI
1998-05-11	13	TDF	NRTI
1998-05-11	2	TPV/r	PI
1998-11-09	77	3TC	NRTI
1998-11-09	91	ABC	NRTI
1998-11-09	103	ATV/r	PI
1998-11-09	102	AZT	NRTI
1998-11-09	134	D4T	NRTI
1998-11-09	109	DDI	NRTI
1998-11-09	30	DLV	NNRTI
1998-11-09	16	DRV/r	PI
1998-11-09	60	EFV	NNRTI
1998-11-09	15	ETR	NNRTI
1998-11-09	86	FPV/r	PI
1998-11-09	77	FTC	NRTI
1998-11-09	128	IDV/r	PI
1998-11-09	76	LPV/r	PI
1998-11-09	184	NFV	PI
1998-11-09	60	NVP	NNRTI
1998-11-09	114	SQV/r	PI
1998-11-09	56	TDF	NRTI
1998-11-09	74	TPV/r	PI
1999-10-07	77	3TC	NRTI
1999-10-07	91	ABC	NRTI
1999-10-07	102	AZT	NRTI
1999-10-07	134	D4T	NRTI
1999-10-07	109	DDI	NRTI
1999-10-07	130	DLV	NNRTI
1999-10-07	135	EFV	NNRTI
1999-10-07	65	ETR	NNRTI
1999-10-07	77	FTC	NRTI
1999-10-07	190	NVP	NNRTI
1999-10-07	56	TDF	NRTI
1999-11-04	22	3TC	NRTI
1999-11-04	84	ABC	NRTI
1999-11-04	59	ATV/r	PI
1999-11-04	103	AZT	NRTI
1999-11-04	144	D4T	NRTI
1999-11-04	124	DDI	NRTI
1999-11-04	130	DLV	NNRTI
1999-11-04	6	DRV/r	PI
1999-11-04	135	EFV	NNRTI
1999-11-04	65	ETR	NNRTI
1999-11-04	39	FPV/r	PI
1999-11-04	22	FTC	NRTI
1999-11-04	79	IDV/r	PI
1999-11-04	47	LPV/r	PI
1999-11-04	132	NFV	PI
1999-11-04	190	NVP	NNRTI
1999-11-04	57	SQV/r	PI
1999-11-04	57	TDF	NRTI
1999-11-04	19	TPV/r	PI

## Sheet: info
risk group	heterosexual
country	NA
gender	female
age	40
