# Supplementary material for: Superinfection with drug-resistant HIV is rare and does not contribute substantially to therapy failure in a large European cohort
Source: BMC Infect Dis. 2013 Nov 12;13:537. doi: 10.1186/1471-2334-13-537 (PMC3879221; doi:10.1186/1471-2334-13-537)
Supplement: Additional file 7 — Clinical parameters, treatment history and drug susceptibility scores of the two confirmed superinfection cases and of the putative superinfection case with high degenerative base count. The archive contains Excel tables with treatment history, CD4 cell counts, viral load measurements and drug susceptibility scores per sample. [file 1471-2334-13-537-S7.zip › additionalfile7source/case14.xls]

## Sheet: clinical_tests
test	test date	value
logVL	1996-11-25	5.4695	dimension: cells/ul or log10(RNA copies /ml)
CD4	1996-11-25	304
CD4	1997-11-24	430
logVL	1997-11-24	3
CD4	1998-11-30	125
logVL	1999-02-16	5.1959
CD4	1999-02-16	117
logVL	1999-04-14	2.94448
logVL	1999-08-30	2.27875
CD4	1999-08-30	165
logVL	1999-12-07	2.17609
CD4	1999-12-07	175

## Sheet: phylogenetic_result
sample date	strain
1997-11-24	1
1998-11-30	0

## Sheet: treatments
	start	stop	regime
	1993-01-01	1994-01-01	AZT
	1996-10-13	1997-01-21	AZT
	1996-10-13	1997-01-21	DDI
	1997-01-21	1998-12-01	AZT
	1997-01-21	1998-12-01	DDI
	1997-01-21	1998-12-01	IDV
	1999-03-10	1999-05-27	3TC
	1999-03-10	1999-05-27	AZT
	1999-03-10	1999-05-27	IDV
	1999-05-27	2000-05-15	3TC
	1999-05-27	2000-05-15	AZT
	1999-05-27	2000-05-15	IDV/r
	2000-05-15	2000-08-25	D4T
	2000-05-15	2000-08-25	DDI
	2000-05-15	2000-08-25	NVP
	2000-08-25	NULL	3TC
	2000-08-25	NULL	D4T
	2000-08-25	NULL	NVP

## Sheet: drm_scores
sequence_date	stanfordscore	drug	drugclass
1997-11-24	12	3TC	NRTI
1997-11-24	44	ABC	NRTI
1997-11-24	65	AZT	NRTI
1997-11-24	60	D4T	NRTI
1997-11-24	44	DDI	NRTI
1997-11-24	12	FTC	NRTI
1997-11-24	44	TDF	NRTI
1998-11-30	18	AZT	NRTI
1998-11-30	10	D4T	NRTI
1998-11-30	8	TDF	NRTI

## Sheet: info
risk group	IVDU
country	NA
gender	male
age	44
