# Supplementary material for: Superinfection with drug-resistant HIV is rare and does not contribute substantially to therapy failure in a large European cohort
Source: BMC Infect Dis. 2013 Nov 12;13:537. doi: 10.1186/1471-2334-13-537 (PMC3879221; doi:10.1186/1471-2334-13-537)
Supplement: Additional file 7 — Clinical parameters, treatment history and drug susceptibility scores of the two confirmed superinfection cases and of the putative superinfection case with high degenerative base count. The archive contains Excel tables with treatment history, CD4 cell counts, viral load measurements and drug susceptibility scores per sample. [file 1471-2334-13-537-S7.zip › additionalfile7source/dbc+.xls]

## Sheet: clinical_tests
test	test date	value	VL is not transformed in this sheet
CD4	1990-10-24	470		dimensions: cells/ul or RNA copies/ml
CD4	1991-03-07	370
CD4	1991-04-22	370
CD4	1991-08-20	150
CD4	1991-10-01	390
CD4	1992-06-04	520
CD4	1992-09-07	400
CD4	1992-12-07	430
CD4	1993-01-19	240
CD4	1993-02-16	290
CD4	1993-03-15	380
CD4	1993-03-31	600
CD4	1993-04-14	310
CD4	1993-09-27	460
CD4	1993-10-15	280
CD4	1994-01-12	310
CD4	1994-04-05	380
CD4	1994-07-12	250
CD4	1994-10-18	310
CD4	1995-01-10	240
CD4	1995-04-11	240
CD4	1995-07-12	195
CD4	1995-07-17	343
CD4	1995-07-26	203
CD4	1995-08-03	202
VL	1995-08-03	28000
VL	1995-10-24	27000
CD4	1995-12-19	160
VL	1995-12-19	57000
CD4	1996-04-24	150
CD4	1996-06-10	140
VL	1996-07-09	38000
CD4	1996-08-01	181
VL	1996-08-01	0
VL	1996-10-29	500
CD4	1996-10-29	340
VL	1996-12-16	0
CD4	1996-12-16	230
CD4	1997-05-28	310
VL	1997-12-10	50
CD4	1997-12-10	340
VL	1998-06-15	50
CD4	1998-06-15	450
CD4	1998-10-05	490
VL	1998-10-05	50
CD4	1999-02-01	440
VL	1999-02-01	9500
VL	1999-03-25	0
CD4	1999-03-25	550
VL	1999-07-27	0
CD4	1999-07-27	530
VL	1999-11-30	0
CD4	1999-11-30	570
VL	2000-04-05	0
CD4	2000-04-05	460
VL	2000-09-26	200
CD4	2000-09-26	630
VL	2000-11-16	0
VL	2001-04-06	0
CD4	2001-04-06	780
CD4	2001-09-25	860
VL	2001-09-25	0
VL	2002-01-14	0
CD4	2002-01-14	789
CD4	2002-03-21	502
VL	2002-03-21	0
CD4	2002-06-24	702
VL	2002-06-24	0
VL	2002-09-30	0
CD4	2002-09-30	688
CD4	2003-03-03	728
VL	2003-03-03	0
CD4	2003-08-11	699
VL	2003-08-11	1300
VL	2003-09-15	500
VL	2003-12-03	0
CD4	2003-12-03	874
VL	2004-01-19	0
CD4	2004-01-19	806
VL	2004-02-19	0
CD4	2004-02-19	979
CD4	2004-06-07	848
VL	2004-06-07	0
VL	2004-10-19	0
CD4	2004-10-19	760
CD4	2005-02-11	839
VL	2005-02-11	0
CD4	2005-08-22	507
VL	2005-08-22	0
CD4	2005-11-30	891
VL	2005-11-30	1700
VL	2006-02-01	0
VL	2006-04-21	100
CD4	2006-04-21	775
CD4	2006-05-31	423
VL	2006-05-31	400
CD4	2006-11-02	692
VL	2006-11-02	0
VL	2007-03-14	50
CD4	2007-03-14	759
CD4	2007-04-20	616
VL	2007-04-20	0

## Sheet: phylogenetic_result
sample date	strain
1996-09-07	1
2003-08-11	1
2003-09-15	0

## Sheet: treatments
	start	stop	regime
	1993-03-22	1996-01-09	AZT
	1996-01-09	1996-08-01	DDI
	1996-08-01	1996-09-05	3TC
	1996-08-01	1996-09-05	DDI
	1996-09-05	1996-10-29	3TC
	1996-09-05	1996-10-29	AZT
	1996-11-12	1998-07-02	3TC
	1996-11-12	1998-07-02	D4T
	1996-11-12	1998-07-02	IDV
	1998-07-02	1999-04-25	3TC
	1998-07-02	1999-04-25	D4T
	1998-07-02	1999-04-25	NFV
	1999-04-25	2002-05-26	3TC
	1999-04-25	2002-05-26	D4T
	1999-04-25	2002-05-26	EFV
	2002-05-26	2002-05-27	3TC
	2002-05-26	2002-05-27	D4T
	2002-05-27	2003-02-03	3TC
	2002-05-27	2003-02-03	D4T
	2002-05-27	2003-02-03	LPV/r
	2003-02-03	2003-11-03	ABC
	2003-02-03	2003-11-03	D4T
	2003-02-03	2003-11-03	TDF
	2003-11-04	2004-01-19	3TC
	2003-11-04	2004-01-19	ABC
	2003-11-04	2004-01-19	AZT
	2003-11-04	2004-01-19	DDI
	2004-01-19	2005-01-04	3TC
	2004-01-19	2005-01-04	ABC
	2004-01-19	2005-01-04	ATV/r
	2004-01-19	2005-01-04	DDI
	2005-01-04	2005-01-05	ABC
	2005-01-04	2005-01-05	ATV/r
	2005-01-04	2005-01-05	DDI
	2005-01-05	2006-07-15	3TC
	2005-01-05	2006-07-15	ABC
	2005-01-05	2006-07-15	ATV/r
	2005-01-05	2006-07-15	AZT
	2005-01-05	2006-07-15	TDF
	2006-07-15	NULL	3TC
	2006-07-15	NULL	ABC
	2006-07-15	NULL	AZT
	2006-07-15	NULL	TDF

## Sheet: drm_scores
sequence_date	stanfordscore	drug	drugclass
1996-09-07	5	3TC	NRTI
1996-09-07	5	ABC	NRTI
1996-09-07	2	ATV/r	PI
1996-09-07	23	AZT	NRTI
1996-09-07	20	D4T	NRTI
1996-09-07	10	DDI	NRTI
1996-09-07	2	FPV/r	PI
1996-09-07	5	FTC	NRTI
1996-09-07	2	IDV/r	PI
1996-09-07	2	LPV/r	PI
1996-09-07	2	NFV	PI
1996-09-07	2	SQV/r	PI
1996-09-07	13	TDF	NRTI
2003-08-11	8	ABC	NRTI
2003-08-11	33	AZT	NRTI
2003-08-11	22	D4T	NRTI
2003-08-11	8	DDI	NRTI
2003-08-11	60	DLV	NNRTI
2003-08-11	13	TDF	NRTI
2003-09-15	73	3TC	NRTI
2003-09-15	62	ABC	NRTI
2003-09-15	72	AZT	NRTI
2003-09-15	72	D4T	NRTI
2003-09-15	70	DDI	NRTI
2003-09-15	73	FTC	NRTI
2003-09-15	29	TDF	NRTI

## Sheet: info
risk group	heterosexual
country	Uganda
gender	male
age	47
