# Supplementary material for: Superinfection with drug-resistant HIV is rare and does not contribute substantially to therapy failure in a large European cohort
Source: BMC Infect Dis. 2013 Nov 12;13:537. doi: 10.1186/1471-2334-13-537 (PMC3879221; doi:10.1186/1471-2334-13-537)
Supplement: Additional file 8 — Sequence sets - Sets of case and control sequences for the samples of the 18 validated patients. Fasta files contain the alignments used to infer superinfection in each validated patient. The sequences from the patient under investigation are indicated in the fasta header lines. [file 1471-2334-13-537-S8.zip]

Archive with 151 entries (90 files):
- additionalfile8source/
- additionalfile8source/.DS_Store
- __MACOSX/
- __MACOSX/additionalfile8source/
- __MACOSX/additionalfile8source/._.DS_Store
- additionalfile8source/env/
- additionalfile8source/env/.DS_Store
- __MACOSX/additionalfile8source/env/
- __MACOSX/additionalfile8source/env/._.DS_Store
- additionalfile8source/env/Case13/
- additionalfile8source/env/Case13/.DS_Store
- __MACOSX/additionalfile8source/env/Case13/
- __MACOSX/additionalfile8source/env/Case13/._.DS_Store
- additionalfile8source/env/Case13/d.fasta
- additionalfile8source/env/Case14/
- additionalfile8source/env/Case14/.DS_Store
- __MACOSX/additionalfile8source/env/Case14/
- __MACOSX/additionalfile8source/env/Case14/._.DS_Store
- additionalfile8source/env/Case14/d.fasta
- additionalfile8source/env/Case2/
- additionalfile8source/env/Case2/.DS_Store
- __MACOSX/additionalfile8source/env/Case2/
- __MACOSX/additionalfile8source/env/Case2/._.DS_Store
- additionalfile8source/env/Case2/d.fasta
- additionalfile8source/env/Case3/
- additionalfile8source/env/Case3/.DS_Store
- __MACOSX/additionalfile8source/env/Case3/
- __MACOSX/additionalfile8source/env/Case3/._.DS_Store
- additionalfile8source/env/Case3/d.fasta
- __MACOSX/additionalfile8source/env/Case3/._d.fasta
- additionalfile8source/env/Case4/
- additionalfile8source/env/Case4/.DS_Store
- __MACOSX/additionalfile8source/env/Case4/
- __MACOSX/additionalfile8source/env/Case4/._.DS_Store
- additionalfile8source/env/Case4/d.fasta
- __MACOSX/additionalfile8source/env/Case4/._d.fasta
- additionalfile8source/env/Case5/
- additionalfile8source/env/Case5/.DS_Store
- __MACOSX/additionalfile8source/env/Case5/
- __MACOSX/additionalfile8source/env/Case5/._.DS_Store
- additionalfile8source/env/Case5/d.fasta
- additionalfile8source/env/Case6/
- additionalfile8source/env/Case6/.DS_Store
- __MACOSX/additionalfile8source/env/Case6/
- __MACOSX/additionalfile8source/env/Case6/._.DS_Store
- additionalfile8source/env/Case6/d.fasta
- additionalfile8source/env/Case8/
- additionalfile8source/env/Case8/.DS_Store
- __MACOSX/additionalfile8source/env/Case8/
- __MACOSX/additionalfile8source/env/Case8/._.DS_Store
- additionalfile8source/env/Case8/d.fasta
- additionalfile8source/env/Case9/
- additionalfile8source/env/Case9/.DS_Store
- __MACOSX/additionalfile8source/env/Case9/
- __MACOSX/additionalfile8source/env/Case9/._.DS_Store
- additionalfile8source/env/Case9/d.fasta
- additionalfile8source/env/Control1/
- additionalfile8source/env/Control1/.DS_Store
- __MACOSX/additionalfile8source/env/Control1/
- __MACOSX/additionalfile8source/env/Control1/._.DS_Store
- additionalfile8source/env/Control1/d.fasta
- additionalfile8source/env/Control2/
- additionalfile8source/env/Control2/.DS_Store
- __MACOSX/additionalfile8source/env/Control2/
- __MACOSX/additionalfile8source/env/Control2/._.DS_Store
- additionalfile8source/env/Control2/d.fasta
- additionalfile8source/env/Control3/
- additionalfile8source/env/Control3/.DS_Store
- __MACOSX/additionalfile8source/env/Control3/
- __MACOSX/additionalfile8source/env/Control3/._.DS_Store
- additionalfile8source/env/Control3/d.fasta
- additionalfile8source/env/Control4/
- additionalfile8source/env/Control4/.DS_Store
- __MACOSX/additionalfile8source/env/Control4/
- __MACOSX/additionalfile8source/env/Control4/._.DS_Store
- additionalfile8source/env/Control4/d.fasta
- additionalfile8source/pol/
- additionalfile8source/pol/.DS_Store
- __MACOSX/additionalfile8source/pol/
- __MACOSX/additionalfile8source/pol/._.DS_Store
- additionalfile8source/pol/Case1/
- additionalfile8source/pol/Case1/.DS_Store
- __MACOSX/additionalfile8source/pol/Case1/
- __MACOSX/additionalfile8source/pol/Case1/._.DS_Store
- additionalfile8source/pol/Case1/d.fasta
- additionalfile8source/pol/Case10/
- additionalfile8source/pol/Case10/.DS_Store
- __MACOSX/additionalfile8source/pol/Case10/
- __MACOSX/additionalfile8source/pol/Case10/._.DS_Store
- additionalfile8source/pol/Case10/d.fasta
- additionalfile8source/pol/Case11/
- additionalfile8source/pol/Case11/.DS_Store
- __MACOSX/additionalfile8source/pol/Case11/
- __MACOSX/additionalfile8source/pol/Case11/._.DS_Store
- additionalfile8source/pol/Case11/d.fasta
- additionalfile8source/pol/Case12/
- additionalfile8source/pol/Case12/.DS_Store
- __MACOSX/additionalfile8source/pol/Case12/
- __MACOSX/additionalfile8source/pol/Case12/._.DS_Store
- additionalfile8source/pol/Case12/d.fasta
- additionalfile8source/pol/Case13/
- additionalfile8source/pol/Case13/.DS_Store
- __MACOSX/additionalfile8source/pol/Case13/
- __MACOSX/additionalfile8source/pol/Case13/._.DS_Store
- additionalfile8source/pol/Case13/d.fasta
- additionalfile8source/pol/Case14/
- additionalfile8source/pol/Case14/.DS_Store
- __MACOSX/additionalfile8source/pol/Case14/
- __MACOSX/additionalfile8source/pol/Case14/._.DS_Store
- additionalfile8source/pol/Case14/d.fasta
- additionalfile8source/pol/Case2/
- additionalfile8source/pol/Case2/.DS_Store
- __MACOSX/additionalfile8source/pol/Case2/
- __MACOSX/additionalfile8source/pol/Case2/._.DS_Store
- additionalfile8source/pol/Case2/d.fasta
- additionalfile8source/pol/Case3/
- additionalfile8source/pol/Case3/.DS_Store
- __MACOSX/additionalfile8source/pol/Case3/
- __MACOSX/additionalfile8source/pol/Case3/._.DS_Store
- additionalfile8source/pol/Case3/d.fasta
- additionalfile8source/pol/Case4/
- additionalfile8source/pol/Case4/.DS_Store
- __MACOSX/additionalfile8source/pol/Case4/
- __MACOSX/additionalfile8source/pol/Case4/._.DS_Store
- additionalfile8source/pol/Case4/d.fasta
- additionalfile8source/pol/Case7/
- additionalfile8source/pol/Case7/.DS_Store
- __MACOSX/additionalfile8source/pol/Case7/
- __MACOSX/additionalfile8source/pol/Case7/._.DS_Store
- additionalfile8source/pol/Case7/d.fasta
- additionalfile8source/pol/Case8/
- additionalfile8source/pol/Case8/.DS_Store
- __MACOSX/additionalfile8source/pol/Case8/
- __MACOSX/additionalfile8source/pol/Case8/._.DS_Store
- additionalfile8source/pol/Case8/d.fasta
- additionalfile8source/pol/Case9/
- additionalfile8source/pol/Case9/.DS_Store
- __MACOSX/additionalfile8source/pol/Case9/
- __MACOSX/additionalfile8source/pol/Case9/._.DS_Store
- additionalfile8source/pol/Case9/d.fasta
- additionalfile8source/pol/Control1/
- additionalfile8source/pol/Control1/.DS_Store
- __MACOSX/additionalfile8source/pol/Control1/
- __MACOSX/additionalfile8source/pol/Control1/._.DS_Store
- additionalfile8source/pol/Control1/d.fasta
- additionalfile8source/pol/Control2/
- additionalfile8source/pol/Control2/.DS_Store
- __MACOSX/additionalfile8source/pol/Control2/
- __MACOSX/additionalfile8source/pol/Control2/._.DS_Store
- additionalfile8source/pol/Control2/d.fasta
- additionalfile8source/README
