# Supplementary material for: Superinfection with drug-resistant HIV is rare and does not contribute substantially to therapy failure in a large European cohort
Source: BMC Infect Dis. 2013 Nov 12;13:537. doi: 10.1186/1471-2334-13-537 (PMC3879221; doi:10.1186/1471-2334-13-537)
Supplement: Additional file 8 — Sequence sets - Sets of case and control sequences for the samples of the 18 validated patients. Fasta files contain the alignments used to infer superinfection in each validated patient. The sequences from the patient under investigation are indicated in the fasta header lines. [file 1471-2334-13-537-S8.zip › additionalfile8source/env/Case13/d.fasta]

>QUERY_1998 05 11_ENV 
------------------------------------------------------NNA-------------
----------------------------------------------------------------------
----------------------------------------------------------------------
----------------------------------------------------------------------
----------------------------------------------------------------------
----------------------------------------------------------------------
----------------------------------------------------------------------
----------------------------------------------------------------------
----------------------------------------------------------------------
----------------------------------------------------------------------
----------------------------------------------------------------------
----------------------------------------------------------------------
----------------------------------------------------------------------
----------------------------------------------------------------------
-------------------------------------------------GCAGAAGAAGACATAATAATT
AAGTCTGAAAATATCTCGAATAATGTTAAAACTATAATAGTACAGCTGAAAGAACCTATANAAATTAATT
GTACAAGACCCAACAACAATACAAGAAAAAGTATACATATACAACCAGGGAGAGCATTTTATGCAACAGG
AGACATAATAGGAAATATAAGACAAGCATTTTGTACCCTTAATGGAACAAAATGGAATGACACTTTAAGA
CAGNTAGCT-------------------------------------------------------------
----------------------------------------------------------------------
----------------------------------------------------------------------
----------------------------------------------------------------------
----------------------------------------------------------------------
----------------------------------------------------------------------
----------------------------------------------------------------------
----------------------------------------------------------------------
----------------------------------------------------------------------
----------------------------------------------------------------------
----------------------------------------------------------------------
----------------------------------------------------------------------
----------------------------------------------------------------------
----------------------------------------------------------------------
----------------------------------------------------------------------
----------------------------------------------------------------------
----------------------------------------------------------------------
----------------------------------------------------------------------
----------------------------------------------------------------------
----------------------------------------------------------------------
----------------------------------------------------------------------
----------------------------------------------------------------------
----------------------------------------------------------------------
-------------------------------------------------------------------
>JF689886 
ATGAGAGCGAAGGTGATCGAGAAGAATTATCAGCAC---TGG------------TGG-------------
--------AAATGGGGC---------ACCGTGCTCCTTGGGATATTGATGATC---TGTAGTGCA-----
-GATCAATTGTGGGTCACAGTCTATTATGGGGTACCTGTGTGGAAGGAAGCAACCACCACTTTATTTTGT
GCATCAGATGCTAAAGCATATGTTAAAGAGGTACATAATGTCTGGGCCACACATGCCTGTGTACCCACAG
ATCCCAACCCACAAGAAGTGGTATTGAAAAATGTAACAGAAAATTTTAACATGTGGAAAAATAACATGGT
AGATCAGATGCATGAGGATATAATCAGCTTATGGGATGAGAGCCTAAAGCCATGTGTAAAATTAACCCCA
CTCTGTGTTACTTTAAATTGCACTAGT-------------------------------------------
--------------AATATCACT-----------------------------------------------
-------ACGGCCACTGTTAGTCCA------------------------------GAGATGACA------
------GGAGAAATAAAAAACTGCTCTTTCAATATCACCACAAGCAGAAGAGATAAGGTGCGGAGAGAAT
ATGCACTCTTTTATAGCCTTGATATACTAGCAATA------GGTGAT---------------------AG
TAAT------------------------GATAGCTATATAATAAGAAGTTGTAATACCTCAGTCATTACA
CAGGCCTGTCCAAAGGTATCCTTTGAGCCAATTCCCATACATTATTGTACCCCGGCTGGTTTTGCACTTC
TAAAGTGTAATGATAAGAATTTCAATGGAACAGGACCATGTAAAAATGTCAGCACAGTACAATGTACACA
TGGAATTAAGCCAGTAGTATCAACTCAACTGTTGTTAAATGGCAGTCTAGCAGAAGAAGACATAATAATT
AGATCTGAAAATTTCTCTAACAATGCTAAAACCATAATAGTACAGCTGAATGAAACTATAGAAATTAATT
GTACAAGACCCAACAACAATACCAGAAAAAGTATAAATATGGGTCCAGGGAGGGCAATTTATGCAGCAGG
ACAAATAATAGGAAATATAAGACAAGCATATTGTACCATTAATGGTACAAAATGGAAGGATACTTTAAAA
AGGATAGTTGAAAAATTAGGAGAA------CAATTTAAG------AATAATGAA---ACAATCTTTAGGA
GTTCC---TCAGGAGGGGACCCAGAAATTACAATGCACACTGTTAATTGTGGAGGGGAATTTTTCTACTG
TAATTCAACACAACTGTTTAATAGTACTTGGACT------AAATATGATAATGGAACTTGGGTTAAG---
AAG------------------------------------------AATGGCACTGAATGGGTGAATGATA
CA---------ATCACACTCCCATGCAGAATAAAACAAATTATAAACATGTGGCAGGAAGTAGGAAAAGC
AATGTATGCCCCTCCCATCAGGGGA------CTAATTAATTGTATATCAAATATTACAGGGATACTGCTA
ACAAGAGATGGTGGT------CAGGTTAATGGTACC------------AATGAGACCTTCAGACCAGGAG
GAGGAGATATAAAGGATAATTGGAGAAGTGAATTATATAAATATAAAGTAGTAAAAATTGAACCATTAGG
AGTAGCACCCACCAAGGCAAGGAGAAGAGTGGTGCAGAGGGAAAAAAGA---GCAATTGGA---------
---------ATAGGAGCTTTGTTCCTTGGGTTCTTGGGAGCAGCAGGAAGCACTATGGGCGCAGCGTCAG
TGACGCTGACGGTACAAGCCAGACAATTATTGTCTGGTATAGTGCAACAGCAGAACAATTTGCTGAGGGC
TATTGAGGCGCAACAACATCTGTTGCAACTCACAGTCTGGGGCATCAAACAGCTCCAGGCAAGAGTCCTG
GCTGTGGAAAGATACCTAAAGGATCAACAGCTCCTAGGGATCTGGGGTTGCTCTGGAAAACTCATCTGCT
CCACTAATGTGCCTTGGAATACTAGTTGGAGT---AATAAATCTTTGAATGAAATTTGGGATAACATGAC
CTGGATGCAGTGGGATAAAGAAGTTAGCAATTACACAGATTTAATATACAACCTACTTGAAAAATCACAG
ACCCAACAGGAAAAGAATGAACAAGAATTATTAGAGTTAGACAAATGGTCAAGTCTGTGGAGTTGGTTTA
GCATATCAAATTGGCTGTGGTATATAAGAATATTCATAATGATAGTAGGAGGCTTGATAGGTTTAAGAAT
AGTCTTTGCTGTGCTTTCTATAGTGAATAGAGTTAGGCAGGGATACTCACCATTATCGTTTCAGACCCAC
CTCCCAGACAGGAGGGGACCCGACAGGCCCGGAGGAATCGGAGAAGAAGGTGGAGAGAGAGACAGAGAC-
--AGATCCAGTCACTTAGTGGATGGATTCTTAACAATTATCTGGGTCGATCTACGGAGCCTGTTCCTCTT
CAGCTACCACCGCTTGAGAGACTTACTCTTGATAGTAGCACGGACTGTGGAACTTCTGGGA---CGCAGG
GGGTGGGAAGCCCTCAAATATTGGGGGAATCTGCTACAGTATTGGAATCAGGAGCTAAAGAATAGTGCTG
TCAGCTTGCTTAATGCTACAGCAATAGCAGTAGCTGAAGGGACAGATAGGATTATAGAAATAGCAAGGGG
AATTTTTAGAGCTATTTGCAACATACCTAGAAGAATCAGACAGGGCTTGGAAAGGCTTTTGCTA---
>HM638509 
ATGAAAGTGAAGGGGATCAGGAAGAATTATCAGCAC---TTG------------TGG-------------
--------AGATGGGGT---------ACCATGCTCCTTGGGATGTTGTTGATC---TGTAGTGCT---GC
AGAACAATTGTGGGTCACAGTCTATTATGGAGTACCTGTGTGGAAAGAAGCAAATACCATTTTATTTTGC
GCATCAGATGCTAAAGCATATGATAAAGAGATACATAATGTGTGGGCCACACATGCCTGTGTACCCACAG
ACCCCAACCCACAAGAAGTAGTATTAAAAAATGTGGCAGAAGAATTTAACATGTGGCAAAATAACATGGT
AGAGCAGATGCATGAGGATATAATCAGTTTATGGGATCAAAGCCTAAAGCCATGTGTAAGATTAACTCCA
CTCTGTGTTACTTTAACCTGCTCTAAT------------------------TTA----------------
--AGT---------AATGCTGCT-----------------------------------------------
-------GATACCATCAATGGCAGC---------------------AGGAAT---GTGACGGAA------
---------GAAATGAAAAACTGCTCTTTCAATGTCATCACAAGCGGAAGAAATAAG---AGGAAAGAAT
ATGCATCTTTTTATAACCTTGATATAGTAAAAATA------AAAGAT---------------------AG
CAAT------------------AGCAGCTCTGAGTATAGGTTGATAAGTTGTAATACCTCAGTCCTTACA
CAGGCCTGTCCAAAGGTATCCTTTGAGCCAATTCCCATACATTATTGTGCCCCGGCTGGTTTTGCGATTC
TAAAGTGTAATGATAAGACATTCAAGGGAAAAGGAACATGTGAAAATGTCAGCACTGTACAATGTACACA
TGGAATTAGACCAGCAGTATCCACTCAACTGCTGTTAAATGGCAGTCTAGCAGAAGGAAAGGTCATAATT
AGATCTAAAAATTTCTCGGACAATGCTAAAACCATAATAGTGCAGCTGAATGAAGCTATAGAAATTAATT
GTACAAGACCCCACAACAATACAAGAAAAAGTATACCTATAGGACCAGGGAGAGCATTTTATGCAACAGG
AGACATAACAGGAGATATAAGACAAGCACATTGTAACATTAATGGAACAAAATGGAATGACACTTTAAAA
CAGGTAGCTACAGAACTAAAAGAA------ATATTTAAA------ACTAAAACA---ATAGTCTTTAATC
ACTCC---TCAGGAGGGGACCCAGAGATTGTAATGCACAGTTTTAATTGTGGAGGGGAATTTTTCTACTG
TAATACAGCAGAGCTGTTTAAGGGTACTTGGGAG---------------AATGGTATTTGGAAAGGA---
TCA------------------------------------------AATAACACTAGAGAA---AAC----
-----------ATTACACTCCCATGTAGAATAAAACAAATTATAAACATGTGGCAGGCAGTAGGAAAAGC
AATGTATGCCCCTCCCATCGAAGGA------CAAATTAGATGTTCATCAAACATTACAGGGATGCTATTA
ACAAGAGATGGTGGTAGTAATATTAGCAGGGCAAATGGC---------ACCGAGATCTTCAGACCTACAG
GAGGAAATATGAAGGACAATTGGAGAAGTGAATTATATAAATATAAAGTAGTAAAAATTGAACCATTAGG
ACTAGCACCTACCAGGGCAAAGAGAAGAGTGGTGCAGAGAGAAAAAAGA---GCAGTGGGC---------
---------ATGGGAGCTGTGTTCTTTGGGTTCTTGGCAGCAGCAGGAAGCACCATGGGCGCAGCATCAG
TGACGCTGACGGTACAGGCCAGACAATTGTTGTCTGGTATAGTGCAACAGCAGAACAATCTGCTGAGGGC
TATTGAGGCGCAACAGCATATGTTGCAACTCACAGTCTGGGGCATCAAGCAGCTCCAGGCAAGAGTCCTA
GCTGTGGAAAGATACCTAAAGGATCAACAGCTCCTGGGAATCTGGGGTTGCTCTGGAAAACTCATCTGCA
CCACTAATGTGCCTTGGAATATTAGTTGGAGTAAGAATACATCTTTGGATAAGATTTGGACTAACATGAC
CTGGATGCAGTGGGAAAAAGAAATTGACAATTACACAGATTTAATATACACCTTACTTGAAGAATCGCAA
AACCAACAAGACAAGAATGAACAGGAATTATTAGAATTAGATAAATGGGCAAGTTTGTGGAATTGGTTTA
ATATAACAAACTGGTTGTGGTATATAAAAATATTCATAATGATAGTAGCAGGCTTGGTAGGTTTAAGAAT
AGTTTTTACTATACTTTCTATAGTGAATAGAGTTAGGCAGGGATACTCACCATTGCCGTTTCAGACCCAC
CTCCCAGCACAGAGGGGACCCGACAGGCCCGGAGGAATCGAAGAAGAAGGTGGAGAGAGAGACAGAGGC-
--AGATCAGGTCAATTAGTGACCGGATTCTTCACACTTATCTGGGTCGACCTGCGGAGCCTGTGCCTCTT
CAGCTACCACCGCTTGAGAGACTTACTCTTGATTGTAACGAGGATTGTGGAACTTCTGGGA---CGCAAG
GGGTGGGGAATCCTCAAATATTGGTGGAGTCTCCTACAGTATTGGAGTCAGGAACTAAAGAATAGTGCTG
TTAGCTTGTTTAATGCCATAGCCATAGCAGTAGCTGAAGGGACAGCTAGGATTATAGAAGGGTTACGAAG
AGCTTTTAGAACTGTTCTCCACGTACCTACAAGAATAAGACAGGCT---GAAAGGGCTTTGCTA---
>HM638515 
ATGAAAGTGAAGGGGATCAGGAAGAATTATCAGCAC---TTA------------TGG-------------
--------AGATGGGGC---------ATGATGCTCCTTGGGATGTTGATGATC---TGTAGTGCT---GC
AGAGAAATTTTGGGTCACAGTCTATTATGGAGTACCTGTGTGGAAAGAAGCAAATACCATTTTATTTTGC
GCATCAGATGCTAAAGCATATGATACAGAGATACATAATGTGTGGGCCACACATGCCTGTGTACCCACAG
ACCCCAACCCACAAGAAGTAGTATTAAAAAATGTGGCAGAAGAATTTAACATGTGGCAAAATAACATGGT
AGAGCAGATGCATGAGGATATAATCAGTTTATGGGATCAAAGCCTAAAGCCATGTGTAAGATTAACTCCA
CTCTGTGTTACTTTAACCTGCACTAAT------------------------TTA----------------
--AGT-----------------------------------------------------------------
-------AATGCTGCTAATGGCAGC---------------------AGGAAT---ATGACGGAA------
---------GAAATGAAAAACTGCTCTTTCAATGTCAACACAGGCGGAAAAAATAAG---AGGAAAGAAT
ATGCATCTTTTTATAACCTTGATATAGTAAGAATA------GAAGAT---------------------AG
CAAT------------------AGCAGCTCTGAGTATAGGTTGATAAGTTGTAATACCTCAGTCCTTACA
CAGGCCTGTCCAAAGGTATCTTTTGAGCCAATTCCCATACATTATTGTGCCCCGGCTGGTTTTGCGATTC
TAAAGTGTAATGATAAGACATTCGAAGGAAAAGGAACATGTGAAAATGTCAGCACTGTACAATGTACACA
TGGAATTAGACCAGCAGTATCCACTCAACTGCTGTTAAATGGCAGTCTAGCAGAAGAAAAGGTAATAATT
AGATCTAAAAATTTCTCGGACAATGCTGAAACCATAATAGTACAGCTGAATGAAGCTGTAGAAATTAATT
GTACAAGACCCCACAACAATACAAGAAAAAGTATACCTATAGGACCAGGGAGAGCATTTTATGCAACAGG
AGACATAACAGGAGATATAAGACAAGCACATTGTAACATTAATAGAACAAAATGGAATGACACTTTAAAA
CAGGTAGCTACAAAACTAGAAGGA------ATATTTAAA------AATAAAACA---ATAGTCTTTAATC
ACTCC---TCAGGAGGGGACCCAGAGATTGTAATGCACAGTTTTAATTGTGGAGGGGAATTTTTCTACTG
TAATACAGCAGAGCTGTTTAATGGTACTTGGGAG---------------AATGGTATTTGGAAAGGG---
TCA------------------------------------------AATAACACTAGAGAA---AAC----
-----------ATTACACTCCCATGTAGAATAAAACAAATTATAAACATGTGGCAGGCAGTAGGAAAAGC
AATGTATGCCCCTCCCATTGAAGGA------CAAATTAGATGTTCATCAAATATTACAGGGCTGCTATTA
ACAAGAGATGGTGGTAGGAATATTAGCGAGGCGAATAGC---------ACCGAGATCTTCAGACCTACAG
GAGGAAATATGAAGGACAATTGGAGAAGTGAATTATATAAATATAAAGTAGTAAAAATTGAACCATTAGG
ACTAGCACCCACCAAGGCAAAGAGAAGAGTGGTGCAGAGGGAAAAAAGA---GCAGTGGGC---------
---------ATGGGAGCTATGTTCTTTGGGTTCTTGGCAGCAGCAGGAAGCACTATGGGCGCAGCATCAG
TGACGCTGACGGTACAGGCCAGACAATTGTTGTCTGGTATAGTGCAACAGCAGAACAATCTGCTGAGGGC
TATTGAGGCGCAACAGCATATGTTGCAACTCACAGTCTGGGGCATCAAGCAGCTCCAGGCAAGAGTCCTA
GCTGTGGAAAGATACCTAAAGGATCAACAGCTCCTG---ATCTGGGGTTGCTCTGGAAAACTCATCTGCA
CCACTAATGTGCCTTGGAATATTAGTTGGAGTAAGAATACATCTTTGGACAAGATTTGGACTAACATGAC
CTGGATGCAGTGGGAAAAAGAAATTGACAATTACACAGATTTAATATACACCTTACTTGAAGAATCGCAA
AACCAACAAGACAAGAATGAACAAGAATTGTTAGAATTAGATAAATGGGCAAGTTTGTGGAATTGGTTTG
ACATAACAAACTGGCTGTGGTATATAAAAATATTCATAATGATAGTAGGAGGCTTGATAGGTTTAAGAAT
AGTTTTTACTATACTTTCTATAGTGAATAGAGTTAGGCAGGGATACTCACCATTATCGTTTCAGACCCAC
CTCCCAGCACAGAGGGGACCCGACAGGCTCGGAGGAATCGAAGAAGAAGGTGGAGAGAGAGACAGAGAC-
--AGATCAGGTCAATTAGTGACCGGATTCTTCACACTTATCTGGGTCGACCTGCGGAGCCTGTGCCTCTT
CAGCTACCACCGCTTGAGAGACTTACTCTTGATTGTAACGAGGATTGTGGAACTTCTGGGA---CGCAAG
GGGTGGGGAATCCTCAAATATTGGTGGAGTCTCCTACAGTATTGGAGTCAGGAACTAAAGAATAGTGCTG
TTAGCTTGTTTAATGCCATAGCCATAGCAGTAGCTGAAGGGACAGATAGGATTATAGAAGGGTTACGAAG
AGCTTTTAGAGCTGTTCTCCACGTACCTACAAGAATAAGACAGGGCTTGAAAAGGGCTTTACTA---
>HM638511 
ATGAAAGTGAAGGGGATCAGGAAGAATTATCAGCAC---TTG------------TGG-------------
--------AGATGGGGT---------ACCATGCTCCTTGGAATGTTGTTGATC---TGTAGTGCT---GC
AGAACAATTGTGGGTCACAGTCTATTATGGAGTACCTGTGTGGAAAGAAGCAAATACCATTTTATTTTGC
GCATCAGATGCTAAAGCATATGATAAAGAGATACATAATGTGTGGGCCACACATGCCTGTGTACCCACAG
ACCCCAACCCACAAGAAGTAGTATTAAAAAATGTGGCAGAAGAATTTAACATGTGGCAAAATAACATGGT
AGAGCAGATGCATGAGGATATAATCAGTTTATGGGATCAAAGCCTAAAGCCATGTGTAAGATTAACTCCA
CTCTGTGTTACTTTAACCTGCTCTAAT------------------------TTA----------------
--AGT---------AATGCTGCT-----------------------------------------------
-------AATACCATCAATGACAGC---------------------AGGAAT---GTGACGGAA------
---------GAAATGAAAAACTGCTCTTTCAATGTCATCACAAGCGGAAGAAAAAAG---AGGAAAGAAT
ATGCATCTTTTTATAACCTTGATATAGTAAGAATA------GAAGAT---------------------AG
CAAT------------------AGCAGCTCTGAGTATAGGTTGACAAGTTGTAATACCTCAGTCCTTACA
CAGGCCTGTCCAAAGGTATCCTTTGAGCCAATTCCCATACATTATTGTGCCCCGGCTGGTTTTGCGATTC
TAAAGTGTAATGATAAGACATTCGAGGGAAAAGGAACATGTGAAAATGTCAGCACTGTACAATGTACACA
TGGAATTAGACCAGCAGTATCCACTCAACTGCTGTTAAATGGCAGTCTAGCAGAAGAAAAGGTAATAATT
AGATCTAAAAATTTCTCGGATAATGCTAAAACCATAATAGTACAGCTGAATAAAGCTGTAGAAATTAATT
GTACAAGACCCCACAACAATACAAGAAAAAGTATACCTATAGGACCAGGGAGAGCATTTTATGCAACAGG
AGACATAACAGGAGATATAAGACAAGCACATTGTAACATTAATGGAACAACATGGAATGACACTTTAAAA
CAGGTAGCTACAAAACTAGAAGAA------ATATTTAAA------AATAAAACA---ATAGTCTTTAATC
ACTCC---TCAGGAGGGGACCCAGAGATTGTAATGCACAGTTTTAATTGTGGAGGGGAATTTTTCTACTG
TAATACAGCAGAGCTGTTTAATAGTACTTGGGAG---------------AATGGTACTTGGAAAGGGTCA
AAG------------------------------------------AACACTAGAGAAAAC----------
-----------ATTACACTCCCATGTAGAATAAAACAAATTATAAACATGTGGCAGGCAGTAGGAAAAGC
AATGTATGCCCCTCCCATCGAAGGA------CAAATTAGATGTTCATCAAATATTACAGGGCTGCTATTA
ACAAGAGATGGTGGT------AGTAATATTAGCGAGGCGAATAGC---ACCGAGATCTTCAGACCTACAG
GAGGAAATATGAAGGACAATTGGAGAAGTGAATTATATAAATATAAAGTAGTAAAAATTGAACCATTAGG
ACTAGCACCTACCAGGGCAAAGAGAAGAGTGGTGCAGAGAGAAAAAAGA---GCAGTGGGC---------
---------ATGGGAGCTGTGTTCTTTGGGTTCTTGGCAGCAGCAGGAAGCACCATGGGCGCAGCATCAG
TGACGCTGACGGTACAGGCCAGACAATTGTTGTCTGGTATAGTGCAACAGCAGAACAATCTGCTGAGGGC
TATTGAGGCGCAACAGCATATGTTGCAACTCACAGTCTGGGGCATCAAGCAGCTCCAGGCAAGAGTCCTA
GCTGTGGAAAGATACCTAAAGGATCAACAGCTCCTGGGAATCTGGGGTTGCTCTGGAAAACTCATCTGCA
CCACTAATGTGCCTTGGAATATTAGTTGGAGTAAGAATACATCTTTGGATAAGATTTGGACTAACATGAC
CTGGATGCAGTGGGAAAAAGAAATTGACAATTACACAGATTTAATATACACCTTACTTGAAGAATCGCAA
AACCAACAAGACAAGAATGAACAGGAATTATTAGAATTAGATAAATGGGCAAGTTTGTGGAATTGGTTTG
ATATAACAAACTGGCTGTGGTATATAAAAATATTCATAATGATAGTAGGAGGCTTGATAGGTTTAAGAAT
AGTTTTTACTATACTTTCTATAGTGAATAGAGTTAGGCAGGGATACTCACCATTGTCGTTTCAGACCCAC
CTCCCAGCACAGAGGGGACCCGACAGGCCCGGAGGAATCGAAGAAGAAGGTGGAGAGAGAGACAGAGGC-
--AGATCAGGTCAATTAGTGACCGGATTCTTTGCACTTATCTGGGTCGACCTGCGGAGCCTGTGCCTCTT
CAGCTACCACCGCTTGAGAGACTTACTCTTGATTGTAACGAGGATTGTGGAACTTCTGGGA---CGCAAG
GGGTGGGGAATCCTCAAATATTGGTGGAGTCTCCTACAGTATTGGAGTCAGGAACTAAAGAATAGTGCTG
TTAGCTTGTTTAATGCCATAGCCATAGCAGTAGCTGAAGGGACAGATAGGATTATAGAAGGATTACAAAG
AGCTTTTAGAGCTGTTCTCCACGTACCTACAAGAATAAGACAGGGCTTGGAAAGAGCTTTACTA---
>EU575830 
ATGAGAGTGATGGGGATCAGGAAGAATTATCAGCAC---TTG----------------------------
--------AGATGGGGC---------GCCTTGTTCCTTGGGATGTTGATAATC---TGTAGTGCT---GA
AAAAGACTCGTGGGTCACAGTCTATTATGGGGTACCTGTGTGGAAAGAAGCAATCACCACTCTATTTTGT
GCTTCAGATGCTAAAGCATATAAGACAGAGGTACATAATGTTTGGGCCACACATGCCTGTGTACCCACAG
ACCCCAACCCACAAGAAGTAGTATTGGCAAATGTGACAGAACATTTTAATATATGGGAAAATAACATGGT
AGAACAAATGCATGAGGATATAATCAGTTTATGGGATGAAAGCCTAAAGCCATGTGTAAAATTAACCCCA
CTCTGTGTTACTTTAAATTGCACTGAC------------------------TAT---------------A
TTAAT---------AACAGTACT-----------------------------------------------
-------GAAAGTAAGAAAACCAAT---------------------GAAAGC---TTGAACAGT------
---ACTATAGAAATGGAAAACTGCTCTTTCAAAATAACCACAGGCATGAGAGATAAGATGCAGAAAGCAT
ATGCACTTTTTTATAAGCTTGATATAGTACCAATAGATGATGATAAT---------------------AT
TAATAAGACTAGCACCAACCATAATTATACCAGCTATAGGTTAATAAGTTGTAACACCTCAGTCATTACA
CAGGCCTGTCCAAAGGTATCCTTTGAGCCCATTCCCATACATTTTTGTGCCCCGGCTGGTTTTGCGATTC
TAAAGTGTAACAACAAGAGTTACACAGGAAAAGGACCATGTACAAATGTCAGCACAGTACAATGTACACA
TGGAATTAGGCCAGTAGTATCAACTCAACTGCTGTTAAATGGCAGTCTAGCAGAAGAAGAGATAGTAATT
AGATCTGCCAATTTCTCTAACAATGCTAAAACCATAATAGTACAGCTAAATAAAACTGTAGTAATTAATT
GTATAAGACCTAACAACAATACAAGAAAAAGTATACATATAGGACCAGGGAGAGCATTTTATGCAACAGG
AGAAATAATAGGAGATATAAGACAAGCACATTGTACCCTTAATGGAACACAATGGAATAACACTTTAAGA
CAGATAGCTTTAAAATTAAAAGAA------CAATTTAAG------GGTAAAACA---ATAGTCTTTAATC
ACTCC---TCAGGAGGGGACCCAGAAATTGTAAAGCACTCTTTTAATTGTGCAGGGGAATTTTTCTACTG
TGATACAACAAAACTGTTTAATAGT------------------------------ACTTGGCATGGTAAT
GAA---------------ACATCTTGG------------------AATAATACTGAAAAGTTAAATGACA
CT---------ATCATACTCCCATGCAGAATAAAACAAATTATAAACATGTGGCAGGAAGTAGGAAAAGC
AATGTATGCCCCTCCAATCGAAGGA------CTAATTAACTGTTCATCAAGTATTACGGGGCTGCTATTA
ACAAGAGATGGTGGT------AAGAGCAATAATCAG------------ACTGAGATCTTCAGACCTGGAG
GAGGAGATATGAGGGACAATTGGAGAAGTGAACTATATAAATATAAAGTAGTAAAAATTGAACCAGTAGG
AGTAGCACCCACCAAGGCAAAGAGAAGAGTGGTGCAGAGAGACAAAAGA---GCAGTGGGA---------
---------CTAGGAGCGTTGTTCATTGGGTTCTTGGGAGCAGCAGGAAGCACTATGGGCGCAGCGTCAA
TGACACTGACGGTACAGGCCAGACAATTATTGTCTGGTATAGTGCAACAGCAGAACAACTTGCTGAGGGC
TATTGAGGCGCAACAACATCTGTTGCAACTCACAGTCTGGGGCATCAAGCAGCTCCAAGCAAGAGTCCTG
GCTGTGGAAAGATACCTAAAGGATCAACAGCTCCTGGGGATTTGGGGTTGCTCTGGAAAACTCATTTGCA
CCACTGATGTGCCTTGGAATGATAGCTGGAGT---AATAAATCTCTGGATAAGATTTGGAATAACATGAC
CTGGATGCAGTGGGAAAGAGAAATTGACAATTACACAGATGTAATATACAACTTACTTGAAGAATTGCAA
AACCAACAAGAAAAGAATGAACAAGAATTATTGCAATTAGATAAATGGGCAAGTTTGTGGACTTGGTTTG
ACATAACAAAATGGCTG-----------------------------------------------------
-ATAATAAATGTCATAGATATA------------------------------------------------
----------------------------------------------------------------------
----------------------------------------------------------------------
----------AGGCTTATAGATAGAATAGTTTTGTTGACTCTAGTGATAGAG------------AGG---
----------------------------------------------------------------------
----------------------------------------------------------------------
-------------------------------------------------------------------
>EU575848 
ATGAGAGTGATGGGGATCAGGAAGAATTATCAGCAC---TTG----------------------------
--------AGATGGGGC---------GCCTTGTTCCTTGGGATGTTGATAATC---TGTAGTGCT---GA
AAAAGACTCGTGGGTCACAGTCTATTATGGGGTACCTGTGTGGAAAGAAGCAATCACCACTCTATTTTGT
GCTTCAGATGCTAAAGCATATAAGACAGAGGTACATAATGTTTGGGCCACACATGCCTGTGTACCCACAG
ACCCCAACCCACAAGAAGTAGTATTGGCAAATGTGACAGAACATTTTAATATATGGGAAAATAACATGGT
AGAACAAATGCATGAGGATATAATCAGTTTATGGGATGAAAGCCTAAAGCCATGTGTAAAATTAACCCCA
CTCTGTGTTACTTTAAATTGCACTGAC------------------------TAT---------------A
TTAAT---------AACAGTACT-----------------------------------------------
-------GAAAGTAAGAAAACCAAT---------------------GAAGGC---TTGAACAGT------
---ACTATAGAAATGAAAAACTGCTCTTTCAAAATAACCACAGGCATGAGAGATAAGATGCAGAAAGCAT
ATGCACTTTTTTATAAGCTTGATATAGTACCAATAGATGATGATAAT---------------------AT
TAATAAGACTAGCACCAACCATAATTATACCAGCTATAGGTTAATAAGTTGTAACACCTCAGTCATTACA
CAGGCCTGTCCAAAGGTATCCTTTGAGCCCATTCCCATACATTTTTGTGCCCCGGCTGGTTTTGCGATTC
TAAAGTGTAACAACAAGAGTTACACAGGAAAAGGACCATGTACAAATGTCAGCACAGTACAATGTACACA
TGGAATTAGGCCAGTAGTATCAACTCAACTGCTGTTAAATGGCAGTCTAGCAGAAGAAGAGATAGTAATT
AGATCTGCCAATTTCTCTAACAATGCTAAAACCATAATAGTACAGCTAAATAAAACTGTAGTAATTAATT
GTATAAGACCTAACAACAATACAAGAAAAAGTATACATATAGGACCAGGGAGAGCATTTTATGCAACAGG
AGAAATAATAGGAGATATAAGACAAGCACATTGTACCCTTAATGGAACACAATGGAATAACACTTTAAGA
CAGATAGCTTTAAAATTAAAAGAA------CAATTTAAG------GGTAAAACA---ATAGTCTTTAATC
ACTCC---TCAGGAGGGGACCCAGAAATTGTAAAGCACTCTTTTAATTGTGCAGGGGAATTTTTCTACTG
TGATACAACAAAACTGTTTAATAGT------------------------------ACTTGGCATGGTAAT
GAA---------------ACATCTTGG------------------AATAATACTGAAAAGTTAAATGACA
CT---------ATCATACTCCCATGCAGAATAAAACAAATTATAAACATGTGGCAGGAAGCAGGAAAAGC
AATGTATGCCCCTCCAATCGAAGGA------CTAATTAACTGTTCATCAAGTATTACGGGGCTGCTATTA
ACAAGAGATGGTGGT------AAGAGCAATAATCAG------------ACTGAGATCTTCAGACCTGGAG
GAGGAGATATGAGGGACAATTGGAGAAGTGAACTATATAAATATAAAGTAGTAAAAATTGAACCAGTAGG
AGTAGCACCCACCAAGGCAAAGAGAAGAGTGGTGCAGAGAGACAAAAGA---GCAGTGGGA---------
---------CTAGGAGCGTTGTTCATTGGGTTCTTGGGAGCAGCAGGAAGCACTATGGGCGCAGCGTCAA
TGACACTGACGGTACAGGCCAGACAATTATTGTCTGGTATAGTGCAACAGCAGAACAACTTGCTGAGGGC
TATTGAGGCGCAACAACATCTGTTGCAACTCACAGTCTGGGGCATCAAGCAGCTCCAAGCAAGAGTCCTG
GCTGTGGAAAGATACCTAAAGGATCAACAGCTCCTGGGGATTTGGGGTTGCTCTGGAAAACTCATTTGCA
CCACTGATGTGCCTTGGAATGATAGCTGGAGT---AATAAATCTCTGGATAAGATTTGGAATAACATGAC
CTGGATGCAGTGGGAAAGAGAAATTGACAATTACACAGATGTAATATACAACTTACTTGAAGAATTGCAA
AACCAACAAGAAAAGAATGAACAAGAATTATTGCAATTAGATAAATGGGCAAGTTTGTGGACTTGGTTTG
ACATAACAAAATGGCTGTGGTATATAAAAATAGTCATAATGATAATAGGAGGCTTAATAGGATTAAGAAT
AGTTTTTGTTGTACTTTCTATAGTGAATAGAGTTAGGCAGGGATACTCACCATTGTCGTTTCAGACCCGC
CTCCCAGCCAGGAGGGGACCCGACAGGCCCGAAGGAACAGAAGAAGAAGGTGGAGAGCGAGACAGAGAC-
--ACATCCGGGATCTTAGTGGATGGATTCTTAACAATTATCTGGGTCGACCTGCGGAGCCTGTGCCTTTT
CATCTACCACCGCTTGAGAGACTTACTCTCGATTGTAGCGAGGACTGTGCAG------------------
GGGTGGGAAATCCTCAAGTATTGGTGGAATCTCCTGCAGTATTGGAGCAAGGAACTAAAGAGTAGTGCTG
TTAGCTTGCTTAATTCCACTGCCATAGTAGTAGCTGAGGGGACAGATAGGATTATAGAAGTAGTACTAAG
AGCTTTTAGAGCTGTTCTTCACATACCTACAAGAATAAGACAGGGCTTAGAAAGGGCTTTGCTA---
>EU575843 
ATGAGAGTGATGGGGATCAGGAAGAATTATCAGCAC---TTG----------------------------
--------AGATGGGGC---------GCCTTGTTCCTTGGGATGTTGATAATC---TGTAGTGCT---GA
AAAAGACTCGTGGGTCACAGTCTATTATGGGGTACCTGTGTGGAAAGAAGCAATCACCACTCTATTTTGT
GCTTCAGATGCTAAAGCATATAAGACAGAGGTACATAATGTTTGGGCCACACATGCCTGTGTACCCACAG
ACCCCAACCCACAAGAAGTAGTATTGGCAAATGTGACAGAACATTTTAATATATGGGAAAATAACATGGT
AGAACAAATGCATGAGGATATAATCAGTTTATGGGATGAAAGCCTAAAGCCATGTGTAAAATTAACCCCA
CTCTGTGTTACTTTAAATTGCACTGAC------------------------TAT---------------A
TTAAT---------AACAGTACT-----------------------------------------------
-------GAAAGTAAGAAAACCAAT---------------------GAAGGC---TTGAACAGT------
---ACTATAGAAATGAAAAACTGCTCTTTCAAAATAACCACAGGCATGAGAGATAAGATGCAGAAAGCAT
ATGCACTTTTTTATAAGCTTGATATAGTACCAATAGATGATGATAAT---------------------AT
TAATAAGACTAGCACCAACCATAATTATACCAGCTATAGGTTAATAAGTTGTAACACCTCAGTCATTACA
CAGGCCTGTCCAAAGGTATCCTTTGAGCCCATTCCCATACATTTTTGTGCCCCGGCTGGTTTTGCGATTC
TAAAGTGTAACAACAAGAGTTACACAGGAAAAGGACCATGTACAAATGTCAGCACAGTACAATGTACACA
TGGAATTAGGCCAGTAGTATCAACTCAACTGCTGTTAAATGGCAGTCTAGCAGAAGAAGAGATAGTAATT
AGATCTGCCAATTTCTCTAACAATGCTAAAACCATAATAGTACAGCTAAATAAAACTGTAGTAATTAATT
GTATAAGACCTAACAACAATACAAGAAAAAGTATACATATAGGACCAGGGAGAGCATTTTATGCAACAGG
AGAAATAATAGGAGATATAAGACAAGCACATTGTACCCTTAATGGAACACAATGGAATAACACTTTAAGA
CAGATAGCTTTAAAATTAAAAGAA------CAATTTAAG------GGTAAAACA---ATAGTCTTTAATC
ACTCC---TCAGGAGGGGACCCAGAAATTGTAAAGCACTCTTTTAATTGTGCAGGGGAATTTTTCTACTG
TGATACAACAAAACTGTTTAATAGT------------------------------ACTTGGCATGGTAAT
GAA---------------ACATCTTGG------------------AATAATACTGAAAAGTTAAATGACA
CT---------ATCATACTCCCATGCAGAATAAAACAAATTATAAACATGTGGCAGGAAGTAGGAAAAGC
AATGTATGCCCCTCCAATCGAAGGA------CTAATTAACTGTTCATCAAGTATTACGGGGCTGCTATTA
ACAAGAGATGGTGGT------AAGAGCAATAATCAG------------ACTGAGATCTTCAGACCTGGAG
GAGGAGATATGAGGGACAATTGGAGAAGTGAACTATATAAATATAAAATAGTAAAAATTGAACCAGTAGG
AGTAGCACCCACCAAGGCAAAGAGAAGAGTGGTGCAGAGAGACAAAAGA---GCAGTGGGA---------
---------CTAGGAGCGTTGTTCATTGGGTTCTTGGGAGCAGCAGGAAGCACTATGGGCGCAGCGTCAA
TGACACTGACGGTACAGGCCAGACAATTATTGTCTGGTATAGTGCAACAGCAGAACAACTTGCTGAGGGC
TATTGAGGCGCAACAACATCTGTTGCAACTCACAGTCTGGGGCATCAAGCAGCTCCAAGCAAGAGTCCTG
GCTGTGGAAAGATACCTAAAGGATCAACAGCTCCTGGGGATTTGGGGTTGCTCTGGAAAACTCATTTGCA
CCACTGATGTGCCTTGGAATGATAGCTGGAGT---AATAAATCTCTGGATAAGATTTGGAATAACATGAC
CTGGATGCAGTGGGAAAGAGAAATTGACAATTACACAGATGTAATATACAACTTACTTGAAGAATTGCAA
AACCAACAAGAAAAGAATGAACAAGAATTATTGCAATTAGATAAATGGGCAAGTTTGTGGACTTGGTTTG
ACATAACAAAATGGCTGTGGTATATAAAAATAGTCATAATGATAATAGGAGGCTTAATAGGATTAAGAAT
AGTTTTTGTTGTACTTTCTATAGTGAATAGAGTTAGGCAGGGATACTCACCATTGTCGTTTCAGACCCGC
CTCCCAGCCAGGAGGGGACCCGACAGGCCCGAAGGAACAGAAGAAGAAGGTGGAGAGCGAGACAGAGAC-
--ACATCCGGGATCTTAGTGGATGGATTCTTAACAATTATCTGGGTCGACCTGCGGAGCCTGTGCCTTTT
CATCTACCACCGCTTGAGAGACTTACTCTCGATTGTAGCGAGGACTGTGCAG------------------
GGGTGGGAAATCCTCAAGTATTGGTGGAATCTCCTGCAGTATTGGAGCAAGGAACTAAAGAGTAGTGCTG
TTAGCTTGCTTAATTCCACTGCCATAGTAGTAGCTGAGGGGACAGATAGGATTATAGAAGTAGTACTAAG
AGCTTTTAGAGCTGTTCTTCACATACCTACAAGAATAAGACAGGGCTTAGAAAGGGCTTTGCTA---
>EU575836 
ATGAGAGTGATGGGGATCAGGAAGAATTATCAGCAC---TTG----------------------------
--------AGATGGGGC---------GCCTTGTTCCTTGGGATGTTGATAATC---TGTAGTGCT---GA
AAAAGACTCGTGGGTCACAGTCTATTATGGGGTACCTGTGTGGAAAGAAGCAATCACCACTCTATTTTGT
GCTTCAGATGCTAAAGCATATAAGACAGAGGTACATAATGTTTGGGCCACACATGCCTGTGTACCCACAG
ACCCCAACCCACAAGAAGTAGTATTGGCAAATGTGACAGAACATTTTAATATATGGGAAAATAACATGGT
AGAACAAATGCATGAGGATATAATCAGTTTATGGGATGAAAGCCTAAAGCCATGTGTAAAATTAACCCCA
CTCTGTGTTACTTTAAATTGCACTGAC------------------------TAT---------------A
TTAAT---------AACAGTACT-----------------------------------------------
-------GAAAGTAAGAAAACCAAT---------------------GAAGGC---TTGAACAGT------
---ACTATAGAAATGAAAAACTGCTCTTTCAAAATAACCACAGGCATGAGAGATAAGATGCAGAAAGCAT
ATGCACTTTTTTATAAGCTTGATATAGTACCAATAGATGATGATAAT---------------------AT
TAATAAGACTAGCACCAACCATAATTATACCAGCTATAGGTTAATAAGTTGTAACACCTCAGTCATTACA
CAGGCCTGTCCAAAGGTATCCTTTGAGCCCATTCCCATACATTTTTGTGCCCCGGCTGGTTTTGCGATTC
TAAAGTGTAACAACAAGAGTTACACAGGAAAAGGACCATGTACAAATGTCAGCACAGTACAATGTACACA
TGGAATTAGGCCAGTAGTATCAACTCAACTGCTGTTAAATGGCAGTCTAGCAGAAGAAGAGATAGTAATT
AGATCTGCCAATTTCTCTAACAATGCTAAAACCATAATAGTACAGCTAAATAAAACTGTAGTAATTAATT
GTATAAGACCTAACAACAATACAAGAAAAAGTATACATATAGGACCAGGGAGAGCATTTTATGCAACAGG
AGAAATAATAGGAGATATAAGACAAGCACATTGTACCCTTAATGGAACACAATGGAATAACACTTTAAGA
CAGATAGCTTTAAAATTAAAAGAA------CAATTTAAG------GGTAAAACA---ATAGTCTTTAATC
ACTCC---TCAGGAGGGGACCCAGAAATTGTAAAGCACTCTTTTAATTGTGCAGGGGAATTTTTCTACTG
TGATACAACAAAACTGTTTAATAGT------------------------------ACTTGGCATGGTAAT
GAA---------------ACATCTTGG------------------AATAATACTGAAAAGTTAAATGACA
CT---------ATCATACTCCCATGCAGAATAAAACAAATTATAAACATGTGGCAGGAAGTAGGAAAAGC
AATGTATGCCCCTCCAATCGAAGGA------CTAATTAACTGTTCATCAAGTATTACGGGGCTGCTATTA
ACAAGAGATGGTGGT------AAGAGCAATAATCAG------------ACTGAGATCTTCAGACCTGGAG
GAGGAGATATGAGGGACAATTGGAGAAGTGAACTATATAAATATAAAGTAGTAAAAATTGAACCAGTAGG
AGTAGCACCCACCAAGGCAAAGAGAAGAGTGGTGCAGAGAGACAAAAGA---GCAGTGGGA---------
---------CTAGGAGCGTTGTTCATTGGGTTCTTGGGAGCAGCAGGAAGCACTATGGGCGCAGCGTCAA
TGACACTGACGGTACAGGCCAGACAATTATTGTCTGGTATAGTGCAACAGCAGAACAACTTGCTGAGGGC
TATTGAGGCGCAACAACATCTGTTGCAACTCACAGTCTGGGGCATCAAGCAGCTCCAAGCAAGAGTCCTG
GCTGTGGAAAGATACCTAAAGGATCAACAGCTCCTGGGGATTTGGGGTTGCTTTGGAAAACTCATTTGCA
CCACTGATGTGCCTTGGAATGATAGCTGGAGT---AATAAATCTCTGGATAAGATTTGGAATAACATGAC
CTGGATGCAGTGGGAAAGAGAAATTGACAATTACACAGATGTAATATACAACTTACTTGAAGAATTGCAA
AACCAACAAGAAAAGAATGAACAAGAATTATTGCAATTAGATAAATGGGCAAGTTTGTGGACTTGGTTTG
ACATAACAAAATGGCTGTGGTATATAAAAATAGTCATAATGATAATAGGAGGCTTAATAGGATTAAGAAT
AGTTTTTGTTGTACTTTCTATAGTGAATAGAGTTAGGCAGGGATACTCACCATTGTCGTTTCAGACCCGC
CTCCCAGCCAGGAGGGGACCCGACAGGCCCGAAGGAACAGAAGAAGAAGGTGGAGAGCGAGACAGAGAC-
--ACATCCGGGATCTTAGTGGATGGATTCTTAACAATTATCTGGGTCGACCTGCGGAGCCTGTGCCTTTT
CATCTACCACCGCTTGAGAGACTTACTCTCGATTGTAGCGAGGACTGTGCAG------------------
GGGTGGGAAATCCTCAAGTATTGGTGGAATCTCCTGCAGTATTGGAGCAAGGAACTAAAGAGTAGTGCTG
TTAGCTTGCTTAATTCCACTGCCATAGTAGTAGCTGAGGGGACAGATAGGATTATAGAAGTAGTACTAAG
AGCTTTTAGAGCTGTTCTTCACATACCTACAAGAATAAGACAGGGCTTAGAAAGGGCTTTGCTA---
>EU575849 
ATGAGAGTGATGGGGATCAGGAAGAATTATCAGCAC---TTG----------------------------
--------AGATGGGGC---------GCCTTGTTCCTTGGGATGTTGATAATC---TGTAGTGCT---GA
AAAAGACTCGTGGGTCACAGTCTATTATGGGGTACCTGTGTGGAAAGAAGCAATCACCACTCTATTTTGT
GCTTCAGATGCTAAAGCATATAAGACAGAGGTACATAATGTTTGGGCCACACATGCCTGTGTACCCACAG
ACCCCAACCCACAAGAAGTAGTATTGGCAAATGTGACAGAACATTTTAATATATGGGAAAATAACATGGT
AGAACAAATGCATGAGGATATAATCAGTTTATGGGATGAAAGCCTAAAGCCATGTGTAAAATTAACCCCA
CTCTGTGTTACTTTAAATTGCACTGAC------------------------TAT---------------A
TTAAT---------AACAGTACT-----------------------------------------------
-------GAAAGTAAGAAAACCAAT---------------------GAAGGC---TTGAACAGT------
---ACTATAGAAATGAAAAACTGCTCTTTCAAAATAACCACAGGCATGAGAGATAAGATGCAGAAAGCAT
ATGCACTTTTTTATAAGCTTGATATAGTACCAATAGATGATGATAAT---------------------AT
TAATAAGACTAGCACCAACCATAATTATACCAGCTATAGGTTAATAAGTTGTAACACCTCAGTCATTACA
CAGGCCTGTCCAAAGGTATCCTTTGAGCCCATTCCCATACATTTTTGTGCCCCGGCTGGTTTTGCGATTC
TAAAGTGTAACAACAAGAGTTACACAGGAAAAGGACCATGTACAAATGTCAGCACAGTACAATGTACACA
TGGAATTAGGCCAGTAGTATCAACTCAACTGCTGTTAAATGGCAGTCTAGCAGAAGAAGAGATAGTAATT
AGATCTGCCAATTTCTCTAACAATGCTAAAACCATAATAGTACAGCTAAATAAAACTGTAGTAATTAATT
GTATAAGACCTAACAACAATACAAGAAAAAGTATACATATAGGACCAGGGAGAGCATTTTATGCAACAGG
AGAAATAATAGGAGATATAAGACAAGCACATTGTACCCTTAATGGAACACAATGGAATAACACTTTAAGA
CAGATAGCTTTAAAATTAAAAGAA------CAATTTAAG------GGTAAAACA---ATAGTCTTTAATC
ACTCC---TCAGGAGGGGACCCAGAAATTGTAAAGCACTCTTTTAATTGTGCAGGGGAATTTTTCTACTG
TGATACAACAAAACTGTTTAATAGT------------------------------ACTTGGCATGGTAAT
GAA---------------ACATCTTGG------------------AATAATACTGAAAAGTTAAATGACA
CT---------ATCATACTCCCATGCAGAATAAAACAAATTATAAACATGTGGCAGGAAGTAGGAAAAGC
AATGTATGCCCCTCCAATCGAAGGA------CTAATTAACTGTTCATCAAGTATTACGGGGCTGCTATTA
ACAAGAGATGGTGGT------AAGAGCAATAATCAG------------ACTGAGATCTTCAGACCTGGAG
GAGGAGATATGAGGGACAATTGGAGAAGTGAACTATATAAATATAAAGTAGTAAAAATTGAACCAGTAGG
AGTAGCACCCACCAAGGCAAAGAGAAGAGTGGTGCAGAGAGACAAAAGA---GCAGTGGGA---------
---------CTAGGAGCGTTGTTCATTGGGTTCTTGGGAGCAGCAGGAAGCACTATGGGCGCAGCGTCAA
TGACACTGACGGTACAGGCCAGACAATTATTGTCTGGTATAGTGCAACAGCAGAACAACTTGCTGAGGGC
TATTGAGGCGCAACAACATCTGTTGCAACTCACAGTCTGGGGCATCAAGCAGCTCCAAGCAAGAGTCCTG
GCTGTGGAAAGATACCTAAAGGATCAACAGCTCCTGGGGATTTGGGGTTGCTCTGGAAAACTCATTTGCA
CCACTGATGTGCCTTGGAATGATAGCTGGAGT---AATAAATCTCTGGATAAGATTTGGAATAACATGAC
CTGGATGCAGTGGGAAAGAGAAATTGACAATTACACAGATGTAATATACAACTTACTTGAAGAATTGCAA
AACCAACAAGAAAAGAATGAACAAGAATTATTGCAATTAGATAAATGGGCAAGTTTGTGGACTTGGTTTG
ACATAACAAAATGGCTGTGGTATATAAAAATAGTCATAATGATAATAGGAGGCTTAATAGGATTAAGAAT
AGTTTTTGTTGTACTTTCTATAGTGAATAGAGTTAGGCAGGGATACTCACCATTGTCGTTTCAGACCCGC
CTCCCAGCCAGGAGGGGACCCGACAGGCCCGAAGGAACAGAAGAAGAAGGTGGAGAGCGAGACAGAGAC-
--ACATCCGGGATCTTAGTGGATGGATTCTTAACAATTATCTGGGTCGACCTGCGGAGCCTGTGCCTTTT
CATCTACCACCGCTTGAGAGACTTACTCTCGATTGTAGCGAGGACTGTGCAG------------------
GGGTGGGAAATCCTCAAGTATTGGTGGAATCTCCTGCAGTATTGGAGCAAGGAACTAAAGAGTAGTGCTG
TTAGCTTGCTTAATTCCACTGCCATAGTAGTAGCTGAGGGGACAGATAGGATTATAGAAGTAGTACTAAG
AGCTTTTAGAGCTGTTCTTCACATACCTACAAGAATAAGACAGGGCTTAGAAAGGGCTTTGCTA---
>EU575846 
ATGAGAGTGATGGGGATCAGGAAGAATTATCAGCAC---TTG----------------------------
--------AGATGGGGC---------GCCTTGTTCCTTGGGATGTTGATAATC---TGTAGTGCT---GA
AAAAGACTCGTGGGTCACAGTCTATTATGGGGTACCTGTGTGGAAAGAAGCAATCACCACTCTATTTTGT
GCTTCAGATGCTAAAGCATATAAGACAGAGGTACATAATGTTTGGGCCACACATGCCTGTGTACCCACAG
ACCCCAACCCACAAGAAGTAGTATTGGCAAATGTGACAGAACATTTTAATATATGGGAAAATAACATGGT
AGAACAAATGCATGAGGATATAATCAGTTTATGGGATGAAAGCCTAAAGCCATGTGTAAAATTAACCCCA
CTCTGTGTTACTTTAAATTGCACTGAC------------------------TAT---------------A
TTAAT---------AACAGTACT-----------------------------------------------
-------GAAAGTAAGAAAACCAAT---------------------GAAGGC---TTGAACAGT------
---ACTATAGAAATGAAAAACTGCTCTTTCAAAATAACCACAGGCATGAGAGATAAGATGCAGAAAGCAT
ATGCACTTTTTTATAAGCTTGATATAGTACCAATAGATGATGATAAT---------------------AT
TAATAAGACTAGCACCAACCATAATTATACCAGCTATAGGTTAATAAGTTGTAACACCTCAGTCATTACA
CAGGCCTGTCCAAAGGTATCCTTTGAGCCCATTCCCATACATTTTTGTGCCCCGGCTGGTTTTGCGATTC
TAAAGTGTAACAACAAGAGTTACACAGGAAAAGGACCATGTACAAATGTCAGCACAGTACAATGTACACA
TGGAATTAGGCCAGTAGTATCAACTCAACTGCTGTTAAATGGCAGTCTAGCAGAAGAAGAGATAGTAATT
AGATCTGCCAATTTCTCTAACAATGCTAAAACCATAATAGTACAGCTAAATAAAACTGTAGTAATTAATT
GTATAAGACCTAACAACAATACAAGAAAAAGTATACATATAGGACCAGGGAGAGCATTTTATGCAACAGG
AGAAATAATAGGAGATATAAGACAAGCACATTGTACCCTTAATGGAACACAATGGAATAACACTTTAAGA
CAGATAGCTTTAAAATTAAAAGAA------CAATTTAAG------GGTAAAACA---ATAGTCTTTAATC
ACTCC---TCAGGAGGGGACCCAGAAATTGTAAAGCACTCTTTTAATTGTGCAGGGGAATTTTTCTACTG
TGATACAACAAAACTGTTTAATAGT------------------------------ACTTGGCATGGTAAT
GAA---------------ACATCTTGG------------------AATAATACTGAAAAGTTAAATGACA
CT---------ATCATACTCCCATGTAGAATAAAACAAATTATAAACATGTGGCAGGAAGTAGGAAAAGC
AATGTATGCCCCTCCAATCGAAGGA------CTAATTAACTGTTCATCAAGTATTACGGGGCTGCTATTA
ACAAGAGATGGTGGT------AAGAGCAATAATCAG------------ACTGAGATCTTCAGACCTGGAG
GAGGAGATATGAGGGACAATTGGAGAAGTGAACTATATAAATATAAAGTAGTAAAAATTGAACCAGTAGG
AGTAGCACCCACCAAGGCAAAGAGAAGAGTGGTGCAGAGAGACAAAAGA---GCAGTGGGA---------
---------CTAGGAGCGTTGTTCATTGGGTTCTTGGGAGCAGCAGGAAGCACTATGGGCGCAGCGTCAA
TGACACTGACGGTACAGGCCAGACAATTATTGTCTGGTATAGTGCAACAGCAGAACAACTTGCTGAGGGC
TATTGAGGCGCAACAACATCTGTTGCAACTCACAGTCTGGGGCATCAAGCAGCTCCAAGCAAGAGTCCTG
GCTGTGGAAAGATACCTAAAGGATCAACAGCTCCTGGGGATTTGGGGTTGCTCTGGAAAACTCATTTGCA
CCACTGATGTGCCTTGGAATGATAGCTGGAGT---AATAAATCTCTGGATAAGATTTGGAATAACATGAC
CTGGATGCAGTGGGAAAGAGAAATTGACAATTACACAGATGTAATATACAACTTACTTGAAGAATTGCAA
AACCAACAAGAAAAGAATGAACAAGAATTATTGCAATTAGATAAATGGGCAAGTTTGTGGACTTGGTTTG
ACATAACAAAATGGCTGTGGTATATAAAAATAGTCATAATGATAATAGGAGGCTTAATAGGATTAAGAAT
AGTTTTTGTTGTACTTTCTATAGTGAATAGAGTTAGGCAGGGATACTCACCATTGTCGTTTCAGACCCGC
CTCCCAGCCAGGAGGGGACCCGACAGGCCCGAAGGAACAGAAGAAGAAGGTGGAGAGCGAGACAGAGAC-
--ACATCCGGGATCTTAGTGGATGGATTCTTAACAATTATCTGGGTCGACCTGCGGAGCCTGTGCCTTTT
CATCTACCACCGCTTGAGAGACTTACTCTCGATTGTAGCGAGGACTGTGCAG------GGG---------
---TGGGAAATCCTCAAGTATTGGTGGAATCTCCTGCAGTATTGGAGCAAGGAACTAAAGAGTAGTGCTG
TTAGCTTGCTTAATTCCACTGCCATAGTAGTAGCTGAGGGGACAGATAGGATTATAGAAGTAGTACTAAG
AGCTTTTAGAGCTGTTCTTCACATACCTACAAGAATAAGACAGGGCTTAGAAAGGGCTTTGCTA---
>AB428554 
ATGAGAGTGAGGGGGATCAGGAAGAATTATCAGCAC---TTG------------TGG-------------
--------AGATGGGGC---------ACCATGCTCCTTGGGATGTTGATGATC---TGTAGTGCT---GC
AGATAAACTGTGGGTCACAGTCTATTATGGGGTACCTGTGTGGAAAGAAGCAACTACCACTCTATTTTGT
GCATCAGATGCTAAAGCATATAAAACAGAGGTGCATAATGTTTGGGCCACACATGCCTGTGTACCCACAG
ACCCCAACCCACAAGAAGTATTATTGGAAAATGTGACAGAAAATTTTAACATGTGGAAAAATAACATGGT
AGAACAGATGCAGGAGGATGTAATCAGTTTGTGGGATGAAAGCCTAAAGCCATGTGTGAAACTAACCCCA
CTCTGTGTTACTTTAAACTGCACTAAT------------------------TAT----------------
--------------AATGGTACT-----------------------------------------------
-------AATACAAATAGTACTCATAGCAATAGTAGTAGGAAGGGGGAAAAG---ATGATGGAG------
---GAAGGAGAAATAAAAAACTGCACTTTCAATGTCACCACCAACATAAAAGAAAAG---AAGAAAGAAT
ATGCACTCTTTTATAAACTTGATGTAGTACAAATA------AGTGAT---------------------AA
TAGT------------------------ACTAGCTATAGGTTGATAAGTTGTAACACCTCAGTCATTACA
CAAGCCTGTCCAAAGGTATCTTTTGAGCCAATTCCCATACATTATTGTACCCCGGCTGGTTTTGCGCTTC
TAAAGTGTAATGATAAGAAATTTAATGGAACAGGACCGTGTACAAATGTCAGCACAGTACAATGTACACA
TGGAATTAGGCCAGTAGTGTCAACTCAACTGCTGTTAAATGGCAGTCTAGCAGAAGAAGAGATAATAATT
AGGTCTGCCAATTTCTCGGACAATGCTAAAATCATAATAGTACAGCTAAATGAAACTATAGAAATTAATT
GTACAAGACCCAACAACAATACAAGAAGAGGTATACATCTAGGACCAGGGAGAGCATTTTATGCAACAGG
AGACATAATAGGAGATATAAGACAAGCATATTGTACCATTAATGGAACAAAATGGAATAACACTTTAAAA
CAAATAGCTGAAAAATTAAAAGAA------CAATTTGGG---GAGAACAAAACA---ATAAAATTTGAGC
CACCC---TCAGGAGGGGACCCAGAAATTGTAATGCATACTTTTAATTGTGGAGGGGAATTTTTCTACTG
TAATACATCATCACTGTTTAAT------------------------------------TGGAGTACT---
------------------AATGGGTCA------------------AATATTACAGGAAGTACTAATGGGT
CA---------AAAATTATCCCATGCAGAATAAAACAAATTATAAACATGTGGCAGAAAGTAGGAAAAGC
AATGTATGCCCCTCCCATCAGCGGA------CTAATTAATTGTTCATCAAATATTACAGGGTTGCTATTA
ACAAGAGATGGTGGTAAACATAATACGTCTAATAAC------------ACTGAGGTTTTCAGACCTGCAG
GAGGAGATATGAGGGATAATTGGAGGAGTGAATTATATAAATATAAAGTAGTAAAGATTGAACCATTAGG
AGTAGCACCCACCAAGGCAAGGAGAAGAGTGGTGCAGAGAGAAAAAAGA---GCAGTAGGA---------
------ACAATAGGAGCTATGTTCCTTGGGTTCTTGGGAGCAGCAGGAAGCACTATGGGCGCAGCGTCAA
TAACGCTGACGGTACAAGCCAGACTATTATTGTCTGGTATAGTGCAACAGCAGAACAATTTGCTGAGAGC
TATTGAGGCGCAACAACATCTGTTGCAACTCACAGTCTGGGGCATCAAGCAGCTCCAGGCAAGAGTCCTG
GCTGTGGAAAGATACCTAAGGGATCAACAGCTCCTAGGGATTTGGGGTTGCTCTGGAAAACTCATTTGCA
CCACTAATGTGCCTTGGAATAGTAGTTGGAGT---AATAAAACTCTGAATCAGATTTGGGATAACATGAC
TTGGATGCAGTGGGAAAGAGAAATCGATAATTACACAAGAGAAATATACAGCTTAATTGAAGAAGCGCAG
AACCAGCAAGAAAAGAATGAACATGACTTATTGGAATTGGATAAGTGGGACAATTTGTGGAGTTGGTTTA
GCATAACAAACTGGCTGTGGTACATAAGATTATTCATAATGATAGTAGGAGGCTTGATAGGATTAAGAAT
AGTTTTTGCTGTACTTTCTATAGTAAATAGAGTTAGGCAGGGATATTCACCATTGTCATTGCAGACCCGC
CTCCCAGCCCAGAGGGGACCCGACAGGCACGAAGGAACCGGAGAAGAAGGTGGAGAGAGAGACAGAGAC-
--ACATCCGGGCGATTAGTAACTGGCTTCTTAGCACTCATCTGGGACGACCTACGGAGCCTGTGCCTCTT
CAGCTACCACCGCTTGAGAGACTTACTCTTGATTGTAGCGAGGATTGTGGAACTTCTGGGA---CGCAGG
GGGTGGGAAGTCCTCAAAATCTGGTGGAATCTCCTGCAGTATTGGAGTCAGGAACTAAAGAATAGTGCTG
TTAGTTTGCTCAACGCTACAGCTATAACAGTAGCTGGGGGGACCGATAGGATTATAGAAATAGCACAAAG
AATTTATAGAGGTATTCTCCACATACCTACAAGAATAAGACAGGGCTTGGAAAGGGCTTTACTA---
>AB428553 
ATGAGAGTGAGGGGGATCAGGAAGAATTATCAGCAC---TTG------------TGG-------------
--------AGATGGGGC---------ACCATGCTCCTTGGGATGTTGATGATC---TGTAGTGCT---GC
AGATAAACTGTGGGTCACAGTCTATTATGGGGTACCTGTGTGGAAAGAAGCAACTACCACTCTATTTTGT
GCATCAGATGCTAAAGCATATAAAACAGAGGTGCATAATGTTTGGGCCACACATGCCTGTGTACCCACAG
ACCCCAACCCACAAGAAGTATTATTGGAAAATGTGACAGAAAATTTTAACATGTGGAAAAATAACATGGT
AGAACAGATGCAGGAGGATGTAATCAGTTTGTGGGATGAAAGCCTAAAGCCATGTGTGAAACTAACCCCA
CTCTGTGTTACCTTAAACTGCACTAAT------------------------TAT----------------
--------------AATGGTACT-----------------------------------------------
-------AATACAAATAGTACTTATACCAATAGTAGTAATAGTGAGGGGGAAAAGATGATGGAA------
---GAAGGAGAAATAAAAAACTGCACCTTCAATGTCACCACCAACATAAAAGAAAAG---AAGAAAGAAT
ATGCACTCTTTTATAAACTTGATGTAGTACAAATA------AGTAAT---------------------AA
TAGT------------------------ACTAGCTATAGGTTGATAAGTTGTAACACCTCAGTCATTACA
CAAGCCTGTCCAAAGGTATCTTTTGAGCCAATTCCCATACATTATTGTACCCCGGCTGGTTTTGCGCTTC
TAAAGTGTAATGATAAGAAATTTAATGGAACAGGACCATGTACAAATGTCAGCACAGTACAATGTACACA
TGGAATTAGGCCAGTAGTGTCAACTCAACTGCTGTTAAATGGCAGTCTAGCAGAAGAAGAGATAATAATT
AGGTCTGCCAATTTCTCGGACAATGCTAAAATCATAATAGTACAGCTAAATGAAACTGTAGAAATTAATT
GTACAAGACCCAACAACAATACAAGAAAAAGTATAAGTCTAGGACAAGGGAGAGCACTTTATGCAACAGG
AGACATAATAGGAGATATAAGACAAGCATATTGTACCATTAATGGAACAAAATGGAATAACACTTTAAAA
CAAATAGCTGAAAAATTAAAAGAA------CAATTTGGG---GAGAATAAAACA---ATAAAATTTGAGC
CTCCCATCAGAGGAGGGGACCCAGAAATTGTAATGCATACTTTTAATTGTGGAGGGGAATTTTTCTACTG
TAATACATCATCACTGTTTAAT------------------------------------TGGAGTACT---
------------------AATGGGTCA------------------AATATTACAAGAAGTACTAATGGGT
CA---------AAGACTATCCCATGCAGAATAAAACAAATTATAAACATGTGGCAGAAAGTAGGAAAAGC
AATGTATGCCCCTCCCATCAGAGGA------CTAATTAATTGTTCATCAAATATTACAGGGTTGCTATTA
ACAAGAGATGGAGGT------AACCATAATGAGTCTGAGTCTAATAATACTGAGATTTTCAGACCTGCAG
GAGGAGATATGAGGGATAATTGGAGAAGTGAATTATATAAATATAAAGTAGTAAAGATTGAACCATTAGG
AGTAGCACCCACCAAGGCAAGGAGAAGAGTGGTGCAAAGAGAAAAAAGA---GCAGTGGGA---------
------ACAATAGGAGCTATGTTCCTTGGGTTCTTGGGAGCAGCAGGAAGCACTATGGGCGCAGCGTCAA
TAACGCTGACGGTACAAGCCAGGCTATTATTGTCTGGTATAGTGCAACAGCAGAACAATTTGCTGAGGGC
TATTGAGGCGCAACAACATCTGTTGCAACTCACAGTCTGGGGCATCAAGCAGCTCCAGGCAAGAGTCCTG
GCTGTGGAAAGATACCTAAGGGATCAACAGCTCCTAGGGATTTGGGGTTGCTCTGGAAAACTCATTTGCA
CCACTAATGTGCCTTGGAATAGTAGTTGGAGT---AATAAAACTCTGAATCAGATTTGGGATAACATGAC
TTGGATGCAGTGGGAAAGAGAAATCGATAATTACACAAGAGAAATATACAACTTAATTGAAGAAGCGCAG
AACCAGCAAGAAAAGAATGAACATGACTTATTGGAATTGGATAAGTGGGACAATTTGTGGAGTTGGTTTA
GCATAACAAACTGGCTGTGGTACATAAGATTATTCATAATGATAGTAGGAGGCTTGATAGGATTAAGAAT
AGTTTTTGCTGTACTTTCTATAGTAAATAGAGTTAGGCAGGGATATTCACCATTGTCATTGCAGACCCGC
CTCCCAGGCCAGAGGGGACCCGACAGGCACGAAGGAATCGGAGAAGAAGGTGGAGAGAGAGACAGAGAC-
--ACATCCGGGCGATTAGTAACTGGCTTCTTAGCACTCATCTGGGACGACCTGCGGAGCCTGTGCCTCTT
CAGCTACCACCGCTTGAGAGACTTACTCTTGATTGTAGCGAGGATTGTGGAACTTCTGGGA---CGCAGG
GGGTGGGAAGTCCTCAAAATCTGGTGGAATCTCCTGCAGTATTGGAGTCAGGAACTAAAGAATAGTGCTG
TTAGTTTGCTCAACGCTACAGCTATAACAGTAGCTGGGGGGACCGATAGGATTATAGAAATAGCACAAAG
AATTTATAGAGGTATTCTCCACATACCTACAAGAATAAGACAGGGCTTGGAAAGGGCTTTACTA---
>AY842810 
ATGAGAGTGAAGGAGACCATGAAGAATTATCAGCAC---TTG------------TGG-------------
--------AGATGGGGC---------ATGATGCTCTTTGGGATGTTAATGATC---TGTAGTGCTGCACA
AGAAGAATCATGGGTCACAGTCTATTATGGGGTACCTGTGTGGAGAGACGCAAACGCCACTCTATTTTGT
GCATCAGATGCTAAAGCATATAAGACAGAGGCACATAATGTTTGGGCCACACATGCCTGTGTACCCACAG
ATCCCAACCCACAAGAAATAGCATTGGAAAATGTGACAGAAAACTTTAACATGTGGAAAAATAACATGGT
AGAACAGATGCATGAGGACATAATCAGCTTATGGGATCAAAGCCTAAAGCCATGTGTAGAATTAACCCCA
CTCTGTGTTACTTTAAATTGCACTGAC------------------------TTG----------------
--------------AATACCACGAGTGCTAATGCCACGAATGCT--------------------------
-------AATACCACGAGTGCTCCT------------------------------ACTATTAAG------
------GAAGAAATGAAAAACTGCTCTTTCAATATGACTTCAACAGTAAGAGATAGGATGCATAGGGAAT
ATGCACTTTTTTATAAACTTGATGTAGTACCAATA------GATAAT---------------------GA
TAAT------AATACAAATACTAGCTATAGGAACTATAGGTTGATAAGTTGTAACACCTCAGTCATTAAA
CAGGCCTGCCCAAAGGTATCCTTTGAACCAATTCCCATACATTATTGTGCCCCAGCTGGTTTTGCGATTC
TAAAATGTAATGATACAAAGTTCAATGGATCAGGACCATGTAAAAATGTCAGCACAGTGCAATGTACACA
TGGAATTAGACCAGTAGTATCAACTCAACTGCTGTTAAATGGCAGCCTAGCAGAAGAAGATATAGTAATT
AGATCTGAAGATTTCACGAACAATGCTAAAACCATAATAGTACAGCTGAAAGACCCTGTAAAAATTAATT
GTACAAGGCCCAACAACAATACAAGAAAAAGTATCCATATGGGACCAGGGAGAGCAATGTACGCAACAGG
AGACATAATAGGAAATATAAGACAAGCACATTGTACCATTAATGAAACAGAATGGAATAACACTTTAAAA
CAGATAGCTATAAAATTAAGAGAA------CAATTTGGG---GATAATAAAACA---ATAGCCTTTAAAA
ATTCC---TCAGGAGGGGACCTAGAAATTGAAATGCACAGTTTTAATTGTGGAGGGGAATTTTTCTACTG
TAACACAACACAACTGTTTAATAGT------------------------------ACTTGGAATGAT---
------------------ACTACTATT------------------AATAGAACTGAAGGGTCAAATAATA
CAAGAAAT---ATCACACTCCCATGCAGAATAAAACAAATTATAAACAAGTGGCAGGAAGTAGGGAAAGC
AATGTATGCCCCTCCCATCAGAGGA------CAAATTAGATGTTCATCAAATATTACAGGGCTGTTATTA
ACAAGAGATGGTGGT------GCTGATACTAACACC------------ACCGAAATCTTCAGACCTGGAG
GAGGAAATATGAGGGACAATTGGAGAAGTGAATTATATAAATATAAAGTAGTAAGAATTGAACCAATAGG
AGTAGCACCCACTAAGGCAAAGAGAAGAGTGGTGCAGAGAGAAAAAAGA---GCAGTGGGA---------
---------ATAGGAGCTTTGTTCCTTGGGTTCTTGGGAGCAGCAGGAAGCACTATGGGCGCAGCGTCAT
TGACGCTGACGGTACAGGCCAGACAATTATTGTCTGGTATAGTGCAACAGCAGAACAACCCGCTGAGGGC
TATTGAGGCGCAACAGCACCTGTTGCAACTCACAGTCTGGGGCATCAAGCAGCTCCAGGCAAGAGTCCTG
GCTGTGGAAAGATACCTAAGGGATCAACAGCTCCTAGGAATTTGGGGCTGCTCTGGAAAACTCATTTGCA
CCACTACTGTACCTTGGAATGCTAGTTGGAGT---AATAAGACTCTGGGTGCTATTTGGAATAACATGAC
TTGGATGGAGTGGGAAAGAGAAATTGACAATTACACAGGCTTAATATATAACTTACCTGAAGAATCGCAA
AACCAACAAGAAAAGAATGAACAAGACTTACTGGCATTAGATAAATGGGCAAGTTTGTGGAGTTGGTTCG
ACATATCAAACTGGCTGTGGTACATAAAAATATTCATAATGATAGTAGGAGGCTTGATAGGTTTAAGAAT
AGTTTTTGCTGTACTTTCTATAGTAAATAGAGTTAGGCAGGGATATTCACCATTATCGTTTCAGACCCGC
CTCCCAGCCCAGCGGGGACCAGACAGGCCCGAAGGAATCGAAGAAGAAGGTGGAGAGAGAGACAGAGAC-
--AGATCCGGACCATTAGTGGATGGCTTCTTAGCAATCATCTGGGTCGACCTGCGGAGCCTGTGCCTCTT
CAGCTACCACCGCTTGAGAGACTTACTCTTAATTGTAGCGAGGATTGTGGAACTTCTGGGA---CGCAGG
GGGTGGGAAGCCCTCAGATATTGGTGGAATCTCCTACAGTATTGGAGTCAAGAACTAAAGAATAGTGCTG
TTAATTTGCTCAACACCACAGCCATAGCAGTAGCTGAAGGGACAGATAGGATTATAGAAATAGTGCAAAG
AGCTTATAGAGCTATTCTCCACATACCTAGAAGAATAAGACAGGGCTTAGAAAGGGCTTTGCTA---
>JN687760 
ATGAGAGTGATGGAGACCAGGAAGAGTTATCAGAGC---TTG------------TGG-------------
--------AAAGGGGGC---------ATCTTGCTCCTTGGAATGTTAATGATC---TGTAGTGCT---GC
AGACCAAATGTGGGTCACAGTCTATTATGGGGTACCTGTGTGGAAAGAAGCAAACACCACTCTATTTTGT
GCATCAGATGCTAAAGGATATGATACAGAGGCACATAATGTTTGGGCTACACATGCCTGTGTTCCCACAG
ACCCTAACCCACAAGAAGTAGTATTGGGAAATGTGACAGAAACTTTTAACATGTGGAAAAATTACATGGT
GGAACAAATGCATGAGGATATAATCAGTTTATGGGATCAAAGCTTGAAGCCATGTGTAAAATTAACTCCA
CTCTGTGTTAATTTAAATTGCACTGAT------------------------TAT----------------
--------------AACAAG--------------------------------------------------
-------AATACTACCAATAGTAGT------------------------------ACAGTGGTAAAGGGA
GTGAGAGGAGAAATAAAAAACTGTTCTTTCAATATCTCCACAAGCATAAGCAATGAGGTGAAGAAAGACT
ATGCACTTTTTTATACACTTGATGTAATACCAATA------AAAAAT-----------------------
-------------------------GATACCAGCTATAGGTTGATAAGTTGTAACACCTCAAAAATTACA
CAAGCCTGTCCAAAGATATCCTTTGAACCAATTCCCATACATTATTGTGCCCCGGCTGGTTATGCGATTC
TAAAGTGTAATGATAAGGGGTTCAATGGATCAGGAGAATGTCACAATGTCAGCACAATACAATGTACACA
TGGAATTAGGCCAGTGGTATCAACTCAACTACTGTTGAATGGCAGCCTAGCAGAAGAAGAGATAGTAATT
AGATCTGAAAATTTCACAAACAATGCTAAAACTATAATAGTACAGCTGAACGAACCAGTAATAATTAATT
GTACAAGACCCAACAACAATACAAGAAAAAGTATAAATATAGGACCAGGGAGAGCATTCTATACAACAGG
AGAGATAATAGGCAATATAAGACAAGCACATTGTACCATTAATGAAACAAAATGGAATAAAGCTTTAGGA
CAGATAGTTAGAAAACTAAGAGAA------CAATTTGGG------AATAAAACA---ATAATCTTTAATC
AATCT---GCAGGGGGGGACCCAGAAATTGTGATGCACAGTTTTAATTGTAGAGGGGAATTTTTCTACTG
TAATACAACAAAACTGTTTAATAGTACTTGGACA------------CTTAATAGTACTTGGAATACTATT
AAA---------------GAGACTGAA------------------AGAAACAGCACAGGA---AATGACA
CA---------CTCACACTCCCATGCAGAATAAAACAAATTATAAACATGTGGCAGGAAGTGGGAAAAGC
AATGTATGCCCCTCCCATCAGMGGA------CTGATTAGATGTTCATCAAATATTACAGGGCTGCTATTA
ACAAGAGATGGTGGTCATGGTAATGATAGCAGCAACAAC---------ACGGAGATCTTCAGACCTGGAG
GAGGAGATATGAGGGACAATTGGAGAAGTGAATTATATAAATACAAAGTAGTAAGAATTGAACCATTAGG
AGTAGCACCCACCAGGGCAAAGAGAAGAGTGGTGCAGAGAGAAAAAAGA---GCAGTGGGA---------
---------TTTGGAGCTATGTTCCTTGGGTTCTTGGGAGCAGCAGGAAGCACTATGGGCGCAGCGTCAG
TGACGCTGACGGTACAGGCCAGACAATTACTGTCTGGTATAGTGCAACAGCAGAACAATCTGCTGAGGGC
TATTGAGGCGCAACAACATCTGTTGCAACTCACAGTCTGGGGCATCAAGCAGCTCCAGGCAAGAGTCCTG
GCTGTGGAGAGATACCTAAAGGATCAACAGCTCCTGGGGCTTTGGGGATGCTCTGGAAAACTCATCTGCA
CCACTACTGTGCCTTGGAATGGTAATTGGAGT---AATAAATCTTATGATGAGATTTGGGAAAACATGAC
CTGGATGCAGTGGGAAAGAGAAATAGACAATTACACAGGCCTAATATACAACTTAATTGAAGAATCGCAT
AACCAACAAGAAAAGAATGAAAAAGAATTATTGGAGTTAGATAAATGGGCAAATTTGTGGAATTGGATTA
CCATAACAAACTGGCTGTGGTATATAAAAATATTCATAATGATAGTAGGAGGCTTGATAGGTTTAAGAAT
AGTTTGTACTGTGCTTTCTGTAGTAAATAGAGTTAGGCAGGGATACTCACCAATATCGTTTCAGACCCGA
TTCCCAGCCCCGAGGGGACCCGACAGGCCCGAAGGAACAGAAGAAGAAGGTGGAGAGAGAGACAGAGAC-
--AGATCCAGCAGATTAGCGGATGGATTATTGACACTTATCTGGGTCGACCTGCGGAGCCTGTGCCTCTT
CAGCTACCACCGCTTGAGAGACTTACTCTTGATTGCAGCGAGGACTGTGGAACTTCTGGGA---CGCAGG
GGGTGGGAAATCCTCAAATATTGTTGGAATCTCCTACAGTATTGGGGTCAGGAACTAAAGAATAGTGCAG
TTAGCTTGCTTAACGCCACAGCTATAGCAGTAGCTGAGGGGACAGATAGGATTGTAGAAGCTTTGCAAAG
AATTGGTAGAGCCATCCTCAACATACCTAGAAGAATAAGACAGGGCTTAGAAAGGGCTTTGCTA---
>JF683736 
ATGAGAGTGATGGAGACCAGGAAGAATTATCAGCACTTGTGG------------TGG-------------
--------AAATGGGGC---------ATGATGCTCCTTGGAATGTTAATGATC---TGTAGTGTT---GC
AGGACAAATGTGGGTCACAGTTTATTATGGGGTACCTGTGTGGAAAGAAGCAACTACCACTCTATTTTGT
GCATCAGATGCTAAAGCATATGATACAGAGGTACATAATGTTTGGGCCACACATGCCTGTGTACCCACAG
ACCCCAACCCACAAGAAATAGTATTGGAAAATGTGACAGAAAATTTTAACATGTGGAAAAATAACATGGT
AGAACAAATGCATGAGGATATAATCAGTTTATGGGATCAAAGCCTAAAGCCATGTGTAAAATTAACCCCA
CTCTGTGTTACTCTAAATTGTGCTAAT------------------------------------CTGACAA
CTGCT---------AGTGGTAAT-----------------------------------------------
-------AACACTAGTAATGATAAT---------------------GAGGCT---ATGTTGGCG------
---AAAGAACAAATGAAAAACTGCTCTTTCAATACCACCACAAACATAAGAGATAAGATGCAAAAAGCAT
ATGCAATTTTTGATAAGCTTGATATAGTACCAATA------GATAAT---------------------GA
TAGA---------------AATGATAATACCAGCTATAGGTTGATAAGTTGTAATACCTCAGCCATTACA
CAAGCCTGTCCAAAGGTATCCTTTGAGCCAATTCCCATACATTATTGTACCCCGGCTGGGTTTGCAATTA
TAAAGTGCAATGATAAGAAGTTCAATGGAACAGGACCATGTACAAATGTCAGCTCAGTACAATGTACACA
TGGAATTAGGCCAGTAGTATCAACTCAACTACTGTTAAATGGCAGTCTAGCAGAAGATGAGATAGTAATT
AGGTCTGAAAATTTCTCGGACAATGCTAAAACCATAATAGTACAGCTGAAGGAACCTGTAGAAATTAATT
GTACAAGACCCAACAACAATACAAGAAAAAGTATAACTATAGGACCAGGGAGAGCATTTTATGCAACAGG
AGACATAATAGGAGATATAAGACGAGCACATTGTAACATTAGTGGAGCAAAATGGAATGAAACATTAAAA
AAGGTAGTTGTCAAATTAAGAGAA------CAATTCGGG------AATAAAACA---ATAATCTTTAATC
AATCC---TCAGGAGGGGACCCAGAAATTGTAATGCACATTTTTAATTGTGGAGGGGAATTTTTCTACTG
TAATTCAACTGCACTGTTTAATAGT------------------------------ACTTGGAATAAT---
ACTGCAGGGTCAAATAACACTACAGGA------------------AATAACACTACAGGA---AATGACA
CA---------ATCACACTCCAATGCAGAATAAAACAAATTGTAAACATGTGGCAGGAAGTAGGAAGAGC
AATGTATGCCCCTCCCATCAGAGGA------CCAATTAGATGTTCATCAAATATTACAGGGATACTATTA
ACAAGAGATGGTGGT------AATAATAATAGCACAAACAAGTCTGAGTCTGAGACCTTCAGACCTGGAG
GAGGAAATATGAAGGACAATTGGAGAAGTGAATTATATAAATATAAAGTAGTACAAATTGAACCATTAGG
ATTAGCACCCACCAAGGCAAAGAGAAGAGTGGTGCAGAGAGAAAAAAGA---GCAATAGGA---------
---------CTAGGAGCTATGTTCCTTGGGTTCTTGGGAGCAGCAGGAAGCACTATGGGCGCAGCATCAG
TAACGCTGACGGTACAGGCCAGACAATTATTGTCTGGTATAGTGCAGCAGCAGAATAATCTGCTGAGAGC
TATTGAGGCGCAACAGCACATGTTGCAACTCACAGTCTGGGGCATTAAGCAGCTCCAGGCAAGAGTCCTG
GCTGTGGAAAGATACCTAAAGGATCAACAGCTCCTGGGGATTTGGGGTTGCTCTGGAAAACTCATTTGCA
CCACTGCTGTGCCTTGGAATGCTAGTTGGAGT---AATAGATCTCAATCAGAAATATGGAACAACATGAC
CTGGATGCAGTGGGAAAGAGAAATTGACAATTATACAGGCATAATATATGACTTAATTGAAAAATCACAG
ACCCAGCAAGAACAGAATGAACAAGAATTATTGGAGTTGGATAAATGGGACAGTTTGTGGAATTGGTTTA
GCATAACAAAATGGCTGTGGTATATAAAAATATTCATAATGATAGTAGGAGGCTTGATAGGTTTAAGAAT
AGTTTTTACTTTATTTTCTATAGTGAATAGAGTTAGGCAGGGATACTCACCATTGTCATTTCAGACCCTC
CTCCCAACCCCGAGGGGACCCGACAGGCCCGAAGGAATCGAAGAAGGAGGGTGGAGAAGAGAGACAGAGA
CACATCCGAACCCCTTGGGGAACGGATTCTTAGCGATCTTCTGGGTCGATCTCCGGAACCTGTTCCTCTT
CCTCTACCGCCACTTGAGAGACTTACTCTTGACTGTGATCAGGATTGTGGGACTTCTGGGA---CGCAGG
GGGTGGGAAGCCCTCAAGTATTGGTGGAGTCTCCTACAGTATTGGAGTCAGGAACTAAAGAATAGTGCTG
TTAGCTTGTTCAACGCCACAGCAGTAGCAGTAGCTGAAGGGACAGATAGAGTTCTAGAAGGATTAAGAAC
AGCTGTTAGAGCTGTTCGCCACATACCTAGAAGAATAAGACAGGGAGCAGAAATAGCTTTGCTA---
>JN562789 
ATGAGAGTGAAGGGGATCAAGAAGAATTGTCAGGGC---TTG------------TGG-------------
--------AGATGGGGC---------ATGATGCTCCTTGGGATATTGATGATC---TGTAGTGCT---AC
AGAAAAATTGTGGGTCACAGTCTATTATGGGGTACCTGTGTGGAAAGAAGCAACCACCACTCTATTCTGT
GCATCAGATGCTAAAGCATATGAGACAGAGGTACATAATGTTTGGGCCACACATGCCTGTGTACCCACAG
ACCCCAACCCACAAGAAATAGTCTTGGAAAATGTGACAGAAAATTTTAATATGTGGAAAAATAACATGGT
AGAACAGATGCATGAGGACATAATCAGTTTATGGGATCAAAGTCTAAAGCCATGTGTGAAATTAACCCCA
CTCTGTGTCACTTTAAATTGCACTAAG------------------------ATG----------------
--ATG---------AATGTTACT-----------------------------------------------
-------AACACCAATAGTAGCGCTACTACTAACACTAGTAGTAGCGAGAAC---CCGATGGAG------
---------GAAATGAAGAACTGCTCTTTCAATATCACCACACACCTAAGAGATCAGGTGAAGAAAGAAT
ATGCAACTTTTTATAACCTTGATTTAGTACCAATA------AGTGAT---------------------AA
GAAT---------------------GACAGCAAATATATGTTGGCAAGTTGTAACACCTCAGTCATTACA
CAAGCCTGTCCAAAGGTATCCTTTGAGCCAATTCCCATACATTATTGTGCCCCGGCTGGTTTTGCGATTC
TAAAGTGTAATAATAAGACGTTTAATGGAAAAGGACCATGTACAAATGTCAGCACAGTACAATGTACACA
TGGAATTAAGCCAGTAGTATCGACTCAACTGCTGTTAAATGGCAGTCTAGCAGAAAAGGAGATAGTAATT
AGATCTGAAAATCTCACAAACAATGCTAAAACTATAATAGTACAACTAAATGAATCTGTAATAATTAATT
GTACAAGACCCAACAATAATACAAGAAAAAGTATACATATACAACCAGGGAGAGCATTTTATGCAACAGG
AGAAATAATAGGAAATATAAGACAAGCATATTGTACCCTTAATGGAACAGAATGGAACAACACTTTAAAA
CAGATAGTTGATAAATTAAGAGAA------GAATTTAAG------AATAAAACA---ATAACCTTTAATC
AATCC---TCAGGAGGAGACCCAGAAATTGTAATGCACACTTTTAATTGTGGAGGGGAATTTTTCTACTG
TAATACAACAAAACTGTTTAATAGTACTTGGAAT------------ATTAATGGTACTTGGAAGGGT---
---------------------------------------------------ACAGAAGAGTCAAAT----
-----------ATCACACTCCAATGCAAAATAAAACAAATTATAAACATGTGGCAGGAAGTAGGAAAAGC
AATGTATGCCCCTCCCATTAAAGGA------CAAATTAACTGTTCATCATATATTACGGGGCTGCTATTA
ACAAGAGATGGTGGT---TATGAGAGTAGGAACGGG------------ACAGAGATTTTCAGACCTGGAG
GAGGAAATATGAGGGACAATTGGAGAAGTGAATTATACAAATATAAAGTAGTAAAAATTGAACCAATAGG
AGTAGCACCCACCAAGGCAAAGAGAAGAGTGGTGCAGAGAGAAAAAAGA---GCAGTGGGA---------
---------ATAGGAGCTGTGTTCCTTGGGTTCTTGGGAGCAGCAGGAAGCACTATGGGCGCAGCATCAA
TAACGCTGACGGTACAGGCCAGACAATTATTGTCTGGTATAGTGCAGCAGCAGAACAATCTGCTGAGGGC
TATTGAGGCGCAACAGCATCTGTTGCAACTCACAGTCTGGGGCATCAAGCAGCTCCAGGCAAGACTCCTG
GCTGTGGAAAGACACCTAAAGGATCAACAGCTCCTGGGGATTTGGGGTTGCTCTGGAAAACTCATCTGCA
CCACTGCTGTGCCTTGGAATACTAGTTGGAGT---AATAAATCTCTGAATCAGATTTGGAATAACATGAC
CTGGATGGAGTGGGAAAGAGAAATTGACAATTACACAGGCTTAATATATTCCTTAATTGAAGAATCGCAG
AACCAACAAGATAAAAATGAACAAGAATTATTAGCATTGGATCATTGGGCAAGTTTGTGGAATTGGTTTA
GCATAACAAACTGGCTGTGGTATATAAAAATCTTTATAATAATAGTAGGAGGTTTAATAGGTTTAAGAAT
AGTTTTTGCTGTGCTTTCTATAGTAAATAGAGTTAGGCAGGGATACTCACCATTATCATTTCAGACCCTC
CTCCTAACCCAGAGGGGACCCGACAGGCCCGGAGGAATCGAAGAAGAAGGTGGAGAGAGAGACAGAGAC-
--AGATCCGGACAATTAGTGAACGGATTCTTAGCAATTGTCTGGGTGGACCTGCGGAGCCTGTGCCTCTT
CCTCTACCGCCACTTGAGAGACTTACTCTTGATTGTAACGAGGACTGTGGAACTTCTGGGA---CTCAGG
GGGTGGGAAGCTCTCAAATACTTGTGGAATCTTCTACAGTATTGGAGTCAGGAACTAAAGAATAGTGCTG
TTAGCTTGCTCAATGCCATAGCCATAGCAGTAGCTGAGGGAACAGATAGGGTTATAGAAGCATTACAAAG
AGCTTGTAGAGCTATCCTCCACATACCTAGAAGAATCAGACAGGGCATCGAAAGGGCTGTGCTAGAA
>JN562785 
ATGAGAGTGAAGGGGATCAAGAAGAATTGTCAGGGC---TTG------------TGG-------------
--------AGATGGGGC---------ATGATGCTCCTTGGGATATTGATGATC---TGTAGTGCT---AC
AGAAAAATTGTGGGTCACAGTCTATTATGGGGTACCTGTGTGGAAAGAAGCAACCACCACTCTATTCTGT
GCATCAGATGCTAAAGCATATGAGACAGAGGTACATAATGTTTGGGCCACACATGCCTGTGTACCCACAG
ACCCCAACCCACAAGAAATAGTCTTGGAAAATGTGACAGAAAATTTTAATATGTGGAAAAATAACATGGT
AGAACAGATGCAAGAGGACATAATCAGTTTATGGGATCAAAGTCTAAAGCCATGTGTGAAATTAACCCCA
CTCTGTGTCACTTTAAATTGCACTAAG------------------------ATG----------------
--ATG---------AATGTTACT-----------------------------------------------
-------AACACCAATAGTAGCGCTACTACTAACACTAGTAGTAGCGAGAAC---CCGATGGAG------
---------GAAATGAAGAACTGCTCTTTCAATATCACCACACACCTAAGAGATCAGGTGAAGAAAGAAT
ATGCAACTTTTTATAACCTTGATTTAGTACCAATA------GGTAAT---------------------AA
TGAC------------------------AGCAAATATATGTTGGCAAGTTGTAACACCTCAGTCATTACA
CAAGCCTGTCCAAAGGTATCCTTTGAACCGATTCCCATACATTATTGTGCCCCGGCTGGTTTTGCGATTC
TAAAGTGTAATAATAAAACGTTTAATGGAAAAGGACCATGTACAAATGTCAGCACAGTACAATGTACACA
TGGAATTAAGCCAGTAGTATCGACTCAACTGCTGTTAAATGGCAGTCTAGCAGAAAAGGAGATAGTAATT
AGATCTGAAAATCTCACAAACAATGCTAAAACTATAATAGTACAACTAAATGAATCTGTAATAATTAATT
GTACAAGACCCAACAATAATACAAGAAAAAGTATACATATACAACCAGGGAGAGCATTTTATGCAACAGG
AGAAATAATAGGAAATATAAGACAAGCATATTGTATCCTCAATGAAACAAAATGGAACAACACTTTAAAA
CAGATAGTTGATAAATTAAGAGAA------GAGTTTAAG------AATAAAACA---ATAAAATTTAATC
CATCC---TCAGGAGGAGACCCAGAAATTGTAATGCACACTTTTAATTGTGGAGGGGAATTTTTCTACTG
TAATACAACAAAACTGTTTAATAGTACTTGGAGT------------GTTGATGGCACTTGGAATGGT---
------------------ACTAAAGAA------------------AATAGCACC----------------
-----------ATCATACTCCCATGCAAAATAAAACAAATTATAAACATGTGGCAGGAAGTAGGAAAAGC
AATGTATGCCCCTCCCATTAAAGGA------CAAATTAACTGTTCATCATATATTACGGGGCTGCTATTA
ACAAGAGATGGTGGT---TATGAGAGTAGGAACGGG------------ACAGAGATTTTCAGACCTGGAG
GAGGAGATATGAGGGACAATTGGAGAAGTGAATTATACAAATATAAAGTAGTAAAGATTGAACCAATAGG
AGTAGCACCCACCAAGGCAAAGAGAAGAGTGGTGCAGAGAGAAAAAAGA---GCAGTGGGA---------
---------ATAGGAGCTGTGTTCCTTGGGTTCTTGGGAGCAGCAGGAAGCACTATGGGCGCAGCATCAA
TAACGCTGACGGTACAGGCCAGACAATTATTGTCTGGTATAGTGCAGCAGCAGAACAATCTGCTGAGGGC
TATTGAGGCGCAACAGCATCTGTTGCAACTCACAGTCTGGGGCATCAAGCAGCTCCAGGCAAGACTCCTG
GCTGTGGAAAGACACCTAAAGGATCAACAGCTCCTGGGGATTTGGGGTTGCTCTGGAAAACTCATCTGCA
CCACTGCTGTGCCTTGGAATACTAGTTGGAGT---AATAAATCTCTGAATCAGATTTGGAATAACATGAC
CTGGATGGAGTGGGAAAGAGAAATTGACAATTACACAGGCTTAATATATTCCTTAATTGAAGAATCGCAG
AACCAACAAGATAAAAATGAACAAGAATTATTAGCATTGGATCATTGGGCAAGTTTGTGGAATTGGTTTA
GCATAACAAACTGGCTGTGGTATATAAAAATCTTTATAATGATAGTAGGAGGTTTAATAGGTTTAAGAAT
AGTTTTTGCTGTGCTTTCTATAGTAAATAGAGTTAGGCAGGGATACTCACCATTATCATTTCAGACCCTC
CTCCTAACCCAGAGGGGACCCGACAGGCCCGGAGGAATCGAAGAAGAAGGTGGAGAGAGAGACAGAGAC-
--AGATCCGGACAATTAGTGAACGGATTCTTAGCAATTGTCTGGGTGGACCTGCGGAGCCTGTGCCTCTT
CCTCTACCGCCACTTGAGAGACTTTCTCTTGATTGTAACGAGGACTGTGGAACTTCTGGGA---CTCAGG
GGGTGGGAAGCTCTCAAATACTTGTGGAATCTTCTACAGTATTGGAGTCAGGAACTAAAGAATAGTGCTG
TTAGCTTGCTCAATGCCATAGCCATAGCAGTAGCTGAGGGAACAGATAGGATTATAGAAGCATTACAAAG
AGCTTGTAGAGCTATCCTCCACCTACCTAGAAGAATCAGACAGGGCATCGAAAGGGCTTTGTTAGAA
>FJ469718 
ATGAGAGTGAAGGGGATCAGGAAGAATTGGCAAAAC---TTG------------TGGGGGAGGGAGCAT-
--TACTGGAAATGGGGC---------ATCATGCTCCTTGGGATGTTAATGATC---TGTAGTACT---GC
AGAAGAATTGTGGGTCACAGTCTATTATGGGGTGCCTGTGTGGAGAGACGCAAACACCACTCTATTTTGT
GCATCAGATGCTAAAGCATATGATACAGAAGTACATAATGTTTGGGCCACACATGCCTGTGTACCCACAG
ACCCCAACCCACAAGAAGAAAAATTGGAAAATGTGACAGAAAATTTTAACATGTGGAAAAATAACATGGT
GGAACAGATGCATGAAGATATAATTAGTTTATGGGATCAAAGCCTAAAACCATGTGTAAAATTAACCCCA
CTCTGTGTTACTTTAAATTGTACTGAT------------------------TTG----------------
--GGA---------AATGATACT-----------------------------------------------
-------AATGCCAATAATAATAGC---------------------GCGGGA---CTAATGGAA------
---AGAGGAGAAGTGAAAAATTGCTCTTTCAATATTACCACAAACATAAGAGGTAAGGTGCAAAAAGAAT
CTGCAGTGTTCTATAAACTTGATGTAATACCAATA------GATAAA---------------------AG
TAAT------------------------TCAAGCTATAGGTTGATACACTGTAACACCTCAGTCATTACA
CAGGCCTGTCCAAAGGTATCTTTTGAGCCAATTCCCATACATTATTGTGCCCCAGCTGGTTTTGCGATTC
TAAAGTGTAGAGATAAGAAGTTCAATGGAACAGGACCATGTACAAATGTCAGCACAGTACAATGTACACA
TGGAATTAGGCCAGTAGTATCCACTCAACTGTTGTTAAATGGCAGTCTAGCAGAAGAAGAGATAGTAATT
AGATCTGAAAATTTCACAAACAATGCTAAAACCATAATAGTGCAGCTGACAGAAGCTGTAGTAATTAATT
GTACAAGACCCAACAACAATACAAGAAAAAGTATACATATAGGACCAGGGAGAGCATTTCATGCAACAGG
AGATATAATAGGAAACATAAGACAAGCACATTGTAACATTAGTGGGACAAAATGGAATAACACTTTAAGA
CAGATAGCTAAAAAATTAGGAGAA------CTATATAAA------AAGGGAAGA---ATAGTTTTTAATC
AATCC---TCAGGAGGGGACCCAGAAATTGTAATGCACAGTTTTAATTGTGGAGGGGAATTTTTCTACTG
TAATTCAACACAACTGTTTAATAGTACCTGGACT---------------AATAGTACTTGGTATAAT---
------------------AGTACTTGG------------------AATAAAACTAAAGAGTCAAATGACA
CA---------ATCATACTCCCATGCAGAATAAAACAAATTATAAACATGTGGCAGGAAGTAGGAAGAGC
AATGTATGCCAATCCCATCGCAGGA------CAAATTAGATGTTCATCAAATATCACAGGGTTGCTACTA
ACAAGAGATGGTGGT------AATAACACAAATGGGACC---------ACCGAGATCTTCAGACCGGGAG
GAGGAAATATGAAGGACAATTGGAGAAGTGAGCTATATAAATATAAGGTAGTAGAAATTAAACCATTAGG
AGTAGCACCCACCAAGGCAAAAAGAAGAGTGGTGCAGAGAGAAAAAAGA---GCAGTAACA---------
---------CTAGGAGCTTTGTTCCTTGGGTTCTTGAGTGCAGCAGGAAGCACTATGGGCGCAGCGTCAA
TAACGCTGACGGTACAGGCCAGACAAATGTTGTCTGGTATAGTGCAACAGCAAACCAACTTGCTGAGGGC
TATTGAGGCGCAGCAGCATCTGCTGCAACTCACAGTCTGGGGCATCAAGCAGCTCCAGGCAAGAGTCCTA
GCTGTGGAGAGATACCTAAGGGATCAACAGCTCCTAGGGATTTGGGGTTGCACTGGAAAACTCATCTGCA
CCACTACTGTGCCTTGGAATGCTAGTTGGAAT---AATAGATCTTTAGACCATATTTGGAATAACATGAC
CTGGATGGAGTGGGAAAAAGAAATTGACAATTACACAGACATAATATATAAATTAATTGAAGAATCGCAG
AACCAACAGGAAAAGAATGAACAAGAATTATTGGCATTAGATAAGTGGGCAAGTCTGTGGAGTTGGTTTG
ACATATCAAACTGGTTGTGGTACATAAAAATATTTATAATAATAGTAGCAGGCTTAGTAGGTTTAAGAAT
AATTTTTGCTGTGCTTTCTATAGTGAATAGAGTTAGGCAGGGATACTCACCATTATCGTTGCAGACCCAC
CTCCCAACCCAGAGGGGACCAGACAGGCCCGAAGGAATCGAAGAAGAAGGTGGCGACAGAGACAGAGGC-
--AGATCCGGTCCATTAGTGGGTGGATTCTTGACAATCATCTGGCTCGATCTGCGGAGCCTGTGCCTCTT
CAGCTACCACCGCTTGAGAGACTTACTCTTGATTGTGACGAGGATTGTGGAACTTCTGGGA---CAGAGG
GGGTGGGAAGTCCTCAAGTATTTGTGGAATCTCCTCCAGTATTGGAGTCAGGAACTAAAGAATAGTGCTG
TTAGCTTGCTCAATACCATAGCCATAGCAGTAGCTGAGGGGACAGATAGGATTATAGAAGTAGTACAAAG
AGTTTTTAGAGCTATTTTACACATACCTAGAAGAATAAGACAGGGCTTAGAACGAGCTTTGCTA---
>GU455469 
ATGAGAGTAAAGGAGATCAGGAAGAATTATCAGCAC---TGG------------TGG-------------
--------AAATGGGGC---------ATCATGCTCCTTGGAATGTTGATGATC---TGTAGTGCTGAAGA
AGAGAAAAAGTGGGTCACAGTCTATTATGGGGTACCTGTGTGGAAAGAAGCAACCACCACTTTATTTTGT
GCCTCAGATGCTAAAGCATATGACACAGAGGTACATAATGTTTGGGCCACACATGCCTGTGTACCCACAG
ACCCTAACCCACAAGAAGTAGTATTGGTAAATGTGACAGAAAATTTTAACATGTGGAAAAATAACATGGT
AGATCAGATGCATGAGGATATAATCAGCTTATGGGATGAAAGCCTAAAGCCATGTGTAAAATTAACCCCA
CTCTGTGTTACTCTAAATTGCACTAAT------------------------GTG----------------
--------AAGATAAATAATACT-----------------------------------------------
-------AATGCCAATAATGCTACT------------------ACCAATATTACAATTATGGAG------
---GAAGGAGAAATAAAGAACTGCTCTTTTAATGTCACCACAAGCATAGGAAATCAGATGCAGAAAAACT
ATGCACTTTTTTATAGACTTGATGTAGTACCAATG------AATGAT---------------------GA
TAAT------------------------ACAAGTTATACATTGATAAATTGTAACACCTCAGTCATTACA
CAAGCCTGTCCAAAGGTATCCTTTGAGCCAATTCCCATACATTATTGTACCCCGGCTGGTTTTGCGATTC
TAAAGTGTAATGATAAGAAGTTCAATGGAACAGGACCATGTACAAATGTTAGTACAGTACAATGTACACA
TGGAATTAGGCCAGTAGTATCAACTCAATTGTTGCTAAATGGCAGTCTAGCAGAAGAAGATATAGTAATT
AGATCTGAAAATTTCACGAACAATGCTAAAACCATAATAGTACAGCTGAATGAATCTGTAGTAATTAATT
GTACAAGACCCAACAACAATACAAGAAAAAGTGTACACATGGGACCAGGGAGTGTATTGTATGCAACAGG
AGACATAATAGGAAATATAAGACAAGCACATTGTACCCTTAATAGAACAAAATGGACTAACACTTTAAGA
CAGGTAGTTGAAAAATTAAGAGAA------CAGTTTGGG------AATAAAACA---ATAGCCTTCAATC
AATCC---TCAGGAGGGGACCCAGAAATTGTACTGCACAGTTTTAATTGTGGAGGGGAATTTTTCTACTG
TAATACAACACAGCTGTTTAATAGTAATTGGCCG------------TTTAATAGTACTTGGAATAAT---
ACT------------------------------------------AACAACGAAAGTAAT----------
-----------ATCACACTCCCATGCAGAATAAAACAAATTATAAACAGGTGGCAGGAAGTAGGAAAAGC
AATGTATGCCCCTCCCATCCAAGGA------CTAATTAAATGTTCATCAAATATTACAGGGCTGTTATTA
ACAAGAGATGGTGGT---AATGGGACCGATAACGAA------------ACTGAGACCTTCAGACCTGGGG
GAGGAAATATGAGGGACAATTGGAGAAGTGAATTATACAAATATAAAGTAGTTAAAATTGAGCCATTAGG
GGTAGCACCCACCAAGGCAAAGAGAAGAGTGGTGCAAAGAGAAAAAAGA---GCAGTGGGA---------
------ACGATAGGAGCTATGTTCCTTGGGTTCTTGGGAGCAGCAGGAAGCACTATGGGCGCAGCGTCAG
TGACGCTGACGGTACAGGCCAGACAATTATTGTCTGGTATAGTGCAACAGCAGAACAATCTGCTGAGAGC
TATTAAGGCGCAACAGCATCTGTTGCAACTCACAGTCTGGGGCATCAAGCAGCTCCAGGCAAGAGTCCTG
GCTGTGGAAAGATACCTAAGGGATCAACAGCTCCTAGGGATTTGGGGTTGCTCTGGAAAAATCATTTGCA
CCACTTCTGTGCCTTGGAATGATAGTTGGAGT---AATAAATCTCTGAAACATATTTGGGAAAACATGAC
CTGGATGGAGTGGGAGAAAGAAATTGACAATTACACAAGCTTAATATACACCTTAATTGAAGAATCGCAA
ATCCAACAAGAAAAAAATGAACAAGAGTTATTGGAATTGGATAAGTGGGCAAGTTTGTGGAATTGGTTTA
CCATAACAAACTGGCTGTGGTATATAAAAATATTCATAATGATAGTAGGAGGTTTAGTAGGTTTTAGAAT
AGTTTTTGCTGTGCTTTCTATAGCGAATAGAGTTAGGCAGGGATACTCACCAATATCATTTCAGATCCGC
TCCCCAGTCCCAAGGGGACCCGACAGGCCCGAAGGAATCGAAGAAGAAGGTGGAGACAGAGACAGAGAC-
--AGATACAATCACTCAGTGCCTGGATTCTTCATACTCATCTGGGACGACCTTTGGAGCCTGTGCATCTT
CAGCTACCATCGCTTGAGAGACTTTCTCTTGATTGTAGCGAGGATTGTGGAACTTCTGGGA---CGCAGG
GGGTGGGAAGCCCTCAAATATTGGTGGAATCTCCTGCAGTATTGGAGTCAGGAACTAAAGAAGAGTGCCA
TTAGCTTGCTTAATGCCACAGCTATAGCAGTTGCTGAGGGGACAGATAGGGTTATAGAAGTAGTACAAAG
AGCTTGTAGAGCTATTCTCCACATACCTAGAAGAATAAGACAAGGCTTAGAAAGGGCTTTGCTA---
>JF680930 
ATGAGAGTGAAGGGGATCAGGAAGAACTGTCAGCAT---TGG------------TGG-------------
--------AAAGGGGGC---------ATCTTGCTCCTTGGGATGTTGATGATC---TGTAATACT---GA
AGGACAATTGTGGGTCACAGTCTATTATGGGGTACCTGTGTGGAAAGAAGCAACCACCACTCTATTTTGT
GCATCAGATGCTAAAGCATATGATGCAGAGGTACATAATGTTTGGGCCACACATGCCTGTGTACCTACAG
ACCCCAACCCACAAGAACTAGACTTGGAAAATGTGACAGAAAATTTTAACATGTGGAAAAATAACATGGT
AGAACAAATGCAGGAGGATATAATCAGTTTATGGGATCAAAGCCTAAAGCCATGTGTAAAATTAACCCCA
CTCTGTGTTACATTAAATTGCACTGAT------------------------TAT----------------
--------------AATAGTACCAATAATGTT--------------------------------------
-------AATACTACCAGCAGTAAT---------------------GTTGCT---AATATGGAA------
---AAGGGAGAAATAAAAAACTGCTCTTTTAATGTCACCACAAACATAAGAGATAAGGTAATGAAAGAAA
ATGCACTTTTTAATAAACTTGATATAGTACCAATA------GATGAT---------------------GA
TAAT------------------GATAATACTAGCTATAGGCTGATAAGTTGTAATACCTCAGTCATTACA
CAGGCCTGTCCAAAGGTAACCTTTGAGCCAATTCCCATACATTATTGTGCCCCGGCTGGTTTTGCGATTC
TAAAGTGTAAAGATAACAAGTTCAATGGAACAGGACCATGTAAAAATGTTAGCACAGTACAATGTACACA
TGGAATTAGGCCAGTGGTATCAACTCAACTGCTGTTAAATGGCAGTTTAGCAGAAGAAGAGATAGTAGTT
AGGTCTGAAAATTTCACGGACAATGCTAAAACCATAATAGTACAGTTGAACGAAACTGTAGAAATTAATT
GTACAAGACCCAACAACAATACAAGAAAAAGTATACATATAGGACCAGGGAGAGCATTTTATGCAACAGG
AGAAATAATAGGAAATATAAGACAAGCACATTGTAACATTAGTGGATTAAAATGGAATAATACCTTAAGA
CAGGTAGCTAACAAATTAAGAGAA------CAGTTTAAG------AATAAAACA---ATAGTCTTTAACC
AATCC---TCAGGGGGGGACCCAGAAATTACAATGCACACTTTTAATTGTGGAGGGGAATTTTTCTATTG
TAATACAACGAAACTGTTTAGCAGT------------------------------AGTTGGAATGAAACT
ACA------------------------------------------AATAGCACTGAAAATGGCACTGAAA
ATGACACA---ATCACACTTCAATGCAGAATAAAACAAATTATAAACATGTGGCAGGAAGTAGGAAAAGC
AATGTATGCCCCTCCCATCAAAGGT------CCAATTAGATGCTCATCAAATATTACAGGGCTAATATTA
ACAAGAGATGGTGGTCATAACAATAACACGAACGAG------------ACTGAGATATTCAGACCTGGAG
GAGGAGATATGAGGGACAATTGGAGAAGTGAATTATACAAATATAAAGTAGTAAGAATTGAACCCTTGGG
AGTAGCACCCACCAAGGCAAAGAGAAGAGTGGTGCAGAGAGATAAAAGA---GCAGTGGGA---------
------GTATTCGGAGCTATGTTCCTTGGGTTCTTGGGAGCAGCAGGAAGCACTATGGGCGCAGCGTCAG
TGGCGTTGACGGTACAGGCCAGACAATTATTGTCTGGTATAGTGCAACAGCAGAATAATCTGCTGAGAGC
TATTGAGGCGCAACAACATCTGTTGCAACTCACAGTCTGGGGCATCAAGCAGCTCCAGGCAAGAGTCCTG
GCTGTGGAAAGTTACCTAAAGGATCAACAGCTCCTGGGGATCTGGGGTTGCTCTGGAAAACTCATTTGCA
CCACTGCTGTGCCTTGGAATATTACTTGGAGT---AATAAAACTCTGGAGACAATTTGGAATAACATGAC
CTGGATGGAGTGGGAAAGAGAAATTGATAATTACACAGGTGAAATATACAAATTAATTGAACAATCGCAA
AGCCAGCAAGAAAAGAATGAACAAGAATTATTGCAATTAGATCAATGGGCAAGTTTGTGGAATTGGTTTG
ACATAACGAAATGGCTGTGGTATATAAAAATATTCATAATGATAGTAGGAGGCTTGATAGGTTTAAGAAT
AGTTTTTACTGTACTTTCTATAGTGAATAGAGTTAGGCAGGGATACTCACCACTATCGTTCCAGACCCAC
CACCCAGCTCCGAGGGGACCCGACAGGCCCGAAGGAATCGAAGAAGAAGGTGGAGAGAGAGACAGAGAC-
--ACATCCGAGCGATTAGCAACCAGCTTCTTAGCACTTTTCTGGATCGACCTGCGGAACCTGTTCCTCTT
CAGCTACCACCTCTTGAGAGACTCACTCTTGATTGTAACGAGGACTGTGGAACTTCTGGGA---CGCAGG
GGTTGGGAAATCCTCAAGTATTGGTGGAGTCTCCTACAATATTGGAGTCAGGAACTAAAGAATAGTGCTG
TTAGCTTGCTCAACGCCACAGCCATAGCAGTAGCTGAGGGGACTGATAGGGTTCTAGAAGTATTACAAAG
GGCTTGTAGAGCTATTCTAAACGTACCTACACGCATAAGACAGGGCTTGGAAAGAGCTTTGCTA---
>FJ469687 
ATGAGAGTGATGGGGATCAGGAGGAATTATCAACAC---TTA------------TGG-------------
--------AAATGGGGC---------ACCATGCTCCTTGGAATGTTAATGATC---TGTAGTGCT---GT
AGAACAATTGTGGGTTACAGTCTATTATGGGGTACCTGTGTGGAAGGAAACAGTCACCACTCTATTTTGT
GCATCAAATGCTAAAGCATATGATACAGAGGTACATAATGTTTGGGCCACACATGCCTGTGTACCCACAG
ACCCTAACCCACAAGAAGTAGTAATGGGAAATGTAACAGAAAATTTTAACATGTGGAAAAATAACATGGT
AGAACAAATGCATGAGGATATAATCAGTTTATGGGATCAAAGCCTAAAGCCATGTGTAAAATTAACTCCA
CTCTGTGTTACTTTAGAGTGCTATGAT------------------------TAT------GTGAAAAATG
CTACT---------AATGGCACT-----------------------------------------------
-------ACTACTCCTGACAATAGT---------------ACTAACTGGAGC---AAGATGGAG------
---CAAGGAGAAATAAAAAACTGCTCTTTCAATATCACCACAGGAATAAGAGATAAGGTGCAGAAAGAAT
ATGCTCTTTTTTATAAGCTTGATGTAGTACAAATA------GATAAT---------------------AA
AAAT------------------------AATAGCTATAGGTTGATGAATTGTAACACCTCAAAGATTACA
CAGGCCTGTCCAAAGGTATCCTTTGAGCCAATTCCCATACATTATTGTGCCCCGGCTGGTTTTGCGATTC
TAAAGTGTAATGATAAGAAGTTTAATGGAACAGGACAATGTAAAAATGTCAGCACAGTACAATGTACACA
TGGAATTAGGCCAGTAGTATCAACTCAGCTGCTATTAAATGGCAGTCTAGCAGAAGAAGAGGTAGTAATA
AGATCTGAGAATTTCACAAACAATGCTAAAACCATAATAGTACAGCTGAATGAAACTGTAGAAATTAATT
GTACAAGACCCAACAACAATACAAGAAGAAGTATACATATAGGACCAGGGAGCGCATTTTATGCAACAGG
AGACATAATAGGAAATATAAGACAAGCACATTGTAACCTTAGTAGTACAAAATGGAATAACACTTTAAAA
CAGGTAGTTGCCAAATTAAGAGAA------CAATTTAAG------AATAAAACA---ATAGTCTTTAATC
ACTCC---TCAGGAGGGGATCCAGAAGTTGTAATGCACAGTTTTAATTGTGGAGGGGAATTTTTCTACTG
TAGTACAACACCACTGTTTAATAGT------------------------------ACTTGGGAGCCT---
---------------------------------------------AATGATACTAGAAGGTTCAATGACA
CTGAAGAAATTATCACACTCATATGCAAAATAAAACAAGTTGTAAACATGTGGCAGAAAGTAGGAAAAGC
AATGTATGCCCCTCCCATCAGAGGA------CAAATTAGATGTTCATCAAATATTACAGGGCTAATATTA
ACAAGAGATGGTGGT------AGTGACGAGAACACGACC---------ACCGAGATCTTCAGACCTGGAG
GAGGAGATATGAGGGACAATTGGAGAAGTGAATTATATAAATATAAAGTAGTAAAAATTGAACCATTAGG
AGTAGCACCCACCAGGGCAAAGAGAAGAGTGGTGCAGAGAGAAAAAAGA---GCAGTGGGA---------
---------CTAGGAGCTATGTTCCTTGGGTTCTTGGGAGCAGCAGGAAGCACTATGGGCGCAGCGTCAA
TAACGCTGACGGTACAGGCCAGACAATTATTGTCTGGTATAGTGCAACAGCAGAACAACCTGCTGAAGGC
TATTGAGGCGCAACAGCGTATGTTGCAACTCACTGTCTGGGGCATCAAGCAGCTCCAGGCAAGAGTCCTG
GCTGTGGAAAGATACCTAAAGGATCAACAGCTCCTGGGGATTTGGGGTTGCTCTGGAAAACTCATTTGCA
CCACTGCTGTGCCTTGGAACACTAGTTGGAGT---AATAAATCTCTAAATCAGATTTGGGATAACATGAC
CTGGATGGAGTGGGAAAGAGAAATTGACAATTACACAGGCTTAATATACAACTTAATTGAAGAATCGCAG
AACCAACAAGAAAAGAATGAACTAGAACTATTGGAATTGGATAACTGGGCAAATTTGTGGAATTGGTTCG
ACATATCAAACTGGCTGTGGTATATAAAAATATTCATAATGGTAGTAGCAGGCTTGGTAGGTTTAAGAAT
AGTTTTTGCTGTGCTTTCTATAGTGAATAGAGTTAGGCAGGGATACTCACCATTATCGTTTCAGACCCGC
CTCCCAGCCCAGAGGGGACCCGACAGGCCCGAAGGAATCGAAGGAGAAGGTGGAGAGAGAGACAGAGAC-
--AGATCCAGGCCATTAGTGGATGGATTCTTAGCAATCATCTGGGTCGACCTGCGGAGCCTGTTCCTCTT
CCTCTACCACCACTTGAGAGACTTACTCTTGATTGCAGCGAGGATTGTGGAACTTCTGGGA---CGCAGG
GGGTGGGAACTCCTCAAATATTGGTGGAACCTCCTACAATATTGGAGTCTGGAACTAAAGAATAGTGCTG
TTAGCTTGCTCAATACTATAGCCATAGCAGTAGCTGGGGGGACAGATAGGATTATAGAAGTAGTACAAAG
AGCTGGTAGAGCTATTCTCAACATACCTACAAGAATAAGACAGGGCTTAGAAAGGGCTTTGCTA---
>AY535483 
ATGAGAGTGAAGGGGATCAGGAGGAATTATCAGCCC---TTG------------TGG-------------
--------AGATGGGGC---------ATCATGCTCCTTTGGTTATTGATGATC---TGTAATGCT---AC
AGAAAAATTGTGGGTCACAGTCTATTATGGGGTACCTGTGTGGAAAGAAGCAACCACCACTTTATTTTGT
GCATCAGATGCTAAAGCATATGATGCAGAGGCACATAATGTTTGGGCCACCCATGCCTGTGTTCCCACAG
ACCCCAACCCACAAGAAGTAGTATTGAAAAATGTGACAGAAAATTTTAACATGTGGAAAAATAACATGGT
AGAACAGATGCATGAGGATATAATCAATTTATGGGATCAAAGCCTAAAGCCATGTGTAAGATTAACCCCA
CTCTGTGTTACTTTAAATTGCACTGAT------------------------GTGAGGAATGCTACTGATG
TGGGG---------AATGCTACT-----------------------------------------------
-------AATACCACTAGTGAAAGC---------------------TGGGAA---ATGATGGAG------
---AAAGGAGAAATAAAAAACTGCTCTTTCAATTATACCACAACCATAAGAGATAAGGTACAGAACGCAC
ATGCACTCTTTTATAAACTTGATGTAGTACAAATG------GAGGAT---------------------GA
GGGT---------------------AATACCAGCTATAGGTTGATAAGTTGTAACACATTAGTCATTACA
CAGGCCTGTCCAAAGATATCCTTTGAGCCAATTCCCATACATTATTGTGCACCGGCTGGGTTTGCGATTA
TAAAATGTAATAGTAAAACATTCAATGGAACAGGACCATGTAAAAATGTCAGCTCAGTGCAATGTACACA
TGGAATTAGGCCAGTAGTATCAACTCAACTGCTGCTAAATGGCAGCCTAGCAGAAGAAGAGGTAGTAATT
AGATCTGAAAATTTCACGGACAATACTAAAACTATAATAGTACAGCTGAAAGAAGCTGTAAAAATTAATT
GTACAAGACCCAACAACAATACAAGAAAAGGTATACACATGGGACCAGGGAGAGCATTTTATACAACAGG
AGATATAATAGGAAATATAAGACAAGCATATTGTAACCTTAGTAGAACAAAATGGAATGACACCTTAAAA
CAGATAGTTATAAAATTAAGAGAA------CAATTTAGG------AATAAGACA---ATAGTCTTTAATC
ACTCC---TCAGGAGGGGACCCAGAAATAGTAATGCACAGTTTTAAGTGTGGAGGGGAATTTTTTTACTG
TGATACAACAAAACTGTTTAATAGT------------------------------ACTTGGAATGGT---
ACT---------------AGAGGGCCA------------------AATAGCACAACTGAAGAAGATGACA
CA---------CTCATACTCCCATGTAAAATAAAACAAATTATAAATATGTGGCAGAAAGTAGGAAAAGC
AATGTATGCCCCTCCTATCAGAGGA------CAAATTAGATGCTCATCAAATATTACAGGGCTGCTATTA
ACAAGAGATGGTGGG------AAGGAGGCCAACGGG------------ACTGAGATCTTCAGACCTGGAG
GGGGAGATATGAGGAACAATTGGAGAAGTGAATTATATAAATATAAAGTAGTAAAAATTGAACCATTAGG
AGTAGCACCCACCAAGGCAAGGAGAAGAGTGGTGCAGAGAGAAAAAAGA---GCAGTGACA---------
---------CTAGGAGCTATGTTCCTTGGGTTCTTGGGAGCAGCAGGAAGCACTATGGGCGCAGCGTCAA
TGACGCTGACGGTACAGGCCAGACAATTATTGTCTGGTATAGTGCAACAGCAAAGCAATTTGCTGAGGGA
TATTGAGGCGCAACAGCATCTGTTGCAACTCACAGTCTGGGGCATCAAACAGCTCCAGGCGAGAATCCTG
GCTATAGAAAGATACCTAAAGGATCAGCAGCTCCTGGGGATTTGGGGTTGCTCTGGAAAACTCATTTGCA
CCACTACTGTGCCTTGGAATGCTAGTTGGAGT---AATAAATCTCAGGATGAGATTTTGAAAAACATGAC
CTGGATGCAATGGGATAGAGAAATTAACAATTACACAAACTTAATATACAACTTAATTGAACAATCGCAG
ACCCAACAAGAAAAGAATGAGCAAGAATTATTGGAATTAGACAAATGGGCAAGTTTGTGGAATTGGTTTG
ACATAACAAAATGGTTGTGGTATATAAAAATATTCATAATGATAGTAGGAGGCTTGGTAGGTTTAAGAAT
AGTTTTTACTGTGCTTTCTATAGTAAATAGAGTTAGGAAGGGATACTCACCACTATCGTTTCAGACCCAC
CTCCCAGCCCAGAGGGGACCCGACAGGCCCGAAGGAATCGAAGAAGAAGGTGGAGAGAGAGACAGAGAC-
--AGATCCGGGCCCTTAGTGGATGGATTCTTAGCGATTTTCTGGGTCGACCTGCGCAGCCTGTTCCTCTT
CAGCTACCGCCACTTGAGAGACTTACTCTTGATTGTAGCGAGGATTGTGGAACTTCTGGGA---CGCAGG
GGGTGGGAACTCCTCAAGTATTGGTGGAATCTCCTACAGTATTGGAGTCAGGAACTAAAGAATAGTGCTG
TTAGCTTGCTCAACGCCACAGCCATAGCAGTTGCTGAGGGGACAGATTGGGTTATAGACATATCACAAAG
AGCTTTTAGAGCTTTTCTTAACATACCTGTAAGAATAAGACAGGGCTTGGAAAGGGCTTTGCTA---
>FJ388912 
ATGAGAGTGAAGGGGATCAGGAAGAATTATCAGCAC---TTG------------TGG-------------
--------AGATGGGGC---------ATGATGCTCCTTGGGATATTGATGATC---TGTAGTGCT---GA
AGAAAACTTGTGGGTCACAGTCTATTATGGGGTACCTGTCTGGAAAGAAGCAACCACCCCTCTGTTTTGT
GCATCAGATGCTAAAGCATATGATACAGAGGCACATAATGTTTGGGCCACACATGCCTGTGTACCCACAG
ATCCTAACCCACAAGAAATATACTTGGAAAATGTGACAGAAAATTTTAACATGTGGAAAAATGACATGGT
AGAACAAATGCATGAGGATATAATCAGTTTATGGGATCAAAGCCTAAAGCCATGTGTAAAATTAACCCCA
CTCTGTATTACTTTAAATTGCATTGAT------------------------GTT------AACACCACTA
GTACT---------AACACCACT-----------------------------------------------
-------AGTACTAACACCACTAGC---------------------AGTGGC---GAGATGGCA------
------GGAGAAATAAAAAACTGCTCTTTCAGTATCACCTCAAGCATAAAAGATAAGGTGCAAAAAGAAT
ATGCAAATTTTTATAAACTTGATTTAGTACAAATA------GATAAT---------------------GA
TAAT---------------ACTAATGATACCAGATATAGGTTGATAAGTTGTAACACCTCAGTCATTACA
CAGGCCTGTCCAAAAGTATCCTTTGAGCCAATTCCCATACATTATTGTGCCCCGGCTGGTTTTGCGATTC
TAAAGTGTAATGATAAGAAGTTCAATGGAACAGGACCATGTAAAAATGTCAGCACAGTACAATGTACACA
TGGAATTAGGCCAGTAGTATCAACTCAACTGCTGTTAAATGGCAGTCTGGCAGAAAAAGAGATAGTAATT
AGATCTGCCAATTTCACGGACAATACTAAAACCATACTAGTACAGCTGAATAAATCTGTAGAAATTAATT
GTACAAGACCCAACAACAATACAAGAAAAAGTATACATATAGGACCAGGGAGAGCATTTTATGCAACAGG
AGATATAATAGGAGATATAAGACAAGCACATTGTAACCTTAGTAGAGCAGATTGGAATGAAACTTTAAGA
CAGATAGTTGAAAAATTGAGAGAA------CAATTTGGG------AATAAAACA---ATAGTCTTTAATC
AATCC---TCAGGAGGGGACCCAGAAATTGTAATGCACAGTTTTAATTGTGGAGGGGAATTTTTCTACTG
TAATTCAACACAACTGTTTAATAGTACTTGGAAT------------GTTAATAGTACTTGGAATGAT---
ACC---------------GAAAGGTCA------------------AATATCACAGAAGAA---AATTTCA
AT---------ATCACATTCCCATTCAGAATAATTCTAATTATAAGCAGGGGACTGGAAATAGCAAAATC
A------GCCCCTCCCCCCACCGGCATAAGTAAAATTTCATGTTCTTCAACGAGTACGGGGTTGACAAGA
GCAAGAGGTGAAGGT------AATGATAACAACGGG------------ACCGAGACCTTCAGACCTGGAG
GAGGAGACATGAGGGACAATTGGAGAAGTGAATTATATAAATATAAAGTAGTAAAAATTGAACCATTAGG
AGTAGCACCCACCAGGGCAAAAAGAAGAGTGGTGCAAAGAGAAAAAAGA---GGAGTGGGA---------
---------CTAGGAGCTTTGTTCCTTGGGTTCTTGGGAGCAGCAGGAAGCACTATGGGCGCAGCGTCGA
TAACGCTGACGGTACAGGCCAGGCAATTATTGTCTGGTATAGTGCAACAACAAAACAATTTGTTGAGAGC
TATTGAGGCGCAACAGCATCTGTTGCAGCTCACAGTCTGGGGCATCAAGCAGCTCCAGGCAAGAGTCCTG
GCTGTGGAAAGATACCTAAGGGATCAACAGCTCCTAGGGATTTGGGGTTGCTCTGGAAAACTCATTTGCA
CCACTACTGTGCCTTGGAATGCTAGTTGGAGT---AATAAATCTCTGGATGAGATTTGGGAAAACATGAC
CTGGATGGAGTGGGAAAGAGAAATTGACAAGTACACAAATGAAATATACACCTTAATTGAAAATTCGCAA
AACCAACAAGAAAAGAATGAACAAGAATTATTGGAATTAGATAAATGGGCAAGTTTGTGGAGTTGGTTTA
GCCTAACAAATTGGCTGTGGTATATAAAATTATTCATAATGATAGTAGGAGGCTTGGTAGGTTTAAGAAT
AGTTTTTTCTGTACTTTCTATAGTGAATAGAGTTAGGCAGGGATACTCACCCTTATCGTTCCAGACCCGC
CTCCCAGCTCAGAGGGGACCCGACAGGCCCGGAGGAATCGAAGAAGGAGGTGGAGAGAACGACAGAGAC-
--AGATCCGGGCCGTTAGTGGATGGATTCTTAGCACTCATCTGGGTCGACCTACGGAGCCTGTGCCTCTT
TCTCTACCACCGCTTGAGAGACTTACTCTTGATTGCAGCGAGGATTGTGGAACTTCTGGGA---CGCAGG
GGGTGGGAAATCCTCAAATACTGGTGGAATCTCCTGCAGTATTGGAGTCAGGAACTAAAGAATAGTGCTA
TTAGCTTGCTCAACGCCACAGCCATAGCAGTAGCTGAAGGGACAGATAGGATTATAGAAGTAGTACTAAG
AGTTTATAGAGCTATTATCCACATACCTACAAGAATAAGACAGGGCTTGGAAAGGGCTTTGCTA---
>FJ469738 
ATGAGAGTGAAGGGGATCAGGAGGAGCTATCAGCAC---TTG------------TGG-------------
--------AGATGGGGC---------ACCATGCTCCTTGGGATATTGATGATC---TGTAGTGCT---GA
AGACCAATTGTGGGTCACAGTCTATTATGGGGTACCTGTGTGGAAAGAAGCAACCACCACTCTATTTTGT
GCATCAGATGCTAAAGCATATGATACAGAGGTACATAATGTTTGGGCCACACATGCTTGTGTACCCACAG
ACCCCAACCCACAAGAAATAAAATTGGAAAATGTGACAGAAAATTTTAACATGTGGAAAAATAACATGGT
AGAACAAATGCATGAGGATATAATCAGTTTATGGGATCAAAGCCTAAAGCCATGTGTAAAATTAACCCCA
CTCTGTGTTACTTTAAATTGCACTAAT------------------------TTA---------ACTGATT
TGAAG---------AATGCTACTAATACCACTGCTCCTAATGCCACTGCTACT-----------------
-------AATACCACTGCTAATAGC---------------------ACGGGA---GAGGTGGGG------
---GGAGGAGAAATGAAGAACTGCTCTTTCAATGTCACCACAAGCATAAGAGATAAGATAAAGAGAGAAT
ATGCAATTTTTTATACACTTGATATAGTACCAATA------AATAAT---------------------AA
TGAT---------------------AATACTAGCTATAGGTTGATAAGTTGTAACACCTCAGTCATTACA
CAAGCCTGTCCAAAGGTATCCTTTGAGCCAATTCCCATACATTATTGTGCCCCGGCTGGTTTTGCGATTC
TAAAATGTAACGATAAGAAGTTCAATGGAACAGGACCATGTAAAAATGTCAGCACAGTACAATGTACACA
TGGAATTAGGCCAGTAGTATCAACTCAACTACTGTTAAATGGCAGTCTAGCAGAAGAAGAGGTAGTAATT
AGATCTGAAAATTTCACGAACAATGCTAAAACCATAATAGTACAGCTGAAAGACCCTGTAAAAATTAATT
GTACAAGACCCAACAACAATACAAGAAAAAGTATACACATAGGACCAGGGAGAGCATTTTATGCAACAGG
AGACATAATAGGAGATATAAGACAAGCATATTGTACCCTGAATAGAACAGACTGGAATAACACTTTACAA
CAGATAGTTAAAAAATTAAGAGAAATTGAACAATTTAAG------GATAAAACA---ATAGTCTTTAATC
ACTCC---TCAGGAGGGGACCCAGAAATTGTAATGCACAGTTTTAATTGTGGAGGGGAATTTTTCTACTG
TAATACAACACAACTGTTTAATAGTACTTGG---------------------------TATAGGAATAGG
ACT---------------GAAGGGTTA------------------AATAAAACTAAAGGA---AATAACA
CA---------ATCACACTCCCCTGCAGAATAAAACAAATTGTAAACATGTGGCAGGAAGTAGGAAAAGC
AATGTATGCCCCTCCTATCAGAGGA------CAGATTAACTGTTCATCCAATATTACAGGGCTGCTATTA
ACAAGAGATGGTGGT---GATACTAGCGAGAACGAG------------AACGAGACCTTCAGACCTGGAG
GAGGAGATATGAGGGACAATTGGAGAAGTGAATTATATAAATATAAAGTAGTAAAAATAGAACCATTAGG
AGTAGCACCCACCAAGGCAAAGAGAAGAGTGGTGCAGAGAGAAAAAAGA---GCAGTAGGA---------
---------ATAGGAGCTTTGTTCCTTGGGTTCTTGGGAGCAGCAGGAAGCACTATGGGCGCAGCGTCAG
TGACGCTGACGGTACAGGCCAGACAATTACTGTCTGGTATAGTGCAACAGCAGAACAATTTGCTGAGAGC
TATTGAGGCGCAACAACATCTGTTGCAACTCACAGTCTGGGGCATCAAGCAGCTCCAAGCAAGAGTCCTG
GCTATAGAAAGATACCTAAAGGATCAACAGCTCCTAGGGATTTGGGGTTGCTCTGGAAAGCTCATTTGCA
CCACTGCTGTGCCTTGGAATACTAGTTGGAGT---AATAAATCTCAGGACACAATCTGGAATAACATGAC
CTGGATGCAGTGGGAAAGAGAAATTGATAATTACACATACATAATATACAGCTTACTTGAGAAATCGCAG
AACCAGCAAGATAAGAATGAACAAGACTTATTGGAATTAGATAAATGGGCAAATTTGTGGAATTGGTTTG
ACATAACAAACTGGCTGTGGTATATAAAAATATTCATAATGATAGTAGGAGGCTTGATAGGTTTAAGAAT
AATTTTTACTATACTTTCTATAGTGAATAGAGTTAGGCAGGGATACTCACCATTATCGTTTCAGACCCGC
CTCCCAGCTCAGAGGGGACCCGACAGGCCCGAAGAAATCGAAGAAGGAGGTGGAGAGAGAGACAGAGAC-
--AGATCCGGACCCTTAGTGGATGGATTCTTAGCAATTATCTGGGTCGATCTGAGGAGCCTGTGCCTCTT
CAGCTACCACCGCTTGAGAGACTTACTCTTGATTGCAGCGAGGATTGTGGAACTTCTGGGA---CGCAGG
GGGTGGGAAATCCTCAAGTATTGGTGGAATCTCCTACAGTATTGGAGTCGGGAACTAAAGAATAGTGCTA
TTAGCTTGTTCAACGCCACAGCGGTAGCAGTAGCTGAGGGGACAGATAGGGTTATAGAAGTAGTACAAAG
AGCTTTTAGAGCTATTCTTCATATACCTAGAAGAATAAGACAGGGCTTCGAAAGGGCTTTGCTA---
>AB588224 
ATGAGAGCGATGGGGACCAGGAGGAATTATCAGCAC---TTG------------TGGAGACGGGGCACCA
TGCTCCTGAGATGGGGC---------ACCATGCTCCTTGGGATGTTGATGATC---TGTAGTGCT---AC
AGAAAAGTTGTGGGTTACAGTCTATTATGGAGTACCTGTGTGGAAAGAAGCAACCACTACTCTATTTTGT
GCATCAGATGCTAAAGCATATGATACAGAGGTACATAATGTTTGGGCCACACATGCCTGTGTACCCACAG
ACCCCAACCCACAAGAAGTAGTATTGGAAAATGTGACAGAAAATTTTAACATGTGGAAAAATAACATGGT
AGAACAGATGCATGAGGATATAATCAGTTTATGGGATCAAAGCTTAAAGCCATGTGTAAAATTAACCCCA
CTCTGTGTTACTTTAAATTGCACTGAT------------------------TTG----------------
--AGG---------AATACTACTAATACCAATACTACTAAGGGG--------------------------
-------AATACTACTAGTGCCACT---------------------ACTACTAATACCGCTAGTAGTGAT
TGGAGAGGAGAAATGAAAAACTGCTCTTTCAATATCACCACAAGCATAAGAGATAAGGTGCAGAAAGAAT
ATGCACTTTTTTATAGGTATGATATAGTACAAATA------GATAAT---------------------GA
TAAT------------AATAATACTAATACCAGCTATAGGTTGACAAGTTGTAACACCTCAGTCATTACA
CAGGCCTGTCCAAAGGTAACCTTTGAACCAATTCCCATACATTATTGTACCCCGGCTGGTTTTGCGCTTC
TAAAGTGTAACAATAAGACGTTCAATGGAACAGGACCATGTACAAATGTCAGCACAGTACAATGTACACA
TGGAATTAGGCCAGTAGTGTCAACTCAACTGCTGCTAAATGGCAGTCTAGCAGAAGAAGGGGTAGTAATT
AGATCTGCCAATTTCTCGGACAATGCTAAAACTATAATAGTACAGTTGAAGGAACCTGTAATAATTAATT
GTACAAGACCCAACAACAATACAAGAAAAAGTATACCTATAGGACCAGGGAAAGCATTTTATGCAACAGG
AGACATAATAGGAAATATAAGACAAGCACATTGTACCCTTAATAGCACAAAATGGAATGACACTTTAGGA
CAGATAGTTACAAAATTAAGAGAA------CAGTTTGGT------AATAAAACA---ATAGTCTTTAATC
AATCT---TCAGGAGGGGACCCAGAAATTGTAATGCACACTTTTAATTGTGGAGGGGAATTTTTCTTCTG
TAATTCAACACCACTGTTTAATAGTACTTGGAAT---------------AGTACTGGATGGTTGAATAAC
ACA------------------------------------------AATAACACTACAGGA---AAT----
-----------ATCACACTCCAATGTAGAATAAAACAAATTATAAACATGTGGCAGGAAGTAGGAAAAGC
AATGTATGCCCCTCCCATCAGAGGA------CAAATTAGATGTTCATCAAATATTACAGGGCTACTATTG
ACAAGAGATGGTGGT------AATAGCACGAACGGG------------GCAGAGATCTTCAGACCTGGAG
GAGGAGATATGAGGGACAATTGGAGAAGTGAATTATATAAATATAAAGTAGTAAAAATTGAACCATTAGG
AGTAGCACCCACCAAGGCAAAGAGAAGAGTGGTGCAGAGAGAAAAAAGA---GCAGTGGGA---------
------ACGATAGGAGCTATGTTCCTTGGGTTCTTGGGAGCAGCAGGAAGCACTATGGGCGCAGCGTCAG
TGGCGCTGACGGTACAGGCCAGACAACTATTGTCTGGTATAGTGCAACAGCAGAACAATCTGCTGAGGGC
TATTGAGGCGCAACAGCATATGTTGCAACTCACAGTCTGGGGCATCAAGCAGCTCCAGGCAAGAGTCCTG
GCTGTGGAAAGATACCTAAAGGATCAACAGCTCCTAGGGATTTGGGGTTGTTCTGGAAAACTCATCTGCA
CCACTACTGTGCCTTGGAATGCTAGTTGGAGT---AATAGATCTCTGAATGAAATTTGGAATAACATGAC
CTGGATGGAGTGGGAAAGAGAAATTGACAATTACACAGGCTTAATATACACCTTAATTGGAGAAGCGCAA
AACCAGCAAGAAAAGAATGAACAAGAATTATTGGAATTAGATAAGTGGGCAAGTTTGTGGAATTGGTTTG
ACATAACAAACTGGCTGTGGTATATAAGACTATTCATAATGATAGTAGGAGGCTTGATAGGTTTGAGAAT
AGTTTTTGCTGTGCTTTCTATAGTGAATAGAGTTAGGCAGGGATACTCACCATTATCATTTCAGACCCGC
CTCCCAGCCAGGAGGGGACCCGACAGGCCAGAAGAAATCGAAGAAGAAGGTGGAGAGAGAGACAGAGAC-
--AGATCCGGTCGATTAGTGAACGGATTCTTCACACTTTTCTGGGACGATCTACGGAGCCTGTGCCTCTT
CAGCTACCACCTCTTGAGAGACTTACTCTTGATTGTAGCGAGGATTGTGGAACTTCTGGGA---CGCAGG
GGGTGGGAGATCCTCAAATATTGGTGGAATCTCCTGCAGTATTGGATTCAGGAACTAAGGAATAGTGCTG
TTAGCTTGCTCAACGCCACAGCTATAGCAGTAGCTGAGGGGACAGATAGGATTCTAGAAGTAGTACAAAG
AGCTTATAGAGCTATTCTCCACATACCTACAAGAGTGAGACAGGGCTTGGAAAGGGCTTTGCTA---
>AB588226 
ATGAAAGTGAAGGGGACCAGGAAGAATTGTCAGCAC---TTG------------TGGAGACGGGGCACCA
TGCTCCTGAGATGGGGC---------ACCATGCTCCTTGGGATGTTGATGATC---TGTAGTGCT---AC
AGAAAAGTTGTGGGTTACAGTCTATTATGGAGTACCTGTGTGGAAAGAAGCAACCACTACTCTATTTTGT
GCATCAGATGCTAAAGCATATGATACAGAGGTACATAATGTTTGGGCCACACATGCCTGTGTACCCACAG
ACCCCAACCCACAAGAAGTAGTATTGGAAAATGTGACAGAAAATTTTAACATGTGGAAAAATAACATGGT
AGAACAGATGCATGAGGATATAATCAGTTTATGGGATCAAAGCCTAAAGCCATGTGTAAAATTAACCCCA
CTCTGTGTTACTTTAAATTGCACTGAG------------------------TTG----------------
--AGA---------AATACTACTAATACCAATATTACTAATACCAATACTACTAGTACCCCTAATACCAA
TACTACTAGTACCCCTAATACCAAT---------------------ACTACTAGTACCCCTAGTAGTGAT
TGGAGAGGAGAAATGAAAAACTGCTCTTTCAATATCACCACAAACATAAGAGATAAGGTGCGGAAAGAAT
ATGCACTTTTTTATAGGTATGATATAGTACAAATA------GATGAT---------------------GA
GAAT---------AATAATAATACTAATACCAGCTATAGGTTGACAAATTGTAACACCTCAGTCATTACA
CAGGCCTGTCCAAAGGTAACCTTTGAACCAATTCCCATACATTATTGTACCCCGGCTGGTTTTGCGCTTC
TAAAGTGTAACAATAAGACGTTCAATGGAACAGGACCATGTACAAATGTCAGCACAGTACAGTGTACACA
TGGAATTAGGCCAGTAGTGTCAACTCAACTGCTGCTAAATGGCAGTCTATCAGAAGAAGGGGTAGTAATT
AGATCTGCCAATTTCTCGGACAATGCTAAAACCATAATAGTACAGTTGAAGGAACCTGTAATAATTAATT
GTACAAGACCCAACAACAATACAAGAAAAAGTATACCTATAGGACCAGGGAAAGCATTTTATGCAACAGG
AGACATAATAGGAGATATAAGACAAGCACATTGTACCCTTAATAGCACAAAATGGAATGACACTTTAGGA
CAGATAGTTACAAAATTAAGAGAA------CAGTTTGGT------AATAAAACA---ATAGTCTTTAATC
ACTCT---TCAGGAGGGGACCCAGAAATTGTAATGCACACTTTTAATTGTGGAGGGGAATTTTTCTTCTG
TAATTCAACACCACTGTTTAATAGTACTTGGAAT---------------AGTACTGGATGGTTAAGTAAC
ACA------------------------------------------AATAACGCTACAGGA---AAT----
-----------ATCACACTCCAATGTAGAATAAAACAAATTATAAACATGTGGCAGGAAGTAGGAAAAGC
AATGTATGCCCCTCCCATCAGAGGA------CAAATTAGATGTTCATCAAATATTACAGGGCTACTATTG
ACAAGAGATGGTGGT------AATAGCACGAGCGGG------------GCAGAGATCTTCAGACCTGGAG
GAGGAGATATGAGGGACAATTGGAGAAGTGAATTATATAAATATAAAGTAGTAAAAATTGAACCATTAGG
AGTAGCACCCACCACGGCAAAGAGAAGAGTGGTGCAGAGAGAAAAAAGA---GCAGTGGGA---------
------ACAATAGGAGCTATGTTCCTTGGGTTCTTGGGAGCAGCAGGAAGCACTATGGGCGCAGCGTCAA
TGGCGCTGACGGTACAGGCCAGACAACTATTGTCTGGTATAGTGCAACAGCAGAACAATCTGCTGAGGGC
TATTGAGGCGCAACAGCATATGTTGCAACTCACAGTCTGGGGCATCAAGCAGCTCCAGGCAAGAGTCCTG
GCTGTGGAAAGATACCTAAAGGATCAACAGCTCCTAGGGATTTGGGGTTGCTCTGGAAAACTCATCTGCA
CCACTACTGTGCCTTGGAATGCTAGTTGGAGT---AATAGATCTCTGAATGAAATTTGGAATAACATGAC
CTGGATGGAGTGGGAAAGAGAAATTGACAATTACACAGGCTTAATATACACCTTAATTGGAGAAGCGCAA
AACCAGCAAGAAAAGAATGAACAAGAATTATTGGAATTAGATAAGTGGGACAGTTTGTGGAATTGGTTTG
ACATAACAAACTGGCTGTGGTATATAAGAATATTCATAATGATAGTAGGAGGCTTAGTAGGTTTAAGAAT
AGTCTTTGCTGTACTTTCTATAGTGAATAGAGTTAGGCAGGGATACTCACCATTATCATTTCAGACCCAC
CTCCCAGCCAGGAGGGGACCCGACAGGCCAGAAGAAATCGAAGAAGAAGGTGGAGGGAGAGACAGCGAC-
--AGATCCGGTCGATTAGTGAACGGATTCTTAGCACTTTTCTGGGACGATCTACGGAGCCTGTGCCTCTT
CAGCTACCACCTCTTGAGAGACTTACTCTTGATTGTAGCGAGGATTGTGGAACTTCTGGGA---CGCAGG
GGGTGGGAGATCCTCAAGTATTGGTGGAATCTCCTGCAGTATTGGATTCAGGAACTAAAGAATAGTGCTG
TTAGCTTGCTCAACGCCACAGCTATAGCAGTAGCTGAGGGGACAGATAGGGTTATAGAAGTAGTACAAAG
AGCTTATAGAGCTGTTCTCCACATACCTACAAGAATAAGACAGGGCTTGGAAAGGGCTTTGCTA---
>AB588230 
ATGAAAGTGAAGGGGACCAGGAAGAATTGTCAGCAC---TTG------------TGGAAGTGGGGCACCA
TGCTCCTGAGATGGGGC---------ACCATGCTCCTTGGGATGTTGATGATC---TGTAGTGCT---AC
AGAAAAGTTGTGGGTTACAGTCTATTATGGAGTACCTGTGTGGAAAGAAGCAACCACTACTCTATTTTGT
GCATCAGATGCTAAAGCATATGATACAGAGGTACATAATGTTTGGGCCACACATGCCTGTGTACCCACAG
ACCCCAACCCACAAGAAGTAGTATTGGAAAATGTGACAGAAAATTTTAACATGTGGAAAAATGACATGGT
AGAACAGATGCATGAGGATATAATCAGTTTATGGGATCAAAGCCTAAAGCCATGTGTAAAATTAACCCCA
CTCTGTGTTACTTTAAATTGCACTGAG------------------------TTG----------------
--AGG---------AATACTACTAATACCAATACTACTAAG-----------------------------
----GGGAATACTACTGATACCAAT---------------------ATTACTACTACCCCTAGTAGTGAT
TGGAGAGGAGAAATGAAAAACTGCTCTTTCAATATCACCACAAGCATAAGAGATAAGGTGCGGAAAGAAT
ATGCACTTTTTTATAGGTATGATATAGTACAAATA------GATGAT---------------------GA
GAAT---------GATAATAATACTAATACCAGCTATAGGTTGACAAGTTGTAACACCTCAATCATTACA
CAGGCCTGTCCAAAGGTAACCTTTGAACCAATTCCCATACATTATTGTACCCCGGCTGGTTTTGCGCTTC
TAAAGTGTAACAATAAGACGTTCAATGGAACAGGACCATGTACAAATGTCAGCACAGTACAGTGTACACA
TGGAATTAGGCCAGTAGTGTCAACTCAACTGCTGCTAAATGGCAGTCTAGCAGAAGAAGGGGTAGTAATT
AGATCTGCCAATTTCTCGGACAATGCTAAAACCATAATAGTACAGTTGAAGGAACCTGTAATAATTAATT
GTACAAGACCCAACAACAATACAAGAAAAAGTATACCTATAGGACCAGGGAAAGCATTTTATGCAACAGG
AGACATAATAGGAGATATAAGACAAGCACATTGTACCCTTAATAGCACAAAATGGAATGACACTTTAGGA
CAGATAGTTACAAAATTAAGAGAA------CAGTTTGGT------AATAAAACA---ATAGTCTTTAATC
ACTCT---TCAGGAGGGGACCCAGAAATTGTAATGCACACTTTTAATTGTGGAGGGGAATTTTTCTTCTG
TAATTCAACACCACTGTTTAATAGTACTTGGAAT---------------AGTACTGGATGGTTAAATAAC
ACA------------------------------------------AATAGCGCTACAGGA---AAT----
-----------ATCACACTCCAATGTAGAATAAAACAAATTATAAACATGTGGCAGGAAGTAGGAAAAGC
AATGTATGCCCCTCCCATCAGAGGA------CAAATTAGGTGTTCATCAAATATTACAGGGCTACTCTTA
ACAAGAGATGGTGGT------AATAGCACGAACGGG------------AAAGAGATATTCAGACCTGGAG
GAGGAGATATGAGGGACAATTGGAGAAGTGAATTATATAAATATAAAGTAGTAAAAATTGAACCATTGGG
AGTAGCACCCACCACGGCAAAGAGAAGAGTGGTGCAGAGAGAAAAAAGA---GCAGTGGGA---------
------ATAATAGGAGCTATGTTCCTTGGGTTCTTGGGAGCAGCAGGAAGCACTATGGGCGCAGCGTCAA
TGGCGCTGACGGTACAGGCCAGACAACTATTGTCTGGTATAGTGCAACAGCAGAACAATCTGCTGAGGGC
TATTGAGGCGCAACAGCATATGTTGCAACTCACAGTCTGGGGCATCAAGCAGCTCCAGGCAAGAGTCCTG
GCTGTGGAAAGATACCTAAAGGATCAACAGCTCCTAGGGATTTGGGGTTGCTCTGGAAAACTCATCTGCA
CCACTACTGTGCCTTGGAATGCTAGTTGGAGT---AATAGATCTCTGAATGAAATTTGGAATAACATGAC
CTGGATGGAGTGGGAAAGAGAAATTGACAATTACACAGGCTTAATATACACCTTAATTGGAGAAGCGCAA
AACCAGCAAGAAAAGAATGAACAAGAATTATTGGAATTAGATAAGTGGGACAGTTTGTGGAATTGGTTTG
ACATAACAAACTGGCTGTGGTATATAAGAATATTCATAATGATAGTAGGAGGCTTAGTAGGTTTAAGAAT
AGTTTTTGCTGTGCTTTCTATAGTGAATAGAGTTAGGCAGGGATACTCACCATTATCATTTCAGACCCAC
CTCCCAGCCAGGAGGGGACCCGACAGGCCAGAAGAAATCGAAGAAGAAGGTGGAGGGAGAGACAGCGAC-
--AGATCCGGTCGATTAGTGAACGGATTCTTCACACTTTTCTGGGACGATCTACGGAGCCTGTGCCTCTT
CAGCTACCACCTCTTGAGAGACTTACTCTTGATTGTAGCGAGGATTGTGGAACTTCTGGGA---CGCAGA
GGGTGGGAGATCCTCAAGTATTGGTGGAACCTCCTGCAGTATTGGATTCAGGAACTAAAGAATAGTGCTG
TTAGCTTGCTCAACGCCACAGCTATAGCAGTAGCTGAGGGGACAGATAGGATTATAGAAGTAGTACAAAG
AGCTTATAGAGCTATTCTCCACATACCTACAAGAGTGAGACAGGGCTTGGAAAGGGCTTTGCTA---
>AB588229 
ATGAAAGTGAAGGGGACCAGGAAGAATTGTCAGCAC---TTG------------TGGAGAGGGGGCACCA
TGCTCCTGAGATGGGGC---------ACCATGCTCCTTGGGATGTTGATGATC---TGTAGTGCT---AC
AGAAAAGCTGTGGGTTACAGTCTATTATGGAGTACCTGTGTGGAAAGAAGCAACCACTACTCTATTTTGT
GCATCAGATGCTAAAGCATATGATACAGAGGTACATAATGTTTGGGCCACACATGCCTGTGTACCCACAG
ACCCCAACCCACAAGAAGTAGTATTGGAAAATGTGACAGAAAATTTTAACATGTGGAAAAATAACATGGT
AGAACAGATGCATGAGGATATAATCAGTTTATGGGATCAAAGCCTAAAGCCATGTGTAAAATTAACCCCA
CTCTGTGTTACTTTAAATTGCACTGAT------------------------TTG----------------
--AGG---------AATACTACTAATGCCAATATTACTAGGGGGAATACTACT-----------------
-ATTGGGAATACTACTAATACCAAT---------------------CCTACTAATGCCACTAGTAGTGAT
TGGAGAGGAGAAATGAAAAACTGCTCTTTCAATATCACCACAAGCATAAGAGATAAGGTGCGGAAAGAAT
ATGCACTTTTTTATAGGTATGATATAGTACAAATA------GATGAT---------------------GA
TAAT---------AATAATAATACTAATACCAGCTATAGGTTGACAAGTTGTAACACCTCAATCATTACA
CAGGCCTGTCCAAAGGTAACCTTTGAACCAATTCCCATACATTATTGTACCCCGGCTGGTTTTGCGCTTC
TAAAGTGTAACAATAAGACGTTCAATGGAACAGGACCATGTACAAATGTCAGCACAGTACAGTGTACACA
TGGAATTAGGCCAGTAGTGTCAACTCAACTGCTGCTAAATGGCAGTCTATCAGAAGAAGGGGTAGTAATT
AGATCTGCCAATTTCTCGGACAATGCTAAAACCATAATAGTACAGTTGAAGGAACCTGTAATAATTAATT
GTACAAGACCCAACAACAATACAAGAAAAAGTATACCTATAGGACCAGGGAAAGCATTTTATGCAACAGG
AGACATAATAGGAGATATAAGACAAGCACATTGTACCCTTAATAGCACAAAATGGAATGACACTTTAGGA
CAGATAGTTACAAAATTAAGAGAA------CAGTTTGGT------AATAAAACA---ATAGTCTTTAATC
AATCT---TCAGGAGGGGACCCAGAAATTGTAATGCACACTTTTAATTGTGGAGGGGAATTTTTCTTCTG
TAATTCAACACCACTGTTTAATAGTACTTGGAAT---------------AGTACTGGATGGTTAAGTAAC
ACA------------------------------------------AATAACGCTACAGGA---AAT----
-----------ATCACACTCCAATGTAGAATAAAACAAATTATAAACATGTGGCAGGAAGTAGGAAAAGC
AATGTATGCCCCTCCCATCAGAGGA------CAAATTAGATGTTCATCAAATATTACAGGGCTACTATTG
ACAAGAGATGGTGGT------AATAGCACGAATGGG------------GCAGAGGTCTTCAGACCTGGAG
GAGGAGATATGAGGGACAATTGGAGAAGTGAATTATATAAATATAAAGTAGTAAAAATTGAACCATTAGG
AGTAGCACCCACCACGGCAAAGAGAAGAGTGGTGCAGAGAGAAAAAAGA---GCAGTGGGA---------
------ACAATAGGAGCTATGTTCCTTGGGTTCTTGGGAGCAGCAGGAAGCACTATGGGCGCAGCGTCAA
TGGCGCTGACGGTACAGGCCAGACAACTATTGTCTGGTATAGTGCAACAGCAGAACAATCTGCTGAGGGC
TATTGAGGCGCAACAGCATATGTTGCAACTCACAGTCTGGGGCATCAAGCAGCTCCAGGCAAGAGTCCTG
GCTGTGGAAAGATACCTAAAGGATCAACAGCTCCTAGGGATTTGGGGTTGCTCTGGAAAACTCATTTGCA
CCACTACTGTGCCTTGGAATGCTAGTTGGAGT---AATAGATCTCTGAATGAGATTTGGAATAACATGAC
CTGGATGGAGTGGGAAAGAGAAATTGACAATTACACAGGCTTAATATACACCTTAATTGGAGAAGCGCAA
AACCAGCAAGAAAAGAATGAACAAGAATTATTGGAATTAGATAAGTGGGACAGTTTGTGGAATTGGTTTG
ACATAACAAACTGGCTGTGGTATATAAGAATATTCATAATGATAGTAGGAGGCTTGGTAGGTTTAAGAAT
AGTTTTTGCTGTACTTTCTATAGTGAATAGAGTTAGGCAGGGATACTCACCATTATCATTTCAGACCCAC
CTCCCAGCCAGGAGGGGACCCGGCAGGCCAGAAGAAATCGAAGAAGAAGGTGGAGAGAGAGACAGAGAC-
--AGATCCGGTCGATTAGTGAACGGATTCTTCACACTTTTCTGGGACGATCTACGGAGCCTGTGCCTCTT
CAGCTACCACCTCTTGAGAGACTTACTCTTGATTGTAGCGAGGATTGTGGAACTTCTGGGA---CGCAGG
GGGTGGGAGATCCTCAAGTATTGGTGGAATCTCCTGCAGTATTGGATTCAGGAACTAAAGAATAGTGCTG
TTAGCTTGCTCAACGCCACAGCTATAGCAGTAGCTGAAGGGACAGATAGGATTATAGAAGTAGTACAAAG
AGCTTATAGAGCTATTCTCCACATACCTACAAGAGTGAGACAGGGCTTGGAAAGGGCTTTGCTA---
>AB588227 
ATGAAAGTGAAGGGGACCAGGAAGAATTGTCAGCAC---TTG------------TGGAGATGGAGCACCA
TGCTCCTGAGATGGGGC---------ACCATGCTCCTTGGGATGTTGATGATC---TGTAGTGCT---AC
AGAAAAGTTGTGGGTTACAGTCTATTATGGAGTACCTGTGTGGAAAGAAGCAACCACTACTCTATTTTGT
GCATCAGATGCTAAAGCATATGATACAGAGGTACATAATGTCTGGGCCACACATGCCTGTGTACCCACAG
ACCCCAACCCACAAGAAGTAGTATTGGAAAATGTGACAGAAAATTTTAACATGTGGAAAAATAACATGGT
AGAACAGATGCATGAGGATATAATCAGTTTATGGGATCAAAGCCTAAAGCCATGTGTAAAATTAACCCCA
CTCTGTGTTACTTTAAATTGCACTGAT------------------------TTG----------------
--AGG---------AATACTACTAATGCCAATATTACTAGGGGGAATACTACT-----------------
-ATTGGGAATACTACTAATACCAAT---------------------CCTACTAATGCCACTAGTAGTGAT
TGGAGAGGAGAAATGAAAAACTGCTCTTTCAATATCACCACAAGCATAAGAGATAAGGTGCGGAAAGAAT
ATGCACTTTTTTATAGGTATGATATAGTACAAATA------GATGAT---------------------GA
TAAT---------AATAATAATACTAATACCAGCTATAGGTTGACAAGTTGTAACACCTCAATCATTACA
CAGGCCTGTCCAAAGGTAACCTTTGAACCAATTCCCATACATTATTGTACCCCGGCTGGTTTTGCGCTTC
TAAAGTGTAACAATAAGACGTTCAATGGAACAGGACCATGTACAAATGTCAGCACAGTACAATGTACACA
TGGAATTAGGCCAGTAGTGTCAACTCAACTGCTGCTAAATGGCAGTCTATCAGAAGAAGGGGTAGTAATT
AGATCTGCCAATTTCTCGGACAATGCTAAAACCATAATAGTACAGTTGAAGGAACCTGTAATAATTAATT
GTACAAGACCCAACAACAATACAAGAAAAAGTATACCTATAGGACCAGGGAAAGCATTTTATGCAACAGG
AGACATAATAGGAGATATAAGACAAGCACATTGTACCCTTAATAGCACAAAATGGAATGACACTTTAGGA
CAGATAGTTACAAAATTAAGAGAA------CAGTTTGGT------AATAAAACA---ATAGTCTTTAATC
ACTCT---TCAGGAGGGGACCCAGAAATTGTAATGCACACTTTTAATTGTGGAGGGGAATTTTTCTTCTG
TAATTCAACACCACTGTTTAATAGTACTTGGAAT---------------AGTACTGGATGGTTAAATAAC
ACA------------------------------------------AATAGCGCTACAGGA---AAT----
-----------ATCACACTCCAATGTAGAATAAAACAAATTATAAACATGTGGCAGGAAGTAGGAAAAGC
AATGTATGCCCCTCCCATCAGAGGA------CAAATTAGATGTTCATCAAATATTACAGGGCTACTATTG
ACAAGAGATGGTGGT------AATAGCACGAACGGG------------GCAGAGGTCTTCAGACCTGGAG
GAGGAGATATGAGGGACAATTGGAGAAGTGAATTATATAAATATAAAGTAGTAAAAATTGAACCATTAGG
AGTAGCACCCACCACGGCAAAGAGAAGAGTGGTGCAGAGAGAAAAAAGA---GCAGTGGGA---------
------ACAATAGGAGCTATGTTCCTTGGGTTCTTGGGAGCAGCAGGAAGCACTATGGGCGCAGCGTCAA
TGGCGCTGACGGTACAGGCCAGACAACTATTGTCTGGTATAGTGCAACAGCAGAACAATCTGCTGAGGGC
TATTGAGGCGCAACAGCATATGTTGCAACTCACAGTCTGGGGCATCAAGCAGCTCCAGGCAAGAGTCCTG
GCTGTGGAAAGATACCTAAAGGATCAACAGCTCCTAGGGATTTGGGGTTGCTCTGGAAAACTCATCTGCA
CCACTACTGTGCCTTGGAATGCTAGTTGGAGT---AATAGATCTCTGAATGAAATTTGGAATAACATGAC
CTGGATGGAGTGGGAAAGAGAAATTGACAATTACACAGGCTTAATATACACCTTAATTGGAGAAGCGCAA
AACCAGCAAGAAAAGAATGAACAAGAATTATTGGAATTAGATAAGTGGGACAGTTTGTGGAATTGGTTTG
ACATAACAAACTGGCTGTGGTATATAAGAATATTCATAATGATAGTAGGAGGCTTAGTAGGTTTAAGAAT
AGTCTTTGCTGTACTTTCTATAGTGAATAGAGTTAGGCAGGGATACTCACCATTATCATTTCAGACCCAC
CTCCCAGCCAGGAGGGGACCCGACAGGCCAGAAGAAATCGAAGAAGAAGGTGGAGGGAGAGACAGCGAC-
--AGATCCGGTCGATTAGTGAACGGATTCTTCACACTTTTCTGGGACGATCTACGAAGCCTGTGCCTCTT
CAGCTACCACCTCTTGAGAGACTTACTCTTGATTGTAGCGAGGATTGTGGAACTTCTGGGA---CGCAGG
GGGTGGGAGATCCTCAAGTATTGGTGGAATCTCCTGCAGTATTGGATTCAGGAACTAAAGAAGAGTGCTG
TTAGCTTGCTCAACGCCACAGCTATAGCAGTAGCTGAGGGGACAGATAGGATTATAGAAGTAGTACAAAG
AGCTTATAGAGCTATTCTCCACATACCTACAAGAGTGAGACAGGGCTTGGAAAGGGCTTTGCTA---
>HQ216902 
ATGAGAGTGAAGGGGATCAGGAGGAATTGC---------TGG------------TGG-------------
--------AGATGGGGC---------ATGATGCTCCTTGGGATATTGATGATC---AGTAGTAAT---GC
AGAAAAATTGTGGGTCACAGTCTATTATGGGGTACCTGTGTGGAAAGAAGCAACCACCACTCTATTTTGC
GCATCAGATGCTAAAGCATATGATGCAGAGGTACATAATGTTTGGGCCACACATGCCTGTGTACCCACAG
ATCCCAACCCACAAGAAGTAGGATTGGAAAATGTGACAGAAAATTTTAACATGTGGAAAAATAACATGGT
AGAACAGATGCATCAGGATATAATCAGTTTATGGGATCAAAGCCTAAAGCCATGTGTAAAGCTAACCCCA
CTCTGTGTTACTTTAAACTGCACTGAA------------------------GCC----------------
--------------AATATCAATGGC--------------------------------------------
-------AGTACTCATAACAGTACT---------------------CAGAAGGACGGGATAGAG------
---AACATAGAAGTAAAAAACTGCTCTTTCAATATCACCACAATCATAAAAGATAAGGTGCGAAAAGAAT
ATGCACTTTTTTATAAAGTTGATGTAGTACCAATA------GATGAT---------------------GA
TAAT------------------------ACCAGCTATAGGTTGATAAGTTGTAACACCTCAGTCATTACA
CAGGCCTGTCCAAAAGTATCCTTTGAGCCAATTCCCATACATTATTGTGCCCCGGCTGGTTTTGCGATTC
TAAAATGTAAAGATAAGAAGTTCAATGGAACAGGACCATGCACAAATGTCAGCACAGTACAGTGTACACA
TGGAATTAAGCCAGTAGTATCAACTCAGCTGCTGTTAAATGGTAGTCTAGCAGAAGAAGAGATAGTGATT
AGATCTGAAAATTTCACGAACAATGCTAAAACCATAATAGTACAGCTGAAAGACCCTGTAGAAATTAATT
GTACAAGACCCAGCAACAATACAAGAAAAAGTATACATATAGGACCAGGGAGAGCATTTTTTGCAACAGG
AGAAATAATAGGAGATATAAGACAAGCACATTGTACCCTTAGTAGAGCAAAATGGAATGACATGTTAAAC
CAGACAGTTGCCAAATTAAGAGAA------CAATTTGGG------GATCAAACAAGAATAGTCTTTAACC
ACTCC---TCAGGAGGGGACCCAGAAATTGTAATGCACAGTTTTAATTGTGGAGGGGAATTTTTCTACTG
TAATTCAACACAACTGTTTAATAGT------------------------------ACTTGGGATACTGAA
GCA------------------------------------------AATAACACTGAAGGAGGTAACATCA
CTCTC------ATCACTCTCCCATGCAGAATAAAACAAATTGTGAACATGTGGCAGCAAGTAGGAAAAGC
AATGTATGCCCCTCCCATCAGAGGA------CAAATTAGATGTTCATCAAATATTACAGGGCTGATATTA
ACAAGAGATGGTGGT---------AACACGAATAAG------------TCCGAGACCTTCAGACCTGGAG
GAGGAGATATGAGGGATAATTGGAGAAGTGAATTATATAAATATAAAGTAGTAAAGATTGAGCCATTAGG
AGTAGCACCCACCAAGGCAAAGAGAAGAGTGGTGCAGAGAGAAAAAAGA---GCAGTGGGA---------
---------ATAGGAGCTGTGTTCCTTGGGTTCTTGGGAGCAGCAGGGAGCACTATGGGCGCAGCGTCAA
TGACGCTGACGGTACAGGCCAGACTATTATTGTCTGGTATAGTGCAACAGCAAAACAATTTGCTGAGGGC
TATTGAGGCGCAACAGCATCTGTTGCAACTCACAGTCTGGGGCATTAAGCAGCTCCAGGCAAGAGTCCTG
GCTGTGGAGAGATACCTAAAGGATCAACAGCTCCTGGGGATTTGGGGTTGCTCTGGAAAACTCATTTGCA
CCACTGCTGTGCCTTGGAATGCTAGTTGGAGT---AATAAATCTCTGGATAATATTTGGAATAACATGAC
CTGGATGGAGTGGGATAGAGAAATTAACAACTACACAAACATAATATACTCCTTGATTGAAGAATCGCAG
AACCAACAGGAAAAGAATGAACAAGAATTGTTGGAATTGGATAAATGGGCAAGTCTGTGGAATTGGTTTG
ACATAACAAAATGGCTGTGGTATATAAAAATATTCATAATAATAGTAGGAGGCTTGATAGGTTTAAGAAT
AGTTTTTGTTGTGCTTTCTGTAGTGAATAGAGTTAGGCAGGGATACTCACCATTATCGTTTCAGACCCGC
CTCCCAGCTCAGAGGGGACCCGACAGGCCCGAAGGAATCGAAGAAGAAGGTGGAGAGAAAGACAGAGAC-
--AGATCCGTACGATTAGTGGATGGATTCTTAGCACTTTTCTGGGACGATCTGAGGAGCCTGTGCCTCTT
CAGCTACCGCCGCTTGAGAGACTTACTCTTGATTGCAACGAGGATCTTGGAACTTCTGGGA---CGCAGG
GGGTGGGAAACCCTCAAGTATTGGTGGAATCTCCTACGGTATTGGAGTCAGGAGATAAAGAAGAGTGCTG
TTAGCTTGTTCAATACCATAGCCATAGTAGTAGCTGAGGGGACAGATAGGGTTATAGAAATAGTGCAAAG
AGCCTTTAGGGCTATTCTCCACATACCTAGAAGAATAAGACAGGGCTTGGAAAGGTCTTTGCTA---
>HQ216907 
ATGAGAGTGGAGGGGATCAGGAGGAGTTAC---------TTG------------TGG-------------
--------AGATGGGGC---------ATGATGCTCCTTGGGATATTGATGATC---AGTAGTAAT---GC
AGAAAAATTGTGGGTCACAGTCTATTATGGGGTACCTGTGTGGAAAGAAGCAACCACCACTCTATTTTGC
GCATCAGATGCTAAAGCATATGATGCAGAGGTACATAATGTTTGGGCCACACATGCCTGTGTACCCACAG
ATCCCAACCCACAAGAAGTAGGATTGGGAAATGTGACAGAAAATTTTAACATGTGGAAAAATAACATGGT
AGAACAGATGCATCAGGATATAATCAGTTTATGGGATCAAAGCCTAAAGCCATGTGTAAAGCTAACCCCA
CTCTGTGTTACTTTAAACTGCACTAAA------------------------GCC----------------
--------------AATATCACTCAGGGC-----------------------------------------
-------AGTACTCCTGACAGTACT---------------------CAGGGGAATGGGATAGAG------
---AACATAGAAGTAAAAAACTGCTCTTTCAATATCACCACAAACATAAGAGATAAGGTGCGAAAAGAAT
ATGCACTTTTTTATAAAGTTGATGTAGTACCAATA------GATGAT---------------------GA
TAAT------------------------ACCAGCTATAGGTTGATAAGTTGTAACACCTCAGTCATTACA
CAGGCCTGTCCAAAAGTATCCTTTGAGCCAATTCCCATACATTATTGTGCCCCGGCTGGTTTTGCGATTC
TAAAATGTAAAGATAAGAAGTTCAATGGAACAGGACCATGCACAAATGTCAGCACAGTGCAATGTACACA
TGGAATTAAGCCAGTAGTATCAACTCAGCTGCTGTTAAATGGTAGTCTAGCAGAAGAAGAGATAGTGATT
AGATCTGAAAATTTCACGAACAATGCTAAAACCATAATAGTACAGCTGAAAGAACCTGTAGAAATTAATT
GTACAAGACCCAGCAACAATACAAGAAAAAGTATACATATAGGACCAGGGAGAGCATTTTTTGCAACAGG
AGAAATAATAGGAGATATAAGACAAGCACATTGTAACCTTAATAGAGTAAAATGGAATGACATGTTAAAC
CAGACAGCTGCCAAATTAAGAGAA------CAATTTGGG------CAAACAAGA---ATAGTCTTTAACC
ACTCC---TCAGGAGGGGACCCAGAAATTGTAATGCACAGTTTTAATTGTGGAGGGGAATTTTTCTACTG
TAATTCAACACAACTGTTTAATAGT------------------------------ACTTGGGGGAATGGG
AAT------------GATACTGAAGCA------------------AATAACACTGAAGGAGGTAACATCA
CTCTC------ATCACTCTCCCATGCAGAATAAAACAAATTGTAAACATGTGGCAGCAAGTAGGAAAAGC
AATGTATGCCCCTCCCATCAGAGGA------CAAATTAGATGTTCATCAAATATTACAGGGCTGATATTA
ACAAGAGATGGTGGT------AACAACACGAATGGG------------TCCGAGACCTTCAGACCTGGAG
GAGGAGATATGAGGGATAATTGGAGAAGTGAATTATATAAATATAAAGTAGTAAAGATTGAGCCATTAGG
AGTAGCACCCACCAAGGCAAAGAGAAGAGTGGTGCAGAGAGAAAAAAGA---GCAGTGGGA---------
---------ATAGGAGCTGTGTTCCTTGGGTTCTTGGGAGCAGCAGGGAGCACTATGGGCGCAGCGTCAA
TGACGCTGACGGTACAGGCCAGACTATTATTGTCTGGTATAGTGCAACAGCAAAACAATTTGCTGAGGGC
TATTGAGGCGCAACAGCATCTGTTGCAACTCACAGTCTGGGGCATCAAGCAGCTCCAGGCAAGAGTCCTG
GCTGTGGAGAGATACCTAAAGGATCAACAGCTCCTGGGGATTTGGGGTTGCTCTGGAAAACTCATTTGCA
CCACTGCTGTGCCTTGGAATACTAGTTGGAGT---AATAAATCTCTGGATAATATTTGGAATAACATGAC
CTGGATGGAGTGGGACAGAGAAATTAACAATTACACAAACATAATATACTCCTTGATTGAAGAATCGCAG
AACCAACAGGAAAAGAATGAACAAGAATTGTTGGAATTGGATAAATGGGCAAGTCTGTGGAATTGGTTTG
ACATAACAAAATGGCTGTGGTATATAAAAATATTCATAATAATAGTAGGAGGCTTGATAGGTTTAAGAAT
AGTTTTTGTTGTGCTTTCTGTAGTGAATAGAGTTAGGCAGGGATACTCACCATTATCGTTTCAGACCCAC
CTCCCAGCTCAGAGGGGACCCGACAGGCCCGAAGGAATCGAAGAAGAAGGTGGAGAGAAAGACAGAGAC-
--AGATCCGTACGATTAGTGGATGGATTCTTAGCACTTTTCTGGGACGATCTGAGGAGCCTGTGCCTCTT
CAGCTACCGCCGCTTGAGAGACTTACTCTTGATTGCAACGAGGATCTTGGAACTTCTGGGA---CGCAGG
GGGTGGGAAACCCTCAAGTATTGGTGGAATCTCCTACGGTATTGGAGTCAGGAGATAAAGAAGAGTGCTG
TTAGCTTGTTCAATACCATAGCCATAGTAGTAGCTGAGGGGACAGACAGGGTTATAGAAATAGTGCAAAG
AGCCTTTAGGGCTATTCTCCACATACCTAGAAGAATAAGACAGGGCTTGGAAAGGACTTTGCTA---
>HQ216906 
ATGAGAGTGGAGGGGATCAGGAGGAATTAC---------TTG------------TGG-------------
--------AAATGGGGC---------ATGACGCTCCTTGGGATATTGATGATC---AGTAGTAAT---GC
AGAAAAATTGTGGGTCACAGTCTATTATGGGGTACCTGTGTGGAAAGAAGCAACCACCACTCTATTTTGC
GCATCAGATGCTAAAGCATATGATGCAGAGGTACATAATGTTTGGGCCACACATGCCTGTGTACCCACAG
ATCCCAACCCACAAGAAGTAGGATTGGAAAATGTGACAGAAAATTTTAACATGTGGAAAAATAACATGGT
AGAACAGATGCATCAGGATATAATCAGTTTATGGGATCAAAGCCTAAAGCCATGTGTAAAGCTAACCCCA
CTCTGTGTTACTTTAAACTGCACTGAC------------------------------------GCCAATA
TCACT---------CAGGGCAGT-----------------------------------------------
-------AATCATAGCAGTACTCAG---------------------GGGAAC---GGGATAGAG------
---GACATAGAAGTAAAAAACTGCTCTTTCAATATCACCACAATCATAAAAGATAAGGTGCGAAAAGAAT
ATGCACTTTTTTATAAAGTTGATGTAGTACCAATA------GATGAT---------------------GA
TAAT------------------------ACCAGCTATAGGTTGATAAGTTGTAACACCTCAGTCATTACA
CAGGCCTGTCCAAAAGTATCCTTTGAGCCAATTCCCATACATTATTGTGCCCCGGCTGGTTTTGCGATTC
TAAAATGTAAAGATAAGAAGTTCAATGGAACAGGACCATGCACAAATGTCAGCACAGTGCAATGTACACA
TGGAATTAAGCCAGTAGTATCAACTCAGCTGCTGTTAAATGGTAGTCTAGCAGAAGAAGAGATAGTGATT
AGATCTGAAAATTTCACGAACAATGCTAAAACCATAATAGTACAGCTGAAAGACCCTGTAGAAATTAATT
GTACAAGACCCAGCAACAATACAAGAAAAAGTATACATATAGGACCAGGGAGAGCATTTTTTGCAACAGG
AGAAATAATAGGAGATATAAGACAAGCACATTGTAACCTTAATAGAGCAAAATGGAATGACATGTTAAAC
CAGACAGCTGCCAAATTAAGAGAA------CAATTTGGG------CAAACAAGA---ATAGTCTTTAACC
ACTCC---TCAGGAGGGGACCCAGAAATTGTAATGCACAGTTTTAATTGTGGAGGGGAATTTTTCTACTG
TAATTCAACACAACTGTTTAATAGT------------------------------ACTTGGGGGAAT---
------------------GATACTGCA------------------AATAACACTGGAGGAGGTAACATCA
CTCTC------ATCACTCTCCCATGCAGAATAAAACAAATTGTAAACATGTGGCAGCAAGTAGGAAAAGC
AATGTATGCCCCTCCCATCAGAGGA------CAAATTAGATGTTCATCAAATATTACAGGGCTGATATTA
ACAAGAGACGGTGGT---------AACACGAATGGG------------TCCGAGACCTTCAGACCTGGAG
GAGGAGATATGAGGGATAATTGGAGAAGTGAATTATATAAATATAAAGTAGTAAAGATTGAGCCATTAGG
AGTAGCACCCACCAAGGCAAAGAGAAGAGTGGTGCAGAGAGAAAAAAGA---GCAGTGGGA---------
---------ATAGGAGCTGTGTTCCTTGGGTTCTTGGGAGCAGCAGGGAGCACTATGGGCGCAGCGTCAA
TGACGCTGACGGTACAGGCCAGACTATTATTGTCTGGTATAGTGCAACAGCAAAACAATTTGCTGAGGGC
TATTGAGGCGCAACAGCATCTGTTGCAACTCACAGTCTGGGGCATCAAGCAGCTCCAGGCAAGAGTCCTG
GCTGTGGAGAGATACCTAAAGGATCAACAGCTCCTGGGGATTTGGGGTTGCTCTGGAAAACTCATTTGCA
CCACTGCTGTGCCTTGGAATACTAGTTGGAGT---AATAAATCTCTGGATAATATTTGGAATAACATGAC
CTGGATGGAGTGGGACAGAGAAATTAACAATTACACAAACATAATATACTCCTTGATTGAAGAATCGCAG
AACCAACAGGAAAAGAATGAACAAGAATTGTTGGAATTGGATAAATGGGCAAGTCTGTGGAATTGGTTTG
ACATAACAAAATGGCTGTGGTATATAAAAATATTCATAATAATAGTAGGAGGCTTGATAGGTTTAAGAAT
AGTTTTTGTTGTGCTTTCTGTAGTGAATAGAGTTAGGCAGGGATACTCACCATTATCGTTTCAGACCCAC
CTCCCAGCTCAGAGGGGACCCGACAGGCCCGAAGGAATCGAAGAAGAAGGTGGAGAGAAAGACAGAGAC-
--AGATCCGTACGATTAGTGGATGGATTCTTAGCACTTTTCTGGGACGATCTGAGGAGCCTGTGCCTCTT
CAGCTACCGCCGCTTGAGAGACTTACTCTTGATTGCAACGAGGATCTTGGAACTTCTGGGA---CGCAGG
GGGTGGGAAACCCTCAAGTATTGGTGGAATCTCCTACGGTATTGGAGTCAGGAGATAAAGAAGAGTGCTG
TTAGCTTGTTCAATACCATAGCCATAGTAGTAGCTGAGGGGACAGATAGGGTTATAGAAATAGTGCAAAG
AGCCTTTAGGGCTATTCTCCACATACCTAGAAGAATAAGACAGGGCTTGGAAAGGACTTTGCTA---
>AJ418480 
ATGAGAGTGAAGGAGATCAGGAAGAATTATCAGCAC---TTG------------TGG-------------
--------AAATGGAGCACTATGCTCACCATGCTCCTTGGGATATTAATGATC---TGTAGTGCT---GC
AGAACAATTGTGGGTCACAGTCTATTATGGGGTACCTGTGTGGAAGGAAGCAACCACCACTCTGTTTTGT
GCATCAGATGCTAAAGCATATGACAAAGAGGCACATAATGTTTGGGCCACACATGCCTGTGTACCCACAG
ACCCCAACCCACAAGAAGAATTCTTG---AATGTGACAGAAAATTTTAACATGTGGAAAAATGACATGGT
AGAACAGATGCATGAGGATATAATCAGTTTATGGGATCAAAGCCTAAAGCCATGTGTAAAATTAACCCCG
CTCTGTGTTACTTTAAGGTGCAATGAC------------------------TTC----------------
--AAGGGGAAG---AATGGTACTGAGAATGATATTGAT--------------------------------
-------ACCACTACTAGTAGCAGT---------------------GGGGGA---AAAATGGAG------
---CCAGGAGAAATAAAAAACTGCTCTTTCAATATTACCACAAGAATGAGAGATAGGGTACAGAGAGAAT
ATGCACTTTTTTATAAACTTGATGTAGTACCATTA------GATAAT-----------------------
-------------------------GATACCAGCTATAGGTTGATAAGTTGTAATACCTCAGTCATTACA
CAAGCCTGTCCAAAGGTATCCTTTGAGCCAATTCCCATACATTATTGTACCCCAGCTGGTTTTGCGCTGC
TAAAGTGTAATGATAATAAGTTCAATGGAACAGGTCCATGTACAAATGTCAGCACAGTGCAATGTACACA
TGGAATTAGGCCAGTAGTATCAACTCAACTGCTGTTAAATGGCAGTCTAGCAGAAGAAGAGGTAGTAATT
AGATCTGCCAATTTCTCGAACAATGCTAAAACCATAATAGTACAACTGAATGAACCTGTAGAAATTAATT
GTACAAGACCCAACAACAACACAAGAAAAAGTATACCCATAGGACCAGGGAGAGCACTTTATGCAACAGG
AGACATAATAGGAGAGATAAGACAAGCATTTTGTACCCTTAATAAAACAAAATGGAATGAAACTTTAAAA
CAGATAGTTACAAAATTGAGAGAA------CAATTTGTG------AATAAAACA---ATAATCTTTAATC
AATCC---TCAGGAGGGGATCCAGAAATTGTAATGCACAGTTTTAATTGTGGAGGGGAATTTTTCTACTG
TAATTCAACACAACTGTTTAACAGT------------------------------ACTTGGAATATTAAT
AAT------------ACTGAAGGGTCA------------------AATAGTACCGAAAGA---AATGACA
CA---------ATCATCCTCCCATGCAGAATAAAACAAGTTATAAACATGTGGCAGGAAGTAGGAAAAGC
AATGTATGCCCCTCCCATCAGTGGA------CCAATTAGCTGTTTATCAAATATTACAGGACTGCTATTA
ACAAGAGATGGGGGT---------GAGGATAACACG------------AGCGAGACCTTCAGACCTGGAG
GAGGAGATATGAGGGACAATTGGAGAAGTGAATTATATAAATATAAAGTAGTAAAAATTGAACCATTAGG
AGTAGCACCCACTAAGGCAAAAAGAAGAGTGGTGCAGAGAGAAAAAAGA---GCAGCGGGA---------
---------CTAGGAGCTTTGTTCCTTGGGTTCTTGGGAGCAGCAGGGAGCACTATGGGCGCAGCGTCAA
TGACGCTGACGGTACAGGCCAGACTATTATTGTCTGGTATAGTGCAACAGCAGAACAATTTGCTGAGGGC
TATTGAGGCGCAACAGCGTCTGTTGCAACTCACAGTCTGGGGCATCAAGCAGCTCCAGGCAAGAGTCCTG
GCTGTGGAAAGATACCTACAGGATCAACAGCTCCTGGGTATTTGGGGTTGCTCTGGAAAACTCATTTGCA
CCACTGCTGTGCCTTGGAATGCTAGTTGGAGT---AATAAATCTCTGGATCATATTTGGAATAACATGAC
CTGGATGGAGTGGGAAAGAGAAATTAACAATTACACAGGTGAAACATACAGATTAATTGAAAAATCACAA
AACCAACAAGAAAAGAATGAACGAGAATTATTGGAATTGGATAAATGGGCAAGTTTGTGGAATTGGTTTG
ACATAACAAACTGGCTGTGGTATATAAAAATATTCATAATGATAGTAGGAGGCTTGATAGGTTTAAGAAT
AGTTTTTGCTGTGCTTTCTATAGTAAATAGAGTTAGGCAGGGATATTCACCATTATCGTTTCAGACCCGC
TTCCCAGTCCCGAGGGGACCCGACAGGCCAGAAGGAATCGAAGAAGAAGGTGGAGAGAGAGACAGAGAC-
--AGATCCGGGCCATTAGTGAACGGATTCTTAGCACTTATCTGGGTGGATCTACGGAGCCTGTTCCTCTT
CAGCTACCACCGCTTGAGAGACTTACTCTTGATTGTAACGAGGATTGTGGAACATCTGGGA---CACAGG
GGGTGGGAAGTCCTCAAATATTGTTGGAATCTCCTACAGTATTGGAGTCAGGAACTAAAGAATAGTGCTG
TTAGCTTGTTCAATGCTACAGCTATAGCAGTAGCTGAGGGGACAGATAGGGTTATAGAAGTAGTGCAAAG
AGCTTATAGAGCTGTTCTCCACATACCTGTAAGAATAAGACAAGGCTTGGAAAGGGCTTTGCTA---
>AJ418481 
ATGAAAGCGAAGGAGATCAGGAAGAATTATCAGCAC---TTG------------TGG-------------
--------AAATGGAGCACTATGCTCACCATGCTCCTTGGGATATTAATGATC---TGTAGTGCT---GC
AGAACAATTGTGGGTCACAGTCTATTATGGGGTACCTGTGTGGAAAGAAGCAACCACCACTCTGTTTTGT
GCATCAGATGCTAAAGCATATGACAAAGAGGCACATAATGTTTGGGCCACACATGCCTGTGTACCCACAG
ACCCTAACCCACAAGAAGAATTCTTG---AATGTGACAGAAAATTTTAACATGTGGAAAAATGACATGGT
AGAACAGATGCATGAGGATATAATCAGTTTATGGGATCAAAGCCTAAAGCCATGTGTAAAATTAACCCCG
CTCTGTGTTACTTTAAGGTGCAATGAC------------------------TTC----------------
--AAGGGGAAG---AATGGTACTGAGAATGATATTGAT--------------------------------
-------ACCACTACTAGTAGCAGT---------------------GGGGGA---AAAATGGAG------
---CCAGGAGAAATAAAAAACTGCTCTTTCAATATTACCACAAGAATGAGAGATAGGGTACAGAGAGAAT
ATGCACTTTTTTATAAACTTGATGTAGTACCATTA------GATAAT-----------------------
-------------------------GATACCAGCTATAGGTTGATAAGTTGTAATACCTCAGTCATTACA
CAAGCCTGTCCAAAGGTATCCTTTGAGCCAATTCCCATACATTATTGTACCCCAGCTGGTTTTGCGCTGC
TAAAGTGTAATGATAATAAGTTCAATGGAACAGGTCCATGTACAAATGTCAGCACAGTGCAATGTACACA
TGGAATTAGGCCAGTAGTATCAACTCAACTGCTGTTAAATGGCAGTCTAGCAGAAGAAGAGGTAGTAATT
AGATCTGCCAATTTCTCGAACAATGCTAAAACCATAATAGTACAACTGAATGAACCTGTAGAAATTAATT
GTACAAGACCCAACAACAACACAAGAAAAAGTATACCCATAGGACCAGGGAGAGCACTTTATGCAACAGG
AGACATAATAGGAGAGATAAGACAAGCATTTTGTACCCTTAATAAAACAAAATGGAATGAAACTTTAAAA
CAGATAGTTACAAAATTGAGAGAA------CAATTTGTG------AATAAAACA---ATAATCTTTAATC
AATCC---TCAGGAGGGGATCCAGAAATTGTAATGCACAGTTTTAATTGTGGAGGGGAATTTTTCTACTG
TAATTCAACACAACTGTTTAACAGT------------------------------ACTTGGAATATTAAT
AAT------------ACTGAAGGGTCA------------------AATAGTACTGAAAGA---AATGACA
CA---------ATCATCCTCCCATGCAGAATAAAACAAGTTATAAACATGTGGCAGGAAGTAGGAAAAGC
AATGTATGCCCCTCCCATCAGTGGA------CCAATTAGCTGTTTATCAAATATTACAGGACTGCTATTA
ACAAGAGATGGGGGT---------GAGGATAACACG------------AGCGAGACCTTCAGACCTGGAG
GAGGAGATATGAGGGACAATTGGAGAAGTGAATTATATAAATATAAAGTAGTAAAAATTGAACCATTAGG
AGTAGCACCCACTAAGGCAAAAAGAAGAGTGGTGCAGAGAGAAAAAAGA---GCAGCGGGA---------
---------CTAGGAGCTTTGTTCCTTGGGTTCTTGGGAGCAGCAGGAAGCACTATGGGCGCAGCGTCAA
TGACGCTGACGGTACAGGCCAGACTATTATTGTCTGGTATAGTGCAACAGCAGAACAATTTGCTGAGGGC
TATTGAGGCGCAACAGCATCTGTTGCAACTCACAGTCTGGGGCATCAAGCAGCTCCAGGCAAGAGTCCTG
GCTGTGGAAAGATACCTAGGGGATCAACAGCTCCTGGGTATTTGGGGTTGCTCTGGAAAACTCATCTGCA
CCACTGCTGTGCCTTGGAATGCTAGTTGGAGT---AATAAATCTCTGGATCATATTTGGAATAACATGAC
CTGGATGGAGTGGGAAAGAGAAATTAACAATTACACAGGTGAAATATACAAATTAATTGAAAAATCGCAA
AACCAGCAAGAAAAGAATGAACAAGAATTATTGGAATTGGATAAATGGGCAAGTTTGTGGAATTGGTTTG
ACATAACAAACTGGCTGTGGTATATAAAAATATTCATAATAATAGTAGGAGGCTTGATAGGTTTAAGAAT
AGTTTTTGCTGTGCTTTCTATAGTGAATAGAGTTAGGCAGGGATATTCACCATTATCGTTTCAGACCCGC
TTCCCAGTCCCGAGGGGACCCGACAGGCCAGAAGGAATCGAAGAAGAAGGTGGAGAGAGAGACAGAGAC-
--AAATCCGGGCCATTAGTGAACGGATTCTTAGCACTTATCTGGGTGGATCTACGGAGCCTGTTCCTCTT
CAGCTACCACCGCTTGAGAGACTTACTCTTGATTGTAACGAGGATTGTAGAACATCTGGGA---CACAGG
GGGTGGGAAGTCCTCAAATATTGTTGGAATCTCCTACAGTACTGGAGTCAGGAACTAAAGAATAGTGCTG
TTAGCTTGCTCAATGCTACAGCCATAGTAGTAGCTGAGGGGACAGATAGGGTTATAGAAGTAGTGCAAAG
AGCTTATAGAGCTGTTCTCCACATACCTGTAAGAATAAGACAGGGCTTGGAAAGGGCTTTGCTA---
>AJ418478 
ATGAAAGCGAAGGAGATCAGGAAGAATTATCAGCAC---TTG------------TGG-------------
--------AAATGGAGCACTATGCTCACCATGCTCCTTGGGATATTAATGATC---TGTAGTGCT---GC
AGAACAATTGTGGGTCACAGTCTATTATGGGGTACCTGTGTGGAAAGAAGCAACCACCACTCTGTTTTGT
GCATCAGATGCTAAAGCATATGACAAAGAGGCACATAATGTTTGGGCCACACATGCCTGTGTACCCACAG
ACCCTAACCCACAAGAAGAATTCTTG---AATGTGACAGAAAATTTTAACATGTGGAAAAATGACATGGT
AGAACAGATGCATGAGGATATAATCAGTTTATGGGATCAAAGCCTAAAGCCATGTGTAAAATTAACCCCG
CTCTGTGTTACTTTAAGGTGCAATGAC------------------------TTC----------------
--AAGGGGAAG---AATGGTACTGAGAATGATATTGAT--------------------------------
-------ACCACTACTAGTAGCAGT---------------------GGGGGA---AAAATGGAG------
---CCAGGAGAAATAAAAAACTGCTCTTTCAATATTACCACAAGAATGAGAGATAGGGTACAGAGAGAAT
ATGCACTTTTTTATAAACTTGATGTAGTACCATTA------GATAAT-----------------------
-------------------------GATACCAGCTATAGGTTGATAAGTTGTAATACCTCAGTCATTACA
CAAGCCTGTCCAAAGGTATCCTTTGAGCCAATTCCCATACATTATTGTACCCCAGCTGGTTTTGCGCTGC
TAAAGTGTAATGATAATAAGTTCAATGGAACAGGTCCATGTACAAATGTCAGCACAGTGCAATGTACACA
TGGAATTAGGCCAGTAGTATCAACTCAACTGCTGTTAAATGGCAGTCTAGCAGAAGAAGAGGTAGTAATT
AGATCTGCCAATTTCTCGAACAATGCTAAAACCATAATAGTACAACTGAATGAACCTGTAGAAATTAATT
GTACAAGACCCAACAACAACACAAGAAAAAGTATACCCATAGGACCAGGGAGAGCACTTTATGCAACAGG
AGACATAATAGGAGAGATAAGACAAGCATTTTGTACCCTTAATAAAACAAAATGGAATGAAACTTTAAAA
CAGATAGTTACAAAATTGAGAGAA------CAATTTGTG------AATAAAACA---ATAATCTTTAATC
AATCC---TCAGGAGGGGATCCAGAAATTGTAATGCACAGTTTTAATTGTGGAGGGGAATTTTTCTACTG
TAATTCAACACAACTGTTTAACAGT------------------------------ACTTGGAATATTAAT
AAT------------ACTGAAGGGTCA------------------AATAGTACTGAAAGA---AATGACA
CA---------ATCATCCTCCCATGCAGAATAAAACAAGTTATAAACATGTGGCAGGAAGTAGGAAAAGC
AATGTATGCCCCTCCCATCAGTGGA------CCAATTAGCTGTTTATCAAATATTACAGGACTGCTATTA
ACAAGAGATGGGGGT---------GAGGATAACACG------------AGCGAGACCTTCAGACCTGGAG
GAGGAGATATGAGGGACAATTGGAGAAGTGAATTATATAAATATAAAGTAGTAAAAATTGAACCATTAGG
AGTAGCACCCACTAAGGCAAAAAGAAGAGTGGTGCAGAGAGAAAAAAGA---GCAGCGGGA---------
---------CTAGGAGCTTTGTTCCTTGGGTTCTTGGGAGCAGCAGGAAGCACTATGGGCGCAGCGTCAA
TAACGCTGACGGTACAGGCCAGACTATTATTGTCTGGTATAGTGCAACAGCAGAACAATTTGCTGAAGGC
TATTGAGGCGCAACAGCATCTGTTGCAACTCACAGTCTGGGGCATCAAGCAGCTCCAGGCAAGAGTCCTG
GCTGTGGAAAGATACCTACAGGATCAACAGCTCCTGGGTATTTGGGGTTGCTCTGGAAAACTCATCTGCA
CCACTGCTGTGCCTTGGAATGCTAGTTGGAGT---AATAAATCTCTGGATCATATTTGGAATAACATGAC
CTGGATGGAGTGGGAAAGAGAAATTAACAATTACACAGGTGAAATATACAAATTAATTGAAAAATCGCAA
AACCAGCAAGAAAAGAATGAACAAGAATTATTGGAATTGGATAAATGGGCAAGTTTGTGGAATTGGTTTG
ACATAACAAACTGGCTGTGGTATATAAAAATATTCATAATAATAGTAGGAGGCTTGATAGGTTTAAGAAT
AGTTTTTGCTGTGCTTTCTATAGTGAATAGAGTTAGGCAGGGATATTCACCATTATCGTTTCAGACCCGC
TTCCCAGTCCCGAGGGGACCCGACAGGCCAGAAGGAATCGAAGAAGAAGGTGGAGAGAGAGACAGAGAC-
--AAATCCGGGCCATTAGTGAACGGATTCTTAGCACTTATCTGGGTGGATCTACGGAGCCTGTTCCTCTT
CAGCTACCACCGCTTGAGAGACTTACTCTTGATTGTAACGAGGATTGTAGAACATCTGGGA---CACAGG
GGGTGGGAAGTCCTCAAATATTGTTGGAATCTCCTACAGTACTGGAGTCAGGAACTAAAGAATAGTGCTG
TTAGCTTGCTCAATGCTACAGCCATAGTAGTAGCTGAGGGGACAGATAGGGTTATAGAAGTAGTGCAAAG
AGCTTATAGAGCTGTTCTCCACATACCTGTAAGAATAAGACAGGGCTTGGAAAGGGCTTTGCTA---
>AJ417426 
ATGAGAGTGAAGGGGATCAGGAGGAATTATCAGCAC---TTG------------TGG-------------
--------AGATGGGGC---------ACGATGCTCCTTGGGATGTTAATGATC---TGTAAGGCT---AC
AGAACCATTGTGGGTCACAGTCTATTATGGGGTACCTGTGTGGAAAGAAGCAAACACCACGCTATTTTGT
GCATCAGATGCTAAAGCATATGATACAGAGGTACATAATGTTTGGGCCACACATGCCTGTGTACCCACAG
ACCCCAACCCACAAGAAATAGCATTGAAAAATGTGACAGAAAAGTTTAACATGTGGAAAAATAACATGGT
AGAACAGATGCAGGAGGATATAATCAGTTTATGGGATCAAAGCCTAAAACCATGTGTAAAATTAACCCCA
CTCTGTGTTACTTTAAATTGCTCTGAC------------------------TGG----------------
--------------ATTGGTAAT-----------------------------------------------
-------AAGACCACTAATAGTAGC---------------------CTGGAA---AAGATGGGG------
---AGGGAAGAAATAAAAAACTGCTCTTTCAATATTACCACAAGCATAAGAGACAAGGTGCAGAAAGAAT
ATGCACTTTTATATAAACTTGATATAGTACCCATA------GACAAT---------------------AA
TGAT------------AATAATGATAATACTAGTTATAGGTTAGTAAGTTGTAACACCTCAGTCATCACA
CAGGCCTGTCCAAAGGTAACCTTTGAGCCAATTCCCATACACTATTGTGCCCCAGCTGGTTTTGCGATTA
TAAAGTGTAAAGATAAGAAGTTCAATGGAACAGGACTGTGTAAAAATGTCAGCACCGTACAATGTACACA
TGGAATTAGGCCAGTAGTATCAACTCAACTGCTGTTAAATGGCAGTTTAGCAGAAGAAGAGGTAGCAATT
AGATCTGCCAATTTCACGGACAATACTAAAACCATAATAGTGCAGCTGAATGAATCTGTACAAATTAATT
GTACAAGACCCAACAACAATACAAGAAAAAGTATAACTCTTGGACCAGGGAGAGCATTTTATACAACAGG
AGGCATAATAGGAGATATAAGACAAGCATATTGTAACATTAGTAGAGCAAAATGGAATAACACTTTAAGA
CAGATAGTTGTAAAATTAAGAGAA------CAATTTAGG------AATAAAACA---ATAGTCTTTAATA
AATCC---TCAGGAGGGGACCCAGAAATTGTAATGCACAGTTTTAATTGTGGAGGAGAATTTTTCTACTG
TAATACAACACAACTGTTTAATAGT------------------------------ACCTGGGATGGTAAT
GAT------------------------------------------ACTGATACTAAAGAAACAAATGACA
CT---------ATCACACTCCCATGCAGAATAAAACAAATTGTAAACCTGTGGCAGGAAGTAGGAAAAGC
AATGTATGCTCCTCCCATCAGAGGA------CAAATCAGATGTTCATCAAATATTACAGGGCTGCTATTA
ACAAGAGATGGTGGT------AATAGCACTAACAGGACA---------ATCGAGATCTTCAGACCTGGAG
GAGGAGATATGAGAGACAATTGGAGGAGTGAATTATATAAATATAAAGTAGTAAAAATTGAACCATTAGG
AGTAGCACCCACCAAGGCAAAGAGAAGAGTGGTGCAGAGAGAAAAAAGA---GCAGCGGGA---------
---------CTAGGAGCTGTGTTCCTTGGGTTCTTGGGAGCAGCAGGAAGCACTATGGGCGCAGCGTCAA
TGACGCTGACGGTACAGGCCAGACAATTATTGTCTGGTATAGTGCAACAGCAAAACAATTTGCTGAGGGC
TATTGACGCGCAACAGCATCTGTTGCAACTCACAGTCTGGGGCATCAAGCAGCTCCAGGCAAGAGTCCTG
GCTGTGGAAAGATACCTAAAGGACCAACAGCTCCTGGGGATTTGGGGTTGCTCTGGAAAACTCATTTGCA
CCACTGCTGTGCCTTGGAATGCTAGTTGGAGT---AATAAATCCCTGAATGAGATTTGGAATAACATGAC
CTGGATGCAGTGGGAAAGAGAAATTGACAATTACACAAGCTTAATATACACCTTAATTGAAGAATCGCAG
AACCAACAAGAAAAAAATGAACAAGAATTATTGGAATTAGATAAATGGGCAAGTTTGTGGAATTGGTTCA
ACATAACACAATGGCTGTGGTATATAAAGATATTCATAATGATAGTAGGAGGCCTGATAGGTTTAAGAAT
AGTTTTTTCTGTACTTTCTATAGTGAAAAGAGTTAGGCAGGGATACTCACCTTTATCGTTTCAGACCCAC
CTCCCAGCCCCGAGGGGACCCGACAGGCCCGGAGGAACCGAAGAAGAAGATGGAGAGAAAGACAGAGGC-
--ACATCAGTGAGATTAGTAGAAGGATTATCAGCACTTGTCTGGGACGACCTGCGGAGCCTGTGCCTCTT
CAGCTACCACCGCTTGAGAGACTTACTCTTGATTGTAACGAGGACTGTGGAACTTCTGGGA---CGCAGG
GGGTGGGAAGTCCTCAAATATTGTTGGAATCTTCTGCAGTATTGGAGTCTGGAACTAAAGAATAGTGCTG
TTAGCTTGCTCAATGCCATAGCCATAGCAATAGCTGAGGGGACAGATAGGGTTAGAGAAGCATTACTAAG
AATTTGTAGAGCTATTATCCACATACCTACAAGAATAAGACAGGGCTTGGAAAGGGCTTTACTA---
>AF217173 
ATGAGAGTGAAGGAGATCAGGAAGAATTATTGG------CTC------------TGG-------------
--------AAAGGGGGC---------ACCTTGCTCCTTGGGATGTTAATGATC---TGTAGTGCT---GC
AGAAAAATCGTGGGTCACAGTCTATTATGGGGTACCTGTATGGAAAGAAGCAACTACCACCCTATTTTGT
GCATCAGATGCTAAAGCATATGATACAGAAGCACATAATGTATGGGCCACACATGCCTGTGTACCCACAG
ACCCCAACCCACAAGAAGTAGAATTGGAAAATGTGACAGAAAATTTTAACATGTGGAAAAACAACATGGT
AGAACAGATGCATGAGGATATAATCAGTTTATGGGATCAAAGCCTAAAGCCATGTGTAAAATTAACCCCA
CTCTGTGTTACTTTAAATTGCACTGAT------------------------GTG---------------G
TGAGGAATGCTACTAATATCACTAGCACTACCACTCCTAGC-----------------------------
-------ACTACCCCTAGTACTGGC---------------------TGGGGA---AAGATGGAC------
---AAAGGAGAAATAAAAAACTGCTCTTTCAATATCACCACAAACTTAAGAGATAAGGTACAGAAAGAAT
ATGCACTTTTTTATAAACTTGATGTAGTACCAATA------GATAAG---------------------AA
TAAT------------------------ACAAGATATAGGTTGATAAGTTGTAACACCTCAGTCATTACA
CAGGCCTGTCCAAAGATCTCCTTTGAACCAATTCCCATACATTATTGTGCCCCGGCTGGTTTTGCGATTC
TAAAGTGTAAAGATAGAAATTTCAATGGAACAGGACCATGTACAAATGTCAGCACAGTACAATGTACACA
TGGAATTAGGCCAGTAGTATCAACTCAACTGCTGTTAAATGGCAGTCTAGCAGAAGATGAGGTAGTAATT
AGATCTGAAAATTTCACGAACAATGCTAAAACCATAATAGTACAGCTGAAAGAAGCTGTACAAATTAATT
GTACAAGACCTAACAACAATACAAGAAAAAGTATACATATAGGACCAGGGAGAGCATTTTATACAACAGG
AGACATAATAGGAGATATAAGAAAAGCATATTGTAACATTAGTAGAACAAAATGGAATGAAACTTTAAAA
CAGGTAGTTGGAAAATTAGGAGAA------CAATTTAAG------AATACAACAAAGATAGCTTTTCAGC
CATCC---TCAGGAGGGGACCCAGAAATTGTAACACACAGTCTTAATTGTGGAGGGGAATTTTTCTACTG
TAATTCAACACCACTGTTTAATAGTAATTGGACT---------AGGAATAATAATACTTGGAATAAT---
ACT---------------GGAGAGTCA------------------AATCACACTGAAGACACA-------
-----------ATCAGTCTCTCATGCAGGATAAAACAAATTATAAACAGATGGCAGGAAGTAGGAAAAGC
AATGTATGCCCCTCCCATCAGAGGA------CAAATTAGATGTGTATCAAATATTACAGGGTTACTATTA
ACAAGAGATGGTGGT------AACAATAACAATACCGGTAACAAC---ACCGAGACCTTCAGACCGGGAG
GAGGAAATATGAGGGATAATTGGAGAAGTGAATTATATAAATATAAAGTAGTAAAAATTGAACCATTAGG
AGTAGCACCCACCAAGGCAAAGAGAAGAGTGGTGCAGAGAGAAAAAAGA---GCAGTGGGA---------
---------ATAGGAGCTATGTTCCTTGGGTTCTTAGGAGCAGCAGGAAGCACTATGGGCGCAGCGTCAA
TAACGCTGACGGTACAGGCCAGACAATTATTGTCTGGTATAGTGCAACAGCAGAACAATTTGCTGAGGGC
TATTGAGGCGCAACAGCATCTGTTGCAACTCACAGTCTGGGGCATCAAGCAGCTCCAGGCAAGAGTCCTG
GCTGTGGAAAGATACCTAAAGGATCAACAGCTCCTGGGGATTTGGGGTTGCTCTGGAAAACTCATCTGCA
CCACTACTGTGCCTTGGAATGCTAGTTGGAGT---AATAAATCCCTGGATATGATTTGGAATAACATGAC
CTGGATGGAGTGGGAAAAAGAAATTAGCAATTACACAAATTTAATATACAACTTAATTGAAGAATCGCAG
AACCAACAAGAAAAGAATGAACAAGAATTATTGGAATTGGATAAATGGGCAAGTTTGTGGAATTGGTTTA
ACATAACAGAATGGCTGTGGTATATAAAAATATTCATAATGATAGTAGGAGGCTTAGTAGGTTTAAGAAT
AGTTTTTGCTGTGCTTTCTATAGTGAATAGAGTTAGGCAGGGATACTCACCATTATCGTTTCAGACCCTC
CTCCCGGCCCCGAGGGGACCCGACAGGCCCGAAGGAATCGCAGAAGAAGGTGGAGAGAGAGACAGAGAC-
--AGATCAGGACGATTAGTGGATGGATTCTTAGCACTTATCTGGGACGACCTGCGGAGCCTGTGCCTCTT
CAGCTACCACCGCTTGAGAGACTTACTCTTGATTGTAACGAGGATTGTGGAACTTCTGGGA---CGCAGG
GGGTGGGAAATCCTCAAATATTGGTGGAATCTCCTGCAGTATTGGAGGAAGGGACTACAGAATAGTGCTG
TTAGCTTGCTTAATGCCACAGCCATCGCAGTAGCTGAGGGGACAGATAGGATTATAGAACTAGTACAAAG
AATTTATAGAGCTATTCTCCACATACCTAGAAGAATAAGACAGGGTTTGGAAAGGGCTTTGCTA---
>AF217172 
ATGAGAGTGAAGGAGATCAGGAAGAATTATTGG------CTC------------TGG-------------
--------AAAGGGGGC---------ACCTTGCTCCTTGGGATGTTAATGATC---TGTAGTGCT---GC
AGAAAAATCGTGGGTCACAGTCTATTATGGGGTACCTGTATGGAAAGAAGCAACTACCACCCTATTTTGT
GCATCAGATGCTAAAGCATATGATACAGAAGCACATAATGTATGGGCCACACATGCCTGTGTACCCACAG
ACCCCAACCCACAAGAAGTAGAATTGGAAAATGTGACAGAAAATTTTAACATGTGGAAAAACAACATGGT
AGAACAGATGCATGAGGATATAATCAGTTTATGGGATCAAAGCCTAAAGCCATGTGTAAAATTAACCCCA
CTCTGTGTTACTTTAAATTGCACTGAT------------------------GTG---------------G
TGAGGAATGCTACTAATATCACTAGCACTACCACTCCTAGC-----------------------------
-------ACTACCCCTAGTACTGGC---------------------TGGGGA---AAGATGGAC------
---AAAGGAGAAATAAAAAACTGCTCTTTCAATATCACCACAAACTTAAGAGATAAGGTACAGAAAGAAT
ATGCACTTTTTTATAAACTTGATGTAGTACCAATA------GATAAG---------------------AA
TAAT------------------------ACAAGATATAGGTTGATAAGTTGTAACACCTCAGTCATTACA
CAGGCCTGTCCAAAGATCTCCTTTGAACCAATTCCCATACATTATTGTGCCCCGGCTGGTTTTGCGATTC
TAAAGTGTAAAGATAGAAATTTCAATGGAACAGGACCATGTACAAATGTCAGCACAGTACAATGTACACA
TGGAATTAGGCCAGTAGTATCAACTCAACTGCTGTTAAATGGCAGTCTAGCAGAAGATGAGGTAGTAATT
AGATCTGAAAATTTCACGAACAATGCTAAAACCATAATAGTACAGCTGAAAGAAGCTGTACAAATTAATT
GTACAAGACCTAACAACAATACAAGAAAAAGTATACATATAGGACCAGGGAGAGCATTTTATACAACAGG
AGACATAATAGGAGATATAAGAAAAGCATATTGTAACATTAGTAGAACAAAATGGAATGAAACTTTAAAA
CAGGTAGTTGGAAAATTAGGAGAA------CAATTTAAG------AATACAACAAAGATAGCTTTTCAGC
CATCC---TCAGGAGGGGACCCAGAAATTGTAACACACAGTCTTAATTGTGGAGGGGAATTTTTCTACTG
TAATTCAACACCACTGTTTAATAGTAATTGGACT---------AGGAATAATAATACTTGGAATAAT---
ACT---------------GGAGAGTCA------------------AATCACACTGAAGACACA-------
-----------ATCAGTCTCTCATGCAGGATAAAACAAATTATAAACAGATGGCAGGAAGTAGGAAAAGC
AATGTATGCCCCTCCCATCAGAGGA------CAAATTAGATGTGTATCAAATATTACAGGGTTACTATTA
ACAAGAGATGGTGGT------AACAATAACAATACCGGTAACAAC---ACCGAGACCTTCAGACCGGGAG
GAGGAAATATGAAGGACAATTGGAGAAGTGAATTATATAAATATAAAGTAGTACAAATTGAACCATTAGG
AGTAGCACCCACCAAGGCAAAGAGAAGAGTGGTGCAGAGAGAAAAAAGA---GCAGTGGGA---------
---------ATAGGAGCTGTGTTCCTTGGGTTCTTAGGAGCAGCAGGAAGCACTATGGGCGCAGCGTCAA
TAACGCTGACGGTACAGGCCAGACAATTATTGTCTGGTATAGTGCAACAGCAGAACAATTTGCTGAGGGC
TATTGAGGCGCAACAGCATCTGTTGCAACTCACAGTCTGGGGCATCAAGCAGCTCCAGGCAAGAGTCCTG
GCTGTGGAAAGATACCTAAGGGACCAACAGCTCCTGGGAATTTGGGGTTGCTCTGGAAAGCTCATCTGCA
CCACTACTGTGCCTTGGAATGCTAGTTGGAGT---AATAAATCCCTGGATATGATTTGGAATAACATGAC
CTGGATGGAGTGGGAAAAAGAAATTAGCAATTACACACATTTAATATACAACTTAATTGAAGAATCGCAG
AACCAACAAGAAAAGAATGAACAAGAATTATTGGAATTGGATAAATGGGCAAGTTTGTGGAATCGGTTTG
ACATAACAAAATGGCTGTGGTATATAAAAATATTCATAATGATAGTAGGAGGCTTAGTAGGTTTAAGAAT
AATTTTTGCTGTACTTTCTATAGTGAATAGAGTTAGGCAGGGATACTCACCATTATCGTTTCAGACCCTC
CTCCCAGCCCAGAGGGGACCCGACAGGCCCGAAGGAATCGCAGAAGAAGGTGGAGAGAGAGACAGAGAC-
--AGATCAGGACGATTAGTGGATGGATTCTTAGCACTTATCTGGGACGACCTGCGGAGCCTGTGCCTCTT
CAGCTACCACCGCTTGAGAGACTTACTCTTGATTGTAACGAGGATTGTGGAACTTCTGGGA---CGCAGG
GGGTGGGAAATCCTCAAATATTGGTGGAATCTCCTGCAGTATTGGAGGAAGGAACTACAGAATAGTGCTG
TTAGCTTGCTTAATGCCACAGCCATCGCAGTAGCTGAGGGGACAGATAGGATTATAGAACTAGTACAAAG
AATTTATAGAGCTATTCTCCACATACCTAGAAGAATAAGACAGGGTTTGGAAAGGGCTTTGCTA---
>AF217171 
ATGAGAGTGAAGGAGATCAGGAAGAATTATTGG------CTC------------TGG-------------
--------AAAGGGGGC---------ACCTTGCTCCTTGGGATGTTAATGATC---TGTAGTGCT---GC
AGAAAAATCGTGGGTCACAGTCTATTATGGGGTACCTGTATGGAAAGAAGCAACTACCACCCTATTTTGT
GCATCAGATGCTAAAGCATATGATACAGAAGCACATAATGTATGGGCCACACATGCCTGTGTACCCACAG
ACCCCAACCCACAAGAAGTAGAATTGGAAAATGTGACAGAAAATTTTAACATGTGGAAAAACAACATGGT
AGAACAGATGCATGAGGATATAATCAGTTTATGGGATCAAAGCCTAAAGCCATGTGTAAAATTAACCCCA
CTCTGTGTTACTTTAAATTGCACTGAT------------------------GTG---------------G
TGAGGAATGCTACTAATATCACTAGCACTACCACTCCTAGC-----------------------------
-------ACTACCCCTAGTACTGGC---------------------TGGGGA---AAGATGGAC------
---AAAGGAGAAATAAAAAACTGCTCTTTCAATATCACCACAAACTTAAGAGATAAGGTACAGAAAGAAT
ATGCACTTTTTTATAAACTTGATGTAGTACCAATA------GATAAG---------------------AA
TAAT------------------------ACAAGATATAGGTTGATAAGTTGTAACACCTCAGTCATTACA
CAGGCCTGTCCAAAGATCTCCTTTGAACCAATTCCCATACATTATTGTGCCCCGGCTGGTTTTGCGATTC
TAAAGTGTAAAGATAGAAATTTCAATGGAACAGGACCATGTACAAATGTCAGCACAGTACAATGTACACA
TGGAATTAGGCCAGTAGTATCAACTCAACTGCTGTTAAATGGCAGTCTAGCAGAAGATGAGGTAGTAATT
AGATCTGAAAATTTCACGAACAATGCTAAAACCATAATAGTACAGCTGAAAGAAGCTGTACAAATTAATT
GTACAAGACCTAACAACAATACAAGAAAAAGTATACATATAGGACCAGGGAGAGCATTTTATACAACAGG
AGACATAATAGGAGATATAAGAAAAGCATATTGTAACATTAGTAGAACAAAATGGAATGAAACTTTAAAA
CAGGTAGTTGGAAAATTAGGAGAA------CAATTTAAG------AATACAACAAAGATAGCTTTTCAGC
CATCC---TCAGGAGGGGACCCAGAAATTGTAACACACAGTCTTAATTGTGGAGGGGAATTTTTCTACTG
TAATTCAACACCACTGTTTAATAGTAATTGGACT---------AGGAATAATAATACTTGGAATAAT---
ACT---------------GGAGAGTCA------------------AATCACACTGAAGACACA-------
-----------ATCAGTCTCTCATGCAGGATAAAACAAATTATAAACAGATGGCAGGAAGTAGGAAAAGC
AATGTATGCCCCTCCCATCAGAGGA------CAAATTAGATGTGTATCAAATATTACAGGGTTACTATTA
ACAAGAGATGGTGGT------AACAATAACAATACCGGTAACAAC---ACCGAGACCTTCAGACCGGGAG
GAGGAAATATGAAGGACAATTGGAGAAGTGAATTATATAAATATAAAGTAGTACAAATTGAACCATTAGG
AGTAGCACCCACCAAGGCAAAGAGAAGAGTGGTGCAGAGAGAAAAAAGA---GCAGTGGGA---------
---------ATAGGAGCTGTGTTCCTTGGGTTCTTAGGAGCAGCAGGAAGCACTATGGGCGCAGCGTCAA
TAACGCTGACGGTACAGGCCAGACAATTATTGTCTGGTATAGTGCAACAGCAGAGCAATCTGCTGAGGGC
TATTGAGGCGCAACAGCATCTGTTGCAACTCACAGTCTGGGGCATCAAGCAGCTCCAGGCAAGAGTCCTG
GCTGTGGAAAGATACCTAAGGGACCAACAGCTCCTGGGAATTTGGGGTTGCTCTGGAAAGCTCATCTGCA
CCACTACTGTGCCTTGGAATGCTAGTTGGAGT---AATAAATCCCTGGATATGATTTGGAATAACATGAC
CTGGATGGAGTGGGAAAAAGAAATTAGCAATTACACACATTTAATATACAACTTAATTGAAGAATCGCAG
AACCAACAAGAAAAGAATGAACAAGAATTATTGGAATTGGATAAATGGGCAAGTTTGTGGAATTGGTTTG
ACATAACAAAATGGCTGTGGTATATAAAAATATTCATAATGATAGTAGGAGGCTTAGTAGGTTTAAGAAT
AATTTTTGCTGTACTTTCTATAGTGAATAGAGTTAGGCAGGGATACTCACCATTATCGTTTCAGACCCTC
CTCCCGGCCCCGAGGGGACCCGACAGGCCCGAAGGAATCGCAGAAGAAGGTGGAGAGAGAGACAGAGAC-
--AGATCAGGACGATTAGTGGATGGATTCTTAGCACTTATCTGGGACGACCTGCGGAGCCTGTGCCTCTT
CAGCTACCACCGCTTGAGAGACTTACTCTTGATTGTAACGAGGATTGTGGAACTTCTGGGA---CGCAGG
GGGTGGGAAATCCTCAAATATTGGTGGAATCTCCTGCAGTATTGGAGGAAGGAACTACAGAATAGTGCTG
TTAGCTTGCTTAATGCCACAGCCATCGCAGTAGCTGAGGGGACAGATAGGATTATAGAACTAGTACAAAG
AATTTATAGAGCTATTCTCCACATACCTAGAAGAATAAGACAGGGTTTGGAAAGGGCTTTGCTA---
>GU455477 
ATGAGAGTGAAGGAGATCAGGAAGAATTATCAGCAC---TTG------------TGG-------------
--------AGATGGGGC---------ACCATGCTCCTTGGGATGTTAATGATC---AGTAGTGCT---GC
AGAACAATTGTGGGTCACAGTCTATTATGGGGTACCTGTGTGGAAAGAAGCAACTACCACTCTATTTTGT
GCATCAGATGCTAAAGCATATGATACAGAAGTACATAATGTTTGGGCTACACATGCCTGTGTACCCACAG
ACCCCAACCCACAAGAAGTAGTATTGGGAAATGTGACAGAAAATTTTAACATGTGGAAAAATGACATGGT
AAAACAGATGCATGAGGATATAATCAGTTTATGGGATCAAAGCCTAAAGCCATGTGTAAAATTAACCCCA
CTCTGTGTTACTTTAAATTGCACTGAT------------------------TGG---------------A
GTAGG---------AATGGTACT-----------------------------------------------
-------AATATCACTAATAGTAAC---------------------GAACAA---ACATTGGAG------
---GGAGGAGAAATAAAAAACTGCTCTTTCAATATCACCACAAGCATAAGAGATAAGGTGCAGAAAGAAT
ATGCACTTTTTCATAAACTTGATGTAGTACCAATA------GATAAT---------------------GA
GAAT------------------------ACCAGCTATAGATTGATAAGTTGTAACACCTCAGTCATTACA
CAGGCCTGTCCAAAAGTATCCTTTGAGCCAATTCCCATACATTATTGTGCCCCGGCTGGTTTTGCGATTC
TAAAGTGTAATGATAAGAAGTTCAATGGAACAGGACCATGTAAAAATGTCAGCACAGTACAATGTACACA
TGGAATTAGGCCAGTAGTATCAACTCAACTGCTGTTAAATGGCAGTCTAGCAGAAAAAGAGGTAATAATT
AGATCTGAAAATTTCACGAACAATGCTAATACCATAATAGTACAGCTGAATGAAACTGTAAAAATTAATT
GTACAAGACCCAACAACAATACAAGAAAAGGTATACATATAGGACCAGGGAGAGCATTTTATGCAACAGG
AGACATAATAGGAGATATAAGACAAGCACATTGTAACCTTAGTATAACAAAATGGAATAACACTTTAAAA
CAGATAGCTGAAAAATTAGGAGAA------CAATTTAAG------AACAAAACA---ATAGTCTTTAAGC
AATCC---TCAGGAGGGGACCCAGAAATTGTAATGCACAGTTTTAATTGTGGAGGAGAATTTTTCTACTG
TGATTCAGCAAAACTGTTTAATAGTACTTGGACT------------TGGAATGGTACTTGGAATGGT---
ACTTGGTGGAATGGTATTGAAGGGTCA------------------AATAGCACTGAAGGA---AATGACA
CA---------ATCACAATCCCATGCAGAATAAAACAAATTATAAACATGTGGCAGGAAGTAGGAAAAGC
AATGTATGCCCCTCCCATCAGAGGA------CAAATTAGATGTGTATCAAATATTACAGGGTTGCTATTA
ACAAGAGATGGTGGTGACAACAATAACACCACTAATGGG---------ACCGAGGTCTTCAGACCTGGAG
GAGGAAATATGAGGGACAATTGGAGAAGTGAATTATATAAATATAAAGTAGTAAAAATTGAACCATTAGG
AGTAGCACCCACTAGGGCAAAGAGAAGAGTGGTGCAGAAAGAAAAAAGA---ACAGTGGGA---------
---------ATAGGAGCTTTGTTCCTTGGGTTCTTGGGAGCAGCAGGAAGCACTATGGGCGCAGCGTCAA
TGACGCTGACGGTACAGGCCAGACTATTATTGTCTGGTATAGTGCAACAGCAGAACAATTTGCTGAGAAC
TATTGAGGCGCAACAGCATCTGTTGCAACTCACAGTCTGGGGCATCAAACAGCTCCAGGCAAGAGTCCTA
GCTGTGGAAAGATACCTAAGGGATCAACAGCTCATGGGAATTTGGGGTTGCTCTGGAAAACTCATTTGCA
CCACTACTGTGCCTTGGAATACTAGTTGGAGT---AATAAATCTCTGAATCAGATTTGGGATAACATGAC
CTGGATGGAGTGGGAGAGAGAAATTGACAATTACACAAACGCAATATACAAATTACTTGAAGAATCGCAG
AACCAACAGGAAAAGAATGAACAAGAATTATTGAAATTAGATAAATGGGAAAGTTTGTGGAGTTGGTTTA
GCATAGTAAATTGGCTGTGGTACATAAAAATATTCATAATGATAGTAGGAGGCTTGATAGGTTTAAAAAT
AGTTTTTACTGTACTTTCTATAGTAAATAGAGTTAGGCAGGGATACTCACCATTATCGTTTCAGACCCGC
CACCCAGGCCCGAGGGGACCCGACAGGCCCGAAGGAATCGAAAAAGAAGGTGGAGAGAGAGACAGAGAC-
--AGATCCGGTCCATTAGTGAACGGATTCTTAGCACTTTTCTGGGTGGATCTGCGGAGCCTGTTCCTCTT
CAGCTACCACCGCTTGAGAGACTTACTCTTGATTGTAACGAGGATTATGGAACTTCTGGGA---CGCAGG
GGGTGGGAAGCACTCAAATATTGGTGGAATCTCCTACAGTATTGGAGTCAGGAACTAGGGAATAGTGCTG
TTAGCTTGCTCAATACCATAGCCATAGCAGTAGCTGAGGGGACAGATAGGATTATAGAAGTATTACAAAG
AATTTATAGAGCTTTTATCCACATACCTACAAGAATAAGACAGGGCTTGGAACTAGCTTTGCTA---
>GU455476 
ATGAGAGTGAAGGAGATCAGGAAGAATTATCAGCAC---TTG------------TGG-------------
--------AGATGGGGC---------ACCATGCTCCTTGGGATGTTAATGATC---AGTAGTGCT---GC
AGAACAATTGTGGGTCACAGTCTATTATGGGGTACCTGTGTGGAAAGAAGCAACTACCACTCTATTTTGT
GCATCAGATGCTAAAGCATATGATACAGAAGTACATAATGTTTGGGCTACACATGCCTGTGTACCCACAG
ACCCCAACCCACAAGAAGTAGTATTGGGAAATGTGACAGAAAATTTTAACATGTGGAAAAATGACATGGT
AAAACAGATGCATGAGGATATAATCAGTTTATGGGATCAAAGCCTAAAGCCATGTGTAAAATTAACCCCA
CTCTGTGTTACTTTAAATTGCACTGAT------------------------TAT------------TGGA
GGAAT---------AATGCTACT-----------------------------------------------
-------AATACCACTAATAGTAAC---------------------GGAATA---ACAGTGGAG------
---AAGGGAGAAATAAAAAACTGCTCTTTCAATATCACCACAAGCATAAGAGATAAGGTGCAGAAAGAAT
ATGCACTTTTTTATAAACTTGATGTAGTACCAATA------GATAAT---------------------GA
TACT------------------------ACCAGCTATAGGTTGATAAGTTGTAACACCTCAGTCATTACA
CAGGCCTGTCCAAAAGTATCCTTTGAGCCAATTCCCATACATTATTGTGCCCCGGCTGGTTTTGCGATTC
TAAAGTGTAATGATAAGAAGTTCAATGGAACAGGACCATGTAAAAATGTCAGCACAGTACAATGTACACA
TGGAATTAGACCAGTAGTATCCACTCAACTGCTGTTAAATGGCAGTCTAGCAGAAGAAGATGTAATAATT
AGATCTGAAAATTTCACGAACAATGCTAAAACCATAATAGTACAGCTGAATGAAACTGTAGAAATTAATT
GTACAAGACCCAACAACAATACAAGAAAAGGTATACATATAGGACCAGGGAGAGCATTTTATGCAACAGG
AGACATAATAGGAGATATAAGACAAGCACATTGTAACCTTAGTATAACAAAATGGAATAACACTTTGCAA
CAGATAGTTAACAAATTAAGAGAA------GAATTTAAG------AACAAAACA---ATAGTCTTTAAGC
AATCC---TCAGGAAGGGACCCAGAAATTGTAATGCACAGTTTTAATTGTGGAGGGGAATTTTTCTACTG
TAATTCAACAAAACTGTTTAATAGTACTTGGAAT------------TGGAATGGTACCTGGCATGGT---
ACT---------------GAAAGGCCA------------------AATAGCACTGAAGGA---AATGACA
CA---------CTCGTAATCCCATGCAGAATAAAACAATTTATAAACATGTGGCAGGAAGTAGGAAAAGC
AATGTATGCCCCTCCCATCAGAGGA------CAAATTAGATGTGTATCAAATATTACAGGGTTGCTATTA
ACAAGAGATGGTGGT------GACAACAATAACACCACTAACGGG---ACCGAGGTCTTCAGACCTGGAG
GAGGAAATATGAGGGACAATTGGAGAAGTGAATTATATAAATATAAAGTAGTAAAAATTGAACCATTAGG
AGTAGCACCCACTAGGGCAAAGAGAAGAGTGGTGCAGAGAGAAAAAAGA---ACAGTGGGA---------
---------TTAGGAGCTTTGTTCCTTGGGTTCTTGGGAGCAGCAGGAAGCACTATGGGCGCAGCGTCAA
TGACGCTGACGGTACAGGCCAGACTATTATTGTCTGGTATAGTGCAACAGCAGAACAATTTGCTGAGGGC
TATTGAGGCGCAACAGCATCTGTTGCAACTCACAGTCTGGGGCATCAAACAGCTCCAGGCAAGAGTCCTT
GCTGTGGAAAGATACCTAAGGGATCAACAGCTCATGGGAATTTGGGGTTGCTCTGGAAAGCTCATTTGCA
CCACTACTGTGCCTTGGAATACTAGTTGGAGT---AATAAATCTCTGAATCAGATTTGGGATAACATGAC
CTGGATGGAGTGGGAGAGAGAAATTGACAATTACACAAACTCAATATACAGATTACTTGAAGAATCGCAG
AACCAACAAGAAAAGAATGAACAAGAGTTATTGGAATTAGATAAATGGGAAAGTTTGTGGAGTTGGTTTA
GCATAGTAAATTGGCTGTGGTACATAAAAATATTCATAATGATAGTAGGAGGCTTGATAGGTTTAAGAAT
AGTTTTTACTGTACTTTCTATAGTGAATAGAGTTAGGCAGGGATACTCACCCTTATCGTTTCAGACCCGC
CACCCAGGCCCGAGGGGACCCGACAGGCCCGAAGGAATCGAAGAAGAAGGTGGAGAGAGAGACAGAGAC-
--AGATCCGGTCCATTAGTGAACGGATTCTTAGCACTTTTCTGGGTGGATCTGCGGAGCCTGTTCCTCTT
CAGCTACCACCACTTGAGAGACTTACTCTTGATTGTAACGAGGATTGTGGAACTTCTGGGA---CGCAGG
GGGTGGGAAGCACTCAAATATTGGTGGAATCTCCTACAGTATTGGAGTCAGGAACTAGGGAATAGTGCTG
TTAGCTTGCTCAATACCATAGCCATAGCAGTAGCTGAGGGGACAGATAGGGTTATAGAAGTATTACAAAG
AATTTATAGAGCTTTTATCCACATACCTACAAGAATAAGACAGGGCTTGGAACTAGCTTTGCTG---
>GU455478 
ATGAGAGCGAAGGAAATCAGGAATAATTATGAGCAC---TTG------------TGG-------------
--------AGATGGGGC---------ACCATGCTCCTTGGGATATTAATGATT---AGTAGTGCT---GC
AGAACAATTGTGGGTCACAGTCTATTATGGGGTACCTGTGTGGAAAGAAGCAAAAACCACTCTATTTTGT
GCATCAGATGCTAAAGCATATGATACAGAGGTACATAATGTTTGGGCCACACATGCCTGTGTACCCACAG
ACCCCAACCCACAAGAAGTAGTATTGGGAAATGTGACAGAAAATTTTAACATGTGGAAAAATGACATGGT
AGATCAGATGCATGAGGATATAATCAGTTTATGGGATCAAAGCCTAAAGCCATGTGTAAAATTAACCCCA
CTCTGTGTTACTTTAAATTGCACTGAT------------------------TAT----------------
-----TGGAAGAATAATGATACT-----------------------------------------------
-------AAGACCACTAATAGTAAC---------------------GGAGTA---ACAGGGGAG------
---AAGGGAGAAATAAAAAACTGCTCTTTCAATATCACCACGACCATAAGAGATAAGGTGCAGAAAGAAT
ATGCACTTTTTTATAAACTTGATGTTGTACCAATA------GATAAT---------------------GA
TAAT------------ACCAGCTATAATACCAGCTATAGGTTAATAAGTTGTAACACCTCAGTCATTACA
CAGGCCTGTCCAAAAGTATCCTTTGAGCCAATTCCCATACATTATTGTGCCCCGGCTGGTTTTGCGATTC
TAAAATGTAATGATAAGAAGTTCAATGGAACAGGATCATGTAAAAATGTCAGCACAGTACAATGTACACA
TGGAATTAGGCCAGTAGTATCCACTCACCTGCTGTTAAATGGCAGTCTAGCAGAAGAAGGGGTAATAATT
AGATCTGAAAATTTCTCGGACAATGCTAAAACCATAATAGTACAGCTGAATGAAACTATAGAAATTAATT
GTACAAGACCCAACAACAATACAAGAAAAGGTATACATATAGGACCAGGGAGAGCATTTTATGCAACAGG
AGAAATAATAGGAGATATAAGACAAGCACATTGTAACCTTAATATAACAAAATGGAATAACACTTTACAA
CAGATAGTTGAAAAATTAAGAGAA------CAATTTAAG------AACAAAACA---ATAGAATTTAAGC
ACTCC---TCAGGAGGGGACCCAAAAATTGTAATGCACAGTTTTAATTGTGGAGGGGAATTTTTCTACTG
TAATTCAACAAAACTGTTTAATAGTACTTGGAAT------------TTGAATGGTACTTGGCATGGT---
ACT---------------GAAAGGCCA------------------AATAGCACTGAAGGA---AATGACA
CA---------ATCACAATCCCATGCAGAATAAAACAATTTATAAACATGTGGCAGGAAGTAGGAAAAGC
AATGTATGCCCCTCCCATCAAAGGA------CAAATTAGCTGTGTATCAAATATTACAGGGTTGCTATTA
ACAAGAGATGGTGGT------ACCAGCAAGAACGGGACCACCAACGAGACCGAGGTCTTCAGGCCTGGAG
GAGGAAATATGAAGGACAATTGGAGAAGTGAATTATATAAATATAAAGTAGTAAAAATTGAACCATTAGG
AGTAGCACCCACTAGGGCAAAGAGAAGAGTGGTGCAGAGAGAAAAAAGA---GCAGTGACA---------
---------ATAGGAGCTTTGTTCCTTGGGTTCTTGGGAGCAGCAGGAAGCACTATGGGCGCAGCGTCAA
TGACGCTGACGGTACAGGCCAGACTATTATTGTCTGGTATAGTGCAACAGCAGAGCAATCTGCTGAGGGC
TATTGAGGCGCAACAGCATCTGTTGCAACTCACAGTCTGGGGCATCAAGCAGCTCCAGGCAAGAGTCCTG
GCTGTGGAAAGATACCTAAGGGATCAACAGCTCATGGGAATTTGGGGTTGCTCTGGAAAACTCATCTGCA
CCACTGCCGTGCCTTGGAATGCTAGTTGGAGT---AATAAATCTCTGAATGAGATTTGGGATAACATGAC
CTGGATGGAGTGGGAAAGAGAAATTGACAATTACACAAACTCAATATACCTCTTACTTGAGAAATCGCAG
AACCAGCAGGAAAAGAATGAACAAGAATTGTTGGAATTGGATAAATGGGCAAGTTTGTGGAGTTGGTTTG
ACATAACAAATTGGCTGTGGTACATAAGAATATTCATAATGATAGTAGGAGGCTTGGTAGGTTTAAAAAT
AGTTTTTACTGTACTTTCTATAGTAAATAGAGTTAGGCAGGGATACTCACCCTTATCGTTTCAGACCCGC
CACCCAGTCCCGAGGGGACCCGACAGGCCCGAAGGAATCGAAGAAGAAGGTGGAGAGAGAGACAGAGAC-
--AGATCCGGTCTATTAGTGAATGGATTCTTAGCACTTTTCTGGGTCGATCTGCGGAGCCTGCTCCTCTT
CAGCTACCACCGCTTGAGAGACTTACTCTTGATTGTAACGAGGATTGTGGAACTTCTGGGA---CGCAGG
GGGTGGGAAGCACTCAAATACTGGTGGAATCTCCTACAGTATTGGAGTCAGGAACTAAGGAAGAGTGCTG
TTAACTTGCTCAATGTCACAGCCATAGCAGTAGCTGAGGGGACAGATAGGGTTATAGAAGTATTACAAAG
AGTTTATAGAGCTTTTCTCCACATACCTACAAGAATAAGACAGGGCTTGGAACTAGCTTTGCTA---
>GU455480 
ATGAGAGTGAAGGGGATCAGGAAGAATTATCAGCAC---TTG------------GGG-------------
--------AGATGGGGC---------ACCATGCTCCTTGGGATATTAATGATT---AATAGTGCT---GC
AGAACAATTGTGGGTCACAGTCTATTATGGGGTACCTGTGTGGAAAGAAACAAAAACCACTCTATTTTGT
GCATCAGATGCTAAAGCATATGATACAGAGGTACATAATGTTTGGGCCACACATGCCTGTGTACCCACAG
ACCCCAACCCACAAGAAGTAGTATTGGGGAATGTGACAGAAAATTTTAACATGTGGAACAATGACATGGT
AGATCAGATGCATGAGGATATAATCAGTTTATGGGACCAAAGCCTAAAGCCATGTGTAAAATTAACCCCA
CTCTGTGTTACTTTAAATTACACTGAT------------------------TAT------------TGGA
AGAAT---------AATGATACT-----------------------------------------------
-------AATACCACTAGTAGTAATGCTACTAGTACCACTAGTAGTAACGGAAACACAGAGGAG------
---AAAGGAGAAATAAAAAACTGCTCTTTCAATATCACCACAACCATAAGAGATAAGGTGCAGAAAGAAT
ATGCACTTTTTTATAAACTTGATGTTGTACCAATA------GATAAT---------------------GA
TAAT------------ACCAGCTATAATACCAGCTATAGGTTAATAAGTTGTAACACCTCAGTCATTACA
CAGGCCTGTCCAAAAGTATCCTTTGAGCCAATTCCCATACATTATTGTGCCCCGGCTGGTTTTGCGATTC
TAAAATGTAATGATAAGAAGTTCAATGGAACAGGATCATGTAAAAATGTCAGCACAGTACAATGTACACA
TGGAATTAGGCCAGTAGTATCCACTCAACTGCTGTTAAATGGCAGTCTAGCAGAAGAAGGGGTAATAATT
AGATCTGAAAATTTCTCGGACAATGCTAAAACCATAATAGTACAGCTGAATGAAACTATAGAAATTAATT
GTACAAGACCCAACAACAATACAAGAAAAGGTATACATATAGGACCAGGGAGAGCATTTTATGCAACAGG
AGAAATAATAGGAGATATAAGACAAGCACATTGTAACCTTAGTATAACAAAATGGAATAACACTTTACAA
CAGATAGTTGAAAAATTAAGAGAA------CAATTTAAG------AACAAAACA---ATAGAATTTAAGC
ACTCC---TCAGGAGGGGACCCAGAAATTGTAATGCACAGTTTTAATTGTGGAGGGGAATTTTTCTACTG
TAATTCAACAAAACTGTTTAATAGTACTTGGAAT------------TTGAATGGTACTTGGCATGGT---
ACT---------------GAAAGGCCA------------------AATAGCACTGAAAGA---AATGACA
CA---------CTCACAATCCCATGCAGAATAAAACAAATTATAAACATGTGGCAGGAAGTAGGAAAAGC
AATGTATGCCCCTCCCATCAAAGGA------CAAATTAGCTGTGTATCAAATATTACAGGGTTGCTATTA
ACAAGAGATGGTGGT------ACCAGCAAGAACGGGACCACCAACGACACCGAGGTCTTCAGACCTGGAG
GAGGAAATATGAAGGACAATTGGAGAAGTGAATTATACAAATATAAAGTAGTAAAAATTGAACCATTAGG
GGTAGCACCCACCAGGGCAAAGAGAAGAGTGGTGCAGAGAGAAAAAAGA---GGAGTGGGATTAGGAGTG
CTGTATGGATTAGGAGCTTTGTTCCTTGGGTTCTTGGGAGCAGCAGGAAGCACTATGGGCGCAGCGTCAA
TGACGCTGACGGTACAGGCCAGACTATTATTGTCTGGTATAGTGCAACAGCAGAACAATCTGCTGAGGGC
TATTGAGACGCAACAGCATCTGTTGCAACTCACAGTCTGGGGCATCAAACAGCTCCAGGCAAGAGTCCTG
GCTCTGGAAAGATACCTAAGGGATCAACAGCTCATGGGAATTTGGGGTTGCTCTGGAAAACTCATCTGCA
CCACTGCTGTGCCTTGGAATGCTAGTTGGAGT---AATAAATCTCTGAATGAGATTTGGGATAACATGAC
CTGGATGGAGTGGGAAAGAGAAATTGAAAATTACACAGGCAAAATATACAACTTACTTGAAAAATCGCAG
AACCAGCAGGAAAAGAATGAACAAGAATTATTGGAATTGGATAAATGGGAAAGTTTGTGGAGTTGGTTTA
GCATAGTAAATTGGCTGTGGTACATAAAAATATTCATAATGATAGTAGGGGGCTTGATAGGTTTAAGAAT
AGTTTTTACTGTACTTTCTATAGTGAATAGAGTTAGGCAGGGATACTCACCCTTATCGTTTCAGACCCGC
CACCCAGGCCCGAGGGGACCCGACAGGCCCGAAGGAATCGAAGAAGAAGGTGGAGAGAGAGACAGAGAC-
--AGATCCGATCCATTAGTGAACGGATTCTTAGCACTTTTCTGGGTGGATCTGCGGAGCCTGTTCCTCTT
CAGCTACCACCGCTTGAGAGACTTACTATTGATTGTAACGAGGATTGTGGAACTTCTGGGA---CGCAGG
GGGTGGGAAGCACTCAAATATTGGTGGAATCTCCTACAATATTGGAGTCAGGAACTAGGGAATAGTGCTG
TTAGCTTGCTCAATTCCATAGCCATAGCAGCAGCTGAGGGGACAGATAGGATTATAGAAGTATTACAAAG
AATTTATAGAGCTTTTATCCACATACCTACAAGAATAAGACAGGGCTTGGAACTAGCTTTGCTG---
>GU455482 
ATGAGAGTGAAGGGGATCAGGAAGAATTATCAGCAC---TTG------------TGG-------------
--------AGATGGGGC---------ACCATGCTCCTTGGGATGTTAATGATC---AGTAGTGCT---GC
AGAACAATTGTGGGTCACAGTGTATTATGGGGTACCTGTGTGGAAAGAAGCAAAAACCACTCTATTTTGT
GCATCAGATGATAAAGCATATGATACAGAGGTACATAATGTTTGGGCCACACATGCCTGTGTACCCACAG
ACCCCAACCCACAAGAAGTAGTATTGGGAAATGTGACAGAAAATTTTAACATGTGGAACAATGACATGGT
AGATCAGATGCATGAGGATATAATCAGTTTATGGGATCAAAGCCTAAAGCCATGTGTAAAATTAACCCCA
CTCTGTGTTACTTTAAATTGCACTGAT------------------------TAT------------TGGA
AGAAT---------AATACTACT-----------------------------------------------
-------AATACCACTAGTAGTAATGCTACTAGTACCACTAGTAGTAACGGAAACACAGAGGAG------
---AAAGGAGAAATAAAAAACTGCTCTTTCAATATCACCACGACCATAAGAGATAAGGTGCAGAAAGAAT
ATGCACTTTTTTATAAACTTGATGTTGTACCAATA------GATAAT---------------------GA
TAAT------------ACCAGCTATAATACCAGCTATAGGTTGATAAGTTGTAACACCTCAGTCATTACA
CAGGCCTGTCCAAAAGTATCCTTTGAACCAATTCCCATACATTATTGTGCCCCGGCTGGTTTTGCGATTC
TAAAATGTAATGATAAGAAGTTCAATGGAACAGGATCATGTAAAAATGTCAGCACAGTACAATGTACACA
TGGAATTAGGCCAGTAGTATCCACTCACCTGCTGTTAAATGGCAGTCTAGCAGAAGAAGGGGTAATAATT
AGATCTGAAAATTTCTCGGACAATGCTAAAACCATAATAGTACAGCTGAATGAAACTATAGAAATTAATT
GTACAAGACCCAACAACAATACAAGAAAAGGTATACATATAGGACCAGGGAGAGCATTTTATGCAACAGG
AGAAATAATAGGAGATATAAGACAAGCACATTGTAACCTTAGTATAACAAAATGGAATAACACTTTACAA
CAGATAGTTGAAAAATTAAGAGAA------CAATTTAAG------AACAAAACA---ATAGAATTTAAGC
ACTCC---TCAGGAGGGGACCCAGAAATTGTAATGCACAGTTTTAATTGTGGAGGGGAATTTTTCTACTG
TAATTCAACAAAACTGTTTAATAGTACTTGGAAT------------TTGAATGGTACTTGGCATGGT---
ACT---------------GAAAGGCCA------------------AATAGCACTGAAAGA---AATGACA
CA---------CTCACAATCCCATGCAGAATAAAACAAATTATAAACATGTGGCAGGAAGTAGGAAAAGC
AATGTATGCCCCTCCCATCAGAGGA------CAAATTAGCTGTGTATCAAATATTACAGGGTTGCTATTA
ACAAGAGATGGTGGT------ACCAGCAAGAACGGGACCACCAACGAGACCGAGGTCTTCAGACCTGGAG
GAGGAAATATGAAGGACAATTGGAGAAGTGAATTATATAAATATAAAGTAATAAAAATTGAACCATTAGG
AATAGCACCCACCAGGGCAAAGAGAAGAGTGGTGCAAAGAGAAAAAAGA---GGAGTGGGA---------
---------TTAGGAGCTTTGTTCCTTGGGTTCTTGGGAGCAGCAGGAAGCACTATGGGCGCAGCGTCAA
TGACGCTGACGGTACAGGCCAGACTATTATTGTCTGGTATAGTGCAACAGCAGAACAATCTGCTGAGGGC
TATTGAGGCGCAACAGCATCTGTTGCAACTCACAGTCTGGGGCATCAAGCAGCTCCAGGCAAGAGTCCTG
GCTCTGGAAAGATACCTAAGGGATCAACAGCTCATGGGAATTTGGGGTTGCTCTGGAAAACTCATTTGCA
CCACTGCTGTGCCTTGGAATACTAGTTGGAGT---AATAAATCTCTGAATGAGATTTGGGATAACATGAC
CTGGATGGAGTGGGAAAGAGAAATTGAAAATTACACAAACAAAATATACAACTTACTTGAAAAATCGCAG
AACCAGCAGGAAAAGAATGAACAAGACTTATTGGAATTGGATAAATGGGACAGTTTGTGGAGTTGGTTTA
GCATAGTAAATTGGCTGTGGTACATAAAAATATTCATAATGATAGTAGGAGGCTTGATAGGTTTAAGAAT
AGTTTTTACTGTACTTTCTATAGTGAATAGAGTTAGGCAGGGATACTCACCCTTATCGTTTCAGACCCGC
CACCCAGGCCCGAGGGGACCCGACAGGCCCGAAGGAATCGAAGAAGAAGGTGGAGAGAGAGACAGAGAC-
--AGATCCGATCCATTAGTGAACGGATTCTTAGCACTTTTCTGGGTGGATCTGCGGAGCCTGTTCCTCTT
CAGCTACCACCGCTTGAGAGACTTACTCTTGATTGTAACGAGGATTGTGGAACTTCTGGGA---CGCAGG
GGGTGGGAAGCACTCAAATATTGGTGGAATCTCCTACAGTATTGGAGTCAGGAACTAGGGAATAGTGCTG
TTAGCTTGTTCAATACCATAGCCATAGCAGTAGCTGAGGGGACAGATAGGATTATAGAAGTATTACAAAG
AATTTATAGAGCTTTTATCCACATACCTACAAGAATAAGACAGGGCTTGGAACTAGCTTTGCTG---
>GU455479 
ATGAGAGTGAAGGAAATCAGGAAGAATTATCAGCGC---TTG------------TGG-------------
--------AGATGGGGC---------ATCATGCTCCTTGGGATGTTAATGATC---AGTAGTGCT---GC
AGAACAATTGTGGGTCACAGTCTATTATGGGGTACCTGTGTGGAAAGAATCAAATACCACTCTTTTTTGT
GCATCAAATGCTAAAGCATATGATACGGAAGTGCATAATGTTTGGGCCACACATGCCTGTGTACCCACAG
ACCCCAACCCACAAGAAGTAGTATTGGGAAATGTGACAGAAAATTTTAACATGTGGAACAATGACATGGT
AGATCAGATGCATGAGGATATAATCAGTTTATGGGATCAAAGCCTAAAGCCATGTGTAAAATTAACCCCA
CTCTGTGTTACTTTAAATTGCACTGAT------------------------TAT------------TGGA
AGAAA---------AATGCTACT-----------------------------------------------
-------AATACCACTAGTAGTAATGCTACTAGTACCACTAGTAGTAACGGAAACACAGAGGAG------
---AAGGGAGAAATAAAAAACTGCTCTTTCAATATCACCACAAACATAAGAGATAGGGTGCAGAAAGAAT
ATGCACTTTTTTATAAACTTGATGTTGTACCAATA------GATAAT---------------------GA
TAAT------------ACCAGCTATAATACCAGCTATAGGTTAATAAGTTGTAACACCTCAGTCATTACA
CAGGCCTGTCCAAAAGTATCCTTTGAGCCAATTCCCATACATTATTGTGCCCCGGCTGGTTTTGCGATTC
TAAAATGTAATGATAAGAAGTTCAATGGAACAGGATCATGTAAAAATGTCAGCACAGTACAATGTACACA
TGGAATTAGGCCAGTAGTATCCACTCAACTGCTGTTAAATGGCAGTCTAGCAGAAGAAGGGGTAATAATT
AGATCTGAAAATTTCTCGGACAATGCTAAAACCATAATAGTACAGCTGAATGAAACTATAGAAATTAATT
GTACAAGACCCAACAACAATACAAGAAAAGGTATACATATAGGACCAGGGAGAGCATTTTATGCAACAGG
AGAAATAATAGGAGATATAAGACAAGCACATTGTAACCTTAGTATAACAAAATGGAATAACACTTTACAA
CAGATAGTTGAAAAATTAAGAGAA------CAATTTAAG------AACAAAACA---ATAGAATTTAAGC
ACTCC---TCAGGAGGGGACCCAGAAATTGTAATGCACAGTTTTAATTGTGGAGGGGAATTTTTCTACTG
TAATTCAACAAAACTGTTTAATAGTACTTGGAAT------------TTGAATGGTACTTGGCATGGT---
ACT---------------GAAAGGCCA------------------AATAGCACTGAAAGA---AATGACA
CA---------CTCACAATTCCATGCAGAATAAAACAAATTATAAACATGTGGCAGGAAGTAGGAAAAGC
AATGTATGCCCCTCCCATCAGAGGA------CAAATTAGCTGTGTATCAAATATTACAGGGTTGCTATTA
ACAAGAGATGGTGGT------ACCAGCAAGAACGGGACCACCAACGAGACCGAGGTCTTCAGACCTGGAG
GAGGAAATATGAAGGACAATTGGAGAAGTGAATTATATAAATACAAAGTAGTAAAAATTGAACCATTAGG
AGTAGCACCCACTAGGGCAAAGAGAAGAGTGGTGCAGAGAGAAAAAAGA---GGAGTGGGA---------
---------ATAGGAGCTTTGTTCCTTGGGTTCTTGGGAGCAGCAGGAAGCACTATGGGCGCAGCGTCAA
TGACGCTGACGGTACAGGCCAGACTATTATTGTCTGGTATAGTGCAACAGCAGAACAATCTGCTGAGGGC
TATTGAGGCGCAACAGCATCTGTTGCAACTCACAGTCTGGGGCATCAAACAGCTCCAGGCAAGAGTCCTG
GCTCTGGAAAGATACCTAAGGGATCAACAGCTCATGGGAATTTGGGGTTGCTCTGGAAAACTCATTTGCA
CCACTGCTGTGCCTTGGAATACTAGTTGGAGT---AATAAATCTCTGAATGAGATTTGGGATAACATGAC
CTGGATGGAGTGGGAAAGAGAAATTGAAAATTACACAAACAAAATATACAACTTACTTGAAAAATCGCAG
AACCAGCAGGAAAAGAATGAACAAGACTTATTGGAATTGGATAAATGGGACAGTTTGTGGAGTTGGTTTA
GCATAGTAAATTGGCTGTGGTACATAAAAATATTCATAATGATAGTAGGAGGCTTGATAGGTTTAAGAAT
AGTTTTTACTGTACTTTCTATAGTGAATAGAGTTAGGCAGGGATACTCACCCTTATCGTTTCAGACCCGC
CACCCAGGCCCGAGGGGACCCGACAGGCCCGAAGGAATCGAAGAAGAAGGTGGAGAGAGAGACAGAGAC-
--AGATCCGATCCATTAGTGAACGGATTCTTAGCACTTTTCTGGGTCGATCTACGGAGCCTGTTCCTCTT
CAGCTACCACCGCTTGAGAGACTTACTCTTGATTGTAACGAGGATTGTGGAACTTCTGGGA---CGCAGG
GGGTGGGAAGCACTCAAATATTGGTGGAATCTCCTACAGTATTGGAGTCAGGAACTAGGGAATAGTGCTG
TTAGCTTGTTCAATACCATAGCCATAGCAGTAGCTGAGGGGACAGATAGGGTTATAGAAATATTACAAAG
AATTTATAGAGCTTTTATCCACATACCTACAAGAATAAGACAGGGCTTGGAACTAGCTTTGCTA---
>DQ410266 
ATGAGAGTGAAGGAGATCAGGAGGAATTATCCAAAC---TTA------------TGG-------------
--------AGATGGGGC---------ATCTTGCTCCTTGGGATGTTAATGATGACCTGTAGTGCTAAAAA
AGAAGACTTGTGGGTCACAGTCTATTATGGGGTACCTGTGTGGAAAGAAGCAACCACCACTCTATTTTGT
GCATCAGATGCTAAAGCATATGATACAGAGGTACATAATGTTTGGGCCACACATGCCTGTGTACCCACAG
ACCCCAACCCACAAGAAATAGTATTGGAAAATGTGACAGAAAAGTTTAACATGTGGAAAAATAACATGGT
AGAACAGATGCATGAGGATATAATCAGTTTATGGGATCAAAGCCTAAAGCCATGTGTAAAATTAACCCCA
CTCTGTGTTACTTTAAATTGCACTGAT------------------------TAT----------------
--TTAGGGAAAACTAATACTACTGGGAGTGTTACTACTACTAAAATC-----------------------
-------TCTAGTACTAGTAGTAGT------------------------------AGCAAGGAG------
---GAAAGGGAAATGAAAAGCTGCTCTTTCAACATCACCACAAGCATAAAAGGTAAAATAAAGAAAGAAT
CTGCACTTTTTTATAAATATGATGTAGTACGAATA------CAAGAG---------------------GA
TAAT------------------AGTAGTACAAACTATAGGTTGGTAAGTTGTAACACCTCAGTCATTACA
CAGGCCTGTCCAAAGATATCTTTTGAGCCAATTCCCATACATTATTGTGCCCCAGCTGGTTATGCGATTC
TAAAATGTAAGGATAAGAAGTTCAATGGAACAGGACCATGTACAAATGTCAGCACAGTACAATGTACGCA
TGGAATTAGACCAGTAGTATCAACTCAACTGCTGTTAAATGGCAGTCTAGCAGAAGAAGAGGTAATACTT
AGATCTGAAAATTTCACAAACAATATTAAAACCATAATAGTACAGCTGAAAGAACCTGTAGAAATTAATT
GTACAAGACCCAACAACAATACAAGAAAAAGTATCCATATAGGACCAGGGAGAGCATTTTATGCAACAGG
AGAAATAATAGGACAAATAAGACAAGCATATTGTACCATTAATGGAACAAAATGGAATAACACTTTAAGA
CAGATAGTTAAAAAATTAAAAGAA------CAATTTGAA------AATAAAACA---ATAGTCTTTAATC
AATCC---TCAGGGGGGGACCCAGAAATTGTAATGCACAGTTTTAATTGTGGAGGGGAATTTTTCTACTG
TAATACAACACAACTGTTTAATAGT------------------------------ACTTGGAAAAAT---
ACT---------------GAAGGATCA------------------AATAACACTGTAGGA---GATGATA
CA---------ATCACACTTCCATGCAGAATAAGACAAATTATAAACATGTGGCAGGAAGTAGGAAAAGC
AATGTATGCCCCTCCCATCAGAGGA------AACATTAGTTGTTCATCAAATATTACAGGGCTGCTATTA
ACAAGAGATGGTGGT---AGTAATGAGAAAAACGAT------------ACTGAGATCTTCAGACCTGGAG
GAGGAAATATGAAGGACAATTGGAGAAGTGAATTATATAAATATAAAGTAGTAAAAATTGAACCATTAGG
AGTAGCACCCACCAAGGCAAAGAGAAGAGTGGTGCAAAGAGAAAAAAGA---GCAGTGGGA---------
---------CTAGGAGCTTTGTTCCTTGGGTTCTTGGGAGCAGCAGGAAGCACTATGGGCGCAGCGTCAG
TGACGCTGACGGTACAGGCCAGACTATTATTGTCTGGTATAGTGCAACAGCAGAACAATCTGCTGAGAGC
TATTGAGGCGCAACAACATCTGTTGCAACTCACAGTCTGGGGCATCAAGCAGCTCCAGGCAAGAGTCCTG
GCTATGGAAAGATACCTACAGGATCAACAGCTCCTAGGGATTTGGGGTTGCTCTGGAAAACACATTTGTA
CCACTGCTGTGCCTTGGAATGCTAGTTGGAGT---AATAAATCTCTAAATGAGATTTGGAATAACATGAC
CTGGATGGAGTGGGACAGAGAAATTAACAATTACACAGGCTTAATATACAACTTACTTGAAGAATCGCAA
CACCAACAAGAAAAAAATGAACAAGAATTATTAGAATTGGATAAATGGGCAAGTTTGTGGAATTGGTTTG
ACATATCAAATTGGCTGTGGTATATAAAAATATTCATAATGATAGTAGGAGGCTTGGTAGGCTTAAGAAT
AGTTTTTACTGTACTTTCTATAGTGAATAGAGTTAGGCAGGGATACTCACCATTATCGTTCCAGACCCGC
CTCCCAGCACAGAGGGGACCCGACAGGCCCGAAGGAATCGGAGAAGAAGGTGGAGAGAGAGACAGAGAC-
--AGATCCGGTCAATTAGTGAATGGATTCTTAGCACTCATCTGGGGCGACCTGTGGAACCTGTGCCTCTT
CAGCTACCACCGCTTGAGAGACTTACTCTTAATTGTGACGAGGATTGTGGAACTGCTGGGA---CGCAGG
GGGTGGGAAGTCCTCAAATATTGGTGGAACATCCTGAAGTATTGGAGTCAGGAGCTAAAGAATAGTGCTG
TTAGCTTGTTCAACGCCACAGCCATAGCAGTAGCTGAAGGGACAGATAGGATTATAGAAGTATTACAAAG
AATTTTTAGAGCTATTCTCCACATACCTAGAAGAATAAGACAGGGCTTCGAAAGGGCTTTGCTA---
>DQ410263 
ATGAGAGTGAAGGAGATCAGGAGGAATTATCCAAAC---TTA------------TGG-------------
--------AGATGGGGC---------ATCTTGCTCCTTGGGATGTTAATGATGACCTGTAGTGCTAAAAA
AGAAGACTTGTGGGTCACAGTCTATTATGGGGTACCTGTGTGGAAAGAAGCAACCACCACTCTATTTTGT
GCATCAGATGCTAAAGCATATGATACAGAGGTACATAATGTTTGGGCCACACATGCCTGTGTACCCACAG
ACCCCAACCCACAAGAAATAGTATTGGAAAATGTGACAGAAAAGTTTAACATGTGGAAAAATAACATGGT
AGAACAGATGCATGAGGATATAATCAGTTTATGGGATCAAAGCCTAAAGCCATGTGTAAAATTAACCCCA
CTCTGTGTTACTTTAAATTGCACTGAT------------------------TAT----------------
--TTAGGGAAAACTAATACTACTGGGAGTGTTACTACTACTATT--------------------------
-------AGTACTAGTACTAGTAGT---------------------AGTAGC---AAGGAGGAA------
------AGGGAAATGAAAAGCTGCTCTTTCAACATCACCACAAGCATAAAAGGTAAAATAAAGAAAGAAT
CTGCACTTTTTTATAAATATGATGTAGTACGAATA------CAAGAG---------------------GA
TAAT------------------AGTAGTACAAACTATAGGTTGGTAAGTTGTAACACCTCAGTCATTACA
CAGGCCTGTCCAAAGATATCTTTTGAGCCAATTCCCATACATTATTGTGCCCCAGCTGGTTATGCGATTC
TAAAATGTAAGGATAAGAAGTTCAATGGAACAGGACCATGTACAAATGTCAGCACAGTACAATGTACGCA
TGGAATTAGACCAGTAGTATCAACTCAACTGCTGTTAAATGGCAGTCTAGCAGAAGAAGAGGTGATACTT
AGATCTGAAAATTTCACAAACAATATTAAAACCATAATAGTACAGCTGAAAGAACCTGTAGAAATTAATT
GTACAAGACCCAACAACAATACAAGAAAAAGTATCCATATAGGACCAGGGAGAGCATTTTATGCAACAGG
AGAAATAATAGGACAAATAAGACAAGCATATTGTACCATTAATGGAACAAAATGGAATAACACTTTAAGA
CAGATAGTTAAAAAATTAAAAGAA------CAATTTGAA------AATAAAACA---ATAGTCTTTAATC
AATCC---TCAGGGGGGGACCCAGAAATTGTAATGCACAGTTTTAATTGTGGAGGGGAATTTTTCTACTG
TAATACAACACAACTGTTTAATAGT------------------------------ACTTGGAAAAAT---
ACT---------------GAAGGATCA------------------AATAACACTGTAGGA---AATGATA
CA---------ATCACACTTCCATGCAGAATAAGACAAATTATAAACATGTGGCAGGAAGTAGGAAAAGC
AATGTATGCCCCTCCCATCAGAGGA------AACATTAGTTGTTCATCAAATATTACAGGGCTGCTATTA
ACAAGAGATGGTGGT---AGTAATGAGAAAAACGAT------------ACTGAGATCTTCAGACCTGGAG
GAGGAAATATGAAGGACAATTGGAGAAGTGAATTATATAAATATAAAGTAGTAAAAATTGAACCATTAGG
AGTAGCACCCACCAAGGCAAAGAGAAGAGTGGTGCAAAGAGAAAAAAGA---GCAGTGGGA---------
---------CTAGGAGCTTTGTTCCTTGGGTTCTTGGGAGCAGCAGGAAGCACTATGGGCGCAGCGTCAG
TGACGCTGACGGTACAGGCCAGACTATTATTGTCTGGTATAGTGCAACAGCAGAACAATCTGCTGAGAGC
TATTGAGGCGCAACAACATCTGTTGCAACTCACAGTCTGGGGCATCAAGCAGCTCCAGGCAAGAGTCCTG
GCTATGGAAAGATACCTACAGGATCAACAGCTCCTAGGGATTTGGGGTTGCTCTGGAAAACACATTTGTA
CCACTGCTGTGCCTTGGAATGCTAGTTGGAGT---AATAAATCTCTAAATGAGATTTGGAATAACATGAC
CTGGATGGAGTGGGACAGAGAAATTAACAATTACACAGGCTTAATATACAACTTACTTGAAGAATCGCAA
CACCAACAAGAAAAAAATGAACAAGAATTATTAGAATTGGATAAATGGGCAAGTTTGTGGAATTGGTTTG
ACATATCAAATTGGCTGTGGTATATAAAAATATTCATAATGATAGTAGGAGGCTTGGTAGGCTTAAGAAT
AGTTTTTACTGTACTTTCTATAGTGAATAGAGTTAGGCAGGGATACTCACCATTATCGTTCCAGACCCGC
CTCCCAGCACAGAGGGGACCCGACAGGCCCGAAGGAATCGGAGAAGAAGGTGGAGAGAGAGACAGAGAC-
--AGATCCGGTCAATTAGTGAATGGATTCTTAGCACTCATCTGGGGCGACCTGTGGAACCTGTGCCTCTT
CAGCTACCACCGCTTGAGAGACTTACTCTTAATTGTGACGAGGATTGTGGAACTGCTGGGA---CGCAGG
GGGTGGGAAGTCCTCAAATATTGGTGGAACATCCTGAAGTATTGGAGTCAGGAGCTAAAGAATAGTGCTG
TTAGCTTGTTCAACGCCACAGCCATAGCAGTAGCTGAAGGGACAGATAGGATTATAGAAGTATTACAAAG
AATTTTTAGAGCTATTCTCCACATACCTAGAAGAATAAGACAGGGCTTCGAAAGGGCTTTGCTA---
>DQ410276 
ATGAAAGTGAAGGAGATCAGGAGGAATTATCCAAAC---TTG------------TGG-------------
--------AGATGGGGC---------ATCTTGCTCCTTGGGATGTTAATGACC---TGTAGTGCTAAAGA
AGAAGACTTGTGGGTCACAGTCTATTATGGGGTACCTGTGTGGAAAGAAGCAACCACCACTCTATTTTGT
GCATCAGATGCTAAAGCATATGATACAGAGGTACATAATGTTTGGGCCACACATGCCTGTGTACCCACAG
ACCCCAACCCACAAGAAGTAGTATTGGAAAATGTGACAGAAAGTTTTAACATGTGGAAAAATAACATGGT
AGAACAGATGCATGAGGATATAATCAGTTTATGGGATCAAAGCCTAAAGCCATGTGTAAAATTAACCCCA
CTCTGTGTTACTTTAAATTGCACTGAT------------------------TAT----------------
--TTAGGGAAAACTAATACTACTGGGAATGTTACTAATACTAATAGTACT--------------------
-------AATACTAATAGTAGTAGC---------------------AGGGGA---ACAATGGAG------
---GACAGGGAAATGAAAAGCTGCTCTTTCAACATCACCACAAGCGTAAGAGATAAAATAAAGAAAGAAT
ATGCACTTTTTTATAAACTTGATATAGTACCAATA------GATAAT-----------------------
-------------------------AGTACAAAATATAGGTTGATAAGTTGTAACACCTCAGTCATTACA
CAGGCCTGTCCAAAGATATCTTTTGAGCCAATTCCCATACATTATTGTGCCCCGGCTGGTTTTGCGATTC
TAAAATGTAAGGATAAGAAGTTCAATGGAACAGGACCATGTGCAAATGTCAGCACAGTACAATGTACACA
TGGAATTAGACCAGTAGTATCAACTCAACTGCTGTTAAATGGCAGTCTAGCAGAAGAAGAGGTAGTAATT
AGATCTCAAAATTTCACAAACAATGCTAAAACCATAATAGTACAGCTGAAAGAACCTGTAGAAATTAATT
GTACAAGACCCAACAACAATACAAGAAAAAGTATACATATAGGACCAGGGAGAGCATTTTATGCAACAGG
AGAAATAATAGGAGAGATAAGAAAAGCATATTGTAACATTAATGGAACAAAATGGAATAACACTTTAAGA
CAGATAGTTAAAAAATTAAAAGAA------CAATTTGAG------AATAAAACA---ATAGTCTTTAATC
AATCC---TCAGGGGGAGACCCAGAAATTGTAATGCACAGTTTTAATTGTGGAGGGGAATTTTTCTACTG
TAACACAACACAACTGTTTAATAGT------------------------------ACTTGGAATGAT---
ACT---------------GGAGGATCA------------------AATAACACTGTAGGA---AATGACA
CA---------ATCACACTCCCATGCAGAATAAGACAAATTATAAACATGTGGCAGGAAGTAGGAAAAGC
AATGTATGCCCCTCCCATCAGAGGA------CAAATTAAATGTTCATCAAATATTACAGGGCTGCTATTA
ACAAGAGATGGTGGT------AATAGTACAAACAGG------------ACTGAGGTCTTCAGACCTGGAG
GAGGAGACATGAGGGACAATTGCAGAAGTGAATTATATAAATATAAAGTAGTAAAAATTGAGCCATTAGG
AGTAGCACCCACCAAGGCAAAGAGAAGAGTGGTGCAAAGAGAAAAAAGA---GCATTGGGA---------
---------ATAGGAGCTGTGTTCCTTGGGTTCTTGGGAGCAGCAGGAAGCACTATGGGCGCAGCGTCAG
TGACGCTGACGGTACAGGCCAGACTATTATTGTCTGGTATAGTGCAACAGCAGAACAATTTGCTGAGAGC
TATTGAGGCGCAACAACATCTGTTGCAACTCACAGTCTGGGGCATCAAGCAGCTCCAGGCAAGAGTCCTG
GCTGTGGAAAGATACCTACAGGATCAACAACTCCTAGGGATTTGGGGTTGCTCTGGAAAACTCATTTGTA
CCACTGCTGTGCCTTGGAATGCTAGTTGGAGT---AATAAATCTCTAGAAAAAATTTGGAATAACATGAC
CTGGATGGAGTGGGACAGAGAAATTAACAATTACACAAGCTTAATATACACCTTAATTGAAGAATCGCAG
CACCAACAAGAAAAAAATGAACAAGAATTATTAGAATTGGATAAATGGGCAAGTTTGTGGAATTGGTTTG
ACATAACAAATTGGCTGTGGTATATAAAAATATTCATAATGATAGTAGGAGGCTTGGTAGGTTTAAGAAT
AGTTTTTATTGTACTTTCTATAGTGAATAGAGTTAGGCAGGGATACTCACCATTATCGTTCCAGACCCGC
CTCCCAACCCAGAGGGGACCCGACAGGCCCGGAGGAATCGAAGAAGAAGGTGGAGAGAGAGACAGAGAC-
--AGATCGGGTGGATTAGTGAACGGATTCTTAGCACTTATCTGGGTCGACCTGTGGAACCTGTGCCTCTT
CAGCTACCGCCGCTTGAGAGACTTACTCTTAATTGTGACGAGGATTGTGGAACTTCTGGGA---CGCAGG
GGGTGGGAAATCCTCAAATATTGGTGGAACCTCCTGACGTATTGGAGTCAGGAACTAAAGAATAGTGCTG
TTAGCTTGCTCAACGCCACAGCCATAGCAGTAGCTGAAGGGACAGATAGGATTATAGAAGTATTACAAAG
AATTTTTAGAGCTATTCTCCACATACCTACAAGAATAAGACAGGGCTTCGAAAGGGCTTTGCTA---
>DQ410258 
ATGAGAGTGAAGGAGATCAGGAGGAATTATCCACAC---TTG------------TGG-------------
--------AGATGGGGC---------ATCTTGCTCCTTGGGATGTTAATGACC---TGTAGTGCT---GA
AGAAAACTTGTGGGTCACAGTCTATTATGGGGTACCTGTGTGGAAAGAAGCAACCACCACTCTATTTTGT
GCATCAGATGCTAAAGCATATGATACAGAGGTACATAATGTTTGGGCCACACATGCCTGTGTACCCACAG
ACCCCAACCCACAAGAAGTAGTATTGGAAAATGTGACAGAAAAGTTTAACATGTGGAAAAATAACATGGT
AGAACAGATGCATGAGGATATAATCAGTTTATGGGATCAAAGCCTAAAGCCATGTGTAAAATTAACCCCA
CTCTGTGTTACTTTAAATTGCACTGAT------------------------TAT----------------
--------TTAGGGAATGCTAAT-----------------------------------------------
-------AATACTAATAGTAGTAGC---------------------GGGGAA---ACAATGGAG------
---GAAAGGGAAATGAAAAGCTGCTCTTTCAACATCACCACAAGCGTAAGAGATAAGATGCAGAAAGAAT
ATGCACTTTTTTATAAACTTGATGTAGTACCAATA------GATAAT-----------------------
-------------------------AGTACAAGCTATAGGTTGATAAGTTGTAACACCTCAGTCATTACA
CAGGCCTGTCCAAAGGTATCTTTTGAGCCAATTCCCATACATTATTGTGCCCCGGCTGGTTTTGCGATTC
TAAAATGTAATGATAAGAAGTTCAATGGAACAGGACCATGTACAAATGTCAGCATAGTACAATGTACACA
TGGAATTAGACCAGTAGTATCAACTCAACTGCTGTTAAATGGCAGTCTAGCAGAAGAAGAGGTAGTAATT
AGATCTGAAAATTTCACGAACAATGCTAAAACCATAATAGTACAGCTGAAAGAACCTGTAGAAATTAATT
GTACAAGACCCAACAACAATACAAGAAAAAGTATACATATAGGACCAGGGAGAGCATTTTATGCAACAGG
AGAAATAATAGGAAATATAAGACAAGCACATTGTAACATTAGTGGAACAAAATGGAATAACACTTTAAGA
CAGATAGTTAAAAAATTAAGAGAA------CAATTTGAG------AATAAAACA---ATAGTCTTTAATC
AATCC---TCAGGGGGGGACCCAGAAATTGTAATGCACAGTTTTAATTGTGGAGGGGAATTTTTCTACTG
TAATACAACACGACTGTTTAATAGT------------------------------ACTTGGAATGAT---
ACT---------------GAAGGAGCA------------------AATAACACTGTAGGA---AATGACA
CA---------ATCACACTCCCATGCAGAATAAAACAAATTATAACCATGTGGCAGGAAGTAGGAAAAGC
AATGTATGCCCCTCCCATCAGAGGA------CAAATTAACTGTTCATCAATTATTACAGGGCTGCTATTA
ACAAGAGATGGTGGT------AATAATACAAACGGG------------ACCGAGGTCTTCAGACCTGGAG
GAGGAGATATGAGGGACAATTGGAGAAGTGAATTATATAAATATAAAGTAGTAAAAATTGAACCATTAGG
AGTAGCACCCACCAAGGCAAAGAGAAGAGTGGTGCAAAGAGAAAAAAGA---GCAGTGGGA---------
---------ATAGGAGCTGTGTTCCTTGGGTTCTTGGGAGCAGCAGGAAGCACTATGGGCGCAGCGTCAG
TGACGCTGACGGTACAGGCCAGACTATTATTGTCTGGTATAGTGCAACAGCAAAACAATTTGCTGAGGGC
TATTGAGGCGCAACAACATCTGTTGCAACTCACAGTCTGGGGCATCAAGCAGCTCCAGGCAAGAGTCCTG
GCTGTGGAAAGATACCTACATGATCAACAGCTCCTGGGGATTTGGGGTTGCTCTGGAAAACTCATTTGTA
CCACTGCTGTGCCTTGGAATGCTAGTTGGAGT---AATAAATCTCTAGAGAAGATTTGGAATAACATGAC
CTGGATGGAGTGGGACAGAGAAATTAACAATTACACAAGCTTAATATACACCTTAATTGAAGAATCGCAG
AACCAACAAGAAAAAAATGAACAAGAATTATTAGGATTGGATAAATGGGCAAGTTTGTGGAATTGGTTTA
ACATAACAAATTGGCTGTGGTATATAAAAATATTCATAATGGTAGTAGGAGGCTTGGTAGGTTTAATAAT
AGTTTTTACTGTACTTTCTATAGTGAATAGAGTTAGGCAGGGATACTCACCATTATCGTTCCAGACCCGC
CTCCCAGCACAGAGGGGACCCGACAGGCCCGAAGGAATCGAAGAAGAAGGTGGAGAGAGAGACAGAGAC-
--AGATCCGGTCAATTAGTGAATGGATTCTTAGCACTCATCTGGGGCGACCTGTGGAACCTGTGCCTCTT
CAGCTACCACCGCTTGAGAGACTTACTCTTGATTGTAACGAGGATTGTGGAACTTCTGGGA---CGCAGG
GGGTGGGAAGTCCTCAAATATTGGTGGAACCTCCTGACGTATTGGAGTCAGGAACTAAAGAATAGTGCTG
TTAGCTTGCTCAACGCCACAGCCATAGCAGTAGCTGAAGGGACAGATAGGATTATAGAAGTATTACAAAG
AATTTTTAGAGCTATTCTCCACATACCTACAAGAATAAGACAGGGCTTCGAAAGGGCTTTGCTA---
>DQ410257 
ATGAGAGTGAAGGAGATCAGGAGGAATTATCCACAC---TTG------------TGG-------------
--------AGATGGGGC---------ATCTTGCTCCTTGGGATGTTAATGACC---TGTAGTGCTAAAGA
AGAAAACTTGTGGGTCACAGTCTATTATGGGGTACCTGTGTGGAAAGAAGCAACCACCACTCTATTTTGT
GCATCAGATGCTAAAGCATATGATACAGAGGTACATAATGTTTGGGCCACACATGCCTGTGTACCCACAG
ACCCCAACCCACAAGAAGTAGTATTGGAAAATGTGACAGAAAGTTTTAACATGTGGAAAAATAACATGGT
AGAACAGATGCATGAGGATATAATCAGTTTATGGGATCAAAGCCTAAAGCCATGTGTAAAATTAACCCCA
CTCTGTGTTACTTTAAATTGCACTGAT------------------------TAT----------------
--------TTAGGGAATACTACTAATACTACTAGGAATGCT-----------------------------
-------ACTACTAATAATAGTAGC---------------------GGGGGA---ACAATGGAG------
---GAAAGGGAAATGAAAAACTGCTCTTTCAACATCACCACAAGCATAAGAGATAAAATAAAGAAAGAAT
ATGCACTTTTTTATAGACTTGATGTAGTACCAATA------GATAAT---------------------GA
TAATGATAATACAAGCTATAATGATAATACAAGCTATAGGTTGATAAATTGTAACACCTCAGTCATTACA
CAGGCCTGTCCAAAGGTATCTTTTGAGCCAATTCCCATACATTATTGTGCCCCGGCTGGTTTTGCGATTC
TAAAATGTAAGGACAAGAAGTTCAATGGAACAGGACCATGTACAAATGTCAGCACAGTACAATGTACACA
TGGAATTAGACCAGTAGTATCAACTCAACTGCTGTTAAATGGCAGTCTAGCAGAAGAAGAGGTAGTAATT
AGATCTGAAAATCTCACAAACAATGCTAAAACCATAATAGTACAGCTGAAAGAACCTGTAGAAATTAATT
GTACAAGACCCAACAACAATACAAGAAAAAGTATAAATATAGGACCAGGGAGAGCATTTTATGCAACAGG
AGACATAATAGGAAATATAAGACAAGCACATTGTAACATTAGTGGAGAAAAATGGAATAACACTTTAAGA
CACATAGTTAAAAAATTAAGAGAA------CATTTTGAG------AATAAAACA---ATAGTCTTTAATC
AATCC---TCAGGGGGGGACCCAGAAATTGTAATGCATAGTTTTAATTGTGGAGGGGAATTTTTCTACTG
TGATACAACACGACTGTTTAATAGC------------------------------ACTTGGAATGAT---
ACT---------------GAAGGAGCA------------------AATAACACTGTAGGA---AATGACA
CA---------ATCACACTCCCATGCAAAATAAAACAAATTATAAACATGTGGCAGGAAGTAGGAAAAGC
AATGTATGCCCCTCCCATCAGAGGA------CAAATTAACTGTTCATCAAATATTACAGGGCTGCTATTA
ACAAGAGATGGTGGT------AATAATACAAACGGG------------ACCGAGGTCTTCAGACCTGGAG
GAGGAGATATGAGGGACAATTGGAGAAGTGAATTATATAAATATAAAGTAGTAAAAATTGAACCATTAGG
AGTAGCACCCACCAAGGCAAAGAGAAGAGTGGTGCAAAGAGAAAAAAGA---GCATTGGGA---------
---------ATAGGAGCTTTGTTCCTTGGGTTCTTGGGAGCAGCAGGAAGCACTATGGGCGCAGCGTCAG
TGACGCTGACGGTACAGGCCAGACTATTATTGTCTGGTATAGTGCAACAGCAAAACAATTTGCTGAGGGC
TATTGAGGCGCAACAACATCTGTTGCAACTCACAGTCTGGGGCATCAAGCAGCTCCAGGCAAGAATCCTG
GCTGTGGAAAGATACCTACATGATCAACAGCTCCTGGGGATTTGGGGTTGCTCTGGAAAACTCATTTGTA
CCACTGCTGTGCCTTGGAATGCTAGTTGGAGT---AATAAATCTCTAAATAAGATTTGGGATAACATGAC
CTGGATGGAGTGGGACAGAGAAATTAACAATTACACAAGCTTAATATACACCTTAATTGAAGAATCGCAG
AACCAACAAGAAAAAAATGAACAAGAATTATTAGAATTGGATAAATGGGCAAGTTTGTGGAATTGGTTTG
ACATATCAAATTGGCTGTGGTATATAAAAATATTCATAATGGTAGTAGGAGGCTTGGTAGGTTTAAGAAT
AGTTTTTACTGTACTTTCTATAGTGAATAGAGTTAGGCAGGGATACTCACCATTATCGTTCCAGACCCGC
CTCCCAGCACAGAGGGGACCCGACAGGCCCGAAGGAATCGAAGAAGAAGGTGGAGAGAGAGACAGAGAC-
--AGATCCGGTGGATTAGTGAACGGATTCTTAGCACTTATCTGGGTCGACCTGTGGAACCTGTGCCTCTT
CAGCTACCACCGCTTGAGAGACTTACTCTTGATCGGGACGAGGATTGTGGAACTTCTGGGA---CGCAGG
GGGTGGGAAGTCCTCAAATATTGGTGGAACCTCCTGACGTATTGGAGTCAGGAACTAAAGAATAGTGCTG
TTAGCTTGCTCAATGCCACAGCCATAGCAGTAGCTGAAGGGACAGATAGGATTATAGAAGTATTACGAAG
AGCTTTTAGAGCTATTCTCCACATACCTACAAGAATAAGACAGGGCTTCGAAAGGGCTTTGCTA---
>EU744071 
ATGAGAGCGAAGGGGACCAGGAAGAATTATCAGCAC---TTG------------TGG-------------
--------AGATGGGGC---------ACCATGCTCCTTGGGTTGTTGATGATC---TGTAGTGCT---GC
AGACCAATTGTGGGTCACAGTCTATTATGGAGTACCTGTGTGGAAAGACACAACCACCACTCTATTTTGT
GCATCAGATGCCAAAGCATATGATACAGAGGCACATAATGTTTGGGCCACACATGCCTGTGTACCCACAG
ACCCCAACCCACAAGAAATAGTATTGGAAAATGTAACAGAAGATTTTAACATGTGGAAAAATAACATGGT
AGAACAGATGCATGAAGATATAATCAGTTTATGGGATCAAAGCCTAAAGCCATGTGTAAAACTAACCCCA
CTCTGTGTTATTTTAAATTGTACTGAG------------------------TTA----------------
--AGG---------AATACTACT-----------------------------------------------
-------ACTACTAATATCACTGAT------------------------------AGTATTAGG------
------GGAGAAATAAAAAACTGCTCTTTTAATATCACCACAAGCTTAAGGGGTAAG---AAGAAAGAAT
ATGCACTTTTTAATAGACTTGATATAGTACCAATA------GATAAT---------------------GA
TAAT------------------------AATAGCTATAGGTTGATAAGTTGTAACACCTCAGTCATTACA
CAAGCCTGTCCAAAGGTAACCTTTGAGCCAATTCCCATACATTATTGTACCCCGGCTGGTTTTGCACTTC
TAAAGTGTAACAATAAGACGTTCAGTGGAAAAGGACCATGTACAAATGTCAGCACAGTACAATGTACACA
TGGAATTAGGCCAGTAGTGTCAACTCAACTGCTGTTAAATGGAAGTCTAGCAGAAGAAGAGATAGTAATT
AGATCTGAAAATTTCACGAACAATGCTAAAACCATAATAGTACAGCTGAATGAATCTGTAGCAATTCATT
GTACAAGACCCCACAACAATACAAGAAAAAGCATACATTTAGGACCAGGGAGAGCATTTTATGCAACAGG
AGACGTAATAGGAAATATAAGGCAAGCACATTGTGACCTTAATAGAACAAAATGGAATGACACTTTAAAA
CAGATAGTTATAAAATTAAGAGAA------CAATTTGGG------AATAAAACA---ATAGTTTTTAATC
ACTCC---TCAGGAGGGGACCCAGAAATTGTAATGCACAGTTTTAATTGTGGAGGGGAATTTTTCTACTG
TAATTCAACACAACTGTTTAATAGTACTTGGACG------------ATTAATGGTACTTGGGATTCA---
---------------------------------------------AATAGCACTGAAGGA---AATAGCA
CAGGAAAT---ATCACACTCCCATGCAGAATAAAACAAATTATAAACATGTGGCAGGAAGTAGGAAAAGC
AATGTATGCCCCTCCTATCAGAGGA------CAAATTAAATGTTCATCAAATATTACAGGGCTGATATTA
ACAAGAGATGGTGGG------GACAGCGCGAACGAG------------ACCGAGATTTTCAGACCTGGAG
GAGGAGATATGAGGGACAATTGGAGAAGTGAATTATATAAATATAAAGTAGTAAAAATTGAACCATTAGG
GGTAGCACCCACCAAGGCAAAGAGAAGAGTGGTGCAGAGAGAAAAAAGA---GCAGTGGGA---------
------GTGATAGGAGCTATGTTCCTTGGGTTCTTGGGAGCAGCAGGAAGCACTATGGGCGCAGCGTCAA
TGACGCTGACGGTACAGGCCAGACAATTACTGTCTGGTATAGTGCAGCAGCAGAACAATCTGCTGAGGGC
TATTGAGGCGCAACAGCATCTGTTGCAACTCACAGTCTGGGGCATCAAGCAGCTCCAGGCAAGAGTCCTG
GCTTTGGAAAGATACCTAAAGGATCAACAGCTCCTAGGGATTTGGGGTTGCTCTGGAAAACTCATTTGCA
CCACTGCTGTGCCTTGGAATGCTAGTTGGAGT---AATAAATCTCTAGATCAGATTTGGGAGAATATGAC
CTGGATGGATTGGGAAAGAGAAATTAACAATTACACAGGCTTAATATACACCTTAATTGAAGAATCGCAG
AACCAGCAGGAAAAGAATGAACAAGAATTATTGGAATTGGACAAATGGACAAATTTGTGGAATTGGTTTA
ACATATCAAACTGGCTGTGGTATATAAAAATATTCATAATGATAGTAGGAGGATTGGTAGGTTTAAGAAT
AATTTTTTCTGTACTTTCTATAGTGAAAAGAGTTAGGCAGGGATACTCACCATTATCGTTTCAGACCCGC
CTCCCAGTCCCGAGGGGACCCGACAGGCCCGAAGGAATCGAAGAAGGAGGTGGAGAGAGAGACAGAGAC-
--AGATCCGGACATTTAGTGGATGGATTCTTGACACTTATCTGGATCGATCTGCGGAGCCTGTGCCTCTT
CAGCTACCACCGCTTGAGAGACTTACTCTTGATTGTAGCGAGGATTGTGGAACTTCTGGGA---CGCAGG
GGGTGGGAAATCCTCAAATATTGGTGGAATCTCCTGCAGTATTGGAGTCAGGAACTAAAGAAGAGTGCTG
TTAGCTTGTACAATACAATAGCCATAGCAGTAGCTGAGGGGACAGATAGGGTTATAGAAGTATTACAAAG
AGCCTTTAGAGCTTTTCTCCATATACCTAGAAGAATAAGACAGGGCGCAGAAAGAGCTTTGCAA---
>EU744059 
ATGAGAGTGAAGGGGATCAGGAAGAATTATCAGCAC---TTA------------TGG-------------
--------AGATGGGGC---------ACCATGCTCCTTGGGATGTTGATGATC---TGTAGTGCT---GC
AGACCAATTGTGGGTCACAGTCTATTATGGAGTACCTGTGTGGAAAGACACAACCACCACTCTATTTTGT
GCATCAGATGCCAAAGCATATGATACAGAGGTACATAATGTTTGGGCCACACATGCCTGTGTACCCACAG
ACCCCAACCCACAAGAAATAGCATTGGAAAATGTAATAGAAGATTTTAACATGTGGAAAAATAACATGGT
AGAACAGATGCATGAAGATATAATCAGTTTATGGGATCAAAGCCTAAAGCCATGTGTAAAACTAACCCCA
CTCTGTGTTACTTTAAATTGTACTGAG------------------------TTA----------------
--GAA---------AATACTATT-----------------------------------------------
-------AATATCACTAATAGTCGT---------------------------------------------
---AGGGGAGAAATAAAAAACTGCTCTTTTAAGGTCACCACAAGCTTAAGAAATAAG---AAGAAAGAAT
ATGCACTTTTTTATGGACTTGATATAGTACCAATA------GATGAT---------------------GA
TAAT------------------------AATAGCTATAGGTTGATAAGTTGTAACACCTCAGTCATTACA
CAAGCCTGTCCAAAGGTAACCTTTGAGCCAATTCCCATACATTATTGTACCCCGGCTGGTTTTGCACTTC
TAAAGTGTAACGATAAGAAGTTCAGTGGAAGAGGACCATGTACAAATGTCAGCACAGTACAATGTACACA
TGGAATTAGGCCAGTAGTGTCAACTCAACTGCTGTTAAATGGAAGTCTAGCAGAAGAAGAGATAGTAATT
AGATCTGAAAATTTCACGAACAATGCTAAAACCATAATAGTACAGCTGAACGAATCTGTAGAAATTTATT
GTACAAGACCCAACAACAATACAAGAAAAAGTATACATGTAGGACCAGGGAAAACACTTTATGCAACAGG
AGACATAATAGGAAATATAAGGCAAGCACATTGTAACCTTAGTAGAGCAAAATGGAATGACACTTTAAAA
CAGATAGTTATAAAATTAAGAAAA------CAATTTAGG------AATAGAACA---ATAGTTTTTACTC
AATCC---TCAGGAGGGGACCCAGAAATTGTAATGCACAGTTTTAATTGTGGAGGGGAATTTTTCTACTG
TAATTCAACACAACTGTTTAATAGTACTTGGATG------------CTTAATAGTACTTGGGAGTCA---
---------------------------------------------AATAGCACTGAAGAA---AAT----
-----------ATCACACTCCCATGCAGAATAAAACAAATTATAAACATGTGGCAGGAAGTAGGAAAAGC
AATGTATGCCCCTCCTATCAGTGGA------CAAATTAGATGTTCATCAAATATTACAGGGCTGCTATTA
ACAAGAGATGGTGGG------AACAACACGAACGGG------------ACCGAGATTTTCAGACCTGGAG
GAGGAGATATGAGGGACAATTGGAGAAGTGAATTATATAAATATAAAGTAGTAAAAATTGAACCATTAGG
GGTAGCACCCACCAAGGCAAAGAGAAGAGTGGTGCAGAGAGAAAAAAGA---GCAGTGGGA---------
------ACGATAGGAGCTATGTTCCTTGGGTTCTTGGGAGCAGCAGGAAGCACTATGGGCGCAGCGTCAA
TGACGCTGACGGTACAGGCCAGACAATTACTGTCTGGTATAGTGCAGCAGCAGAACAATCTGCTGAGGAC
TATTAAGGCGCAACAGCATCTGTTGCAACTCACAGTCTGGGGCATCAAGCAGCTCCAGGCAAGAGTCCTG
GCTGTGGAAAGATACCTAAAGGATCAACAGCTCCTAGGGATTTGGGGTTGCTCTGGAAAACTCATTTGCA
CCACTGCTGTGCCTTGGAATGCTAGTTGGAGT---AATAAATCTCTAGATAAGATTTGGAATAATATGAC
CTGGATGGATTGGGAAAGAGAAATTAACAATTACACAGGCTTAATATACACCTTAATTGAAGAATCGCAG
AACCAGCAGGAAAAGAATGAACAAGAATTATTGGAATTGGACAAGTGGGCAAATTTGTGGAATTGGTTTG
ACATATCAAACTGGCTGTGGTATATAAAAATATTCATAATGATAGTAGGAGGATTGGTAGGTTTAAGAAT
AATTTTTTCTGTACTTTCTATAGTGAAAAAAGTTAGGCAGGGATACTCACCATTATCGTTTCAGACCCGC
CTCCCAGTCCCGAGGGGACCCGACAGGCCCGAAGGAATCGAAGAAGAAGGTGGAGAGAGAGACAGAGAC-
--AGATCCGGACAATTAGTGGATGGATTCTTAACACTTATCTGGGTCGATCTGCGGAGCCTGTGCCTCTT
CAGCTACCACCGCTTGAGAGACTTACTCTTGATTGTAGCGAGGATTGTGGAACTTCTGGGA---CGCAGG
GGGTGGGAAGTCCTCAAATATTGGTGGAATCTCCTGCAGTATTGGAGTCAGGAACTAAAGAATAGTGCTG
TTAGCTTGTACAATACAACAGCCATAGCAGTAGCTGAGGGGACAGATAGGGTTACAGAAGTATTACAAAG
AGCCTATAGAGCTTTTCTCCACATACCTAGAAGAATAAGACAGGGCGCAGAAAGGGCTTTGCAA---
>EU744057 
ATGAGAGTGAAGGGGATCAGGAAGAATTATCAGCAC---TTA------------TGG-------------
--------AGATGGGGC---------ACCATGCTCCTTGGGATGTTGATGATC---TGTAGTGCT---GC
AGACCAATTGTGGGTCACAGTCTATTATGGAGTACCTGTGTGGAAAGACACAACCACCACTCTATTTTGT
GCATCAGATGCCAAAGCATATGATACAGAGGTACATAATGTTTGGGCCACACATGCCTGTGTACCCACAG
ACCCCAACCCACAAGAAATAGCATTGGAAAATGTAACAGAAGATTTTAACATGTGGAAAAATAACATGGT
AGAACAGATGCATGAAGATATAATCAGTTTATGGGATCAAAGCCTAAAGCCATGTGTAAAACTAACCCCA
CTCTGTGTTACTTTAAATTGTACTGAG------------------------TTA----------------
--GAG---------AATACTATT-----------------------------------------------
-------AATATCACTAATAGTAGG---------------------------------------------
---AGGGGAGAAATAAAAAACTGCTCTTTTAAGGTCACCACAAGCTTAAGAGATAAG---AAGAAAGAAT
ATGCACTTTTTTATAGACTTGATATAGTACCAATA------GATGAT---------------------GA
TAAT------------------------AATAGCTATAGGTTGATAAGTTGTAACACCTCAGTCATTACA
CAAGCCTGTCCAAAGGTAACCTTTGAGCCAATTCCCATACATTATTGTACCCCGGCTGGTTTTGCACTTC
TAAAGTGTAACGATAAGAAGTTCAGTGGAAAAGGACCATGTACAAATGTCAGCACAGTACAATGTACACA
TGGAATTAGACCAGTAGTGTCAACTCAACTGCTGTTAAATGGAAGTCTAGCAGAAGAAGAGATAGTAATT
AGATCTGAAAATTTCACGAACAATGCTAAAACCATAATAGTACAGCTGAACGAATCTGTAGAAATTTATT
GTACAAGACCCAACAACAATACAAGAAAAAGTATACATGTAGGACCAGGGAAAACACTTTATGCAACAGG
AGACATAATAGGAAATATAAGGCAAGCACATTGTAACCTTAGTAGAGCAAAATGGAATGACACTTTAAAA
CAGATAGTTATAAAATTAAGAAAA------CAATTTAGG------AATAGAACA---ATAGTTTTTACTC
AATCC---TCAGGAGGGGACCCAGAAATTGTAATGCACAGTTTTAATTGTGGAGGGGAATTTTTCTACTG
TAATTCAACACAACTGTTTAATAGTACTTGGATG------------CTTAATAGTACTTGGGAGTCA---
---------------------------------------------AATAGCACTGAAGAA---AAT----
-----------ATCACACTCCCATGCAGAATAAAACAAATTATAAACATGTGGCAGGAAGTAGGAAAAGC
AATGTATGCCCCTCCTATCAGTGGA------CAAATTAGATGTTCATCAAATATTACAGGGCTGATATTA
ACAAGAGATGGTGGG------AACAACACGAACGGG------------ACCGAGATTTTCAGACCTGGAG
GAGGAGATATGAGGGACAATTGGAGAAGTGAATTATATAAATATAAAGTAGTAAAAATTGAACCATTAGG
GGTAGCACCCACCAAGGCAAAGAGAAGAGTGGTGCAGAGAGAAAAAAGA---GCAGTGGGA---------
------ACGATAGGAGCTATGTTCCTTGGGTTCTTGGGAGCAGCAGGAAGCACTATGGGCGCAGCGTCAA
TGACGCTGACGGTACAAGCCAGACAATTACTGTCTGGTATAGTGCAGCAGCAGAACAATCTGCTGAGGGC
TATTGAGGCGCAACAGCATCTGTTGCAACTCACAGTCTGGGGCATCAAGCAGCTCCAGGCAAGAGTCCTG
GCTGTGGAAAGATACCTAAAGGATCAACAGCTCCTAGGGATTTGGGGTTGCTCTGGAAAACTCATTTGCA
CCACTGCTGTGCCTTGGAATGCTAGTTGGAGT---AATAAATCTCTAGATAAGATTTGGAATAATATGAC
CTGGATGGATTGGGAAAGAGAAATTAACAATTACACAGGCTTAATATACACCTTAATTGAAAAATCGCAG
AACCAGCAGGAAAAGAATGAACAAGAATTATTGGAATTGGACAAGTGGGCAAATTTGTGGAATTGGTTTG
ACATATCAAACTGGCTGTGGTATATAAAAATATTCATAATGATAGTAGGAGGATTGGTAGGTTTAAGAAT
AATTTTTTCTGTACTTTCTATAGTGAAAAGAGTTAGGCAGGGATACTCACCATTATCGTTTCAGACCCGC
CTCCCAGTCCCGAGGGGACCCGACAGGCCCGAAGGAATCGAAGAAGAAGGTGGAGAGAGAGACAGAGAC-
--AGATCCGGACAATTAGTGGATGGATTCTTAACACTTATCTGGGTCGATCTGCGGAGCCTGTGCCTCTT
CAGCTACCACCGCTTGAGAGACTTACTCTTGATTGTAGCGAGGATTGTGGAACTTCTGGGA---CGCAGG
GGGTGGGAAGTCCTCAAATATTGGTGGAATCTCCTGCAGTATTGGAGTCAGGAACTAAAGAATAGTGCTG
TTAGCTTGTACAATACAACAGCCATAGCAGTAGCTGAGGGGACAGATAGGATTATAGAAGTATTACAAAG
AGCCTATAGAGCTTTTCTCCACATACCTAGAAGAATAAGACAGGGCGCAGAAAGGGCTTTGCAA---
>EU744066 
ATGAGAGCGAAGGGGACCAGGAAGAATTATCAGCAC---TTA------------TGG-------------
--------AGATGGGGC---------ACCATGCTCCTTGGGATGTTGATGATC---TGTAGTGCT---GC
AGACCAATTGTGGGTCACAGTCTATTATGGAGTACCTGTGTGGAAAGACACAACCACCACTCTATTTTGT
GCATCAGATGCCAAAGCATATGATACAGAGGTACATAATGTTTGGGCCACACATGCCTGTGTACCCACAG
ACCCCAACCCACTAGAAATAGCATTGGAAAATGTAACAGAAGATTTTAACATGTGGAAAAATAACATGGT
AGAACAGATGCATGAAGATATAATCAGTTTATGGAATCAAAGCCTAAAGCCATGTGTAAAACTAACCCCA
CTCTGTGTTACTTTAAATTGTACTGAG------------------------TTA----------------
--AAG---------AATACTACT-----------------------------------------------
-------AATATCACTAATAGTAAT------GGGACTATCACTAATAGTAAGAGGACTATCGATAATAGT
AGTAGGGGAAAAATAAAAAACTGCTCTTTTGAGGTCACCACAAGCTTAAACGATAAG---AAGAAGGACT
ATGCACTTTTTTATAGACTTGATATAGTACCAATA------GATGAT---------------------GA
TAAT------------------------AATAGCTATAGGTTGATAAGTTGTAACACCTCAGTCATTACA
CAATCCTGTCCAAAGGTAACCTTTGAACCAATTCCCATACATTATTGTACCCCGGCTGGTTTTGCACTTC
TAAAGTGTAACGATAAGAAGTTCAGTGGAAAAGGACCATGTACAAATGTCAGCACAGTACAATGTACACA
TGGAATTAGGCCAGTAGTGTCAACTCAACTGCTGTTAAATGGAAGTCTAGCAGAAGAAGAGATAGTAATT
AGATCTGAAAATTTCACGAACAATGCTAAAACCATAATAGTACAGCTGAATGAATCTGTAGAAATTGATT
GTATAAGACCCAACAACAATACAAGAAAAAGTATACATTTAGGACCAGGGAGAGCATTTTATGCAACAGG
AGACATAATAGGAGATATAAGGCAAGCACACTGTAACATTAATAGAACAAAATGGAATAACACTTTAAAA
CAGATAGTTATAAAATTAAGAGAA------CAATTTGGG------AATAAAACA---ATAGTTTTTAATC
AATCC---TCAGGAGGGGACCCAGAAATTGTAATGCACAGTTTTAATTGTGGAGGGGAATTTTTCTACTG
TAATTCAACACAACTGTTTAATAGTACTTGGATG------------CTTAATAGTACTTGGGAGTCA---
---------------------------------------------AATAGCACTGAAGGA---AATATCA
CAGGAAAT---ATCACACTCCCATGCAGAATAAAACAAATTATAAACATGTGGCAGGAAGTAGGAAAAGC
AATGTATGCCCCTCCTATCAGGGGA------CTAATTAGATGTTCATCAAATATTACAGGGCTGATATTA
ACAAGAGATGGTGGG------AACAATACGAACGAG------------ACCGAGATTTTCAGACCTGGAG
GAGGAGATATGAGGGACAATTGGAGAAGTAAATTATATAAATATAAAGTAGTAAAAATTGAACCATTAGG
GGTAGCACCCACCAAGGCAAAGAGAAGAGTGGTGCAGAGAGAAAAAAGA---GCAGTGGGA---------
------ACGATAGGAGCTATGTTCCTTGGGTTCTTGGGAGCAGCAGGAAGCACTATGGGCGCAGCGTCAA
TGACGCTGACGGTACAGGCCAGACAATTACTGTCTGGTATAGTGCAGCAGCAGAACAATCTGCTGAGGGC
TATTGAGGCGCAACAGCATCTGTTGCAACTCACAGTCTGGGGCATCAAGCAGCTCCAGGCAAGAGTCCTG
GCTGTGGAAAGATACCTAAAGGATCAACAGCTCCTAGGGATTTGGGGTTGCTCTGGAAAACTCATTTGCA
CCACTGCTGTGCCTTGGAATGCTAGTTGGAGT---AATAAATCTCTAGATGAGATTTGGAATAATATGAC
CTGGATGGATTGGGAAAGAGAAATTAACAATTACACAGGCTTAATATACACCTTAATTGAAGAATCGCAG
AACCAGCAGGAAAAGAATGAACAAGAATTATTGGAATTGGACAAGTGGGCAAATTTGTGGAATTGGTTTG
ACATATCAAACTGGCTGTGGTATATAAAAATATTCATAATGATAGTAGGAGGATTGGTAGGTTTAAGAAT
AATTTTTTCTGTACTTTCTATAGTGAAAAGAGTTAGGCAGGGATACTCACCATTATCGTTTCAGACCCGC
CTCCCAGTCCCGAGGGGACCCGACAGGCCCGAAGGAATCGAAGAAGAAGGTGGAGAGAGAGACAGAGAC-
--AGATCCGGACAATTAGTGGATGGATTCTTAGCACTTATCTGGGTCGATCTGCGGAGCCTGTGCCTCTT
CAGCTACCACCGCTTGAGAGACTTACTCTTGATTGTAGCGAGGATTGTGGAACTTCTGGGA---CGCAGG
GGGTGGGAAGTCCTCAAATATTGGTGGAATCTCCTGCAGTATTGGAGTCAGGAACTAAAGAAGAGTGCTG
TTAGCTTGTACAATACAACAGCCATAGCAGTAGCTGAGGGGACAGATAGGGTATTAGAAGTATTACAAAG
AGCTTTTCGAGCTTTTCTCCACATACCTAGAAGAATAAGACAGGGCGCAGAAAGGGCTTTGCAA---
>EU744067 
ATGAGAGCGAAGGGGACCAGGAAGAATTATCAGCAC---TTA------------TGG-------------
--------AGATGGGGC---------ACCATGCTCCTTGGGATGTTGATGATC---TGTAGTGCT---GC
AGACCAATTGTGGGTCACAGTCTATTATGGAGTACCTGTGTGGAAAGACACAACCACCACTCTATTTTGT
GCATCAGATGCCAAAGCATATGATACAGAGGTACATAATGTTTGGGCCACACATGCCTGTGTACCCACAG
ACCCCAACCCACAAGAAATAGTATTGGAAAATGTAACAGAAGATTTTAACATGTGGAAAAATAACATGGT
AGAACAGATGCATGAAGATATAATCAGTTTATGGGATCAAAGCCTAAAGCCATGTGTAAAACTAACCCCA
CTCTGTGTTACTTTAAATTGTACTGAG------------------------TTA----------------
-----------------GCTATT-----------------------------------------------
-------AATATCACTAATAGTAAT------------------------AGG---ACTATCGATAATAGT
AGTAGGGGAGAAATAAAAAACTGCTCTTTTGAGGTCACCACAAGCTTAAACGATAAG---AAGAAAGACT
ATGCACTTTTTTATAGACTTGATATAGTACCAATA------GATGAT---------------------GA
TAAT------------------------AATAGCTATAGGTTGATAAGTTGTAACACCTCAGTCATTACA
CAATCCTGTCCAAAGGTAACCTTTGAACCAATTCCCATACATTATTGTACCCCGGCTGGTTTTGCACTTC
TAAAGTGTAACGATAAGAAGTTCAGTGGAAAAGGACCATGTACAAATGTCAGCACAGTACAATGTACACA
TGGAATTAGGCCAGTAGTGTCAACTCAACTGCTGTTAAATGGAAGTCTAGCAGAAGAAGAGATAGTAATT
AGATCTGAAAATTTCACGAACAATGCTAAAACCATAATAGTACAGCTGAATGAATCTGTAGAAATTGATT
GTATAAGACCCAACAACAATACAAGAAAAAGTATACATTTAGGACCAGGGAGAGCATTTTATGCAACAGG
AGACATAATAGGAGATATAAGGCAAGCACAATGTAACATTAATAGAACAAAATGGAATAACACTTTAAAA
CAGATAGTTATAAAATTAAGAGAA------CAATTTGGG------AATAAAACA---ATAGTTTTTAATC
AATCC---TCAGGAGGGGACCCAGAAATTGTAATGCACAGTTTTAATTGTGGAGGGGAATTTTTCTACTG
TAATTCAACACAACTGTTTAATAGTACTTGGATG------------CTTAATAGTACTTGGGAGTCA---
---------------------------------------------AATAGCACTGAAGGA---AATATCA
CAGGAAAT---ATCACACTCCCATGCAGAATAAAACAAATTATAAACATGTGGCAGGAAGTAGGAAAAGC
AATGTATGCCCCTCCTATCAGGGGA------CTAATTAGATGTTCATCAAATATTACAGGGCTGATATTA
ACAAGAGATGGTGGG------AACAACACGAATGAG------------ACCGAGATTTTCAGACCTGGAG
GAGGAGATATGAGGGACAATTGGAGAAGTGAATTATATAAATATAAAGTAGTAAAAATTGAACCATTAGG
GGTAGCACCCACCAAGGCAAAGAGAAGAGTGGTGCAGAGAGAAAAAAGA---GCAGTGGGA---------
------GTGATAGGAGCTATGTTCCTTGGGTTCTTGGGAGCAGCAGGAAGCACTATGGGCGCAGCGTCAA
TGACGCTGACGGTACAGGCCAGACAATTACTGTCTGGTATAGTGCAGCAGCAGAACAATCTGCTGAGGGC
TATTGAGGCGCAACAGCATCTGTTGCAACTCACAGTCTGGGGCATCAAGCAGCTCCAGGCAAGAGTCCTG
GCTGTGGAAAGATACCTAAAGGATCAACAGCTCCTAGGGATCTGGGGTTGCTCTGGAAAACTCATTTGCA
CCACTGCTGTGCCTTGGAATGCTAGTTGGAGT---AATAAATCTCTAGATACGATTTGGAACAATATGAC
CTGGATGGATTGGGAAAGAGAAATTAACAATTACACAGGCTTAATATACACCTTAATTGAAGAATCGCAG
AACCAGCAGGAAAAGAATGAACAAGAATTATTGGAATTGGACAAGTGGGCAAATTTGTGGAATTGGTTTG
ACATATCAAACTGGCTGTGGTATATAAAAATATTCATAATGATAGTAGGAGGATTGGTAGGTTTAAGAAT
AATTTTTTCTGTACTTTCTATAGTGAAAAGAGTTAGGCAGGGATACTCACCATTATCGTTTCAGACCCGC
CTCCCAGTCCCGAGGGGACCCGACAGGCCCGAAGGAATCGAAGAAGAAGGTGGAGAGAGAGACAGAGAC-
--AGATCCGGACATTTAGTGGATGGATTCTTGACACTTATCTGGGTCGATCTGCGGAGCCTGTGCCTCTT
CAGCTACCACCGCTTGAGAGACTTACTCTTGATTGTAGCGAGGACTGTGGAACTTCTGGGA---CGCAGG
GGGTGGGAAATCCTCAAATATTGGTGGAATCTCCTGCAGTATTGGAGTCAGGAACTAAAGAAGAGTGCTG
TTAGCTTGTACAATACAACAGCCATAGCAGTAGCTGAGGGGACAGATAGGGTTATAGAAGTATTACAAAG
AGCCTTTAGAGCTTTTCTCCACATACCTAGAAGAATAAGACAGGGCGCAGAAAGGGCTTTGCAA---
>EU744064 
ATGAGAGCGAAGGGGACCAGGAAGAATTATCAGCAC---TTA------------TGG-------------
--------AGATGGGGC---------ACCATGCTCCTTGGGATGTTGATGATC---TGTAGTGCT---GC
AGACCAATTGTGGGTCACAGTCTATTATGGAGTACCTGTGTGGAAAGACACAACCACCACTCTATTTTGT
GCATCAGATGCCAAAGCATATGATACAGAGGCACATAATGTTTGGGCCACACATGCCTGTGTACCCACAG
ACCCCAACCCACAAGAAATAGCATTGGAAAATGTAACAGAAGATTTTAACATGTGGAAAAATAACATGGT
AGAACAGATGCATGAAGATATAATCAGTTTATGGGATCAAAGCCTAAAGCCATGTGTAAAACTAACCCCA
CTCTGTGTTACTTTAAATTGTACTGCG------------------------TTA----------------
--GAG---------AATACTATT-----------------------------------------------
-------AATATCACTAATAGTAAT------------------------AGG---ACTATCGATAATAGT
AGTAGGGGAGAAATAAAAAACTGCTCTTTTGAGGTCACCACAAGCTTAAGTGATAAG---AAGAAAGACT
ATGCACTTTTTTATAGACTTGATATAGTACCAATA------GATAAT---------------------GA
TAAT------------------------AATAGCTATAGGTTGATAAGTTGTAACACCTCAGTCATTACA
CAATCCTGTCCAAAGGTAACCTTTGAACCAATTCCCATACATTATTGTACCCCGGCTGGTTTTGCACTTC
TAAAGTGTAACGATAAGAAGTTCAGTGGAAAAGGACCATGTACAAATGTCAGCACAGTACAATGTACACA
TGGAATTAGGCCAGTAGTGTCAACTCAACTGCTGTTAAATGGAAGTCTAGCAGAAGAAGAGATAGTAATT
AGATCTGAAAATTTCACGAACAATGCTAAAACCATAATAGTACAGCTGAATGAATCTGTAGAAATTAATT
GTACAAGACCCAACAACAATACAAGAAAAAGTATACATATGGGACCAGGGAAAACATTTTATGCAACAGG
AGACATAATAGGAGATATAAGGCAAGCACATTGTATCCTTAATAGAACAAAATGGAATAACACTTTAAAA
CAGATAGTTATAAAATTAAGAGAA------CAATTTGGG------AATAAAACA---ATAGTTTTTAATC
AATCC---TCAGGAGGGGACCCAGAAATTGTAATGCACAGTTTTAATTGTGGAGGGGAATTTTTCTACTG
TAATTCAACACAACTGTTTAATAGTACTTGGATG------------CTTAATAGTACTTGGGAGTCA---
---------------------------------------------AATAGCACTGACGAC---AAT----
-----------ATCACACTCCCATGCAGAATAAAACAAATTATAAACATGTGGCAGGAAGTAGGAAAAGC
AATGTATGCCCCTCCTATCAGGGGA------CTAATTAGATGTTCATCAAATATTACAGGGCTGATATTA
ACAAGAGATGGTGGG------AACAACACGAACGAG------------ACCGAGATTTTCAGACCTGGAG
GAGGAGATATGAGGGACAATTGGAGAAGTGAATTATATAAATATAAAGTAGTAAAAATTGAACCATTAGG
GGTAGCACCCACCAAGGCAAAGAGAAGAGTGGTGCAGAGAGAAAAAAGA---GCAGTGGGA---------
------GTGATAGGAGCTATGTTCCTTGGGTTCTTGGGAGCAGCAGGAAGCACTATGGGCGCAGCGTCAA
TGACGCTGACGGTACAGGCCAGACAATTACTGTCTGGTATAGTGCAGCAGCAGAACAATCTGCTGAGGGC
TATTGAGGCGCAACAGAATCTGTTGCAACTCACAGTCTGGGGCATCAAGCAGCTCCAGGCAAGAGTCCTG
GCTGTGGAAAGATACCTAAAGGATCAACAGCTCCTAGGGATTTGGGGTTGCTCTGAAAAACTCATTTGCA
CCACTGCTGTGCCTTGGAATGCTAGTTGGAGT---AATAAATCTCTAGATCAGATTTGGGATAATATGAC
CTGGATGGATTGGGAAAGAGAAATTAACAATTACACAGGCTTAATATACACCTTAATTGAAGAATCGCAG
AACCAGCAGGAAAAGAATGAACAAGAATTATTGGAATTGGACAAGTGGGCAAATTTGTGGAATTGGTTTG
ACATATCAAACTGGCTGTGGTATATAAAAATATTCATAATGATAGTAGGAGGATTGGTAGGTTTAAGAAT
AATTTTTTCTGTAATTTCTATAGTGAATAGAGTTAGGCAGGGATACTCACCATTATCGTTTCAGACCCGC
CTCCCAGTCCCGAGGGGACCCGACAGGCCCGAAGGAATCGAAGAAGAAGGTGGAGAGAGAGACAGAAAC-
--AGATCCGGACATTTAGTGGATGGATTCTTAACACTTATCTGGGTCGATCTGCGGAGCCTGTGCCTCTT
CAGCTACCACCGCTTGAGAGACTTACTCTTGATTGTAGCGAGGACTGTGGAACTTCTGGGA---CGCAGG
GGGTGGGAAGTCCTCAAATATTGGTGGAATCTCCTGCAGTATTGGAGTCAGGAACTAAAGAATAGTGCTG
TTAGCTTGTACAATACAACAGCCATAGCAGTAGCTGAGGGGACAGATAGGGTATTAGAAGTATTACAAAG
AGCCTTTAGAGCTTTTCTCCACATACCTAGAAGAATAAGACAGGGCGCAGAAAGGGCTTTGCAA---
>EU744065 
ATGAGAGCGAAGGGGACCAGGAAGAATTATCAGCAC---TTA------------TGG-------------
--------AGATGGGGC---------ACCATGCTCCTTGGGATGTTGATGATC---TGTAGTGCT---GC
AGACCAATTGTGGGTCACAGTCTATTATGGAGTACCTGTGTGGAAAGACACAACCACCACTCTATTTTGT
GCATCAGATGCCAAAGCATATGATACAGAGGTACATAATGTTTGGGCCACACATGCCTGTGTACCCACAG
ACCCCAACCCACAAGAAATAGTATTGGAAAATGTAACAGAAGATTTTAACATGTGGAAAAATAACATGGT
AGAACAGATGCATGAAGATATAATCAGTTTATGGGATCAAAGCCTAAAGCCATGTGTAAAACTAACCCCA
CTCTGTGTTACTTTAAATTGTACTGAG------------------------TTA----------------
--AAG---------AATACTACT-----------------------------------------------
-------ACTATCACTAATAGTAAT------GGGACTATCACTAATAGTAATAGGACTATCGATAATAGT
AGTAGGGGAGAAATAAAAAACTGCTCTTTTGAGGTCACCACAAGCTTAAGTGATAAG---AAGAAAGAAT
ATGCACTTTTTTATAGACTTGATATAGTACCAATA------GATAAT---------------------GA
TAAT------------------------AATAGCTATAGGTTGATAAGTTGTAACACCTCAGTCATTACA
CAATCCTGTCCAAAGGTAACCTTTGAACCAATTCCCATACATTATTGTACCCCGGCTGGTTTTGCACTTC
TAAAGTGTAACGATAAGAAGTTCAGTGGAAAAGGACCATGTACAAATGTCAGCACAGTACAATGTACACA
TGGAATTAGGCCAGTAGTGTCAACTCAACTGCTGTTAAATGGAAGTCTAGCAGAAGAAGAGATAGTAATT
AGATCTGAAAATTTCACGAACAATGCTAAAACCATAATAGTACAGCTGAATGAATCTGTAGAAATTAATT
GTACAAGACCCAACAACAATACAAGAAAAAGTATACATATGGGACCAGGGAAAACATTTTATGCAACAGG
AGACATAATAGGAGATATAAGGCAAGCACATTGTATCCTTAATAGAACAAAATGGAATAACACTTTAAAA
CAGATAGTTATAAAATTAAGAGAA------CAATTTGGG------AATAAAACA---ATAGTTTTTAATC
AATCC---TCAGGAGGGGACCCAGAAATTGTAATGCACAGTTTTAATTGTGGAGGGGAATTTTTCTACTG
TAATTCAACACAACTGTTTAATAGTACTTGGATG------------CTTAATAGTACTTGGGAGTCA---
---------------------------------------------AATAGCACTGACGAC---AAT----
-----------ATCACACTCCCATGCAGAATAAAACAAATTATAAACATGTGGCAGGAAGTAGGAAAAGC
AATGTATGCCCCTCCTATCAGGGGA------CTAATTAGATGTTCATCAAATATTACAGGGCTGATATTA
ACAAGAGATGGTGGG------AACAACATGAATGAG------------ACCGAGATTTTCAGACCTGGAG
GAGGAGATATGAGGGACAATTGGAGAAGTGAATTATATAAATATAAAGTAGTAAAAATTGAACCATTAGG
GGTAGCACCCACCAAGGCAAAGAGAAGAGTGGTGCAGAGAGAAAAAAGA---GCAGTGGGA---------
------GTGATAGGAGCTATGTTCCTTGGGTTCTTGGGAGCAGCAGGAAGCACTATGGGCGCAGCGTCAA
TGACGCTGACGGTACAGGCCAGACAATTACTGTCTGGCATAGTGCAGCAGCAGAACAATCTGCTGAGGGC
TATTGAGGCGCAACAGCATCTGTTGCAACTCACAGTCTGGGGCATCAAGCAGCTCCAGGCAAGAGTCCTG
GCTGTGGAAAGATACCTAAAGGATCAACAGCTCCTAGGGATTTGGGGTTGCTCTGGAAAACTCATTTGCA
CCACTGCTGTGCCTTGGAATGCTAGTTGGAGT---AATAAATCTCTAGATACGATTTGGAACAATATGAC
CTGGATGGATTGGGAAAGAGAAATTAACAATTACACAGGCTTAATATACACCTTAATTGAAGAATCACAG
AACCAGCAGGAAAAGAATGAACAAGAATTATTGGAGTTGGACAAGTGGGCAAATTTGTGGAATTGGTTTG
ACATATCAAACTGGCTGTGGTATATAAAAATATTCATAATGATAGTAGGAGGATTGGTAGGTTTAAGAAT
AATTTTTTCTGTACTTTCTATAGTGAAAAGAGTTAGGCAGGGATACTCACCATTATCGTTTCAGACCCGC
CTCCCAGTCCCGAGGGGACCCGACAGGCCCGAAGGAATCGAAGAAGAAGGTGGAGAGAGAGACAGAGAC-
--AGATCCGGACATTTAGTGGATGGATTCTTGACACTTATCTGGGTCGATCTGCGGAGCCTGTGCCTCTT
CAGCTACCACCGCTTGAGAGACTTACTCTTGATTGTAGCGAGGACTGTGGAACTTCTGGGA---CGCAGG
GGGTGGGAAATCCTCAAATATTGGTGGAATCTCCTGCAGTATTGGAGTCAGGAACTAAAGAAGAGTGCTG
TTAGCTTGTACAATACAACAGCCATAGCAGTAGCTGAGGGGACAGATAGGGTATTAGAAGTATTACAAAG
AACCTTTAGAGCTTTTCTCCACATACCTAGAAGAATAAGACAGGGCGCAGAAAGGGCTTTGCAA---
>AF042101 
ATGAGAGTGAAGGGGATCAGGAAGAATTATCAGCAC---TTG------------TGG-------------
--------AGATGGGGC---------ACCATGCTCCTTGGGTTATTAATGATC---TGTAGTGCT---GC
AGACAAATTGTGGGTCACAGTCTATTATGGGGTACCTGTGTGGAAAGAAGCAACCACCACTCTATTTTGT
GCATCAGATGCTAAAGCATATGATACAGAGGTACATAATGTTTGGGCCACACATGCCTGTGTACCCACAG
ACCCCAACCCACAAGAAGTAGTATTGAAAAATGTGACAGAAAATTTTAACATGTGGAAAAATAACATGGT
AGAACAAATGCATGAGGATATAATCAGTTTATGGGATCAAAGCCTAAAGCCATGTGTGAAATTAACCCCA
CTCTGTGTTACTTTAAATTGCACTGAC------------------------TAC---------------T
CAAAG---------AATGCTACT-----------------------------------------------
-------AATACCACTAGTAGTAGCGAGACAGTGATGGAGAAGGGAGAAAAA---GTGATGGAG------
---AAGGGAGAAATAAAAAACTGCTCTTTCAATATCACCACAAACATAAGGGGTAAGGTGCAGAAAGAAT
ATGCACTTTTTTATAAACTTGATGTAGTACCAGTA------GATAAG---------------------GA
CAAT------------------------ACTAGTTATAAGTTGATAAGTTGTAACACCTCAGTCATTACA
CAGGCCTGTCCAAAGGTATCCTTTGAGCCAATTCCCATTTATTATTGTGCCCCGGCTGGTTTTGCGATTC
TAAAGTGTAAAGATGAAAAGTTCAATGGAAAAGGACTATGTACAAATGTCAGCACAGTACAATGTACACA
TGGAATTAGGCCAGTAGTATCAACTCAACTGCTGTTAAATGGCAGTCTAGCAGAAGGAGAGGTAATAATT
AGATCTGAAAATATCACAAACAATGCTAAAACCATAATAGTACAGCTGAAAGATCCTGTAGAAATTAATT
GTACAAGACCCAACAACAATACAAGAAAAAGTATACATATAGGACCAGGGAGAGCATTTTATGCAACAGG
AGATATAATAGGAAATATAAGGCAAGCATATTGTACCCTTAATAGAGCAAGGTGGAATGACACTTTAAAA
CAGATAGCTGAAAAATTAGGAGAA------CAATTTAAG------AATAAAACA---ATAGTATTTAATC
AATCC---TCAGGAGGGGACCCAGAAATTGTAATGCACAGTTTTAATTGTGGAGGGGAATTCTTTTACTG
TAATTCAACACAACTGTTTAATGGT------------------------------ACTTGGAATGAT---
ACT---------------GAAAGGTCA------------TGGTCATATAACACTGCAGAAAATAATGACA
CA---------ATCACGCTCCCATGTAAAATAAAACAAATTATAAACAGGTGGCAGGAAGTAGGAAAAGC
AATATATGCCCCTCCCATCAGAGGA------CAAATTAAATGTTCATCAAACATTACAGGGCTGCTCTTA
ACAAGAGATGGTGGC------CCTGACAATAAAGAC------------ACTGAGATCTTCAGACCTGGAG
GAGGAGATATGAGGGACAATTGGAGAAGTGAATTATATAAATATAAAGTAGTAAAAATTGAACCATTAGG
AATAGCACCCACTAAGGCAAAGAGAAGAGTGGTGCAGAGAGAAAAAAGA---GCAGTGGGA---------
---------CTAGGAGCTTTGTTCCTTGGGTTCTTGGGAGCAGCAGGAAGCACTATGGGCGCAGCGTCAA
TAACGCTGACGGTACAGGCCAGACAATTATTGTCTGGTATAGTGCAGCAGCAGAACAATCTGCTGAGGGC
TATTGAGGCGCAACAGCATCTGTTGCAACTCACAGTCTGGGGCATCAAGCAGCTCCAGGCAAGACTCCTG
GCTGTGGAAAGATACCTAAAGGATCAACAGCTCCTGGGAATTTGGGGTTGCTCTGGGAAACTCATTTGCA
CCACTACTGTGCCTTGGAATGCTAGTTGGAGT---AATAAATCTCTGGATAAGATTTGGAATAACATGAC
CTGGAGGGAGTGGGAAAAAGAAATTGACAATTACACAGACTTGATATACACCTTAATTGAACAATCGCAG
AACCAGCAAGAAAAGAATGAACAAGAATTATTAGAATTAGATAAATGGGCAAGTTTGTGGAATTGGTTTG
ACATAACCAATTGGCTGTGGTATATAAAAATATTCATAATGATAGTAGGAGGCTTGATAGGCTTAAGAAT
AGTTTTTATTGTACTTTCTGTAGTGAATAGAGTTAGGCAGGGATACTCACCATTATCGTTTCAGACCCGC
TTCCCAGCCCCGAGGGGACCCGGCAGGCCCGAAGGAATCGAAGAAGAAGGTGGAGAGAGAGACAGAGAC-
--AGATCCGAGAGATTAGTGGACGGATTCTTAGCACTTTTCTGGGTGGACCTACGGAGCCTGTGCCTCTT
CAGCTACCACCGCTTGAGAGACTTACTCTTGATTGTAACAAGGATTGTGGAACTTCTGGGA---CGCAGG
GGGTGGGAAGCCCTCAAGTATTGGTGGAATCTCCTACAGTATTGGAGTCAGGAACTAAAGAATAGTGCTG
TTAGCTTGCTCAATGTCACAGCCATAGCAGTAGCTGAGGGGACAGATAGGGTTATAGAAGTATTACAAAG
AATTTATAGAGCTATTATCCACATACCTACAAGAATAAGACAGGGCTTTGAAAGGGCTTTGCTA---
>GU455498 
ATGAAAGTGAAGGGGATCAGGAAGAATTGTCAGCTC---TTG------------TGG-------------
--------AGATGGGGC---------ACCATGCTCCTTGGGATATTAATGATT---TGTAATGCT---AC
AGAAAATTTGTGGGTCACAGTCTATTATGGGGTACCTGTGTGGAGAGAAACAACCACCACTCTATTTTGT
GCATCAGATGCTAAAGCATATGATACAGAGGTACATAATGTTTGGGCCACACATGCCTGTGTACCCACAG
ACCCCAGCCCACAAGAAGTAGTATTGGAAAATGTGACAGAAGAGTTTAACATGTGGAAAAATAACATGGT
AGAACAGATGCATGAGGACATAATCAGTTTATGGGATCAAAGCTTAAAGCCATGTGTAAAATTAACTCCA
CTCTGTGTTACTTTAAATTGCACTGAT------------------------TGG----------------
--------------AATTGCACT-----------------------------------------------
-------GATTCGAGGAATTGCACTGATTCGAAGAATGTGAGTAGCGAGGAA---AAGATGGAG------
---AAAGGAGAAATAAAAAACTGTTCTTTCAATATCACCACAAACATAAGAGATAAGGTGCAGACAGAAT
ATGCAGCTTTTTATAAGCTTGATGTAGTACCAATAAATAGTAATAAT---------------------GA
TAAT------------------------ACCAGCTTTAGGTTGATAAGTTGTAACACCTCAGTCATTACA
CAGGCCTGTCCAAAGGTATCCTTTGAACCAATTCCCATACATTATTGTGCCCCGGCTGGTTTTGCGATTC
TAAAGTGTAATGATAAGAAGTTCAGTGGGAAAGAATTATGTAAAAATGTCAGCACAGTACAATGTACACA
TGGAATTAGGCCAGTAGTATCAACCCAACTGCTATTAAATGGCAGTCTAGCAGAAGAAGAGGTAGTAATT
AGATCTGATAATTTCACGGACAATGCTAAAACCATAATAGTACAGCTGAACGAATCTGTAGAAATTAATT
GTACAAGACCCAACAACAATACAAGAAAAAGTATACATATAGGACCAGGGAGAGCATTTTATGCAACAGG
AGAAATAATAGGAGATATAAGACGAGCATATTGTACCATTAATAGAGCAAAATGGAATAACACTTTACAA
CAGATAGTTAACAAATTAAGAGAA------AAATTTGAG------AATAAAACA---ATAGTCTTTAATC
AATCC---TCAGGAGGGGACCCAGAAATTGTAATGCACAGTTTTAATTGTGGAGGGGAATTTTTCTACTG
TAATTCAACACAACTGTTTAATAGT------------------------------ACTTGGAATGGT---
ACT---------------GCA------------------------TATAACACTGAAGGA---AATGACA
CA---------ATCACACTCCCATGCAGAATAAAACAAATTATAAACATGTGGCAGGAAGTAGGAAAAGC
AATGTATGCCCCTCCCATCAGAGGA------CAAATTAGATGTTCATCAAATATTACAGGGCTGCTATTA
ACAAGAGATGGTGGT------AATAACATGAACAAG------------ACCGAGATCTTCAGACCTGGAG
GAGGAGATATGAGGGACAATTGGAGAAGTGAATTATATAAATATAAAGTAGTAAAAATTGAACCATTAGG
AGTAGCACCCACCAAGGCAAAGAGAAGAGTGGTGCAGAGAGAAAAAAGA---GCAGTGGGA---------
---------CTAGGAGCTATGTTCCTTGGGTTCTTGGGAGCAGCAGGAAGCACTATGGGCGCAGCGTCAA
TGACGCTGACGGTACAGGCCAGACTATTATTGTCTGGTATAGTGCAACAGCAGAACAATTTGCTGAGGGC
TATTGAGGCGCAACAGCACCTGTTGCAACTCACAGTCTGGGGCATCAAGCAGCTCCAGGCAAGAGTCCTG
GCTGTGGAAAGATACCTAAAGGATCAACAGCTCATGGGGATTTGGGGTTGCTCTGGAAAACTCATTTGCA
CCACTACTGTGCCTTGGAATGCTAGTTGGAGT---AATAAATCTCTGGAGAAGATTTGGAATAACATGAC
CTGGATGGAGTGGGAGAGAGAAATTGACAATTACACAGAGTTAATATACACCTTAATTGAAGAATCGCAG
AACCAACAAGAAAAGAATGAACAAGAATTATTGGAATTAGATAAATGGGCAAGTTTGTGGAATTGGTTTA
ACATAACAAATTGGCTGTGGTATATAAAAATATTCATAATAATAGTAGGAGGCTTGGTAGGTTTAAGAAT
AGTTTTTACTGTACTTTCTATAGTGAATAGAGTTAGGCAGGGATACTCACCATTATCGTTTCAGACCCGC
CCCCCAGCCCCGAGGGGACCCGACAGGCCCGAAGGAATCGAAGAAGAAGGTGGAGAGAGAGACAGAGAC-
--AGATCCGGTCAATTAGTGGATGGATTATTAGCAATTATCTGGGTCGACCTACGGAGCCTGTGCCTCTT
CAGCTACCACCGCTTGAGAGACTTACTCTTGATTGTAACGAGGATTGTGGAACTTCTGGGA---CGCAGG
GGGTGGGAAGCCCTCAAATATTGGTGGAATCTACTACAGTATTGGAGTCGGGAACTAAAGAATAGTGCTG
TTAGCTTGCTCAATACCATAGCCATAGCAGTAGCTGAGGGGACAGATAGGGTTATAGAAGTATTACAAAG
AGCTGGTAGAGCTATCCTCCACATACCTGTAAGAATAAGACAGGGCTTGGAAAGGGCTTTGCTA---
>AY835749 
ATGAGAGTGGAGGAGATCAGGAAGAATTATCAGCAC---TTG------------TGG-------------
--------AGATGGGGC---------ACGACGCTCCTTGGGATATTAATGATC---TGTAGTGCT---GC
AGGACAATTGTGGGTCACAGTCTATTATGGGGTACCTGTGTGGAAAGAAGCAACCACCACTCTATTTTGT
GCTTCAGATGCTAAAGCATATGACACAGAGGTGCATAATGTTTGGGCCACACATGCCTGTGTACCCACAG
ACCCCAACCCACAAGAAGTAGTATTGAAAAATGTGACAGAAAATTTTAACATGTGGAAAAATAACATGGT
AGAACAGATGCATGAGGATGTAATCAGTTTATGGGATCAAAGCCTAAAGCCATGTGTAAAATTAACCCCA
CTCTGTGTTACCTTAAATTGTACTGAC------------------------TTC---------------T
CGAGG---------AATGGTACT-----------------------------------------------
-------AAGACCAATAGTAGTAGC---------------------GAGAGA---ACAATGGAG------
---AAAGGAGAAGTAAAAAACTGCTCTTTCAATATCACCACAAGCATAAGAGATAAGGTGCAGAAAGAAT
ATGCGCTTTTTTATAAACTTGATGTAGTACCAATA------GATGAT---------------------GA
TAAT------------------------ACTAGCTATAGGTTGATAAGTTGTAACACCTCAGTCATTACA
CAAGCCTGTCCAAAGGTATCCTTTGAGCCAATTCCCATACATTATTGTACCCCGGCTGGTTTTGCGCTTC
TAAAGTGTAATGATAAGAAGTTCAATGGAACAGGACCATGCGAAAATGTCAGCACAGTACAATGTACACA
TGGAATTAGACCAGTAGTATCAACTCAACTGCTGTTAAATGGCAGTCTAGCAGAAGAAGATGTAGTAATT
AGATCTGCCAATTTCACGGACAATACTAAAAACATAATAGTACAGCTGAATGAATCTGTAACAATTAATT
GTACAAGACCCAACAACAATACAAGAAAAAGTATACATATAGGACCAGGGAGAGCATTTTATACAACAGG
AGAAATAATAGGAGATATAAGACAAGCACATTGTAACCTTAGTATAACAAAATGGAATGACACTTTAAAA
CAGATAGTTATAAAATTAAGAGAA------CAATTTAGG------AATAAAACA---ATAGTCTTTAATC
AATCC---TCAGGAGGGGACCCAGAAATTGTAATGCACAGTTTTAATTGTGGAGGGGAATTTTTCTACTG
TAATACAACACAACTATTTAATAGTACTTGGAAT------------GTTAATAGTACTTGGAGTAGT---
ACT---------------GAAGGGTCA------------------AATAACACTGAAAGA---AATGACA
CA---------CTCACACTCCCATGCAGAATAAAACAAATTATAAACATGTGGCAGGAAGTAGGAAAAGC
AATGTATGCCCCTCCCATCAGCGGA------CAAATTAGTTGTTCATCAAATATTACAGGGCTGATATTA
ACAAGAGATGGTGAT------AAAAACAACAATGAG------------ACCGAGATCTTCAGACCTGTAG
GAGGAGATATGAGGGACAATTGGAGAAGTGAATTATATAAATATAAAGTAGTAAAGATTGAACCATTAGG
AGTAGCACCCACTAGGGCAAAGAGAAGAGTGGTGCAGAGAGAAAAAAGAGTAGCAGTGGGA---------
---------CTAGGAGCTGTGTTCCTTGGGTTCTTGGGAGCAGCAGGAAGCACTATGGGCGCAGCGGCAG
TGACGCTGACGGTACAGGCCAGACTATTATTGTCTGGTATAGTGCAACAGCAGAACAATTTGCTGAGAGC
TATTGAGGCGCAACAGCATCTGTTGCAACTCACAGTCTGGGGCATCAAGCAGCTCCAGGCAAGAGTCCTG
GCTGTGGAAAGATACCTAAAGGATCAACAGCTCCTGGGTATTTGGGGTTGCTCTGGAAAACTCATTTGCA
CCACTGCTGTGCCTTGGAATGCTAGTTGGAGT---AATAAATCTCTGGATCAGATTTGGAATAGAACGAC
CTGGATGGAGTGGGAAAGAGAAATTAACAATTACACAGACTTAATATACACCTTAATTGAAGACGCGCAA
AACCAACAAGAAAAGAATGAACAAGAGTTATTGGAATTAGATAAATGGGCAAGTTTGTGGAATTGGTTTG
ACATAACAGAATGGCTGTGGTATATAAAAATATTCATAATGATAGTAGGAGGCTTGATAGGTTTAAGAAT
AGTTTTTACTGTGCTTTCTATAGTGAATAGAGTTAGGCAGGGATACTCACCATTATCGTTTCAGACCCGC
CTCCCAGCACCGAGGGGACCCGACAGGCCCGAAGGAATCGAAGAAGAAGGTGGAGAGAGAGACAGAGAC-
--AGATCCGGTCCATTAGTGAACGGATTCTTAGCACTTTTCTGGGTCGACCTGCGGAACCTGTGCCTCTT
CAGTTACCACCTCTTGAGAGACTTACTCTTGATTGTAGCGAGGATTGTGGAACTTCTGGGA---CGCAGG
GGGTGGGAAGCCCTCAAATATTGGTGGAATCTCCTCCAGTATTGGAGCCAGGAACTACAGAATAGTGCTG
TTAGCTTGCTCAACGCCACAGCCATAGCAGTAGCTGAGGGGACAGATAGGGTTATAGAAGTAGTACAAAG
AGCTTGTAGAGGTGTTCTCCACATACCTAGAAGAATAAGACAGGGCTTGGAAGGGGCTTTGCTA---
>AF025759 
ATGAGAGTGACGGAGACCAGGAAGAATTATCGGCAC---TTG------------TGG-------------
--------AGATGGGGC---------ACCATGCTCCTTGGGATGTTGATGATC---TGTAGTGCT---AC
AGGACAATTGTGGGTCACAGTCTATTATGGGGTACCTGTGTGGAAAGAAGCAACCACCACTCTATTTTGT
GCATCAGATGCTGAAGCATATGATACAGAGGTACATAATGTTTGGGCCACACATGCCTGTGTACCCACAG
ATCCCAACCCACAAGAAGTAGTATTGGTAAATGTGACAGAAAAATTTAACATGGGGAAAAATAACATGGT
AGAACAGATGCATGAGGATATAATCAGTTTATGGGATCAAAGCCTAAAGCCATGTGTAGAATTAACCCCA
CTCTGTGTTACTTTAAATTGCACTGAT------------------------TTG----------------
--AGG---------AATGCTACT-----------------------------------------------
-------AATACCAATAGTAGCAGC---------------------GAGAGG---ACGATGGAG------
---AGAGGAGAAATAAAAAACTGCTCTTTCAATATCACCTCAAGCATAAGAGATAAGGTGCAGAAAGAAT
ACGCACTTTTTTATAAACTTGATGTAGTACCAATA------GATAAT---------------------GA
TAAT------------------------ACTAGCTATAGGTTGACAAGTTGTAACACCTCAGTCATTAAA
CAGGCCTGTCCAAAGGTAACCTTTGAACCAATTCCCATACATTATTGTACCCCGGCTGGTTTTGCGATTC
TAAAGTGTAATGATAAGAAGTTCAATGGAACAGGACCATGTACAAATGTCAGCACAGTACAATGTACACA
TGGAATTAGGCCAGTAGTGTCAACACAACTGCTGTTAAATGGCAGTCTAGCAGAAGAAGAGGTAGTAATT
AGATCTGAAAATTTCACGAACAATGCTAAAACCATAATAGTACAGCTGAAAGAATCCATAGAAATTAATT
GTACAAGACCCAACAACAATACAAGAAAAAGTATACATATAGGACCAGGGAGAGCATTTTATACAACAGG
AGAAATAATAGGAGATATAAAACAAGCACATTGTAACCTTAGTAGAGCAAAATGGAATGACACTTTAAAA
CAGATAGTTATAAAATTAAGAGAA------CAATTTGGG------AATAAAACA---ATAATCTTTAATC
AATCC---TCAGGAGGGGACCCAGAAATTGTAACGCACAGTTTTAATTGTGGAGGGGAATTTTTCTACTG
TAATTCAACACAGCTATTTAATAGTACTTGGCTG------------TTTAATAGTACTGGGAATGAT---
ACT---------------ACAGGGTCA------------------AATAACACGGAACCT----------
-----------ATCACACTCCCATGCAGAATAAAACAAATTATAAATATGTGGCAAAAAGTAGGAAAAGC
AATGTATGCCCCTCCCATCAGAGGA------CAAATTAGATGTTCATCAAATATTACAGGGCTGCTATTA
ACAAGAGATGGTGGTCTATTAACAAGAAATGACATCAAAGAGAACGAGACTGAGATCTTCAGACCTGGAG
GAGGAGATATGAGGGACAATTGGAGAAGTGAATTATATAAATATAAAGTAGTAAAAATTGAGCCATTAGG
AGTAGCACCCACCAAGGCAATGAGAAGAGTGGTGCAGAGAGAAAAAAGA---GCAGTGGGA---------
------ACGATAGGAGCTATGTTCCTTGGGTTCTTGGGAGCAGCAGGAAGCACTATGGGCGCAGCGTCGA
TGACGCTGACGGTACAGGCCAGACTATTATTGTCTGGTATAGTGCAACAGCAGAACAATTTGCTGAGGGC
TATTGAGGCGCAACAGCATCTGTTGCAACTCACAGTCTGGGGCATCAAGCAGCTCCAGGCAAGAGTCCTG
GCTGTGGAAAGATACCTAAAGGATCAACAGCTCCTGGGAATTTGGGGTTGCTCTGGAAAACTCATTTGCA
CCACTGCTGTGCCTTGGAATGCTAGTTGGAGT---AATAAATCTCTGGATACAATTTGGAATAACATGAC
CTGGATGGAGTGGGAAAGAGAAATTAACAATTACACAAACTTAATATACACCTTAATTGAAGAATCGCAG
AACCAACAAGAAAAGAATGAACAAGAATTATTGGAATTAGATAGTTGGGCAAGTTTGTGGAGTTGGTTTG
ACATATCAAAATGGCTGTGGTATATAAAAATATTCATAATGATAGTAGGAGGCTTGATAGGTTTAAAAAT
AGTTTTTGCTGTACTTTCTATAGTGAATAGAGTTAGGCAGGGATATTCACCATTATCGTTTCAGACCCGC
CTCCCAGCCAGGAGGGGACCCGACAGGCCCGACGGAATCGAAGAAGAAGGTGGAGAGAGAGACAGAGAC-
--AGATCCGGACAATTAGTGAACGGATTCTTAGCACTTTTCTGGGACGGCCTACGGAGCCTGTGCCTCTT
CAGCTACCACCACTTGAGAGACTTACTCTTGATTGTAACGAGGATTGTGGAACTGCTGGGA---CGCAGG
GGGTGGGAAGCCCTCAAATATTGGTGGAATCTCCTGCAGTATTGGAGTCAGGAACTAAAGGATAGTGCTG
TTAGTTTGCTTAATGCCACAGCTATAGCAGTAGCTGAAGGGACAGATAGGGTTATAGAAGGAGTACAAAG
AATTTGTAGAGCTATTCTCCACATACCT---AGAGAAAGACAG------------------------
>QUERY_1998 11 09_ENV 
----------------------------------------------------------------------
----------------------------------------------------------------------
----------------------------------------------------------------------
----------------------------------------------------------------------
----------------------------------------------------------------------
----------------------------------------------------------------------
----------------------------------------------------------------------
----------------------------------------------------------------------
----------------------------------------------------------------------
----------------------------------------------------------------------
----------------------------------------------------------------------
----------------------------------------------------------------------
----------------------------------------------------------------------
-----------------------------------------------------TCRGTACARTGYACACA
TGGAATTAGGCCAGTGATCTCAACTCAATTGCTGTTAAATGGCAGTCTAGCAGAAGAAGAGGTAGTAATT
AGATCAGCCAATTTCACGGACAACACCAAAAACATAATAGTACAGCTGAAGGAATCTGTAGTAATTAATT
GTACAAGACCCAACAACAATACAAGAAAAAGTATAACTATAGGACCAGGCAGAGCATTTTATACAACAGG
AGATATAATAGGAGATATAAGACAAGCACATTGTAACCTTAGTAGAGCAAAATGGAATGACACTTTAAAA
CAGATAGTTGTAAAATTAAGAGAA------CAATTTGGG------AATAAA---ACAATAGTCTTTA
ATCAA---TCCTCAGGAGGGGACCCAGAAATTGTAACACATAGTTTTAATTGTRGAGGRGAATTT-----
----------------------------------------------------------------------
----------------------------------------------------------------------
----------------------------------------------------------------------
----------------------------------------------------------------------
----------------------------------------------------------------------
----------------------------------------------------------------------
----------------------------------------------------------------------
----------------------------------------------------------------------
----------------------------------------------------------------------
----------------------------------------------------------------------
----------------------------------------------------------------------
----------------------------------------------------------------------
----------------------------------------------------------------------
----------------------------------------------------------------------
----------------------------------------------------------------------
----------------------------------------------------------------------
----------------------------------------------------------------------
----------------------------------------------------------------------
----------------------------------------------------------------------
----------------------------------------------------------------------
----------------------------------------------------------------------
----------------------------------------------------------------------
>AY835772 
ATGAGAGTGAAGGGGATCAGGAAGAGTTGTCAGCAC---TTG------------TGG-------------
--------AGATGGGGC---------ATCATGCTCCTTGGGATATTGATGATC---TGTACTGCT---AC
AGAAAAATTGTGGGTCACAGTCTATTATGGGGTACCTGTATGGAAAGAAGCAGACACCACTCTATTTTGT
GCATCAGATGCTAAAGCATATTCTACAGAGGTACATAATGTCTGGGCCACACATGCCTGTGTACCCACAG
ACCCCAACCCACAAGAAGTAGTATTGGCAAATGTGACAGAACATTTTGACATGTGGAAAAATAACATGGT
AGAACAGATGCAGGAGGATATAATCAGTTTATGGGATCAGAGCCTAAAGCCATGTGTAAAATTAACCCCA
CTCTGTGTTACTTTAAATTGCACTGAT------------------------GCT----------------
--------------ACTGGGAGG-----------------------------------------------
-------AATGCTACTAATGCCAAT---------------------AGTAGT---AAAGTAGAG------
---GGAGGAGAAATAAAAAACTGCTCTTTCAATATCACCACAAACATGAGAGATAAGATGCAGAAAGTAT
ATGCACTTTTTTATAAGCTTGATGTAGTACCAATA------GATAAT---------------GATGTAGA
TAAT---AATAATAATAGTACCAACTATACCAACTATAGGTTGATAAGTTGTAACACCTCAGTCATTACA
CAGGCCTGTCCAAAGGTATCCTTTGAGCCAATTCCCATACATTATTGTGCCCCGGCTGGTTTTGCGATTA
TAAAGTGTAATGATAAGAAGTTCAATGGAACAGGACCATGTAGAAATGTCAGCACAGTACAATGTACACA
TGGAATTAGGCCAGTAGTATCAACTCAACTGCTGTTAAATGGCAGTCTAGCAGAAGAAGAGGTAGTGATT
AGATCTGCCAATCTCACGGACAATACTAAAAACATAATAGTACAGCTGAAAGAACCTGTAGAAATTAATT
GTACAAGACCCAACAACAATACAAGAAAAAGTATACCTATAGGACCAGGGAGAGCATTTTATACAACAGG
AGACATAATAGGAGATATAAGACAAGCATATTGTACCCTTAATGGAACAAAATGGAATGACACTGTAAGA
CAGATAGTTGAAAAATTAAGAGAA------CAATTTGGG------AATAAAACA---ATAGTCTTTAATC
AATCC---TCAGGAGGGGACCTAGAAGTTGTAATGCACAGCTTTAATTGTGGAGGAGAATTTTTCTACTG
TAATACAACACAACTGTTTAATAGT------------------------------ACTTGGAATGTT---
ACT---------------GAAGGGGCA------------------AATAAAAACACTACAGGAAATGACA
CAGGCACA---ATCACACTCCCATGCAGGATAAAACAAATTATAAACAGGTGGCAGGAAGTAGGAAAAGC
AATGTATGCCCCTCCCATCAGTGGA------CTAATTAGATGTTCATCAAATATTACAGGGCTACTGTTA
ACAATAGATGGTGGT------GTTAATAGCACG---------------ACCGAGACCTTCAGACCTGGAG
GAGGAGATATGAGGGACAATTGGAGAAGTGAATTATATAAATATAAAGGAGTAAAAATTGAACCATTAGG
GGTAGCGCCCACCAAGGCGAAGAGAAGAGTGGTGCAAAGAGAGAAAAGA---GCAGTGGGA---------
---------CTAGGAGCTATGTTCCTTGGGTTCTTGGGAGCAGCAGGAAGCACTATGGGCGCAGCGTCAC
TGACGTTGACGGTACAGGCCAGACAATTATTGTCTGGTATAGTGCAACAGCAGAGCAATTTGCTGAGAGC
TATTGAGGCGCAACAGCATCTGTTGCAACTCACAGTCTGGGGCATCAAACAGCTCCAGGCAAGAGTCCTG
GCTGTGGAAAGATACCTGAAGGATCAACAGCTCCTGGGGATTTGGGGTTGCTCTGGAAAACTCATTTGCA
CCACTACTGTGCCTTGGAATGCTAGTTGGAGT---AATAAAAACCTGAGTCAAATTTGGGATAACATGAC
CTGGATGGAGTGGGAAAGAGAAATTGACAATTACACAGACTTAATATACACCTTAATTGAAAAATCGCAA
AACCAGCAAGAAAAGAATGAACAAGAATTATTGGAATTGGATAAATGGGCAAGTTTGTGGAATTGGTTTA
ACATAACACAATGGCTGTGGTATATAAAAATATTCATAATGATAGTAGGAGGCTTGGTAGGTTTAAGAAT
AGTTTTTGCTGTACTTTCCATAGTAAATAGAGTTAGGCAGGGATACTCACCATTATCGTTGCAGACCCGC
CTCCCCAGCCAGAGGGGACCCGACAGGCCCGAAGGAATCGAAGGAGAAGGTGGAGAGAGAGACAGAGAC-
--GGATCCGTCAGATTAGTGGATGGCTTCTTAGCACTTATCTGGGACGACCTGCGGAGCCTGTGCCTCTT
CAGCTACCACCGCTTGAGAGACTTACTCTTGATTGTAACGAGGATTGTGGAACTTCTGGGA---CGCAGG
GGGTGGGAAATCCTCAAATATTGGTGGAATCTCCTACAGTATTGGAGTCAGGAACTAAAGAATAGTGCTG
TTAGCTTGTTTGATGCCTTAGCCATAGCAGTAGCTGGGGGAACAGATAGGGTTATAGAAGTATTACAAAG
AGCTTATAGAGCGGTTCTCCACATACCTAGAAGAATAAGACAGGGTTTGGAAAGGGCTTTGCTA---
>AB588206 
ATGAGAGTGAGGGGGATCAGGAAGAATTATCAGCAC---TTG------------TGG-------------
--------AGATGGGGC---------ACCTTGCTCCTTGGGATATTGATGATC---TGTAGTGCT---GC
AGAACAATTATGGGTCACGGTCTATTATGGGGTACCTGTGTGGAAAGAAGCAACCACCACTCTATTTTGT
GCATCAGATGCTAAAGCATATGATACAGAGGTACATAATGTTTGGGCCACACATGCCTGTGTACCCACAG
ACCCCAACCCACAAGAAGTAGTATTGGAAAATGTGACAGAAAATTTTAACATGTGGAGAAATGACATGGT
AGAACAGATGCATGAGGATATAATCAGTTTATGGGATCAAAGCCTAAAGCCATGTGTAAAATTAACCCCA
CTCTGTGTTACTTTAAATTGCACTGAT---------------------GATTTG----------------
--AGGAATGCTACTAATACCACTAGTAGTAGCGGGAATGCTACT--------------------------
-------AATACCAATAGTAGTAGC---------------------AGGGGA---ACGATGGAG------
---AAAGGAGAAATGAAATACTGTTCTTTCAATATCACCACAGTCATAAGAGATAAGGTGCAAAGAGAAT
ATGCACTTTTTTATAAACTTGATATAGTACCAATA------GATGAT---------------------AG
TAAT------------------------ACCAGCTATAGGTTGATAAGTTGTAACACCTCAGTCATTACA
CAGGCCTGTCCAAAGGTATCCTTTGAGCCAATTCCCATACATTATTGTGCCCCGGCTGGTTTTGCGATTC
TCAAGTGTAACGATAAGAAGTTCAATGGAACAGGACCATGTACAAATGTCAGCACAGTACAATGTACACA
TGGAATTAGGCCAGTAGTATCAACTCAACTGCTGTTAAATGGCAGTCTAGCAGAAGAAGAGGTAGTAATT
AGATCTGAAAATTTCACGAACAATGCTAAAACCATAATAGTACAGCTGAAAGAATCTGTACAAATTAATT
GTACAAGACCCAACAACAATACAAGAAAAAGTATACATATAGGACCAGGGAGAGCATTTTATACAACAGG
ACAAATAATAGGAGATATAAGACAAGCACATTGTAACCTTAGCAGTACAAAATGGAATGACACTTTAAAA
CAAATAGCTAGAAAATTAGGAGAA------CAATTTAGG------AATAAAACA---ATAAGTTTTAATC
AATCC---TCAGGAGGGGACCCAGAAATTGTAATGCACAGTTTTAATTGTGGAGGGGAATTTTTCTACTG
TGACTTAACACAACTGTTTAATAGTTCTTGGAAT---------------AGTAGTACTTGGAATGTA---
---------------------------------------------AATGGTACTGAAGGGTCAAATAACA
CTGAAATT---ATCACACTCCCATGCAGAATAAAACAAATTATAAACATGTGGCAGGAAGTAGGAAAGGC
AATGTATGCCCCTCCCATCAGAGGA------CAAATTAGATGTTCATCAAATATTACAGGGCTATTATTA
ACAAGAGATGGTGGT------AATACTAGCGATAGC------------ACCGAGGTCTTCAGACCTGGAG
GAGGAAATATGAGGGACAATTGGAGAAGTGAATTATATAAATATAAAGTAGTAAAAATTGAACCATTAGG
AGTAGCACCCACCAAGGCAAAGAGAAGAGTGGTGCAGAGAGAAAAAAGA---GCAGTGGGA---------
---------CTAGGAGCTATGTTCCTTGGGTTCTTGGGAGCAGCAGGAAGCACTATGGGCGCAGCGTCGA
TGACGCTGACGGTACAGGCCAGACTATTATTGTCTGGTATAGTGCAACAGCAGAGCAATTTGCTGAGGGC
TATTGAGGCGCAACAGCATCTGTTGCAACTCACAGTCTGGGGCATCAAGCAGCTCCAGGCAAGAGTCCTG
GCTGTGGAAAGATACCTAAAGGATCAACAGCTCATGGGGATTTGGGGTTGCTCTGGAAAACTCATCTGCA
CCACTACTGTGCCTTGGAATACTAGTTGGAGT---AATAAATCTCTGAATGACATTTGGGATAACATGAC
CTGGATGCAGTGGGATAGAGAAATTAACAATTACACAAAGTTAATATACTCCTTAATTGAAGAATCGCAG
AACCAACAAGAAAAGAATGAACAAGAATTATTGGAATTAGATAAATGGGCAAGTTTGTGGAATTGGTTTA
ACATAACAAACTGGCTGTGGTATATAAAAATGTTCATAATGATAGTAGGAGGCTTGGTAGGTTTAAGAAT
AGTTTTTGCTGTACTTTCTATAGTGAATAGAGTTAGGCAGGGATACTCACCATTATCGTTACAGACCCTC
CTCCCAGCCCCGAGGGGACCCGGCAGGCCCGAAGGAATCGAAGAAGAAGGTGGAGAAAGAGACAGGGAC-
--AGATCCGGAAGATCAGTGGATGGATTCTTAACACTTATCTGGGTCGACCTGCGGAGCCTGTGCCTCTT
CAGCTACCACCTCTTGAGAGACTTACTCTTGATTGTAACGAGGATTGTGGAACTTCTGGGA---CGCAGG
GGGTGGGAAGCCCTCAAATATTGGTGGAATCTCCTACAGTATTGGAGTCAGGAACTAAAGAATAGTGCTG
TTAGCTTGTTCAACGCCACAGCTATAGCAGTAGCTGAGGGGACAGATAGGGTTATAGAAGTATTACAAAG
AGCTTATAGAGCTATTCTCCACATACCTACAAGAATAAGACAGGGCTTGGAAAGGGCTTTGCTA---
>DQ976434 
ATGAAAGTGAAGGGGATCAGGAAGAATTATCCACGC---TTG------------TGG-------------
--------ACATGGGGC---------ATGATGCTCCTTGGGATGTTAATGATC---TGTAGTGTT---GC
AGGAAATTTGTGGGTCACAGTCTATTATGGGGTACCTGTGTGGAAAGAAGCAACCACCACTCTATTTTGT
GCATCAGATGCTAAAGCATATGATACAGAGGTACATAATGTTTGGGCCACACATGCCTGTGTACCCACAG
ACCCCAGCCCACAAGAAGTTGTATTGGGAAATGTGACAGAAAATTTTAACATGTGGAAAAATAACATGGT
AGAACAAATGCATGAGGATATAATTAGTTTATGGGATCAAAGCTTAAAGCCATGTGTAAAATTAACCCCA
CTCTGTGTTACTTTAAATTGCACTGAT------------------------TTT----------------
----------------------------------------------------------------------
-------ACTAATGCCACTAGTGTG---------------------GGGGGA------------------
------GGAGAAGTGAAAAATTGCTCTTTCAATATCACCACACCTATAAGAGGTAAGATGCAGAAAGAAT
ATGCACTTCTTTATAAACTTGATATAGTACCAATA------GATAAT---------------------GA
TAAT------------------GATAATACTAGCTATAGGTTGATAAGTTGTAACACCTCAGTCATTACA
CAGGCCTGTCCAAAGGTAACCTTTGAGCCAATTCCCATACATTATTGTGCCCCGGCTGGTTTTGCGATTC
TAAAGTGTAATTATAAGAAGTTCAATGGATCAGGACCATGTACAAATGTCAGCACAGTACAATGTACACA
TGGAATTAGGCCAGTAGTATCAACTCAACTGCTGTTAAATGGCAGTCTAGCAGAAGAAGATGTAGTAATT
AGATCCGCCAATTTCTCGGACAATGCTAAAATCATAATAGTACAGCTGAATGAAACTGTAGAAATTAATT
GTACAAGACCCAACAACAATACAAGAAAAAGTATACATATAGGACCAGGCAGAGCATTTTATACAACAGG
AGGAATAATAGGAGACATAAGACAAGCACATTGTAACCTTAGTAGAGCAAAATGGAATGACACTTTAAAA
CAGATAGTTACAAAGTTAAGAGAA------CAATTTGGG------AATAAAACA---ATAATCTTTAATC
ACTCC---TCAGGAGGGGACCCAGAAATTGTAACACACAGCTTTAATTGTGGAGGGGAATTTTTCTACTG
TAATACAACAAAACTGTTTAATAGT------------------------------ACTTGGAATGTT---
ACT---------------GAAGGGTCA------------------GATGGCATTGAAGGA---AATGACA
CA---------ATCACACTCCCATGCAGAATAAAACAAATTGTAAACATGTGGCAGGAAGTAGGAAAAGC
AATGTATGCCCCTCCCATCAGAGGA------CAAATTAGATGTTTATCAAATATTACAGGGCTGATATTA
ACAAGAGATGGTGGT------AGCGAGAACGCGACC------------GCCGAGATCTTCAGACCTGGAG
GAGGAGATATGAGGGACAATTGGAGAAGTGAATTATATAAATATAAAGTAGTAAAAATTGAACCATTAGG
AATAGCACCTACCAAGGCAAAGAGAAGAGTGGTGCAGAGAGAAAAAAGA---GCAGTGGGA---------
---------CTAGGAGCTATGTTCCTTGGGTTCTTGGGAGCAGCAGGAAGCACTATGGGCGCAGCGTCAG
TGACGTTGACGGTACAGGCCAGACTATTATTGTCTGGTATAGTGCAACAGCAGAACAATTTGCTGAGAGC
TATTGAGGCGCAACAGCATCTGTTGCAACTCACAGTCTGGGGCATCAAGCAGCTCCAGGCAAGAGTCCTG
GCTGTGGAGAGATACCTAAAGGATCAACAGCTCCTGGGAATTTGGGGTTGCTCTGGAAAACTCATCTGCA
CCACTGCTGTGCCTTGGAATACTAGTTGGAGT---AATAAATCTCTGGATGATATTTGGAATAACATGAC
CTGGATGGAGTGGGAAAGAGAAATTGATAATTACACAGGCTTAATATACACCTTAATTGAAGAATCGCAA
AACCAACAAGAAAAGAATGAACAAGAATTATTGGCATTAGATAAATGGGCAAGTTTGTGGAATTGGTTTG
ACATATCAAACTGGCTGTGGTATATAAAAATATTCGTAATGATAGTAGGAGGCTTGGTAGGTTTAAGAAT
AGTTTTTTCTGTACTTTCTATAGTGAATAGAGTTAGGCAGGGATACTCACCATTATCGTTCCAGATCCGC
CCCCCAGCCCCGAGGGGACCCGACAGGCCCGAAGGAACCGGAGAAGAAGGTGGAGAGAGAGACAGAGAA-
--GGATCCGGACCATTAGTGGATGGATTCTTAGCACTTATCTGGGTCGACCTGCGGAGCCTGTGCCTCTT
CAGCTACCACCGCTTGAGAGACTTACTCTTGATTGTAACGAGGATTGTGGAACTTCTGGGA---CGCAGG
GGGTGGGAACTCCTCAAATATTGGTGGAATCTCCTACAGTATTGGAGTCAGGAACTAAAGAATAGTGCTG
TTAGCTTGCTCAACGCCATAGCCATCGCAGTAGCTGAGGGGACTGATAGGGTTATAGAAGTAGTGCAAAG
AGCTTGTAGAGCTATTCTCCACATACCTACACGAATAAGACAGGGCTTGGAAAGGGCTTTGCTA---
>JN002060 
ATGAGAGTGAAGGAG---------AAATATCAGCAC---TTGTGGAGATGGGGGTGG-------------
--------AGATGGGGC---------ACCATGCTCCTTGGGATGTTGATGATC---TGTAGTGCT---AC
AGAAAAATTGTGGGTCACAGTCTATTATGGGGTACCTGTGTGGAAGGAAGCAACCACCACTCTATTTTGT
GCATCAGATGCTAAAGCATATGATACAGAGGTACATAATGTTTGGGCCACACATGCCTGTGTACCCACAG
ACCCCAACCCACAAGAAGTATTATTGGAGAATGTGACAGAAAACTTTAACATGTGGAAAAATAACATGGT
AGAACAAATGCATGAGGATATAATTAGTTTATGGGATCAAAGCCTAAAGCCATGCGTAAAATTAACCCCA
CTCTGTGTTACTTTAAATTGCACTGAT------------------------TTG----------------
--AGG---------AATGCTACT-----------------------------------------------
-------AATACCACTAGTAGTAGC---------------------GGGAGA---ACAGTGGAG------
---GGAGGAGAAATGAAGAATTGCTCTTTCAATATCACCACAAGTATAAGAGATAAAATGCAGAAAGAAT
ATGCACTTTTTTATAAACTTGATATAGTACCAATA------GAAAAG---------------------GA
TAAT------------------------ACTAGCTATAGGTTGATAAATTGTAACACCTCAGTCATTACA
CAGGCCTGTCCAAAGGTATCCTTTACGCCAATTCCCATACATTATTGTGCCCCGGCTGGTTTTGCGATTC
TAAAGTGTAATAATAAGAGGTTCAATGGAACAGGACCATGTACAAATGTCAGCACAGTACAATGTACACA
TGGAATTAGGCCAGTAGTATCAACTCAACTACTGTTAAATGGCAGTCTAGCAGAAGAAGAGGTAGTAATT
AGATCCGCCAATTTCTCGGACAATGCTAAAAACATAATAGTACAGCTGAATGAAACTGTAGAAATTAATT
GTACAAGACCCAATAACAATACCAGAAAAAGCATACCTATAGGACCAGGCAGAGCAATTTATACAACAGG
AGGAATAATAGGAGATATGAGACAAGCACATTGTAATCTTAGTAGAGCAAAATGGAACGACACTTTAAAA
CAGATAGCTACAAAGTTAAGAGAA------CAATTTGGG------AATAAAACA---ATAGTCTTTAATC
AATCC---TCAGGAGGGGACCCAGAAATTGTAACGCACAGTTTTAATTGTGGAGGGGAATTTTTCTACTG
TAATACAACACAACTGTTTAATAGT------------------------------ACTTGGAATGAT---
ACT---------------GAAGAGTCA------------------AATGGCATTGAAGGA---AATGACA
CA---------ATCACACTCCCATGCAGAATAAAACAAATTGTAAACATGTGGCAGGAAGTAGGAAAAGC
AATGTATGCCCCTCCCATCAGAGGA------CAAATTAGATGTTCATCAAATATTACAGGGTTAATATTA
ACAAGGGATGGTGGT------GATACCGAGAACGGG------------ACAGAGATCTTCAGACCTGGAG
GAGGAGATATGAGGGACAATTGGAGAAGTGAATTATATAAATATAAAGTAGTAAAAATTGAACCATTAGG
AATAGCACCCACCAAGGCAAAGAGAAGAGTGGTGCAGAGAGAAAAAAGA---GCAGTAGGA---------
---------ATAGGAGCTATGTTCCTTGGGTTCTTGGGAGCAGCAGGAAGCACTATGGGCGCAGCGTCAG
TGACGCTGACGGTACAGGCCAGACTATTATTGTCTGGTATAGTGCAACAGCAGAACAATTTGCTGAGGGC
TATTGAGGCGCAACAGCATCTGTTGCAACTCACAGTCTGGGGCATCAAGCAGCTCCAGGCAAGAGTCCTG
GCTGTGGAAAGATACCTAAAGGATCAACAGCTCCTGGGGATTTGGGGTTGCTCTGGAAAACTCATTTGCA
CCACTGCTGTGCCTTGGAATACTAGTTGGAGT---AATAAATCTCTGGATTATATTTGGAATAACATGAC
CTGGATGGAATGGGAAAGAGAAATTAGTAATTACACAAGCTTAATATACACCTTAATTGAAGAATCGCAA
AACCAACAAGAAAAGAATGAACAAGAATTATTGGCATTAGATAAATGGGCAAGTTTGTGGAATTGGTTTG
ACATATCAAACTGGCTGTGGTATATAAAAATATTCATAATGATAGTAGGAGGCTTGGTAGGTTTAAGAAT
AGGTTTTTCTGTACTTTCTATAGTGAATAGAGTTAGGCAGGGATACTCACCATTATCGTTCCAGATCCGC
CTCCCAGCCCCGAGGGGACCCGACAGGCCCGGAGGAACCGAAGAAGAAGGTGGAGAGAGAGACAGAGAC-
-----------------------GGATCCTTGGCACTTATCTGGGACGATCTGCGGAGCCTGTGCCTCTT
CAGCTACCACCGCTTGAGAGACTTACTCTTGATTGTAACGAGGATTGTGGAACTTCTGGGA---CGCAGG
GGGTGGGAAGCCCTCAAATATTGGTGGAATCTCCTACAGTATTGGAGTCAGGAACTAAAGAATAGTGCTG
TTAGCTTGCTCAATGCCACAGCCATAGCAGTAGCTGAGGGGACAGATAGGGTTATAGAAGTAGTACAAGG
AGCTTGTAGAGCTATTCGCCACATACCTAGAAGAATAAGACAGGGCTTGGAAAGGATTTTGCTA---
>JN002056 
ATGAGAGTGAAGGAG---------AAATATCAGCAC---TTGTGGAGATGGGGGTGG-------------
--------AGATGGGGC---------ACCATGCTCCTTGGGATGTTGATGATC---TGTAGTGCT---AC
AGAAAAATTGTGGGTCACAGTCTATTATGGGGTACCTGTGTGGAAGGAAGCAACCACCACTCTATTTTGT
GCATCAGATGCTAAAGCATATGATACAGAGGTACATAATGTTTGGGCCACACATGCCTGTGTACCCACAG
ACCCCAACCCACAAGAAGTATTATTGGAGAATGTGACAGAAAACTTTAACATGTGGAAAAATAACATGGT
AGAACAAATGCATGAGGATATAATTAGTTTATGGGATCAAAGCCTAAAGCCATGCGTAAAATTAACCCCA
CTCTGTGTTACTTTAAATTGCACTGAT------------------------TTG----------------
--AGG---------AATGCTACT-----------------------------------------------
-------AATACCACTAGTAGTAGC---------------------GGGAGAATGACAGTGGAG------
---GGAGGAGAAATGAAGAATTGCTCTTTCAATATCACCACAAGTATAAGAGATAAAATGCACAAAGAAT
ATGCATTTTTTTATAAACTTGATATAGTACCAATA------GAAAAG---------------------GA
TAAT------------------------ACTAGCTATAGGTTGATAAATTGTAACACCTCAGTCATTACA
CAGGCCTGTCCAAAGGTATCCTTTAGGCCAATTCCCATACATTATTGTGCCCCGGCTGGTTTTGCGATTC
TAAAGTGTAATAATAAGAGGTTCAATGGAACAGGACCATGTACAAATGTCAGCACAGTACAATGTACACA
TGGAATTAGGCCAGTAGTATCAACTCAACTACTGTTAAATGGCAGTCTAGCAGAGGAAGAGGTAGTAATT
AGATCCGCCAATTTCTCGGACAATGCTAAAAACATAATAGTACAGCTGAATGAAACTGTAGAAATTAATT
GTACAAGACCCAATAACAATACCAGAAAAAGCATACCTATAGGACCAGGCAGAGCAATTTATACAACAGG
AGGAATAATAGGAGATATAAGACAAGCACATTGTAATCTTAGTAGAGCAAAATGGAACGACACTTTAAAA
CAGATAGCTACAAAGTTAAGAGAA------CAATTTGGG------AATAAAACA---ATAGTCTTTAATC
AATCC---TCAGGAGGGGACCCAGAAATTGTAACGCACAGTTTTAATTGTGGAGGGGAATTTTTCTACTG
TAATACAACACAACTGTTTAATAGT------------------------------ACTTGGAATGAT---
ACT---------------GAAGAGTCA------------------AAGGGCATTGAAGGA---AATGACA
CA---------ATCACACTCCCATGCAGAATAAAACAAATTGTAAACATGTGGCAGGAAGTAGGAAAAGC
AATGTATGCCCCTCCCATCAGAGGA------CAAATTAGATGTTCATCAAATATTACAGGGTTAATATTA
ACAAGGGATGGTGGT------GATACCGAGAACGGG------------ACAGAGATCTTCAGACCTGGAG
GAGGAGATATGAGGGACAATTGGAGAAGTGAATTATATAAATATAAAGTAGTAAAAATTGAACCATTAGG
AATAGCACCCACCAAGGCAAAGAGAAGAGTGGTGCAGAGAGAAAAAAGA---GCAGTGGGA---------
---------ATAGGAGCTGTGTTCCTTGGGTTCTTGGGAGCAGCAGGAAGCACTATGGGCGCAGCGTCAG
TGACGCTGACGGTACAGGCCAGACTATTATTGTCTGGTATAGTGCAGCAACAGAACAATTTGCTGAGGGC
TATTGAGGCGCAACAGCATCTGTTGCAACTCACAGTCTGGGGCATCAAGCAGCTCCAGGCAAGAGTCCTG
GCTGTGGAAAGATACCTAAAGGATCAACAGCTCCTGGGGATTTGGGGTTGCTCTGGAAAACTCATTTGCA
CCACTGCTGTGCCTTGGAATACTAGTTGGAGT---AATAAATCTCTGGATTATATTTGGAATAACATGAC
CTGGATGGAATGGGAAAGAGAAATTGATAACTACACAGGCTTAATATACACCTTAATTGAAGAATCGCAA
AACCAACAAGAAAAGAATGAACAAGAATTATTGGCATTAGATAAATGGGCAAGTTTGTGGAATTGGTTTG
ACATATCAAACTGGCTGTGGTATATAAAAATATTCATAATGATAGTAGGAGGCTTGGTAGGTTTAAGAAT
AGTTTTTTCTGTACTTTCTATAGTGAATAGAGTTAGGCAGGGATACTCACCATTATCGTTCCAGACCCGC
CCCCCAGCCCAGAGGGGACCCGACAGGCCCGGAGGAACCGAAGAAGAAGGTGGAGAGAGAGACAGAGAC-
-----------------------GGATCCTTGGCACTTATCTGGGACGATCTGCGGAGCCTGTGCCTCTT
CAGCTACCACCGCTTGAGAGACTTACTCTTGATTGTAACGAGGATTGTGGAACTTCTGGGA---CGCAGG
GGGTGGGAAGCCCTCAAATATTGGTGGAATCTCCTACAGTATTGGAGTCAGGAACTAAAGAATAGTGCTG
TTAGCTTGCTCAATGCCACAGCCATAGCAGTAGCTGAGGGGACAGATAGGGTTATAGAAGTAGTACAAGG
AGCTTGTAGAGCTATTCGCCACATACCTAGAAGAATAAGACAGGGCTTGGAAAGGATTTTGCTA---
>DQ890516 
ATGAAAGTGAAGGGGATCAGGAAGAATTATCCACGC---TTG------------TGG-------------
--------ACATGGGGC---------ATGATGCTCCTTGGGATGTTAATGATC---TGTAATGTT---GC
AGGAAATTTGTGGGTCACAGTCTATTATGGGGTACCTGTGTGGAAAGAAGCAACCACCACTCTATTTTGT
GCATCAGATGCTAAAGCATATGATACAGAGGTACATAATGTTTGGGCCACACATGCCTGTGTACCCACAG
ACCCCAACCCACAAGAAGTATTATTGGAGAATGTGACAGAAAACTTTAACATGTGGAAAAATAACATGGT
AGAACAAATGCATGAGGATATAATTAGTTTATGGGATCAAAGCCTAAAGCCATGTGTAAAATTAACCCCA
CTCTGTGTTACTTTAAATTGCACTGAT------------------------TTG----------------
--AGG---------AGTGCTACT-----------------------------------------------
-------AATACCACTAATAGTAGC---------------------AGGAGA---ACAGTGGAG------
---GGAGGAGAAATGAAGAATTGCTCTTTCAATATCACCACAAGTATAAGAGATAAAATGCAGAAAGAAT
ATGCACTTTTTTATAAACTTGATATAACCCCAATA------GCAAAT---------------------GA
TAAT------------------------ACTAGCTATAGGTTGATAAATTGTAACACCTCAGTCATTACA
CAGGCCTGTCCAAAGGTAACCTTTGAGCCAATTCCCATACATTATTGTGCCCCGGCTGGTTTTGCGATTC
TAAAGTGTAATAATAAGAGGTTCAATGGAACAGGACCATGTACAAATGTCAGCACAGTACAATGTACACA
TGGAATTAGGCCAGTAGTATCAACTCAACTACTGTTAAATGGCAGTCTAGCAGAGGAAGAGGTAGTAATT
AGATCCGCCAATTTCTCGGACAATGCTAAAAACATAATAGTACAGCTGAATGAAACTGTAGAAATTAATT
GTACAAGACCCAATAACAATACCAGAAAAAGCATACCTATAGGACCAGGCAGAGCAATTTATACAACAGG
AGGAATAATAGGAGATATAAGACAAGCACATTGTAATCTTAGTAGAGCAAAATGGAATGACACTTTAAAA
CAGATAGCTACAAAGTTAAGAGAA------CAATTTGGG------AATAAAACA---ATAGTCTTTAATC
AATCC---TCAGGAGGGGACCCAGAAATTGTAACGCACAGTTTTAATTGTGGAGGGGAATTTTTCTACTG
TAATACAACACAACTGTTTAATAGT------------------------------ACTTGGAATGAT---
ACT---------------GAAGAGTCA------------------AATGGCATTGAAGGA---AATGACA
CA---------ATCACACTCCCATGCAGAATAAAACAAATTGTAAACATGTGGCAGGAAGTAGGAAAAGC
AATGTATGCCCCTCCCATCAGAGGA------CAAATTAGATGTTCATCAAGTATTACAGGGTTAATATTA
ACAAGGGATGGTGGT------GATACCGAGAACGGG------------ACAGAGATCTTCAGACCTGGAG
GAGGAGATATGAGGGACAATTGGAGAAGTGAATTATATAAATATAAAGTAGTAAAAATTGAACCATTAGG
AATAGCACCCACCAAGGCAAAGAGAAGAGTGGTGCAGAGAGAAAAAAGA---GCAGTAGGA---------
---------ATAGGAGCTATGTTCCTTGGGTTCTTGGGAGCAGCAGGAAGCACTATGGGCGCAGCGTCAG
TGACGCTGACGGTACAGGCCAGACTATTATTGTCTGGTATAGTGCAACAGCAGAACAATTTGCTGAGGGC
TATTGAGGCGCAACAGCATCTGTTGCAACTCACAGTCTGGGGCATCAAGCAGCTCCAGGCAAGAGTCCTG
GCTGTGGAAAGATACCTAAAGGATCAACAGCTCCTGGGGATTTGGGGTTGCTCTGGAAAACTCATTTGCA
CCACTGCTGTGCCTTGGAATACTAGTTGGAGT---AATAAATCTCTGGATTATATTTGGAATAACATGAC
CTGGATGGAATGGGAAAGAGAAATTAGTAATTACACAAGCTTAATATACACCTTAATTGAAGAATCGCAA
AACCAACAAGAAAAGAATGAACAAGAATTATTGGCATTAGATAAATGGGCAAGTTTGTGGAATTGGTTTG
ACATATCAAACTGGCTGTGGTATATAAAAATATTCATAATGATAGTAGGAGGCTTGGTAGGTTTAAGAAT
AGTTTTTTCTGTACTTTCTATAGTGAATAGAGTTAGGCAGGGATACTCACCATTATCGTTCCAGATCCGC
CCCCCAGCCCCGAGGGGACCCGACAGGCCCGGAGGAACCGAAGAAGAAGGTGGAGAGAGAGACAGAGAC-
--GGATCCGGTCGATTAGTGGATGGATTCTTAGCACTTATCTGGGTCGACCTGCGGAGCCTGTGCCTCTT
CAGCTACCACCGCTTGAGAGACTTACTCTTGATTGTAACGAGGATTGTGGAACTTCTGGGA---CGCAGG
GGGTGGGAACTCCTCAAATATTGGTGGAATCTCCTACAGTATTGGAGTCAGGAACTAAAGAATAGTGCTG
TTGGCTTGCTCAACGCCATAGCCATACCAGTAGCTGAGGGGACTGATAGGGTTATAGAAGTAGTACAAAG
AGCTTGTAGAGCTATTCTCCACATACCTACACGAATAAGACAGGGCTTGGAAAGGGCTTTGCTA---
>DQ976426 
ATGAGAGTGATGGGGATCAGGAAGAATTATCAGCAC---TTG------------TGG-------------
--------AAATGGGGC---------ATGATGCTCCTCGGGATGTTAATGATC---TGTAATGTT---GC
AGGAAATTTGTGGGTCACAGTCTATTATGGGGTACCTGTGTGGAAAGAAGCAACCACCACTCTATTTTGT
GCATCAGATGCTAAAGCATATGATACAGAGGTACATAATGTTTGGGCCACACATGCCTGTGTACCCACAG
ACCCCAACCCACAAGAAGTATTATTGGAGAATGTGACAGAAAACTTTAACATGTGGAAAAATAACATGGT
AGAACAAATGCATGAGGATATAACTAGTTTATGGGATCAAAGCCTAAAGCCATGTGTAAAATTAACCCCA
CTCTGTATTACTTTAAATTGCACTGAT------------------------TTG----------------
--AGG---------AATACTACT-----------------------------------------------
-------AATGCCACTAGTAGTAGC---------------------GGGGGA---ACGATGGGG------
---GGAGGAGAAATGAAAAATTGCTCTTTCAATATCACCACAAGTATAAGAGATAAAATGCAGAAAGAAT
ATGCACTTTTTTATAAACTTGATATAATACCAATA------GCAAAT---------------------GA
TAAT------------------------ACTAGCTATAGGTTGATAAATTGTAACACCTCAGTCATTACA
CAGGCCTGTCCAAAGGTAACCTTTGAGCCAATTCCCATACATTATTGTGCCCCGGCTGGTTTTGCGATTC
TAAAGTGTAATAATAAGAGGTTCAATGGAACAGGACCATGTACAAATGTCAGCACAGTACAATGTACACA
TGGAATTAGGCCAGTAGTATCAACTCAACTACTGTTAAATGGCAGTCTAGCAGAGGAAGAGGTAGTAATT
AGATCCGCCAATTTCTCGGACAATGCTAAAAACATAATAGTACAGCTGAATGAAACTGTAGAAATTAATT
GTACAAGACCCAATAACAATACCAGAAAAAGTATACCTATAGGACCAGGCAGAGCAATTTATACAACAGG
ACAAATAATAGGAGATATAAGACAAGCACATTGTAACCTCAGTAGAGCAAAATGGAATGAAACTTTAAAA
CAAATAGTTACAAAGTTAAGAGAA------CAATTTGGG------AATAAAACA---ATAGTCTTTAATC
AATCC---TCAGGAGGGGACCCAGAAATTGTAACACACAGTTTTAATTGTGGAGGGGAATTTTTCTATTG
TAATTCAACACAACTGTTTAATAGT------------------------------ACTTGGAATATT---
ACT---------------GAAGAGTCA------------------AATAGCATTGAAGGA---AATGACA
CA---------ATCACACTCCCATGCAGAATAAAACAAATTGTAAACATGTGGCAGGAAGTTGGAAAAGC
AATGTATGCCCCTCCCATCAGAGGA------CAAATTAGATGTTCATCAAATATTACAGGGCTGATATTA
ACAAGAGATGGTGGT---AACGAGAACGTGAATGAG------------ACCGAGATCTTCAGACCTGGAG
GAGGAGATATGAGGGACAATTGGAGAAGTGAATTATATAAATATAAAGTAGTAAAAATTGAACCATTAGG
AGTAGCACCCACCAAGGCAAAGAGAAGAGTGGTGCAGAGAGAAAAAAGA---GCAGTAGGA---------
---------ATAGGAGCTATGTTCCTTGGGTTCTTGGGAGCAGCAGGAAGCACTATGGGCGCAGCGTCAG
TGACGCTGACGGTACAGGCCAGACTATTATTGTCTGGTGTAGTGCAACAGCAGAACAATTTGCTGAGGGC
TATTGAGGCGCAACAGCATCTGTTGCAACTCACAGTCTGGGGCATCAAGCAGCTCCAGGCAAGAGTCCTG
GCTGTGGAAAGATACCTAAAGGATCAACAGCTCCTGGGGATTTGGGGTTGC-------------------
----------------------------------------------------------------------
----------------------------------------------------------------------
----------------------------------------------------------------------
----------------------------------------------------------------------
----------------------------------------------------------------------
----------------------------------------------------------------------
----------------------------------------------------------------------
----------------------------------------------------------------------
----------------------------------------------------------------------
----------------------------------------------------------------------
-------------------------------------------------------------------
>DQ976429 
ATGAGAGTGATGGGGATCAGGAAGAATTATCAGCAC---TTG------------TGG-------------
--------AAATGGGGC---------ATGATGCTCCTTGGGATGTTAACGATC---TGTAATGTT---GC
AGGAAATTTGTGGGTCACAGTCTATTATGGGGTACCTGTGTGGAAAGAAGCAACCACCACTCTATTTTGT
GCATCAGATGCTAAAGCATATGATACAGAGGTACATAATGTTTGGGCCACACATGCCTGTGTGCCCACAG
ACCCCAACCCACAAGAAGTATTATTGGAGAATGTGACAGAAAACTTTAACATGTGGAAAAATAACATGGT
AGAACAAATGCATGAGGATATAATTAGTTTATGGGATCAAAGCCTAAAGCCATGTGTAAAATTAACCCCA
CTCTGTGTTACTTTAAATTGCACTGAT------------------------TTG----------------
--AGG---------AATACTACT-----------------------------------------------
-------AATGCCACTAGCAGTAGC---------------------GGGGGA---ACGATGGGG------
---GGAGGAGAAATGAAAAATTGCTCTTTCAATATCACCACAAGTATAAGAGATAAAATGCAGAAAGAAT
ATGCACTTTTTTATAAACTTGATATAATACCAATA------GCAAAT---------------------GA
TAAT------------------------ACTAGCTATAGGTTGATAAATTGTAACACCTCAGTCATTACA
CAGGCCTGTCCAAAGGTAACCTTTGAGCCAATTCCCATACATTATTGTGCCCCGGCTGGTTTTGCGATTC
TAAAGTGTAATAATAAGAGGTTCAATGGAACAGGACCATGTACAAATGTCAGCACAGTACAATGTACACA
TGGAATTAGGCCAGTAGTATCAACTCAACTACTGTTAAATGGCAGTCTAGCAGAGGAAGAGGTAGTAATT
AGATCCGCCAATTTCTCGGACAATGCTAAAAACATAATAGTACAGCTGAATGAAACTGTAGAAATTAATT
GTACAAGACCCAATAACAATACCAGAAAAAGTATACCTATAGGACCAGGCAGAGCAATTTATACAACAGG
ACAAATAATAGGAGATATAAGACAAGCACATTGTAACCTCAGTAGAGCAAAATGGAATGAAACTTTAAAA
CAAATAGTTACAAAGTTAAGAGAA------CAATTTGGG------AATAAAACA---ATAGTCTTTAATC
AATCC---TCAGGAGGGGACCCAGAAATTGTAACACACAGTTTTAATTGTGGAGGGGAATTTTTCTATTG
TAATTCAACACAACTGTTTAATAGT------------------------------ACTTGGAATATT---
ACT---------------GAAGAGTCA------------------AATAGCATTGAGGGA---AATGACA
CA---------ATCACACTCCCATGCAGAATAAAACAAATTGTAAACATGTGGCAGGAAGTAGGAAAAGC
AATGTATGCCCCTCCCATCAGAGGA------CAAATTAGATGTCCATCAAATATTACAGGGCTGATATTA
ACAAGAGATGGTGGT---AACGAGAACGAGAATGAG------------ACCGAGATCTTCAGACCTGGAG
GAGGAGATATGAGGGACAATTGGAGAAGTGAATTATATAAATATAAAGTAGTAAAAATTGAACCATTAGG
AGTAGCACCCACCAAGGCAAAGAGAAGAGTGGTGCAGAGAGAAAAAAGA---GCAGTAGGA---------
---------ATAGGAGCTATGTTCCTTGGGTTCTTGGGAGCAGCAGGAAGCACTATGGGCGCAGCGTCAG
TGACGCTGACGGTACAGGCCAGACTATTATTGTCTGGTATAGTGCAACAGCAGAACAATTTGCTGAGGGC
TATTGAGGCGCAACAGCATCTGTTGCAACTCACAGTCTGGGGCATCAAGCAGCTCCAGGCAAGAGTCCTG
GCTGTGGAAAGATACCTAAAGGATCAACAGCTCCTGGGGATTTGGGGTTGCTCTGGAAAACTCATTTGCA
CCACTGCTGTGCCTTGGAATAGTAGTTGGAGT---AATAAATCTCTGGATCAGATTTGGGATAACATGAC
CTGGATGGAATGGGAAAGAGAAATTAGTAATTACACAAGCTTAGTATACACCTTAATTGAAGAATCGCAA
AACCAACAAGAAAAGAATGAACAAGAATTATTGGCATTAGATAAATGGGCAAGTTTGTGGAATTGGTTTG
ACATATCAAACTGGCTGTGGTATATAAAAATATTCATAATGATAGTAGGAGGCTTGGTAGGTTTAAGAAT
AGTTTTTTCTGTACTTTCTATAGTGAATAGAGTTAGGCAGGGATACTCACCATTATCGTTCCAGATCCGC
CCCCCAGCCCCGAGGGGACCCGACAGGCCCGGAGGAACCGAAGAAGAAGGTGGAGAGAGAGACAGAGAC-
--GGATCCGGTCGATTAGTGGATGGATTCTTAGCGCTTATCTGGGTCGACCTGCGGAGCCTGTGCCTCTT
CAGCTACCACCGCTTGAGAGACTTACTCTTGATTGTAACGAGGATTGTGGAACTTCTGGGA---CGCAGG
GGGTGGGAACTCCTCAAATATTGGTGGAATCTCCTACAGTATTGGAGTGAGGAACTAAAGAATAGTGCTG
TTAGCTTGCTCAACGCCATAGCCATAGCAGTAGCTGAGGGGACTGATAGGGTTATAGAAGTAGTACAAAG
AGCTTGTAGAGCTATTCTCCACATACCTACACGAATAAGACAGGGCTTGGAAAGGGCTTTGCTA---
>DQ976432 
ATGAGAGTGATGGGGATCAGGAAGAATTATCAGCAC---TTG------------CGG-------------
--------AAATGGGGC---------ATGATGCTCCTTGGGATGTTAATGATC---TGTAATGTT---GC
AGGAAATTTGTGGGTCACAGTCTATTATGGGGTACCTGTGTGGAAAGAAGCAACCACCACTCTATTTTGT
GCATCAGATGCTAAAGCATATGATACAGAGGTACATAATGTTTGGGCCACACATGCCTGTGTGCCCACAG
ACCCCAACCCACAAGAAGTATTATTGGAGAATGTGACAGAAAACTTTAACATGTGGAAAAATAACATGGT
AGAACAAATGCATGAGGATATAATTAGTTTATGGGATCAAAGCCTAAAGCCATGTGTAAAATTAACCCCA
CTCTGTGTTACTTTAAATTGCACTGAT------------------------TTG----------------
--AGG---------AATACTACT-----------------------------------------------
-------AATGCCACTAGTAGTAGC---------------------GGGGGA---ACGATGGGG------
---GGAGGAGAAATGAAAAATTGCTCTTTCAATATCACCACAAGTATAAGAGATAAAATGCAGAAAGAAT
ATGCACTTTTTTATAAACTTGATATAATGCCAATA------GCAAAT---------------------GA
TAAT------------------------ACTAGCTATAGGTTGATAAATTGTAACACCTCAGTCATTACA
CAGGCCTGTCCAAAGGTAACCTTTGAGCCAATTCCCATACATTATTGTGCCCCGGCTGGTTTTGCGATTC
TAAAGTGTAATAATAAGAGGTTCAATGGAACAGGACCATGTACAAATGTCAGCACAGTACAATGTACACA
TGGAATTAGGCCAGTAGTATCAACTCAACTACTGTTAAATGGCAGTCTAGCAGAGGAAGAGGTAGTAATT
AGATCCGCCAATTTCTCGGACAATGCTAAAAACATAATAGTACAGCTGAATGAAACTGTAGAAATTAATT
GTACAAGACCCAATAACAATACCAGAAAAAGTATACCTATAGGACCAGGCAGAGCAATTTATACAACAGG
ACAAATAATAGGAGATATAAGACAAGCACATTGTAACCTCAGTAGAGCAAAATGGAATGAAACTTTAAAA
CAAATAGTTACAAAGTTAAGAGAA------CAATTTGGG------AATAAAACA---ATAGTCTTTAATC
AATCC---TCAGGAGGGGACCCAGAAATTGTAACACACAGTTTTAATTGTGGAGGGGAATTTTTCTATTG
TAATTCAACACAACTGTTTAATAGT------------------------------ACTTGGAATATT---
ACT---------------GAAGAGTCA------------------AATAGCATTGAAGGA---AATGACA
CA---------ATCACACTCCCATGCAGAATAAAACAAATTGTAAACATGTGGCAGGAAGTAGGAAAAGC
AATGTATGCCCCTCCCATCAGAGGA------CAAATTAGATGTTCATCAAATATTACAGGGCTGATATTA
ACAAGAGATGGTGGT---AACGAGAACGAGAATGAG------------ACCGAGATCTTCAGACCTGGAG
GAGGAGATATGAGGGACAATTGGAGAAGTGAATTATATAAATATAAAGTAGTAAAAATTGAACCATTAGG
AGTAGCACCCACCAAGGCAAAGAGAAGAGTGGTGCAGAGAGAAAAAAGA---GCAGTAGGA---------
---------ATAGGAGCTATGTTCCTTGGGTTCTTGGGAGCAGCAGGAAGCACTATGGGCGCAGCGTCAG
TGACGCTGACGGTACAGGCCAGACTATTATTGTCTGGTATAGTGCAACAGCAGAACAATTTGCTGAGGGC
TATTGAGGCGCAACAGCATCTGTTGCAACTCACAGTCTGGGGCATCAAGCAGCTCCAGGCAAGAGTCCTG
GCTGTGGAAAGATACCTAAAGGATCAACAGCTCCTGGGGATTTGGGGTTGCTCTGGAAAACTCATTTGCA
CCACTGCTGTGCCTTGGAATAGTAGTTGGAGT---AATAAATCTCTGGATCAGATTTGGGATAACATGAC
CTGGATGGAATGGGAAAGAGAAATTAGTAATTACACAAGCTTAATATACACCTTAATTGAAGAATCGCAA
AACCAACAAGAAAAGAATGAACAAGAATTATTGGCATTAGATAAATGGGCAAGTTTGTGGAATTGGTTTG
ACATATCAAACTGGCTGTGGTATATAAAAATATTCATAATGATAGTAGGAGGCTTGGTAGGTTTAAGAAT
AGTTTTTTCTGTACTTTCTATAGTGAATAGAGTTAGGCAGGGATACTCACCATTATCGTTCCAGATCCGC
CCCCCAGCCCCGAGGGGACCCGACAGGCCCGGAGGAACCGAAGAAGAAGGTGGAGAGAGAGACAGAGAC-
--GGATCCGGTCGATTAGTGGATGGATTCTTAGCGCTTATCTGGGTCGACCTGCGGAGCCTGTGCCTCTT
CAGCTACCACCGCTTGAGAGACTTACTCTTGATTGTAACGAGGATTGTGGAACTTCTGGGA---CGCAGG
GGGTGGGAACTCCTCAAATATTGGTGGAATCTCCTACAGTATTGGAGTGAGGAACTAAAGAATAGTGCTG
TTAGCTTGCTCAACGCCATAGCCATAGCAGTAGCTGAGGGGACTGATAGGGTTATAGAAGTAGTACAAAG
AGCTTGTAGAGCTATTCTCCACATACCTACACGAATAAGACAGGGCTTGGAAAGGGCTTTGCTA---
>DQ976431 
ATGAGAGTGATGGGGATCAGGAAGAATTATCAGCAC---TTG------------TGG-------------
--------AAATGGGGC---------ATGATGCTCCTTGGGATGTTAATGATC---TGTAATGTT---GC
AGGAAATTTGTGGGTCACAGTCTATTACGGGGTACCTGTGTGGAAAGAAGCAACCACCACTCTATTTTGT
GCATCAGATGCTAAAGCATATGATACAGAGGTACATAATGTTTGGGCCACACATGCCTGTGTGCCCACAG
ACCCCAACCCACAAGAAGTATTATTGGAGAATGTGACAGAAAACTTTAACATGTGGAAAAATAACATGGT
AGAACAAATGCATGAGGATATAATTAGTTTATGGGATCAAAGCCTAAAGCCATGTGTAAAATTAACCCCA
CTCTGTGTTACTTTAAATTGCACTGAT------------------------TTG----------------
--AGG---------AATACTACT-----------------------------------------------
-------AATGCCACTAGTAGTAGT---------------------GGGGGA---ACGATGGGG------
---GGAGGAGAAATGAAAAATTGCTCTTTCAATATCACCACAAGTATAAGGGATAAAATGCAGAAAGAAT
ATGCACTTTTTTATAAACTTGATATAATACCAATA------GCAAAT---------------------GA
TAAT------------------------ACTAGCTATAGGTTGATAAATTGTAACACCTCAGTCATTACA
CAGGCCTGTCCAAAGGTAACCTTTGAGCCAATTCCCATACATTATTGTGCCCCGGCTGGTTTTGCGATTC
TAAAGTGTAATAATAAGAGGTTCAACGGAACAGGACCATGTACAAATGTCAGCACAGTACAATGTACACA
TGGAATTAGGCCAGTAGTATCAACTCAACTACTGTTAAATGGCAGTCTAGCAGAGGAAGAGGTAGTAATT
AGGTCCGCCAATTTCTCGGACAATGCTAAAAACATAATAGTACAGCTGAATGAAACTGTAGAAATTAATT
GTACAAGACCCAATAACAATACCAGAAAAAGTATACCTATAGGACCAGGCAGAGCAATTTATACAACAGG
ACAAATAATAGGAGATATAAGACAAGCACATTGTAACCTCAGTAGAGCAAAATGGAATGAAACTTTAAAA
CAAATAGTTACAAAGTTAAGAGAA------CAATTTGGG------AATAAAACA---ATAGTCTTTAATC
AATCC---TCAGGAGGGGACCCAGAAATTGTAACACACAGTTTTAATTGTGGAGGGGAATTTTTCTATTG
TAATTCAACACAACTGTTTAATAGT------------------------------ACTTGGAATATT---
ACT---------------GAAGAGTCA------------------AATAGCATTGAAGGA---AATGACA
CA---------ATCACACTCCCATGCAGAATAAAACAAATTGTAAACATGTGGCAGGAAGTAGGAAAAGC
AATGTATGCCCCTCCCATCAGAGGA------CAAATTAGATGTTCATCAAATATTACAGGGCTGATATTA
ACAAGAGATGGTGGT---AACGAGAACGAGAATGAG------------ACCGAGGTCTTCAGACCTGGAG
GAGGAGATATGAGGGACAATTGGAGAAGTGAATTATATAAATATAAAGTAGTAAAAATTGAACCATTAGG
AGTAGCACCCACCAAGGCAAAGAGAAGAGTGGTGCAGAGAGAAAAAAGA---GCAGTAGGA---------
---------ATAGGAGCTATGTTCCTTGGGTTCTTGGGAGCAGCAGGAAGCACTATGGGCGCAGCGTCAG
TGACGCTGACGGTACAGGCCAGACTATTATTGTCTGGTATAGTGCAACAGCAGAACAATTTGCTGAGGGC
TATTGAGGCGCAACAGCATCTGTTGCAACTCACAGTCTGGGGCATCAAGCAGCTCCAGGCAAGAGTCCTG
GCTGTGGAAAGATACCTAAAGGATCAACAGCTCCTGGGGATTTGGGGTTGCTCTGGAAAACTCATTTGCA
CCACTGCTGTGCCTTGGAATAGTAGTTGGAGT---AATAAATCTCTGGATCAGATTTGGGATAACATGAC
CTGGATGGAATGGGAAAGAGAAATTAGTAATTACACAAGCTTAATATACACCTTAATTGAAGAATCGCAA
AACCAACAAGAAAAGAATGAACAAGAATTATTGGCATTAGATAAATGGGCAAGTTTGTGGAATTGGTTTG
ACATATCAAACTGGCTGTGGTATATAAAAATATTCATAATGATAGTAGGAGGCTTGGTAGGTTTAAGAAT
AGTTTTTTCTGTACTTTCTATAGTGAATAGAGTTAGGCAGGGATACTCACCATTATCGTTCCAGATCCGC
CCCCCAGCCCCGAGGGGACCCGACAGGCCCGGAGGAACCGAAGAAGAAGGTGGAGAGAGAGACAGAGAC-
--GGATCCGGTCGATTAGTGGATGGATTCTTAGCGCTTATCTGGGTCGACCTGCGGAGCCTGTGCCTCTT
CAGCTACCACCGCTTGAGAGACTTACTCTTGATTGTAACGAGGATTGTGGAACTTCTGGGA---CGCAGG
GGGTGGGAACTCCTCAAATATTGGTGGAATCTCCTACAGTATTGGAGTGAGGAACTAAAGAATAGTGCTG
TTAGCTTGCTCAACGCCATAGCCATAGCAGTAGCTGAGGGGACTGATAGGGTTATAGAAGTAGTACAAAG
AGCTTGTAGAGCTATTCTCCACATACCTACACGAATAAGACAGGGCTTGGAAAGGGCTTTGCTA---
>DQ976430 
ATGAGAGTGATGGGGATCAGGAAGAATTATCAGCAC---TTG------------TGG-------------
--------AAATGGGGC---------ATGATGCTCCTTGGGATGTTAATGATC---TGTAATGTT---GC
AGGAAATTTGTGGGTCACAGTCTATTATGGGGTACCTGTGTGGAAAGAAGCAACCACCACTCTATTTTGT
GCATCAGATGCTAAAGCATATGATACAGAGGTACATAATGTTTGGGCCACACATGCCTGTGTGCCCACAG
ACCCCAACCCACAAGAAGTATTATTGGAGAATGTGACAGAAAACTTTAACATGTGGAAAAATAACATGGT
AGAACAAATGCATGAGGATATAATTAGTTTATGGGATCAAAGCCTAAAGCCATGTGTAAAATTAACCCCA
CTCTGTGTTACTTTAAATTGCACTGAT------------------------TTG----------------
--AGG---------AATACTACT-----------------------------------------------
-------AATGCCACTAGTAGTAGC---------------------GGGGGA---ACGATGGGG------
---GGAGGAGAAATGAAAAATTGCTCTTTCAATATCACCACAAGTATAAGAGATAAAATGCAGAAAGAAT
ATGCACTTTTTTATAAACTTGATATAATACCAATA------GCAAAT---------------------GA
TAAT------------------------ACTAGCTATAGGTTGATAAATTGTAACACCTCAGTCATTACA
CAGGCCTGTCCAAAGGTAACCTTTGAGCCAATTCCCATACATTATTGTGCCCCGGCTGGTTTTGCGATTC
TAAAGTGTAATAATAAGAGGTTCAATGGAACAGGACCATGTACAAATGTCAGCACAGTACAATGTACACA
TGGAATTAGGCCAGTAGTATCAACTCAACTACTGTTAAATGGCAGTCTAGCAGAGGAAGAGGTAGTAATT
AGATCCGCCAATTTCTCGGACAATGCTAAAAACATAATAGTACAGCTGAATGAAACTGTAGAAATTAATT
GTACAAGACCCAATAACAATACCAGAAAAAGTATACCTATAGGACCAGGCAGAGCAATTTATACAACAGG
ACAAATAATAGGAGATATAAGACAAGCACATTGTAACCTCAGTAGAGCAAAATGGAATGAAACTTTAAAA
CAAATAGTTACAAAGTTAAGAGAA------CAATTTGGG------AATAAAACA---ATAGTCTTTAATC
AATCC---TCAGGAGGGGACCCAGAAATTGTAACACACAGTTTTAATTGTGGAGGGGAATTTTTCTATTG
TAATTCAACACAACTGTTTAATAGT------------------------------ACTTGGAATATT---
ACT---------------GAAGAGTCA------------------AATAGCATTGAAGGA---AATGACA
CA---------ATCACACTCCCATGCAGAATAAAGCAAATTGTAAACATGTGGCAGGAAGTAGGAAAAGC
AATGTATGCCCCTCCCATCAGAGGA------CAAATTAGATGTTCATCAAATATTACAGGGCTGATATTA
ACAAGAGATGGTGGT---AACGAGAACGAGAATGAG------------ACCGAGATCTTCAGACCTGGAG
GAGGAGATATGAGGGACAATTGGAGAAGTGAATTATATAAATATAAAGTAGTAAAAATTGAACCATTAGG
AGTAGCACCCACCAAGGCAAAGAGAAGAGTGGTGCAGAGAGAAAAAAGA---GCAGTAGGA---------
---------ATAGGAGCTATGTTCCTTGGGTTCTTGGGAGCAGCAGGAAGCACTATGGGCGCAGCGTCAG
TGACGCTGACGGTACAGGCCAGACTATTATTGTCTGGTATAGTGCAACAGCAGAACAATTTGCTGAGGGC
TATTGAGGCGCAACAGCATCTGTTGCAACTCACAGTCTGGGGCATCAAGCAGCTCCAGGCAAGAGTCCTG
GCTGTGGAAAGATACCTAAAGGATCAACAGCTCCTGGGGATTTGGGGTTGCTCTGGAAAACTCATTTGCA
CCACTGCTGTGCCTTGGAATAGTAGTTGGAGT---AATAAATCTCTGGATCAGATTTGGGATAACATGAC
CTGGATGGAATGGGAAAGAGAAATTAGTAATTACACAAGCTTAATATACACCTTAATTGAAGAATCGCAA
AACCAACAAGAAAAGAATGAACAAGAATTATTGGCATTAGATAAATGGGCAAGTTTGTGGAATTGGTTTG
ACATATCAAACTGGCTGTGGTATATAAAAATATTCATAATGATAGTAGGAGGCTTGGTAGGTTTAAGAAT
AGTTTTTTCTGTACTTTCTATAGTGAATAGAGTTAGGCAGGGATACTCACCATTATCGTTCCAGATCCGC
CCCCCAGCCCCGAGGGGACCCGACAGGCCCGGAGGAACCGAAGAAGAAGGTGGAGAGAGAGACAGAGAC-
--GGATCCGGTCGATTAGTGGATGGATTCTTAGCGCTTATCTGGGTCGACCTGCGGAGCCTGTGCCTCTT
CAGCTACCACCGCTTGAGAGACTTACTCTTGATTGTAACGAGGATTGTGGAACTTCTGGGA---CGCAGG
GGGTGGGAACTCCTCAAATATTGGTGGAATCTCCTACAGTATTGGAGTGAGGAACTAAAGAATAGTGCTG
TTAGCTTGCTCAACGCCATAGCCATAGCAGTAGCTGAGGGGACTGATAGGGTTATAGAAGTAGTACAAAG
AGCTTGTAGAGCTATTCTCCACATACCTACACGAATAAGACAGGGCTTGGAAAGGGCTTTGCTA---
>DQ976425 
ATGAGAGTGATGGGGATCAGGAAGAATTATCAGCAC---TTG------------TGG-------------
--------AAATGGGGC---------ATGATGCTCCTTGGGATGTTAATGATC---TGTAATGTT---GC
AGGAAATTTGTGGGTCACAGTCTATTATGGGGTACCTGTGTGGAAAGAAGCAACCACCACTCTATTTTGT
GCATCAGATGCTAAAGCATATGATACAGAGGTACATAATGTTTGGGCCACACATGCCTGTGTACCCACAG
ACCCCAACCCACAAGAAGTATTATTGGAGAATGTGACAGAAAACTTTAACATGTGGAAAAATAACATGGT
AGAACAAATGCATGAGGATATAATTAGTTTATGGGATCAAAGCCTAAAGCCATGTGTAAAATTAACCCCA
CTCTGTGTTACTTTAAATTGCACTGAT------------------------TTG----------------
--AGG---------AATACTACT-----------------------------------------------
-------AATGCCACTAGTAGTAGC---------------------GGGGGA---ACGATGGGG------
---GGAGGAGAAATGAAAAATTGCTCTTTCAATATCACCACAAGTATAAGAGATAAAATGCAGAAAGAAT
ATGCACTTTTTTATAAACTTGATATAATACCAATA------GCAAAT---------------------GA
TAAT------------------------ACTAGCTATAGGTTGATAAATTGTAACACCTCAGTCATTACA
CAGGCCTGTCCAAAGGTAACCTTTGAGCCAATTCCCATACATTATTGTGCCCCGGCTGGTTTTGCGATTC
TAAAGTGTAATAATAAGAGGTTCAATGGAACAGGACCATGTACAAATGTCAGCACAGTACAATGTACACA
TGGAATTAGGCCAGTAGTATCAACTCAACTACTGTTAAATGGCAGTCTAGCGGAGGAAGAGGTAGTAATT
AGATCCGCCAATTTCTCGGACAATGCTAAAAACATAATAGTACAGCTGAATGAAACTGTAGAAATTAATT
GTACAAGACCCAATAACAATACCAGAAAAAGTATACCTATAGGACCAGGCAGAGCAATTTATACAACAGG
ACAAATAATAGGAGATATAAGACAAGCACATTGTAACCTCAGTAGAGCAAAATGGAATGAAACTTTAAAA
CAAATAGTTACAAAGTTAAGAGAA------CAATTTGGG------AATAAAACA---ATAGTCTTTAATC
AATCC---TCAGGAGGGGACCCAGAAATTGTAACACACAGTTTTAATTGTGGAGGGGAATTTTTCTATTG
TAATTCAACACAACTGTTTAATAGT------------------------------ACTTGGAATATT---
ACT---------------GAAGAGTCA------------------AATAGCATTGAAGGA---AATGACA
CA---------ATCACACTCCCATGCAGAATAAAACAAATTGTAAACATGTGGCAGGAAGTAGGAAAAGC
AATGTATGCCCCTCCCATCAGAGGA------CAAATTAGATGTTCATCAAATATTACAGGGCTGATATTA
ACAAGAGATGGTGGT---AACGAGAACGAGAATGAG------------ACCGAGATCTTCAGACCTGGAG
GAGGAGATATGAGGGACAATTGGAGAAGTGAATTATATAAATATAAAGTAGTAAAAATTGAACCATTAGG
AGTAGCACCCACCAAGGCAAAGAGAAGAGTGGTGCAGAGAGAAAAAAGA---GCAGTAGGA---------
---------ATAGGAGCTATGTTCCTTGGGTTCTTGGGAGCAGCAGGAAGCACTATGGGCGCAGCGTCAG
TGACGCTGACGGTACAGGCCAGACTATTATTGTCTGGTATAGTGCAACAGCAGAACAATTTGCTGAGGGC
TATTGAGGCGCAACAGCATCTGTTGCAACTCACAGTCTGGGGCATCAAGCAGCTCCAGGCAAGAGTCCTG
GCTGTGGAAAGATACCTAAAGGATCAACAGCTCCTGGGGATTTGGGGTTGC-------------------
----------------------------------------------------------------------
----------------------------------------------------------------------
----------------------------------------------------------------------
----------------------------------------------------------------------
----------------------------------------------------------------------
----------------------------------------------------------------------
----------------------------------------------------------------------
----------------------------------------------------------------------
----------------------------------------------------------------------
----------------------------------------------------------------------
-------------------------------------------------------------------
>M63929 
ATGAGAGTGACGGAGATCAGGAAGAGTTATCAGCAC---TGG------------TGG-------------
--------AGATGGGGC---------ATCATGCTCCTTGGGATGTTAATGATC---TGTAATGCT---GA
GGAAAAATTGTGGGTCACAGTCTATTATGGGGTACCTGTGTGGAAAGAAGCAACCACCACTCTATTTTGT
GCATCAGATGCTAAAGCATATGATACAGAGGTACATAATGTTTGGGCCACACATGCCTGTGTACCCACAG
ACCCCAACCCACAAGAAGTAGAATTGGAAAATGTGACAGAAAATTTTAACATGTGGAAAAATAACATGGT
AGAACAGATGCATGAGGATATAATCAGTTTATGGGATCAAAGCCTAAAGCCATGTGTAAAATTAACTCCA
CTCTGTGTTACTTTAAATTGCACTGAT------------------------TTG----------------
--AGG---------AATGCTACT------AATGGGAATGACACT--------------------------
-------AATACCACTAGTAGTAGC---------------------AGGGAA---ATGATGGGG------
---GGAGGAGAAATGAAAAATTGCTCTTTCAAAATCACCACAAACATAAGAGGTAAGGTGCAGAAAGAAT
ATGCACTTTTTTATGAACTTGATATAGTACCAATA------GATAAT---------------------AA
TAGT---------------------AATAATAGATATAGGTTGATAAGTTGTAACACCTCAGTCATTACA
CAGGCCTGTCCAAAGATATCCTTTGAGCCAATTCCCATACATTATTGTGCCCCGGCTGGTTTTGCGATTC
TAAAGTGTAAAGATAAGAAGTTCAATGGAAAAGGACCATGTTCAAATGTCAGCACAGTACAATGTACACA
TGGGATTAGGCCAGTAGTATCAACTCAACTGCTGTTAAATGGCAGTCTAGCAGAAGAAGAGGTAGTAATT
AGATCCGAAAATTTCGCGGACAATGCTAAAACCATAATAGTACAGCTGAATGAATCTGTAGAAATTAATT
GTACAAGACCCAACAACAATACAAGAAAAAGTATACATATAGGACCAGGCAGAGCATTATATACAACAGG
AGAAATAATAGGAGATATAAGACAAGCACATTGTAACCTTAGTAGAGCAAAATGGAATGACACTTTAAAT
AAGATAGTTATAAAATTAAGAGAA------CAATTTGGG------AATAAAACA---ATAGTCTTTAAGC
ATTCC---TCAGGAGGGGACCCAGAAATTGTGACGCACAGTTTTAATTGTGGAGGGGAATTTTTCTACTG
TAATTCAACACAACTGTTTAATAGT------------------------------ACTTGGAATGTT---
ACT---------------GAAGAGTCA------------------AATAACACTGTAGAA---AATAACA
CA---------ATCACACTCCCATGCAGAATAAAACAAATTATAAACATGTGGCAGAAAGTAGGAAGAGC
AATGTATGCCCCTCCCATCAGAGGA------CAAATTAGATGTTCATCAAATATTACAGGGCTGCTATTA
ACAAGAGATGGTGGT------CCAGAGGCAAACAAG------------ACCGAGGTCTTCAGACCTGGAG
GAGGAGATATGAGGGACAATTGGAGAAGTGAATTATATAAATATAAAGTAGTAAAAATTGAACCATTAGG
AGTAGCACCCACCAAGGCAAAGAGAAGAGTGGTGCAGAGAGAAAAAAGA---GCAGTGGGA---------
---------ATAGGAGCTGTGTTCCTTGGGTTCTTGGGAGCAGCAGGAAGCACTATGGGCGCAGCGTCAA
TGACGCTGACGGTACAGGCCAGACTATTATTGTCTGGTATAGTGCAACAGCAGAACAATCTGCTGAGGGC
TATTGAGGCGCAACAGCATCTGTTGCAACTCACAGTCTGGGGCATCAAGCAGCTCCAGGCAAGAGTCCTG
GCTGTGGAAAGATACCTAAGGGATCAACAGCTCCTGGGAATTTGGGGTTGCTCTGGAAAACTCATTTGCA
CCACTGCTGTGCCTTGGAATGCTAGTTGGAGT---AATAAATCTCTGAATAAGATTTGGGATAACATGAC
CTGGATGGAGTGGGACAGAGAAATTAACAATTACACAAGCATAATATATAGCTTAATTGAAGAATCGCAG
AACCAACAAGAAAAGAATGAACAAGAATTATTAGAATTAGACAAATGGGCAAGTTTGTGGAATTGGTTTG
ACATAACAGAATGGCTGTGGTATATAAAAATATTCATAATGATAATAGGAGGCTTGATAGGTTTAAGAAT
AGTTTTTTCTGTACTTTCTATAATGAATAGAGTTAGGCAGGGATACTCACCATTATCGTTTCAGACCCAC
CTCCCAGCCTCGAGGGGACCCGACAGGCCCGGAGGAATCGAAGAAGAAGGTGGAGAGAGAGACAGAGAC-
--AGATCCGGTCCATTAGTGAACGGATTCTTGGCACTTATCTGGGTCGATCTGCGGGGCCTGTGCCTCTT
CAGTTACCACCGCTTGAGAGACTTACTCTTGATTGTGACGAGGATTGTGGAACTTCTGGGA---CGCAGG
GGGTGGGAATTCCTCAAATATTGGTGGAATCTCCTACAGTATTGGAGTCAGGAACTAAAGAATAGTGCTG
TTAGCTTGCTCAATACCATAGCCATAGCAGTAGCTGAAGGGACAGATAGGGTTATAGAAGTATTACAAAG
AGCTGTTAGAGCTATTCTCCACATACCTAGAAGAATAAGACAGGGATTGGAAAGGGCTTTGCTA---
>AY426112 
ATGAGAGTGAAGGAGAAATATCAGCACTTGTGGAGA---TGG---------GGGTGG-------------
--------AGATGGGGC---------ACCATGCTCCTTGGGATGTTGATGATC---TGTAGTGCT---AC
AGAAAAATTGTGGGTCACAGTCTATTATGGGGTACCTGTGTGGAAAGAAGCAACCACCACTCTATTTTGT
GCATCAGATGCTAAAGCATATGATACAGAGGTACATAATGTTTGGGCCACACATGCCTGTGTACCCACAG
ACCCCAACCCACAAGAAGTAGAATTGGAAAATGTGACAGAAAATTTTAACATGTGGAAAAATAACATGGT
AGAACAGATGCATGAGGATATAATCAGTTTATGGGATCAAAGCCTAAAGCCATGTGTAAAATTAACTCCA
CTCTGTGTTACTTTAAATTGCACTGAT------------------------TTG----------------
--AGG---------AATACTACT------AATGGGAATGACACT--------------------------
-------AATACCACTAGTAGTAGC---------------------AGGGAA---ATGATGGGG------
---GGAGGAGAAATGAAAAATTGCTCTTTCAAAATCACCACAAACATAAGAGGTAAGGTGCAGAAAGAAT
ATGCACTTTTTTATAAACTTGATATAGTACCAATA------GATAAT---------------------AA
TAGT---------------------AATAATAGATATAGGTTGATAAGTTGTAACACCTCAGTCATTACA
CAGGCCTGTCCAAAGATATCCTTTGAGCCAATTCCCATACATTATTGTGCCCCGGCTGGTTTTGCGATTC
TAAAGTGTAAAGATAAGAAGTTCAATGGAAAAGGACCATGTTCAAAAGTCAGCACAGTACAATGTACACA
TGGGATTAGGCCAGTAGTATCAACTCAACTGCTGTTAAATGGCAGTCTAGCAGAAGAAGAGGTAGTAATT
AGATCCGAAAATTTCGCGGACAATGCTAAAACCATAATAGTACAGCTGAATGAATCTGTAGAAATTAATT
GTACAAGACCCAACAACAATACAAGAAAAAGTATACATATAGGACCAGGCAGAGCATTATATACAACAGG
AAAAATAATAGGAGATATAAGACAAGCACATTGTAACCTTAGTAGAGCAAAATGGAATGACACTTTAAAT
AAGATAGTTATAAAATTAAGAGAA------CAATTTGGG------AATAAAACA---ATAGTCTTTAAGC
ATTCC---TCAGGAGGGGACCCAGAAATTGTGACGCACAGTTTTAATTGTGGAGGGGAATTTTTCTACTG
TAATTCAACACAACTGTTTAATAGT------------------------------ACTTGGAATGTT---
ACT---------------GAAGAGTCA------------------AATAACACTGTAGAA---AATAACA
CA---------ATCACACTCCCATGCAGAATAAAACAAATTATAAACATGTGGCAGAAAGTAGGAAGAGC
AATGTATGCCCCTCCCATCAGAGGA------CAAATTAGATGTTCATCAAATATTACAGGGCTGCTATTA
ACAAGAGATGGTGGT------CCAGAGGACAACAAG------------ACCGAGGTCTTCAGACCTGGAG
GAGGAGATATGAGGGACAATTGGAGAAGTGAATTATATAAATATAAAGTAGTAAAAATTGAACCATTAGG
AGTAGCACCCACCAAGGCAAAGAGAAGAGTGGTGCAGAGAGAAAAAAGA---GCAGTGGGA---------
---------ATAGGAGCTGTGTTCCTTGGGCTCTTGGGAGCAGCAGGAAGCACTATGGGCGCAGCGTCAA
TGACGCTGACGGTACAGGCCAGACTATTATTGTCTGGTATAGTGCAACAGCAGAACAATCTGCTGAGGGC
TATTGAGGCGCAACAGCATCTGTTGCGACTCACAGTCTGGGGCATCAAGCAGCTCCAGGCAAGAGTCCTG
GCTGTGGAAAGATACCTAAGGGATCAACAGCTCCTGGGAATTTGGGGTTGCTCTGGAAAACTCATTTGCA
CCACTGCTGTGCCTTGGAATGCTAGTTGGAGT---AATAAATCTCTGAATAAGATTTGGGATAACATGAC
CTGGATGGAGTGGGACAGAGAAATTAACAATTACACAAGCATAATATATAGCTTAATTGAAGAATCGCAG
AACCAACAAGAAAAGAATGAACAAGAATTATTAGAATTAGACAAATGGGCAAGTTTGTGGAATTGGTTTG
AAATAACAGAATGGCTGTGGTATATAAAAATATTCATAATGATAATAGGAGGCTTGATAGGTTTAAGAAT
AGTTTTTTCTGTACTTTCTATAATGAATAGAGTTAGGCAGGGATACTCACCATTATCGTTTCAGACCCAC
CTCCCAGCCTCGAGGGGACCCGACAGGCCCGGAGGAATCGAAGAAGAAGGTGGAGAGAGAGACAGAGAC-
--AGATCCGGTCGATTAGTGAACGGATCCTTAGCACTTATCTGGGACGATCTGCGGAGCCTGTGCCTCTT
CAGCTACCACCGCTTGAGAGACTTACTCTTGATTGTAACGAGGATTGTGGAACTTCTGGGA---CGCAGG
GGGTGGGAAGCCCTCAAATATTGGTGGAATCTCCTACAATATTGGAGTCAGGAGCTAAAGAATAGTGCTG
TTAGCTTGCTCAATGCCACAGCCATAGCAGTAGCTGAGGGGACAGATAGGGTTATAGAAGTAGTACAAGG
AGCTTGTAGAGCTATTCGCCACATACCTAGAAGAATAAGACAGGGCTTGGAAAGGATTTTGCTA---
>AY426111 
ATGAGAGTGAAGGAGAAATATCAGCACTTGTGGAGA---TGG---------GGGTGG-------------
--------AGATGGGGC---------ACCATGCTCCTTGGGATGTTGATGATC---TGTAGTGCT---AC
AGAAAAATTGTGGGTCACAGTCTATTATGGGGTACCTGTGTGGAAAGAAGCAACCACCACTCTATTTTGT
GCATCAGATGCTAAAGCATATGATACAGAGGTACATAATGTTTGGGCCACACATGCCTGTGTACCCACAG
ACCCCAACCCACAAGAAGTAGAATTGGAAAATGTGACAGAAAATTTTAACATGTGGAAAAATAACATGGT
AGAACAGATGCATGAGGATATAATCAGTTTATGGGATCAAAGCCTAAAGCCATGTGTAAAATTAACTCCA
CTCTGTGTTACTTTAAATTGCACTGAT------------------------TTG----------------
--AGG---------AATACTACT------AATGGGAATGACACT--------------------------
-------AATACCACTAGTAGTAGC---------------------AGGGAA---ATGATGGGG------
---GGAGGAGAAATGAAAAATTGCTCTTTCAAAATCACCACAAACATAAGAGGTAAGGTGCAGAAAGAAT
ATGCACTTTTTTATAAACTTGATATAGTACCAATA------GATAAT---------------------AA
TAGT---------------------AATAATAGATATAGGTTGATAAGTTGTAACACCTCAGTCATTACA
CAGGCCTGTCCAAAGATATCCTTTGAGCCAATTCCCATACATTATTGTGCCCCGGCTGGTTTTGCGATTC
TAAAGTGTAAAGATAAGAAGTTCAATGGAAAAGGACCATGTTCAAATGTCAGCACAGTACAATGTACACA
TGGGATTAGGCCAGTAGTATCAACTCAACTGCTGTTAAATGGCAGTCTAGCAGAAGAAGAGGTAGTAATT
AGATCCGAAAATTTCGCGGACAATGCTAAAACCATAATAGTACAGCTGAATGAATCTGTAGAAATTAATT
GTACAAGACCCAACAACAATACAAGAAAAAGTATACATATAGGACCAGGCAGAGCATTATATACAACAGG
AAAAATAATAGGAGATATAAGACAAGCACATTGTAACCTTAGTAGAGCAAAATGGAATGACACTTTAAAT
AAGATAGTTATAAAATTAAGAGAA------CAATTTGGG------AATAAAACA---ATAGTCTTTAAGC
ATTCC---TCAGGAGGGGACCCAGAAATTGTGACGCACAGTTTTAATTGTGGAGGGGAATTTTTCTACTG
TAATTCAACACAACTGTTTAATAGT------------------------------ACTTGGAATGTT---
ACT---------------GAAGAGTCA------------------AATAACACTGTAGAA---AATAACA
CA---------ATCACACTCCCATGCAGAATAAAACAAATTATAAACATGTGGCAGAAAGTAGGAAGAGC
AATGTATGCCCCTCCCATCAGAGGA------CAAATTAGATGTTCATCAAATATTACAGGGCTGCTATTA
ACAAGAGATGGTGGT------CCAGAGGACAACAAG------------ACCGAGGTCTTCAGACCTGGAG
GAGGAGATATGAGGGACAATTGGAGAAGTGAATTATATAAATATAAAGTAGTAAAAATTGAACCATTAGG
AGTAGCACCCACCAAGGCAAAGAGAAGAGTGGTGCAGAGAGAAAAAAGA---GCAGTGGGA---------
---------ATAGGAGCTGTGCTCCTTGGGTTCTTGGGAGCAGCAGGAAGCACTATGGGCGCAGCGTCAA
TGACGCTGACGGTACAGGCCAGACTATTATTGTCTGGTATAGTGCAACAGCAGAACAATCTGCTGAGGGC
TATTGAGGCGCAACAGCATCTGTTGCAACTCACAGTCTGGGGCATCAAGCAGCTCCAGGCAAGAGTCCTG
GCTGTGGAAAGATACCTAAGGGATCAACAGCTCCTGGGAATTTGGGGTTGCTCTGGAAAACTCATTTGCA
CCACTGCTGTGCCTTGGAATGCTAGTTGGAGT---AATAAATCTCTGAATAAGATTTGGGATAACATGAC
CTGGATGGAGTGGGACAGAGAAATTAACAATTACACAAGCATAATATATAGCTTAATTGAAGAATCGCAG
AACCAACAAGAAAAGAATGAACAAGAATTATTAGAATTAGACAAATGGGCAAGTTTGTGGAATTGGTTTG
AAATAACAGAATGGCTGTGGTATATAAAAATATTCATAATGATAATAGGAGGCTTGATAGGTTTAAGAAT
AGTTTTTTCTGTACTTTCTATAATGAATAGAGTTAGGCAGGGATACTCACCATTATCGTTTCAGACCCAC
CTCCCAGCCTCGAGGGGACCCGACAGGCCCGGAGGAATCGAAGAAGAAGGTGGAGAGAGAGACAGAGAC-
--AGATCCGGTCGATTAGTGAACGGATCCTTAGCACTTATCTGGGACGATCTGCGGAGCCTGTGCCTCTT
CAGCTACCACCGCTTGAGAGACTTACTCTTGATTGTAACGAGGATTGTGGAACTTCTGGGA---CGCAGG
GGGTGGGAAGCCCTCAAATATTGGTGGAATCTCCTACAATATTGGAGTCAGGAGCTAAAGAATAGTGCTG
TTAGCTTGCTCAATGCCACAGCCATAGCAGTAGCTGAGGGGACAGATAGGGTTATAGAAGTAGTACAAGG
AGCTTGTAGAGCTATTCGCCACATACCTAGAAGAATAAGACAGGGCTTGGAAAGGATTTTGCTA---
>AY426115 
ATGAGAGTGAAGGAGAAATATCAGCACTTGTGGAGA---TGG---------GGGTGG-------------
--------AGATGGGGC---------ACCATGCTCCTTGGGATGTTGATGATC---TGTAGTGCT---AC
AGAAAAATTGTGGGTCACAGTCTATTATGGGGTACCTGTGTGGAAAGAAGCAACCACCACTCTATTTTGT
GCATCAGATGCTAAAGCATATGATACAGAGGTACATAATGTTTGGGCCACACATGCCTGTGTACCCACAG
ACCCCAACCCACAAGAAGTAGAATTGGAAAATGTGACAGAAAATTTTAACATGTGGAAAAATAACATGGT
AGAACAGATGCATGAGGATATAATCAGTTTATGGGATCAAAGCCTAAAGCCATGTGTAAAATTAACTCCA
CTCTGTGTTACTTTAGATTGCACTGAT------------------------TTG----------------
--AGG---------AATGCTACT------AATGGGAATGACACT--------------------------
-------AATACCACTAGTAGTAGC---------------------AGGGAA---ATGATGGGG------
---GGAGGAGAAATGAAAAATTGCTCTTTCAAAATCACCACAAACATAAGAGGTAAGGTGCAGAAAGAAT
ATGCACTTTTTTATAAACTTGATATAGTACCAATA------GATAAT---------------------AA
TAGT---------------------AATAATAGATATAGGTTGATAAGTTGTAACACCTCAGTCATTACA
CAGGCCTGTCCAAAGATATCCTTTGAGCCAATTCCCATACATTATTGTGCCCCGGCTGGTTTTGCGATTC
TAAAGTGTAAAGATAAGAAGTTCAATGGAAAAGGACTATGTTCAAATGTCAGCACAGTACAATGTACACA
TGGGATTAGGCCAGTAGTATCAACTCAACTGCTGTTAAATGGCAGTCTAGCAGAAGAAGAGGTAGTAATT
AGATCCGAAAATTTCGCGGACAATGCTAAAACCATAATAGTACAGCTGAATGAATCTGTAGAAATTAATT
GTACAAGACCCAACAACAATACAAGAAAAAGTATACATATAGGACCAGGCAGAGCATTATATACAACAGG
AAAAATAATAGGAGATATAAGACAAGCACATTGTAACCTTAGTAGAGCAAAATGGAATGACACTTTAAAT
AAGATAGTTATAAAATTAAGAGAA------CAATTTGGG------AATAAAACA---ATAGTCTTTAAGC
ATTCC---TCAGGAGGGGACCCAGAAATTGTGACGCACAGTTTTAATTGTGGAGGGGAATTTTTCTACTG
TAATTCAACACAACTGTTTAATAGT------------------------------ACTTGGAATGTT---
ACT---------------GAAGAGTCA------------------AATAACACTGTAGAA---AATAACA
CA---------ATCACACTCCCATGCAGAATAAAACAAATTATAAACATGTGGCAGAAAGTAGGAAGAGC
AATGTATGCCCCTCCCATCAGAGGA------CAAATTAGATGTTCATCAAATATTACAGGGCTGCTATTA
ACAAGAGATGGTGGT------CCAGAGGACAACAAG------------ACCGAGGTCTTCAGACCTGGAG
GAGGAGATATGAGGGACAATTGGAGAAGTGAATTATATAAATATAAAGTAGTAACAATTGAACCATTAGG
AGTAGCACCCACCAAGGCAAAGAGAAGAGTGGTGCAGAGAGAAAAAAGA---GCAGTGGGA---------
---------ATAGGAGCTGTGTTCCTTGGGTTCTTGGGAGCAGCAGGAAGCACTATGGGCGCAGCGTCAA
TGACGCTGACGGTACAGGCCAGACTATTATTGTCTGGTATAGTGCAACAGCAGAACAATCTGCTGAGGGC
TATTGAGGCGCAACAGCATCTGTTGCAACTCACAGTCTGGGGCATCAAGCAGCTCCAGGCAAGAGTCCTG
GCTGTGGAAAGATACCTAAGGGATCAACAGCTCCTGGGAATTTGGGGTTGCTCTGGAAAACTCATTTGCA
CCACTGCTGTGCCTTGGAATGCTAGTTGGAGT---AATAAATCTCTGAATAAGATTTGGGATAACATGAC
CTGGATGGAGTGGGACAGAGAAATTAACAATTACACAAGCATAATATATAGCTTAATTGAAGAATCGCAG
AACCAACAAGAAAAGAATGAACAAGAATTATTAGAATTAGACAAATGGGCAAGTTTGTGGAATTGGTTTG
AAATAACAGAATGGCTGTGGTATATAAAAATATTCATAATGATAATAGGAGGCTTGATAGGTTTAAGAAT
AGTTTTTTCTGTACTTTCTATAATGAATAGAGTTAGGCAGGGATACTCACCATTATCGTTTCAGACCCAC
CTCCCAGCCTCGAGGGGACCCGACAGGCCCGGAGGAATCGAAGAAGAAGGTGGAGAGAGAGACAGAGAC-
--AGATCCGGTCGATTAGTGAACGGATCCTTAGCACTTATCTGGGACGATCTGCGGAGCCTGTGCCTCTT
CAGCTACCACCGCTTGAGAGACTTACTCTTGATTGTAACGAGGATTGTGGAACTTCTGGGA---CGCAGG
GGGTGGGAAGCCCTCAAATATTGGTGGAATCTCCTACAATATTGGAGTCAGGAGCTAAAGAATAGTGCTG
TTAGCTTGCTCAATGCCACAGCCATAGCAGTAGCTGAGGGGACAGATAGGGTTATAGAAGTAGTACAAGG
AGCTTGTAGAGCTATTCGCCACATACCTAGAAGAATAAGACAGGGCTTGGAAAGGATTTTGCTA---
>AY426110 
ATGAGAGTGAAGGAGAAATATCAGCACTTGTGGAGA---TGG---------GGGTGG-------------
--------AGATGGGGC---------ACCATGCTCCTTGGGATGTTGATGATC---TGTAGTGCT---AC
AGAAAAATTGTGGGTCACAGTCTATTATGGGGTACCTGTGTGGAAAGAAGCAACCACCACTCTATTTTGT
GCATCAGATGCTAAAGCATATGATACAGAGGTACATAATGTTTGGGCCACACATGCCTGTGTACCCACAG
ACCCCAACCCACAAGAAGTAGAATTGGAAAATGTGACAGAAAATTTTAACATGTGGAAAAATAACATGGT
AGAACAGATGCATGAGGATATAATCAGTTTATGGGATCAAAGCCTAAAGCCATGTGTAAAATTAACTCCA
CTCTGTGTTACTTTAAATTGCACTGAT------------------------TTG----------------
--AGG---------AATGCTACT------AATGGGAATGACACT--------------------------
-------AATACCACTAGTAGTAGC---------------------AGGGAA---ATGATGGGG------
---GGAGGAGAAATGAAAAATTGCTCTTTCAAAATCACCACAAACATAAGAGGTAAGGTGCAGAAAGAAT
ATGCACTTTTTTATGAACTTGATATAGTACCAATA------GATAAT---------------------AA
TAGT---------------------AATAATAGATATAGGTTGATAAGTTGTAACACCTCAGTCATTACA
CAGGCCTGTCCAAAGATATCCTTTGAGCCAATTCCCATACATTATTGTGCCCCGGCTGGTTTTGCGATTC
TAAAGTGTAAAGATAAGAAGTTCAATGGAAAAGGACCATGTTCAAATGTCAGCACAGTACAATGTACACA
TGGGATTAGGCCAGTAGTATCAACTCAACTGCTGTTAAATGGCAGTCTAGCAGAAGAAGAGGTAGTAATT
AGATCCGAAAATTTCGCGGACAATGCTAAAACCATAATAGTACAGCTGAATGAATCTGTAGAAATTAATT
GTACAAGACCCAACAACAATACAAGAAAAAGTATACATATAGGACCAGGCAGAGCATTATATACAACAGG
AGAAATAATAGGAGATATAAGACAAGCACATTGTAACCTTAGTAGAGCAAAATGGAATGACACTTTAAAT
AAGATAGTTATAAAATTAAGAGAA------CAATTTGGG------AATAAAACA---ATAGTCTTTAAGC
ATTCC---TCAGGAGGGGACCCAGAAATTGTGACGCACAGTTTTAATTGTGGAGGGGAATTTTTCTACTG
TAATTCAACACAACTGTTTAATAGT------------------------------ACTTGGAATGTT---
ACT---------------GAAGAGTCA------------------AATAACACTGTAGAA---AATAACA
CA---------ATCACACTCCCATGCAGAATAAAACAAATTATAAACATGTGGCAGAAAGTAGGAAGAGC
AATGTATGCCCCTCCCATCAGAGGA------CAAATTAGATGTTCATCAAATATTACAGGGCTGCTATTA
ACAAGAGATGGTGGT------CCAGAGGACAACAAG------------ACCGAGGTCTTCAGACCTGGAG
GAGGAGATATGAGGGACAATTGGAGAAGTGAATTATATAAATATAAAGTAGTAAAAATTGAACCATTAGG
AGTAGCACCCACCAAGGCAAAGAGAAGAGTGGTGCAGAGAGAAAAAAGA---GCAGTGGGA---------
---------ATAGGAGCTGTGTTCCTTGGGTTCTTGGGAGCAGCAGGAAGCACTATGGGCGCAGCGTCAA
TGACGCTGACGGTACAGGCCAGACTATTATTGTCTGGTATAGTGCAACAGCAGAACAATCTGCTGAGGGC
TATTGAGGCGCAACAGCATCTGTTGCAACTCACAGTCTGGGGCATCAAGCAGCTCCAGGCAAGAGTCCTG
GCTGTGGAAAGATACCTAAGGGATCAACAGCTCCTGGGAATTTGGGGTTGCTCTGGAAAACTCATTTGCA
CCACTGCTGTGCCTTGGAATGCTAGTTGGAGT---AATAAATCTCTGAATAAGATTTGGGATAACATGAC
CTGGATGGAGTGGGACAGAGAAATTAACAATTACACAAGCATAATATATAGCTTAATTGAAGAATCGCAG
AACCAACAAGAAAAGAATGAACAAGAATTATTAGAATTAGACAAATGGGCAAGTTTGTGGAATTGGTTTG
AAATAACAGAATGGCTGTGGTATATAAAAATATTCATAATGATAATAGGAGGCTTGATAGGTTTAAGAAT
AGTTTTTTCTGTACTTTCTATAATGAATAGAGTTAGGCAGGGATACTCACCATTATCGTTTCAGACCCAC
CTCCCAGCCTCGAGGGGACCCGACAGGCCCGGAGGAATCGAAGAAGAAGGTGGAGAGAGAGACAGAGAC-
--AGATCCGGTCGATTAGTGAACGGATCCTTAGCACTTATCTGGGACGATCTGCGGAGCCTGTGCCTCTT
CAGCTACCACCGCTTGAGAGACTTACTCTTGATTGTAACGAGGATTGTGGAACTTCTGGGA---CGCAGG
GGGTGGGAAGCCCTCAAATATTGGTGGAATCTCCTACAATATTGGAGTCAGGAGCTAAAGAATAGTGCTG
TTAGCTTGCTCAATGCCACAGCCATAGCAGTAGCTGAGGGGACAGATAGGGTTATAGAAGTAGTACAAGG
AGCTTGTAGAGCTATTCGCCACATACCTAGAAGAATAAGACAGGGCTTGGAAAGGATTTTGCTA---
>AY426114 
ATGAGAGTGAAGGAGAAATATCAGCACTTGTGGAGA---TGG---------GGGTGG-------------
--------AGATGGGGC---------ACCATGCTCCTTGGGATGTTGATGATC---TGTAGTGCT---AC
AGAAAAATTGTGGGTCACAGTCTATTATGGGGTACCTGTGTGGAAAGAAGCAACCACCACTCTATTTTGT
GCATCAGATGCTAAAGCATATGATACAGAGGTACATAATGTTTGGGCCACACATGCCTGTGTACCCACAG
ACCCCAACCCACAAGAAGTAGAATTGGAAAATGTGACAGAAAATTTTAACATGTGGAAAAATAACATGGT
AGAACAGATGCATGAGGATATAATCAGTTTATGGGATCAAAGCCTAAAGCCATGTGTAAAATTAACTCCA
CTCTGTGTTACTTTAAATTGCACTGAT------------------------TTG----------------
--AGG---------AATGCTACT------AATGGGAATGACACT--------------------------
-------AATACCACTAGTAGTAGC---------------------AGGGAA---ATGATGGGG------
---GGAGGAGAAATGAAAAATTGCTCTTTCAAAATCACCACAAACATAAGAGGTAAGGTGCAGAAAAAAT
ATGCACTTTTTTATGAACTTGATATAGTACCAATA------GATAAT---------------------AA
TAGT---------------------AATAATAGATATAGGTTGATAAGTTGTAACACCTCAGTCATTACA
CAGGCCTGTCCAAAGATATCCTTTGAGCCAATTCCCATACATTATTGTGCCCCGGCTGGTTTTGCGATTC
TAAAGTGTAAAGATAAGAAGTTCAATGGAAAAGGACTATGTTCAAATGTCAGCACAGTACAATGTACACA
TGGGATTAGGCCAGTAGTATCAACTCAACTGCTGTTAAATGGCAGTCTAGCAGAAGAAGAGGTAGTAATT
AGATCCGAAAATTTCGCGGACAATGCTAAAACCATAATAGTACAGCTGAATGAATCTGTAGAAATTAATT
GTACAAGACCCAACAACAATACAAGAAAAAGTATACATATAGGACCAGGCAGAGCATTATATACAACAGG
AAAAATAATAGGAGATATAAGACAAGCACATTGTAACCTTAGTAGAGCAAAATGGAATGACACTTTAAAT
AAGATAGTTATAAAATTAAGAGAA------CAATTTGGG------AATAAAACA---ATAGTCTTTAAGC
ATTCC---TCAGGAGGGGACCCAGAAATTGTGACGCACAGTTTTAATTGTGGAGGGGAATTTTTCTACTG
TAATTCAACACAACTGTTTAATAGT------------------------------ACTTGGAATGTT---
ACT---------------GAAGAGTCA------------------AATAACACTGTAGAA---AATAACA
CA---------ATCACACTCCCATGCAGAATAAAACAAATTATAAACATGTGGCAGAAAGTAGGAAGAGC
AATGTATGCCCCTCCCATCAGAGGA------CAAATTAGATGTTCATCAAATATTACAGGGCTGCTATTA
ACAAGAGATGGTGGT------CCAGAGGACAACAAG------------ACCGAGGTCTTCAGACCTGGAG
GAGGAGATATGAGGGACAATTGGAGAAGTGAATTATATAAATATAAAGTAGTAAAAATTGAACCATTAGG
AGTAGCACCCACCAAGGCAAAGAGAAGAGTGGTGCAGAGAGAAAAAAGA---GCAGTGGGA---------
---------ATAGGAGCTGTGTTCCTTGGGTTCTTGGGAGCAGCAGGAAGCACTATGGGCGCAGCGTCAA
TGACGCTGACGGTACAGGCCAGACTATTATTGTCTGGTATAGTGCAACAGCAGAACAATCTGCTGAGGGC
TATTGAGGCGCAACAGCATCTGTTGCAACTCACAGTCTGGGGCATCAAGCAGCTCCAGGCAAGAGTCCTG
GCTGTGGAAAGATACCTAAGGGATCAACAGCTCCTGGGAATTTGGGGTTGCTCTGGAAAACTCATTTGCA
CCACTGCTGTGCCTTGGAATGCTAGTTGGAGT---AATAAATCTCTGAATAAGATTTGGGATAACATGAC
CTGGATGGAGTGGGACAGAGAAATTAACAATTACACAAGCATAATATATAGCTTAATTGAAGAATCGCAG
AACCAACAAGAAAAGAATGAACAAGAATTATTAGAATTAGACAAATGGGCAAGTTTGTGGAATTGGTTTG
AAATAACAGAATGGCTGTGGTATATAAAAATATTCATAATGATAATAGGAGGCTTGATAGGTTTAAGAAT
AGTTTTTTCTGTACTTTCTATAATGAATAGAGTTAGGCAGGGATACTCACCATTATCGTTTCAGACCCAC
CTCCCAGCCTCGAGGGGACCCGACAGGCCCGGAGGAATCGAAGAAGAAGGTGGAGAGAGAGACAGAGAC-
--AGATCCGGTCGATTAGTGAACGGATCCTTAGCACTTATCTGGGACGATCTGCGGAGCCTGTGCCTCTT
CAGCTACCACCGCTTGAGAGACTTACTCTTGATTGTAACGAGGATTGTGGAACTTCTGGGA---CGCAGG
GGGTGGGAAGCCCTCAAATATTGGTGGAATCTCCTACAATATTGGAGTCAGGAGCTAAAGAATAGTGCTG
TTAGCTTGCTCAATGCCACAGCCATAGCAGTAGCTGAGGGGACAGATAGGGTTATAGAAGTAGTACAAGG
AGCTTGTAGAGCTATTCGCCACATACCTAGAAGAATAAGACAGGGCTTGGAAAGGATTTTGCTA---
>M68893 
ATGAGAGTGACGGAGATCAGGAAGAGTTATCAGCAC---TGG------------TGG-------------
--------AGATGGGGC---------ATCATGCTCCTTGGGATATTAATGATC---TGTAATGCT---GA
AGAAAAATTGTGGGTCACAGTCTATTATGGGGTACCTGTGTGGAAAGAAGCAACCACCACTCTATTTTGT
GCATCAGATCGTAAAGCATATGATACAGAGGTACATAATGTTTGGGCCACACATGCCTGTGTACCCACAG
ACCCCAACCCACAAGAAGTAGAATTGAAAAATGTGACAGAAAATTTTAACATGTGGAAAAATAACATGGT
AGAACAAATGCATGAGGATATAATCAGTTTATGGGATCAAAGCCTAAAGCCATGTGTAAAATTAACCCCA
CTCTGTGTTACTTTAAATTGCACTGAT------------------------TTG----------------
--AGG---------AATGCTACT------AATGGGAATGACACT--------------------------
-------AATACCACTAGTAGTAGC---------------------AGGGGA---ATGGTGGGG------
---GGAGGAGAAATGAAAAATTGCTCTTTCAATATCACCACAAACATAAGAGGTAAGGTGCAGAAAGAAT
ATGCACTTTTTTATAAACTTGATATAGCACCAATA------GATAAT---------------------AA
TAGT---------------------AATAATAGATATAGGTTGATAAGTTGTAACACCTCAGTCATTACA
CAGGCCTGTCCAAAGGTATCCTTTGAGCCAATTCCCATACATTATTGTGCCCCGGCTGGTTTTGCGATTC
TAAAGTGTAAAGATAAGAAGTTCAATGGAAAAGGACCATGTACAAATGTCAGCACAGTACAATGTACACA
TGGAATTAGGCCAGTAGTATCAACTCAACTGCTGTTAAATGGCAGTCTAGCAGAAGAAGAGGTAGTAATT
AGATCCGCCAATTTCGCGGACAATGCTAAAGTCATAATAGTACAGCTGAATGAATCTGTAGAAATTAATT
GTACAAGACCCAACAACAATACAAGAAAAAGTATACATATAGGACCAGGCAGAGCATTTTATACAACAGG
AGAAATAATAGGAGATATAAGACAAGCACATTGTAACCTTAGTAGAGCAAAATGGAATGACACTTTAAAT
AAGATAGTTATAAAATTAAGAGAA------CAATTTGGG------AATAAAACA---ATAGTCTTTAAGC
ACTCC---TCAGGAGGGGACCCAGAAATTGTGACGCACAGTTTTAATTGTGGAGGGGAATTTTTCTACTG
TAATTCAACACAACTGTTTAATAGT------------------------------ACTTGGAATGTT---
ACT---------------GAAGAGTCA------------------AATAACACTGTAGAA---AATAACA
CA---------ATCACACTCCCATGCAGAATAAAACAAATTATAAACATGTGGCAGGAAGTAGGAAGAGC
AATGTATGCCCCTCCCATCAGAGGA------CAAATTAGATGTTCATCAAATATTACAGGGCTGCTATTA
ACAAGAGATGGTGGT------CCTGAGGACAACAAG------------ACCGAGGTCTTCAGACCTGGAG
GAGGAGATATGAGGGATAATTGGAGAAGTGAATTATATAAATATAAAGTAGTAAAAATTGAACCATTAGG
AGTAGCACCCACCAAGGCAAAGAGAAGAGTGGTGCAGAGAGAAAAAAGA---GCAGTGGGA---------
---------ATAGGAGCTGTGTTCCTTGGGTTCTTGGGAGCAGCAGGAAGCACTATGGGCGCAGCGGCAA
TGACGCTGACGGTACAGGCCAGACTATTATTGTCTGGTATAGTGCAACAGCAGAACAATCTGCTGAGGGC
TATTGAGGCGCAACAGCATCTGTTGCAACTCACAGTCTGGGGCATCAAGCAGCTCCAGGCAAGAGTCCTG
GCTGTGGAAAGATACCTAAGGGATCAACAGCTCCTGGGGATTTGGGGTTGCTCTGGAAAACTCATCTGCA
CCACTGCTGTGCCTTGGAATGCTAGTTGGAGT---AATAAATCTCTGAATAAGATTTGGGATAACATGAC
CTGGATAGAGTGGGACAGAGAAATTAACAATTACACAAGCATAATATACAGCTTAATTGAAGAATCGCAG
AACCAACAAGAAAAGAATGAACAAGAATTATTAGAATTAGATAAATGGGCAAGTTTGTGGAATTGGTTTG
ACATAACAAAATGGCTGTGGTATATAAAAATATTCATAATGATAGTAGGAGGCTTGATAGGTTTAAGAAT
AGTTTTTTCTGTACTTTCTATAGTGAATAGAGTTAGGCAGGGATACTCACCATTATCGTTTCAGACCCAC
CTCCCATCCTCGAGGGGACCCGACAGGCCCGGAGGAATCGAAGAAGAAGGTGGAGAGAGAGACAGAGAC-
--AGATCCGGTCCATTAGTGAACGGATTCTTGGCGCTTATCTGGGTCGATCTGCGGAGCCTGTTCCTCTT
CAGCTACCACCGCTTGAGAGACTTACTCTTGATTGTGATGAGGATTGTGGAACTTCTGGGACTAGCAGGG
GGGTGGGAAGTCCTCAAATATTGGTGGAATCTCCTACAGTATTGGAGTCAGGAACTAAAGAATAGTGCTG
TTAGCTTGCTCAATGCCACAGCTGTAGCAGTAGCTGAAGGGACAGATAGGGTTATAGAAGTATTACAGAG
AGCTGTTAGAGCTATTCTCCACATACCTAGAAGAATAAGACAGGGCTTGGAAAGGGCTTTGCTA---
>AY713409 
ATGAGAGTGACGGAGATCAGGAAGAGTTATCAGCAC---TGG------------TGG-------------
--------AGATGGGGC---------ATCATGCTCCTTGGGATATTAATGATC---TGTAATGCT---GA
AGAAAAATTGTGGGTCACAGTCTATTATGGGGTACCTGTGTGGAAAGAAGCAACCACCACTCTATTTTGT
GCATCAGATGCTAAAGCACATGATACAGAGGTACATAATGTTTGGGCCACACATGCCTGTGTACCCACAG
ACCCCAACCCACAAGAAGTAGAATTGAAAAATGTGACAGAAAATTTTAACATGTGGAAAAATAACATGGT
AGAACAGATGCATGAGGATATAATCAGTTTATGGGATCAAAGCCTAAAGCCATGTGTAAAATTAACCCCA
CTCTGTGTTACTTTAAATTGCACTGAT------------------------TTG----------------
--AGG---------AATGCTACTAGTAGGAATGTTACT--------------------------------
-------AATACCACTAGTAGTAGC---------------------AGGGGA---ATGGTGGGG------
---GGAGGAGAAATGAAAAATTGCTCTTTCAATATCACCACAGGCATAAGAGGTAAGGTGCAGAAAGAAT
ATGCACTTTTTTATGAACTTGATATAGTACCAATA------GATAAT---------------------AA
AATT------------------------GATAGATATAGGTTGATAAGTTGTAACACCTCAGTCATTACA
CAGGCCTGTCCAAAGGTATCCTTTGAGCCAATTCCCATACATTATTGTGCCCCGGCTGGTTTTGCGATTC
TAAAGTGTAAAGATAAGAAGTTCAATGGAAAAGGACCATGTTCAAATGTCAGCACAGTACAATGTACACA
TGGAATTAGGCCAGTAGTATCAACTCAACTGCTGTTAAATGGCAGTCTAGCAGAAGAAGAGGTAGTAATT
AGATCCGAAAATTTCACGAACAATGCTAAAATCATAATAGTACAGCTGAATGAATCTGTAGAAATTAATT
GTACAAGACCCAACAACAATACAAGAAAAAGTATAAATATAGGACCAGGCAGAGCACTTTATACAACAGG
AGAAATAATAGGAGATATAAGACAAGCACATTGTAACCTTAGTAGAGCAAAATGGAATGACACTTTAAAT
AAGATAGTTATAAAATTAAGAGAA------CAATTTGGG------AATAAAACA---ATAGTCTTTAAGC
ATTCC---TCAGGAGGGGACCCAGAAATTGTGACGCACAGTTTTAATTGTGGAGGGGAATTTTTCTACTG
TAATTCAACACAACTGTTTAATAGT------------------------------ACTTGGAATGTT---
ACT---------------GAAGAGTCA------------------AATAACACTGTAGAA---AATAACA
CA---------ATCACACTCCCATGCAGAATAAAACAAATTATAAACATGTGGCAGGAAGTAGGAAGAGC
AATGTATGCCCCTCCCATCAGAGGA------CAAATTAGATGTTCATCAAATATTACAGGGCTGCTATTA
ACAAGAGATGGTGGT------CCTGAGGACAACAAG------------ACCGAGGTCTTTAGACCTGGAG
GAGGAGATATGAGGGATAATTGGAGAAGTGAATTATATAAATATAAAGTAGTAAAAATTGAACCATTAGG
AGTAGCACCCACCAAGGCAAAGAGAAGAGTGGTGCAGAGAGAAAAAAGA---GCAGTGGGA---------
---------ATAGGAGCTGTGTTCCTTGGGTTCTTGGGAGCAGCAGGAAGCACTATGGGCGCAGCATCAA
TGACGCTGACGGTACAGGCCAGACTATTATTGTCTGGTATAGTGCAACAGCAGAACAATCTGCTGAGAGC
TATTGAGGCGCAACAGCATCTGTTGCAACTCACAGTCTGGGGCATTAAGCAGCTCCAGGCAAGAGTCCTG
GCTGTGGAAAGATACCTAAGGGATCAACAGCTCCTGGGGATTTGGGGTTGCTCTGGAAAACTCATCTGCA
CCACTGCCGTGCCTTGGAATGCTAGTTGGAGT---AATAAATCTCTGAATAAGATTTGGGATAACATGAC
CTGGATGGAGTGGGACAGAGAAATTAACAATTACACAAGCATAATATACAGCTTAATTGAAGAATCGCAG
AACCAACAAGAAAAGAATGAACAAGAATTATTAGAATTAGATAAATGGGCAAGTTTGTGGAATTGGTTTG
ACATAACAAAATGGCTGTGGTATATAAAAATATTCATAATGATAGTAGGAGGCTTGATAGGTTTAAGAAT
AGTTTTTTTTGTACTTTCTATAGTGAATAGAGTTAGGCAGGGATACTCACCATTATCGTTTCAGACCCAC
CTCCCAGCCTCGAGGGGACCCGACAGGCCCGGAGGAATCGAAGAAGAAGGTGGAGAGAGAGACAGAGAC-
--AGATCCGGTCCATTAGTGAACGGATTCTTAACACTTATCTGGGTCGATCTGCGGAGCCTGTTCCTCTT
CAGCTACCACCGCTTGAGAGACTTACTCTTGATTGTGACAAGGATTGTGGAACTTCTGGGA---CGCAGG
GGGTGGGAAGTCCTCAAATATTGGTGGAATCTCCTACAGTATTGGAGTCAGGAACTAAAGAATAGTGCTG
TTAGCTTGCTCAATGCCACAGCTGTAGCAGTAGCTGAAGGGACAGATAGGGTTATAGAAGTAATACAAAG
AGCTGTTAGAGCTATTCTCCACATACCTAGAAGAATAAGACAGGGCTTGGAAAGGGCTTTGCTA---
>FJ895904 
ATGAGAGTGACGGAGATCAGGAAGAGTTATCAGCAC---TGG------------TGG-------------
--------AGATGGGGC---------ATCATGCTCCTTGGGATATTAATGATC---TGTAATGCT---GA
AGAAAAATTGTGGGTCACAGTCTATTATGGGGTACCTGTGTGGAAAGAAGCAACCACCACTCTGTTTTGT
GCATCAGATGCTAAAGCATATGATACAGAAGTACATAATGTTTGGGCCACACATGCCTGTGTACCCACAG
ACCCCAACCCACAAGAAGTAGAATTGAAGAATGTGACAGAAAATTTTAACATGTGGAAAAATAACATGGT
AGAACAGATGCATGAGGATATAATCAGTTTATGGGATCAAAGCCTAAAGCCATGTGTAAAATTAACCCCA
CTCTGTGTTACTTTAAATTGCACTGAT------------------------TTG----------------
--AGG---------AATGCTACTAGTAGGAATGTTACT--------------------------------
-------AATACCACTAGTAGTAGC---------------------AGGGGA---ATGGTGGGG------
---GGAGGAGAAATGAAAAATTGCTCTTTCAATATCACCACAGGCATAAGAGGTAAGGTGCAGAAAGAAT
ATGCTCTTTTTTATGAACTTGATATAGTACCAACA------GATAAT---------------------AA
AAAT------------------------GATAGATATAGGTTGATAAGTTGTAACACCTCAGTCATTACA
CAGGCCTGTCCAAAGGTATCCTTTGAGCCAATTCCCATACATTATTGTGCCCCGGCTGGTTTTGCGATTC
TAAAGTGTAAAGATAAGAAGTTCAATGGAAAAGGACCATGTTCAAATGTCAGCACAGTACAATGTACACA
TGGCATTAGGCCAGTAGTATCAACTCAACTGCTGTTAAATGGCAGTCTAGCAGAAGAAGAGGTAGTAATT
AGATCCGAAAATTTCACGAACAATGCTAAAACCATAATAGTACAGCTGAATGAATCTGTAGAAATTAATT
GTACAAGACCCAACAACTATACAAGAAAAAGTATAAATATAGGACCAGGCAGAGCATTGTATACAACAGG
AGAAATAATAGGAGATATAAGACAAGCACATTGTAACCTTAGTAGAGCAAAATGGAATGACACTTTAAAT
AAGATAGTTATAAAATTAAGAAAA------CAATTTGGG------AATAAAACA---ATAGTCTTTAAGC
ATTCC---TCAGGAGGGGACCCAGAAATTGTGACGCACAGTTTTAATTGTGGAGGGGAATTTTTCTACTG
TAATTCAACACAACTGTTTAATAGT------------------------------ACTTGGAATGTT---
ACT---------------GAAGAGTCA------------------AATAACACTGTAGAA---AATAACA
CA---------ATCACACTCCCATGCAGAATAAAACAAATTATAAACATGTGGCAGGAAGTAGGAAGAGC
AATGTATGCCCCTCCCATCAGAGGA------CAAATTAGATGTTCATCAAATATTACAGGGCTGCTATTA
ACAAGAGATGGTGGT------CCTGAGGACAACAAG------------ACTGAGGTCTTCAGACCTGGAG
GAGGAGATATGAGGGATAATTGGAGAAGTGAATTATATAAATATAAAGTAGTAAAAATTGAACCATTAGG
AGTAGCACCCACCAAGGCAAAGAGAAGAGTGGTGCAGAGAGAAAAAAGA---GCAGTGGGA---------
---------ATAGGAGCTGTGTTCCTTGGGTTCTTGGGAGCAGCAGGAAGCACTATGGGCGCAGCGTCAA
TGACGCTGACGGTACAGGCCAGACTATTATTGTCTGGTATAGTGCAACAGCAGAACAATCTGCTGAGGGC
TATTGAGGCGCAACAGCATCTGTTGCAACTCACAGTCTGGGGCATCAAGCAGCTCCAGGCAAGAGTCCTG
ACTGTGGAAAGATACCTAAGGGATCAACAGCTCCTGGGAATTTGGGGTTGCTCTGGAAAACTCATTTGCA
CCACTGCTGTGCCTTGGAATGCTAGTTGGAGT---AATAAATCTCTGAATAAGATTTGGGATAACATGAC
CTGGATGGAGTGGGACAGAGAAATTAACAAATACACAAGCATAATATATAGCTTAATTGAAGAATCGCAG
AACCAACAAGAAAAGAATGAACAAGAATTGTTAGAATTAGATAAATGGGCAAGTTTGTGGAATTGGTTTG
ACATAACAAAATGGCTGTGGTATATAAAAATATTCATAATGATAGTAGGAGGCTTGATAGGTTTAAGAAT
AGTTTTTTCCGTACTTTCTATAGTGAATAGAGTTAGGCAGGGATACTCACCATTATCGTTTCAGACCCAC
CTCCCAGCCTCGAGGGGACCCGACAGGCCCGGAGGAATCGAAGAAGAAGGTGGAGAGAGAGACAGAGAC-
--AGATCCGGTCCATTAGTGAACGGATTCTTGGCACTTATCTGGGTCGATCTGCGGAGCCTGTTCCTCTT
CAGCTACCACCGCTTGAGAGACTTACTCTTGATTGTGACAAGGATTGTGGAACTTCTGGGA---CGCAGG
GGATGGGAAGTCCTCAAATATTGGTGGAATCTCCTACAGTATTGGAGTCAGGAACTAAAGAATAGTGCTG
TTAGCTTGCTCAATACCATAGCCATAGCAGTAGCTGAAGGGACAGATAGGGTTATAGAAGTAGTACAAAG
AGCTGTTAGAGCTATTCTCCACATACCTAGAAGAATAAGACAGGGCTTGGAAAGGATTTTGCTA---
>AB253432 
ATGAGAGTGATGGAGATCAGGAGGAATTATCAGCAC---TGG------------TGG-------------
--------AGATGGGGC---------ATCATGCTCCTTGGGATGTTAATGATC---TGTAATGCT---GA
AGAAAAATTGTGGGTCACAGTCTATTATGGGGTACCTGTGTGGAAAGAAGCAACCACCACTCTATTTTGT
GCATCAGATGCTAAAGCATATGATACAGAGGTACATAATGTTTGGGCCACACATGCCTGTGTACCCACAG
ACCCCGACCCACAAGAAGTAAAATTGGAAAATGTGACAGAAAATTTTAACATGTGGAAAAATAAAATGGT
AGAACAGATGCATGAGGATATAATCAGTTTATGGGATCAAAGCCTAAAGCCATGTGTAAAATTAACTCCA
CTCTGTGTTACTTTAAATTGCACTGTA------------------------AGC----------------
----------------------------------------------------------------------
----------------------------------------------GGGGGA---ATGATGGGG------
---GGAGGAGAAATGAAAAATTGCTCTTTCAATATCACCACAAACATAAGAGGTAAGGTGCAGAAAGAAT
ATGCACTTTTTTATGAACTTGATATAGTACCAATA------GATAAT---------------------AA
AAAT------------------------GATAGCTATAGGTTGATAAGTTGTAACACCTCAGTCATTACA
CAGGCCTGTCCAAAGGTATCCTTTGAGCCAATTCCCATACATTATTGTGCCCCGGCTGGTTTTGCGATTC
TAAAGTGTAAAGATAATAAGTTCAATGGAAAAGGACCATGTACAAATGTCAGCACAGTACAATGTACACA
TGGAATTAGGCCAGTAGTATCAACTCAACTGCTGTTAAATGGCAGTCTAGCAGAAGAAGAGGTAGTAATT
AGATCCGAAAATTTCACGAACAATGCTAAAACCATAATAGTACAGCTGAATGAATCTGTAGTAATTAATT
GTACAAGACCCAACAACAATACAAGAAAAAGTATAAATATAGGACCAGGCAGAGCATTTTATACAACAGG
AGAAATAATAGGAGATATAAGACAAGCACATTGTAACCTTAGTAGAGCAAAATGGAATGACACTTTAAAT
AAGATAGTTATAAAATTAAGAGAA------CAATTTGGG------AATAAAACA---ATAGTCTTTAAGC
ACTCC---TCAGGAGGAGACCCAGAAATTGTGACGCACAGTTTTAATTGTGGAGGGGAATTTTTCTACTG
TAATTCAACACAACTGTTTAATAGT------------------------------ACTTGGAATGTT---
ACT---------------GAAGAGTCA------------------AATAACACTGTAGAA---AATAACA
CA---------ATCACACTCCCATGCAGAATAAAACAAATTATAAACATGTGGCAGGAAGTAGGAAGAGC
AATGTATGCCCCTCCCATCAGAGGA------CAAATTAGATGTTCATCAAATATTACAGGGCTGCTATTA
ACAAGAGATGGTGGT------CCTGAGGACAACAAG------------ACCGAGGTCTTCAGACCTGGAG
GAGGAGATATGAGGGATAATTGGAGAAGTGAATTATATAAATATAAAGTAGTAAAAATTGAACCATTAGG
AGTAGCACCCACCAAGGCAAAGAGAAGAGTGGTGCAGAGAGAAAAAAGA---GCAGTGGGA---------
---------ATAGGAGCTGTGTTCCTTGGGTTCTTGGGAGCAGCAGGAAGCACTATGGGCGCAGCGTCAA
TGACGCTGACGGTACAGGCCAGACTATTATTGTCTGGTATAGTGCAACAGCAGAACAATCTGCTGAGAGC
TATTGAGGCGCAACAGCATCTGTTGCAACTCACAGTCTGGGGCATCAAGCAGCTCCAGGCAAGAGTCCTG
GCTGTGGAAAGATACCTAAGGGATCAACAGCTCCTGGGGATTTGGGGTTGCTCTGGAAAACTCATCTGCA
CCACTGCTGTGCCTTGGAATGCTAGTTGGAGT---AATAAATCTCTGAATAAGATTTGGGATAACATGAC
CTGGATGGAGTGGGACAGAGAAATTAACAATTACACAAGCATAATATACAGCTTAATTGAAGAATCGCAG
AACCAACAAGAAAAGAATGAACAAGAATTATTAGAATTAGATAAATGGGCAAGTTTGTGGAATTGGTTTG
ACATAACAAAATGGCTGTGGTATATAAAAATATTCATAATGATAGTAGGAGGCTTGATAGGTTTAAGAAT
AGTTTTTTCTGTACTTTCTATAGTGAATAGAGTTAGGCAGGGATACTCACCATTATCGTTTCAGACCCAC
CTCCCAGCCTCGAGGGGACCCGACAGGCCCGGAGGAATCGAAGAAGAAGGTGGAGAGAGAGACAGAGAC-
--AGATCCGGTTCATTAGTGAACGGATTCTTGGCACTTATCTGGGTCGATCTGCGGAGCCTGTTCCTCTT
CAGCTACCACCGCTTGAGAGACTTACTCTTGATTGTGACGAGGATTGTGGAACTTCTGGGA---CGCAGG
GGGTGGGAAGTCCTCAAATATTGGTGGAGTCTCCTACAGTATTGGAGTCAGGAACTAAAGAATAGTGCTG
TTAGCTTGCTCAATACCATAGCCATAGCAGTAGCTGAAGGGACAGATAGGGTTATAGAAGTATTACAAAG
AGCTGTTAGAGCTATTCTCCACATACCTAGAAGAATAAGACAGGGCTTGGAAAGGGCTTTGCTA---
>M68894 
ATGAGAGTGACGGAGATCAGGAAGAGTTATCAGCAC---TGG------------TGG-------------
--------AGATGGGGC---------ATCATGCTCCTTGGGATATTAATGATC---TGTAATGCT---GA
AGAAAAATTGTGGGTCACAGTCTATTATGGGGTACCTGTGTGGAAAGAAGCAACCACCACTCTATTTTGT
GCATCAGATGCTAAAGCATATGATACAGAGGTACATAATGTTTGGGCCACACATGCCTGTGTACCCACAG
ACCCCAACCCACAAGAAGTAAAATTGGAAAATGTGACAGAAAATTTTAACATGTGGAAAAATAAAATGGT
AGAACAGATGCATGAGGATATAATCAGTTTATGGGATCAAAGCCTAAAGCCATGTGTAAAATTAACTCCA
CTCTGTGTTACTTTAAATTGCACTGTA------------------------AGC----------------
----------------------------------------------------------------------
----------------------------------------------GGGGGA---ATGATGGGG------
---GGAGGAGAAATGAAAAATTGCTCTTTCAATATCACCACAAACATAAGAGGTAAGGTGCAGAAAGAAT
ATGCACTTTTTTATGAACTTGATATAGTACCAATA------GATAAT---------------------AA
AAAT------------------------GATAGCTATAGGTTGATAAGTTGTAACACCTCAGTCATTACA
CAGGCCTGTCCAAAGGTATCCTTTGAGCCAATTCCCATACATTATTGTGCCCCGGCTGGTTTTGCGATTC
TAAAGTGTAAAGATAAGAAGTTCAATGGAAAAGGACCATGTTCAAATGTCAGCACAGTACAATGTACACA
TGGCATTAGGCCAGTAGTATCAACTCAACTGCTGTTAAATGGCAGTCTAGCAGAAGAAGAGGTAGTAATT
AGATCCGAAAATTTCACGAACAATGCTAAAACCATAATAGTACAGCTGAATGAATCTGTAGAAATTAATT
GTACAAGACCCAACAACAATACAAGAAAAAGTATAAATATAGGACCAGGCAGAGCATTTTATACAACAGG
AGAAATAATAGGAGATATAAGACAAGCACATTGTAACCTTAGTAGAGCAAAATGGAATGACACTTTAAAT
AAGATAGTTATAAAATTAAGAGAA------CAATTTGGG------AATAAAACA---ATAGTCTTTAAGC
ACTCC---TCAGGAGGGGACCCAGAAATTGTGACGCACACGTTTAATTGTGGAGGGGAATTTTTCTACTG
TAATTCAACACAACTGTTTAATAGT------------------------------ACTTGGAATGTT---
ACT---------------GAAGAGTCA------------------AATAACACTGTAGAA---AATAACA
CA---------ATCACACTCCCATGCAGAATAAAACAAATTATAAACATGTGGCAGAAAGTAGGAAGAGC
AATGTATGCCCCTCCCATCAGAGGA------CAAATTAGATGTTCATCAAATATTACAGGGCTGCTATTA
ACAAGAGATGGTGGT------CCTGAGGACAACAAG------------ACCGAGGTCTTCAGACCTGGAG
GAGGAGATATGAGGGATAATTGGAGAAGTGAATTATATAAATATAAAGTAGTAAAAATTGAACCATTAGG
AGTAGCACCCACCAAGGCAAAGAGAAGAGTGGTGCAGAGAGAAAAAAGA---GCAGTGGGA---------
---------ATAGGAGCTGTGTTCCTTGGGTTCTTGGGAGCAGCAGGAAGCACTATGGGCGCAGCATCAA
TGACGCTGACGGTACAGGCCAGACTATTATTGTCTGGTATAGTGCAACAGCAGAACAATCTGCTGAGGGC
TATTGAGGCGCAACAGCATCTGTTGCAACTCACAGTCTGGGGCATTAAGCAGCTCCAGGCAAGAGTCCTG
GCTGTGGAAAGATACCTAAGGGATCAACAGCTCCTGGGAATTTGGGGTTGCTCTGGAAAACTCATTTGCA
CCACTGCTGTGCCTTGGAATGCTAGTTGGAGT---AATAAATCTCTGAATAAGATTTGGGATAACATGAC
CTGGATGGAGTGGGACAGAGAAATTAACAATTACACAAGCATAATATACAGCTTAATTGAAGAATCGCAG
AACCAACAAGAAAAGAATGAACAAGAATTATTAGAATTAGATAAATGGGCAAGTTTGTGGAATTGGTTTG
ACATAACAAAATGGCTGTGGTATATAAAAATATTCATAATGATAGTAGGAGGCTTGATAGGTTTAAGAAT
AGTTTTTTCTGTACTTTCTATAGTGAATAGAGTTAGGCAGGGATACTCACCATTATCGTTTCAGACCCAC
CTCCCCACCTCGAGGGGACCCGACAGGCCCGGAGGAATCGAAGAAGAAGGTGGAGAGAGAGACAGAGAC-
--AGATCCGGTCCATTAGTGAACGGATTCTTGGCACTTATCTGGGTCGATCTGCGGAGCCTGTTCCTCTT
CAGCTACCACCGCTTGAGAGACTTACTCTTGATTGTGACAAGGATTGTGGAACTTCTGGGA---CGCAGG
GGGTGGGAAGTCCTCAAATATTGGTGGAATCTCCTACAGTATTGGAGTCAGGAACTAAAGAATAGTGCTG
TTAGCTTGCTCAATGCCACAGCTGTAGCAGTAGCTGAAGGGACAGATAGGGTTATAGAAGTATTACAAAG
AGCTGTTAGAGCTATTCTCCACATACCTAGAAGAATAAGACAGGGCTTGGAAAGGGCTTTGCTA---
>EU744018 
ATGAGAGTGACGGAGATCAGGAGGAATTGTCAGCAC---TTG------------TGG-------------
--------AGATGGGGC---------ACCATGCTCCTTGGGATGTTAATGATC---TGTAGTGCT---GC
AGAACAATTGTGGGTCACAGTATATTATGGGGTACCTGTGTGGAAGGAAGCAACCACCACTCTATTTTGT
GCATCAGATGCTAAAGCATATGATACAGAGGTACATAATGTTTGGGCCACACATGCCTGTGTACCCACAG
ACCCCAGCCCACAAGAAGTACTATTGGAAAATGTGACAGAAAATTTTAACATGTGGAAAAATAACATGGT
AGAACAGATGCATGAGGATATAATCAGTTTATGGGATCAAAGTCTAAAGCCCTGTGTAAAATTAACCCCA
CTCTGTGTTACTTTAAATTGCACTGAT------------------------TTG----------------
--AGG---------AATGCTACT-----------------------------------------------
-------AATACCACTAGTAGTAGC---------------------GGGAAA---ATGATGGAG------
---ATAGGAGAAATAAAAAACTGCTCTTTTAATATCACCACAAACATAAGAGATAAGATGCAGAAGGAAT
ATGCACTTTTTTATAAACTTGATGTAGTACCAATA------GATAAT---------------------GA
GAAT------AAGACTAATACTAGCTATACTAGCTATAGGTTGATAAGTTGTAACACCTCAGTCATTACA
CAGGCCTGTCCAAAGGTATCCTTTCAGCCAATTCCCATACATTATTGTACCCCGGCTGGTTTTGCGATTC
TAAAGTGTAACGATAAGAAGTTCAATGGAACAGGACCATGTACAAATGTCAGCACAGTACAATGTACACA
TGGAATTAGGCCAGTAGTATCAACTCAACTGCTGTTAAATGGCAGTCTAGCAGAAGAAGAGGTAATAATT
AGATCTGAAAATTTCACGGACAATGCTAAAACCATAATAGTACAGCTGAATGAACCTGTAGAAATTAATT
GTACAAGACCCAACAACAATACAAGAAAAAGTATACATATAGGACCAGGGAGAGCATTTTATACAACAGG
AGAAATAATAGGAGATATTAGACAAGCACACTGTAACCTTAGTAGAACACAATGGAATAACACTTTAAGA
CAGATAGTTAACAAATTAAGAGAA------CAATTTAAG------AATAAAACA---ATAGTCTTTAATC
AATCC---TCAGGAGGGGACCCAGAAATTGTAACGCACAGTTTTAATTGTGGAGGGGAATTTTTCTACTG
TAATTCAACACCACTGTTTAATAGT------------------------------ACTTGGTATAGT---
AAT---------------AGTACTGAG------------------AATGGTACTGAAGGGTCAAATGGCA
CA---------ATTACACTCCAATGCAGAATAAAACAAATTATAAACATGTGGCAGGAAGTAGGAAAAGC
AATGTATGCCCCTCCCATCAGAGGA------CAAATTAAATGTTCATCAAATATTACAGGGCTGCTATTA
ACAAGAGATGGTGGTGGTAATGACACGAATAGGACC------------ACCGAGACCTTCAGACCTGGAG
GGGGAGATATGAGGGACAATTGGAGAAGTGAATTATATAAATATAAAGTAGTAAAAATTGAACCATTAGG
AGTAGCACCCACCAAGGCAAAGAGAAGAGTGGTGCAGAGAGAAAAAAGA---GCAGTGGGA---------
---------ATAGGAGCTGTGTTCCTTGGGTTCTTGGGAGCAGCAGGAAGCACTATGGGCGCAGCGTCAA
TAACGCTGACGGTACAGGCCAGACTATTATTGTCTGGTATAGTGCAACAGCAGAACAATTTGCTGAGGGC
TATTGAGGCGCAACAGCACCTGTTGCAACTCACAGTCTGGGGCATCAAGCAGCTCCAGGCAAGAGTCCTG
GCTGTGGAAAGATACCTAAGGGATCAACAGCTCCTGGGAATTTGGGGTTGCTCTGGAAAACTCATTTGCA
CCACTACTGTGCCTTGGAATGCTAGTTGGAGT---AATAAATCTCTGGATCAGATTTGGGAGAACATGAC
CTGGATGGAGTGGGAAAGAGAAATTGACAATTACACAAGCTTAATATACACCTTAATTGAAGAATCGCAA
AACCAACAAGAAAAGAATGAACTAGAATTATTGGAATTAGATAAATGGGCAAGTTTGTGGAATTGGTTTG
ACATAACAAGCTGGCTGTGGTATATAAAAATATTCATAATGATAGTAGGAGGCTTGGTAGGTTTAAGAAT
AGTTTTTGCTGTACTTTCTATAGTGAATAGAGTTAGGCAGGGATATTCACCATTATCGTTTCAGACCCGC
CTCCTAACCCCGAGGGGACCAGACAGGCCCGAAGGAATCGAAGAAGAAGGTGGAGAGAGAGACAGAGGC-
--AGATCCATTCGATTAGTGGATGGATTCTTAGCACTTATCTGGGACGACCTGAGGAGCCTGTGCCTCTT
CAGCTACCACCGCTTGAGAGACTTACTCTTGATTGCAACGAGGACTGTGGAACTTCTGGGA---CGCAGG
GGGTGGGAAATCCTCAAATATTGGTGGAATCTCCTACAATATTGGGGTCAGGAATTAAAGAATAGTGCTG
TTAGCTTGCTCAATGCCACAGCCATAGCAGTAGCTGAGGGGACAGATAGGGCTATAGAAATATTACAAAG
AGCTTTTAGAGCTATTCTCCACATACCTACCAGAATAAGACAGGGCTTCGAAAGGGCTTTGCTA---
>EU744021 
ATGAGAGTGACGGAGATCAGGAGGAATTGTCAGCAC---TTG------------TGG-------------
--------AGATGGGGC---------ACCATGCTCCTTGGGATGTTAATGATC---TGTAGTGCT---GC
AGAACAATTGTGGGTCACAGTCTATTATGGGGTACCTGTGTGGAAGGAAGCAACCACCACTCTATTTTGT
GCATCAGATGCTAAAGCATATGATACAGAGGTACATAATGTTTGGGCCACACATGCCTGTGTACCCACAG
ACCCCAGCCCACAAGAAGTACTATTGGAAAATGTGACAGAAAATTTTAACATGTGGAAAAATAACATGGT
AGAACAGATGCATGAGGATATAATCAGTTTATGGGATCAAAGCCTAAAGCCCTGTGTAAAATTAACCCCA
CTCTGTGTCACGTTAAATTGCACTGAT------------------------TAT----------------
--------TTGGGGAATGCTACT-----------------------------------------------
-------AATACCAATAGTAGTAGC---------------------GGGAAA---ATGATGGAG------
---AGAGGAGAAATAAAAAACTGCTCTTTTAATATCACCACAAACATAAGAGATAAGATGCAGAAAGAAT
ATGCACTTTTTTATAAACTTGATGTAGAACCAATA------GATAAT---------------------GG
GAAT---------------GAGACTAATACCAGCTATAGGTTGATAAGTTGTAACACCTCAGTCATTACA
CAGGCCTGTCCAAAGGTATCCTTTCAGCCAATTCCCATACATTATTGTACCCCGGCTGGTTTTGCGATTC
TAAAGTGTAACGATAAGAAGTTCAATGGAACAGGACCATGTACAAATGTCAGCACAGTACAATGTACACA
TGGAATTAGGCCAGTAGTATCAACTCAACTGCTGTTAAATGGCAGTCTAGCAGAAGAAGAGGTAGTAATT
AGATCTGAAAATTTCACGGACAATGCTAAAACCATAATAGTACAGCTGAAAGAACCTGTAGAAATTAATT
GTACAAGACCCAACAACAATACAAGAAAAGGTATACATATAGGACCAGGGAGAGCATTTTATACAACAGG
AGAAATAGTAGGAGATATTAGACAAGCACACTGTAACCTTAGTAGAGCAAAATGGAATGACACTTTAAGA
CAGATAGCTAAAAAATTAGGAGAA------CAATTTAAG------AATAAAACA---ATAGTCTTTAATC
AATCC---TCAGGAGGGGACCCAGAAATTGTAACACACAGTTTTAATTGTGGAGGGGAATTTTTCTATTG
TAATTCAACACCACTGTTTAATAGT------------------------------ACTTGGAATAGT---
ACACAACTGCTTAATAGTACTGGG---------------------AATGGTACTGAAGAGTCAAATAGCA
CA---------ATTACACTCCAATGCAGAATAAAACAAATTATAAACATGTGGCAGGAAGTAGGAAAAGC
AATGTATGCCCCTCCCATCAGAGGA------CAAATTAAATGTTCATCAAATATTACAGGGCTGCTATTA
ACAAGAGATGGTGGTGGTAATGACACGAATAGGACC------------ACCGAGACCTTCAGACCTGGAG
GGGGAGATATGAGGGACAATTGGAGAAGTGAATTATATAAATATAAAGTAGTAAAAATTGAACCATTAGG
AGTAGCACCCACCAAGGCAAAGAGAAGAGTGGTGCAGAGAGAAAAAAGA---GCAGTGGGA---------
---------ATAGGAGCTGTGTTCCTTGGGTTCTTGGGAGCAGCAGGAAGCACTATGGGCGCAGCGTCAA
TAACGCTGACGGTACAGGCCAGACTATTATTGTCTGGTATAGTGCAACAGCAGAACAATTTGCTGAGGGC
TATTGAGGCGCAACAGCACCTGTTGCAACTCACAGTCTGGGGCATCAAGCAGCTCCAGGCAAGAGTCCTG
GCTGTGGAAAGATACCTAAGGGATCAACAGCTCCTGGGAATTTGGGGTTGCTCTGGAAAACTCATTTGCA
CCACTACTGTGCCTTGGAATGCTAGTTGGAGT---AATAAATCTCTGAATCAGATTTGGGATAACATGAC
CTGGATGGAGTGGGAAAGAGAAATTGACAATTACACAAGCTTAATATACACCTTAATTGAAGAATCGCAA
AACCAACAAGAAAAGAATGAACTAGAATTATTGGAATTAGATAAATGGGCAAGTTTGTGGAATTGGTTTG
ACATAACAAGCTGGCTGTGGTATATAAAAATATTCATAATGATAGTAGGAGGCTTGGTAGGTCTAAGAAT
AGTTTTTGCTGTACTTTCTATAGTGAATAGAGTTAGGCAGGGATATTCACCATTATCGTTTCAGACCCGC
CTCCCAACCCCGAGGGGACCAGACAGGCCCGAAGGAATCGAAGAAGAAGGTGGAGAGAGAGACAGAGGC-
--AGATCCATTCGATTAGTGGATGGATTCTTAGCACTTATCTGGGACGACCTGAGGAGCCTGTGCCTCTT
CAGCTACCACCGCTTGAGAGACTTACTCTTGATTGCAAAGAGGACTGTGGAACTTCTGGGA---CGCAGG
GGGTGGGAAATCCTCAAATATTGGTGGAATCTCCTACAATATTGGAGTCAGGAACTAAAGAATAGTGCTG
TTAGCTTGCTCAATGCCACAGCCATAGCAGTAGCTGAGGGGACAGATAGGGTTATAGAAGTATTCCAAAG
AGCTTTTAGAGCTATTCTCCACATACCTACCAGAATAAGACAGGGCTTCGAAAGGGCTTTGCTA---
>EU744020 
ATGAGAGTGACGGAGATCAGGAGGAATTGTCAGCAC---TTG------------TGG-------------
--------AGATGGGGC---------ACCATGCTCCTTGGGATGTTAATGATC---TGTAGTGCT---GC
AGAACAATTGTGGGTCACAGTCTATTATGGGGTACCTGTGTGGAAGGAAGCAACCACCACTCTATTTTGT
GCATCAGATGCTAAAGCATATGATACAGAGGTACATAATGTTTGGGCCACACATGCCTGTGTACCCACAG
ACCCCAGCCCACAAGAAGTACTATTGGGAAATGTGACAGAAAATTTTAACATGTGGAAAAATAACATGGT
AGAACAGATGCATGAGGATATAATCAGTTTATGGGATCAAAGCCTAAAGCCCTGTGTAAAATTAACCCCA
CTCTGTGTTACTTTAAATTGCACTGAT------------------------TTG----------------
--AGG---------AATGCTACT-----------------------------------------------
-------AATACCACTAGTAGTAGC---------------------GGGAAA---ATGATGGAA------
---ATAGGAGAAATAAAAAACTGCTCTTTTAATATCACCACAAACATAAGAGATAAGATGCAGAAAGAAT
ATGCACTTTTTTATAAACTTGATGTAGTACCAATA------GATAAT---------------------GA
GAGT---------------------AATACCAGCTATAGGTTGATAAGTTGTAACACCTCAGTCATTACA
CAGGCCTGTCCAAAGGTATCCTTTCAGCCAATTCCCATACATTATTGTACCCCGGCTGGTTTTGCGATTC
TAAAGTGTAACGATAAGAAGTTCAATGGAACAGGACCATGTACAAATGTCAGCACAGTACAATGTACACA
TGGAATTAGGCCAGTAGTATCAACTCAACTGCTGTTAAATGGCAGTCTAGCAGAAGAAGAGGTAGTAATT
AGATCTGAAAATTTCACGGACAATGCTAAAACCATAATAGTACAGCTGAAAGAACCTGTAGAAATTAATT
GTACAAGACCCAACAACAATACAAGAAAAGGTATACATATAGGACCAGGGAGAGCATTTTATACAACAGG
AGAAATAATAGGAGATATTAGACAAGCACACTGTAACATTAGTGGAACAAAATGGAATGACACTTTAAGA
CAGATAGTTAACAAATTAAGAGAA------CAATTTAAG------AATACAACA---ATAGTCTTTAATC
AATCC---TCAGGAGGGGACCCAGAAATTGTAACGCACAGTTTTAATTGTGGAGGGGAATTTTTCTACTG
TGATTCAACACCACTGTTTAATAGT------------------------------ACTTGGAATAGT---
ACACAACTGTTAAATAGTACTAAG---------------------AATGATACTGAAGAGTCAAATAGCA
CA---------ATTACACTCCAATGCAGAATAAAACAAATTATAAACATGTGGCAGGAAGTAGGAAAAGC
AATGTATGCCCCTCCCATCAGAGGA------CAAATTAAATGTTCATCAAATATTACAGGGCTGCTATTA
ACAAGAGATGGTGGTGGTAATGACACGAATAGGACC------------ACCGAGACCTTCAGACCTGGAG
GGGGAGATATGAGGGACAATTGGAGAAGTGAATTATATAAATATAAAGTAGTAAAAATTGAACCATTAGG
AGTAGCACCCACCAAGGCAAAGAGAAGAGTGGTGCAGAGAGAAAAAAGA---GCAGTGGGA---------
---------ATAGGAGCTGTGTTCCTTGGGTTCTTGGGAGCAGCAGGAAGCACTATGGGCGCAGCGTCAA
TAACGCTGACGGTACAGGCCAGACTATTATTGTCTGGTATAGTGCAACAGCAGAACAATTTGCTGAGGGC
TATTGAGGCGCAACAGCACCTGTTGCAACTCACAGTCTGGGGCATCAAGCAGCTCCAGGCAAGAGTCCTG
GCTGTGGAAAGATACCTAAGGGATCAACAGCTCCTGGGAATTTGGGGTTGCTCTGGAAAACTCATTTGCA
CCACTACTGTGCCTTGGAATGCTAGTTGGAGT---AATAAATCTTTGAATCAGATTTGGGATAACATGAC
CTGGATGGAGTGGGAAAGAGAAATTGACAATTACACAAGCTTAATATACACCTTAATTGAAGAATCGCAA
AACCAACAAGAAAAGAATGAACTAGAATTATTGGAATTAGATAAATGGGCAAGTCTGTGGAATTGGTTTG
ACATAACAAACTGGCTGTGGTATATAAAAATATTCATAATGATAGTAGGAGGCTTGGTAGGTTTAAGAAT
AGTTTTTGCTGTACTTTCTATAGTGAATAGAGTTAGGCAGGGGTATTCACCATTATCGTTTCAGACCCGC
CTCCCAACCCCGAGGGGACCCGACAGGCCAGAAGGAATCGAAGAAGAAGGTGGAGAGAGAGACAGAGGC-
--AGATCCATTCGATTAGTGGATGGATTCTTAGCACTTATCTGGGACGACCTGAGGAGCCTGTGCCTCTT
CAGCTACCACCGCTTGAGAGACTTACTCTTGATTGCAACGAGGACTGTGGAACTTCTGGGA---CACAGG
GGGTGGGAAATCCTCAAATATTGGTGGAATCTCTTACAATATTGGAGTCAGGAACTAAAGAATAGTGCTG
TTAGCTTGCTCAATGCCACAGCCATAGCAGTAGCTGAGGGGACAGACAGGGTTATAGAAGTATTCCAAAG
AGCTTTTAGGGCTATTCTCCACATACCTACCAGAATAAGACAGGGCTTCGAAAGGGCTTTGCTA---
>EU744019 
ATGAGAGTGACGGAGATCAGGAGGAATTGTCAGCAC---TTG------------TGG-------------
--------AGATGGGGC---------ACCATGCTCCTTGGAATGTTAATGATC---TGTAGTGCT---GC
AGAACAATTGTGGGTCACAGTCTATTATGGGGTACCTGTGTGGAAGGAAGCAACCACCACTCTATTTTGT
GCATCAGATGCTAAAGCATATGATACAGAGGTACATAATGTTTGGGCCACACATGCCTGTGTACCCACAG
ACCCCAGCCCACAAGAAGTACTATTGGGAAATGTGACAGAAAATTTTAACATGTGGAAAAATAACATGGT
AGAACAGATGCATGAGGATATAATCAGTTTATGGGATCAAAGCCTAAAGCCCTGTGTAAAATTAACCCCA
CTCTGTGTTACTTTAAATTGCACTGAT------------------------GTG----------------
--GGG---------AATGCTACT-----------------------------------------------
-------AATACCAATAGTAGTAGC---------------------GGGAAA---ATGATGGAG------
---AAAGGAGAAATAAAAAACTGCTCTTTTAATATCACCACAAACATAAGAGATAAGATGCAGAAAGAAT
ATGCACTTTTTTATAAACTTGATGTAATACCAATA------GATAAT---------------------GA
GAAG---------------GAGACTAATACCAGCTATAGGTTGATAAGTTGTAACACCTCAGTCATTACA
CAGGCCTGTCCAAAGGTATCCTTTCAGCCAATTCCCATACATTATTGTACCCCGGCTGGTTTTGCGATTC
TAAAGTGTAACGATAAGAAGTTCAATGGAACAGGACCATGTACAAATGTCAGCACAGTACAATGTACACA
TGGAATTAGGCCAGTAGTATCAACTCAACTGCTGTTAAATGGCAGTCTAGCAGAAGAAGAGGTAATAATT
AGATCTGAAAATTTCACGGACAATGCTAAAACCATAATAGTACAGCTGAAAGAACCTGTAGAAATTAATT
GTACAAGACCCAACAACAATACAAGAAAAGGTATACATATAGGACCAGGGAGAGCATTTTATACAACAGG
AGAAATAATAGGAGATATTAGACAAGCACACTGTAACCTTAGTAGAACAAAATGGAATGACACTTTAAAA
CAGATAGTTAACAAATTAAGAGAA------CAATTTAAG------AATACAACA---ATAGTCTTTAATC
AATCC---TCAGGAGGGGACCCAGAAATTGTAACGCACAGTTTTAATTGTGGAGGGGAATTTTTCTACTG
TAATTCAACACCATTGTTTAATAGT------------------------------ACTTGGAATAGT---
ACACAACCGCTTAATAGTACTGGG---------------------AATGGTACTGAAGAGTCAAATAGCA
CA---------ATTACACTCCAATGCAGAATAAAACAAATTATAAACATGTGGCAGGAAGTAGGAAAAGC
AATGTATGCCCCTCCCATCAGAGGA------CAAATTAAATGTTCATCAAATATTACAGGGCTGCTATTA
ACAAGAGATGGTGGTGGTAATGACACGAATAGGACC------------ACCGAGACCTTCAGACCTGGAG
GGGGAGACATGAGGGACAATTGGAGAAGTGAATTATATAAATATAAAGTAGTAAAAATTGAACCATTAGG
AGTAGCACCCACCAAGGCAAAGAGAAGAGTGGTGCAGAGAGAAAAAAGA---GCAGTGGGA---------
---------ATAGGAGCTGTGTTCCTTGGGTTCTTGGGAGCAGCAGGAAGCACTATGGGCGCAGCGTCAA
TAACGCTGACGGTACAGGCCAGACTATTATTGTCTGGTATAGTGCAACAGCAGAACAATTTGCTGAGGGC
TATTGAGGCGCAACAGCACCTGTTGCAACTCACAGTCTGGGGCATCAAGCAGCTCCAGGCAAGAGTCCTG
GCTGTGGAAAGATACCTAAGGGATCAACAGCTCCTGGGAATTTGGGGTTGCTCTGGAAAACTCATTTGCA
CCACTACTGTGCCTTGGAATGCTAGTTGGAGT---AATAAATCTCTGAATCAGATTTGGGATAACATGAC
CTGGATGGAGTGGGAAAGAGAAATCGACAATTACACAAGCTTAATATACACCTTAATTGAAGAATCGCAA
AACCAACAAGAAAAGAATGAACTAGAATTATTGGAATTAGATAAATGGGCAAGTTTGTGGAATTGGTTTG
ACATAACAAAATGGCTGTGGTATATAAAAATATTCATAATGATAGTAGGAGGCTTGGTAGGTTTAAGAAT
AGTTTTTGCTGTACTTTCTATAGTGAATAGAGTTAGGCAGGGATATTCACCATTATCGTTTCAGACCCGC
CTCCCAACCCCGAGGGGACCAGACAGGCCCGAAGGAATCGAAGAAGAAGGTGGAGAGAGAGACAGAGGC-
--AGATCCATTCGATTAGTGGATGGATTCTTAGCACTTATCTGGGACGACCTGAGGAGCCTGTGCCTCTT
CAGCTACCACCGCTTGAGAGACTTACTCTTGATTGCAACGAGGACTGTGGAACTTCTGGGA---CGCAGG
GGGTGGGAAATCCTCAAATATTGGTGGAATCTCCTACAATATTGGAGTCAGGAACTAAAGAATAGTGCTG
TTAGCTTGCTCAATGCCATAGCCATAGCAGTAGCTGAGGGGACAGATAGGGTTATAGAAGCATTACAAAG
AGCTTTTAGAGCTATTCTCCACATACCTACCAGAATAAGACAGGGCTTCGAAAGGGCTTTGCTA---
>EU744024 
ATGAGAGTGACGGGGATCAGGAGGAATTGTCAGCAC---TTG------------TGG-------------
--------AGATGGGGC---------ACCATGCTCCTTGGGATGTTAATGATC---TGTAGTGCT---GC
AGAACAATTGTGGGTCACAGTCTATTATGGGGTACCTGTGTGGAAGGAAGCAACCACCACTCTATTTTGT
GCATCAGATGCTAAAGCATATGATACAGAGGTACATAATGTTTGGGCTACACATGCCTGTGTACCCACAG
ACCCCAGCCCACAAGAAGTACTATTGGAAAATGTGACAGAAAATTTTAACATGTGGAAAAATAACATGGT
AGAACAGATGCATGAGGATATAATCAGTTTATGGGATCAAAGCCTAAAGCCCTGTGTAAAATTAACCCCA
CTCTGTGTCACGTTAAATTGCACTGAT---------------------GATTTG----------------
--AGG---------AATGCTACT-----------------------------------------------
-------AATACCAATAGTAGTAGC---------------------GGGGAA---GTGATGGAG------
---AAAGGAGAAATAAAAAACTGCTCTTTTAATATCACCACAAGCATAAAAAATAAGATGCAGAAAGAAT
ATGCACTTTTTTATAAACTTGATGTAGTACCAATA------GATAATGAAAATAATAATGACAATAATAC
TAATACCAAT---------------TATACCAACTATAGGTTGATAAGTTGTAACACCTCAGTCATTACA
CAGGCCTGTCCAAAGGTATCCTTTCAGCCAATTCCCATACATTATTGTGCCCCGGCTGGCTTTGCGATTC
TAAAGTGTAACGATAAGAGGTTCAATGGAACAGGACCATGTACAAATGTCAGCACAGTACAATGTACACA
TGGAATTAGGCCAGTAGTATCAACTCAACTACTGTTAAATGGCAGTCTAGCAAAAAAAGAGGTAATAATT
AGATCTGAAAATTTCACGGACAATGCTAAAACCATAATAGTACAGCTGAATGTACCTGTAGAAATTAATT
GTACAAGACCCAACAACAATACAAGAAAAAGTATACATATAGGACCAGGGAGAGCATTTTATGCAACAGG
AGAAATAATAGGAAATATTAGACAAGCACACTGTAACATTAGTGGAACAAAATGGAATAACACTTTAAAA
CAGATAGTTAAAAAATTAAGAGAA------CAATTTGAG------AATAAAACA---ATAGTCTTTAATC
AATCC---TCAGGAGGGGACCCAGAAATTGTAACGCACAGTTTTAATTGTGGAGGGGAATTTTTCTACTG
TGATTCAACACCACTGTTTAATAGT------------------------------ACTTGGAATATC---
ACACAACCGCTTAATAGTACTGGG---------------------AATGGTACTGAAGGGTCAAATGACA
CA---------ATTACACTCCAATGCAGAATAAAACAAATTATAAACATGTGGCAGGAAGTAGGAAAAGC
AATGTATGCCCCTCCCATTAGAGGA------CAAATTAAATGTTCATCAAATATTACAGGGCTGCTATTA
ACAAGAGATGGTGGTGGTAATGACGAGAATAGGACC------------ACCGAGACCTTCAGACCTGGAG
GGGGAGATATGAGGGACAATTGGAGAAGTAAATTATATAAATATAAAGTAGTAAAAATTGAACCATTAGG
AGTAGCACCCACCAAGGCAAAGAGAAGAGTGGTGCAGAGAGAAAAAAGA---GCAGTGGGA---------
---------ATAGGAGCTTTGTTCCTTGGGTTCTTGGGAGCAGCAGGAAGCACTATGGGCGCAGCGTCAA
TAACGCTGACGGTACAGGCCAGACAATTATTGTCTGGTATAGTGCAACAGCAGAACAATTTGCTGAGGGC
TATTGAGGCGCAACAGCACCTGTTGCAACTCACAGTCTGGGGCATCAAGCAGCTCCAGGCAAGAGTCCTG
GCTGTGGAAAGATACCTAAGGGATCAACAGCTCCTGGGAATTTGGGGTTGCTCTGGAAAACTCATTTGCA
CCACTACTGTGCCTTGGAATACTAGTTGGAGC---AATAAATCTCTGAATCAGATTTGGGATAACATGAC
CTGGATGGAGTGGGAAAGAGAAATTGACAATTACACAAGCTTAATATACAACTTAATTGAAGAATCGCAA
AACCAACAAGAAAAGAATGAACAAGAATTATTGGAATTAGATAAATGGGCAAGTTTGTGGAATTGGTTTG
ACATAACAAACTGGCTGTGGTATATAAAAATATTCATAATGATAGTAGGAGGCTTGGTAGGTTTAAGAAT
AGTTTTTGCTGTACTTTCTGTAGTGAATAGAGTTAGGCAGGGATATTCACCATTATCGTTTCAGACCCGC
CTCCCAACCCCGAGGGAACCAGACAGGCCCGAAGGAATCGAAGAAGAAGGTGGAGAGAGAGACAGAGGC-
--AGATCCATTCGATTAGTGGATGGATTCTTAGCACTTATCTGGGACGACCTGAGGAGCCTGTGCCTCTT
CAGCTACCACCGCTTGAGAGACTTACTCTTGATTGTAACGAGGACTGTGGAACTTCTGGGA---CGCAGG
GGGTGGGAAATCCTCAAATATTGGTGGAATCTCCTACAATATTGGAGTCAGGAACTAAAGAATAGTGCTG
TTAGCTTGCTCAATGCCACAGCCATAGCAGTAGCTGAGGGGACAGATAGGGTTATAGAAGCATTACAAAG
AACTTTTAGAGCTATTCTCCATATACCTACCAGAATAAGACAGGGCTTCGAAAGGGCTTTGCTA---
>EU744033 
ATGAGAGTGACGGGGATCAGGAGGAATTGTCAGCAC---TTG------------TGG-------------
--------AGATGGGGC---------ACCATGCTCCTTGGGATGTTAATGATC---TGTAGTGCT---GC
AGAACAATTGTGGGTCACAGTCTATTATGGGGTACCTGTGTGGAAGGAAGCAACCACCACTCTATTTTGT
GCATCAGATGCTAAAGCATATGAAACAGAGGTACATAATGTTTGGGCCACACATGCCTGTGTACCCACAG
ACCCCAGCCCACAAGAAGTACTATTGAAAAATGTGACAGAAAATTTTAACATGTGGAAAAATAACATGGT
AGAACAGATGCATGAGGATATAATCAGTTTATGGGATCAAAGCCTAAAGCCCTGTGTAAAATTAACCCCA
CTCTGTGTTACTTTAAATTGCACTGAT---------------------------------------GATG
TGAGG---------AATGCTACT-----------------------------------------------
-------AATACCACTAGTAGTAGC---------------------GGGAAA---CTGATGGAG------
---AAAGGAGAAATAAAAAACTGCTCTTTTAATATCATCACAAACATAAGAGATAAGATGCAGAAAGAAT
ATGCACTTTTTTATAAGCTTGATGTAGTACCAATA------GATAAT---GAGAATAAGAATAATGATAC
TAATACCACCTATACCAATACCAACTATACCAACTATAGGTTGATAAGCTGTAACACCTCAGTCATTACA
CAGGCCTGTCCAAAGGTATCCTTTCAGCCAATTCCCATACATTATTGTGCCCCGGCTGGTTTTGCGATTC
TAAAGTGTAACGATAAGAAGTTCAATGGAACAGGACCATGTACAAATGTCAGCACAGTACAATGTACACA
TGGAATTAGGCCAGTAGTATCAACTCAACTGCTGTTAAATGGCAGTCTAGCAGAAGAAGAGGTAATAATT
AGATCTGAAAATTTCACGAACAATGCTAAAACCATAATAGTACAGCTGAATGAAACTGTAGAAATTAATT
GTACAAGACCCAGCAACAATACAAGAAAAAGTATACATATAGGACCAGGGAGAGCATTTTATGCAACAGG
AGAAATAATAGGAAATATTAGACAAGCACACTGTAACATTAGTGGAACAAAATGGAATAACACTTTAAGA
CAGATAGTTATAAAATTAAGAGAA------CAATTT---------AATAAAACA---ATAGTCTTTAATC
AATCC---TCAGGAGGGGACCCAGAAATTGTAACGCACAGTTTTAATTGTGGAGGGGAATTTTTCTACTG
TAACTCAACACCACTGTTTAATAGT------------------------------ATTTGGAATATT---
ACACAACCGCTTAATAGTACTGGG---------------------AATGGTACTGAAAGGGCAAATGACA
CA---------ATTACACTCCAATGCAGAATAAAACAAATTATAAACATGTGGCAGGAAGTAGGAAAAGC
AATGTATGCCCCTCCCATTAGAGGA------CAAATTAAATGTTCATCAAATATTACAGGGCTGCTATTA
ACAAGAGATGGTGGT------GAGGACGAGAATAGGACC---------ACCGAGACCTTCAGACCTGGAG
GGGGAGATATGAGGGACAATTGGAGAAGTGAATTATATAAATATAAAGTAGTACAAATTGAACCATTAGG
AGTAGCACCCACCAAGGCAAAGAGAAGAGTGGTGCAGAGAGAAAAAAGA---GCAGTGGGA---------
---------ATAGGAGCTTTGTTCCTTGGGTTCTTGGGAGCAGCAGGAAGCACTATGGGCGCAGCGTCAA
TAACGCTGACGGTACAGGCCAGGCAATTATTGTCTGGTATAGTGCAACAGCAGAACAATTTGCTGAGGGC
TATTGAGGCGCAACAGCACCTGTTGCAACTCACAGTCTGGGGCATCAAGCAGCTCCAGGCAAGAGTCCTG
GCTGTGGAAAGATACCTAAGGGATCAACAGCTCCTGGGAATTTGGGGTTGCTCTGGAAAACTCATTTGCA
CCACTACTGTGCCTTGGAATACTAGTTGGAGT---AATAAATCTCTGAATCAGATTTGGGAAAACATGAC
CTGGATGGAGTGGGAAAGAGAAATTGACAATTACACAAGCATAATATACAATTTAATTGAAGAATCGCAA
AACCAACAAGAAAAGAATGAACAAGAATTATTGGAATTAGATAAATGGGCAAGTTTGTGGAATTGGTTTG
ACATATCAAGATGGCTGTGGTATATAAGAATATTCATAATGATAGTAGGAGGCTTGGTAGGTTTAAGAAT
AGTTTTTGCTGTAATTTCTATAGTGAATAGAGTTAGGCAGGGATATTCACCATTATCGTTTCAGACCCGC
CTCCCAACCCCGAGGGAACCAGACAGGCCCGAAGGAATCGAAGAAGAAGGTGGAGAGAGAGACAGAGGC-
--AGATCCATTCGATTAGTGGATGGATTCTTAGCACTTATCTGGGACGACCTGAGGAGCCTGTGCCTCTT
CAGCTACCACCGCTTGAGAGACTTACTCTTGATTGTAGCGAGGACTGTGGAACTTCTGGGA---CGCAGG
GGGTGGGAAATCCTCAAATATTGGTGGAATCTCCTACAATATTGGGGTCAGGAACTAAAGAATAGTGCTG
TTAGCTTGCTCAACGCCACAGCCATAGCAGTAGCTGAGGGGACAGATAGGGTTATAGAAGTATTACAAAG
AATTTTTAGAGCTATCCTCCATATACCTATCAGAGTAAGACAGGGCTTAGAAAGGGCTTTGCTA---
>EU744029 
ATGAGAGTGACGGAGATCAGGAGGAATTGTCAGCAC---TTG------------TGG-------------
--------AGATGGGGC---------ACCATGCTCCTTGGGATGTTAATGATC---TGTAGTGCT---GC
AGAACAATTGTGGGTCACAGTCTATTATGGGGTACCTGTGTGGAAGGAAGCCACCACCACTCTATTTTGT
GCATCAGATGCTAAAGCATATGATACAGAGGTACATAATGTTTGGGCCACACATGCCTGTGTACCCACAG
ACCCCAGCCCACGAGAAATACTATTGGAAAATGTGACAGAAAATTTTAACATGTGGAAAAATAACATGGT
AGAACAAATGCATGAGGATATAATCAGTTTATGGGATCAAAGCCTAAAGCCCTGTGTAAAATTAACCCCA
CTCTGTGTCACGTTAAATTGCACTGAT---------------------GATTTG----------------
--AGG---------AATGCTACT-----------------------------------------------
-------AATACCACTAGTAGTAGC---------------------GGGGAA---GTGATGGAG------
---AAAGGAGAAATAAAAAACTGCTCTTTTAATATCACCACAAGCATAAGAGATAAGATGCAGAAAGAAT
ATGCACTTTTTTATAAACTTGATGTAGTACCAATA------GATAAT------GATGTAGTACCAATAAA
TAAT---------ACTAATACCAACTATACCAACTATAAGTTGATAAGTTGTAACACCTCAGTCATTACA
CAGGCCTGTCCAAAGGTATCCTTTCAGCCAATTCCCATACATTATTGTGCCCCGGCTGGTTTTGCGATTC
TAAAGTGTAACGATAAGAAGTTCAATGGAACAGGACCATGTACAAATGTCAGCACAGTACAATGTACACA
TGGAATTAGGCCAGTAGTATCAACTCAACTGCTGTTAAATGGCAGTCTAGCAGAAAAAGAGGTAGTAATT
AGGTCTGAAAATTTCACGGACAATGCTAAAACCATAATAGTACAGCTGAATGAAACTGTAGAAATTAATT
GTACAAGACCCAACAACAATACAAGAAAAAGTATACATATAGGACCAGGGAGAGCATTTTATGCAACAGG
AGAAATAATAGGAAATATTAGACAAGCACACTGTAACATTAGTGGAACAAAATGGAATAACACTTTAAGA
CAGATAGTTATAAAATTAAGAGAA------CAATTTAAG------AATAAAACA---ATAGTCTTTAATC
AATCC---TCAGGAGGGGACCCAGAAATTGTAATGCACAGTTTTAATTGTGGAGGGGAATTTTTCTACTG
TAATTCAACACCACTGTTTAATAGT------------------------------ACTTGGAATATC---
ACACAACCGCTTAATAGTACTGGA---------------------AATGGTACTGAAAAGGCAAATGACA
CA---------ATTACACTCCAATGCAGAATAAAACAAATTATAAACATGTGGCAGGAAGTAGGAAAAGC
AATGTATGCCCCTCCCATCAGAGGA------CAAATTAAATGTTCATCAAATATTACAGGGCTGCTATTA
ACAAGAGATGGTGGT------GATGACGAGAATAGGACC---------ACCGAGACCTTCAGACCTGGAG
GGGGAGATATGAGGGACAATTGGAGAAGTGAATTATATAAATATAAAGTAGTAAAAATTGAACCATTAGG
AGTAGCACCCACCAAGGCAAAGAGAAGAGTGGTGCAGAGAGAAAAAAGA---GCAGTGGGA---------
---------ATAGGAGCTTTGTTCCTTGGGTTCTTGGGAGCAGCAGGAAGCACTATGGGCGCAGCGTCAA
TAACGCTGACGGTACAGGCCAGACAATTATTGTCTGGTATAGTGCAACAGCAGAACAATTTGCTGAGGGC
TATTGAGGCGCAACAGCACCTGTTGCAACTCACAGTCTGGGGCATCAAGCAGCTCCAGGCAAGAGTCCTG
GCTGTGGAAAGATACCTAAGGGATCAACAGCTCCTGGGAATTTGGGGTTGCTCTGGAAAACTCATTTGCG
CCACTACTGTGCCTTGGAATGCTAGTTGGAGT---AATAAATCTCTGAATCAGATTTGGGATAACATGAC
CTGGATGGAGTGGGAAAGAGAAATTGACAATTACACAAGCTTAATATACACCTTAATTGAAGAATCGCAA
AACCAACAAGAAAAGAATGAACTAGAATTATTGGAATTAGATAAATGGGCAAGTTTGTGGAATTGGTTTG
ACATAACAAGCTGGCTGTGGTATATAAGAATATTCATAATGATAGTAGGAGGCTTGGTAGGTTTAAGAAT
AGTTTTTGCTGTACTTTCTGTAGTGAATAGAGTTAGGCAGGGATATTCACCATTATCGTTTCAGACCCGC
CTCCCAACCCCGAGGGGACCAGACAGGCCCGAAGGAATCGAAGAAGAAGGTGGAGAGAGAGACAGAGGC-
--AGATCCATTCGATTAGTGGATGGATTCTTAGCACTTATCTGGGACGACCTGAGGAGCCTGTGCCTCTT
CAGCTACCACCGCTTGAGAGACTTACTCTTGATTGTAACGAGGACTGTGGAACTTCTGGGA---CGCAGG
GGGTGGGAAATCCTCAAATATTGGTGGAATCTCCTACAATATTGGAGTCAGGAACTAAAGAATAGTGCTG
TTAGCTTGCTCAACGCCACAGCCATAGCAGTAGCTGAGGGGACAGATAGGGTTATAGAAGTATTACAAAG
AACTTTTAGGGCTATTCTCCACATCCCTACCAGAATAAGACAGGGCTTCGAAAGGGCTTTGCTA---
>EU744028 
ATGAGAGTGACGGGGATCAGGAGGAATTGTCAGCAC---TTG------------TGG-------------
--------AGATGGGGC---------ACCATGCTCCTTGGGATGTTAATGATC---TGTAGTGCT---GC
AGAACAATTGTGGGTCACAGTCTATTATGGGGTACCTGTGTGGAAGGAAGCAACCACCACTCTATTTTGT
GCATCAGATGCTAAAGCATATGATACAGAGGTACATAATGTTTGGGCCACACATGCCTGTGTACCCACAG
ACCCCAGCCCAAAAGAAATACTATTGGAAAATGTGACAGAAAATTTTAACATGTGGAAAAATAACATGGT
AGAACAGATGCATGAGGATATAATCAGTTTATGGGATCAAAGCCTAAAGCCCTGTGTAAAATTAACCCCA
CTCTGTGTCACTTTAAATTGCACTGAT---------------------GATTTG----------------
--AGG---------AATGCTACT-----------------------------------------------
-------AATACCACTAGTAGTAGT---------------------GGGGAA---GTGATGGAG------
---AAAGGAGAAATAAAAAACTGCTCTTTTAATATCACCACAAACATAAGAGATAAGATGCAGAAAGAAT
ATGCACTTTTTTATAAACTTGATGTAGTACCAATAGATAATGAGGAT---------------------AA
TAATGAAAATAGTACTAATACCAATTATACCAACTATAGGTTGATAAGTTGTAACACCTCAGTCATTACA
CAGGCCTGTCCAAAGGTATCCTTTCAGCCAATTCCCATACATTATTGTGCCCCGGCTGGTTTTGCGATTC
TAAAGTGTAACGATAAGAAGTTCAATGGAACAGGACCATGTACAAATGTCAGCACAGTACAATGTACACA
TGGAATTAGGCCAGTAGTATCAACCCAACTGCTGTTAAATGGCAGTCTAGCAGAAGAAGAGGTAGTAATT
AGGTCTGAAAATTTCACGGACAATACTAAAACCATAATAGTACAGCTGAATGAAACTGTAGAAATTAATT
GTACAAGACCCAACAACAATACAAGAAAAAGTATACATATAGGACCAGGGAGAGCATTTTATGCAACAGG
AGAAATAATAGGAAATATTAGACAAGCACACTGTAACATTAGTGGAACAAAATGGAATAACACTTTAAGA
CAGATAGTTATAAAATTAAGAGAA------CAATTTAAG------AATAAAACA---ATAGTCTTTAATC
AATCC---TCAGGAGGGGACCCAGAAATTGTAATGCACAGTTTTAATTGTGGAGGGGAATTTTTCTACTG
TAATTCAACACCACTGTTTAATAGT------------------------------ACTTGGAATATC---
ACACAACCGCTTAATAGTACTGGG---------------------AATGGTACTGAAAAGGCAAATGACA
CA---------ATTACACTCCAATGCAGAATAAAACAAATTATAAACATGTGGCAGGAAGTAGGAAAAGC
AATGTATGCCCCTCCCATCAGAGGA------CAAATTAAATGTTCATCAAATATTACAGGGCTGCTATTA
ACAAGAGATGGTGGT------GATGACGAGAATAGGACC---------ACCGAGACCTTCAGACCTGGAG
GGGGAGATATGAGGGACAATTGGAGAAGTGAATTATATAAATATAAAGTAGTAAAAATTGAACCATTAGG
AGTAGCACCCACCAAGGCAAAGAGAAGAGTGGTGCAGAGAGAAAAAAGA---GCAGTGGGA---------
---------ATAGGAGCTTTGTTCCTTGGGTTCTTGGGAGCAGCAGGAAGCACTATGGGCGCAGCGTCAA
TAACGCTGACGGTACAGGCCAGACAATTATTGTCTGGTATAGTGCAACAGCAGAACAATTTGCTGAGAGC
TATTGAGGCGCAACAGCACCTGTTGCAACTCACAGTCTGGGGCATCAAGCAGCTCCAGGCAAGAGTCCTG
GCTGTGGAAAGATACCTAAGGGATCAACAGCTCCTGGGAATTTGGGGTTGCTCTGGAAAACTCATTTGCA
CCACTACTGTGCCTTGGAATACTAGTTGGAGC---AATAAATCTCTGAATCAGATTTGGGAAAACATGAC
CTGGATGGAGTGGGAAAGAGAAATTGACAATTACACAAGCTTAATATACACCTTAATTGAAGAATCGCAA
AACCAACAAGAAAAGAATGAACTAGACTTATTGGAATTAGATAAATGGGCAAGTTTGTGGAATTGGTTTG
ACATATCAAGCTGGCTATGGTATATAAGAATATTCATAATGATAGTAGGAGGCTTGGTAGGTTTAAGAAT
AGTTTTTGCTGTACTTTCTGTAGTGAATAGAGTTAGGCAGGGATATTCACCATTATCGTTTCAGACCCGC
CTCCCAACCCCGAGGGAACCCGACAGGCCCGAAGGAATCGAAGAAGAAGGTGGAGAGAGAGACAGAGGC-
--AGATCCATTCGATTAGTGGATGGATTCTTAGCACTTATCTGGGACGACCTGAGGAGCCTGTGCCTCTT
CAGCTACCACCGCTTGAGAGACTTACTCTTGATTGTAACGAGGACTGTGGAACTTCTGGGA---CGCAGG
GGGTGGGAAATCCTCAAATATTGGTGGAATCTCCTACAATATTGGAGTCAGGAACTAAAGAATAGTGCTG
TTAGCTTGCTCAACGCCACAGCCATAGCAGTAGCTGAGGGGACAGATAGGGTTATAGAAGTATTACAAAG
AACTTTTAGGGCTATCCTCCACATACCTACCAGAGTAAGACAGGGCTTAGAAAGGGCTTTGCTA---
>GU455441 
ATGAGAGTGAAGGGGATCAGGAAGAATTAC---------TTG------------TGG-------------
--------AGATGGGGC---------ACCATGCTCCTTGGGATGTTGATGATC---TGTAATGCT---GC
AGAAAAATTGTGGGTCACAGTCTATTATGGGGTTCCTGTGTGGAAAGAAGCAAACACCACTCTATTTTGT
GCGTCAGATGCTAAAGCATATAGCACAGAGGTACATAATGTTTGGGCCACACATGCCTGTGTGCCCACAG
ACCCCGACCCACAAGAAGTAGTATTGGAAAATGTGACAGACAATTTTAACATGTGCAAAAATAACATGGT
AGAACAAATGCATGAGGATATAATCAGTTTATGGGATCAAAGCCTAAAGCCATGTGTAAAATTAACCCCA
CTCTGTGTTACTTTAAACTGCACTGAT------------------------TAT----------------
--GATACTGATACTAATACCACGAGTGCTACT--------------------------------------
-------AATACCACTAGTAGTAAC---------------------GGGAGC---ACGATAGAG------
---GAAGGAGAAATGAAAAACTGCTCTTTCAATATCACCACAAGCCTAAGAGATAGGGTGAAGAAAGAAT
ATGCACTTTTCTATAAACTTGATGTAGTACCAATA------AATAAT---------------------GA
TAAT------------------------ACCAGCTATAGGTTGATAAGTTGTAACACCTCAGTCATTACA
CAGGCCTGTCCAAAGGTAACCTTTGAGCCAATTCCCATACATTATTGTGCCCCGGCTGGTTTTGCGATTC
TAAAGTGTAAAGATAAGAAGTTCAATGGGACAGGACCATGTAAAAATGTCAGCACAGTACAATGTACACA
TGGAATTAGGCCAGTAGTATCAACTCAACTGCTGTTAAATGGCAGCCTAGCAGAAGAAGAGGTAGTAATT
AGATCTGCCAATTTCTCGGACAATGCTAAAACCATAATAGTACAGCTGAATGAATCTGTAATAATTAATT
GTACAAGACCCAACAACAATACAAGAAGAAGTATACCTATAGGACCAGGGAGAGCATTTTATGCAACAGG
AGACATAATAGGAAATATAAGACAAGCACATTGTAACCTTAGTATGGCAAAATGGAATAACACTTTAAGA
CAGATAGCTAAAAAATTAAGAAAA------CAATTGGAG------AATACAACAACAATAATCTTTAATC
AATCC---TCAGGAGGGGACCCAGAAATTGTAATGCACACTTTTAATTGTGCAGGGGAATTTTTCTACTG
TAATACTTCAAAACTGTTTAATAGT------------------------------ACTTGGAATGAT---
------------------ACTACTTTG------------------AATGATACTAAAGAAACAAATGACA
CAATT------ATCACACTTCCATGCAAAATAAAACAAATTATAAACATGTGGCAGGAAGTAGGAAAAGC
AATGTATGCCCCTCCCATCCAAGGA------CAAATTAGATGTTCATCAAATATTACAGGGTTGCTATTA
ACAAGAGATGGTGGTAATAACAATGACACGAATGGG------------ACCGAGACCTTCAGACCTGGAG
GAGGAGATATGAGGGACAATTGGAGAAGTGAATTATTTAAATATAAAGTAGTAAAAATTGAACCATTAGG
AGTAGCACCCACCAGGGCAAAGAGAAGAGTGGTGCAGAGAGAAAAAAGA---GCAATAGGG---------
------GGACTAGGAGCTTTGTTCCTTGGGTTCTTGGGAACAGCAGGAAGCACTATGGGCGCAGCGTCAA
TAACGCTGACGGTACAGGCCAGACAATTATTGTCTGGTATAGTGCAACAGCAAAACAATTTGCTGAGGGC
TATTGAGGCGCAACAACATCTGTTGCAACTCACAGTCTGGGGCATCAAGCAGCTCCAGGCAAGAGTCCTG
GCTGTGGAAAGATACCTAAAGGATCAACAGCTCCTGGGGATTTGGGGTTGCTCTGGAAAACTCATTTGCA
CCACTGCTGTGCCTTGGAATGTTAGTTGGAGT---AATAAATCTCTGGATAAGATTTGGGATAACATGAC
CTGGATGGAGTGGGAAAAAGAAATTGAAAATTACACAAGCTTAATATACACTTTAATTGAAAAATCACAA
AACCAACAAGAACAGAATGAGAAAGAATTATTGGAATTAGATAAGTGGGCAAGTTTGTGGACTTGGTTTG
ACATAACAAACTGGCTGTGGTATATAAGAATATTCATAATGATAGTAGGAGGCTTGATAGGTTTAAGAAT
AGTTTTTGCTGTACTTTCTATAGTGAATAGAGTTAGGCAGGGATACTCACCATTATCGTTTCAGACCCAC
CTCCCAGCCCCGAGGGGACCCGACAGGCCCGAAGGAATCGAAGGAGAAGGTGGAGAGAGAGACAGAGAC-
--AGATCCGGTCCATTAGTGGATGGATTCTTAGCAATTATCTGGGTCGACCTGCGGAGCCTGTGCCTCTT
CAGCTACCACCGCTTGAGAGACTTACTCTTGATTGTAACGAGGATTGTGGAACTTCTGGGA---CGCAGG
GGGTGGGAAGCCCTCAAATATTGGTGGAATCTCCTACAGTATTGGAGTCAGGAGCTAAAGAATAGTGCTG
TTAGCTTGTTTAATGCCACAGCTATAGCAGTAGCTGAGGGGACAGATAGGGTTATAGAAGCATTACAAAG
AGCTTTTAGAGCTATACTCCACATACCTACAAGAATAAGACAGGGCTTGGAAAGGGCTTTGCTA---
>GU455443 
ATGAGAGTGAAGGAGATCAGGAAGAATTAC---------TTG------------TGG-------------
--------AGATGGGGC---------ACCATGCTCCTTGGGATGTTGATGATC---TGTAGTGCT---GC
AGAAAAATTGTGGGTCACAGTCTATTATGGGGTACCTGTGTGGAAAGAAGCAAACACCACTCTATTTTGT
GCGTCAGATGCTAAAGCATATAGCACAGAGGTACATAATGTTTGGGCCACACATGCCTGTGTGCCCACAG
ACCCCAACCCACAAGAAGTAGTATTGGAAAATGTGACAGAAAATTTTAACATGTGGAAAAATAACATGGT
AGAACAGATGCATGAGGATATAATCAGTTTATGGGATCAAAGCCTAAAGCCATGTGTAAAATTAACCCCA
CTCTGTGTTACTTTAAACTGCACTGAT------------------------TAT----------------
--------TTGGGGAATACTACT-----------------------------------------------
-------AATACCACTAGTAGTAAC---------------------GGGAGC---ACGATAGAG------
---GGAGGAGAAATAAAAAACTGCTCTTTCAATATCACCACAAGCCTAAGAGATAAGGTGCAGAAAGAAT
ATGCACTTTTCTATAAACTTGATGTAGTACCAATA------AATAAT---------------------GA
TGAT---------------------AATACCAGTTATAGGTTGATAAGTTGTAATACCTCAGTCATTACA
CAGGCCTGTCCAAAGGTAACCTTTGAGCCAATTCCCATACATTATTGTGCCCCGGCTGGTTTTGCGATTC
TAAAGTGTAAAGATAAGAAGTTCAATGGGACAGGACCATGTACAAATGTCAGCACAGTACAATGTACACA
TGGAATTAGGCCAGTAGTATCAACTCAACTGCTGTTAAATGGCAGCCTAGCAGAAGAAGAGGTAGTAATT
AGATCTGCCAATTTCTCGGACAATGCTAAAACCATAATAGTACAGCTGAAGGAACCTGTAGAAATTAATT
GTACAAGACCCAACAACAATACAAGAAAAAGTATACCTATAGGACCAGGGAGAGCATTTTATGCAACAGG
AGACATAATAGGAAATATAAGACAAGCACATTGTAACCTTAGTATAGCAAAATGGAATAACACTTTAAGA
CAGATAGCTAAAAAATTAAGAGAA------CAATTGGGGAATAAAACAACAACA---ATAGTCTTTAATC
AATCC---TCAGGAGGGGACCCAGAAATTGTAATGCACACTTTTAATTGTGCAGGGGAATTTTTCTACTG
TAATACTACAAAACTGTTTAATAGT------------------------------ACTTGGACTGGGAAT
GAT------------ACTGAAAGGTCA------------------AATGACACTGAAGGAGCAGGAAATA
CCACA------CTCACACTCCCATGCAGAATAAAACAAATTATAAACATGTGGCAGGAAGTAGGAAAAGC
AATGTATGCTCCTCCCATCAAAGGA------CAAATTAGATGTTCATCAAAAATTACAGGGTTGCTATTA
ACAAGGGATGGTGGT------ACTAACACGAGTAAG------------ACCGAGATCTTCAGACCTGGAG
GAGGAAATATGAGGGACAATTGGAGAAGTGAATTATATAAATATAAAGTAGTAAAAATTGAACCATTAGG
AGTAGCACCCACCAGGGCAAAGAGAAGAGTGGTGCAGAGAGAAAAAAGA---GCAGCGGGA---------
---------CTAGGAGCTTTGTTCCTTGGGTTCTTGGGAGCAGCAGGAAGCACTATGGGCGCAGCGTCAA
TAACGCTGACGGTACAAGCCAGACAATTATTGTCTGGTATAGTGCAACAGCAGAACAATTTGCTGAGGGC
TATTGAGGCGCAACAACATCTGTTGCAACTCACAGTCTGGGGCATCAAACAGCTCCAGGCAAGAGTCCTG
GCTGTGGAAAGATACCTAAAGGATCAACAGCTCCTGGGGATTTGGGGTTGCTCTGGAAAACTCATTTGCA
CCACTGCTGTGCCTTGGAATGCTAGTTGGAGT---AATAAATCTCTGGATAAGATTTGGGATAACATGAC
CTGGATGGAGTGGGAAAGAGAAATTGAAAATTACACAAGCTTAATATACACTTTAATTGAAAAATCACAA
AACCAACAAGAAAAGAATGAGCAAGAATTATTGGAATTAGATAAATGGGCAAGTTTGTGGAATTGGTTTG
ACATAACAAACTGGCTGTGGTATATAAGAATATTCATAATGATAGTAGGAGGCTTGGTAGGTTTAAGAAT
AGTTTTTGCTGTACTTGCTATAGTGAATAGAGTTAGGCAGGGATACTCACCATTATCGTTACAGACCCGC
CTCCCAGCCCCGAGGGGACCCGACAGGCCCGAAGGAATCGAAGAAGAAGGTGGAGAGAGAGACAGAGAC-
--AGATCCGGTCCATTAGTGGATGGATTCTTAGCACTTATCTGGGACGACCTGCGGAGCCTGTGCCTCTT
CAGCTACCACCGCTTGAGAGACTTACTCTTGATTGTAACGAGGATTGTGGAACTTCTGGGA---CGCAGG
GGGTGGGAAGCCCTCAAATATTGGTGGAATCTCCTACAGTATTGGAGTCAGGAACTAAAGAATAGTGCTG
TTAGCTTGCTCAATGCCACGGGCATAGCAGTAGCTGAGGGGACAGATAGGGTTATTGAAGCATTACAAAG
AGCTTTTAGAGCTATTCTTCACATACCTACAAGAATAAGACAGGGCTTGGGAAAGGCTTTGCTA---
>GU455434 
ATGAGAGTGAAGGAGATCAGGAAGAATTAC---------TTG------------TGG-------------
--------AGATGGGGC---------ACCATGCTCCTTGGGATGTTGATGATC---TGTAGTGCT---GC
AGAACAATTGTGGGTCACAGTCTATTATGGGGTACCTGTGTGGAAAGAAGCAAACACCACTCTATTTTGT
GCGTCAGATGCTAAAGCATATAGCACAGAGGTACATAATGTTTGGGCCACACATGCCTGTGTGCCCACAG
ACCCCAACCCACAAGAAGTAGTATTGGAAAATGTGACAGAAAATTTTAACATGTGGAAAAATAACATGGT
AGAACAGATGCATGAGGATATAATCAGTTTATGGGATCAAAGCCTAAAGCCATGTGTAAAATTAACCCCA
CTCTGTGTTACTTTAAACTGCACTGAT------------------------TAT------GTGAAGAATG
ATACTAATACCACGAATACTACT-----------------------------------------------
-------AATACCACTAGTAGTAAC---------------------GGGAGC---ACGATAGAG------
---GGAGGAGAAATAAAAAACTGCTCTTTCAATATCACCACAAGCCTAAGAGATAAGGTGCAGAAAGAAT
ATGCACTTTTCTATAAACTTGATGTAGTACCAATA------GATAAT---------------------AA
TGAT---------------------AATACCAGTTATAGGTTGATAAGTTGTAATACCTCAGTCATTACA
CAGGCCTGTCCAAAGGTAACCTTTGAGCCAATTCCCATACATTATTGTGCCCCGGCTGGTTTTGCAATTC
TAAAGTGTAAAGATAAGAAGTTCAATGGAACAGGACCATGTACAAATGTCAGCACAGTACAATGTACACA
TGGAATTAGGCCAGTAGTATCAACTCAACTGCTGTTAAATGGCAGCCTAGCAGAAGAAGAGGTAGTAATT
AGATCTGCCAATTTCTCGGACAATGCTAAAACCATAATAGTACAGCTGAAGGAACCTGTAGAAATTAATT
GTACAAGACCCAACAACAATACAAGAAAAAGTATACCTATAGGACCAGGGAGAGCATTTTATGCAACAGG
AGAAATAATAGGAGATATAAGACAAGCACATTGTAACCTTAGTATAGCAAAATGGAATAACACTTTAAGA
CAGATAGCTAAAAAATTAAGAGAA------CAATTGGAG------AATACAACAACAATAATCTTTAATC
AATCC---TCAGGAGGGGACCCAGAAATTGTAATGCACACTTTTAATTGTGCAGGGGAATTTTTCTACTG
TAATACTACAAAACTGTTCAATAGT------------------------------ACTTGGACTGGGAAT
GAT------------ACTGAAAGGTCA------------------AATGACACTGAAGGAGAAGGAAATA
CCACA------CTCACACTCCCATGCAGAATAAAACAAATTATAAACATGTGGCAGGAAGTAGGAAAAGC
AATGTATGCTCCTCCCATCAAAGGA------CAAATTAGATGTTCATCAAAAATTACAGGGCTGCTATTA
ACAAGAGATGGTGGT------ACTAACACGAGTAAG------------ACCGAGACCTTCAGACCTGGAG
GAGGAGATATGAGGGACAATTGGAGAAGTGAATTATATAAATATAAAGTAGTAAAAATTGAACCATTAGG
AGTAGCACCCACCAGGGCAAAGAGAAGAGTGGTGCAGAGAGAAAAAAGA---GCAATAGGG---------
------GGACTAGGAGCTATGTTCCTTGGGTTCTTGGGAGCAGCAGGAAGCACTATGGGCGCAGCGTCAG
TGACGCTGACGGTACAGGCCAGACAATTATTGTCTGGTATAGTGCAACAGCAGAACAATTTGCTGAGGGC
TATTGAGGCGCAACAACATCTGTTGCAACTCACAGTCTGGGGCATCAAGCAGCTCCAGGCAAGAGTCCTG
GCTGTGGAAAGATACCTAAAGGATCAACAGCTCCTGGGGATTTGGGGTTGCTCTGGAAAACTCATTTGCA
CCACTGCTGTGCCTTGGAATACTAGTTGGAGT---AATAAATCTCTGGATAAGATTTGGGATAACATGAC
CTGGATGGAGTGGGAAAGAGAAATTGAAAATTACACAAGCTTAATATACACTTTAATTGAAAAATCGCAG
AACCAACAAGAAAAGAATGAGCAAGAACTATTGGAATTAGATAAATGGGCAAGTTTGTGGAATTGGTTTG
ACATAACAAACTGGCTGTGGTATATAAGAATCTTCATAATGATAGTAGGAGGCTTGGTAGGTTTAAGAAT
AGTTTTTGCGGTACTTTCTATAGTGAATAGAGTTAGGCAGGGATACTCACCATTATCGTTTCAGACCCGC
CTCCCAGCCCCGAGGGGACCCGACAGGCCCGAAGGAATCGAAGAAGAAGGTGGAGAGAGAGACAGAGAC-
--AGATCCGGTCCATTAGTGGATGGATTCTTAGCACTTATCTGGGTCGACCTGCGGAGCCTGTGCCTCTT
CAGCTACCACCGCTTGAGAGACTTACTCTTGATTGTAACGAGGATTGTGGAACTTCTGGGA---CGCAGG
GGGTGGGAAGCCCTCAAATATTGGTGGAATCTCCTACAGTATTGGAGTCAGGAACTAAAGAATAGTGCTG
TTAGCTTGCTCAATGCCACAGCCATAGCAGTAGCTGAGGGGACAGATAGGGTTATAGAAGGATTACAAAG
GGCTTATAGAGCTATACTCCACATACCTACAAGAATAAGACAGGGCTTGGAAAGGGCTTTGCTA---
>GU455428 
ATGAGAGTGAGGGAGATCAGGAAGAGTTAC---------TTG------------TGG-------------
--------AGATGGGGC---------ACCATGCTCCTTGGGATGTTGATGATC---TGTAGTGCT---GC
AGAAAAATTGTGGGTCACAGTCTATTATGGGGTACCTGTGTGGAAAGAAGCAAACACCACTCTATTTTGT
GCGTCAGACGCTAAAGCATATGATACAGAGGTACATAATGTTTGGGCCACACATGCCTGTGTACCCACAG
ACCCCAACCCACAAGAAGTAGTATTGGGAAATGTGACAGAAACTTTTAACATGTGGAAAAATAACATGGT
AGAACAAATGCATGAGGATATAATCAGTTTATGGGATCAAAGCCTAAAGCCATGTGTAAAATTAACCCCA
CTCTGTGTTACTTTAAACTGCACTGAT------------------------TGG----------------
--GGA---------AATACTACT-----------------------------------------------
-------AATACCACTAGTAGTAGC---------------------GGGGGA---ACGATGGAG------
---GGAGGAGAAATAAAAAACTGCTCTTTCAATATCACCACAAGCCTAAGAGATAAGGTGCAGAAAGAAT
ATGCACTTTTCTATAAACTTGATGTAGTACCAATA------GATAAT---------------------GA
TGAT---------------------AATACCAGCTATAGGTTGATAAGTTGTAACACCTCAGTCATTACA
CAGGCCTGTCCAAAGGTAACCTTTGAGCCAATTCCCATACATTATTGTGCCCCGGCTGGTTTTGCAATTC
TAAAGTGTAATAATAAGAAGTTCAATGGGAAAGGACCATGTACAAATGTCAGCACAGTACAATGTACACA
TGGAATTAGGCCAGTAGTATCAACTCAACTGCTGTTAAATGGCAGTCTAGCAGAAGAAGAGGTAGTAATT
AGGTCTGACAATTTCTCGGACAATGCTAAAACCATAATAGTACAGCTGAAAGAACCTGTAGAAATTAATT
GTACAAGACCCAACAACAATACAAGAAAAAGTATACCTATAGGACCAGGGAGAGCATTTTATGCAACAGG
AGAAATAATAGGAGAAATAAGACAAGCACATTGTAACCTTAGTATAGCAAAATGGAATAACACTTTAAGA
CAGATAGCTAAAAAATTAAGAGAA------CAATTGGGG------AATGAAACAACAATAGCCTTTAATC
AATCC---TCAGGAGGGGACCCAGAAATTGTAATGCACAGTTTTAATTGTGCAGGGGAATTTTTCTACTG
TAATACTACACACCTGTTTAATAGTACTTGG------------------------ACTTGGAATGAT---
ACT---------------GAAAGGTCA------------------AATGACACTGAAGGAGAAGGAAATA
TCACA------CTCACACTCCCATGCAGAATAAAACAAATTATAAACATGTGGCAGGAAGTAGGAAAAGC
AATGTATGCCCCTCCCATCAGAGGA------CAAATTAGATGTTCATCAAAAATTACAGGGCTGCTATTA
ACAAGGGATGGTGGT------ACTAACACGAGTAAG------------ACCGAGATCTTCAGACCTGGAG
GAGGAGATATGAGGGACAATTGGAGAAGTGAATTATATAAATATAAAGTAGTAAAAATTGAACCATTAGG
AGTAGCACCCACCAGGGCAAAGAGAAGAGTGGTGCAGAGAGAAAAAAGA---GCAGCGGGA---------
---------CTAGGAGTTATGTTCCTTGGGTTCTTGGGAGCAGCAGGAAGCACTATGGGCGCAGCGTCAA
TAACGCTGACGGTACAAGCCAGACAATTATTGTCTGGTATAGTGCAACAGCAGAACAATTTGCTGAGGGC
TATTGAGGCGCAACAACATCTGTTGCAACTCACAGTCTGGGGCATCAAGCAGCTCCAGGCAAGAGTCCTG
GCTGTGGAAAGATACCTAAAGGATCAACAGCTCCTGGGGATTTGGGGTTGCTCTGGAAAACTCATTTGCA
CCACTGCTGTGCCTTGGAATGCTAGTTGGAGT---AATAAATCTCTGGATAAGATTTGGGATAACATGAC
CTGGATGGAGTGGGAAAGAGAAATTGAAAATTACACAAGCTTAATATACACTTTAATTGAAAAATCACAG
AACCAACAAGAAAAGAATGAGCAAGAATTATTGGAATTAGATAAATGGGCAAGTTTGTGGAATTGGTTTG
ACATAACAAACTGGCTGTGGTATATAAGAATATTCATAATGATAGTAGGAGGCTTGGTAGGTTTAAGAAT
AGTTTTTGCTGTACTTTCTATAGTGAATAGAGTTAGGCAGGGATACTCACCATTATCGTTTCAGACCCAC
CTCCCAGCCCCGAGGGGACCCGACAGGCCCGAAGGAATCGAAGAAGAAGGTGGAGAGAGAGACAGAGAC-
--AGATCCGGTCCATTAGTGGATGGATTCTTAGCACTTATCTGGGACGACCTGCGGAGCCTGTGCCTCTT
CAGCTACCACCGCTTGAGAGACTTACTCTTGATTGTAACGAGGATTGTGGAACTTCTGGGA---CGCAGG
GGGTGGGAAGCCCTCAAATATTGGTGGAATCTCCTACAGTATTGGAGTCAGGAACTAAAGAACAGTGCTG
TTAGCTTGCTCAATGCCACAGCCATAGCAGTAGCTGAGGGGACAGATAGGGTTATAGAAATAATACAAAG
AGCATTTAGAGCTATACTCCACATACCTACAAGAATAAGACAGGGCTTGGAAAGGGCTTTGCTA---
>GU455425 
ATGAGAGTGAGGGAGATCAGGAAGAGTTAC---------TTG------------TGG-------------
--------AGATGGGGC---------ACCATGCTCCTTGGGATGTTGATGATC---TGTAGTGCT---GC
AGAAAAATTGTGGGTCACAGTCTATTATGGGGTACCTGTGTGGAAAGAAGCAAACACCACTCTATTTTGT
GCGTCAGACGCTAAAGCATATGATACAGAGGTACATAATGTTTGGGCCACACATGCCTGTGTACCCACAG
ACCCCAACCCACAAGAAGTAGTATTGGGAAATGTGACAGAAACTTTTAACATGTGGAAAAATAACATGGT
AGAACAAATGCATGAGGATATAATCAGTTTATGGGATCAAAGCCTAAAGCCATGTGTAAAATTAACCCCA
CTCTGTGTTACTTTAAACTGCACTGAT------------------------TGG----------------
--GGA---------AATACTACT-----------------------------------------------
-------AATACCACTAGTAGTAGC---------------------GGGGGA---ACGATGGAG------
---GGAGGAGAAATAAAAAACTGCTCTTTCAATATCACCACAAGCCTAAGAGATAAGGTGCAGAAAGAAT
ATGCACTTTTCTATAAACTTGATGTAGTACCAATA------GATAAT---------------------GA
TGAT---------------------AATACCAGCTATAGGTTGATAAGTTGTAACACCTCAGTCATTACA
CAGGCCTGTCCAAAGGTAACCTTTGAGCCAATTCCCATACATTATTGTGCCCCGGCTGGTTTTGCAATTC
TAAAGTGTAATAATAAGAAGTTCAATGGGACAGGACCATGTACAAATGTCAGCACAGTACAATGTACACA
TGGAATTAGGCCAGTAGTATCAACTCAACTGCTGTTAAATGGCAGTCTAGCAGAAGAAGAGGTAGTAATT
AGGTCTGACAATTTCTCGGACAATGCTAAAACCATAATAGTACAGCTGAAAGAACCTGTAGAAATTAATT
GTACAAGACCCAACAACAATACAAGAAAAAGTATACCTATAGGACCAGGGAGAGCATTTTATGCAACAGG
AGAAATAATAGGAGAGATAAGACAAGCACATTGTAACCTTAGTATAGCAAAATGGAATAACACTTTAAGA
CAGATAGCTAAAAAATTAAGAGAA------CAATTGGGG------AATGAAACAACAATAGCCTTTAATC
AATCC---TCAGGAGGGGACCCAGAAATTGTAATGCACAGTTTTAATTGTGCAGGGGAATTTTTCTACTG
TAATACTACACACCTGTTTAATAGTACTTGG------------------------ACTTGGAATGAT---
ACT---------------GAAAGGTCA------------------AATGACACTGAAGGAGAAGGAAATA
TCACA------CTCACACTCCCATGCAGAATAAAACAAATTATAAACATGTGGCAGGAAGTAGGAAAAGC
AATGTATGCCCCTCCCATCAGAGGA------CAAATTAGATGTTCATCAAAAATTACAGGGCTGCTATTA
ACAAGGGATGGTGGT------ACTAACACGAGTAAG------------ACCGAGATCTTCAGACCTGGAG
GAGGAAATATGAGGGACAATTGGAGAAGTGAATTATATAAATATAAAGTAGTAAAAATTGAACCATTAGG
AGTAGCACCCACCAGGGCAAAGAGAAGAGTGGTGCAGAGAGAAAAAAGA---GCAGCGGGA---------
---------CTAGGAGTTATGTTCCTTGGGTTCTTGGGAGCAGCAGGAAGCACTATGGGCGCAGCGTCAA
TAACGCTGACGGTACAAGCCAGACAATTATTGTCTGGTATAGTGCAACAGCAGAACAATTTGCTGAGGGC
TATTGAGGCGCAACAACATCTGTTGCAACTCACAGTCTGGGGCATCAAGCAGCTCCAGGCAAGAGTCCTG
GCTGTGGAAAGATACCTAAAGGATCAACAGCTCCTGGGGATTTGGGGTTGCTCTGGAAAACTCATTTGCA
CCACTGCTGTGCCTTGGAATGCTAGTTGGAGT---AATAAATCTCTGGATAAGATTTGGGATAACATGAC
CTGGATGGAGTGGGAAAGAGAAATTGAAAATTACACAAGCTTAATATACACTTTAATTGAAAAATCACAG
AACCAACAAGAAAAGAATGAGCAAGAATTATTGGAATTAGATAAATGGGCAAGTTTGTGGAATTGGTTTG
ACATAACAAACTGGCTGTGGTATATAAGAATATTCATAATGATAGTAGGAGGCTTGGTAGGTTTAAGAAT
AGTTTTTGCTGTATTTTCTATAGTGAATAGAGTTAGGCAGGGATACTCACCATTATCGTTTCAGACCCAC
CTCCCAGCCCCGAGGGGACCCGACAGGCCCGAAGGAATCGAAGAAGAAGGTGGAGAGAGAGACAGAGAC-
--AGATCCGGTCCATTAGTGGATGGATTCTTAGCACTTATCTGGGACGACCTGCGGAGCCTGTGCCTCTT
CAGCTACCACCGCTTGAGAGACTTACTCTTGATTGTAACGAGGATTGTGGAACTTCTGGGA---CGCAGG
GGGTGGGAAGCCCTCAAATATTGGTGGAATCTCCTACAGTATTGGAGTCAGGAACTAAAGAACAGTGCTG
TTAGCTTGCTCAATGCCACAGCCATAGCAGTAGCTGAGGGGACAGATAGGGTTATAGAAATAATACAAAG
AGCATTTAGAGCTATACTCCACATACCTACAAGAATAAGACAGGGCTTGGAAAGGGCTTTGCTA---
>GU455429 
ATGAGAGTGAAGGAGATCAGGAAGAGTTAC---------TTG------------TGG-------------
--------AGATGGGGC---------ACCATGCTCCTTGGGATGTTGATGATC---TGTAGTGCT---GC
AGAACAATTGTGGGTCACAGTCTATTATGGGGTACCTGTGTGGAAAGAAGCAAACACCACTCTATTTTGT
GCGTCAGATGCTAAAGCATATGATACAGAGGTACATAATGTTTGGGCCACACATGCCTGTGTGCCCACAG
ACCCCAACCCACAAGAAGTAGTATTGAAAAATGTGACAGAAAATTTTAACATGTGGAAAAATAACATGGT
AGAACAGATGCATGAGGATATAATCAGTTTATGGGATCAAAGCCTAAAGCCATGTGTAAAATTAACTCCA
CTCTGTGTTACTTTAAACTGCACTGAT------------------------TTG----------------
--AAG---------AATGCTACT-----------------------------------------------
-------AATGCCACTAGTAGTAGC---------------------GAGAGA---ACGGTGGAG------
---GGAGGAGAAATAAAAAACTGCTCTTTCAATATCACCACAAGCCTAAGAGATAAGGTGCAGAAAGAAT
ATGCACTTTTCTATAAACTTGATGTAGTACCAATA------GATAAT---------------------GA
TGAT---------------------AATACCAGTTATAGGTTGATAAGTTGTAATACCTCAGTCATTACA
CAGGCCTGTCCAAAGGTAACCTTTGAGCCAATTCCCATACATTATTGTGCCCCGGCTGGTTTTGCGATTC
TAAAGTGTAAAGATAAGAAGTTCAATGGGACAGGACCATGTACAAATGTCAGCACAGTACAATGTACACA
TGGAATTAGGCCAGTAGTATCAACTCAACTGCTGTTAAATGGCAGTCTAGCAGAAGAAGAGGTAGTAATT
AGGTCTGACAATTTCTCGGACAATGCTAAAACCATAATAGTACAGCTGAAAGAACCTGTAGAAATTAATT
GTACAAGACCCAACAACAATACAAGAAAAAGTATACCTATAGGACCAGGGAGAGCATTTTATGCAACAGG
AGAAATAATAGGAAATATAAGACAAGCACATTGTAACCTTAGTATAGCAAAATGGAATAACACTTTAAGA
CAGATAGCTAGAAAATTAAGAGAA------CAATTGGGG------AATCAAACAACAATAGTCTTTAATC
AATCC---TCAGGAGGGGACCCAGAAATTGTAATGCACAGTTTTAATTGTGGAGGGGAATTTTTCTACTG
TAATACTACAAAACTGTTTAATAGTACTTGG------------------------ACTTGGAATGAT---
ACT---------------GAAAGGTCA------------------AATGATACTGAAGGA---AATATCA
CA---------CTCACACTCCCATGCAGAATAAAACAAATTATAAACATGTGGCAGGAAGTAGGAAAAGC
AATGTATGCCCCTCCCATCAGAGGA------CAAATTAGATGTTTATCAAATATTACAGGGCTGCTATTA
ACAAGAGATGGTGGTAATAACAATGACACGAACGGG------------ACCGAGATCTTCAGACCTGGAG
GAGGAGATATGAGGGACAATTGGAGAAGTGAATTATATAAATATAAAGTAGTAAAAATTGAACCATTAGG
AGTAGCACCCACCAGGGCAAAGAGAAGAGTGGTGCAGAGAGAAAAAAGA---GCAGCGGGA---------
---------CTAGGAGCTTTGTTCCTTGGGTTCTTGGGAGCAGCAGGAAGCACTATGGGCGCAGCGTCAA
TAACGCTGACGGTACAGGCCAGACAATTATTGTCTGGTATAGTGCAACAGCAGAACAATTTGCTGAGGGC
TATTGAGGCGCAACAACATCTGTTGCAACTCACAGTCTGGGGCATCAAGCAGCTCCAGGCAAGAGTCCTG
GCTGTGGAAAGATACCTAAAGGATCAACAGCTCCTGGGGATTTGGGGTTGCTCTGGAAAACTCATTTGCA
CCACTGCTGTGCCTTGGAATGCTAGTTGGAGT---AATAAATCTCTGGATAAGATTTGGGATAACATGAC
CTGGATGGAGTGGGAAAGAGAAATTGAAAATTACACAAGCTTAATATACACTTTAATTGAAAAATCACAG
AACCAACAAGAAAAGAATGAGCAAGAACTATTGGAATTAGATAAATGGGCAAGTTTGTGGAATTGGTTTG
ACATAACAAACTGGCTGTGGTATATAAGAATATTCATAATGATAGTAGGAGGCTTGGTAGGTTTAAGAAT
AGTTTTTGCTGTACTTTCTATAGTGAATAGAGTTAGGCAGGGATACTCACCATTATCGTTTCAGACCCGC
CTCCCAGCCCCGAGGGGACCCGACAGGCCCGAAGGAATCGAAGAAGAAGGTGGAGAGAGAGACAGAGAC-
--AGATCCGGTCCATTAGTGGATGGATTCTTAGCACTTATCTGGGTCGACCTGCGGAGCCTGTGCCTCTT
CAGCTACCACCGCTTGAGAGACTTACTCTTGATTGTAACGAGGATTGTGGAACTTCTGGGA---CGCAGG
GGGTGGGAAGCCCTCAAATATTGGTGGAATCTCCTACAGTATTGGAGTCAGGAACTAAAGAATAGTGCTG
TTAGCTTGCTCAATGCCACAGCCATAACAGTAGCTGAGGGGACAGATAGGATTATAGAAGCATTACAAAG
AGCTTATAGAGCTATACTCCACATACCTACAAGAATAAGACAGGGCTTGGAAAGGGCTTTGCTA---
>GU455446 
ATGAGAGTGAGGGAGAGCAGGAAGAGTTAC---------TTG------------TGG-------------
--------AGATGGGGC---------ACCATGCTCCTTGGGATGTTGATGATC---TGTAGTGCT---GC
AGAAAAATTGTGGGTCACAGTCTATTATGGGGTACCTGTGTGGAAAGAAGCAAACACCACTCTATTTTGT
GCGTCAGATGCTAGAGCGTATAGTACAGAGGTACATAATGTTTGGGCCACACATGCCTGTGTACCCACAG
ACCCCAACCCACAAGAAGTAGTAATGGGAAATGTGACAGAAACTTTTAACATGTGGAAAAATAACATGGT
AGAACAGATGCATGAGGATATAATCAGTTTATGGGATCAAAGCCTAAAGCCATGTGTAAAATTAACCCCA
CTCTGTGTTACTTTAAACTGCACTGAT------------------------TGG----------------
--AAG---------AATGATACT-----------------------------------------------
-------AATACCAATAGTAGTAGC---------------------GGGGGA---ACGATGGAG------
---GGAGGAGAAATAAAAAACTGCTCTTTCAATATCACCACAAGCCTAAGAGATAAGGTGCAGAAAGAAT
ATGCACTTTTCTATAAACTTGATGTAGTACCAATA------GATAAT---------------------GA
TGAT---------------------AATACCAGTTATAGGTTGATAAGTTGTAATACCTCAGTCATTACA
CAGGCCTGTCCAAAGGTAACCTTTGAGCCAATTCCCATACATTATTGTGCCCCGGCTGGTTTTGCGATTC
TAAAGTGTAAAGATAAGAAGTTCAATGGAACAGGACCATGTACAAATGTCAGCACAGTACAATGTACACA
TGGAATTAGGCCAGTAGTATCAACTCAACTGCTGTTAAATGGCAGTCTAGCAGAAGAAGAGGTAGTAATT
AGGTCTGACAATTTCTCGAACAATGCTAAAACCATAATAGTACAGCTGAAAGAACCTGTAGAAATTAATT
GTACAAGACCCAACAACAATACAAGAAAAAGTATACCTATAGGACCAGGGAGAGCATTTTATGCAACAGG
AGAAATAATAGGAAATATAAGACAAGCACATTGTAACCTTAGTATAGTAAAATGGAATAACGCTTTAAGA
CAGATAGCTAAAAAATTAAGAGAA------CAATTGGGG------AATCAAACAACAATAGTCTTTAATC
AATCC---TCAGGAGGGGACCCAGAAATTGTAATGCACAGTTTTAATTGTGCAGGGGAATTTTTCTACTG
TAATACTACAAAACTGTTTAATAGTACTTGG------------------------ACTTGGAATGAT---
ACT---------------GAAAGGTCA------------------AATGACACTGAAGGAGCAGGAAATA
TCACA------CTCACACTCCCATGCAGAATAAAACAAATTATAAACATGTGGCAGGAAGTAGGAAAAGC
AATGTATGCCCCTCCTATCAAAGGA------CAAATTAGATGTTCATCAAATATTACAGGGCTGTTATTA
ACAAGAGATGGTGGTAATAACAATAACACGAACGAG------------ACCGAGATCTTTAGACCTGGAG
GAGGAGATATGAGGGACAATTGGAGAAGTGAATTATATAAATATAAAGTAGTAAAAATTGAACCATTAGG
AGTAGCACCTACCAGGGCAAAGAGAAGAGTGGTGCAGAGAGAAAAAAGA---GCAGCGGGA---------
---------CTAGGAGCTATGTTCCTTGGGTTCTTGGGAGCAGCAGGAAGCACTATGGGCGCAGCATCAA
TAACGCTGACGGTACAGGCCAGACAATTATTGTCTGGTATAGTGCAACAGCAGAACAATTTGCTGAGGGC
TATTGAGGCGCAACAACATCTGTTGCAACTCACAGTCTGGGGCATCAAGCAGCTCCAGGCAAGAGTCCTG
GCTGTGGAAAGATACCTAAAGGATCAACAGCTCCTGGGGATTTGGGGTTGCTCTGGAAAACTCATTTGCA
CCACTGCTGTGCCTTGGAATGCTAGTTGGAGT---AATAAATCTCTGGATAAGATTTGGGATAACATGAC
CTGGATGGAGTGGGAAAGAGAAATTGAAAATTACACAAGCTTAATATACACTTTAATTGAAAAATCACAG
AACCAACAAGAAAAGAATGAGCAAGAACTATTGGAATTAGATAAATGGGCAAGTTTGTGGAATTGGTTTG
ACATAACAAACTGGCTGTGGTATATAAGAATATTCATAATGATAGTAGGAGGCTTGGTAGGTTTAAGAAT
AGTTTTTGCTGTACTTTCTATAGTGAATAGAGTTAGGCAGGGATACTCACCATTATCGTTTCAGACCCAC
CTCCCAGCCCCGAGGGGACCCGACAGGCCCGAAGGAATCGAAGAAGAAGGTGGAGAGAGAGACAGAGAC-
--AGATCCGGTCCATTAGTGGATGGATTCTTAGCACTTATCTGGGTCGACCTGCGGAGCCTGTGCCTCTT
CAGCTACCACCGCTTGAGAGACTTACTCTTGATTGTAACGAGGATTGTGGAACTTCTGGGA---CGCAGG
GGGTGGGAAGCCCTCAAATATTGGTGGAATCTCCTACAGTATTGGAGTCAGGAACTCAAGAATAGTGCTG
TTAGCTTGTTTAATGCCATAGCCATAGCAGTAGCTGAGGGGACAGATAGGGTTCTAGAAGTATTACAAAG
AATTTTTAGAGCTATACTCCACATACCTACAAGAATAAGACAGGGCTTGGAAAGGGCTTTGCTA---
>GU455426 
ATGAGAGTGAGGGAGAGCAGGAAGAGTTAC---------TTG------------TGG-------------
--------AGATGGGGC---------ACCATGCTCCTTGGGATGTTGATGATC---TGTAGTGCT---GC
AGAAAAATTGTGGGTCACAGTCTATTATGGGGTACCTGTGTGGAAAGAAGCAAACACCACTCTATTTTGT
GCGTCAGATGCTAGAGCGTATAGTACAGAGGTACATAATGTTTGGGCCACACATGCCTGTGTACCCACAG
ACCCCAACCCACAAGAAGTAGTAATGGGAAATGTGACAGAAACTTTTAACATGTGGAAAAATAACATGGT
AGAACAGATGCATGAGGATATAATCAGTTTATGGGATCAAAGCCTAAAGCCATGTGTAAAATTAACCCCA
CTCTGTGTTACTTTAAACTGCACTGAT------------------------TGG----------------
--AAG---------AATGATACT-----------------------------------------------
-------AATACCAATAGTAGTAGC---------------------GGGGGA---ACGATGGAG------
---GGAGGAGAAATAAAAAACTGCTCTTTCAATATCACCACAAGCCTAAGAGATAAGGTGCAGAAAGAAT
ATGCACTTTTCTATAAACTTGATGTAGTACCAATA------GATAAT---------------------GA
TGAT---------------------AATACCAGTTATAGGTTGATAAGTTGTAATACCTCAGTCATTACA
CAGGCCTGTCCAAAGGTAACCTTTGAGCCAATTCCCATACATTATTGTGCCCCGGCTGGTTTTGCGATTC
TAAAGTGTAAAGATAAGAAGTTCAATGGAACAGGACCATGTACAAATGTCAGCACAGTACAATGTACACA
TGGAATTAGGCCAGTAGTATCAACTCAACTGCTGTTAAATGGCAGTCTAGCAGAAGAAGAGGTAGTAATT
AGGTCTGACAATTTCTCGAACAATGCTAAAACCATAATAGTACAGCTGAAAGAACCTGTAGAAATTAATT
GTACAAGACCCAACAACAATACAAGAAAAAGTATACCTATAGGACCAGGGAGAGCATTTTATGCAACAGG
AGAAATAATAGGAAATATAAGACAAGCACATTGTAACCTTAGTATAGTAAAATGGAATAACGCTTTAAGA
CAGATAGCTAAAAAATTAAGAGAA------CAATTGGGG------AATCAAACAACAATAGTCTTTAATC
AATCC---TCAGGAGGGGACCCAGAAATTGTAATGCACAGTTTTAATTGTGCAGGGGAATTTTTCTACTG
TAATACTACAAAACTGTTTAATAGTACTTGG------------------------ACTTGGAATGAT---
ACT---------------GAAAGGTCA------------------AATGACACTGAAGGAGCAGGAAATA
TCACA------CTCACACTCCCATGCAGAATAAAACAAATTATAAACATGTGGCAGGAAGTAGGAAAAGC
AATGTATGCCCCTCCTATCAAAGGA------CAAATTAGATGTTCATCAAATATTACAGGGCTGTTATTA
ACAAGAGATGGTGGTAATAACAATAACACGAACGAG------------ACCGAGATCTTCAGACCTGGAG
GAGGAGATATGAGGGACAATTGGAGAAGTGAATTATATAAATATAAAGTAGTAAAAATTGAACCATTAGG
AGTAGCACCTACCAGGGCAAAGAGAAGAGTGGTGCAGAGAGAAAAAAGA---GCAGCGGGA---------
---------CTAGGAGCTATGTTCCTTGGGTTCTTGGGAGCAGCAGGAAGCACTATGGGCGCAGCATCAA
TAACGCTGACGGTACAGGCCAGACAATTATTGTCTGGTATAGTGCAACAGCAGAACAATTTGCTGAGGGC
TATTGAGGCGCAACAACATCTGTTGCAACTCACAGTCTGGGGCATCAAGCAGCTCCAGGCAAGAGTCCTG
GCTGTGGAAAGATACCTAAAGGATCAACAGCTCCTGGGGATTTGGGGTTGCTCTGGAAAACTCATTTGCA
CCACTGCTGTGCCTTGGAATGCTAGTTGGAGT---AATAAATCTCTGGATAAGATTTGGGATAACATGAC
CTGGATGGAGTGGGAAAGAGAAATTGAAAATTACACAAGCTTAATATACACTTTAATTGAAAAATCACAG
AACCAACAAGAAAAGAATGAGCAAGAACTATTGGAATTAGATAAATGGGCAAGTTTGTGGAATTGGTTTG
ACATAACAAACTGGCTGTGGTATATAAGAATATTCATAATGATAGTAGGAGGCTTGGTAGGTTTAAGAAT
AGTTTTTGCTGTACTTTCTATAGTGAATAGAGTTAGGCAGGGATACTCACCATTATCGTTTCAGACCCAC
CTCCCAGCCCCGAGGGGACCCGACAGGCCCGAAGGAATCGAAGAAGAAGGTGGAGAGAGAGACAGAGAC-
--AGATCCGGTCCATTAGTGGATGGATTCTTAGCACTTATCTGGGTCGACCTGCGGAGCCTGTGCCTCTT
CAGCTACCACCGCTTGAGAGACTTACTCTTGATTGTAACGAGGATTGTGGAACTTCTGGGA---CGCAGG
GGGTGGGAAGCCCTCAAATATTGGTGGAATCTCCTACAGTATTGGAGTCAGGAACTAAAGAATAGTGCTG
TTAGCTTGCTCAATGCCACAGCCATAACAGTAGCTGAGGGGACAGATAGGATTATAGAAGCATTACAAAG
AGCTTATAGAGCTATACTCCACATACCTACAAGAATAAGACAGGGCTTGGAAAGGGCTTTGCTA---
>AF025750 
ATGAGAGTGAAGGGGATCAGGAAGAATTATCAGCAC---TTG------------TGG-------------
--------AGATGGGGC---------ACCATGCTCCTTGGGATATTAATGATC---TGTAGTGCT---GC
AGGCCAATTGTGGGTCACAGTCTATTATGGGGTACCTGTGTGGAAAGAAGCAACCACCACTCTATTTTGT
GCATCAGATGCTAAAGCATATGATACAGAGGTACATAATGTTTGGGCCACACATGCCTGTGTACCCACAG
ACCCCAACCCACAAGAAGTAGTATTGGGAAATGTGACAGAAAATTTTAACATATGGAAAAATAACATGGT
AGAACAGATGCATGAGGATATAATTAGTTTATGGGATCAAAGCCTAAAACCATGTGTAAAATTAACCCCA
CTCTGTGTTACTCTAAATTGCACTGAT------------------------TTG----------------
--AGG---------AATGCTACT-----------------------------------------------
-------AATACCACTAGTAGTAGC---------------------GGGGAA---ATGATGGAG------
---AGAGGAGAAATAAAAAACTGCTCTTTCAATATCACCACAAGCATAAGAGATAAAATGCAGAAAGAAT
ATGCACTTTTTTATAAACTTGATGTAGTACCAATA------GATACT---------------------AA
TAAT------------------ACTAATACCAGCTATAGGCTGGTAAGTTGTAACACCTCAGTCATTACA
CAAGCCTGTCCAAAGGTATCCTTTGAGCCAATTCCCATACATTATTGTGCCCCGGCTGGTTTTGCGATTC
TAAAATGTAATAATAAGACGTTCAATGGGAGCGGACCATGTACAAATGTCAGCACAGTACAATGTACACA
TGGAATTAGGCCAGTAGTATCAACTCAACTGCTGTTAAATGGCAGTCTAGCAGAAGAAGAGATAGTAATT
AGATCTGAAAATATCACGAACAATGCTAAAACCATAATAGTACAGCTGAAAGAACCTGTAGAAATTAATT
GTACAAGACCCAACAACAATACAAGAAAAAGTATACATATAGGACCAGGGAGAGCATTTTATACAACAGG
AGAAATAATAGGAGATATAAGACAAGCACATTGTAACATTAGTAGAGCAAAATGGAATGACACTTTAAGA
CAGATAGCTAAACAATTAAGAGAA------CAATTTAAA------AATAAAACA---ATAATCTTTAATC
AATCC---GTAGGAGGGGACCCAGAAATTGTAACGCACAGTTTTAATTGTGGAGGGGAATTTTTCTACTG
TAATTCAGCACAACTGTTTAACAGT------------------------------ACTTGGAATGAT---
ACT---------------GAAAGGTCA------------------AATAACACTAGAGAAAATGACACAA
CA---------ATCACACTCCCATGCAGAATAAAACAAATTATAAACATGTGGCAGGAAGTAGGAAAAGC
AATGTATGCCCCTCCTATCAGAGGA------CAAATTAAATGTGCATCAAATATCACAGGGCTGCTATTA
ACAAGAGATGGTGGT------AATAACAATACTGGGACC---------ACCGAGACCTTCAGACCTGGAG
GAGGAGATATGAGGGACAATTGGAGAAGTGAATTATATAAATATAAAGTAGTAAAAATTGAACCATTAGG
AATAGCACCCACTAAGGCAAAGAGAAGAGTGGTGCAGAGAGAAAAAAGA---GCAGTGGGA---------
---------ATAGGAGCTGTGTTCCTTGGGTTCTTGGGAGCAGCAGGAAGCACTATGGGCGCAGCGTCAG
TGACGCTGACGGTACAAGCCAGACTATTATTGTCTGGTATAGTGCAACAGCAAAACAATCTGCTGAGGGC
TATTGAGGCGCAACAGCATCTGTTGCAACTCACAGTCTGGGGCATCAAGCAGCTCCAGGCAAGAGTCCTG
GCTGTGGAAAGATACCTAAGGGATCAACAGCTCCTGGGAATTTGGGGTTGCTCTGGAAAACTCATTTGCA
CCACTACTGTGCCTTGGAATACTAGTTGGAGT---AATAAATCTCTGGATACGATTTGGAATAACATGAC
CTGGATGCAGTGGGAAAGAGAAATTGACAATTACACAGGTTTAATATACACCTTACTTGAAGAATCGCAG
AACCAACAAGAAAAGAATGAACAAGAATTATTGGAATTAGATAAATGGGCAAGTTTGTGGAATTGGTTTG
ACATAACAAACTGGCTGTGGTATATAAAAATATTCATAATGATAATAGGAGGCTTGGTAGGTTTAAGAAT
AGTTTTTGCTGTACTTTCTATAGTGAATAGAGTTAGGCAGGGATACTCACCATTATCGTTTCAGACCCGC
CTCCCAGCCCCGAGGGAACCCGACAGACCCGAAGGAATCGAAGAAGAAGGTGGAGAGAGAGACAGAGAC-
--AGATCCGGTCGATTAGTGGATGGCTTCTTAGCAATCATCTGGGTCGACCTACGGAGCCTGTGCCTCTT
CAGCTACCACCGATTGAGAGACTTACTCTTGATTGTAACGAGGATTGTGGAACTTCTGGGA---CGCAGG
GGGTGGGAAGCCCTCAAATACTGGGGGAATCTCCTACAGTATTGGAGTCAGGAACTAAAGAATAGTGCTG
TTAGCTTGCTCAATGCCACAGCCATAGCAGTAGCTGAGGGGACAGATAGGGTTATAGAAGTGTTACAAAG
AGCTTGTAGAGCTATTCTCCACATACCTGTAAGAATAAGACAGGGCTTGGAAAGGGCTTTGCTA---
>AY247222 
ATGAGAGCGAAGGTGATCAGGAAGAATTGTCAGCAC---TTG------------TGG-------------
--------AGATGGGGC---------ACCATGCTCCTTGGGATGTTGATGATC---TGTAGTGCT---GC
AGAACAATTGTGGGTCACAGTCTATTATGGGGTACCTGTGTGGAAAGAAGCAACCACCACTCTATTTTGT
GCATCAGATGCTAAAGCATATGATACAGAGGTACATAATGTTTGGGCCACACATGCCTGTGTACCCACAG
ACCCCAACCCACAAGAAGTAGTATTGGAAAATGTGACAGAAAATTTTAACATGTGGAAAAATAACATGGT
AGAACAGATGCATGAGGATATAATCAGTTTATGGGATCAAAGCCTAAAGCCATGTGTAAAACTAACCCCA
CTCTGTGTTACTTTAAATTGTACTAAT------------------------TTA----------------
--AGG---------AATACTACT-----------------------------------------------
-------AATACCACTAGTAGTAGT---------------------TGGGGA---ACGATGGAG------
---AGCGGAGAAATAAAAAACTGCTCTTTCAATACCACCACAAGCATAAGAGATAAGGTGCAGAAAGAAT
ATGCACTTTTTTATAAACTTGATGTAGTACCAATA------AATGAT---------------------GA
TAAT------------------ACTACTACCAGCTATAGGTTGATAAATTGTAATACCTCAGTCATTACA
CAGGCCTGTCCAAAGGTAACCTTTGAGCCAATTCCCATACATTATTGTACCCCGGCTGGTTTTGCAATTC
TAAAGTGTAATGATAAGAAGTTCAATGGAAAAGGACCATGTACAAATGTCAGCACAGTACAATGTACACA
TGGAATTAGGCCAGTAGTGTCAACTCAACTGCTGTTAAATGGCAGTCTAGCAGAAGAAGAGGTAGTAATT
AGATCTGACAATTTCACGGACAATGCTAAAACCATAATAGTACAGCTGAATGAATCTGTAGAAATTAATT
GTACAAGACCCAACAACAATACAAGAAAAAGTATAAATATAGGACCAGGGAGGGCATTTTATGCAACAGG
AGAAATAATAGGAGATATAAGGCAAGCACATTGTAACCTTAGTAGAGCAAAATGGAATGACACTTTAAAA
CAGATAGTTACAAAATTAAGAGAA------CAATTTGGG---AATAATAAAACA---ATAGTCTTTAATC
AATCC---TCAGGAGGGGACCCAGAAATTGTAATGCACAGTTTTAATTGTGGAGGGGAATTTTTCTACTG
TGATTCAACACAACTGTTTAATAGT------------------------------ACTTGGGAGAAT---
------------------------GAT------------------AATAATATTAGAGGGTCAAATAGCA
CACAAGAAAATATCACACTCCCATGCAGAATAAAACAAATTATAAACATGTGGCAGGGAGTAGGAAAAGC
AATGTATGCCCCTCCTATCAGAGGA------CAAATTAGATGTTCATCAAATATTACAGGGCTGCTATTA
ACAAGAGATGGTGGG------AAGGACGAGAACGGGACC---------ACCGAGATCTTCAGACCTGGAG
GAGGAGATATGAGGGACAATTGGAGAAGTGAATTATATAAATATAAAGTAGTAAAAATTGAACCATTAGG
AGTAGCACCCACCAAGGCAAAGAGAAGAGTGGTGCAAAGAGAAAAAAGA---GCAGTGGGA---------
------ACGATAGGAGCTATGTTCCTTGGGTTCTTGGGAGCAGCAGGAAGCACTATGGGCGCAGCGTCAA
TGGCGCTGACGGTACAGGCCAGACAATTATTGTCTGGTATAGTGCAGCAGCAGAACAATCTGCTGAGGGC
TATTGAGGCGCAACAGCATCTGTTGCAACTCACAGTCTGGGGCATCAAGCAGCTCCAGGCAAGAGTCCTG
GCTGTGGAAAGATACCTAAAGGATCAACAGCTCCTAGGGATTTGGGGTTGCTCTGGAAAACTCATTTGCA
CCACTACTGTGCCTTGGAATGTTAGTTGGAGT---AATAAATCTCTGGATAAGATTTGGAATAACATGAC
CTGGATGGAGTGGGAAAGAGAAATTGACAATTACACAAACTTAATATACACCTTAATTGAAGAATCGCAG
AACCAACAAGAAAAGAATGAACAAGAATTATTGGAATTAGATAAGTGGGCAAGTTTGTGGAATTGGTTTA
GCATAACAAACTGGCTGTGGTATATAAAAATATTCATAATGATAGTAGGAGGCTTGGTAGGTTTAAGAAT
AGTTTTTGCTGTACTTTCTATAGTGAATAGAGTTAGGCAGGGATACTCACCATTATCATTTCAGACCCGC
TTCCCAGCCCCGAGGGGACCCGACAGGCCCGAAGGAACCGAAGAAGAAGGTGGAGAGAGAGACAGAGAC-
--AGATCCAGTCGATTAGTGCATGGATTATTAGCACTCATCTGGGACGATCTACGGAGCCTGTGCCTCTT
CAGCTACCACCGCTTGAGAGACTTACTCTTGATTGTAGCGAGGATTGTAGAACTTCTGGGA---CGCAGG
GGGTGGGGAATCCTCAAATATTGGTGGAATCTCCTGCAGTATTGGAGTCAGGAACTAAAGAATAGTGCTG
TTAGCTTGCTCAACGCCACAGCTATAGCAGTAGCTGAGGGGACAGATAGGGTTATAGAAATAGTGCAAAG
AATTTATAGAGCTTTTCTCCACATACCTGTAAGAATAAGACAGGGCTTAGAAAGGGCTTTGCTA---
>EU744111 
ATGAGAGTGAAGGGGATCAGGAAGAATTATCATCAC---TTG------------TGG-------------
--------AGATGGGGC---------ACCATGCTCCTTGGGATGTTAATGATC---TGTAATGCT---GC
AGAACAATTGTGGGTCACAGTCTATTATGGGGTACCAGTGTGGAAAGAAGCAACCACCACTTTATTTTGT
GCATCAGATGCTAAAGCATATGATACAGAGGTACACAATGTTTGGGCCACACATGCCTGTGTACCCACAG
ACCCCAACCCTCAAGAAGTAGAATTGGAAAATGTGACAGAAAATTTTAACATGTGGAAAAATAACATGGT
AGAACAGATGCATGAGGATATAATCAGTTTATGGGATCAAAGCCTAAAGCCATGTGTAAAATTAACCCCA
CTCTGTGTTACTTTAAATTGCACTGAC------------------------TTG------AACAATACTA
CTACTGACTTGAACAATGCTACT-----------------------------------------------
-------AATGCCCTTAATAGTAGC---------------------GAGGGA------------------
---AAAGGAGAAATAAAGAACTGCTCTTTCAATATCACCACAAGCATAAGAGATAAGGTACAGAAAGAAT
ATGCATTGTTTTATAAACTTGATGTAGTACCAATA------GATAAT---------------------GA
TAAT------------------------ACTAGCTATAGGTTGATAAGTTGTAACACCTCAGTCATTACC
CAGGCCTGTCCAAAGGTATCCTTTGACCCAATTCCCATACATTATTGTGCCCCGGCTGGTTTTGCGATTC
TAAAATGTAAAGATAAGAAGTTCAAGGGAACAGGACCATGTAGAACTGTCAGCACAGTACAATGTACACA
TGGAATTAGGCCAGTAGTATCAACTCAACTGCTGTTAAATGGCAGTCTAGCAGAAGAAGAGGTAGTAATT
AGATCTGAAAATTTCACGGACAATGCTAAAATCATAATAGTACAGCTGAACAAATCTGTAGAAATTAATT
GTACAAGACCCAACAACAATACAAGAAAAAGTATAAATATAGGACCAGGGAGAGCATTTTATACAACAGG
AGAAATAATAGGAAATATAAGGCAAGCACATTGTAACCTTAGTAGAGCAAAATGGAATGATACTCTAAAA
CAGATAGTTATAAAATTAAGAGAA------CAATTTGGG------AATAAAACA---ATAGTTTTTAATC
AATCC---TCAGGAGGGGACCCAGAAATTGTAATGCACAGTTTTAATTGTGGAGGGGAATTTTTCTACTG
TAATTCAACACAATTGTTTAATAGTACTTGGATG------------GTTAATAGTACTTGGGAGAAT---
GAT------------------------------------------AATAGCACTGAAAAT----------
-----------ATCATACTCCCATGCAGAATAAAACAAATTATAAACATGTGGCAGGAAGTAGGAAAAGC
AATGTATGCCCCTCCCATCAGAGGA------CAAATTAGATGTTCAACAAATATCACAGGGCTGCTATTA
ACAAGAGATGGTGGG------GACAACGGGACCACCGAG---------ACCGAGATCTTCAGACCTGGAG
GAGGAGATATGAGGGACAATTGGAGAAGTGAATTATATAAATATAAAGTAGTAAAAATTGAACCATTAGG
AGTAGCACCCACTAAGGCAAGGAGAAGAGTGGTGCAGAGAGAAAAAAGA---GCAGTGGGA---------
---------CTAGGAGCTTTGTTCCTTGGGTTCTTGGGAGCAGCAGGAAGCACTATGGGCGCAGCGTCAA
TGACGCTGACGGTACAAGCCAGACAATTATTGTCTGGTATAGTGCAGCAGCAAAACAACTTGCTGAGGGC
TATTGAGGCGCAACAGCATCTGCTGCAACTCACAGTCTGGGGTATCAAGCAGCTCCAGGCAAGAGTCCTG
GCTGTGGAAAGATACCTAAAGGATCAACAGCTCCTAGGGATTTGGGGTTGCTCTGGAAAACTCATTTGCA
CCACTGCTGTGCCTTGGAATACTAGTTGGAGT---AATAAATCTCTGGATCGGATTTGGAATAACATGAC
CTGGATGGAATGGGAAAGAGAAATTGACAATTACACAAGCTTAATATACACCTTAATTGAAGAATCACAG
AACCAGCAAGAAAAGAATGAACAAGAATTATTGGAATTAGATAAGTGGGCAAGTTTGTGGAATTGGTTTG
ATATATCAAAATGGCTGTGGTATATAAAAATATTCATAATGATAGTAGGAGGTTTGGTAGGTTTAAGAAT
AGCTTTTTCTGTACTTTCTATAGTGAATAGAGTTAGGCAGGGATACTCACCATTATCATTTCAGACCCGC
CTCCCAGCCCCGAGGGGACCCGACAGGCCCGAAGGAATCGAAGAAGAAGGTGGAGAGAGAGACAGAGAC-
--AGATCCGGACAATTAGTGGATGGATTCTTAGCAATTATTTGGGTGGACCTACGGAGCCTGTGCCTCTT
CAGCTACCACCGCTTGAGAGACTTACTCTTGATTGTAGCGAGGACTGTGGAACTTCTGGGA---CGCAGG
GGGTGGGGAGTCCTCAAATATTGGTGGAATCTCCTGCAGTACTGGAGTCAGGAAATAAAGAATAATGCTG
TTAGCTTGCTCAATGCCACAGCTATAGCAGTAGCTGAGGGGACAGATAGGGTTATAGAAGTAGTACAAAG
AATTTATAGAGCTTTTCTCCATATACCTAGAAGAATAAGACAGGGCTTCGAAAGGGCTTTGCAA---
>EU744109 
ATGAGAGTGAAGGGGATCAGGAAGAATTATCATCAC---TTG------------TGG-------------
--------AGATGGGGC---------ACCATGCTCCTTGGGATATTAATGATC---TGTAATGCT---GC
AGAACAATTGTGGGTCACAGTCTATTATGGGGTACCAGTGTGGAAAGAAGCAACCACCACTTTATTTTGT
GCATCAGATGCTAAAGCATATGATACAGAGGTACACAATGTTTGGGCCACACATGCCTGTGTACCCACAG
ACCCCAACCCTCAAGAAGTAGAATTGGAAAATGTGACAGAAAATTTTAACATGTGGAAAAATAACATGGT
AGAACAGATGCATGAGGATATAATCAGTTTATGGGATCAAAGCCTAAAGCCATGTGTAAAATTAACCCCA
CTCTGTGTTACTTTAAATTGCACTGAC------------------------TTG------AACAATACTA
CTACTGACTTGAACAATACTACT-----------------------------------------------
-------AATTCCCTTAATAGTAGC---------------------GAGGGA------------------
---AAAGGAGAAATAAAGAACTGCTCTTTCAATATCACCACAAGCATAAGAGATAAGGTACAGAAAGAAT
ATGCATTGTTTTATAAACTTGATGTAGTACCAATA------GATGAT---------------------GA
TAAT------------------------ACCAGCTATAGGTTGATAAGTTGTAACACCTCAGTCATTACC
CAGGCCTGTCCAAAGGTATCCTTTGACCCAATTCCCATACATTATTGTGCCCCGGCTGGTTTTGCGATTC
TAAAATGTAAAGATAAGAAGTTCAAGGGAACAGGACCATGTACAAAAGTCAGCACAGTACAATGTACACA
TGGAATTAGGCCAGTAGTATCAACTCAACTGCTGTTAAATGGCAGTCTAGCAGAAGAAGAGGTAGTAATT
AGATCTGAAAATTTCACGGACAATGCTAAAATCATAATAGTACAGCTGAACAAATCTGTAGAAATTAATT
GTACAAGACCCAACAACAATACAAGAAAAAGTATAAATATAGGACCAGGGAGAGCATTTTATACAACAGG
AGAAATAATAGGAGATATAAGGCAAGCACATTGTAACCTTAGTAGAGCAAGATGGAATGATACTTTAAAA
CAGATAGTTATAAAATTAAGAGAA------CAATTTGGG------AATAAAACA---ATAGTTTTTAATC
AATCC---TCAGGAGGGGACCCAGAAATTGTAATGCACAGTTTTAATTGTGGAGGGGAATTTTTCTACTG
TAATTCAACACAATTGTTTAATAGTATTTGGATG------------ACTAATAGTACTTGGAAGGAT---
---------------------------------------------AATAGCACTGAAAAA---AAT----
-----------ATCATACTCCCATGCAGAATAAAACAAATTATAAACATGTGGCAAGAAGTAGGAAAAGC
AATGTATGCCCCTCCCATCAGAGGA------CAAATTAGATGTTCAACAAATATCACAGGGCTGCTATTA
ACAAGAGATGGTGGAGATGCCGGGGACAACGGGACC------------ACCGAGATCTTCAGACCGGGAG
GAGGAGATATGAGGGACAATTGGAGAAGTGAATTATATAAATATAAAGTAGTAAAAATTGAACCATTAGG
AGTAGCACCCACTAGGGCAAGGAGAAGAGTGGTGCAGAGAGAAAAAAGA---GCAGTGGGA---------
---------CTAGGAGCTTTGTTCCTTGGGTTCTTGGGAGCAGCAGGAAGCACTATGGGCGCAGCGTCAA
TGACGCTGACGGTACAGGCCAGACAATTATTGTCTGGTATAGTGCAGCAGCAAAACAACTTGCTGAGGGC
TATTGAGGCGCAACAGCATCTGTTGCAACTCACAGTCTGGGGTATCAAGCAGCTCCAGGCAAGAGTCCTG
GCTGTGGAAAGATACCTAAAGGATCAACAGCTCCTAGGGATTTGGGGTTGCTCTGGAAAACTCATTTGCA
CCACTGCTGTGCCTTGGAATACTAGTTGGAGT---AATAAATCTCTGGATAAGATTTGGAATAACATGAC
CTGGATGGAGTGGGAAAGAGAAATTGACAATTACACAGACTTAATATACACCTTAATTGAAAACTCACAG
AACCAGCAAGAAAAGAATGAACAAGAATTATTGGAATTAGACAAGTGGGCAAGTTTGTGGAATTGGTTTG
ATATATCAAAATGGCTGTGGTATATAAAAATATTCATAATGATAGTAGGAGGTTTGGTAGGTTTAAGAAT
AGTTTTTTCTGTACTTTCTATAGTGAATAGAGTTAGGCAGGGATACTCACCATTATCATTTCAGACCCGC
CTCCCAGCCCAGAGGGGACCCGACAGGCCCGAAGGAATCGAAGAAGAAGGTGGAGAGAGAGACAGAGAC-
--AGATCCGGACAATTAGTGGATGGATTCTTAGCAATTATTTGGGTGGACCTACGGAGCCTGTGCCTCTT
CAGCTACCACCGCTTGAGAGACTTACTCTTGATTGTAGCGAGGAGTGTGGAACTTCTGGGA---CGCAGG
GGGTGGGGAGTCCTCAAATATTGTTGGAATCTCCTGCAGTACTGGAGTCAGGAAATAAGGAAGAGTGCTG
TTAGCTTGCTCAATGCCACAGCTATAGCAGTAGCTGAGGGGACAGATAGGGTTATAGAAGTAGTACAAAG
AATTTATAGAGCTTTTCTCCACATACCTAGAAGAATAAGACAGGGCTTAGAAAGGGCTTTGCAA---
>EU744106 
ATGAGAGTGAAGGGGATCAGGAAGAATTATCATCAC---TTG------------TGG-------------
--------AAATGGGGC---------ACCATGCTCCTTGGGATATTAATGATC---TGTAATGCT---GT
AGAACAATTGTGGGTCACAGTCTATTATGGGGTACCAGTGTGGAAAGAAGCAACCACCACTTTATTTTGT
GCATCAGATGCTAAAGCATATGATACAGAGGTACACAATGTTTGGGCCACACATGCCTGTGTACCCACAG
ACCCCAACCCTCAAGAAGTAGAATTGGAAAATGTGACAGAAAATTTTAACATGTGGAAAAATAACATGGT
AGAACAGATGCATGAGGATATAATCAGTTTATGGGATCAAAGCCTAAAGCCATGTGTAAAATTAACCCCA
CTCTGTGTTACTTTAAATTGCACTGAC------------------------TTG------AACAATACTA
CTACTGACTTGAACAATGCTACT-----------------------------------------------
-------AATTCCCTTAATAGTAGC---------------------GAGGGA------------------
---AAAGGAGAAATAAAGAACTGCTCTTTCAATATCACCACAAGCATAAGAGATAAGGTACAGAAAGAAT
ATGCATTGTTTTATAAACTTGATGTAGTACCAATA------GATGAT---------------------GA
TAAT------------------------ACCAGCTATAGGTTGATAAGTTGTAACACCTCAGTCATTACC
CAGGCCTGTCCAAAGGTATCCTTTGAACCAATTCCCATACATTATTGTGCCCCGGCTGGTTTTGCGATTC
TAAAATGTAAAGATAAGAAGTTCAAGGGAACAGGACCATGTAAAAAAGTCAGCACAGTACAATGTACACA
TGGAATTAGGCCAGTAGTATCAACTCAACTGCTGTTAAATGGCAGTCTAGCAGAAGAAGAGGTAGTAATT
AGATCTGAAAATTTCACGGACAATGCTAAAATCATAATAGTACAGCTGAACAAATCTGTAGAAATTAATT
GTACAAGACCCAACAACAATACAAGAAAAAGTATAAATATAGGACCAGGGAGAGCATTATATACAACAGG
AGAAATAATAGGAAATATAAGGCAAGCACATTGTAACCTTAGTAGAGCAAAATGGAATGATACTCTACAA
CAGATAGTTATAAAATTAAGAGAA------CAATTTGGG------AATAAAACA---ATAGTTTTTAATC
AATCC---TCAGGAGGGGACCCAGAAATTGTAATGCACAGTTTTAATTGTGGAGGGGAATTTTTCTACTG
TAATTCAACACAATTGTTTAATAGTATTTGGATG------------ACTAATAGTACTTGGAAGGAT---
---------------------------------------------AATAGCACTGAAAAA---AAT----
-----------ATCATACTCCCATGCAGAATAAAACAAATTATAAACATGTGGCAGGAAGTAGGAAAAGC
AATGTATGCCCCTCCCATCAGAGGA------CAAATTAGATGTTCAACAAATATCACAGGGCTGCTATTA
ACAAGAGATGGTGGG------GACAACGGGACCACCGAG---------ATCGAGATCTTCAGACCTGGAG
GAGGAGATATGAGGGACAATTGGAGAAGTGAATTATATAAATATAAAGTAGTAAAAATTGAACCATTAGG
AGTAGCACCCACTAGGGCAAGGAGAAGAGTGGTGCAGAGAGAAAAAAGA---GCAGTGGGA---------
---------CTAGGAGCTTTGTTCCTTGGGTTCTTGGGAGCAGCAGGAAGCACTATGGGCGCAGCGTCAA
TGACGCTGACGGTACAGGCCAGACAATTATTGTCTGGTATAGTGCAGCAGCAAAACAACTTGCTGAGGGC
TATTGAGGCGCAACAGCATCTGTTGCAACTCACAGTCTGGGGTATCAAGCAGCTCCAGGCAAGAGTCCTG
GCTGTGGAAAGATACCTAAAGGATCAACAGCTCCTAGGGATTTGGGGTTGCTCTGGAAAACTCATTTGCA
CCACTGCTGTGCCTTGGAATACTAGTTGGAGT---AATAAATCTCTGGATAAGATTTGGAATAACATGAC
CTGGATGGAGTGGGAAAGAGAAATTGACAATTACACAGGCTTAATATACACCTTAATTGAACAATCACAG
AACCAGCAAGAAAAGAATGAACAAGAATTATTGGAATTAGATAAGTGGGCAAGTTTGTGGAATTGGTTTG
ATATTTCAAAATGGCTGTGGTATATAAAAATATTCATAATGATAGTAGGAGGTTTGGTAGGTTTAAGAAT
AGCTTTTTCTGTACTTTCTATAGTGAATAGAGTTAGGCAGGGATACTCACCATTATCATTTCAGACCCGC
CTCCCAGCCCCGAGGGGACCCGACAGGCCCGAAGGAATCGAAGAAGAAGGTGGAGAGAGAGACAGAGAC-
--AGATCCGGACAATTAGTGGATGGATTCTTAGCAATTATTTGGGTGGACCTACGGAGCCTGTGCCTCTT
CAGCTACCACCGCTTGAGAGACTTACTCTTGATTGTAGCGAGGACTGTGGAACTTCTGGGA---CGCAGG
GGGTGGGGAGTCCTCAAATATTGGTGGAATCTCCTGCAGTACTGGAGTCAGGAAATAAAGAATAGTGCTG
TTAGCTTGCTCAATGCCACAGCTATAGCAGTAGCTGAGGGGACAGATAGGGTTATAGAAGTAGTACAAAG
AATTTTTAGAGCTTTTCTCCACATACCTAGAAGAATAAGACAGGGCTTCGAAAGGGCTTTGCAA---
>EU744110 
ATGAGAGTGAAGGGGATCAGGAAGAATTATCAGCAC---TTG------------TGG-------------
--------AGATGGGGC---------ACCATGCTCCTTGGGATGTTAATGATC---TGTAATGCG---GC
AGAACAATTGTGGGTCACAGTCTATTATGGGGTACCAGTGTGGAAAGAAGCAACCACCACTTTATTTTGT
GCATCGGATGCTAAAGCATATGATACAGAGGTACACAATGTTTGGGCCACACATGCCTGTGTACCCACAG
ACCCCAACCCTCAAGAAGTAGAATTGGGAAATGTGACAGAAAATTTTAACATGTGGAAAAATAACATGGT
AGAACAGATGCATGAGGATATAATCAGTTTATGGGATCAAAGCCTAAAGCCATGTGTAAAATTAACCCCA
CTCTGTGTTACTTTAAATTGCACTGAC------------------------TTG----------------
--AAC---------AATACTACTACTGACTTGAACAATACTGCT--------------------------
-------AATACCCATAATAGTAGC---------------------GAGGGA---AAGATGGAA------
---AAAGGAGAAATAAAGAACTGCTCTTTCAATATCACCACAAGCATAAGAGATAAGGTACAGAAAGAAT
ATGCATTGTTTTATAAACTTGATGTAGTACCAATA------GATGAT---------------------GA
TAAT------------------------ACCAGATATAGGTTGATAAGTTGTAACACCTCAGTCATTACC
CAGGCCTGTCCAAAGGTATCCTTTGACCCAATTCCCATACATTATTGTGCCCCGGCTGGTTTTGCGATTC
TAAAATGTAACGATAAGAAGTTCAAGGGAACAGGACCATGTAAAAAAGTCAGCACAGTACAATGTACACA
TGGAATTAGGCCAGTAGTATCAACTCAACTGCTGTTAAATGGCAGTCTAGCAGAAGAAGAGGTAGTAATT
AGATCTGAAAATTTCACGAACAATGCTAAAATCATAATAGTACAGCTGAACAAAGCTGTAGAAATTAATT
GTACAAGACCCAACAACAATACAAGAAAAAGTATAAATATAGGACCAGGGAGAGCATTTTATACAACAGG
AGAAATAATAGGAGATATAAGGCAAGCACATTGTAACCTTAGTAGAGCAGAATGGAATGATACTTTAAAA
CAGATAGTAATAAAATTAAGAGAA------CAATTTGGG------AATAAAACA---ATAGTTTTTAATC
AATCC---TCAGGAGGGGACCCAGAAATTGTAATGCACAGTTTTAATTGTGGAGGGGAATTTTTCTACTG
TGATTCAACACAATTGTTTAATAGTACTTGGATG------------GCTAATAGTACTTGGGAGAAT---
------------------------GAT------------------AATAGCACTGAAGGA---AAT----
-----------ATCATGCTCCCATGCAGAATAAAACAAATTATAAACATGTGGCAGAAAGTAGGAAAAGC
AATGTATGCCCCTCCCATCAGAGGA------CAAATTAGATGTTCAACAAATATCACAGGGCTGCTATTA
ACAAGAGATGGTGGG------GACAACAGCGAGACC------------ACCGAGATCTTCAGACCTGGAG
GAGGAAATATGAGGGACAATTGGAGAAGTGAATTATATAAATATAAAGTAGTAAAAATTGAACCATTAGG
AGTAGCACCCACTAGGGCAAGGAGAAGAGTGGTGCAAAGAGAAAAAAGA---GCAGTGGGA---------
---------CTAGGAGCTTTGTTCCTTGGGTTCTTGGGAGCAGCAGGAAGCACTATGGGCGCAGCGTCAA
TGACGCTGACGGTACAGGCCAGACAATTATTGTCTGGTATAGTGCAGCAGCAAAACAACTTGCTGAGGGC
TATTGAGGCGCAACAGCATCTGTTGCAACTCACAGTCTGGGGTATCAAGCAGCTCCAGGCAAGAGTCCTG
GCTGTGGAAAGATACCTAAAGGATCAACAGCTCCTAGGGATTTGGGGTTGCTCTGGAAAACTCATTTGCA
CCACTGCTGTGCCTTGGAATACTAGTTGGAGT---AATAAATCTCTGAATCAGATTTGGGATAACATGAC
CTGGATGGAGTGGGAAAGAGAAATTGACAACTACACAGGCTTAATATACACCTTAATTGAAAAATCACAG
AACCAGCAAGAAAAGAATGAACAAGAACTATTGGAATTAGATAAGTGGGCAAGTTTGTGGAATTGGTTTA
ATATATCAAACTGGCTGTGGTATATAAAAATATTCATAATGATAGTAGGAGGTTTGGTAGGTTTAAGAAT
AGTTTTTTCTGTACTTTCTATAGTGAATAGAGTTAGGCAGGGATATTCACCATTATCATTTCAGACCCGC
CTCCCAGCCCCGAGGGGACCCGACAGGCCCGAAGGAACCGAAGAAGAAGGTGGAGAGAGAGACAGAGAC-
--AGATCCGGACAATTAGTGGATGGATTCTTAGCAATTATTTGGGTGGACCTGCGGAACCTGTGCCTCTT
CAGCTACCACCGCTTGAGAGACTTACTCTTGATTGTAGCGAGGAGTGTGGAACTTCTGGGA---CGCAGG
GGGTGGGGAGTCCTCAAATATTGGTGGAATCTCCTGCAGTACTGGAGTCAGGAAATAAAGAATAGTGCTG
TTAGCTTGCTCAATGCCACAGCTATAGCAGTAGCTGAGGGGACAGATAGGGTTATAGAAGTAGTACAAAG
AATTTATAGAGCTTTTCTCCACATACCTAGAAGAATAAGACAGGGCTTAGAAAGGGCTTTGCAA---
>EU744104 
ATGAGAGTGAAGGGGATCAGGAAGAATTATCATCAC---TTG------------TGG-------------
--------AGATGGGGC---------ACCATGCTCCTTGGGATATTAATGATC---TGTAGTGCT---GC
AGAACAATTGTGGGTCACAGTCTATTATGGGGTACCAGTGTGGAAAGAAGCAACCACCACTTTATTTTGT
GCATCAGATGCTAAAGCATATGATACAGAGGTACACAATGTTTGGGCCACACATGCCTGTGTACCCACAG
ACCCCAACCCTCAAGAAGTAGAATTGGGAAATGTGACAGAAAATTTTAACATGTGGAAAAATAACATGGT
AGAACAGATGCATGAGGATATAATCAGTTTATGGGATCAAAGCCTAAAGCCATGTGTAAAATTAACCCCA
CTCTGTGTTACTTTAAATTGCACTGAC------------------------TTG----------------
--AAC---------AATGCTACT-----------------------------------------------
-------AATACCCCTAATAGTAGC---------------------GAGGGA---AAGATGGAA------
---ACAGGAGAAATAAAGAACTGCTCTTTCAATATCACCACAAGCATAAGAAATAAGGTACAGAAAGAAT
ATGCATTGTTTTATAAACTTGATGTAGTACCAATA------GATGAT---------------------GA
TAAT------------------------ACCAGCTATAGGTTGAGAAGTTGTAACACCTCAGTCATTACC
CAGGCCTGTCCAAAGGTATCCTTTGACCCAATTCCCATACATTATTGTGCCCCGGCTGGTTTTGCGATTC
TAAAATGTAAAGATAAGAAGTTCAAGGGAACAGGACCATGTAAAAATGTCAGCACAGTACAATGTACACA
TGGAATTAGACCAGTAGTATCAACTCAACTGCTGTTAAATGGCAGTCTAGCAGAAGAAGAGGTAGTAATT
AGATCTGAAAATTTCACGAACAATGCTAAAATCATAATAGTACAGCTGAACAAATCTGTAGAAATTAATT
GTACAAGACCCAACAACAATACAAGAAAAAGTATAAATATAGGACCAGGGAGAGCATTTTATACAACAGG
AGAAATAATAGGAGATATAAGGCAAGCACATTGTAACCTTAGTAGAGCAAAATGGAATGATACTTTAAAA
CAGATAGTTATAAAATTAAGAGAA------CAATTTAGG------AATAGAACA---ATAGTTTTTAATC
AATCC---TCAGGAGGGGACCCAGAAATTGTAATGCACAGTTTTAATTGTGGAGGGGAATTTTTCTACTG
TAATTCAACACAATTGTTTAATAGTACTTGGATG------------GCTAATAGTACTTGGGAGAAT---
------------------------GAT------------------AATAGCACTGAAGAA---AAT----
-----------ATCACACTCCCATGCAGAATAAAACAAATTATAAACATGTGGCAGGAAGTAGGAAAAGC
AATGTATGCCCCTCCCATCAGAGGA------CAAATTAGATGTTCAACAAATATCACAGGGCTGCTATTA
ACAAGAGATGGTGGG------GACAACGGG---ACC------------ACCGAGATCTTCAGACCTGGAG
GAGGAGATATGAGGGACAATTGGAGAAGTGAATTATATAAATATAAAGTAGTAAAAATTGAACCATTAGG
AGTAGCACCCACTAGGGCAAAGAGAAGAGTGGTGCAAAGAGAAAAAAGA---GCAGCGGGA---------
---------CTAGGAGCTTTGTTCCTTGGGTTCTTGGGAGCAGCAGGAAGCACTATGGGCGCAGCGTCAA
TGACGCTGACGGTACAGGCCAGACAATTATTGTCTGGTATAGTGCAGCAGCAAAACAACTTGCTGAGGGC
TATTGAGGCGCAACAGCATCTGTTGCAACTCACAGTCTGGGGTATCAAGCAGCTCCAGGCAAGAGTCCTG
GCTGTGGAAAGATACCTAAAGGATCAACAGCTCCTAGGGATTTGGGGTTGCGCTGGAAAACTCATTTGCA
CCACTGCTGTGCCTTGGAATACTAGTTGGAGT---AATAAATCTCTGGATCAGATTTGGGATAACATGAC
CTGGATGGAGTGGGAAAAAGAAATTGACAATTACACAGGCTTAATATACACCTTAATTGAAAAATCACAG
AACCAGCAAGAAAAGAATGAACAAGAATTATTGGAATTAGATAAGTGGGCAAGTTTGTGGAATTGGTTTG
ATATATCAAACTGGCTGTGGTATATAAAAATATTCATAATGATAGTAGGAGGTTTGGTAGGTTTAAGAAT
AGCTTTTTCTGTACTTGCTATAGTGAATAGAGTTAGGCAGGGATACTCACCATTATCATTTCAGACCCGC
CTCCCAGCCCCGAGGGGACCCGACAGGCCCGAAGGAATCGAAGAAGAAGGTGGAGAGAGAGACAGAGAC-
--AGATCCGGACAATTAGTGGATGGATTCTTAGCAATTATTTGGGTCGACCTACGGAGCCTGTGCCTCTT
CAGCTACCACCGCTTGAGAGACTTACTCTTGATTGTAGCGAGGATTGTGGAACTTCTGGGA---CGCAGG
GGGTGGGGAGTCCTCAAATATTGGTGGAATCTCCTGCAGTACTGGAGTCAGGAAATAAAGAAGAGTGCTG
TTAGCTTGCTCAATGCCACAGCTATAGCAGTAGCTGAGGGGACAGATAGGGTTATAGAAGTAGTACAAAG
AACTTATAGAGCTTTTCTCCACATACCTAGAAGAATAAGACAGGGCTTAGAAAGGGCTTTGCAA---
>EU744103 
ATGAGAGTGAAGGGGATCAGGAAGAATTATCATCAC---TTG------------TGG-------------
--------AGATGGGGC---------ACCATGCTCCTTGGGATATTAATGATC---TGTAGTGCT---GC
AGAACAATTGTGGGTCACAGTCTATTATGGGGTACCAGTGTGGAAAGAAGCAACCACCACTTTATTTTGT
GCATCAGATGCTAAAGCATATGATACAGAGGTACACAATGTTTGGGCCACACATGCCTGTGTACCCACAG
ACCCCAACCCTCAAGAAGTAGAATTGGGAAATGTGACAGAAAATTTTAACATGTGGAAAAATAACATGGT
AAAACAGATGCATGAGGATATAATCAGTTTATGGGATCAAAGCCTAAAGCCATGTGTAAAATTAACCCCA
CTCTGTGTTATTTTAAATTGCACTGAC------------------------TTG----------------
--AAC---------AATGCTACT-----------------------------------------------
-------AATACCCCTAATAGTAGC---------------------GAGGGA---AAGATGGAA------
---ACAGGAGAAATAAAGAACTGCTCTTTCAATATCACCACAAGCATAAGAGATAAGGTACAGAAAGAAT
ATGCATTGTTTTATAAACTTGATGTAGTACCAATA------GATGAT---------------------GA
TAAT------------------------ACCAGCTATAGGTTGAGAAGTTGTAACACCTCAGTCATTACC
CAGGCCTGTCCAAAGGTATCCTTTGACCCAATTCCCATACATTATTGTGCCCCGGCTGGTTTTGCGATTC
TAAAATGTAAAGATAAGAAGTTCAAGGGAACAGGACCATGTAAAAATGTCAGCACAGTACAATGTACACA
TGGAATTAGGCCAGTAGTATCAACTCAACTGCTGTTAAATGGCAGTCTAGCAGAAGAAGAGGTAGTAATT
AGATCTGAAAATTTCACGAACAATGCTAAAATCATAATAGTACAGCTGAACAAATCTGTAGAAATTAATT
GTACAAGACCCAACAACAATACAAGAAAAAGTATAAATATAGGACCAGGGAGAGCATTTTATACAACAGG
AGAAATAATAGGAGATATAAGGCAAGCACATTGTAACCTTAGTAGAGCAAAATGGAATGATACTTTAAAA
CAGATAGTTATAAAATTAAGAGAA------CAATTTAGG------AATAAAACA---ATAGTTTTTAATC
AATCC---TCAGGAGGGGACCCAGAAATTGTAATGCACAGTTTTAATTGTGGAGGGGAATTTTTCTACTG
TAATTCAACACAATTGTTTAATAGTACTTGGATG------------GCTAATAGTACTTGGGAGAAT---
------------------------GAT------------------AATAGCACTGAAGAA---AAT----
-----------ATCACACTCCCATGCAGAATAAAACAAATTATAAACATGTGGCAGGAAGTAGGAAAAGC
AATGTATGCCCCTCCCATCAGAGGA------CAAATTAGATGTTCAACAAATATCACAGGGCTGCTATTA
ACAAGAGATGGTGGG------GACAACGGG---ACC------------ACCGAGATCTTCAGACCTGGAG
GAGGAGATATGAGGGACAATTGGAGAAGTGAATTATATAAATATAAAGTAGTAAAAATTGAACCATTAGG
AGTAGCACCCACTAGGGCAAAGAGAAGGGTGGTGCAAAGAGAAAAAAGA---GCAGCGGGA---------
---------CTAGGAGCTTTGTTCCTTGGGTTCTTGGGAGCAGCAGGAAGCACTATGGGCGCAGCGTCAA
TGACGCTGACGGTACAGGCCAGACAATTATTGTCTGGTATAGTGCAGCAGCAAAACAACTTGCTGAGGGC
TATTGAGGCGCAACAGCATCTGTTGCAACTCACAGTCTGGGGTATCAAGCAGCTCCAGGCAAGAGTCCTG
GCTGTGGAAAGATACCTAAAGGATCAACAGCTCCTAGGGATTTGGGGTTGCTCTGGAAAACTCATTTGCA
CCACTACTGTGCCTTGGAATACTAGTTGGAGT---AATAAATCTCTGGATCAGATTTGGGATAACATGAC
CTGGATGGAGTGGGAAAGAGAAATTGACAATTACACAGGCTTAATATACACCTTAATTGAAAAATCACAG
AACCAGCAAGAAAAGAATGAACAAGAATTATTGGAATTAGATAAGTGGGCAAGTTTGTGGAATTGGTTTG
ATATATCAAACTGGCTGTGGTATATAAAAATATTCATAATGATAGTAGGAGGTTTGGTAGGTTTAAGAAT
AGCTTTTTCTGTACTTTCTATAGTGAATAGAGTTAGGCAGGGATACTCACCATTATCATTTCAGACCCGC
CTCCCAGCCCCGAGGGGACCCGACAGGCCCGAAGGAATCGAAGAAGAAGGTGGAGAGAGAGACAGAGAC-
--AGATCCGGTCACTTAGTGGATGGATTCTTAGCAATTATTTGGGTCGAACTGCGGAGCCTGTGCCTCTT
CAGCTACCACCGCTTGAGAGACTTACTCTTGATTGTAGCGAGGATTGTGGAACTTCTGGGA---CGCAGG
GGGTGGGGAGTCCTCAAATATTGGTGGAATCTCCTGCAGTACTGGAGTCAGGAAATAAAGAAGAGTGCTG
TTAGCTTGCTCAATGCCACAGCTATAGCAGTAGCTGAGGGGACAGATAGGGTTATAGAAGTAGTACAAAG
AACTTATAGAGCTTTTCTCCACATACCTAGAAGAATAAGACAGGGCTTAGAAAGGGCTTTGCAA---
>EU744098 
ATGAGAGTGAAGGGGATCAGGAAGAATTATCATCAC---TTG------------TGG-------------
--------AGATGGGGC---------ACCATGCTCCTTGGGATATTAATGATC---AGTAGTGCT---GC
AGAACAATTGTGGGTCACAGTCTATTATGGGGTACCAGTGTGGAAAGAAGCAACCACCACTTTATTTTGT
GCATCGGATGCTAAAGCATATGATACAGAGGTACACAATGTTTGGGCCACACATGCCTGTGTACCCACAG
ACCCCAACCCTCAAGAAGTAGAATTGGGAAATGTGACAGAAAATTTTAACATGTGGAAAAATAACATGGT
AGAACAGATGCATGAGGATATAATCAGTTTATGGGATCAAAGCCTAAAGCCATGTGTAAAATTAACCCCA
CTCTGTGTTACTTTAAATTGCACTGAC------------------------TTG----------------
--AAC---------AATGCTACT-----------------------------------------------
-------AATACCCCTAATAGTAGC---------------------GAGGGA---AAGATGGAA------
---ACAGGAGAAATAAAGAACTGCTCTTTCAATATCACCACAAGCATAAGAGAAAAGGTACAGAAAGAAT
ATGCATTGTTTTATAAACTTGATGTAGTACCAATA------GATGAT---------------------GA
TAAT------------------------ACCAGCTATAGGTTGATAAGTTGTAACACCTCAGTCATTACC
CAGGCCTGTCCAAAGGTATCCTTTGACCCAATTCCCATACATTATTGTGCCCCGGCTGGTTTTGCGATTC
TAAAATGTAAAGATAAGAAGTTCAAGGGAACAGGACCATGTAAAAATGTCAGCACAGTACAATGTACACA
TGGAATTAGGCCAGTAGTATCAACTCAACTGCTGTTAAATGGCAGTCTAGCAGAAGAAGAGGTAGTAATT
AGATCTGAAAATTTCACGAACAATGCTAAAATCATAATAGTACAGCTGAACAAATCTGTAGAAATTAATT
GTACAAGACCCAACAACAATACAAGAAAAAGTATAAATATAGGACCAGGGAGAGCATTTTATACAACAGG
AGAAATAATAGGAGATATAAGGCAAGCACATTGTAACCTTAGTAGAGCAAAATGGAATGATACTTTAAAA
CAGATAGTTATAAAATTAAGAGAA------CAATTTAGG------AATAAAACA---ATAGTTTTTAATC
AATCC---TCAGGAGGGGACCCAGAAATTGTAATGCACAGTTTTAATTGTGGAGGAGAATTTTTCTACTG
TAATTCAACACAATTGTTTAATAGTACTTGGATG------------GCTAATAGTACTTGGGAGAAT---
------------------------GAT------------------AATAGCACTGAAGAA---AAT----
-----------ATCACACTCCCATGCAGAATAAAACAAATTATAAACATGTGGCAGGAAGTGGGAAAAGC
AATGTATGCCCCTCCCATCAGAGGA------CAAATTAGATGTTCAACAAATATCACAGGGCTGCTATTA
ACAAGAGATGGTGGG------GACAACGGG---AAC------------ACCGAGATCTTCAGACCTGGAG
GAGGAGATATGAGGGACAATTGGAGAAGTGAATTATATAAATATAAAGTAGTAAAAATTGAACCATTAGG
AGTAGCACCCACTAGGGCAAAGAGAAGAGTGGTACAAAGAGAAAAAAGA---GCAGCGGGA---------
---------CTAGGAGCTTTGTTCCTTGGGTTCTTGGGAGCAGCAGGAAGCACTATGGGCGCAGCGTCAA
TGACGCTGACGGTACAGGCCAGACAATTATTGTCTGGTATAGTGCAGCAGCAAAACAACTTGCTGAGGGC
TATTGAGGCGCAACAGCATCTGTTGCAACTCACAGTCTGGGGTATCAAGCAGCTCCAGGCAAGAGTCCTG
GCTGTGGAAAGATACCTAAAGGATCAACAGCTCCTAGGGATTTGGGGTTGCTCTGGAAAACTCATTTGCA
CCACTGCTGTGCCTTGGAATACTAGTTGGAGT---AATAAATCTCTGGATCAGATTTGGGATAACATGAC
CTGGATGGAGTGGGAAAGAGAAATTGACAATTACACAGGCTTAATATACACCTTAATTGAAAAATCACAG
AACCAGCAAGAAAAGAATGAACAAGAATTATTGGAATTAGATAAGTGGGCAAGTTTGTGGAATTGGTTTG
ATATATCAAACTGGCTGTGGTATATAAAAATATTCATAATGATAGTAGGAGGTTTGGTAGGTTTAAGAAT
AGCTTTTTCTGTACTTTCTATAGTGAATAGAGTTAGGCAGGGATACTCACCATTATCATTTCAGACCCGC
CTCCCAGCCCCGAGGGGACCCGACAGGCCCGAAGGAATCGAAGAAGAAGGTGGAGAGAGAGACAGAGAC-
--AGATCCAGTCAATTAGTGGATGGATTCTTAGCAATTATTTGGGTCGACCTACGGAGCCTGTGCCTCTT
CAGCTACCACCGCTTGAGAGACTTACTCTTGATTGTAGCGAGGATTGTGGAACTTCTGGGA---CGCAGG
GGGTGGGGAGTCCTCAAATATTGGTGGAATCTCCTGCAGTACTGGAGTCAGGAAATAAAGACGAGTGCTG
TTAGCTTGCTCAATGCCACAGCTATAGCAGTAGCTGAGGGGACAGATAGGGTTATAGAAGTAGTACAAAG
AACTTATAGAGCTTTTCTCCACATACCTAGAAGAATAAGACAGGGCTTAGAAAGGGCTTTGCAA---
>EU744100 
ATGAGAGTGAAGGGGATCAGGAAGAATTATCATCAC---TTG------------TGG-------------
--------AGATGGGGC---------ACCATGCTCCTTGGGATATTAATGATC---TGTAGTGCT---GC
AGAACAATTGTGGGTCACAGTCTATTATGGGGTACCAGTGTGGAAAGAAGCAACCACCACTTTATTTTGT
GCATCAAATGCTAAAGCATATGATACAGAGGTGCACAATGTTTGGGCCACACATGCCTGTGTACCCACAG
ACCCCAACCCTCAAGAAGTAGAATTGGGAAATGTGACAGAAAATTTTAACATGTGGAAAAATAACATGGT
AGAACAGATGCATGAGGATATAATCAGTTTATGGGATCAAAGCCTAAAGCCATGTGTAAAATTAACCCCA
CTCTGTGTTACTTTAAATTGCACTGAC------------------------TTG----------------
--AAC---------AATGCTACT-----------------------------------------------
-------AATACCCCTAATAGTAGC---------------------GAGGGA---AAGATGGAA------
---ACAGGAGAAATAAAGAACTGCTCTTTCAATATCACCACAAGCATAAGAGATAAGGTACAGAAAGAAT
ATGCATTGTTTTATAAACTTGATGTAGTACCAATA------GATGAT---------------------GA
TAAT------------------------ACCAGCTATAGGTTGATAAGTTGTAACACCTCAGTCATTACC
CAGGCCTGTCCAAAGGTATCCTTTGACCCAATTCCCATACATTATTGTGCCCCGGCTGGTTTTGCGATTC
TAAAATGTAAAGATAAGAAGTTCAAGGGAACAGAACCATGTAAAAATGTCAGCACAGTACAATGTACACA
TGGAATTAGGCCAGTAGTATCAACTCAACTGCTGTTAAATGGCAGTCTAGCAGAAGAAGAGGTAGTAATT
AGATCTGAAAATTTCACGAACAATGCTAAAATCATAATAGTACAGCTGAACAAATCTGTAGAAATTAATT
GTACAAGACCCAACAACAATACAAGAAAAAGTATAAATATAGGACCAGGGAGAGCATTTTATACAACAGG
AGAAATAATAGGAGATATAAGGCAAGCACATTGTAACCTTAGTAGAGCAAAATGGAATGATACTTTAAAA
CAGATAGTTATAAAATTAAGAGAA------CAATTTAGG------AATAAAACA---ATAGTTTTTAATC
AATCC---TCAGGAGGGGACCCAGAAATTGCAATGCACAGTTTTAATTGTGGAGGGGAATTTTTCTACTG
TAATTCAACACAATTGTTTAATAGTACTTGGATG------------GCTAATAGTACTTGGGAGAAT---
------------------------GAT------------------AATAGCACTGAAGAA---AAT----
-----------ATCACACTCCCATGCAGAATAAAACAAATTATAAACATGTGGCAGGAAGTAGGAAAAGC
AATGTATGCCCCTCCCATCAGAGGA------CAAATTAGATGTTCAACAAATATCACAGGGCTGCTATTA
ACAAGAGATGGTGGG------GACAACGGG---ACC------------ACCAAGATCTTCAGACCTGGAG
GAGGAGATATGAGGGACAATTGGAGAAGTGAATTATATAAATATAAAGTAGTAAAAATTGAACCATTAGG
AGTAGCACCCACTAGGGCAAAGAGAAGAGTGGTGCAGAGAGAAAAAAGA---GCAGCGGGA---------
---------CTAGGAGCTTTGTTCCTTGGGTTCTTGGGAGCAGCAGGAAGCACTATGGGCGCAGCGTCAA
TGACGCTGACGGTACAGGCCAGACAATTATTGTCTGGTATAGTGCAGCAGCAAAACAACTTGCTGAGGGC
TATTGAGGCGCAACAGCATCTGTTGCAACTCACAGTCTGGGGTATCAAGCAGCTCCAGGCAAGAGTCCTG
GCTGTGGAAAGATACCTAAAGGATCAACAGCTCCTAGGGATTTGGGGTTGCTCTGGAAAACTCATTTGCA
CCACTGCTGTGCCTTGGAACACTAGTTGGAGT---AATAAATCTCTGGATCAGATTTGGGATAACATGAC
CTGGATGGAGTGGGAAAGAGAAATTGACAATTACACAGGCTTAATATACACCTTAATTGAAAAATCACAG
AACCAGCAAGAAAAGAATGAACAAGAATTATTGGAATTAGATAAGTGGGCAAGTTTGTGGAATTGGTTTG
ATATATCAAACTGGCTGTGGTATATAAAAATATTCATAATGATAGTAGGAGGTTTGGTAGGTTTAAGAAT
AGCTTTTTCTGTACTTTCTATAGTGAATAGAGTTAGGCAGGGATACTCACCATTATCATTTCAAACCCGC
CTCCCAGCCCCGAGGGGACCCGACAGGCCCGAAGGAATCGAAGAAGAAGGTGGAGAGAGAGACAGAGAC-
--AGATCCGGACAATTAGTGGATGGATTCTTAGCAATTATTTGGGTCGATCTGCGGAGCCTGTGCCTCTT
CAGCTACCACCGCTTGAGAGACTTACTCTTGATTGTAGCGAGGATTGTGGAACTTCTGGGA---CGCAGG
GGGTGGGGAGTCCTCAAATATTGGTGGAATCTCCTGCAGTACTGGAGTCAGGAAATAAAGGAGAGTGCTG
TTAGCTTGCTCAATGCCACAGCTATAGCAGTAGCTGAGGGGACAGATAGGGTTATAGAAGTAGTACAAAG
AACTTATAGAGCTTTTCTCCACATACCTAGAAGAATAAGACAGGGCTTAGAAAGGGCTTTGCAA---
>EU744101 
ATGAGAGTGAAGGGGATCAGGAAGAATTATCATCAC---TTG------------TGG-------------
--------AGATGGGGC---------ACCATGCTCCTTGGGATATTAATGATC---TGTAGTGCT---GC
AGAACAATTGTGGGTCACAGTCTATTATGGGGTACCAGTGTGGAAAGAAGCAACCACCACTTTATTTTGT
GCATCAGATGCTAAAGCATATGATACAGAGGTACACAATGTTTGGGCCACACATGCCTGTGTACCCACAG
ACCCCAACCCTCAAGAAGTAGAATTAGGAAATGTGACAGAAAATTTTAACATGTGGAAAAATAACATGGT
AGAACAGATGCATGAGGATATAATCAGTTTATGGGATCAAAGCCTAAAGCCATGTGTAAAATTAACCCCA
CTCTGTGTTACTTTAAATTGCACTGAC------------------------TTG----------------
--AAC---------AATGCTACT-----------------------------------------------
-------AATACCCCTAATAGTAGC---------------------GAGGGA---AAGATGGAA------
---ACAGGAGAAATAAAGAACTGCTCTTTCAATATCACCACAAGCATAAGAGAAAAGGTACAGAAAGAAT
ATGCATTGTTTTATAAACTTGATGTAGTACCAATA------GATGAT---------------------GA
TAAT------------------------ACCAGCTATAGGTTGATAAGTTGTAACACCTCAGTCATTACC
CAGGCCTGTCCAAAGGTATCCTTTGACCCAATTCCCATACATTATTGTGCCCCGGCTGGTTTTGCGATTC
TAAAATGTAAAGATAAGAAGTTCAAGGGAACAGGACCATGTAAAAATGTCAGCACAGTACAATGTACACA
TGGAATTAGGCCAGTAGTATCAACTCAACTGCTGTTAAATGGCAGTCTAGCAGAAGAAGAGGTAGTAATT
AGATCTGAAAATTTCACGAACAATGCTAAAATCATAATAGTACAGCTGAACAAATCTGTAGAAATTAATT
GTACAAGACCCAACAACAATACAAGAAAAAGTATAAATATAGGACCAGGGAGAGCATTTTATACAACAGG
AGAAATAATAGGAGATATAAGGCAAGCACATTGTAACCTTAGTAGAGCAAAATGGAATGATACTTTAAAA
CAGATAGTTATAAAATTAAGAGAA------CAATTTAGG------AATAAAACA---ATAGTTTTTAATC
AATCC---TCAGGAGGGGACCCAGAAATTGTAATGCACAGTTTTAATTGTGGAGGGGAATTTTTCTACTG
TAATTCAACACAATTGTTTAATAGTACTTGGATG------------GCTAATAGTACTTGGGAGAAT---
------------------------GAT------------------AATAGCACTGAAGAA---AAT----
-----------ATCACACTCCCATGCAGAATAAAACAAATTATAAACATGTGGCAGGAAGTAGGAAAAGC
AATGTATGCCCCTCCCATCAGAGGA------CAAATTAGATGTTCAACAAATATCACAGGGCTGCTATTA
ATAAGAGATGGTGGG------GACAACGGG---ACC------------ACCGAGATTTTCAGACCTGGAG
GAGGAGATATGAGGGACAATTGGAGAAGTGAATTATATAAATATAAAGTAGTAAAAATTGAACCATTAGG
AGTAGCACCCACTAGGGCAAAGAGAAGAGTGGTGCAAAGAGAAAAAAGA---GCAGCGGGA---------
---------CTAGGAGCTTTGTTCCTTGGGTTCTTGGGAGCAGCAGGAAGCACTATGGGCGCAGCGTCAA
TGACGCTGACGGTACAGGCCAGACAATTATTGTCTGGTATAGTGCAGCAGCAAAACAACTTGCTGAGGGC
TATTGAGGCGCAACAGCATCTGTTGCAACTCACAGTCTGGGGTATCAAGCAGCTCCAGGCAAGAGTCCTG
GCTGTGGAAAGATACCTAAAGGATCAACAGCTCCTAGGGATTTGGGGTTGCTCTGGAAAACTCATTTGCA
CCACTGCTGTGCCTTGGAATACTAGTTGGAGT---AATAAATCTCTGGATCAGATTTGGGATAACATGAC
CTGGATGGAGTGGGAAAGAGAAATTGACAATTACACAGGTTTAATATACACCTTAATTGAAAAATCACAG
AACCAGCAAGAAAAGAATGAACAAGAATTATTGGAATTAGATAAGTGGGCAAGTTTGTGGAATTGGTTTG
ATATATCAAACTGGCTGTGGTATATAAAAATATTCATAATGATAGTAGGAGGTTTGGTAGGTTTAAGAAT
AGCTTTTTCTGTACTTTCTATAGTGAATAGAGTTAGGCAGGGATACTCACCATTATCATTTCAGACCCGC
CTCCCAGCCCCGAGGGGACCCGACAGGCCCGAAGGAATCGAAGAAGAAGGTGGAGAGAGAGACAGAGAC-
--AGATCCGGTCATTTAGTGGATGGATTCTTAGCAATTATTTGGGTCGACCTACGGAGCCTGTGCCTCTT
CAGCTACCACCGCTTGAGAGACTTACTCTTGATTGTAGCGAGGATTGTGGAACTTCTGGGA---CGCAGG
GGGTGGGGAGTCCTCAAATATTGGTGGAATCTCCTGCAGTACTGGAGTCAGGAAATAAGGAAGAGTGCTG
TTAGCTTGCTCAATGCCACAGCTATAGCAGTAGCTGAGGGGACAGATAGGGTTATAGAAGTAGTACAAAG
AACTTATAGAGCTTTTCTCCACATACCTAGAAGAATAAGACAGGGCTTAGAAAGGGCTTTGCAA---
>EU744099 
ATGAGAGTGAAGGGGATCAGGAAGAATTATCATCAC---TTG------------TGG-------------
--------AGATGGGGC---------ACCATGCTCCTTGGGATATTAATGATC---TGTAGTGCT---GC
AGAACAATTGTGGGTCACAGTCTATTATGGGGTACCAGTGTGGAAAGAAGCAACCACCACTTTATTTTGT
GCATCGGATGCTAAAGCATATGATACAGAGGTACACAATGTTTGGGCCACACATGCCTGTGTACCCACAG
ACCCCAACCCTCAAGAAGTAGAATTGGGAAATGTGACAGAAAATTTTAACATGTGGAAAAATAACATGGT
AGAACAGATGCATGAGGATATAATCAGTTTATGGGATCAAAGCCTAAAGCCATGTGTAAAATTAACCCCA
CTCTGTGTTACTTTAAATTGCACTGAC------------------------TTG----------------
--AAC---------AATGCTACT-----------------------------------------------
-------AATACCCCTAATAGTAGC---------------------GAGGGA---AAGATGGAA------
---ACAGGAGAAATAAAGAACTGCTCTTTCAATATCACCACAAGCATAAGAGATAAGGTACAGAAAGAAT
ATGCATTGTTTTATAAACTTGATGTAGTACCAATA------GATGAT---------------------GA
TAAT------------------------ACCAGCTATAGGTTGATAAGTTGTAACACCTCAGTCATTACC
CAGGCCTGTCCAAAGGTATCCTTTGACCCAATTCCCATACATTATTGTGCCCCGGCTGGTTTTGCGATTC
TAAAATGTAAAGATAAGAAGTTCAAGGGAACAGGACCATGTAAAAATGTCAGCACAGTACAATGTACACA
TGGAATTAGGCCAGTAGTATCAACTCAACTGCTGTTAAATGGCAGTCTAGCAGAAGAAGAGGTAGTAATT
AGATCTGAAAATTTCACGAACAATGCTAAAATCATAATAGTACAGCTGAACAAATCTGTAGAAATTAATT
GTACAAGACCCAACAACAATACAAGAAAAAGTATAAATATAGGACCAGGGAGAGCATTTTATACAACAGG
AGAAATAATAGGAGATATAAGGCAAGCACATTGTAACCTTAGTAGAGCAAAATGGAATGATACTTTAAAA
CAGATAGTTATAAAATTAAGAGAA------CAATTTAGG------AGTAAAACA---ATAGTTTTTAATC
AATCC---TCAGGAGGGGACCCAGAAATTGTAATGCACAGTTTTAATTGTGGAGGGGAATTTTTCTACTG
TAATTCAACACAATTGTTTAATAGTACTTGGATG------------GCTAATAGTACTTGGGAGAAT---
------------------------GAT------------------AATAGCACTGAAGAA---AAT----
-----------ATCACACTCCCATGCAGAATAAAACAAATTATAAACATGTGGCAGGAAGTAGGAAAAGC
AATGTATGCCCCTCCCATCAGAGGA------CAAATTAGATGTTCAACAAATATCACAGGGCTGCTATTA
ACAAGAGATGGTGGG------GACAACGGG---ACC------------ACCGAGATCTTCAGACCTGGAG
GAGGAGATATGAGGGACAATTGGAGAAGTGAATTATATAAATATAAAGTAGTAAAAATTGAACCATTAGG
AGTAGCACCCACTAGGGCAAAGAGAAGAGTGGTGCAAAGAGAAAAAAGA---GCAGCGGGA---------
---------CTAGGAGCTTTGTTCCTTGGGTTCTTGGGAGCAGCAGGAAGCACTATGGGCGCAGCGTCAA
TGACGCTGACGGTACAGGCCAGACAATTATTGTCTGGTATAGTGCAGCAGCAAAACAACTTGCTGAGGGC
TATTGAGGCGCAACAGCATCTGTTGCAACTCACAGTCTGGGGTATCAAGCAGCTCCAGGCAAGAGTCCTG
GCTGTGGAAAGATACCTAAAGGATCAACAGCTCCTAGGGATTTGGGGTTGCTCTGGAAAACTCATTTGCA
CCACTGCTGTGCCTTGGAATACTAGTTGGAGT---AATAAATCTCTGGATCAGATTTGGGATAACATGAC
CTGGATGGAGTGGGAAAGAGAAATTGACAATTACACAGGCTTAATATACACCTTAATTGAAAAATCACAG
AACCAGCAAGAAAAGAATGAACAAGAATTATTGGAATTAGATAAGTGGGCAAGTTTGTGGAATTGGTTTG
ATATATCAAACTGGCTGTGGTATATAAAAATATTCATAATGATAGTAGGAGGTTTGGTAGGTTTAAGAAT
AGCTTTTTCTGTGCTTTCTATAGTGAATAGAGTTAGGCAGGGATACTCACCATTATCATTTCAGACCCGC
CTCCCAGCCCCGAGGGGACCCGACAGGCCCGAAGGAATCGAAGAAGAAGGTGGAGAGAGAGACAGAGAC-
--AGATCCGGTCAATTAGTGAATGGATTCTTAGCAATTATTTGGGTCGACCTACGGAGCCTGTGCCTCTT
CAGCTACCACCGCTTGAGAGACTTACTCTTGATTGTAGCGAGGATTGTGGAACTTCTGGGA---CGCAGG
GGGTGGGGAGTCCTCAAATATTGGTGGAATCTCCTGCAGTACTGGAGTCAGGAAATAAAGAAGAGTGCTA
TTAGCTTGCTCAATGCCACAGCTATAGCAGTAGCTGAGGGGACAGATAGGGTTATAGAAGTAGTACAAAG
AACTTATAGAACTTTTCTCCACATACCTAGAAGAATAAGACAGGGCTTAGAAAGGGCTTTGCAA---
>EU744097 
ATGAGAGTGAAGGGGATCAGGAAGAATTATCATCAC---TTG------------TGG-------------
--------AGATGGGGC---------ACCATGCTCCTTGGGATATTAATGATC---TGTAGTGCT---GC
AGAACAATTGTGGGTCACAGTCTATTATGGGGTACCAGTGTGGAAAGAAGCAACCACCACTTTATTTTGT
GCATCAGATGCTAAAGCATATGATACAGAGGTACACAATGTTTGGGCCACACATGCCTGTGTACCCACAG
ACCCCAACCCTCAAGAAGTAGAATTGGGAAATGTGACAGAAAATTTTAACATGTGGAAAAATAACATGGT
AGAACAGATGCATGAGGATATAATCAGTTTATGGGATCAAAGCCTAAAGCCATGTGTAAAATTAACCCCA
CTCTGTGTTACTTTAAATTGCACTGAC------------------------TTG----------------
--AAC---------AATGCTACT-----------------------------------------------
-------AATACCCCTAATAGTAGC---------------------GAGGGA---AAGATGGAA------
---ACAGGAGAAATAAAGAACTGCTCTTTCAATATCACCACAAGCATAAGAGATAAGGTACAGAAAGAAT
ATGCATTGTTTTATAAACTTGATGTAGTACCAATA------GATGAT---------------------GA
TAAT------------------------ACCAGCTATAGGTTGATAAGTTGTAACACCTCAGTCATTACC
CAGGCCTGTCCAAAGGTATCCTTTGACCCAATTCCCATACATTATTGTGCCCCGGCTGGTTTTGCGATTC
TAAAATGTAAAGATAAGAAGTTCAAGGGAACAGGGCCATGTAAAAATGTCAGCACAGTACAATGTACACA
TGGAATTAGGCCAGTAGTATCAACTCAACTGCTGTTAAATGGCAGTCTAGCAGAAGAAGAGGTAGTAATT
AGATCTGAAAATTTCACGAACAATGCTAAAATCATAATAGTACAGCTGAACAAATCTGTAGAAATTAATT
GTACAAGACCCAACAACAATACAAGAAAAAGTATAAATATAGGACCAGGGAGAGCATTTTATACAACAGG
AGAAATAATAGGAGATATAAGGCAAGCACATTGTAACCTTAGTAGAGCAAAATGGAATGATACTTTAAAA
CAGATAGTTATAAAATTAAGAGAA------CAATTTAGG------AATAAAACA---ATAGTTTTTAATC
AATCC---TCAGGAGGGGACCCAGAAATTGTAATGCACAGTTTTAATTGTGGAGGGGAATTTTTCTACTG
CAATTCAACACAATTGTTTAATAGTACTTGGATG------------GCTAATAGTACTTGGGAGAAT---
------------------------GAT------------------AATAGCACTGAAGAA---AAT----
-----------ATCACACTCCCATGCAGAATAAAACAAATTATAAACATGTGGCAGGAAGTAGGAAAAGC
AATGTATGCCCCTCCCATCAGAGGA------CAAATTAGATGTTCAACAAATATCACAGGGCTGCTATTA
ACAAGAGATGGTGGG------GACAACGGG---ACC------------ACCGAGATCTTCAGACCTGGAG
GAGGAGATATGAGGGACAATTGGAGAAGTGAATTATATAAATATAAAGTAGTAAAAATTGAACCATTAGG
AGTAGCACCCACTAGGGCAAAGAGAAGAGTGGTGCAGAGAGAAAAAAGA---GCAGCGGGA---------
---------CTAGGAGCTTTGTTCCTTGGGTTCTTGGGAGCAGCAGGAAGCACTATGGGCGCAGCGTCAA
TGACGCTGACGGTACAGGCCAGACAATTATTGTCTGGTATAGTGCAGCAGCAAAACAACTTGCTGAGGGC
TATTGAGGCGCAACAGCATCTGTTGCAACTCACAGTCTGGGGTATCAAGCAGCTCCAGGCAAGAGTCCTG
GCTGTGGAAAGATACCTAAAGGATCAACAGCTCCTAGGGATTTGGGGTTGCTCTGGAAAACTCATTTGCA
CCACTGCTGTGCCTTGGAATACTAGTTGGAGT---AATAAATCTCTGGATCAGATTTGGGATAACATGAC
CTGGATGGAGTGGGAAAGAGAAATTGACAATTACACAGGCTTAATATACACCTTAATTGAAAAATCACAG
AACCAGCAAGAAAAGAATGAACAAGAATTATTGGAATTAGATAAGTGGGCAAGTTTGTGGAATTGGTTTG
ATATATCAAACTGGCTGTGGTATATAAAAATATTCATAATGATAGTAGGAGGTTTGGTAGGTTTAAGAAT
AGCTTTTTCTGTACTTTCTATAGTGAATAGAGTTAGGCAGGGATACTCACCATTATCATTTCAGACCCGC
CTCCCAGCCCCGAGGGGACCCGACAGGCCCGAAGGAATCGAAGAAGAAGGTGGAGAGAGAGACAGAGAC-
--AGATCCGGACAATTAGTGGATGGATTCTTAGCAATTATTTGGGTCGACCTACGGAGCCTGTGCCTCTT
CAGCTACCACCGCTTGAGAGACTTACTCTTGATTGTAGCGAGGATTGTGGAACTTCTGGGA---CGCAGG
GGGTGGGGAGTCCTCAAATATTGGTGGAATCTCCTGCAGTACTGGAGTCAGGAAATAAAGAAGAGTGCTG
TTAACTTGCTCAATGCCACAGCTATAGCAGTAGCTGAGGGGACAGATAGGGTTATAGAAGTAGTACAAAG
AACTTATAGAGCTTTTCTCCACATACCTAGAAGAATAAGACAGGGCTTAGAAAGGGCTTTGCAA---
>EU744102 
ATGAGAGTGAAGGGGATCAGGAAGAATTATCATCAC---TTG------------TGG-------------
--------AGATGGGGC---------ACCATGCTCCTTGGGATATTAATGATC---TGTAGTGCT---GC
AGAACAATTGTGGGTCACAGTCTATTATGGGGTACCAGTGTGGAAAGAAGCAACCACCACTTTATTTTGT
GCATCAGATGCTAAAGCATATGATACAGAGGTACACAATGTTTGGGCCACACATGCCTGTGTACCCACAG
ACCCCAACCCTCAAGAAGTAGAATTGGGAAATGTGACAGAAAATTTTAACATGTGGAAAAATAACATGGT
AGAACAGATGCATGAGGATATAATCAGTTTATGGGATCAAAGCCTAAAGCCATGTGTAAAATTAACCCCA
CTCTGTGTTACTTTAAATTGCACTGAC------------------------TTG----------------
--AAC---------AATGCTACT-----------------------------------------------
-------AATACCCCTAATAGTAGC---------------------GAGGGA---AAGATGGAA------
---ACAGGAGAAATAAAGAACTGCTCTTTCAATATCACCACAAGCATAAGAGATAAGGTACAGAAAGAAT
ATGCATTGTTTTATAAACTTGATGTAGTACCAATA------GATGAT---------------------GA
TAAT------------------------ACCAGCTATAGGTTGATAAGTTGTAACACCTCAGTCATTACC
CAGGCCTGTCCAAAGGTATCCTTTGACCCAATTCCCATACATTATTGTGCCCCGGCTGGTTTTGCGATTC
TAAAATGTAAAGATAAGAAGTTCAAGGGAACAGGACCATGTAAAAATGTCAGCACAGTACAATGTACACA
TGGAATTAGGCCAGTAGTATCAACTCAACTGCTGTTAAATGGCAGTCTAGCAGAAGAAGAGGTAGTAATT
AGATCTGAAAATTTCACGAACAATGCTAAAATCATAATAGTACAGCTGAACAAAGCTGTAGAAATTAATT
GTACAAGACCCAACAACAATACAAGAAAAAGTATAAATATAGGACCAGGGAGAGCATTTTATACAACAGG
AGAAATAATAGGAGATATAAGGCAAGCACATTGTAACCTTAGTAGAGCAAAATGGAATGATACTTTAAAA
CAGATAGTTATAAAATTAAGAGAA------CAATTTAGG------AATAAAACA---ATAGTTTTTAATC
AATCC---TCAGGAGGGGACCCAGAAATTGTAATGCACAGTTTTAATTGTGGAGGGGAATTTTTCTACTG
TAATTCAACACAATTGTTTAATAGTACTTGGATG------------GCTAATAGTACTTGGGAGAAT---
------------------------GAT------------------AATAGCACTGAAGAA---AAT----
-----------ATCACACTCCCATGCAGAATAAAACAAATTATAAACATGTGGCAGGAAGTAGGAAAAGC
AATGTATGCCCCTCCCATCAGAGGA------CAAATTAGATGTTCAACAAATATCACAGGGCTGCTATTA
ACAAGAGATGGTGGG------GACAACGGG---ACC------------ACCGAGATCTTCAGACCTGGAG
GAGGAGATATGAGGGACAATTGGAGAAGTGAATTATATAAATATAAAGTAGTAAAAATTGAACCATTAGG
AGTAGCACCCACTAGGGCAAAGAGAAGAGTGGTGCAAAGAGAAAAAAGA---GCAGCGGGA---------
---------CTAGGAGCTTTGTTCCTTGGGTTCTTGGGAGCAGCAGGAAGCACTATGGGCGCAGCGTCAA
TGACGCTGACGGTACAGGCCAGACAATTATTGTCTGGTATAGTGCAGCAGCAAAACAACTTGCTGAGGGC
TATTGAGGCGCAACAGCATCTGTTGCAACTCACAGTCTGGGGTATCAAGCAGCTCCAGGCAAGAGTCCTG
GCTGTGGAAAGATACCTAAAGGATCAACAGCTCCTAGGGATTTGGGGTTGCTCTGGAAAACTCATTTGCA
CCACTGCTGTGCCTTGGAATACTAGTTGGAGT---AATAAATCTCTGGATCAGATTTGGGATAACATGAC
CTGGATGGAGTGGGAAAGAGAAATTGACAATTACACAGGCTTAATATACACCTTAATTGAAAAATCACAG
AACCAGCAAGAAAAGAATGAACAAGAATTATTGGAATTAGATAAGTGGGCAAGTTTGTGGAATTGGTTTG
ATATATCAAACTGGCTGTGGTATATAAAAATATTCATAATGATAGTAGGAGGTTTGGTAGGTTTAAGAAT
AGCTTTTTCTGTACTTTCTATAGTGAATAGAGTTAGGCAGGGATACTCACCATTATCATTTCAGACCCGC
CTCCCAGCCCCGAGGGGACCCGACAGGCCCGAAGGAATCGAAGAAGAAGGTGGAGAGAGAGACAGAGAC-
--AGATCCGGACAATTAGTGGATGGATTCTTAGCAATTATTTGGGTCGATCTGCGGAGCCTGTGCCTCTT
CAGCTACCACCGCTTGAGAGACTTACTCTTGATTGTAGCGAGGATTGTGGAACTTCTGGGA---CGCAGG
GGGTGGGGAGTCCTCAAATATTGGTGGAATCTCCTGCAGTACTGGAGTCAGGAAATAAAGAAGAGTGCTA
TTAGCTTGCTCAATGCCACAGCTATAGCAGTAGCTGAGGGGACAGATAGGGTTATAGAAGTAGTACAAAG
AACTTATAGAGCTTTTCTCCACATACCTAGAAGAATAAGACAGGGCTTAGAAAGGGCTTTGCAA---
>DQ410111 
ATGAGAGTGACGGAGATCAGGAGGAATTGTCAGCAC---TGG------------TGG-------------
--------AAATGGGGC---------ATCATGCTCCTGGGGATATTAATGATC---TGTAATGCT---AC
AGAAAAATTGTGGGTCACAGTCTATTATGGGGTACCTGTATGGAAAGAAGCAAACACCACTCTATTTTGT
GCATCAGATGCTAAAGCATATGATACAGAGGTACATAATGTTTGGGCCACACATGCCTGTGTACCCACAG
ACCCCAACCCACAAGAAGTAGAATTGGAAAATGTGACAGAAAATTTTAACATGTGGAAAAATAACATGGT
AGAACAGATGCAGGAGGATATAATTAGTTTATGGGATCAAAGCCTAAAGCCATGTGTAAAATTAACCCCA
CTCTGTGTTACTTTAAATTGCACTGAT------------------------CCG----------------
--AGGAATGCTACTAATGCCACGAATAGGAATGCTACT--------------------------------
-------AATGCCACGAATAGTAGC---------------------GAGGGA---ATGATGGAG------
---GGGGGAGAAATGAAAAATTGCTCTTTCAATATCACCACAAGCATAAGAGATAAGGTGCAGAAAGAAT
ATGCACTTTTTTATAAACTTGATATAATACAAATA------GAAAAT-----------------------
----------------------------ACTAGCTATAGGTTGATAAGTTGTAACACCTCAGTCATTACA
CAGGCCTGTCCAAAGGTATCCTTTGAGCCAATTCCCATACATTATTGTGCCCCGGCTGGTTTTGCGATTC
TAAAGTGTAACGATAAGAAGTTCAATGGAACAGGACCATGTGCAAATGTCAGCACAGTACAATGTACACA
TGGAATTAGGCCAGTAGTATCAACTCAACTACTGTTAAATGGCAGTCTAGCAAAAGAAGAGGTAGTAATT
AGAGCCGCCAATCTCACGGACAATACTAAAATCATAATAGTACAGCTGAATGAATCTGTAGAAATGAATT
GTACAAGACCCAACAACAATACAAGAAAAAGTATACCTATAGGACCAGGCAGAGCATTTTATACAACAGG
AGCAATAATAGGAGATATAAGACAAGCACATTGTAACCTTAGTAGAGCAAAATGGAATGACACCTTAAAA
AAGATAGCTATAAAATTGAGAGAA------CAATTTAAG------AATAAAACA---ATAGTCTTTAATC
AATCC---TCAGGAGGGGACCCAGAAATTGTAACGCTCAGTTTTAATTGTGGAGGGGAATTTTTCTACTG
TAATTCAACACAACTGTTTAATAGTACTTGGAAT---------------AGTAGTACTTGGAATAGT---
------------------ACTAGGTCA------------------GATAATACTACAGAA---AATGGCA
CA---------ATCACACTCCCATGCAGAATAAAACAAATTATAAACATGTGGCAGAAAGTAGGAAAAGC
AATGTATGCCCCTCCCATCAGAGGA------CAAATTAGATGTTCATCAAATATCACAGGGCTGCTATTA
ACAAGAGATGGTGGT---------AACGAGAGCAAG------------ACTGAAAGCTTCAGACCTGGAG
GAGGAGATATGAGGGACAATTGGAGAAGTGAATTATATAAATATAAAGTAGTAAAAATTGAACCATTAGG
AGTAGCACCCACCAGAGCAAAGAGAAGAGTGGTGCAGAGAGAAAAAAGA---GCAGTGGGA---------
---------ATAGGAGCTGTGTTCCTTGGGTTCTTGGGAGCAGCGGGAAGCACTATGGGCGCAGCGTCAA
TGACGCTGACGGTACAGGCCAGACTATTATTGTCTGGTATAGTGCAACAGCAGAACAATTTGCTGAGGGC
TATTGAAGCGCAACAGCATCTGTTGCAACTCACAGTCTGGGGCATCAAGCAGCTCCAGGCAAGAATCCTG
GCTGTGGAAAGATACCTAAAGGATCAACAGCTCCTGGGGATTTGGGGTTGCTCTGGAAAACTCATTTGCA
CCACTACTGTGCCTTGGAATAAGAGTTGGAGT---AATAAATCTCTGGATCAGATTTGGCAGAACATGAC
CTGGATGCAGTGGGAAAGAGAAATTGATAATTACACAAGCTTAATATACACCTTAATTGAAGAATCGCAA
AACCAACAAGAAAAGAATGAACAAGAATTATTGGAATTAGATAAATGGGCAAGTTTGTGGAATTGGTTTG
ACATAACAAACTGGCTGTGGTATATAAAAATATTCATAATGATAGTAGGAGGCTTGGTAGGTTTAAGAAT
AGTTTTTATTGTACTTTCTATAGTAAATAGAGTTAGGCAGGGATACTCACCACTATCGTTCCAGACCCAC
CTCCCAGGCCCGAGGGGACCCGACAGGCCCGAAGGAATCGAAGAAGGAGGTGGAGAGAGAGACAGAGAC-
--AGATCCAGACAATTAGTGGATGGATTCTTAGCAAGCATCTGGGTCGATCTGCGGAGCCTGTGCCTCTT
CAGCTACCACCGCTTGAGAGACTTAATCTTGATTGTAACGAGGATTGTGGAACTTCTGGGA---CGCAGG
GGGTGGGAAGCCCTCAAATATTGGGGGAATCTCCTACAGTATTGGAGTCAGGAACTAAAGAGTAGTGCCA
TTAGCTTGCTCAACGCCACAGCTATAGCAGTAGCTGAGGGGACAGATAGGGTTATAGAAGTAGTACAAAG
AGTTTGGATAGCTATTATCCACATACCTACAAGAATAAGACAGGGCTTGGAAAGGGCTTTACTA---
>DQ410115 
ATGAGAGTGACGGAGATCAGGAGGAATTGTCAGCAC---TGG------------TGG-------------
--------AAATGGGGC---------ATCATGCTCCTGGGGATATTAATGATC---TGTAATGCT---AC
AGAAAAATTGTGGGTCACAGTCTATTATGGGGTACCTGTGTGGAAAGAAGCAAACACCACTCTATTTTGT
GCATCAGATGCTAAAGCATATGATACAGAGGTACATAATGTTTGGGCCACACATGCCTGTGTACCCACAG
ACCCCAACCCACAAGAAGTAGAATTGGAAAATGTGACAGAAAATTTTAACATGTGGAAAAATAACATGGT
AGAACAGATGCAGGAGGATATAATTAGTTTATGGGATCAAAGCCTAAAGCCATGTGTAAAATTAACCCCA
CTCTGTGTTACTTTAAATTGCACTGAT------------------------CCG----------------
--AGGAGTGCTACTAATGCCACGAATAGGAATGCTACT--------------------------------
-------AATGCCACGAATAGTAGC---------------------GAGGGA---ATGATGGAG------
---GGGGGAGAAATGAAAAATTGCTCTTTCAATATCACCACAAGCATAAGAGATAAGGTGCAGAAAGAAT
ATGCACTTTTTTATAAACTTGATATAATACAAATA------GAAAAT-----------------------
----------------------------ACTAGCTATAGGTTGATAAGTTGTAACACCTCAGTCATTACA
CAGGCCTGTCCAAAGGTATCCTTTGAGCCAATTCCCATACATTATTGTGCCCCGGCTGGTTTTGCGATTC
TAAAGTGTAACGATAAGAAGTTCAATGGAACAGGACCATGTGCAAATGTCAGCACAGTACAATGTACACA
TGGAATTAGGCCAGTAGTATCAACTCAACTACTGTTAAATGGCAGTCTAGCAAAAGAAGAGGTAGTAATT
AGAGCCGCCAATCTCACGGACAATACTAAAATCATAATAGTACAGCTGAATGAATCTGTAGAAATGAATT
GTACAAGACCCAACAACAATACAAGAAAAAGTATACCTATAGGACCAGGCAGAGCATTTTATACAACAGG
AGCAATAATAGGAGATATAAGACAAGCACATTGTAACCTTAGTAGAGCAAAATGGAATGACACCTTAAAA
AAGATAGCTATAAAATTGAGAGAA------CAATTTAAG------AATAAAACA---ATAGTCTTTAATC
AATCC---TCAGGAGGGGACCCAGAAATTGTAACGCTCAGTTTTAATTGTGGAGGGGAATTTTTCTACTG
TAATTCAACACAACTGTTTAATAGTACTTGGAAT---------------AGTAGTACTTGGAATAGT---
------------------ACTAGGTCA------------------GATAATACTACAGAA---AATGGCA
CA---------ATCACACTCCCATGCAGAATAAAACAAATTATAAACATGTGGCAGAAAGTAGGAAAAGC
AATGTATGCCCCTCCCATCAGAGGA------CAAATTAGATGTTCATCAAATATCACAGGGCTGCTATTA
ACAAGAGATGGTGGT---------AACGAGAACGAG------------ACTGAGAGCTTCAGACCTGGAG
GAGGAGATATGAGGGACAATTGGAGAAGTGAATTATATAAATATAAAGTAGTAAAAATTGAACCATTAGG
AGTAGCACCCACCAGAGCAAAGAGAAGAGTGGTGCAGAGAGAAAAAAGA---GCAGTGGGA---------
---------ATAGGAGCTGTGTTCCTTGGGTTCTTGGGAGCAGCAGGAAGCACTATGGGCGCAGCGTCAA
TGACGCTGACGGTACAGGCCAGACTATTATTGTCTGGTATAGTGCAACAGCAGAACAATTTGCTGAGGGC
TATTGAAGCGCAACAGCATCTGTTGCAACTCACAGTCTGGGGCATCAAGCAGCTCCAGGCAAGAATCCTG
GCTGTGGAAAGATACCTAAAGGATCAACAGCTCCTGGGGATTTGGGGTTGCTCTGGAAAACTCATTTGCA
CCACTACTGTGCCTTGGAATAAGAGTTGGAGT---AGTAAATCTCTGGATCAGATTTGGCAGAACATGAC
CTGGATGCAGTGGGAAAGAGAAATTGATAATTACACAAGCTTAATATACACCTTAATTGAAGAATCGCAA
AACCAACAAGAAAAGAATGAACAAGAATTATTGGAATTAGATAAATGGGCAAGTTTGTGGAATTGGTTTG
ACATAACAAACTGGCTGTGGTATATAAAAATATTCATAATGATAGTAGGAGGCTTGGTAGGTTTAAGAAT
AGTTTTTATTGTACTTTCTATAGTAAATAGAGTTAGGCAGGGATACTCACCACTATCGTTCCAGACCCAC
CTCCCAGGCCCGAGGGGACCCGACAGGCCCGAAGGAATCGAAGAAGGAGGTGGAGAGAGAGACAGAGAC-
--AGATCCGGGCAATTAGTGGATGGATTCTTAGCAATCATCTGGGTCGATCTGCGGAGCCTGTGCCTCTT
CAGCTACCACCGCTTGAGAGACTTAATCTTGATTGTAACGAGGATTGTGGAACTTCTGGGA---CGCAGG
GGGTGGGAAGCCCTCAAATATTGGGGGAATCTCCTACAGTATTGGAGTCAGGAACTAAAGAGTAGTGCCA
TTAGCTTGCTCAACGCCACAGCTATAGCAGTAGCTGAGGGGACAGATAGGGTTATAGAAGTAGTACAAAG
AGTTTGGAGAGCTATTATCCACATACCTACAAGAATAAGACACGGCTTGGAAAGGGCTTTACTA---
>DQ410110 
ATGAGAGTGACGGAGATCAGGAGGAATTGTCAGCAC---TGG------------TGG-------------
--------AAATGGGGC---------ATCATGCTCCTGGGGATATTAATGATC---TGTAATGCT---AC
AGAAAAATTGTGGGTCACAGTCTATTATGGGGTACCTGTGTGGAAAGAAGCAAACACCACTCTATTTTGT
GCATCAGATGCTAAAGCATATGATACAGAGGTACATAATGTTTGGGCCACACATGCCTGTGTACCCACAG
ACCCCAACCCACAAGAAGTAGAATTGGAAAATGTGACAGAAAATTTTAACATGTGGAAAAATAACATGGT
AGAACAGATGCAGGAGGATATAATTAGTTTATGGGATCAAAGCCTAAAGCCATGTGTAAAATTAACCCCA
CTCTGTGTTACTTTAAATTGCACTGAT------------------------CCG----------------
--AGGAATGCTACTAATGCCACGAATAGGAATGCTACT--------------------------------
-------AATGCCACGAATAGTAGC---------------------GAGGGA---ATGATGGAG------
---GGGGGAGAAATGAAAAATTGCTCTTTCAATATCACCACAAGCATAAGAGATAAGGTGCAGAAAGAAT
ATGCACTTTTTTATAAACTTGATATAATACAAATA------GAAAAT-----------------------
----------------------------ACTAGCTATAGGTTGATAAGTTGTAACACCTCAGTCATTACA
CAGGCCTGTCCAAAGGTATCCTTTGAGCCAATTCCCATACATTATTGTGCCCCGGCTGGTTTTGCGATTC
TAAAGTGTAACGATAAGAAGTTCAATGGAACAGGACCATGTGCAAATGTCAGCACAGTACAATGTACACA
TGGAATTAGGCCAGTAGTATCAACTCAACTACTGTTAAATGGCAGTCTAGCAAAAGAAGAGGTAGTAATT
AGAGCCGCCAATCTCACGGACAATACTAAAATCATAATAGTACAGCTGAATGAATCTGTAGAAATGAATT
GTACAAGACCCAACAACAATACAAGAAAAAGTATACCTATAGGACCAGGCAGAGCATTTTATACAACAGG
AGCAATAATAGGAGATATAAGACAAGCACATTGTAACCTTAGTAGAGCAAAATGGAATGACACCTTAAAA
AAGATAGCTATAAAATTGAGAGAA------CAATTTAAG------AATAAAACA---ATAGTCTTTAATC
AATCC---TCAGGAGGGGACCCAGAAATTGTAACGCTCAGTTTTAATTGTGGAGGGGAATTTTTCTACTG
TAATTCAACACAACTGTTTAATAGTACTTGGAAT---------------AGTAGTACTTGGAATAGT---
------------------ACTAGGTCA------------------GATAATACTACAGAA---AATGGCA
CA---------ATCACACTCCCATGCAGAATAAAACAAATTATAAACATGTGGCAGAAAGTAGGAAAAGC
AATGTATGCCCCTCCCATCAGAGGA------CAAATTAGATGTTCATCAAATATCACAGGGCTGCTATTA
ACAAGAGATGGTGGT---------AACGAGAACGAG------------ACTGAGAGCTTCAGACCTGGAG
GAGGAGATATGAGGGACAATTGGAGAAGTGAATTATATAAATATAAAGTAGTAAAAATTGAACCATTAGG
AGTAGCCCCCACCAGAGCAAAGAGAAGAGTGGTGCAGAGAGAAAAAAGA---GCAGTGGGA---------
---------ATAGGAGCTGTGTTCCTTGGGTTCTTGGGAGCAGCAGGAAGCACTATGGGCGCAGCGTCAA
TGACGCTGACGGTACAGGCCAGACTATTATTGTCTGGTATAGTGCAACAGCAGAACAATTTGCTGAGGGC
TATTGAAGCGCAACAGCATCTGTTGCAACTCACAGTCTGGGGCATCAAGCAGCTCCAGGCAAGAATCCTG
GCTGTGGAAAGATACCTAAAGGATCAACAGCTCCTGGGGATTTGGGGTTGCTCTGGAAAACTCATTTGCA
CCACTACTGTGCCTTGGAATAAGAGTTGGAGT---AGTAAATCTCTGGATCAGATTTGGCAGAACATGAC
CTGGATGCAGTGGGAAAGAGAAATTGATAATTACACAAGCTTAATATACACCTTAATTGAAGAATCGCAA
AACCAACAAGAAAAGAATGAACAAGAATTATTGGAATTAGATAAATGGGCAAGTTTGTGGAATTGGTTTG
ACATAACAAACTGGCTGTGGTATATAAAAATATTCATAATGATAGTAGGAGGCTTGGTAGGTTTAAGAAT
AGTTTTTATTGTACTTTCTATAGTAAATAGAGTTAGGCAGGGATACTCACCACTATCGTTCCAGACCCAC
CTCCCAGGCCCGAGGGGACCCGACAGGCCCGAAGGAATCGAAGAAGGAGGTGGAGAGAGAGACAGAGAC-
--AGATCCGGGCAATTAGTGGATGGATTCTTAGCAATCATCTGGGTCGATCTGCGGAGCCTGTGCCTCTT
CAGCTACCACCGCTTGAGAGACTTAATCTTGATTGTAACGAGGATTGTGGAACTTCTGGGA---CGCAGG
GGGTGGGAAGCCCTCAAATATTGGGGGAATCTCCTACAGTATTGGAGTCAGGAACTAAAGAGTAGTGCCA
TTAGCTTGCTCAACGCCACAGCTATAGCAGTAGCTGAGGGGACAGATAGGGTTATAGAAGTAGTACAAAG
AGTTTGGAGAGCTATTATCCACATACCTACAAGAATAAGACAGGGCTTGGAAAGGGCTTTACTA---
>GU455427 
ATGAGAGTGAAGGAGATCAGGAAGAATTAC---------TTG------------TGG-------------
--------AGATGGGGC---------ACCATGCTCCTTGGGATATTGATGATC---TGTAGTGCT---GC
AGAAAAATTGTGGGTCACAGTCTATTATGGGGTACCTGTGTGGAAAGAAGCAAACACCACTCTATTTTGT
GCGTCAGATGCTAAAGCATATGATACAGAGGTACATAATGTTTGGGCCACACATGCCTGTGTACCCACAG
ACCCCAACCCACAAGAAGTAGTATTGGGAAATGTGTCAGAAAATTTTAACGTGTGGAAAAATAACATGGT
AGAACAGATGCATGAGGATATAATCAGTTTATGGGATCAAAGCCTAAAGCCATGTGTAAAATTAACCCCA
CTCTGTGTTACTTTAAATTGCACTGAT------------------------TTG----------------
-----------------GGGAAT-----------------------------------------------
-------GCTACCACTAGTAGTAGC---------------------GGGGGA---ATGATGGAG------
---AGAGGAGAAATAAAAAATTGCTCTTTCAATATCACCACAAGCATAAGAGGTAAGGTGCAGAAAGAAT
ATGCCTTTTTCTATAAACTTGATGTAGTACCAATA------GATAAT---------------------GA
TAAT------------------------ACCAGCTATAGGTTGATAAGTTGTAACACCTCAGTCATTACA
CAGGCCTGTCCAAAGGTAACCTTTGAGCCAATTCCCATACATTATTGTGCCCCGGCTGGTTTTGCGATTC
TAAAGTGTAAAGAGAAGAAGTTCAATGGAAAAGGACTATGTACAAATGTCAGCACAGTACAATGTACACA
TGGAATTAGGCCAGTAGTATCAACTCAACTGCTGTTAAATGGCAGTCTAGCAGAAGAAGAGGTAGTAATT
AGATCTGACAATTTCACGAATAATGCTAAAACCATAATAGTACAGCTGAACAAACCTGTAGAAATTAATT
GTACAAGACCCAACAACAATACAAGAAAAAGTATACCTATAGGACCAGGGAGAGCATTTTATACAACAGG
AGAAATAATAGGAGATATAAGACAAGCACACTGTAACCTTAGTAGAGCAAAATGGAATGACACTTTAGAA
CAGATAGTTAAAAAATTAAGAGAA------CAATGGGGG------AATAAAACA---ATAGTCTTTAATC
AATCC---TCAGGAGGGGACCCAGAAATTGTAACGCACAGTTTTAATTGTGGAGGGGAATTTTTCTACTG
TAATACTACACAACTGTTTAATAGT------------------------------ACTTGGAATGAT---
ACT---------------ACTTTGAAT------------------GATAATAAAGAGTCA---AATAACA
CTGAAAAAATTATCACACTTCCATGCAGAATAAAACAAATTATAAACATGTGGCAGGAAGTAGGAAAAGC
AATGTATGCCCCTCCCATCGGAGGA------CAAATTAGATGTTCATCAAAAATTACAGGGCTGCTATTA
ACAAGAGATGGTGGT------AATGACGAGAACAGG------------ACCGAGATCTTCAGACCTGGAG
GAGGAGATATGAGGGACAATTGGAGAAGTGAATTATATAAATATAAAGTAGTAAAAATTGAACCATTAGG
AGTAGCACCCACGAAGGCAAAGAGAAGAGTGGTGCAGAGAGAAAAAAGA---GCAGTGGGA---------
---------CTAGGAGCTATGTTCCTTGGGTTCTTGGGAGCAGCAGGAAGCACTATGGGCGCAGCGTCAA
TAACGCTGACGGTACAGGCCAGACAATTATTGTCTGGTATAGTGCAACAGCAGAACAATTTGCTGAGGGC
TATTGAGGCGCAACAGCATCTGTTGCAACTCACAGTCTGGGGCATCAAGCAGCTCCAGGCAAGAGTCCTG
GCTGTGGAAAGATACCTAAAGGATCAACAGCTCCTGGGGATTTGGGGTTGCTCTGGAAAACTCATTTGCA
CCACTGCTGTGCCTTGGAATGCTAGCTGGAGT---AATAAATCTCTGAATGAGATTTGGGATAGCATGAC
CTGGATGGAGTGGGAAAAAGAAATTGACAATTACACAAGCTTAATATACACTTTAATTGAAGAATCACAG
AACCAACAAGAAAAGAATGAGCAAGAATTATTGGAATTAGATAAATGGGCAAGTTTGTGGAATTGGTTTG
ATATAACAAACTGGCTGTGGTATATAAGAATATTCATAATGATAGTAGGAGGCTTGGTAGGTTTAAGAAT
AGTTTTTGCTGTACTTTCTATAGTGAATAGAGTTAGGCAGGGATACTCACCATTATCGTTTCAGACCCGC
CTCCCAGCCCCGAGGGGACCCGACAGGCCCGAAGGAATCGAAGAAGAAGATGGAGAGAGAGACAGAGAC-
--AGATCCGGTCTATTAGTGGATGGATTCTTAGCACTTATCTGGGACGACCTGCGGAGCCTGTGCCTCTT
CAGCTACCACCGCTTGAGAGACTTACTCTTGATTGTAACGAGGATTGTGGAACTTCTGGGA---CGCAGG
GGGTGGGAAGCCCTCAAATATTGGTGGAATCTCCTACAGTATTGGAGTCAGGAACTAAAGAATAGTGCTG
TTAGCTTGCTCAATGCCACAGCCATAGCAGTAGCTGAGGGGACAGATAGGGTTATAGAAGTATTACAAAG
AGCTTATAGAGCTATACTCCACATACCTAACAGAATAAGACAGGGCTTGGAAAGGGCTTTGCTA---
>AY835771 
ATGAGAGTGAAGGGGATCAGGAGGAATTGTCAGCAC---TTG------------TGG-------------
--------AGATGGGGC---------ACCATGCTCCTTGGGATATTGATGATC---TGTAGTGCT---AC
AGAAAAATTGTGGGTCACAGTCTATTATGGGGTACCTGTGTGGAAAGAAGCAAACACCACTCTTTTTTGT
GCATCAGATGCTAAAGCATATGATACAGAGGTACATAATGTCTGGGCCACACATGCCTGTGTACCCACAG
ACCCCAACCCACAAGAAGTAGTATTGGTAAATGTGACAGAAAATTTTAACATGTGGAAAAATAACATGGT
AGAACAGATGCATGAGGATATAATCAGTTTATGGGATCAAAGCCTAAAGCCATGTGTAAAATTAACCCCA
CTCTGTGTCACTTTAAATTGCACTGAT------------------------TGG----------------
--AAG---------AATGCTACT-----------------------------------------------
-------AATACCAATAGTAGTAGA---------------------GAGGTA---ACGATGGAG------
---AGAGGAGAAATAAAAAACTGCTCTTTCAATATCACCACAAGCATGAGAGATAAGATGCAGAAAGTAT
ATGCACTTTTTTATAAACTTGATGTAGTACCAATA------GATAAT---------------------GA
TAAT---------------GATAGTAATACCAGCTATAGGTTGATAAGTTGTAACACCTCAGTCATTACA
CAGGCCTGTCCAAAGGTATCCTTTGAGCCAATTCCCATACATTATTGTGCCCCGGCTGGTTTTGCGATTA
TAAAGTGTAAAGATAAGAAGTTCAATGGAACAGGACCATGTAAAAATGTCAGCACAGTACAATGTACACA
TGGAATTAGGCCAGTAGTATCAACTCAACTGCTGTTAAATGGCAGTCTAGCAGAAGAAGAGGTAGTAATT
AGATCTGCCAAATTCTCGGACAATACTAAAACCATAATAGTACAGCTGAACGAATCTGTAGAAATTAATT
GTATAAGACCCAACAACAATACAAGAAAAAGTATAACTATAGGACCAGGGAGAGCATTTTATACAACAGG
AGATATAATAGGAGATATAAGACAAGCACATTGTAACCTTAGTAGAACAGAATGGAATAACACTTTGATA
CAGATAGTTGAAAAATTAAGAGAA------CAATTTAGG------AATAAAACA---ATAGCCTTTAATC
GATCC---TCAGGAGGGGACCCAGAAATTGTAATGCACAGCTTTAATTGTGGAGGAGAATTTTTCTACTG
TAATACAACACAACTGTTTAATAGTACTTGGAAT------------GTAACTGGTACTTGGAATGTT---
ACT---------------GCAAGGTCA------------------AATTACACTGGAGGA---AATGACA
AT---------ATCACACTCCCATGCAGAATAAAACAAATTATAAACATGTGGCAGGAAGTAGGAAAAGC
AATGTATGCCCCTCCCATCAGCGGA------CAAATTAGATGTTCATCAAATATTACAGGGCTGCTGTTA
ACAAGAGATGGTGGT------AACGAGAGCGAGACCACC---------ACCGAGACCTTCAGACCTGGAG
GAGGAGATATGAGGGACAATTGGAGAAGTGAATTATATAGATATAAAGTAGTAAAAATTGAACCATTAGG
AGTAGCGCCCACCAAGGCGAAGAGAAGAGTGGTGCAGAGAGAGAAAAGA---GCAGTGGGA---------
---------ATAGGAGCTAAGTTCCTTGGGTTCTTGGGAGCAGCAGGAAGCACTATGGGCGCAGCGTCAC
TGACGCTGACGGTACAGGCCAGACAATTATTGTCTGGTATAGTGCAACAGCAGAGCAATTTGCTGAGAGC
TATTGAGGCGCAACAGCATCTGTTGCAACTCACAGTCTGGGGCATCAAGCAGCTCCAGGCAAGAGTCCTG
GCTGTGGAAAGATACCTAAAGGATCAACAGCTCCTGGGGATTTGGGGTTGCTCTGGAAAACTCATTTGCA
CCACTACTGTGCCTTGGAATGCTAGTTGGAGT---AATAAAAATCTGAGTCAAATTTGGGATAACATGAC
CTGGATGGAGTGGGAAAGAGAAATTGACAATTACACAAGCTTAATATACACCTTAATTGAAGAATCGCAA
AACCAACAAGAAAAGAATGAACAAGAATTATTGGAATTGGATAAATGGGCAAGTTTGTGGAATTGGTTTA
ACATAACACAATGGCTGTGGTATATAAAAATATTCATAATGATAGTAGGAGGCTTGGTAGGTTTAAGAAT
AGTTTTTGCTGTACTTTCTATAGTGAATAGAGTTAGGCAGGGATACTCACCATTATCGTTGCAGACCCGC
CTCCCAAGCCAGAGGGGACCCGACAGGCCCGAAGGAATCGAAGAAGAAGGTGGAGAGAGAGACAGAGAC-
--GGATCCGTCAGATTAGTGGATGGCTTCTTAGCACTTATCTGGGACGACCTGCGGAGCCTGTGCCTCTT
CAGCTACCACCGCTTGAGAGACTTACTCTTGATTGTAACGAGGATTGTGGAACTTCTGGGA---CGCAGG
GGGTGGGAAATCCTCAAATATTGGTGGAATCTCCTGCAGTATTGGAGTCAGGAACTAAAGAATAGTGCTG
TTAGCTTGTTTGATGCCTTAGCCATAGCAGTAGCTGAGGGGACAGATAGGGTTATAGAAGTATTACAAAG
AGCTTGTAGAGCTATTCTCCACATACCTAGAAGAATAAGACAGGGCTTGGAAAGGGCTTTGCTA---
>AY247223 
ATGAAAGTGAAGGAGATCAGGAAGAATTATCAGCAT---TTG------------TGG-------------
--------AGATGGGGC---------ACCATGCTCCTTGGGATGTTGATGATC---TGTAGTGCT---GC
AGAACAATTGTGGGTCACAGTCTATTATGGGGTACCTGTGTGGAAAGAAGCAACCACCACTCTATTTTGT
GCATCAGATGCTAAAGCATATGATACAGAGGTACATAATGTTTGGGCCACACATGCCTGTGTACCCACAG
ACCCCAACCCACAAGAAGTATTATTGAAAAATGTGACAGAAAGTTTTAACATGTGGAAAAATAACATGGT
AGAACAGATGCATGAGGATATAATCAGTTTATGGGATCAAAGCCTAAAGCCATGTGTAAAATTAACCCCA
CTCTGTGTCACTTTAAATTGCACTGATGATTTGGGGAATACTACTACTACCACT----------------
--AGTAGTAGTGGGAATACTACT-----------------------------------------------
-------AATACCACTAGTAGTAGT---------------------GGGGGA---ACGATGGAT------
---AGAGGAGAAATAAAAAACTGCTCTTTCAATATCACCACAAGCATAAGCAATAAGATGCAGAAAGAAT
ATGCACTTTTTTATAAACTTGATGTAGTACCAATA------GATAAT---------------------GA
TAAT------------------------ACTAGCTATAGGTTGATAAGTTGTAACACCTCAGTCATTACA
CAGGCCTGTCCAAAGGTATCCTTTGAGCCAATTCCCATACATTATTGTACCCCGGCTGGTTTTGCGATTC
TAAAGTGTAAAGATAAAAAGTTCAATGGAAAAGGACCATGTACAAACGTCAGCACAGTACAATGTACACA
TGGAATTAGGCCAGTAGTGTCAACTCAACTGCTGTTAAATGGCAGTCTAGCAGAAGAAGAGGTAGTAATT
AGATCTGACAATTTCACGGACAATGCTAAAACCATAATAGTACAGCTGAAGGAAGCTGTAGAAATTAATT
GTACAAGACCCAACAACAATACAAGAAAAAGTATACATATAGGACCAGGGAGAGCATGGTATGCAACAGG
AGAAATAATAGGAGATATAAGACAAGCACATTGTAACCTTAGTAGAGCAAAATGGGATGACACTTTAAGA
CAGATAGTTGAAAAATTAAGAGAA------CAATTTAAG------AACAAAACA---ATAGTCTTTAATC
AATCC---TCAGGAGGGGACCCAGAAATTGTAACGCACAGTTTTAATTGTGGAGGGGAATTTTTCTACTG
TAATTCAACAAAACTGTTTAATAGC------------------------------ACTTGG---------
ACT---------------AGAGGGTCA------------------AATAACACAAATAGCACTGAAGAAA
CT---------ATCACACTCCCATGCAGAATAAAACAAATTGTAAACATGTGGCAGGGAGTAGGAAAAGC
AATGTATGCCCCTCCCATCAGAGGA------CAAATTAGATGTTTATCAAATATTACAGGGCTGCTATTA
ACAAGAGATGGTAGT------AATAACGAGAACGGG------------ACCGAGATCTTCAGACCTGGAG
GAGGAGATATGAGGGACAATTGGAGAAGTGAATTATATAAATATAAAGTAGTAAAAATTGAACCATTAGG
AGTAGCACCCACCAAGGCAAAGAGAAGAGTGGTGCAGAGAGAAAAAAGA---GCAGTAGGA---------
------ACGCTGGGAGCTATGTTCCTTGGGTTCTTGGGAGCAGCAGGAAGCACTATGGGCGCAGCGTCAA
TGACGCTGACGGTACAGGCCAGACTATTATTGTCTGGTATAGTGCAACAGCAGAACAATTTGCTGAGGGC
TATTGAGGCGCAACAGCATCTGTTGCAACTCACAGTCTGGGGCATCAAGCAGCTCCAGGCAAGAGTCCTG
GCTGTGGAAAGATACCTAAGGGATCAACAGCTCCTAGGGATTTGGGGTTGCTCTGGAAAACTCATTTGCA
CCACTACTGTGCCTTGGAATGCTAGTTGGAGT---AATAAATCTCTGGATAAGATTTGGGATAACATGAC
CTGGATGGAGTGGGAAAGAGAAATTGACAATTACACAAGCTTAATATACACCTTAATTGAAGAATCGCAG
AACCAACAAGAAAAGAATGAACAAGAATTATTGGAATTAGATGAGTGGGCAAGTTTGTGGAATTGGTTTT
CTATATCAAAATGGCTGTGGTATATAAAAATATTCATAATGATAGTAGGAGGCTTGGTAGGTTTAAGAAT
AGTTTTTGCTGTACTTTCTATAGTGAATAGAGTTAGGCAGGGATACTCACCATTATCATTTCAGACCCGC
CTCCCAACCCCGAGGGGACCCGACAGGCCCGAAGGAATCGAAGAAGAAGGTGGAGAGAGAGACAGAGAC-
--AGATCCAGTCGCTTAGTGGATGGATTCTTAGCACTCATCTGGGACGATCTGCGAAGCCTGTGCCTCTT
CAGCTACCACCGCTTGAGAGACTTACTCTTGATTGCAGCGAGGATTGTGGAACTTCTGGGA---CGCAGG
GGGTGGGAAGTCCTCAAATATTGGTGGAATCTCCTGCAGTATTGGAGTCAGGAACTAAAGAATAGTGCTG
TTAGCTTGCTCAATGCCACAGCTATAGCAGTAGCTGAGGGGACAGATAGGGTTATAGAAATAGTACAAAG
AGCTTGTAGAGCTATTCTCCACATACCTACAAGAATAAGACAAGGCTTGGAAAGGGCTTTACTA---
>JF689859 
ATGAGAGTGAAGGAGATCAGGAGGAATTGTCAGCAT---TTG------------TGG-------------
--------AGATGGGGC---------ACCATGCTCCTTGGGATATTGATGATC---TGTAATGCT---GC
AGAAGATTCGTGGGTCACAGTCTATTATGGGGTACCTGTGTGGAAAGAAGCAATCACCACTCTATTTTGT
GCATCAGATGCTAAAGCATATGATACAGAGGTACATAATGTTTGGGCCACACATGCCTGTGTACCCACAG
ACCCCAGCCCACAAGAAGTAGTATTGGAAAATGTGACAGAAAATTTTAACATGTGGAAAAATAACATGGT
AGAACAGATGCATGAGGATATAATCAGTTTATGGGATCAAAGCCTAAAGCCATGTGTAAAATTAACCCCA
CTCTGTGTTACTTTAAATTGCACTGAT------------------------TAT---------------T
TGAAG---------AATACTACT-----------------------------------------------
-------GATTCGAGTAATGCTACT---------------------------------------------
---AGTGGAGAAATAAAAAACTGCTCTTTCAATATCACCACAAGCATAAGAGATAAGGTGCAGAAAGAAT
CTGCACTTTTTTATAAACTTGATGTGGTACCAATA------GATAAT---------------------AA
TAAT------------------ACTAATACCAGCTATAGGTTAATAAGTTGTAACACCTCAGTTATTACA
CAGGCCTGTCCAAAAGTAACCTTTGAGCCAATTCCCATACATTATTGTGCCCCGGCTGGTTTTGCGATTC
TAAAGTGTAATGATAAGAAGTTCAAGGGAACAGGATCATGTACAAATGTCAGCACAGTACAATGTACACA
TGGTATTAGGCCAGTAGTATCAACTCAACTGCTGTTAAATGGCAGTCTAGCAGAAGAAGAGGTAGTAATT
AGATCTACCAATTTCACGGACAATACTAAAACCATAATAGTACAGCTGAACGAATCTGTAGTAATTAATT
GTACAAGACCCAACAACAATACAAGAAAAAGTATACATATAGGACCAGGGAAAGCATTTTATGCAACAGG
AGAAATAATAGGAGATATAAGACAAGCACATTGTAACCTTAGTAAAGCAAAATGGGATAACACTTTAAAA
CAGATAGTTGAAAAATTAAGAGAA------CAATTTAAG------AATAAAACA---ATAGTCTTTAATC
AATCC---TCAGGAGGGGACCCAGAAATTGTAACGCACAGTTTTAATTGTGGAGGGGAATTTTTCTACTG
TGATTCAACACAACTATTTAATAGT------------------------------ACTTGGAATGGT---
ACT---------------GAAGGGTCA------------------AATAACACTGAAGGA---AATAGCA
CA---------CTCACACTCCCATGCAGAATAAAACAGATTATAAACATGTGGCAGGAAGTAGGAAAAGC
AATGTATGCCCCTCCCATCAGAGGA------CAAATTAGATGTTCATCAAATATTACAGGGCTGCTATTA
ACAAGAGATGGTGGT------ACTAACAATAGCGAGAAC---------ACCGAGATCTTCAGACCTGGAG
GAGGAGATATGAGGGATAATTGGAGAAGTGAATTATATAAATATAAAGTAGTAAAAATTGAACCATTAGG
AATAGCACCCACCAAGGCAAAGAGAAGAGTGGTGCAGAGAGAAAAAAGA---GCAGTGGGA---------
---------ATAGGAGCTGTGTTCCTTGGGTTCTTGGGAGCAGCAGGAAGCACTATGGGCGCAGCGTCAC
TGACGCTGACGGTACAGGCCAGACTATTATTGTCTGGTATAGTGCAACAGCAGAACAATTTGCTGAGGGC
TATTGAGGCGCAACAGCATCTGTTGCAACTCACAGTCTGGGGCATCAAGCAGCTCCAGGCAAGAGTCCTG
GCTGTGGAAAGATACCTAAAGGATCAACAGCTCCTGGGGATTTGGGGTTGCTCTGGAAAACTCATTTGCA
CCACTACTGTGCCTTGGAATGCTAGTTGGAGT---AATAAATCTCTGGAGAAGATTTGGAATAACATGAC
CTGGATGGAGTGGGACAGAGAAATTAACAATTACACAAGCTTAATATACACCTTAATTGAAGAATCGCAG
AACCAACAAGAAAAGAATGAACAAGAATTATTGGAATGGGACAAATGGGCAAGTTTGTGGAATTGGTTTG
ACATAACAAAATGGCTGTGGTATATAAAAATATTCATAATGATAGTAGGAGGCTTGGTAGGCCTAAGAAT
AGTTTTTACTGTACTTTCTATAGCGAATAGAGTTAGGCAGGGGTACTCACCATTATCGTTTCAGACCCGC
CTCCCAGCCCCGAGGGGACCCGACAGGCCCGAAGGAATCGAAGAAGAAGGTGGAGAGAGAGACAGAGAC-
--AGATCCGGTCTCTTGGTGACAGGATTCTTAGCACTTTTCTGGGTCGATCTGCGGAGCCTGTGCCTCTT
CAGCTACCACCGCTTGAGAGACTTACTCTTGATTGTAGCGAGGATTGTGGAACTTCTGGGA---CGCAGG
GGGTGGGAAATCCTCAAATATTGGTGGAATCTCCTACAGTATTGGAGTCAGGAACTAAAGAATAGTGCTG
TTAGCTTGCTCAATGCCATAGCCATAGCAGTAGCTGAGGGGACAGATAGAGTTATAGAAGTATTACAAAG
AGCTTTTAGAACTGTTCTCCACATACCTACAAGAATAAGACAGGGCTTAGAAAGGGCTTTGCTA---
>U63632 
ATGAGAGTGAAGGGGATCAGGAAGAGTTATCAGTAC---TTG------------TGG-------------
--------AAAGGGGGC---------ACCTTGCTCCTTGGGATATTAATGATC---TGTAGTGCT---GT
AGAAAAGTTGTGGGTCACAGTCTATTATGGGGTACCTGTGTGGAAAGAAGCAACCACCACTCTATTTTGT
GCATCAGATGCTAAAGCATATGATACAGAGGTACATAATGTTTGGGCCACACATGCCTGTGTACCCACAG
ACCCCAACCCACAAGAAGTAGTATTGGAAAATGTAACAGAACATTTTAACATGTGGAAAAATAACATGGT
AGAACAGATGCAGGAGGATATAATCAGTTTATGGGATCAAAGCCTAAAGCCATGTGTAAAATTAACCCCA
CTCTGTGTTACTTTAAATTGCAAGGAT------------------------GTG----------------
--------------AATGCTACT-----------------------------------------------
-------AATACCACTAATGATAGC---------------------GAGGGA---ACGATGGAG------
---AGAGGAGAAATAAAAAACTGCTCTTTCAATATCACCACAAGCATAAGAGATGAGGTGCAGAAAGAAT
ATGCTCTTTTTTATAAACTTGATGTAGTACCAATA------GATAAT---------------------AA
TAAT------------------------ACCAGCTATAGGTTGATAAGTTGTGACACCTCAGTCATTACA
CAGGCCTGTCCAAAGATATCCTTTGAGCCAATTCCCATACATTATTGTGCCCCGGCTGGTTTTGCGATTC
TAAAGTGTAATGATAAGACGTTCAATGGAAAAGGACCATGTAAAAATGTCAGCACAGTACAATGTACACA
TGGAATTAGGCCAGTAGTATCAACTCAACTGCTGCTAAATGGCAGTCTAGCAGAAGAAGAGGTAGTAATT
AGATCTGACAATTTCACGAACAATGCTAAAACCATAATAGTACAGCTGAAAGAATCTGTAGAAATTAATT
GTACAAGACCCAACAACAATACAAGAAAAAGTATACATATAGGACCAGGGAGAGCATTTTATACTACAGG
AGAAATAATAGGAGATATAAGACAAGCACATTGTAACATTAGTAGAGCAAAATGGAATGACACTTTAAAA
CAGATAGTTATAAAATTAAGAGAA------CAATTTGAG------AATAAAACA---ATAGTCTTTAATC
ACTCC---TCAGGAGGGGACCCAGAAATTGTAATGCACAGTTTTAATTGTGGAGGAGAATTTTTCTACTG
TAATTCAACACAACTGTTTAATAGT------------------------------ACTTGGAATAATAAT
ACT---------------GAAGGGTCA------------------AATAACACTGAAGGA---AAT---A
CT---------ATCACACTCCCATGCAGAATAAAACAAATTATAAACATGTGGCAGGAAGTAGGAAAAGC
AATGTATGCCCCTCCCATCAGAGGA------CAAATTAGATGTTCATCAAATATTACAGGGCTGCTATTA
ACAAGAGATGGTGGT------ATTAATGAGAATGGG------------ACCGAGATCTTCAGACCTGGAG
GAGGAGATATGAGGGACAATTGGAGAAGTGAATTATATAAATATAAAGTAGTAAAAATTGAACCATTAGG
AGTAGCACCCACCAAGGCAAAGAGAAGAGTGGTGCAAAGAGAAAAAAGA---GCAGTGGGA---------
---------ATAGGAGCTGTGTTCCTTGGGTTCTTGGGAGCAGCAGGAAGCACTATGGGCGCAGCGTCAA
TGACACTGACGGTACAGGCCAGACTATTATTGTCTGGTATAGTGCAACAGCAGAACAATTTGCTGAGGGC
TATTGAGGCGCAACAGCGTATGTTGCAACTCACAGTCTGGGGCATCAAGCAGCTCCAGGCAAGAGTCCTG
GCTGTGGAAAGATACCTAGGGGATCAACAGCTCCTGGGGATTTGGGGTTGCTCTGGAAAACTCATTTGCA
CCACTGCTGTGCCTTGGAATGCTAGTTGGAGT---AATAAATCTCTGGATAGGATTTGGAATAACATGAC
CTGGATGGAGTGGGAAAGAGAAATTGACAATTACACAAGCGAAATATACACCCTAATTGAAGAATCGCAG
AACCAACAAGAAAAGAATGAACAAGAATTATTGGAATTAGATAAATGGGCAAGTTTGTGGAATTGGTTTG
ACATAACAAAATGGCTGTGGTATATAAAAATATTCATAATGATAGTAGGAGGCTTAGTAGGTTTAAGACT
AGTTTTTACTGTACTTTCTATAGTGAATAGAGTTAGGCAGGGATACTCACCATTATCGTTTCAGACCCTC
CTCCCAGCCCCGAGGGGACCCGACAGGCCCGAAGGAATCGAAGAAGAAGGTGGAGAGAGAGACAGAGAC-
--AGATCCGGACGATTAGTGAACGGATTCTTAGCACTTATCTGGGTCGACCTGCGGAGCCTGTGCCTCTT
CAGCTACCACCGCTTGAGAGACTTACTCTTGACTGTAACGAGGATTGTGGAACTTCTGGGA---CGCAGG
GGGTGGGAAGTCCTGAAATATTGGTGGAATCTCCTACAGTATTGGAGTCAGGAACTAAAGAATAGTGCTG
TTAGCTTGCTCAATGCCACAGCCATAGCAGTAGCTGAGGGGACAGATAGGATTATAGAAGCATTACAAAG
AACTTATAGAGCTATTCTCCACATACCTACAAGAATAAGACAGGGCTTGGAAAGGGCTTTGCTA---
>AY247225 
ATGAGAGTGAAGGAGATCAGGAGGAATTATCAGCAC---TTG------------TGG-------------
--------AGATGGGGC---------ACGATGCTCCTTGGGATGTTAATGATC---TGTAGTGCT---GC
AGAACAATTGTGGGTCACAGTCTATTATGGGGTACCTGTGTGGAAAGAAGCAACCACCACTCTATTTTGT
GCATCAGATGCTAAAGCATATGATACAGAGGTACATAATGTTTGGGCCACACATGCCTGTGTACCCACAG
ACCCCAACCCACAAGAAGTAGGATTGGAAAATGTGACAGAAAATTTTAACATGTGGAAAAATAATATGGT
AGAACAGATGCATGAGGATATAATCAGTTTATGGGATCAAAGCCTAAAGCCATGTGTAAAATTAACCCCA
CTCTGTGTTACTTTAAATTGCACTGAT------------------------TAT----------------
--TTGGGGAATGTTACTAATACT-----------------------------------------------
-------AATACCACTAGTAGTAGC---------------------GGGGGA---ACGATGGAG------
---AAAGGAGAAATAAAAGAATGCTCTTTCAATATCACCACAAGCATAAGAGATAAGGTGCAGAAAGAAT
ATGCACTTTTTTATAAACTTGATGTAGTACCAATA------GATGAT---------------------GA
TAAT------------------------ACTAGCTATAGGTTGATAAGTTGTAACACCTCAGTCATTACA
CAGGCCTGTCCAAAGATATCCTTTGAGCCAATTCCCATACATTATTGTGCCCCGGCTGGTTTTGCGATTC
TAAAGTGTAAAGATAAGAAGTTCAATGGAAAAGGATCATGTACAAATGTCAGCACAGTACAATGTACACA
TGGAATTAGGCCAGTAGTATCAACTCAACTGCTGTTAAATGGCAGTCTAGCAGAAGAAGAGGTAGTAATT
AGATCTGAAAATTTCACAAACAATGCTAAAACCATAATAGTACAGCTGAACGAATCTGTAGTAATTAATT
GTACAAGACCCAACAACAATACAAGAAAAAGTATACATATAGGACCAGGGAGAGCATTTTATACAACAGG
AGAAATAATAGGAAATATAAGACAAGCACATTGTAACCTTAGTAGAGCAGAATGGAATAAAACTTTAGAA
CAGATAGTTGGAAAATTAAGAGAA------CAATTTGGG------AATAAAACA---ATAGTCTTTAATC
AATCC---TCAGGAGGGGACCCAGAAATTGTAACGCACAGTTTTAATTGTGGAGGGGAATTTTTCTACTG
TAATACAACACAACTGTTTAATAGTACTTGG------------------------ACTTGGAATGGT---
ACT---------------GAAGGGTTA------------------AATAACACTGAAGGA---AAT----
-----------ATCACACTCCCATGCAGAATAAAACAAATTGTAAACATGTGGCAGGAAGTAGGGAAAGC
AATGTATGCCCCTCCCATCAGAGGA------CAAATTAGATGTTCATCAAATATTACAGGGCTGCTATTA
ACAAGAGATGGAGGT------AATAACGAGAACGGGACCGAGAACGGGACCGAGATCTTCAGACCTGGAG
GAGGAGATATGAGGGACAATTGGAGAAGTGAATTATATAAATATAAAGTAGTAAAAATTGAACCATTAGG
AGTAGCACCCACCAGGGCAAAGAGAAGAGTGGTGCAGAGAGAAAAAAGA---GCAGTGGGA---------
---------ATAGGAGCTGTGTTCCTTGGGTTCTTGGGAGCAGCAGGAAGCACTATGGGCGCAGCGTCAA
TAACGCTGACGGTACAGGCCAGACTATTATTGTCTGGTATAGTGCAACAGCAGAACAATTTGCTGAGGGC
TATTGAGGCGCAACAGCATCTGTTGCAACTCACAGTCTGGGGCATCAAGCAGCTCCAGGCAAGAGTCCTG
GCTGTGGAAAGATACCTAAAGGATCAACAGCTCCTGGGGATTTGGGGTTGCTCTGGAAAACTCATTTGCA
CCACTGCTGTGCCTTGGAATGCTAGTTGGAGT---AATAAATCTCTGAATGAGATTTGGGATAACATGAC
CTGGATGGAGTGGGAAAGAGAAATTAACAATTACACAGGCTTAATATACAACTTAATTGAAGAATCGCAG
AACCAACAAGAAAAGAATGAGCAAGAATTATTGGAGTTAGATAAATGGGCAAATTTGTGGACTTGGTTTG
ACATAACAAACTGGCTGTGGTATATAAAAATATTCATAATGATAGTAGGAGGCTTGATAGGTTTAAGAAT
AGTTTTTACTGTACTTTCTATAGTGAATAGAGTTAGGCAGGGATACTCACCATTATCGTTTCAGACCCGC
CTCCCAGCCCCGAGGGGACCCGACAGGCCCGAAGGAATCGAAGAAGAAGGTGGAGAGAGAGACAGAGAC-
--AGATCCGGTCCATTAGTGGATGGATTCTTAGCACTTATCTGGGTCGACCTGCGGAGCCTGTGCCTCTT
CAGCTACCACCGCTTGAGAGACTTACTCTTGATTGTAACGAGGATTGTGGAACTTCTGGGA---CGCAGG
GGGTGGGAAGTCCTCAAAATTTGGTGGAATCTCCTACAGTATTGGAGTCAGGAACTAAAGAATAGTGCTG
TTAGCTTGTTCAATGCCATAGCCATAGCAGTAGCTGAGGGGACAGATAGGGTTATAGAAGCATTACAAAG
AGCTTATAGAGCTATTCTACACATACCTACAAGAATAAGACAGGGCTTGGAAAGGGCTTTGCTA---
>AY835770 
ATGAAAGTGAAGGGGATCAGGAAGAATTATCAGCAC---TTG------------TGG-------------
--------AGATGGGGC---------ACCATGCTCCTTGGGATATTGATGATC---TGTAGTGCT---AC
AGAAAAATTGTGGGTCACAGTCTATTATGGGGTACCTGTGTGGAAAGAAGCAGACACCACTTTATTTTGT
GCATCAGATGCTAAAGCATATGATACAGAGGTACATAATGTTTGGGCCACACATGCCTGTGTACCCACAG
ACCCCAACCCACAAGAAGTAGTATTGGAAAATGTGACAGAAAACTTTAACATGTGGAAAAAAGACATGGT
AGAACAGATGCATGAGGATATAATCAGTTTATGGGATCAAAGCCTAAAGCCATGTGTAAAATTAACCCCA
CTCTGTGTCACTTTAAATTGCACTGAT------------------------TTG----------------
--AGG---------AATGATACT-----------------------------------------------
-------AATACCAATAGTAGTAGA---------------------GAGGTA---ACGATGGAG------
---AGAGGAGAAATAAAAAACTGCTCTTTCAATATCACCACAAGCATAAGAGATAAGATGCAGAAAGAAT
ATGCACTTTTTTATAAACTTGATGTAGTACCAATA------GATAAT---------------------GA
TAAT------------------------ACCAGCTATAGGTTGATAAGTTGTAACACCTCAGTCATTACA
CAGGCCTGTCCAAAGGTATCCTTTGAGCCAATTCCCATACATTATTGTGCCCCAGCTGGTTTTGCGATTA
TAAAGTGTAAAGATAAGAAGTTCAATGGAACAGGACCATGTAAAAATGTCAGCACAGTACAATGTACACA
TGGAATTAGGCCAGTAGTATCAACTCAACTGCTGTTAAATGGCAGTCTAGCAGAAGAAGAGGTAGTAATT
AGATCTGCCAATTTCACGAACAATGCTAAAACCATAATAGTACAGCTGAACGAATCTGTAGAAATTAATT
GTACAAGACCCAACAACAATACAAGAAAAAGTATACCTATAGGACCAGGGAGAGCATTTTATACAACAGG
AGACATAATAGGAGATATAAGACAAGCACATTGTAACCTTAGTAGAACAAAATGGAATGACACTTTAAAA
CAGATAGTTGAAAAATTAAGAGAA------CAATTTGGG------AATAAAACA---ATAATCTTTAATC
AATCC---TCAGGAGGGGACCCAGAAATTGTAATGCACAGCTTTAATTGTGGAGGAGAATTTTTCTACTG
TAATTCAACACAACTGTTTAATAGTACTTGGAAT------------GGTAATAGTACTTGGAATGTT---
ACT---------------GAAGGGTCAAATACTGAAGGGTCAAATAATAACACTACAGGA---AATGACA
CA---------ATCACACTCCCATGCAGAATAAAACAAATTATAAACATGTGGCAGGAAGTAGGAAAAGC
AATGTATGCCCCTCCCATCAGAGGA------CAAATTAGATGTTCATCAAATATTACAGGGCTGCTGTTA
ACAAGAGATGGTGGT------GATAATAGCAACGAA------------TCGGAGGGCCCGAGACCTGGAG
GAGGAGATATGAGGGACAATTGGAGAAGTGAATTATATAAATATAAAGTGGTAAAAATTGAACCATTAGG
GGTAGCGCCCACCAAGGCGAAGAGAAGAGTGGTGCAAAGAGAGAAAAGA---GCAGTGGGA---------
---------ATAGGAGCTATGTTCCTTGGGTTCTTGGGAGCAGCAGGAAGCACTATGGGCGCAGCGTCAA
TGACGCTGACGGTACAGGCCAGACTATTATTGTCTGGTATAGTGCAACAGCAAAACAATTTGCTGAGAGC
TATTGAGGCGCAACAGCATCTGTTGCAACTCACAGTCTGGGGCATCAAGCAGCTCCAGGCAAGAGTCCTG
GCTGTGGAAAGATACCTAAAGGATCAACAGCTCCTGGGGATTTGGGGTTGCTCTGGAAAACTCATTTGCA
CCACTACTGTGCCTTGGAATGCTAGTTGGAGT---AATAAATCTCTGAATCAAATTTGGGATAGCATGAC
CTGGATGGAGTGGGAAAGAGAAATTAGCAATTACACAAGCTTAATATACACCTTAATTGAAGAATCGCAA
AACCAACAAGAAAAGAATGAACAAGAATTATTGGAATTAGATAAATGGGCAAGTTTGTGGAATTGGTTTG
ACATAACACATTGGCTGTGGTATATAAAAATATTCATAATGATAGTAGGAGGCTTGGTAGGTTTAAGAAT
AGTTTTTGCTGTACTTTCTATAGTGAATAGAGTTAGGCAGGGATACTCACCATTATCGTTGCAGACCCGC
CTCCCCAGCCCGAGGGGACCCGACAGGCCCGAAGGAATCGAAGAAGAAGGTGGAGAGAGAGACAGAGAC-
--GGATCCGGCAGATTAGTGGATGGATTCTTAGCGCTTTTCTGGGTCGACCTGCGGAGCCTGTGCCTCTT
CAGCTACCACCGCTTGAGAGACTTACTCTTGATTGTAACGAGGATTGTGGAACTTCTGGGA---CGCAGG
GGGTGGGAAGTCCTCAAATATTGGTGGAATCTCCTGCAGTATTGGAGTCAGGAACTAAAGAATAGTGCTG
TTAGCTTGTTTGATGCCATAGCCATAGCAGTAGCTGAGGGGACAGATAGGGTTATAGAAGTATTACAAAG
AGCTTGTAGAGCTATTCTCCACATACCTACAAGAATAAGACAGGGCTTGGAAAGGGCGTTGCTA---
>DQ410100 
ATGAGAGTGACGGAGATCAAGAAGAATTGTCAGCAC---TGG------------TGG-------------
--------AAATGGGGC---------ATCATGCTCCTTGGGATATTAATGATC---TGTAATGCT---GC
AGAAAAATTGTGGGTCACAGTCTATTATGGGGTACCTGTGTGGAAGGAAGCAACCACCACTCTATTTTGT
GCATCAGATGCTAAAGTATATGATACAGAGGTACATAATGTTTGGGCCACACATGCCTGTGTACCCACAG
ACCCCAACCCACAAGAAGTAGTATTGGAAAATGTGACAGAAAATTTTAACATGTGGAAAAATAATATGGT
AGAACAGATGCATGAGGATATAATTAGTGTATGGGATCAAAGCCTAAAGCCATGTGTAAAATTAACCCCA
CTCTGTGTTACTTTAAATTGCACTGAT------------------------CTG----------------
--AGG---------AATGCTACT-----------------------------------------------
-------AATACCACGAGTAGTAGC---------------------GAGAGA---ACGATGGAG------
---GGGGGAGAAATAAAAAATTGCTCTTTCAATATCACCACAAGCATAAGAGATAAGGTGCAGAAAGAAT
ATGCACTTTTTTATAAACTTGATGTAATACCAATA------GAAAAA---------------------GA
TAAT------------------------ACTAGCTATAGGTTGATAAGTTGTAACACCTCAGTCATTACA
CAGGCCTGTCCAAAGGTATCCTTTGAGCCAATTCCCATACATTATTGTGCCCCGGCTGGTTTTGCGATTC
TAAAGTGTAACGATAAGAAGTTCAATGGAAAAGGACCATGTACAAATGTCAGCACAGTACAATGTACACA
TGGAATTAGGCCAGTAGTATCAACTCAACTGCTGTTAAATGGCAGTCTAGCAGAAGAAGAGGTAGTAATT
AGATCCGCCAATCTCACGGACAATGCTAAAATCATAATAGTACAGCTGAATAAATCTGTAGAAATGAATT
GTACAAGACCCAACAACAATACAAGAAAAAGTATACCTATGGGACCAGGCAGAGCATTTTATACAACAGG
AGAAATAATAGGAGATATAAGACAAGCACATTGTAACCTTAGTAGAGCAAAATGGAATGACACTTTAGAA
AAGATAGCTATAAAATTAAGAGAA------CAATTTAAG------AATAAAACA---ATAGTCTTTAGGC
AATCC---TCAGGAGGGGACCCAGAAATTGTAACGCTCAGTTTTAATTGTGGAGGGGAATTTTTCTACTG
TAATTCAACACAACTGTTTAGTAGT------------------------------ACTTGGAATGGT---
------------------ACTGGGTCA------------------AATAACACTAAAGGA---AATGACA
CA---------ATCACACTCCCATGCAGAATAAAACAAATTATAAACATGTGGCAGGAAGTAGGAAAAGC
AATGTATGCCCCTCCCATCAGAGGA------CAAATTAGATGTTCATCAAATATTACAGGGCTGCTATTA
ACAAGAGATGGTGGT------GAAAACGAGAGCGAG------------ACCGAGATCTTCAGACCTGGAG
GAGGAGATATGAGGGACAATTGGAGAAGTGAATTATATAAATATAAAGTAGTAAAAATTGAACCATTAGG
AGTAGCACCCACCAAGGCAAAGAGAAGAGTGGTGCAGAGAGAAAAAAGA---GCAGTGGGA---------
---------ATAGGAGCTATGTTCCTTGGGTTCTTGGGAGCAGCAGGAAGCACTATGGGCGCAGCGTCAA
TGACGCTGACGGTACAGGCCAGACTATTATTGTCTGGTATAGTGCAACAGCAGAACAATTTGCTGAGGGC
TATTGAGGCGCAACAGCATCTGTTGCAACTCACAGTCTGGGGCATCAAGCAGCTCCAGGCAAGAGTCCTG
GCTGTGGAAAGATACCTAAAGGATCAACAGCTCCTGGGGATTTGGGGTTGCTCTGGAAAACTCATTTGCA
CCACTACTGTGCCTTGGAATACTAGTTGGAGT---AATAAATCTCTGAATCAGATTTGGCAGAACATGAC
CTGGATGCAGTGGGAAAGAGAAATTAATAATTACACAAGCTTAATATACACCTTAATTGAAGAATCGCAA
AACCAACAAGAAAAGAATGAACAAGAATTATTGGAATTAGATAAATGGGCAAGTTTGTGGAATTGGTTTG
ACATAACAAACTGGCTGTGGTATATAAAAATATTCATAATGATAGTAGGAGGCTTGGTAGGTTTAAGAAT
AGTTTTTATTGTACTTTCTATAGTGAATAGAGTTAGGCAGGGATACTCACCATTATCGTTCCAGACCCGC
CTCCCAGCCCCGAGGGGACCCGACAGGCCCGAAGAAATCGAAGAAGAAGGTGGAGAGAGAGACAGAGAC-
--AGATCCGGTCAATTAGTGAATGGATTCTTAGCAATCATCTGGGTCGATCTGCGGAGCCTGTGCCTCTT
CAGCTACCACCGCTTGAGAGACTTACTCTTGATTGTAACGAGGATTGTGGAACTTCTGGGA---CGCAGG
GGGTGGGAAGTCCTCAAATATTGGTGGAATCTCCTACAGTATTGGAGTCAGGAACTAAAGAGTAGTGCTG
TTAGCTTGCTCAATGCCACAGCCATAGCAGTAGCTGAGGGGACAGATAGGGTTATAGAAGTATTACAAAG
AGCTTGTAGAGCTATTCTCCACATACCTACAAGAATAAGACAGGGCTTGGAAAGGGCTTTGCTA---
>DQ410097 
ATGAGAGTGACGGAGATCAAGAAGAATTGTCAGCAC---TGG------------TGG-------------
--------AAATGGGGC---------ATCATGCTCCTTGGGATATTAATGATC---TGTAATGCT---GC
AGAAAAATTGTGGGTCACAGTCTATTATGGGGTACCTGTGTGGAAGGAAGCAACCACCACTCTATTTTGT
GCATCAGATGCTAAAGTATATGATACAGAGGTACATAATGTTTGGGCCACACATGCCTGTGTACCCACAG
ACCCCAACCCACAAGAAGTAGTATTGGAAAATGTGACAGAAAATTTTAACATGTGGAAAAATAATATGGT
AGAACAGATGCATGAGGATATAATTAGTGTATGGGATCAAAGCCTAAAGCCATGTGTAAAATTAACCCCA
CTCTGTGTTACTTTAAATTGCACTGAT------------------------CTG----------------
--AGG---------AATGCTACT-----------------------------------------------
-------AATACCACGAGTAGTAGC---------------------GAGAGA---ACGATGGAG------
---GGGGGAGAAATAAAAAATTGCTCTTTCAATATCACCACAAGCATAAGAGATAAGGTGCAGAAAGAAT
ATGCACTTTTTTATAAACTTGATGTAATACCAATA------GAAAAA---------------------GA
TAAT------------------------ACTAGCTATAGGTTGATAAGTTGTAACACCTCAGTCATTACA
CAGGCCTGTCCAAAGGTATCCTTTGAGCCAATTCCCATACATTATTGTGCCCCGGCTGGTTTTGCGATTC
TAAAGTGTAACGATAAGAAGTTCAATGGAAAAGGACCATGTACAAATGTCAGCACAGTACAATGTACACA
TGGAATTAGGCCAGTAGTATCAACTCAACTGCTGTTAAATGGCAGTCTAGCAGAAGAAGAGGTAGTAATT
AGATCCGCCAATCTCACGGACAATGCTAAAATCATAATAGTACAGCTGAATAAATCTGTAGAAATGAATT
GTACAAGACCCAACAACAATACAAGAAAAAGTATACCTATGGGACCAGGCAGAGCATTTTATACAACAGG
AGAAATAATAGGAGATATAAGACAAGCACATTGTAACCTTAGTAGAGCAAAATGGAATGACACTTTAGAA
AAGATAGCTATAAAATTAAGAGAA------CAATTTAAG------AATAAAACA---ATAGTCTTTAGGC
AATCC---TCAGGAGGGGACCCAGAAATTGTAACGCTCAGTTTTAATTGTGGAGGGGAATTTTTCTACTG
TAATTCAACACAACTGTTTAGTAGT------------------------------ACTTGGAATGGT---
------------------ACTGGGTCA------------------AATAACACTAAAGGA---AATGACA
CA---------ATCACACTCCCATGCAGAATAAAACAAATTATAAACATGTGGCAGGAAGTAGGAAAAGC
AATGTATGCCCCTCCCATCAGAGGA------CAAATTAGATGTTCATCAAATATTACAGGGCTGCTATTA
ACAAGAGATGGTGGT------GAAAACGAGAGCGAG------------ACCGAGATCTTCAGACCTGGAG
GAGGAGATATGAGGGACAATTGGAGAAGTGAATTATATAAATATAAAGTAGTAAAAATTGAACCATTAGG
AGTAGCACCCACCAAGGCAAAGAGAAGAGTGGTGCAGAGAGAAAAAAGA---GCAGTGGGA---------
---------ATAGGAGCTATGTTCCTTGGGTTCTTGGGAGCAGCAGGAAGCACTATGGGCGCAGCGTCAA
TGACGCTGACGGTACAGGCCAGACTATTATTGTCTGGTATAGTGCAACAGCAGAACAATTTGCTGAGGGC
TATTGAGGCGCAACAGCATCTGTTGCAACTCACAGTCTGGGGCATCAAGCAGCTCCAGGCAAGAGTCCTG
GCTGTGGAAAGATACCTAAAGGATCAACAGCTCCTGGGGATTTGGGGTTGCTCTGGAAAACTCATTTGCA
CCACTACTGTGCCTTGGAATACTAGTTGGAGT---AATAAATCTCTGAATCAGATTTGGCAGAACATGAC
CTGGATGCAGTGGGAAAGAGAAATTAATAATTACACAAGCTTAATATACACCTTAATTGAAGAATCGCAA
AACCAACAAGAAAAGAATGAACAAGAATTATTGGAATTAGATAAATGGGCAAGTTTGTGGAATTGGTTTG
ACATAACAAACTGGCTGTGGTATATAAAAATATTCATAATGATAGTAGGAGGCTTGGTAGGTTTAAGAAT
AGTTTTTATTGTACTTTCTATAGTGAATAGAGTTAGGCAGGGATACTCACCATTATCGTTCCAGACCCGC
CTCCCAGCCCCGAGGGGACCCGACAGGCCCGAAGAAATCGAAGAAGAAGGTGGAGAGAGAGACAGAGAC-
--AGATCCGGTCAATTAGTGAATGGATTCTTAGCAATCATCTGGGTCGATCTGCGGAGCCTGTGCCTCTT
CAGCTACCACCGATTGAGAGACTTACTCTTGATTGTAACGAGGATTGTGGAACTTCTGGGA---CGCAGG
GGGTGGGAAGTCCTCAAATATTGGTGGAATCTCCTACAGTATTGGAGTCAGGAACTAAAGAGTAGTGCTG
TTAGCTTGCTCAATGCCACAGCCATAGCAGTAGCTGAGGGGACAGATAGGGTTATAGAAGTATTACAAAG
AGCTTGTAGAGCTATTCTCCACATACCTACAAGAATAAGACAGGGCTTGGAAAGGGCTTTGCTA---
>DQ410094 
ATGAGAGTGACGGAGATCAAGAAGAATTGTCAGCAC---TGG------------TGG-------------
--------AAATGGGGC---------ATCATGCTCCTTGGGATATTAATGATC---TGTAATGCT---GC
AGAAAAATTGTGGGTCACAGTCTATTATGGGGTACCTGTGTGGAAGGAAGCAACCACCACTCTATTTTGT
GCATCAGATGCTAAAGTATATGATACAGAGGTACATAATGTTTGGGCCACACATGCCTGTGTACCCACAG
ACCCCAACCCACAAGAAGTAGTATTGGAAAATGTGACAGAAAATTTTAACATGTGGAAAAATAATATGGT
AGAACAGATGCATGAGGATATAATTAGTGTATGGGATCAAAGCCTAAAGCCATGTGTAAAATTAACCCCA
CTCTGTGTTACTTTAAATTGCACTGAT------------------------CTG----------------
--AGG---------ACTGCTACT-----------------------------------------------
-------AATACCACGAGTAGTAGC---------------------GAGAGA---ACGATGGAG------
---GGGGGAGAAATAAAAAATTGCTCTTTCAATATCACCACAAGCATAAGAGATAAGGTGCAGAAAGAAT
ATGCACTTTTTTATAAACTTGATGTAATACCAATA------GAAAAA---------------------GA
TAAT------------------------ACTAGCTATAGGTTGATAAGCTGTAACACCTCAGTCATTACA
CAGGCCTGTCCAAAGGTATCCTTTGAGCCAATTCCCATACATTATTGTGCCCCGGCTGGTTTTGCGATTC
TAAAGTGTAACGATAAGAAGTTCAATGGAAAAGGACCATGTACAAATGTCAGCACAGTACAATGTACACA
TGGAATTAGGCCAGTAGTATCAACTCAACTGCTGTTAAATGGCAGTCTAGCAGAAGAAGAGGTAGTAATT
AGATCCGCCAATCTCACGGACAATGCTAAAATCATAATAGTACAGCTGAATAAATCTGTAGAAATGAATT
GTACAAGACCCAACAACAATACAAGAAAAAGTATACCTATGGGACCAGGCAGAGCATTTTATACAACAGG
AGAAATAATAGGAGATATAAGACAAGCACATTGTAACCTTAGTAGAGCAAAATGGAATGACACTTTAGAA
AAGATAGCTATAAAATTAAGAGAA------CAATTTAAG------AATAAAACA---ATAGTCTTTAGGC
AATCC---TCAGGAGGGGACCCAGAAATTGTAACGCTCAGTTTTAATTGTGGAGGGGAATTTTTCTACTG
TAATTCAACACAACTGTTTAGTAGT------------------------------ACTTGGAATGGT---
------------------ACTGGGTCA------------------AATAACACTAAAGGA---AATGACA
CA---------ATCACACTCCCATGCAGAATAAAACAAATTATAAACATGTGGCAGGAAGTAGGAAAAGC
AATGTATGCCCCTCCCATCAGAGGA------CAAATTAGATGTTCATCAAATATTACAGGGCTGCTATTA
ACAAGAGATGGTGGT------GAAAACGAGAGCGAG------------ACCGAGATCTTCAGACCTGGAG
GAGGAGATATGAGGGACAATTGGAGAAGTGAATTATATAAATATAAAGTAGTAAAAATTGAACCATTAGG
AGTAGCACCCACCAAGGCAAAGAGAAGAGTGGTGCAGAGAGAAAAAAGA---GCAGTGGGA---------
---------ATAGGAGCTATGTTCCTTGGGTTCTTGGGAGCAGCAGGAAGCACTATGGGCGCAGCGTCAA
TGACGCTGACGGTACAGGCCAGACTATTATTGTCTGGTATAGTGCAACAGCAGAACAATTTGCTGAGGGC
TATTGAGGCGCAACAGCATCTGTTGCAACTCACAGTCTGGGGCATCAAGCAGCTCCAGGCAAGAGTCCTG
GCTGTGGAAAGATACCTAAAGGATCAACAGCTCCTGGGGATTTGGGGTTGCTCTGGAAAACTCATTTGCA
CCACTACTGTGCCTTGGAATACTAGTTGGAGT---AATAAATCTCTGAATCAGATTTGGCAGAACATGAC
CTGGATGCAGTGGGAAAGAGAAATTAATAATTACACAAGCTTAATATACACCTTAATTGAAGAATCGCAA
AACCAACAAGAAAAGAATGAACAAGAATTATTGGAATTAGATAAATGGGCAAGTTTGTGGAATTGGTTTG
ACATAACAAACTGGCTGTGGTATATAAAAATATTCATAATGATAGTAGGAGGCTTGGTAGGTTTAAGAAT
AGTTTTTATTGTACTTTCTATAGTGAATAGAGTTAGGCAGGGATACTCACCATTATCGTTCCAGACCCGC
CTCCCAGCCCCGAGGGGACCCGACAGGCCCGAAGAAATCGAAGAAGAAGGTGGAGAGAGAGACAGAGAC-
--AGATCCGGTCAATTAGTGAATGGATTCTTAGCAATCATCTGGGTCGATCTGCGGAGCCTGTGCCTCTT
CAGCTACCACCGCTTGAGAGACTTACTCTTGATTGTAACGAGGATTGTGGAACTTCTGGGA---CGCAGG
GGGTGGGAAGTCCTCAAATATTGGTGGAATCTCCTACAGTATTGGAGTCAGGAACTAAAGAGTAGTGCTG
TTAGCTTGCTCAATGCCACAGCCATAGCAGTAGCTGAGGGGACAGATAGGGTTATAGAAGTATTACAAAG
AGCTTGTAGAGCTATTCTCCACATACCTACAAGAATAAGACAGGGCTTGGAAAGGGCTTTGCTA---
>DQ410106 
ATGAGAGTGACGGAGATCAGGAAGCATTGTCAGCAC---TGG------------TGG-------------
--------AAATGGGGC---------ATCATGCTCCTTGGGATATTAATGATC---TGTAATGCT---GC
AGAAAAATTGTGGGTCACAGTCTATTATGGGGTACCTGTGTGGAAAGAAGCAACCACCACTCTATTTTGT
GCATCAGATGCTAAAGTATATGATACAGAGGTACATAATGTTTGGGCCACACATGCCTGTGTACCCACAG
ACCCCAACCCACAAGAAGTAGTATTGGAAAATGTAACAGAAAATTTTAACATGTGGAAAAATAACATGGT
AGAACAGATGCATGAGGATATAATTAGTTTATGGGATCAAAGCCTAAAGCCATGTGTAAAATTAACCCCA
CTCTGTGTTACTTTAAATTGCACTGAT------------------------CTG----------------
--AGG---------AATGCTACT-----------------------------------------------
-------AATACCACGAGTAGTAGC---------------------GAGAGA---ACGATGGAG------
---GGGGGAGAAATAAAAAATTGCTCTTTCAATATCACCACAAGCATAAGAGATAAGGTGCAGAAAGAAT
ATGCACTTTTTTATAAACTTGATGTAATACCAATA------GAAAAA---------------------GA
TAAT------------------------ACTAGCTATAGGTTGATAAGTTGTAATACCTCAGTCATTACA
CAGGCCTGTCCAAAGGTATCCTTTGAGCCAATTCCCATACATTATTGTGCCCCGGCTGGTTTTGCGATTC
TAAAGTGTAACGATAAGAAGTTCAATGGAAAAGGACCATGTACAAATGTCAGCACAGTACAATGTACACA
TGGAATTAGGCCAGTAGTATCAACTCAACTGCTGTTAAATGGCAGTCTAGCAGAAGAAGAGGTAGTAATT
AGATCCGCCAATCTCATGGACAATGCTAAAATCATAATAGTAAAGCTGAATAAATCTGTAGAAATGAATT
GTACAAGACCCAACAACAATACAAGAAAAAGTATACCTATAGGACCAGGCAGAGCATTTTATACAACAGG
AGAAATAATAGGAGATATAAGACAAGCACATTGTAACCTTAGTAGAGCAAAATGGAATGACACTTTAGAA
AAGATAGCTATAAAATTAAGAGAA------CAATTTAAG------AATAAAACA---ATAGTCTTTAATC
AATCC---TCAGGAGGGGACCCAGAAATTGTAACGCTCAATTTTAATTGTGGAGGGGAATTTTTCTACTG
TAATTCAACACAACTGTTTAGTAGT------------------------------ACTTGGAATGGT---
------------------ACTGGGTCA------------------AATAACACTAAAGGA---AATGACA
CA---------ATCACACTCCCATGCAGAATAAAACAAATTATAAACATGTGGCAGGAAGTAGGAAAAGC
AATGTATGCCCCTCCCATCAGAGGA------CAAATTAGATGTTCATCAAATATTACAGGGCTGCTATTA
ACAAGAGATGGTGGT------ACAAACGAGAGCGAG------------ACCGAGATCTTCAGACCTGGAG
GAGGAGATATGAGGGACAATTGGAGAAGTGAATTATATAAATATAAAGTAGTAAAAATTGAACCATTAGG
AGTAGCACCCACCAAGGCAAAGAGAAGAGTGGTGCAGAGAGAAAAAAGA---GCAGTGGGA---------
---------ATAGGAGCTATGTTCCTTGGGTTCTTGGGAGCAGCAGGAAGCACTATGGGCGCAGCGTCAA
TAACGCTGACGGTACAGGCCAGACTATTATTGTCTGGTATAGTGCAACAGCAGAACAATTTGCTGAGGGC
TATTGAGGCGCAACAGCATCTGTTGCAACTCACAGTCTGGGGCATCAAGCAGCTCCAGGCAAGAGTCCTG
GCTGTGGAAAGATACCTAAAGGATCAACAGCTCCTGGGGATTTGGGGTTGCTCTGGAAAACTCATTTGCA
CCACTACTGTGCCTTGGAATACTAGTTGGAGT---AATAAATCTCTGAATCAGATTTGGCAGAACATGAC
CTGGATGCAGTGGGAAAGAGAAATTAATAATTACACAAGCTTAATATACACCTTAATTGAAGAATCGCAA
AACCAACAAGAAAAGAATGAACAAGAATTATTGGAATTAGATAAATGGGCAAGTTTGTGGAATTGGTTTG
ACATAACAAACTGGCTGTGGTATATAAAAATATTCATAATGATAGTAGGAGGCTTGGTAGGTTTAAGAAT
AGTTTTTATTGTACTTTCTATAGTGAATAGAGTTAGGCAGGGATACTCACCATTATCGTTCCAGACCCGC
CTCCCAGCCCCGAGGGGACCCGACAGGCCCGAAGGAATCGAAGAAGAAGGTGGAGAGAGAGACAGAGAC-
--AGATCCGGTCAATTAGTGAATGGATTCTTAGCAATCATCTGGGTCGATCTGAGGAGCCTGTGCCTCTT
CAGCTACCACCGCTTGAGAGACTTACTCTTGATTGTAACGAGGATTGTGGAACTTCTGGGA---CGCAGG
GGGTGGGAAGTCCTCAAATATTGGTGGAATCTCCTACAGTATTGGAGTCAGGAACTAAAGAGTAGTGCTG
TTAGCTTGCTCAATGCCGCAGCCATAGCAGTAGCTGAGGGGACAGATAGGGTTATAGAAGTAGTACAAAG
AGCTGGTAGAGCTATTCTCCACATACCTACAAGAATAAGACAGGGCTTGGAAAGGGTTTTGCTA---
>DQ410105 
ATGAGAGTGACGGAGATCAGGAAGCATTGTCAGCAC---TGG------------TGG-------------
--------AAATGGGGC---------ATCATGCTCCTTGGGATATTAATGATC---TGTAATGCT---GC
AGAAAAATTGTGGGTCACAGTCTATTATGGGGTACCTGTGTGGAAAGAAGCAACCACCACTCTATTTTGT
GCATCAGATGCTAAAGTATATGATACAGAGGTACATAATGTTTGGGCCACACATGCCTGTGTACCCACAG
ACCCCAACCCACAAGAAGTAGTATTGGAAAATGTAACAGAAAATTTTAACATGTGGAAAAATAACATGGT
AGAACAGATGCATGAGGATATAATTAGTTTATGGGATCAAAGCCTAAAGCCATGTGTAAAATTAACCCCA
CTCTGTGTTACTTTAAATTGCACTGAT------------------------CTG----------------
--AGG---------AATGCTACT-----------------------------------------------
-------AATACCACGAGTAGTAGC---------------------GAGAGA---ACGATGGAG------
---GGGGGAGAAATAAAAAATTGCTCTTTCAATATCACCACAAGCATAAGAGATAAGGTGCAGAAAGAAT
ATGCACTTTTTTATAAACTTGATGTAATACCAATA------GAAAAA---------------------GA
TAAT------------------------ACTAGCTATAGGTTGATAAGTTGTAACACCTCAGTCATTACA
CAGGCCTGTCCAAAGGTATCCTTTGAGCCAATTCCCATACATTATTGTGCCCCGGCTGGTTTTGCGATTC
TAAAGTGTAACGATAAGAAGTTCAATGGAAAAGGACCATGTACAAATGTCAGCACAGTACAATGTACACA
TGGAATTAGGCCAGTAGTATCAACTCAACTGCTGTTAAATGGCAGTCTAGCAGAAGAAGAGGTAGTAATT
AGATCCGCCAATCTCATGGACAATGCTAAAATCATAATAGTAAAGCTGAATAAATCTGTAGAAATGAATT
GTACAAGACCCAACAACAATACAAGAAAAAGTATACCTATAGGACCAGGCAGAGCATTTTATACAACAGG
AGAAATAATAGGAGATATAAGACAAGCACATTGTAACCTTAGTAGAGCAAAATGGAATGACACTTTAGAA
AAGATAGCTATAAAATTAAGAGAA------CAATTTAAG------AATAAAACA---ATAGTCTTTAATC
AATCC---TCAGGAGGGGACCCAGAAATTGTAACGCTCAATTTTAATTGTGGAGGGGAATTTTTCTACTG
TAATTCAACACAACTGTTTAGTAGT------------------------------ACTTGGAATGGT---
------------------ACTGGGTCA------------------AATAACACTAAAGGA---AATGACA
CA---------ATCACACTCCCATGCAGAATAAAACAAATTATAAACATGTGGCAGGAAGTAGGAAAAGC
AATGTATGCCCCTCCCATCAGAGGA------CAAATTAGATGTTCATCAAATATTACAGGGCTGCTATTA
ACAAGAGATGGTGGT------ACAAACGAGAGCGAG------------ACCGAGATCTTCAGACCTGGAG
GAGGAGATATGAGGGACAATTGGAGAAGTGAATTATATAAATATAAAGTAGTAAAAATTGAACCATTAGG
AGTAGCACCCACCAAGGCAAAGAGAAGAGTGGTGCAGAGAGAAAAAAGA---GCAGTGGGA---------
---------ATAGGAGCTATGTTCCTTGGGTTCTTGGGAGCAGCAGGAAGCACTATGGGCGCAGCGTCAA
TAACGCTGACGGTACAGGCCAGACTATTATTGTCTGGTATAGTGCAACAGCAGAACAATTTGCTGAGGGC
TATTGAGGCGCAACAGCATCTGTTGCAACTCACAGTCTGGGGCATCAAGCAGCTCCAGGCAAGAGTCCTG
GCTGTGGAAAGATACCTAAAGGATCAACAGCTCCTGGGGATTTGGGGTTGCTCTGGAAAACTCATTTGCA
CCACTACTGTGCCTTGGAATACTAGTTGGAGT---AATAAATCTCTGAATCAGATTTGGCAGAACATGAC
CTGGATGCAGTGGGAAAGAGAAATTAATAATTACACAAGCTTAATATACACCTTAATTGAAGAATCGCAA
AACCAACAAGAAAAGAATGAACAAGAATTATTGGAATTAGATAAATGGGCAAGTTTGTGGAATTGGTTTG
ACATAACAAACTGGCTGTGGTATATAAAAATATTCATAATGATAGTAGGAGGCTTGGTAGGTTTAAGAAT
AGTTTTTATTGTACTTTCTATAGTGAATAGAGTTAGGCAGGGATACTCACCATTATCGTTCCAGACCCGC
CTCCCAGCCCCGAGGGGACCCGACAGGCCCGAAGGAATCGAAGAAGAAGGTGGAGAGAGAGACAGAGAC-
--AGATCCGGTCAATTAGTGAATGGATTCTTAGCAATCATCTGGGTCGATCTGAGGAGCCTGTGCCTCTT
CAGCTACCACCGCTTGAGAGACTTACTCTTGATTGTAACGAGGATTGTGGAACTTCTGGGA---CGCAGG
GGGTGGGAAGTCCTCAAATATTGGTGGAATCTCCTACAGTATTGGAGTCAGGAACTAAAGAGTAGTGCTG
TTAGCTTGCTCAATGCCACAGCCATAGCAGTAGCTGAGGGGACAGATAGGGTTATAGAAGTAGTACAAAG
AGCTGGTAGAGCTATTCTCCACATACCTACAAGAATAAGACAGGGCTTGGAAAGGGTTTTGCTA---
>AY247219 
ATGAGAGTGAAGGGGATCAGGAAGAATTATCAGCAT---TTG------------TGG-------------
--------AGATGGGGC---------ACCATGCTCCTTGGGATATTGATGATC---TGTAGTGCT---AC
AGAAAAATTGTGGGTCACAGTCTATTATGGGGTACCTGTGTGGAAAGAAGCAACCACCACTCTATTTTGT
GCATCAGATGCTAAAGCATATGATACAGAGGTACATAATGTTTGGGCCACACATGCCTGTGTCCCCACAG
ACCCCAACCCACAAGAAGTAGTATTGGGAAATGTGACAGAAAATTTTAACATGTGGAAAAATGACATGGT
AGAACAGATGCATGAGGATATAATCAGTTTATGGGATCAAAGCCTAAAGCCATGTGTAAAATTAACCCCA
CTCTGTGTTACTTTAAATTGCACTGAT------------------------TTG----------------
--AGG---------AATGCTACT-----------------------------------------------
-------AATACCACTAGTAGTAGC---------------------GGGGAA---AAGATGGAG------
---GGAGGAGAAATAAAAAACTGCTCTTTCAATATCACCACAAGCTTAAGAGATAAGATGCAGAAGGAAT
ATGCACTTTTTTATAAACTTGATGTAGTACCAATA------GATAAT---------------------GA
TAAT------------------ACTAATACCAGCTATAGGTTGATAAGTTGTAACACCTCAGTCATTACA
CAGGCCTGTCCAAAAGTATCCTTTGAGCCAATTCCCATACATTTTTGTGCCCCGGCTGGTTTTGCGATTC
TAAAATGTAATGATAAGAAGTTCAGTGGAAAAGGACCATGTACAAATGTTAGTACAGTACAATGTACACA
TGGAATTAGGCCAGTAGTATCAACTCAACTGCTGTTAAATGGCAGTCTAGCAGAAGAAGAGGTAGTAATC
AGATCTGACAATTTCACGGACAATGCTAAAACCATAATAGTACAGCTGAAAGAACCTGTAGAAATTAATT
GTACAAGACCCAACAACAATACAAGAAAAAGTATACATATAGGACCAGGGAGAGCATTTTATACAACAGG
AGAAATAATAGGAGATATAAGACAGGCACATTGCAACCTTAGTATAACAAAATGGAATGACACTTTAAAA
CAGATAGTTAAAAAATTAAAAGAA------CAATTTGGG------AATAAAACA---ATAGTCTTTAAGC
AATCC---TCAGGAGGGGACCCAGAAATTGTAACGCACAGTTTTAATTGTGGAGGGGAATTTTTCTACTG
TAATTCAACAAAACTGTTTAATAGTACTTGGAAT---------------AATAGTACTTGGAATGGT---
ACT---------------GAAGGGTCA------------------AATAACCCTGAAGGA---AAT----
-----------ATCACACTCCCATGCAGAATAAAACAAATTGTAAACATGTGGCAGGAAGTAGGAAAAGC
AATGTATGCCCCTCCCATTAGAGGA------CAAATTAGATGTTCATCAAATATTACAGGGCTGCTATTA
ACAAGAGATGGTGGT------AGTAATACGAGCGGG------------ACCGAGATCTTCAGACCTGGAG
GAGGAGATATGAGGGACAATTGGAGAAGTGAATTATATAAATATAAAGTAGTAAAAATTGAACCATTAGG
AGTAGCACCCACCAAGGCAAAGAGAAGAGTGGTGCAGAGAGAAAAAAGA---GCAGTGGGA---------
---------ATAGGAGCTTTGTTCCTTGGGTTCTTGGGAGCAGCAGGAAGCACTATGGGCGCAGCGTCAA
TGTCGCTGACGGTACAGGCCAGACTATTATTGTCTGGTATAGTGCAACAGCAGAACAATTTGCTGAGGGC
TATTGAGGCGCAACAGCATCTGTTGCAACTCACAGTCTGGGGCATCAAGCAGCTCCAGGCAAGAGTCCTG
GCTGTGGAAAGATACCTAAAGGATCAACAGCTCCTGGGGATTTGGGGTTGCTCTGGAAAACTCATTTGCA
CCACTACTGTGCCTTGGAATGCTAGTTGGAGT---AATAAATCTCTGGATAAGATTTGGGATAACATGAC
CTGGATGGAGTGGGAAAGAGAAATTAACAATTACACAAGCTTAATATACACCTTAATTGAAGAATCGCAG
AACCAACAGGAAAAGAATGAACTAGAATTATTGGAATTGGATAAATGGGCAAGTTTGTGGAATTGGTTTG
ACATAACAAAATGGCTGTGGTATATAAAAATATTCATAATGATAGTAGGAGGCTTGGTAGGTTTAAGAAT
AGTTTTTGCTGTACTTTCTATAGTGAATAGAGTTAGGCAGGGATACTCACCATTATCGTTTCAGACCCAC
CTCCCAGCCCCGAGGGGACCCGACAGGCCCGAAGGAATCGAAGAAGAAGGTGGAGAGAAAGACAGAGAC-
--AGATCCGGTCGCTTAGTGGATGGATTCTTAGCAATTATCTGGGTCGATCTGCGGAGCCTGTGCCTCTT
CAGCTACCACCGCTTGAGAGACTTACTCTTGATTGTAACGAGGATTGTGGAACTTCTGGGA---CGCAGG
GGGTGGGAAGTCCTCAAATATTGGTGGAATCTCCTACAGTATTGGAGTCAGGAACTAAAGAATAGTGCTG
TTAGCTTGCTCAATGCCACAGCCATAGCAGTAGCTGAGGGGACAGATAGGGTTATAGAAGTATTACAAAG
AGCTTATAGAGCTATTCTCCACATACCTACAAGAATAAGACAGGGCTTGGAAAGGGCTTTGCTA---
>AY835754 
ATGAGAGTGAAGGAGATCAGGAAGAATTATCAGCACTGGTGG------------TGG-------------
--------AGATGGGGC---------ACCATGCTCCTTGGGATATTAATGATC---TGTAGTGCT---GC
AGACAAATTGTGGGTCACAGTCTATTATGGGGTGCCTGTGTGGAAAGAAGCAACCACCACTCTATTTTGT
GCATCAGATGCTAAAGCATATGATACAGAGGTACATAATGTTTGGGCCACACATGCCTGTGTACCCACAG
ACCCCAACCCACAAGAAGTAGTATTGGAAAATGTAACAGAAAATTTTAACATGTGGAAAAATAACATGGT
AGAACAGATGCATGAGGATATAATCAGTTTATGGGATCAAAGCCTAAAGCCATGTGTAAAATTAACCCCA
CTCTGTGTTACTTTAAATTGCACTGAT------------------------CTG----------------
--AGG---------AATGCTACT-----------------------------------------------
-------AATACCACTAGTGGTAGT---------------------GGGGGA---GTGATGGAG------
---AAAGGAGAAATAAAAAACTGCTCTTTCAATATCACCACAAGCATAAGAGATAAGGTGCAGAAAGAAC
ATGCACTTTTTTATAAACTTGATGTAGTACCAATA------GATAAT---------------------GA
TAAT------------------------ACCAGCTATAGGTTGATAAGTTGTAACACCTCAGTCATTACA
CAGGCCTGTCCAAAGGTATCCTTTGAGCCAATTCCCATACATTATTGTACCCCGGCTGGTTTTGCGATTC
TAAAGTGTAACGATAAGAAGTTCAATGGAAAAGGACCATGTACAAATGTCAGCACAGTACAATGTACACA
TGGAATTAGGCCAGTAGTATCAACTCAACTGCTGTTAAATGGCAGTCTAGCAGAAGAAGAGGTAATAATT
AGATCTGACAATTTCACGGACAATGCTAAAACTATAATAGTACAGCTGAAAGAATCTGTAGAAATTAATT
GTACAAGACCCAACAACAATACAAGAAAAAGTATACATATAGGACCAGGGAGAGCATTTTATACAACAGG
ACAAATAATAGGAGATATAAGACAAGCACATTGTAACCTTAGTAGAACAAAATGGGATAACACTTTAAAA
CAGATAGCTGAAAAATTAAGAGAA------CAATTTGGG------AATAGTACA---ATAGTCTTTAATC
ATTCC---TCAGGAGGGGACCCAGAAATTGTAACGCACAGTTTTAATTGTGGAGGGGAATTTTTCTACTG
TAATTCAACACAACTGTTTAATAGT------------------------------ACTTGGAATGGT---
ACT---------------GATGTGTCA------------------AATAACACTGAAGGA---AAT----
-----------ATCACACTCCCATGCAGAATAAAACAAATTGTAAACATGTGGCAGGAAGTAGGAAAAGC
AATGTATGCTCCTCCCATCAGAGGA------CAAATTAGATGCTCATCAAATATTACAGGGCTGCTATTA
ACAAGAGATGGTGGT------GATAACCAGAACGAG------------ACCGAGATCTTTAGACCTGGAG
GAGGAGATATGAGGGACAATTGGAGAAGTGAATTATATAAATATAAAGTAGTAAAAATTGACCCATTAGG
AGTAGCACCCACTAAGGCAAAGAGAAGAGTGGTGCAGAGAGAAAAAAGA---GCAGTGGGA---------
---------ATAGGAGCTGTGTTCCTTGGGTTCTTGGGAGCAGCAGGAAGCACTATGGGCGCAGCGTCAA
TGACGCTGACGGTACAGGCCAGACTATTATTGTCTGGTATAGTGCAACAGCAGAACAATTTGCTGAGGGC
TATTGAGGCGCAACAGCATCTGTTGCAACTCACAGTCTGGGGCATCAAGCAGCTCCAGGCAAGAGTCTTA
GCTGTGGAAAGATACCTAAGGGATCAACAGCTCCTGGGGATTTGGGGTTGCTCTGGAAAACTCATTTGCA
CCACTACTGTGCCTTGGAATGCTAGTTGGAGT---AATAAATCTTTGGATGAGATTTGGGATAACATGAC
CTGGATGCAGTGGGAAAGAGAAATTAACAATTACACAAGCTTGATATACACCTTAATTGAAGAATCGCAA
AACCAACAAGAAAAGAATGAACAAGAATTATTGGAATTGGATAAATGGGCAAGTTTGTGGAATTGGTTTG
ACATAACAAAATGGCTGTGGTATATAAAAATATTCATAATGATAGTAGGAGGCTTGGTAGGTTTAAGAAT
AGTTTTTACTATACTTTCTATAGTGAATAGAGTTAGGCAGGGATATTCACCATTATCGTTTCAGACCCAC
CTCCCAGCCCAGAGAGGACCCGACAGGCCCGAAGGAATCGAAGAAGAAGGTGGAGAGAGAGACAGAGAC-
--AGATCCGGTCGCTTAGTGGATGGATTCTTAGCAATTTTCTGGGTCGACCTACGGAGCCTGTGCCTTTT
CAGCTACCACCGCTTGAGAGACTTACTCTTGATTGTAACGAGGATTGTGGAACTTCTGGGA---CGCAGG
GGGTGGGAAGCCCTCAAATATTGGTGGAATCTCCTACAGTATTGGAGTCAGGAACTAAAGAATAGTGCTA
TTAGCTTGCTCAATGCCACAGCCATAGCAGTAGCTGAGGGGACAGACAGGGTTATAGAAGTATTACAAAG
AGCTTTTAGAGCTATTCTCCATATACCTGTAAGAATAAGACAGGGCTTGGAAAGGGCTTTGCTA---
>AY247218 
ATGAGAGTGAAGGGGATCAGGAAGAATTGTCAACAC---TTG------------TGG-------------
--------AGATGGGGC---------ACCATGCTCCTTGGAATATTAATGATC---TGTAGTGCT---GC
AGGAAAATTGTGGGTCACAGTCTATTATGGGGTACCTGTGTGGAAAGAAGCAACCACCACTCTATTTTGT
GCATCAGATGCTAAAGCATATGATACAGAGATACATAATGTTTGGGCCACACATGCCTGTGTACCCACAG
ACCCCAACCCACAAGAAGTAGCATTGGAAAATGTGACAGAAAATTTTAACATGTGGAAAAATAACATGGT
AGAACAGATGCATGAGGATATAATCAGTTTATGGGATCAAAGCCTAAAGCCATGTGTAAAATTAACCCCA
CTCTGTGTTACTTTAAATTGCACTGAT------------------------TTG----------------
--AGG---------AATGCTACT-----------------------------------------------
-------AATACCACTAGTAGTAGC---------------------GGGGGA---AAGATGGAG------
---AAAGGAGAAATAAAAAACTGCTCTTTCAATATCACCACAAACATAAGAGATAAGATGCAGAAAGAAT
ATGCACTTTTTTATAGACTTGATGTAGTACCAATA------GATAAT---------------------GA
TAGT------------------ACTAATACCAGCTATAGGTTGATAAGTTGTAACACCTCAGTCATTACA
CAGGCCTGTCCAAAGGTATCCTTTGAGCCAATTCCCATACATTATTGTACCCCGGCTGGTTTTGCGATTT
TAAAGTGTAACGATAAGAAGTTCAATGGAACAGGACCATGTACAAATGTCAGCACAGTACAATGTACACA
TGGAATTAGGCCAGTAATATCAACTCAACTGCTGTTAAATGGCAGTCTAGCAGAAGAAGAGGTAGTAATT
AGATCTGACAATTTCATGGACAATGCTAAAACCATAATAGTACAGCTGAATGAATCTGTAGAAATTAATT
GTACAAGACCCAACAACAATACAAGAAAAAGTATACATATAGGACCAGGGAGAGCATTTTATACAACAGG
AGAAATAATAGGAGATATAAGACAAGCACATTGTAACCTTAGTAGAACAAAATGGAATAACACTTTAAGA
CAGATAGTTTACAAATTAAGAGAA------CAATTTGGG------AATAAAACA---ATAGTCTTTAATC
AATCC---TCAGGAGGGGACCCAGAAATTGTAACGCACAGTTTTAATTGTGGAGGGGAATTTTTCTACTG
TGATTCAACACAATTGTTTAATAGTACTTGGAATAATGATACTTTGTTTAATAGTACTTGGAATAATGAT
ACT---------------AAAGGGTCA------------------AATAACACTGAA---------GACA
CA---------ATCACACTCCCATGTAGAATAAAACAAATTATAAACATGTGGCAGGAAGTAGGAAAAGC
AATGTATGCCCCTCCCATCAGAGGA------CAAATTAGATGTTCATCAAATATTACAGGGCTGTTATTA
ACAAGAGATGGTGGT------AATAACAAAAGCGAGACC---------ACCGAGATCTTCAGACCTGGAG
GAGGAGATATGAGGGACAATTGGAGAAGTGAATTATATAAATATAAAGTAGTAAAAATTGAACCATTAGG
AGTAGCACCCACTAAGGCAAAGAGAAGAGTGGTGCAGAGAGAAAAAAGA---GCAGTGGGA---------
---------ATAGGAGCTGTGTTCCTTGGGTTCTTGGGAGCAGCAGGAAGCACTATGGGCGCAGCGTCAA
TGACGCTGACGGTACAGGCCAGACTATTATTGTCTGGTATAGTGCAACAGCAAAACAATCTGCTGAGGGC
TATTGAGGCGCAACAGCATCTGTTGCAACTCACAGTCTGGGGCATCAAGCAGCTCCAGGCAAGAGTCCTG
GCTGTGGAAAGATACCTAAAGGATCAACAGCTCCTGGGGATTTGGGGTTGCTCTGGAAAACTCATTTGCA
CCACTACTGTACCTTGGAATGCTAGTTGGAGT---AATAAATCTCTGGATAAGATTTGGAATAACATGAC
[truncated: 51,538 more chars]
