# Supplementary material for: Superinfection with drug-resistant HIV is rare and does not contribute substantially to therapy failure in a large European cohort
Source: BMC Infect Dis. 2013 Nov 12;13:537. doi: 10.1186/1471-2334-13-537 (PMC3879221; doi:10.1186/1471-2334-13-537)
Supplement: Additional file 8 — Sequence sets - Sets of case and control sequences for the samples of the 18 validated patients. Fasta files contain the alignments used to infer superinfection in each validated patient. The sequences from the patient under investigation are indicated in the fasta header lines. [file 1471-2334-13-537-S8.zip › additionalfile8source/env/Case14/d.fasta]

>QUERY_1998 11 30_ENV 
----------------------------------------------------------------------
----------------------------------------------------------------------
----------------------------------------------------------------------
----------------------------------------------------------------------
----------------------------------------------------------------------
----------------------------------------------------------------------
----------------------------------------------------------------------
----------------------------------------------------------------------
----------------------------------------------------------------------
----------------------------------------------------------------------
----------------------------------------------------------------------
----------------------------------------------------------------------
------------------------------------------------------------TCAGTACART
GYACACATGGAATTAGGCCAGTAGTATCAACTCAACTGCTGTTAAATGGCAGTCTAGCAGAAGAAGAGAT
AGTAATTAGATCWGAAAATTTCTCGAACAATGCTAAAGTCATAATAGTACAACTGAATGCATCGGTAGTA
ATTAATTGTAYAAGACCCAACAACAATACAAGAAAAAGGATGACTTTAGGACCTGGCAAAGTATTTTATA
CAACAGGACAAATAATAGGAGATATAAGAAAAGCACATTGTAACCTTAGTAAAGCAGAMTGGGGGAACAC
TTTAAGAAAGATAGTTATAAAATTAAGAGAA------CAATATGGGGAR---AATAAAACAATAGTCTTT
AAMAAWTCC---TCAGGAGGRGACCCAGAAATTGWAATGCACAATTTTAATTGTRGAGGRGAATTTTTC-
----------------------------------------------------------------------
----------------------------------------------------------------------
----------------------------------------------------------------------
----------------------------------------------------------------------
----------------------------------------------------------------------
----------------------------------------------------------------------
----------------------------------------------------------------------
----------------------------------------------------------------------
----------------------------------------------------------------------
----------------------------------------------------------------------
----------------------------------------------------------------------
----------------------------------------------------------------------
----------------------------------------------------------------------
----------------------------------------------------------------------
----------------------------------------------------------------------
----------------------------------------------------------------------
----------------------------------------------------------------------
----------------------------------------------------------------------
----------------------------------------------------------------------
----------------------------------------------------------------------
----------------------------------------------------------------------
-----------------------------
>QUERY_1997 11 24_ENV 
----------------------------------------------------------------------
----------------------------------------------------------------------
----------------------------------------------------------------------
----------------------------------------------------------------------
----------------------------------------------------------------------
----------------------------------------------------------------------
----------------------------------------------------------------------
----------------------------------------------------------------------
----------------------------------------------------------------------
----------------------------------------------------------------------
----------------------------------------------------------------------
----------------------------------------------------------------------
----------------------------------------------------------------------
-----------------------------------NTGCTGTTAAATGGCAGTCTAGCAGAAGAAGAKGT
AGTAATTAGATCTGCCAATTTCWCAGACAATACTAAAACCATAATAGTACAGCTGAAYGAATCTGTAGTA
ATTAATTGTACAAGACCCGGCAAYAATACAAGAAAAAGTATACATATAGSACCAGGGAGAGCATTTTATG
CAACAGGAGAAATAAYAGGARAYATAAGACAAGCACATTGTAACCTTAGTRRARCAGCATGGAATAAYAC
TTTAAAACAGATAGYTAAAAAATTAA--------------------------------------------
----------------------------------------------------------------------
----------------------------------------------------------------------
----------------------------------------------------------------------
----------------------------------------------------------------------
----------------------------------------------------------------------
----------------------------------------------------------------------
----------------------------------------------------------------------
----------------------------------------------------------------------
----------------------------------------------------------------------
----------------------------------------------------------------------
----------------------------------------------------------------------
----------------------------------------------------------------------
----------------------------------------------------------------------
----------------------------------------------------------------------
----------------------------------------------------------------------
----------------------------------------------------------------------
----------------------------------------------------------------------
----------------------------------------------------------------------
----------------------------------------------------------------------
----------------------------------------------------------------------
----------------------------------------------------------------------
----------------------------------------------------------------------
-----------------------------
>GU728234 
ATGACAGTGAAGGGGACCAGGAAGAATTATCAACAC---TTATGGAGATGGGGCACC-------------
--------ATGCTCCTTGGGATATTGATGATCTGTAGTGCT------GAAAAGTTGTGGGTCACAGTCTA
CTATGGGGTACCTGTGTGGAAAGAAGCAACCACCACTTTATTTTGTGCATCAGATGCTAAAGCATATAAG
ACAGAGGTACATAATGTTTGGGCCACACATGCCTGTGTACCCACAGACCCCAACCCACACGAAATAGAAT
TGACAAATGTGACAGAAAATTTTAACATGTGGAAAAATAACATGGTAGAACAGATGCATGAGGATATAAT
TAGTTTGTGGGATCAAAGCCTAAAGCCATGTGTAAAATTAACCCCACTCTGTGTTACTTTAAATTGCACT
GAT------------------------------------------------------------TGGAAGG
GTAATTATACTACTGGGAATAATAGTACT------AATATCACTATGGAGGAAAGGATAAAGGATGGA--
----------------------GAAGTAAAAAACTGCTCTTTCAATATCACCGGAGGCATAAGAGATAAG
ATGCAGAGAACCTATGCACTCTTATATAAACTTGATATAGTACCAATAGAT---GATAGT----------
-----------GGTAATGATACTAGTAATTATACCAGC---TATAGGTTGATAAGTTGTAACACCTCAGT
CATTACACAGGCCTGTCCAAAGGTATCCTTTGAGCCAATTCCCATACATTATTGTGCCTCGGCTGGTTTT
GCGATTCTAAAGTGTAGGGATAAGAAGTTTAATGGAACAGGACCATGTAAAAATGTCAGCACAGTACAAT
GTACACATGGAATTAAGCCAGTAGTATCAACTCAATTGCTGTTAAATGGCAGTTTAACAGAAGAAGGGGT
AGTAATTAGATCTGCCAATTTCTCGAACAATGCTAAAAACATAATAGTACAGCTGAATGAATCTGTAGAA
ATTAATTGTACAAGACCCAACAACAACACAAGAAAAAGTATACATATAGGACCAGGGAGAGCATTTTATG
CAACAGGAGAAATAATAGGAAATATAAGACAAGCATATTGTAACCTTAGTAGAGCAGCATGGAATAACAY
TTTAAAACAGGTAGCTAAAAAATTACATGAA------CAATTTGGG------AATAAAACAATAGCCTTT
AATCACTCC---TCAGGAGGAGACCCAGAAATTGTAATGTACAGTTTTAATTGTGGAGGGGAATTTTTCT
ACTGTAATTCAACACAACTGTTTAATAGTACTTGGAATTCAACACAAATATATAATAGTACTTGGGATAC
A---------------------------------AAGAACACAACAGAA------------------AGA
ATCATACTTCCATGCAGAATAAAACAAATTATAAACATGTGGCAGGAAGTAGGAAAAGCAATGTATGCCC
CTCCCATCCAAGGAATAATTAGCTGTGTATCAAATATTACAGGGCTGATATTAACAAGAGATGGTGGT--
----GTGAACAGTAGCAATACC---------ACCGAGACCTTCAGACCTGCAGGAGGAGATATGAGGGAC
AATTGGAGAAGTGAATTATATAAATATAAAGTAGTAAAAATTGAGCCATTAGGAGTAGCACCCACCAAGG
CAAGGAGAAGAGTGGTGCAGAGAGAAAAAAGA---ACAATAGCG------GGAGCTGTGTTCCTTGCGTT
CTTGGGAGCAGCAGGAAGCACTATGGGCGCAGCGTCAATAACGCTGACGGTACAGGCCAGACAATTATTG
TCTGGTATAGTGCAACAGCAGAACAATTTGCTGAGAGCTATTGAGGCGCAACAGCATATGTTGCAACTCA
CAGTCTGGGGCATCAAGCAGCTCCAGGCAAGAGTCCTGGCTGTGGAAAGATACCTAAGGGATCAACAGCT
CCTGGGGATTTGGGGTTGCTCTGGAAAACTCATCTGCACCACTGCTGTGCCTTGGAATACTAGTTGGAGT
---AATAAAACTTATGAGACAATTTGGGATAAAATGACCTGGATGGAGTGGGAAAGAGAAATTGACAATT
ACACAAGCATAATATATGACTTACTTCAAGAATCGCAGAACCAGCAAGAAAAGAATGAACAAGAATTATT
GGAACTAGATAAATGGGCAAGTTTGTGGAATTGGTTTGACATATCAAACTGGCTGTGGTATATAAAAATA
TTCATAATGATAGTAGGAGGCTTGATAGGTTTAAGAATAGTGTTTACTGTACTTTCTATAGTGAATAGAG
TTAGGAAGGGATACTCACCATTATCGTTTCAGACCCACCTCCCAGCCCCGAGGGGACCCGACAGGCCCGA
AGGAATCGAAGGAGAAGGTGGAGACAGAGGCAGAGACACATCCAGTCCATTAGTGGATGGCTTCTTAGCA
ATTGTCTGGGTCGATCTGCGGAGCCTGTTCCTCTTCAGCTACCACCGCTTGAGAGACTTACTCTTGATAG
TAACGAGGATTGTGGAACTTCTGGGA---CGCAGGGGGTGGGAAGCCCTCAAATATTGGTGGAATCTCCT
ACAGTATTGGAGTCAGGAACTAAGGAATAGTGCTGTTAGCTTGTTCAATACCATAGCCATAGCAGTAGCT
GAGGGGACAGATAGGATTATAGAAGCATTCCAAAGAATTTGTAGAGCTATCCTTCACATACCTGTAAGAA
TAAGACAAGGCTTGGAAAGGCTTTTGCTA
>AY835437 
ATGAGAGTGAAGGCGACCAGGAAGAATTGGCAACGCTTGTGGTGGAGATGGGGCACC-------------
--------ATGCTCCTTGGGATGTTGATGATCTGTAGTGCTACA---GAAAAATTGTGGGTTACAGTCTA
TTATGGGGTACCTGTGTGGAAAGAAGCAAACACCACTCTATTTTGTGCATCAGATGCTAAGGCATATGTA
ACAGAGGTACATAATGCTTGGGCCACACGTGCCTGTGTACCCACAGACCCTAACCCACAAGAAGTAGCAT
TGGAAAATGTGACAGAAAATTTCAACATGTGGAAAAATAACATGGTAGAACAGATGCATGAGGATATAAT
CAGTTTATGGGATGAAAGCCTAAAGCCATGTGTAAAATTAACCCCACTCTGTGTTACTTTAAAGTGCATT
AAT---TATAAT---------------------------------------------------AATACC-
--------------------AATAATGGG------AGCAATGCTAATAATACCAGTATTGAGGGCAGG--
-------------------GAAGAAATAAAAAATTGCTCTTTCAATATCACCACAACCATAAGAGATAAG
GTGCAAAAAGAAGAGGCACTTTTTTATAGACTTGATTTAGTACCAATAGAT---AATGAT----------
-----------------------------------ACA---TATACATTGATAAATTGTAACACCTCAGT
CATTACACAGGCATGTCCAAAGGTGTCCTTTGAGCCAATTCCCATACATTTTTGTACCCCGGCTGGTTTT
GCGATTCTAAAGTGTAGAGATAAGAAGTTCAATGGAACAGGATCATGTAAAAATGTCAGCACAGTACAAT
GTACGCATGGAATTAGGCCAGTAGTGTCAACTCAACTGCTGTTAAATGGCAGTCTAGCAGAAGAAGAGGT
AGTAATTAGATCTGAAAATTTCACAGACAATGTTAAAACCATAATAGTACAGCTGAATGAATCTGTAGTA
ATTAATTGTACAAGACCCAACAACAATACAAGAAAAGGTATACATATAGGACCAGGGAGAGCATTTTATA
CAACAGGACAAATAATAGGAGATATAAGACAAGCACATTGTAACCTTAGTAGAGCACAATGGAATAAAAC
TTTAGAACAGATAGTTGAAAAATTAGGAGAA------CAATTTAGG------AATAAAAATATAAGCTTT
ATGCAACAC---TCAGGAGGGGACCCAGAAATTGTAACACACACTTTTAATTGTGGAGGGGAATTTTTCT
ACTGTAATTCAACACAGCTGTTTAATAGTACTTGGACGCGGCCGCCTAATGGTACTTGGCGGTCTAATGG
T---ACTTGG------------------------AATAGTACTGAAGGGACAAATGAC---------ACT
ATCACACTCCCATGTAGAATAAAACAAATTATAAACATGTGGCAGGGAGTAGGAAAAGCAATGTATGCCC
CTCCCATCAGTGGACAAATTAGATGTACATCAAATATCACAGGGCTGCTATTAACAAGAGATGGTGGT--
----GAGAACAGGACAGATAACGGG------ACAGAGATATTCAGACCTGGAGGAGGAAATATGAGGGAC
AACTGGAGAAGTGAATTATATAAATATAAAGTAGTAAAAATTGAGCCATTAGGAGTAGCACCCACCAAGG
CAAAGAGAAGAGTGGTGCAAAGAGAAAAAAGA---GCAGTGGGAACGATAGGAGCTATGTTCCTTGGGTT
CTTGGGAGCAGCAGGAAGCACTATGGGCGCAGCGTCAATAACGCTGACGGTACAGGCCAGACTATTATTG
TCTGGTATAGTGCAACAGCAGAACAATTTGCTGAGGGCTATTGAGGCGCAACAGCATATGTTGCAACTCA
CAGTCTGGGGCATCAAGCAGCTCCAGGCAAGAGTCCTGGCTCTGGAAAGATACCTAAGTGATCAACAGCT
CCTAGGGATTTGGGGTTGCTCTGGAAAACTCATTTGCACCACTACTGTGCCTTGGAATAATAGTTGGAGT
---AATAAATCTTACGATAACATTTGGAGTAATATGACCTGGATGGAGTGGGAGAGAGAAATTAACAATT
ACACAGGAGAAATATACAACTTACTTGAAGAATCGCAGAACCAGCAAGAAATAAATGAACAAGAGTTATT
GGCATTGGATAAGTGGGCAAGTTTGTGGAACTGGTTTGACATAACAAACTGGCTGTGGTATATAAAAATA
TTCATAATGATAGTAGGAGGTTTAGTAGGCTTAAGAATAGTTTTTGCTGTACTTTCTATAATAAATAGAG
TTAGGCAGGGATACTCACCATTATCATTGCAGACCCACCTCCCAGCCCCACGGGGACCCGACAGGCCCGA
AGGAACCGAAGAAGAAGGTGGAGGGAGAGACAGAGACACATCCAGGCTGTTAGTGCATGGATTCTTAGGA
CTCATCTGGAGCGACCTGAGGAGCCTGTGCCTCTTCAGCTACCACCGCTTGAGAGACTTACTCTTGATTG
CAGCGAGGATTGTGGAACTTCTGGGA---CGCAGGGGGTGGGAAGCCCTCAAGTATTGGTGGAATCTCCT
GCAGTGTTGGATTCAGGAACTAAAGAATAGTGCTGTTAGTTTGCTTGATACCACAGCTATAGCAGTAGCT
GAGGGGACAGATAGGATTATAGAAGTAGTACATAGAATTTTTAGAGCTATTTGCAACATACCTACAAGAA
TAAGACAGGGCTTTGAAAGGGCTTTGCTA
>EU578215 
ATGAGAGTGAGGGAGATCAGGAAGAATTATCAGCAC---TTGTGGAGAGGGGGCATC-------------
--------TTGCTCCTTGGGATATTGATGATATGTAATGCTACAAAAGAAAAGTTGTGGGTCACAGTCTA
TTATGGGGTACCTGTGTGGAAAGATGCAAATGCCACTCTATTTTGTGCATCAGATGCTAAGGCAATTGAG
ACAGAGAAACATAATGTTTGGGCCACACATGCCTGTGTACCCACAGACCCCAATCCACAAGAAGTAAGAT
TG---AATGTAACAGAAAATTTTAACATGTGGAAAAATTACATGGTAGACCAGATGCATGAGGATGTAAT
TAGTTTATGGGATCAAAGCCTAAAGCCATGTGTAAAATTAACCCCACTCTGTGTTACCTTAAATTGCACT
GAT---GTAACT------------------------------------------AATGGGAATAGTACT-
--------------------AATGGTACT------ATTGTTAGTGGTAGTGAGAAAGCAATAGAGGGA--
----------------------GAAATAAAAAATTGCTCTTTCAATATCACCACAAACATAAGAGATAAG
ATAAAGAAAGAATATGCACTTTTTTATAAACTTGATGTAATACCAATAGAA---GATGAT----------
-----------AATAATACTAAAAATGGTAGTGCTAAC---TATAGGTTGGTAAGTTGTAATACCTCAGT
CATTACACAAGCCTGTCCAAAGGTATCCTTTGAGCCAATTCCCATACATTATTGTGCCCCGGCTGGTTTT
GCGATTCTAAAGTGTAATGAGACAAAGTTCAATGGAACAGGACCATGTAAAAATGTCACCACAGTACAAT
GTACACATGGAATTAGGCCAGTAGTGTCAACTCAGCTGCTGTTAAATGGCAGTCTAGCAGAAGAAGAGGT
AGTAATTAGATCAGCTAATTTCTCAGACAATACTAAAACCATAATAGTACAGCTGAATGAATCTGTACAA
ATTACTTGTACAAGACCCAACAACAATACAAGCAAAGGTATACATATAGGACCAGGCAGAGCATTTTATG
CAACAGGACAAATAATAGGAGACATAAGACAAGCACATTGTAACCTTAGTAGAACAAAATGGAATAACAC
TTTAAAACAGATAGTTATAAAATTAAGAGAAATTAAAGAATTTAAG------AATAAAACAATAAATTTT
ACTCAATCC---TCAGGAGGGGACCCAGAAATTGTCATGCACAATTTTAACTGTGGAGGGGAATTTTTCT
ACTGTAATTCCTCACAGCTGTTTAATAGTACTTGG------------AGCCCTAATGGTACTTGGAATGA
T---ACAGAA------------------------AATTACACAGGAGAAAATGGC------------ACA
ATCACACTCCCATGCAGAATAAAACAAATCATAAATATGTGGCAGGAAGTAGGAAAAGCAATGTATGCCC
CTCCCATCAGAGGAATAATTAAATGTTCATCTAATATTACAGGGTTGTTATTAACAAGAGATGGGGGT--
----AAGGGTAACGAGAGCGAC---------GCCGAGATCTTCAGACCTGGGGGAGGGAATATGAAGGAT
AATTGGAGAAGTGAATTATATAAATATAAAGTAGTAAAAATTAAGCCATTAGGGATAGCACCCACCAAGG
CAAAGAGAAGAGTGGTGCAGAGAGAAAAAAGA---GCAGTGGGA---CTAGGAGCTTTGTTCCTTGGGTT
CTTGGGAGCAGCGGGAAGCACTATGGGCGCAGCGTCAGTGACGCTGACGGTACAGGCCAGAAACTTATTG
TCTGGTATAGTGCAACAGCAGAACAATCTGCTGAGGGCTATTGAGGCGCAACAGCACCTGTTGCAACTCA
CAGTCTGGGGCATAAAGCAGCTCCAGGCAAGAATCCTGGCTGTGGAGAGATACCTAGCGGATCAACAGCT
CCTGGGGATTTGGGGTTGCTCTGGAAAACTCATTTGCACCACTGCTGTGCCTTGGAATACTAGTTGGAGT
---AATAAATCTCTAAATGCTATTTGGAATAACTCCACCTGGATGGAGTGGGAAAAAGAAATTGATAATT
ACACAGGCTTAATATACAGCTTACTTGAAGAATCGCAAAACCAACAAGAAAAGAATGAACAAGAATTATT
GGAATTAGATAAATGGGCAAGTTTGTGGAATTGGTTTGACATATCAAATTGGCTGTGGTATATAAAAATA
TTCATAATGATAGTAGGAGGCTTGATAGGTTTAAGAATAGTTTTTACTGTACTTTCTATAGTGAATAGAG
TTAGGCAGGGATACTCACCATTGTCATTCCAGACCCGCCTCCCAGCCAGGAGGGAACCCGACAGGCCCGA
AGAAATCGAAGAAGGAGGTGGAGAGAGAGACAGAGACAGATCCGGACCATTAGTGAATGGATTCTTAGCA
CTCATCTGGGTCGACCTGCGGAGCCTGTGCCTTTTCAGCTACCACCGCTTGACAGACTTACTCTTGATTG
TGACGAGGATTGTGGAACTTCTGGGA---CGCAGGGGGTGGGAAATCCTCAAATACTGGTGGAATCTTCT
ACAGTATTGGAGTCAGGAACTAAAGAATAGTGCTGTTAGCTTGCTCAACGCCATAGCCATAGCAGTAGCT
GAGGGAACTGATAGGGTTATAGAAGTAATACAAAGAGCTGGTAGAGCTATTCTCAACATACCTAGAAGAG
TAAGACAGGGCTTAGAAAGGGCTTTGCTA
>FJ388957 
ATGAGAGTGAAGGAGATCAGGAAGAATTGTCAGCGC---TGGTGGAGATGGGGCACC-------------
--------ATGCTCCTTGGGTTGTTGATGATTTGTAGTGCTACA---GAAAAATTGTGGGTCACAGTCTA
TTATGGGGTACCTGTGTGGAAAGAAGCAACCACCACTCTATTTTGTGCATCAAATGCTAAAGCATATGAG
ACAGAGGTACATAATGTTTGGGCCACACATGCCTGTGTACCCACAGACCCCAACCCACAAGAAGTACAAT
TGGAAAATGTGACAGAACATTTTGACATGTGGAAAAATAACATGGTAGAACAGATGCATGAGGATATAAT
CAGTTTATGGGATCAAAGCCTAAAACCATGTGTGAAATTAACCCCACTCTGTGTCACTTTAAATTGCACT
GAC---GTTTTG---------------------------GGG------------AATAGTACTAATACC-
--------------------AATAGT---------------AGTACTAATACC---AATAGTAGTAGT--
----------------------GAAATGAAAAACTGCTCTTTCAATGTCACCCCAAGCATAAGAGATAAG
GTGCAGAAAGAATATGCACTTTTTTATAAACTTGATGTAGTACAAATAGAT---GATAAA----------
--------------------AATAATAGTAATACTAGA---TATAGGTTGATAAATTGTAACACCTCAGT
CATTACACAGGCCTGTCCAAAGGTAACCTTTGAACCAATTCCCATACATTATTGTGCCCCGGCTGGTTTT
GCGATTCTAAAGTGTAACAATAAGACGTTCAATGGAAGCGGACCATGTACAAATGTCAGCACAGTACAAT
GTACACATGGAATTAGGCCAGTAGTGTCAACTCAACTGCTGTTAAATGGCAGTCTAGCAGAAGAAGAGGT
AGTAATTAGATCTGAAAATTTCACGAACAATGCTAAAACCATAATAGTACAGCTGAATGAATCTGTAGTA
ATTAATTGTACAAGACCCAACAACAATACAAGAAAAAGTATAAATATAGGACCAGGGAGAGCATTTTATG
CAACAGGAGAAATAATAGGAGATATAAGACAAGCACATTGTAACCTTAGTAGTAAAGCATGGAATAACAC
TCTAAGACAGATAGTTATAAAATTAAAAGAA------CAATTTGGGGAG---AATAAAACAATAAGCTTT
AATCAATCC---TCAGGAGGGGACCCAGAAATTGGAATGCACAGTTTTAATTGTGGAGGGGAATTTTTCT
ACTGTAATACAACACCACTGTTTAATAGTACCTGG---------------AATAATGCTAGCTGGCCAGA
TAACACA---------------------------AATAACACTAACACTGATGGA------------AAT
ATCACACTCACATGCAGAATAAAACAAATTATAAACCTGTGGCAGGAAGTAGGAAAAGCAATGTATGCCC
CTCCCATCAGAGGACAAATTAGATGTTCATCAAATATTACCGGGTTGCTGTTAACAAGAGATGGGGGT--
----ATTAACGAGAGCAAGGAG---------ATCGAGGTCTTCAGACCTACAGGAGGAAATATGAAGGAC
AATTGGAGAAGTGAATTGTACAAATATAAAGTGGTACAAATTGAACCATTAGGAGTAGCACCCACCCCGG
CAAAGAGAAGAGTGGTGCAGAGAGAAAAAAGA---GCAGTGGGA---ATAGGAGCTGTGTTCCTTGGGTT
CTTGGGAGCAGCAGGAAGCACTATGGGCGCAGCATCAATGATGCTGACGGTACAGGCCAGACAATTATTG
TCTGGTATAGTGCAACAGCAAAACAATTTGCTGAGGGCTATTGAGGCGCAGCAACATCTGTTGCAACTCA
CAGTTTGGGGCATCAAGCAGCTTCAGGCAAGAGTCCTGGCTGTGGAAAGATACCTAAAGGATCAACAGCT
CCTGGGGATTTGGGGCTGCTCTGGAAAACTCATTTGCACCACTGCTGTGCCTTGGAATGCTAGTTGGAGT
---AATAAATCTTATAGGGAGATTTGGGATAACATGACCTGGATGCAGTGGGAAAAAGAAATTGATAATT
ACACAGGCTTAATATACACCTTAATTGAAGAATCGCAGAACCAACAAGAAAAGAATGAACAAGAATTATT
GGAACTAGATAAGTGGGCAAGTTTGTGGAATTGGTTTACTATACCAAATTGGCTGTGGTATATAAAGATA
TTCATAATGATAGTAGGAGGCTTGGTAGGTTTAAGAATAGTTTTTGCTGCC---TCTACCGCGAATAGCC
CTACGCAGCGATCCTCACCATCTTCGTTTCAGACCCACCTCCCAGCCCCGAGGGGACCCGACAGGCCCGA
AGGATTCGAAGAAGAAGGTGGAGAGAGAGACAGAGACAGATCCGGTCGATCAGTGAGCGGATTCTTGCCA
CTTATCTGGGACGACCTGCGGAGCCTGTGCCTCTTCAGCTACCACCGCTTGAGAGACTTACTCTTGATTG
CAGCAAGGATTGTGGAAATTCTGGGA---CGCAGGGGGTGGGAACTCCTCAAATATTGGTGGAATCTCCT
GCAGTATTGGAGACAGGAACTAAAGAATAGTGCTGTTAGCTTGCTTAATGCCACAGCAATAGCAGTAGCT
GAGGGAACAGATAGGGTTATAGAAGTGTTCCAAAGGGCTGGTAGAGCTATTCTCCACATACCTAGAAGGA
TAAGACAGGGCTTGGAAAGGGCTTTGCTA
>FJ388959 
ATGAGAGTGAAGGAGATCATGAAGAATTGTCAGCGC---TGGTGGAGATGGGGCACC-------------
--------ATGCTCCTTGGGTTGTTGATGATTTGTAGTGCTGCA---GAAAAATTGTGGGTTACAGTCTA
TTATGGGGTACCTGTGTGGAAAGAAGCAACCACCACTCTATTTTGTGCATCAGATGCTAAAGGATATGAT
ACAGAGGTACATAATGTCTGGGCCACACATGCCTGTGTACCCACAGACCCCAACCCACAAGAAGTGCACT
TGGAAAATGTGACAGAAAATTTTAACATGTGGAAAAATAACATGGTAGACCAGATGCATGAGGATATAAT
TAGTTTATGGGATCAAAGTTTAAAGCCATGTGTAAAATTAACCCCACTCTGTGTCACTTTAAATTGCACT
GAC---TTTTGG---------------------------AAT------------AATAGTACTAATACC-
--------------------AATAGTACTAATACCAATAATAGTACTAATACC---AATAGTAGTAGT--
----------------------GAAATGAAAAAATGCTCTTTCAATGTCTCCCCAATCATAAGGGATAAG
GTGAAGAAAGAATATGCACTTTTTTATAAATATGATGTAGTAAAAATAGAT---GATGGA----------
--------------------AATAGTAGTAATACTAGT---TATAGGTTGATAAATTGTAACACCTCAGT
CATTACACAGGCCTGTCCAAAGGTGACCTTTGAACCAATTCCCATACATTATTGTGCCCCGGCTGGTTTT
GCGATTCTAAGGTGTAACAATAAGACATTCAATGGAAGCGGACCATGTACAAATGTCAGCACAGTACAAT
GTACACATGGAATTAGGCCAGTAGTATCAACTCACCTGCTGTTAAATGGCAGTCTAGCAGAAGAAGAGGT
AGTAATTAGATCTGAAAATTTCACGAACAATGCTAAAACCATAATAGTACAGCTAAATGAATCTGTAGTA
ATTAATTGTACAAGACCCAACAATAATACAAGAAAAAGTATACCTATAGGACCAGGGAGAGCATTTTATG
CAACAGGAGATATAATAGGTGATATAAGACAAGCACATTGTAACCTTAGTAGTAGAGCATGGAATAACAC
TTTAAAACAGATAGTTATAAAATTAAAAGAA------CAATTTGGGAAG---AATAAAACAATAAGCTTT
AACCAATCC---TCAGGAGGGGACCCAGAAATTGTAATGCACAGTTTTAATTGTGGAGGGGAATTTTTCT
ACTGTAATACAACACCACTGTTTAATAGTACTTGG---------------AATAATACTGAATGGTCAAA
TAACGCA---------------------------AATAACACAAACACAGACAGA------------AAT
ATCACACTCACATGCAGAATAAAACAAATTATAAACCTGTGGCAGGAAGTAGGAAAAGCAATGTATGCCC
CTCCCATCAGAGGACAAATTAGATGTTCATCAAATATTACCGGGTTGCTCTTAACAAGAGATGGGGGT--
----AATAACGAGACCAGCACC---------ACCGAGGTCTTCAGACCTGCAGGGGGAAATATGAAGGAC
AATTGGAGGAGTGAATTATATAAATATAAAGTGGTACAAATTGAACCATTAGGAGTAGCACCCACCAGGG
CAAAGAGAAGAGTGGTGCAGAGAGAAAAAAGA---GCAGTGGGA---ATAGGAGCTGTGTTCCTTGGGTT
CTTGGGAGCAGCAGGAAGCACTATGGGCGCAGCATCAGTGATGCTGACGGTACAGGCCAGACAATTGTTG
TCTGGTATAGTGCAACAGCAAAACAATTTGCTGAGGGCTATTGAGGCGCAACAACATATGTTGCAACTCA
CAGTTTGGGGCATCAAGCAGCTCCAGGCAAGAGTCCTGGCTGTGGAAAGATACCTAAAGGATCAACAGCT
CCTGGGGATTTGGGGCTGCTCTGGAAAACTCATTTGCACCACTAATGTGCCTTGGAATACTAGTTGGAGT
---AATAAATCTTATAATGAGATTTGGGAGAACATGACCTGGATGCAGTGGGAAAAAGAAATTGATAATT
ACACAAGCTTAATATACACCTTAATTGGAGAATCGCAGAACCAACAAGAAAAAAATGAACAAGAATTATT
GGAACTAGATAAGTGGGACAGTTTGTGGAATTGGTTTGATATAACACAGTGGCTGTGGTATATAAAAATA
TTCATAATGATAGTAGGAGGCTTGGTAGGTTTAAGAATAGTTTTTCCTGTGCTTTCCATAGCGAATAGAG
TCACGCAGGGATACTCCCCATTATCATTTCAGACCCGCCTCCCCCCCCCGAGGGGACCCCACAGGCCCGA
AGGAATCGAAGAAGAAGGTGGAGAGAGAGACAGAGACAGATCCGGTGGATTAGTGAACGGATTCTTGCCG
ATTATCTGGGACGACCTGCGGAGCCTGTGCCTCTTCAGCTACCACCGCTTGAGAGACTTACTCTTGATTG
CAGCAAGGATTGTGGAGATTCTGGGA---CGCAGGGGGTGGGAAGTCCTCAAATATTGGTGGAATCTTCT
ACAGTATTGGAGACAGGAACTAAAGAATAGTGCTGTTAGCTTGCTCAACGCCACAGCAATAGCAGTAGCT
GAGGGAACAGATAGGGTTATAGAAGCATTACAAAGAGCTGGAAGAGCTATTCTCCACATACCCAGAAGGA
TAAGACAGGGCTTGGAAAGGGCTTTGCTA
>EF363123 
ATGAGAGTGAAGGGGATCAGGAAGAATTATCAGGACTGGTGGTGGGGATGGGGTACC-------------
--------ATGCTCCTTGGGATGTTGATGATCTGTAGTGCTAAA---GAAGACACGTGGGTCACAGTCTA
TTATGGGGTACCTGTTTGGAGAGAAGCAACCACCACCCTATTCTGTGCATCAGATGCTAAAGCATATGAT
AAAGAGGCACATAATGTTTGGGCCACACACGCCTGTGTACCCACAGACCCCAACCCACAAGAAGTACTAT
TGGAAAATGTGACAGAAAAGTTTGACATGTGGGAAAATGACATGGTAGAACAGATGCATGAGGACATAAT
CAGTTTATGGGATCAAAGCTTAAAGCCATGTGTAAAATTAACCCCACTCTGTGTTACTTTAAATTGCACT
GAT---CTAAGG------------------------------------------AAT------GCTACT-
--------------------AATACCAAT------AGTAGTAGCGAGGAAAAG---ATAGAGGGAGGA--
----------------------GGAATGACCAACTGCTCTTTCAATGTCACCACAGCCTTACAAGATAAG
GTGAAGAAAGAATATGCACTTTTCTATAAACTTGATGTAGTACAAATAAAT---AATACT----------
--------------------------GATAATACCAGC---TATAGATTGATAAGTTGTAACACCTCAGT
CATTACACAGGCCTGTCCAAAAATAACCTTTGAGCCAATTCCCATACATTATTGTGCCCCGGCTGGTTTT
GCGATTCTAAAATGCAATAATAAGACGTTCAGTGGAAAAGGACCATGTACAAATGTCAGCACAGTACAAT
GTACACATGGAATTAGACCAGTAGTGTCAACTCAACTGCTGTTAAATGGCAGTCTAGCAGAAGAAGAGAT
AGTAATTAGATCTGAGAATTTCACAGACAATGCTAAAAACATAATAGTACAGCTGAATGTATCTGTAGAA
ATTAATTGTACAAGACCCAACAACAATACAAGAAAAAGTATACATATAGCACCAGGGAGAGCATTTTATG
CAACAGGAGAAATAATAGGAGATATAAGACAAGCACATTGTAACATTAGTGCAACAAAATGGAATAACAC
TTTAAAACAGATAGCTAAAAAATTAGAAGAA------CAATTTGGGAAT---AATAAAACAATAGTCTTT
AAGTCATCC---TCAGGAGGGGACCAAGAAATTGCAATGCACAGTTTTAATTGTGGAGGGGAATTTTTCT
ACTGTAATACAACAAAACTATTTAATAGTACTTGG---------AACAATGGTACTTGGACTTGGAACAA
TGGTACTTGG------------------------AATGGTACTGAATGGTTAAATGAC---------ACT
ATCACACTCCCATGCAGAATAAAACAAATTATAAACATGTGGCAGGAAGTAGGAAAAGCAATGTATGCCC
CTCCCATCAGAGGACAAATTAGATGTTCATCAAATATTACAGGGCTGCTATTAACAAGAGATGGTGGT--
----AATACTGAGAACAAG------------ACCGAGGTCTTCAGACCTGGAGGAGGAAATATGAAGGAC
AATTGGAGAAGTGAATTATATAAATATAAAGTAGTAAAAATTGAACCACTAGGAGTAGCACCCACCAAGG
CAAAGAGAAGAGTGGTGCAGAGAGAAAAAAGA---GCAGTGGGA---ATAGGAGCTATGTTCCTTGGGTT
CTTGGGAGCAGCAGGAAGCACTATGGGCGCAGCGTCAATGACGCTGACGGTACAGGCCAGACAATTATTG
TCTGGTATAGTGCAACAGCAAAGCAATTTGCTGAGGGCTATTGAGGCGCAACAAAAACTGTTGCAACTCA
CAGTCTGGGGCATCAAGCAGCTCCAGGCAAGAATCCTGGCTGTGGAAAGATACCTAAAGGATCAACAGCT
CCTGGGGATTTGGGGTTGCTCTGGAAAACTCATTTGCACCACTACTGTGCCTTGGAATGCTAGTTGGAGT
---AATAAATCCCTGAATGACATTTGGGAAAACATGACCTGGATGGAGTGGGACAGAGAAATTAACAATT
ACACAGGATTAATATACAGCTTAATTGAAGAATCGCAAAACCAGCAAGAAAAGAATGAGCAAGAATTATT
GGCATTCGATAAATGGGCAAATCTGTGGAGTTGGTTTAACATATCGAACTGGCTGTGGTATATAAAAATA
TTCATAATGATAGTAGGAGGCTTGGTAGGATTAAGAATAGTTTTTACTGTACTTTCTATAGTGAATAGAG
TTAGGCAGGGATACTCACCATTATCGTTTCAGACCCACCGCCCAGCCCCGCGGGAACCCGACAGGCCCGA
AGGAATCGAGGAAGAAGGTGGAGACAGAGACAGAGACAGATCCGGTCGCTTAGTGGATGGATTCTTAGCA
ATTATCTGGGTCGACCTGCGGAGCCTGTTCCTCTTCAGCTACCACCGCTTGAGAGACTTACTCTTGATTG
TAGTGAGGATTGTGGAGAATCTGGGA---CGCCGGGGGAGGGAAACCCTCAGATATTGGTGGAATCTCCT
GCAATATTGGAGTCAGGAGCTAAAGAATAGTGCTGTTAGCTTGTTTAATGCTATAGCCATAACAGTAGCT
GAGGGGACAGATAGGGTTATAGAATTAGTACAAAGAGCTTTTAGAGCTATTCTCCACATACCTAGAAGAA
TAAGACAGGGCTTGGAAAGGGCTTTGATA
>EF363122 
ATGAGAGTGAAGGGGATCAAGAAGAATTATCAGGACTGGTGGTGGAGATGGGGTACC-------------
--------ATGCTCCTTGGGATGTTGATGATCTGTAGTGCTAAA---GAAGACACGTGGGTCACAGTCTA
TTATGGGGTACCTGTTTGGAGAGAAGCAACCACCACCCTATTCTGTGCATCAGATGCTAAAGCATATGAT
AAAGAGGCACATAATGTTTGGGCCACACACGCCTGTGTACCCACAGACCCCAACCCACAAGAAGTACTAT
TGGAAAATGTGACAGAAAAGTTTGACATGTGGGAAAATGACATGGTAGAACAGATGCATGAGGACATAAT
CAGTTTATGGGATCAAAGCTTAAAGCCATGTGTAAAATTAACCCCACTCTGTGTTACTTTAAATTGCACT
GAT---CTAAGG------------------------------------------AAT------GCTACT-
--------------------AATACCAAT------AGTAGTAGCGAGGAAAAG---ATAGAGGGAGGA--
----------------------GGAATGACCAACTGCTCTTTCAATGTCACCACAGCCTTACAAGATAAG
GTGAAGAAAGAATATGCACTTTTTTATAAACTTGATGTAGTACAAATAAAT---AATACT----------
--------------------------GATAATACCAGC---TATAGATTGATAAGTTGTAACACCTCAGT
CATTACACAGGCCTGTCCAAAAATAACCTTTGAGCCAATTCCCATACATTATTGTGCCCCGGCTGGTTTT
GCGATTCTAAAATGCAATAATAAGACGTTCAGTGGAAAAGGACCATGTACAAATGTCAGCACAGTACAAT
GTACACATGGAATTAGACCAGTAGTGTCAACTCAACTGCTGTTAAATGGCAGTCTAGCAGAAGAAGAGAT
AGTAATTAGATCTGAGAATTTCACAGACAATGCTAAAAACATAATAGTACAGCTGAATGTATCTGTAGAA
ATTAATTGTACAAGACCCAACAACAATACAAGAAAAAGTATACATATAGCACCAGGGAGAGCATTTTATG
CAACAGGAGAAATAATAGGAGATATAAGACAAGCACATTGTAACATTAGTGCAACAAAATGGAATAACAC
TTTAAAACAGATAGCTAAAAAATTAGAAGAA------CAATTTGGGAAT---AATAAAACAATAGTCTTT
AAGTCATCC---TCAGGAGGGGACCAAGAAATTGCAATGCACAGTTTTAATTGTGGAGGGGAATTTTTCT
ACTGTAATACAACAAAACTATTTAATAGTACTTGG---------AACAATGGTACTTGGACTTGGAACAA
TGGTACTTGG------------------------AATGGTACTGAATGGTTAAATGAC---------ACT
ATCACACTCCCATGCAGAATAAAACAAATTATAAACATGTGGCAGGAAGTAGGAAAAGCAATGTATGCCC
CTCCCATCAGAGGACAAATTAGATGTTCATCAAATATTACAGGGCTGCTATTAACAAGAGATGGTGGT--
----AATACTGAGAACAAG------------ACCGAGGTCTTCAGACCTGGAGGAGGAAATATGAAGGAC
AATTGGAGAAGTGAATTATATAAATATAAAGTAGTAAAAATTGAACCACTAGGAGTAGCACCCACCAAGG
CAAAGAGAAGAGTGGTGCAGAGAGAAAAAAGA---GCAGTGGGA---ATAGGAGCTATGTTCCTTGGGTT
CTTGGGAGCAGCAGGAAGCACTATGGGCGCAGCGTCAATGACGCTGACGGTACAGGCCAGACAATTATTG
TCTGGTATAGTGCAACAGCAAAGCAATTTGCTGAGGGCTATTGAGGCGCAACAAAAACTGTTGCAACTCA
CAGTCTGGGGCATCAAGCAGCTCCAGGCAAGAATCCTGGCTGTGGAAAGATACCTAAAGGATCAACAGCT
CCTGGGGATTTGGGGTTGCTCTGGAAAACTCATTTGCACCACTACTGTGCCTTGGAATGCTAGTTGGAGT
---AATAAATCCCTGAATGACATTTGGGAAAACATGACCTGGATGGAGTGGGACAGAGAAATTAACAATT
ACACAGGATTAATATACAGCTTAATTGAAGAATCGCAAAACCAGCAAGAAAAGAATGAGCAAGAATTATT
GGCATTCGATAAATGGGCAAATCTGTGGAGTTGGTTTAACATATCGAACTGGCTGTGGTATATAAAAATA
TTCATAATGATAGTAGGAGGCTTGGTAGGATTAAGAATAGTTTTTACTGTACTTTCTATAGTGAATAGAG
TTAGGCAGGGATACTCACCATTATCGTTTCAGACCCACCGCCCAGCCCCGCAGGAACCCGACAGGCCCGA
AGGAATCGAAGAAGAAGGTGGAGACAGAGACAGAGACAGATCCGGTCGCTTAGTGGATGGATTCTTAGCA
ATTATCTGGGTCGACCTGCGGAGCCTGTTCCTCTTCAGCTACCACCGCTTGAGAGACTTACTCTTGATTG
TAGTGAGGATTGTGGAGAATCTGGGA---CGCCGGGGGAGGGAAACCCTCAGATATTGGTGGAATCTCCT
GCAATATTGGAGTCAGGAGCTAAAGAATAGTGCTGTTAGCTTGTTTAATGCTATAGCCATAACAGTAGCT
GAGGGGACAGATAGGGTTATAGAATTAGTACAAAGAGCTTTTAGAGCTATTCTCCACATACCTAGAAGAA
TAAGACAGGGCTTGGAAAGGGCTTTGATA
>DQ869022 
ATGAGAGTGACGGGGATCAGGAAGAATTATTGGCAA---TGGTGGAGCGGGGGCATC-------------
--------TTGCTCCTTGGGATATTGATGATCTGTAGTGCTACA---GAACAATTGTGGGTTACAGTCTA
TTATGGGGTACCTGTGTGGAAAGAAGCAACCACTACTCTATTTTGTGCATCAGATGCTAAAGCATATGAG
ACAGAGGTACATAATGTTTGGGCCACACATGCCTGTGTACCCACAGATCCCAGCCCACAAGAAGTGGTAT
TGGAAAATGTGACAGAAAATTTTAACATGTGGAAAAATAACATGGTAGAACAAATGCATGAGGATATAAT
CAGTTTATGGGATCAAAGCCTAAAACCATGTGTAAAATTAACCCCACTCTGTGTTACCTTAAACTGCACT
GAG---CCAAAGTTT---------------------------------------AAT------GCCACT-
--------------------GATACTGCT------AATCATACCTCTGGTATT---------AGTGGG--
----------------------GAAATGAAAAACTGCTCTTTCAATGTCACCACAGACGTAAGAGATAAG
ATACAGAAAGAATATGCACTTTTGTATAAACTTGATATAGTACCAATAAAT---AAAAAT----------
-----------------------------GCTAGTACC---TATAGGTTGATAAGTTGTAATACCTCAGT
CATTACACAGGCCTGTCCAAAGATATCCTTTGAGCCAATTCCCATACATTATTGTGCCCCAGCTGGTTTT
GCGATTCTAAAGTGTAATGAAAAGAAGTTCAATGGATCAGGACCATGTACAAATGTCAGCACAGTACAAT
GTACACATGGAATTAAGCCAGTAGTATCAACTCAACTGCTGTTAAATGGCAGTCTAGCAGAAGAAGAGGT
AGTAATTAGATCTGCCAATTTCTCAAACAATGCTAAAACCATAATAGTACAGCTGAACGAAACTGTAGAA
ATTAATTGTACAAGACCCGGCAACAATACAAGAAAAAGTATACATATAGCACCAGGGAGAGCATTTTATG
CAACAGGAGACATAATAGGGGATATAAGACAAGCACATTGTAATATTAGTAGAACAAAATGGAATAACAC
TTTAAGTAAGATAGCTGAAAAATTAAGAGCA------CAATATGGGGAG---AATAAAACAATAGTCTTT
AATCACTCC---TCAGGAGGGGACCCAGAAATTGTAATGCACAGTTTTAATTGTGGAGGAGAATTTTTCT
ACTGTAATTCAACACAGCTGTTTAATAGTACTTGG------------ACCAGGAATGAGACCTTGAATGG
G---ACTGAAGGGTCA------------------AATAGCAATGACACA------------------TTC
ATCACACTCCCATGCAGAATAAAACAAATTATAAACATGTGGCAACAAGTAGGAAAAGCAATGTATGCCC
CTCCCATCAGAGGAAACATTAGTTGCTCATCAAATATTACAGGGTTGCTATTAACAAGAGATGGTAGT--
----ACCGAAAATGAGAGTAAC---------ACCGAGATTTTCAGACCTGGAGGAGGAGATATGAGGGAC
AATTGGAGAAGTGAATTATATAAATATAAAGTAGTAAGAATTGAACCATTAGGAATAGCACCCACCAAGG
CACAGAGAAGAACGGTGCAGAGAGAAAAAAGA---GCAGTGGGA---CTAGGAGCTTTGTTCCTTGGGTT
CTTGGGAGCAGCAGGAAGCACTATGGGCGCAGCGTCAATAACGCTGACGGTACAGGCCAGACTATTATTG
TCTGGTATAGTGCAACAGCAGAACAATTTGCTGAGGGCTATTGAGGCGCAACAGCATCTGTTGCAACTCA
CAGTCTGGGGCATCAAGCAGCTCCAGGCAAGAGTCCTGGCTGTGGAAAGATACCTAAGGGATCAACAGCT
CCTGGGGATTTGGGGTTGCTCTGGAAAGCTCATTTGCACCACTAATGTGCCTTGGAATGCTAGTTGGAGT
---AATAAATCTCTGGAAAAGATTTGGGATAACATGACCTGGATGCAGTGGGAAAAAGAAATTGACAACT
ACACAGATTTAATATACACCTTACTTGAAGCATCGCAAAACCAGCAAGAAAAGAATGAAAAGGAATTGTT
GGAATTAGATAAATGGGCAAGTTTGTGGAATTGGTTTGACATAACAAAATGGCTGTGGTATATAAAAATA
TTCATAATGATAGTAGGAGGCTTGATAGGTTTAAGAATAGTTTTTGCTATACTTACTATAGTGAATAGAG
CTAGGCAGGGATACTCACCATTATCGTTTCAGACCCTCCTCCCAGCTCAGAGGGGACCCGACAGGCCCGA
AGGAATCGAAGAAGAAGGTGGAGAGAGAGACAGAGACAGATCAGTTCGATTAGTGGATGGATTCTTAGCA
CTTATCTGGGACGATCTGCGGAGCCTGTGCCTCTTCAGCTACCACCGATTGAGAGACTTACTCTTGATTG
TAACGAGGATTGTGGGACTTCTGGGA---CGCAGGGGGTGGGAAGTCCTCAAGTATTGGTGGAATCTCCT
GCAGTATTGGGGTCAGGAACTAAAGAATAGTGCTGTCAGCTTGCTTAATGCCACAGCTATAGCAGTAGCT
GAGGGGACAGATAGGGTTATAGAAGTATTACAAAGGGCTTGTAGAGCTATTATACACATACCTACGAGAA
TAAGACAGGGCTTGGAAAGGATTTTGCTA
>AY423383 
ATGAAAGTGAAGGGGATCAGGAAGAATTATCAGCTC---TTGTGGAGATGGGGCATC-------------
--------ATGCTCCTTGGGATGTTGATGATCTGTAGTGCTACA---GGAAATTTGTGGGTCACAGTCTA
TTATGGGGTACCTGTGTGGAAAGAAGCAACCACCACTCTCTTTTGTGCATCAGATGCTAAAGCATATGAA
ACAGAGGTACATAATGTTTGGGCCACACATGCCTGTGTACCCACAGACCCTAACCCACAAGAACTAGTAT
TAGAAAATGTGACAGAAAATTTTAATATGTGGAAAAATAACATGGTAGAACAGATGCATGAGGACATAAT
CAGTTTATGGGATGAAAGCCTAAAACCATGTGTGAAATTAACCCCACTCTGTGTTACTTTAAATTGCACT
AAT------------------------------------------------------------GCCAAT-
-----ATTACTAGTTCCAATAATATTACT------AGTTCCAATAATAATAGTAATTTGGAACAGATG--
----------------ATAAGAGAAATAAAAAACTGCTCTTTCAATGTCACCACAACCATAAAAAATAAG
AGACAGAGAGAATTTGCACTGTTGAGTAAACTTGATATAGTACCAATAGAT---AATGAT----------
-----------------------------AGTTATAGT---TATATGTTGATAAATTGTAATACCTCAGT
CATTACACAGGCCTGTCCAAAGGTATCCTTTCAACCAATTCCCATACATTATTGTACCCCGGCTGGTTTT
GCGATTCTAAAATGTAATGATAAGAAGTTTAATGGAACGGGACCATGTAAAAATGTCAGCACAGTACAAT
GTACACATGGAATTAGGCCAGTGGTGTCAACCCAATTACTGTTAAATGGCAGTCTAGCAGAAGAAGATGT
AGTAATTAGATCTAAAAATTTCACAGACAATACTAAAACCATAATAGTACAGCTGAAGGAATCTGTAGAA
ATTAATTGTACAAGACCCAACAATAATACAAGAAAAAGTATACATATAGGACCAGGGAGAGCATTTTATG
CAACAGGAGAAATAACAGGAGATATAAGACAAGCACATTGTAACCTTAGTAGAGCAAAATGGAATGACAC
TTTAAACCAGATAGTTATAAAATTAAGAGAA------TTATATAAG------AATAAAACAATAGTCTTT
AAGCCATCC---TCAGGAGGGGATCCAGANATTGTAATGCACAGTTTTAATTGTAGAGGGGAATTTTTCT
ACTGTAATACAACACAGCTGTTTAATAGTACTTGG------------------------------GATGT
GAATGCTACTGGGAAG------------------GGTACTACAGAATCAAATAGC------------ACT
ATAACACTCCCATGCAGAATAAAACAAATTATAAACAGATGGCAGGAAGTAGGAAAAGCAATGTATGCCC
CTCCCATCAAAGGACAAATTAGCTGTTCATCAAACATCACAGGGCTGCTATTAACAAGNGATGGTGGT--
----AAGAACGAGAGC---------------ATCGAGATCTTTAGACCAGGAGGAGGAGATATGAGAGAC
AATTGGAGAAGTGAATTATATAAATATAAAGTAGTAAAAATTGAGCCATTAGGAGTAGCACCCACCAAGG
CAAAGAGAAGAGTGGTGCAGAGAGAAAAAAGA---GCAATAACG---CTGGGAGCTATGTTCCTTGGGTT
CTTGGGAGCAGCAGGAAGCACTATGGGCGCAGCGTCAATGGCGCTGACGGTACAGGCCAGACAATTATTG
TCTGGTATAGTGCAACAGCAAAACAATTTGCTGAGGGCTATTGAGGCGCAACAGCATCTGTTGCAACTCA
CAGTCTGGGGCATTAAGCAGCTCCAGGCAAGAGTCCTGGCTATAGAAAGATACCTACAGGATCAACAGCT
CCTAGGAATTTGGGGTTGCTCTGGAAAACTCATTTGCACCACTACTGTGCCTTGGAATGCTAGTTGGAGT
---AATAAATCTCTGAATCAGATTTGGGATAACATGACCTGGATGCAGTGGGAGAGAGAAATTGACAATT
ACACAAGTTTAATATACACTCTAATTGAAGACTCGCAGAAACAACAAGAAAAGAATGAACAAGAATTATT
GGAATTGGATACATGGGCAAGTTTGTGGAATTGGTTTAGCATAACAAATTGGCTGTGGTATATAAAAATA
TTCATAATGATAGTAGGAGGTTTAGTAGGGTTAAGAATAGTTTTTATTATACTTTCTATAGTGCATAGAG
TTAGGCAGGGATACTCACCATTGTCATTCCAGACCCACCTCCCAGCTCCGAAGGGACCCGACAGGCCCGA
AGGAATCGAAGAAGAAGGTGGAGAGAGAGACAGAGACGGATCCGGTCCATTAGTGAATGGATTCTTAGCA
ATCATCTGGGTCGACCTGCGGAGCCTGTGCCTCTTCAGCTACCACCGCTTGAGAGACTTACTCTTGATTA
TAGTGAGGATTGTGGAACTTCTGGGA---CGCAGGGGGTGGGGAGCCCTCAAATACTGGTGGAATCTCCT
GCAATATTGGATTCAGGAACTAAGAGGTAGTGCAGTTAGTTTGTTTAATGCCATAGCTATAGCAGTAGCT
GAGGGGACAGATAGGGTTATAGAAACAATACAAAGAACTTTTAGAGCCATTCTCCACATACCTAGAAGAA
TAAGACAGGGCTTAGAAAGGCTTTTACTA
>AY423382 
ATGAAAGTGAGGGGGATCAGGAAGAATTATCAGCTC---TTGTGGAGATGGGGCATC-------------
--------ATGCTCCTTGGGATGTTGATGATCTGTAGTGCTACA---GGAAATTTGTGGGTCACAGTCTA
TTATGGGGTACCTGTGTGGAAAGAAGCAACCACCACACTCTTTTGTGCATCAGATGCTAAAGCATATGAA
ACAGAGGTACATAATGTTTGGGCCACACATGCCTGTGTACCCACAGACCCTAACCCACAAGAACTAGTAT
TAGAAAATGTGACAGAAAATTTTAATATGTGGAAAAATAACATGGTAGAACAGATGCATGAGGACATAAT
CAGTTTATGGGATGAAAGCCTAAAACCATGTGTGAAATTAACCCCACTCTGTGTTACTTTAAATTGCACT
AAT------------------------------------------------------------------G
TCAATATTACTAGTTCCAATAATATTACT------AGTTCCAATAATAATAGTAATTTGGAACAGATG--
----------------ACAAGAGAAATAAAAAACTGCTCTTTCAATGTCACCACAACCATAAGAAATAAG
AGACAGAGAGAATTTGCACTGTTGAGTAAACTTGATATAGTACCAATAGAT---AATGAT----------
-----------------------------AGTTATAGT---TATATGTTGATAAATTGTAATACCTCAGT
CATTACACAGGCCTGTCCAAAGGTATCCTTTCAACCAATTCCCATACATTATTGTACCCCGGCTGGTTTT
GCGATTCTAAAATGTAATGATAAGAAGTTTAATGGAACGGGACCATGTAAAAATGTCAGCACAGTACAAT
GTACACATGGAATTAGGCCAGTGGTGTCAACCCAATTACTGTTAAATGGCAGTCTAGCAGAAGAAGAGGT
AGTAATTAGATCTAAAAATTTCACAGACAATACTAAAACCATAATAGTACAGCTGAGGGAATCTGTAGAA
ATTAATTGTACAAGACCCAACAATAATACAAGAAAAAGTATACATATAGGACCAGGGAGAGCATTTTATG
CAACAGGAGAAATAACAGGAGATATAAGACAAGCACATTGTAACCTTAGTAGAGCAAAATGGAATGACAC
TTTAAACCAGATAGTTATAAAATTAAGAGAA------TTATATAAG------AATAAAACAATAGTCTTT
AATCCATCC---TCAGGAGGGGATCCAGAAATTGTAATGCACAGTTTTAATTGTGGAGGGGAATTTTTCT
ACTGTAATACAACACAGCTGTTTAATAGTACTTGG------------------------------GATGT
GAATGCTACTGGGAAT------------------GGTACTACAGAATCAAATAGC------------ACT
ATAACACTCTCATGCAGAATAAAACAAATTATAAACAGATGGCAGGAAGTAGGAAAAGCAATGTATGCCC
CTCCCATCNAAGGACAAATTAGCTGTTCATCAAACATCACAGGGCTGCTATTAACAAGGGATGGTGGT--
----AAGAACGAGAGCAAC------------ACCGAGATCTTTAGACCTGGAGGAGGAGATATGAGAGAC
AATTGGAGAAGTGAATTATATAAATATAAAGTAGTAAAAATTGAGCCATTAGGAGTAGCACCCACCAAGG
CAAAGAGAAGAGTGGTGCAGAGAGAAAAAAGA---GCAATAACG---CTAGGAGCTATGTTCCTTGGGTT
CTTGGGAGCAGCAGGAAGCACTATGGGCGCAGCGTCAATGGCGCTGACGGTACAGGCCAGACAATTATTG
TCTGGTATAGTGCAACAGCAAAACAATTTGCTGAGGGCTATTGAGGCGCAACAGCATCTGTTGCAACTCA
CAGTCTGGGGCATTAAGCAGCTCCAGGCAAGAGTCCTGGCTATAGAAAGATACCTACAGGATCAACAGCT
CCTAGGAATTTGGGGTTGCTCTGGAAAACTCATTTGCACCACTACTGTGCCTTGGAATGCTAGTTGGAGT
---AATAAATCTCTGAATCAGATTTGGAATAACATGACCTGGATGCAGTGGGAGAGAGAAATTGACAATT
ACACAAGTTTAATATACACTCTAATTGAAGACTCGCAGAAACAACAAGAAAAAAATGAACAAGAATTATT
GGAATTGGATACATGGGCAAGTTTGTGGAATTGGTTTAGCATAACAAATTGGCTGTGGTATATAAAAATA
TTCATAATGATAGTAGGAGGTTTAGTAGGGTTAAGAATAGTTTTTATTGTACTTTCTATAGTGAATAGAG
TTAGGCAGGGATACTCACCATTGTCATTCCAGACCCACCTCCCAGCTCCGAGGGGACCCGACAGGCCCGA
AGGAATCGAAGAAGAAGGTGGAGAGAGAGACAGAGACAGATCCGGTCCCTTAGTGAATGGATTCTTAGCA
ATCATCTGGGTCGACCTGCGGAGCCTGTGCCTCTTCAGCTACCACCGCTTGAGAGACTTACTCTTGATTG
TAGTGAGGATTGTGGAACTTCTGGGA---CGCAGGGGGTGGGAAGCCCTCAAATACTGGTGGAATCTCCT
GCAATATTGGATTCAGGAACTAAGAGGTAGTGCTGTTAGTTTGTTTAATGCCATAGCTATAGCAGTAGCT
GAGGGGACAGATAGGGTTATAGAAACAATACAAAGAACTTTTAGAGCCATTCTCCACATACCTAGAAGAA
TAAGACAGGGCTTAGAAAGGCTTTTACTA
>AY423381 
ATGAAAGTGAGGGGGATCAGGAAGAATTATCAGCTC---TTGTGGAGATGGGGCATC-------------
--------ATGCTCCTTGGGATGTTGATGATCTGTAGTGCTACA---GGAAATTTGTGGGTCACAGTCTA
TTATGGGGTACCTGTGTGGAAAGAAGCAACCACCACTCTCTTTTGTGCATCAGATGCTAAAGCATATGAA
ACAGAGGTACATAATGTTTGGGCCACACATGCCTGTGTACCCACAGACCCTAACCCACAAGAACTAGTAT
TAGAAAATGTGACAGAAAATTTTAATATGTGGAAAAATAACATGGTAGAACAGATGCATGAGGACATAAT
CAGTTTATGGGATGAAAGCCTAAAACCATGTGTGAAATTAACCCCACTCTGTGTTACTTTAAATTGCACT
AAT------------------------------------------------GTCAATATTACTAGTTCC-
--------------------AATAATATT------ACTAGTTCCAATAATAGTAATTTGGAACAGATG--
----------------ACAAGAGAAATAAAAAACTGCTCTTTCAATGTCACCACAACCATAAGAAATAAG
AGACAGAGAGAATTTGCACTGTTGAGTAAACTTGATATAGTACCAATAGAT---AATGAT----------
-----------------------------AGTTATAGT---TATATGTTGATAAATTGTAATACCTCAGT
CATTACACAGGCCTGTCCAAAGGTATCCTTTCAACCAATTCCCATACATTATTGTACCCCGGCTGGTTTT
GCGATTCTAAAATGTAATGATAAGAAGTTTAATGGAACGGGACCATGTAAAAATGTCAGCACAGTACAAT
GTACACATGGAATTAGGCCAGTGGTGTCAACCCAATTACTGTTAAATGGCAGTCTAGCAGAAGAAGAGGT
AGTAATTAGATCTAAAAATTTCACAGACAATACTAAAACCATAATAGTACAGCTGAGGGAATCTGTAGAA
ATTAATTGTACAAGACCCAACAATAATACAAGAAAAAGTATACATATAGGACCAGGGAGAGCATTTTATG
CAACAGGAGAAATAATAGGAGATATAAGACAAGCACATTGTAACCTTAGTAGAGCAAAATGGAATGACAC
TTTAAACCAGATAGTTATAAAATTAAGAGAA------TTATATAAG------AATAAAACAATAGTCTTT
AATCCATCC---TCAGGAGGGGATCCAGAAATTGTAATGCACAGTTTTAATTGTGGAGGGGAATTTTTCT
ACTGTAATACAACACAGCTGTTTAATAGTACTTGG------------------------------GATGT
GAATGCTACTGGGAAT------------------GGTACTACAGAATCAAATAGC------------ACT
ATAACACTCTCATGCAGAATAAAACAAATTATAAACAGGTGGCAGGAAGTAGGAAAAGCAATGTATGCCC
CTCCCATCGAAGGACAAATTAGCTGTTCATCAAACATCACAGGGCTGCTATTAACAAGGGATGGTGGT--
----AAGAACGAGAGCAAC------------ACCGAGATCTTTAGACCTGGAGGAGGAGATATGAGAGAC
AATTGGAGAAGTGAATTATATAAATATAAAGTAGTAAAAATTGAGCCATTAGGAGTAGCACCCACCAAGG
CAAAGAGAAGAGTGGTGCAGAGAGAAAAAAGA---GCAATAACG---CTAGGAGCTATGTTCCTTGGGTT
CTTGGGAGCAGCAGGAAGCACTATGGGCGCAGCGTCAATGGCGCTGACGGTACAGGCCAGACAATTATTG
TCTGGTATAGTGCAACAGCAAAACAATTTGCTGAGGGCTATTGAGGCGCAACAGCATCTGTTGCAACTCA
CAGTCTGGGGCATTAAGCAGCTCCAGGCAAGAGTCCTGGCTATAGAAAGATACCTACAGGATCAACAGCT
CCTAGGAATTTGGGGTTGCTCTGGAAAACTCATTTGCACCACTACTGTGCCTTGGAATGCTAGTTGGAGT
---AATAAATCTCTAAATCAGATTTGGAATAACATGACCTGGATGCAGTGGGAGAGAGAAATTGACAATT
ACACAAGTTTAATATACACTCTAATTGAAGACTCGCAGAAACAACAAGAAAAGAATGAACAAGAATTATT
GGAATTGGATACATGGGCAAGTTTGTGGAATTGGTTTAGCATAACAAATTGGCTGTGGTATATAAAAATA
TTCATAATGATAGTAGGAGGTTTAGTAGGGTTAAGAATAGTTTTTATTGTACTTTCTATAGTGAATAGAG
TTAGGCAGGGATACTCACCATTGTCATTCCAGACCCACCTCCCAGCTCCGAGGGGACCCGACAGGCCCGA
AGGAATCGAAGAAGAAGGTGGAGAGAGAGACAGAGACAGATCCAGTCCATTAGTGAATGGATTCTTAGCA
ATCATCTGGGTCGACCTGCGGAGCCTGTGCCTCTTCAGCTACCACCGCTTGAGAGACTTACTCTTGATTG
TAGTGAGGATTGTGGAACTTCTGGGA---CGCAGGGGGTGGGACGCCCTCAAATACTGGTGGAATCTCCT
GCAATATTGGAGTCAGGAACTAAGAAGTAGTGCTGTTAGTTTGTTTAATGCCATAGCTATAGCAGTAGCT
GAGGGGACAGATAGGGTTATAGAAACAATACAAAGAACTTTTAGAGCCATTCTCCACATACCTAGAAGAA
TAAGACAGGGCTTAGAAAGGCTTTTACTA
>AY423385 
ATGAAAGTGAAGGGGATCAGGAAGAATTATCAGCTC---TTGTGGAGATGGGGCATC-------------
--------ATGCTCCTTGGGATGTTGATGATCTGTAGTGCTACA---GGAAATTTGTGGGTCACAGTCTA
TTATGGGGTACCTGTGTGGAAAGAAGCAACCACCACTCTCTTTTGTGCATCAGATGCTAAAGCATATGAA
ACAGAGGTACATAATGTTTGGGCCACACATGCCTGTGTACCCACAGACCCTAACCCACAAGAACTAGTAT
TAGAAAATGTGACAGAAAATTTTAATATGTGGAAAAATAACATGGTAGAACAGATGCATGAGGACATAAT
CAGTTTATGGGATGAAAGCCTAAAACCATGTGTGAAATTAACCCCACTCTGTGTTACTTTAAATTGCACT
AAT------------------------------------------------------------GCCAAT-
-----ATTACTAGTTCCAATAATATTACT------AGTCCCAATAATAATAGTAATTTGGAACAGATG--
----------------ACAAGAGAAATAAAAAACTGCTCTTTCAATATCACCACAACCATAAGAAATAAG
AGACAGAGAGAATTTGCACTGTTGAGTAAACTTGATATAGTACCAATAGAT---AATGAT----------
-----------------------------AGTTATAGT---TATATGTTGATAAATTGTAATACCTCAGT
CATTACACAGGCCTGTCCAAAGGTATCCTTTCAACCAATTCCCATACATTATTGTACCCCGGCTGGTTTT
GCGATTCTAAAATGTAATGATAAGAAGTTTAATGGAACGGGACCATGTAAAAATGTCAGCACAGTACAAT
GTACACATGGAATTAGGCCAGTGGTGTCAACCCAATTACTGTTAAATGGCAGTCTAGCAGAAGAAGAGGT
AGTAATTAGATCTAAAAATTTCACAGACAATACTAAAACCATAATAGTACAGCTGAAGGAATCTGTAGAA
ATTAATTGTACAAGACCCAACAATAATACAAGAAAAAGTATACATATAGGACCAGGGAGAGCATTTTATG
CAACAGGAGAAATAATAGGAGATATAAGACAAGCACATTGTAACCTTAGTAGAGCAAAATGGAATGACAC
TTTAAACCAGATAGTTATAAAATTAAGAGAA------TTATATAAG------AATAAAACAATAGTCTTT
AAGCCATCC---TCAGGAGGGGATCCAGAAATTGTAATGCACAGTTTTAATTGTAGAGGGGAATTTTTCT
ACTGTAATACAACACAGCTGTTTAATAGTACTTGG------------------------------GATGT
GAATGCTACTGGGAAT------------------GGTACTACAGAATCAAATAGC------------ACT
ATAACACTCCCATGCAGAATAAAACAAATTATAAACAGATGGCAGGAAGTAGGAAAAGCAATGTATGCCC
CTCCCATCGAAGGACAAATTAGCTGTTCATCAAACATCACAGGGCTGCTATTAACAAGGGATGGTGGT--
----AAGAACGAGAGC---------------ACCGAGATCTTTAGACCAGGAGGAGGAGATATGAGAGAC
AATTGGAGAAGTGAATTATATAAATATAAAGTAGTAAAAATTGAGCCATTAGGAGTAGCACCCACCAAGG
CAAAGAGAAGAGTGGTGCAGAGAGAAAAAAGA---GCAATAACG---CTAGGAGCTATGTTCCTTGGGTT
CTTGGGAGCAGCAGGAAGCACTATGGGCGCAGCGTCAACGGCGCTGACGGTACAGGCCAGACAATTATTG
TCTGGTATAGTGCAACAGCAAAACAATTTGCTGAGGGCTATTGAGGCGCAACAGCATCTGTTGCAACTCA
CAGTCTGGGGCATTAAGCAGCTCCAGGCAAGAGTCCTGGCTATAGAAAGATACCTACAGGATCAACAGCT
CCTAGGAATTTGGGGTTGCTCTGGAAAACTCATTTGCACCACTACTGTGCCTTGGAATGCTAGTTGGAGT
---AATAAATCTCTGAATCAGATTTGGGATAACATGACCTGGATGCAGTGGGAGAGAGAAATTGACAATT
ACACAAGTTTAATATACACTCTAATTGAAGACTCGCAGAAACAACAAGAAAAGAATGAACAAGAATTATT
GGCATTGGATACATGGGCAAGTTTGTGGAATTGGTTTAGCATAACAAATTGGCTGTGGTATATAAAAATA
TTCATAATGATAGTAGGAGGTTTAGTAGGGTTAAGAATAGTTTTTATTGTACTTTCTATAGTGAATAGAG
TTAGGCAGGGATACTCACCATTGTCATTCCAGACCCACCTCCCAGCTCCGAGGGGACCCGACAGGCCCGA
AGGAATCGAAGAAGAAGGTGGAGAGAGAGACAGAGACGGATCCGGTCCATTAGTGAATGGATTCTTAGCA
ATCATCTGGGTCGACCTGCGGAGCCTGTGCCTCTTCAGCTACCACCGCTTGAGAGACTTACTCTTGATTG
TAGTGAGGATTNTGGAACTTCTGGGA---CGCAGG-----------------------------------
----------------------------------------------------------------------
----------------------------------------------------------------------
-----------------------------
>AY423384 
ATGAAAGTGAGGGGGATCAGGAAGAATTATCAGCTC---TTGTGGAGATGGGGCATC-------------
--------ATGCTCCTTGGGATGTTGATGATCTGTAGTGCTACA---GGAAATTTGTGGGTCACAGTCTA
TTATGGGGTACCTGTGTGGAAAGAAGCAACCACCACTCTCTTTTGTGCATCAGATGCTAAAGCATATGAA
ACAGAGGTACATAATGTTTGGGCCACACATGCCTGTGTACCCACAGACCCTAACCCACAAGAACTAGTAT
TAGAAAATGTGACAGAAAATTTTAATATGTGGAAAAATAACATGGTAGAACAGATGCATGAGGACATAAT
CAGTTTATGGGATGAAAGCCTAAAACCATGTGTGAAATTAACCCCACTCTGTGTTACTTTAAATTGCACT
AAT------------------------------------------------------------GCCAAT-
-----ATTACTAGTTCCAATAATATTACT------AGTTCCAATAATAATAGTAATTTGGAACAGATG--
----------------ACAAGAGAAATAAAAAACTGCTCTTTCAATGTCACCACAACCATAAAAAATAAG
AGACAGAGAGAATTTGCACTGTTGAGTAAACTTGATATAGTACCAATAGAT---AATGAT----------
-----------------------------AGTTATAGT---TATATGTTGATAAATTGTAATACCTCAGT
CATTACACAGGCCTGTCCAAAGGTATCCTTTCAACCAATTCCCATACATTATTGTACCCCGGCTGGTTTT
GCGATTCTAAAATGTAATGATAAGAAGTTTAGTGGAACGGGACCATGTAAAAATGTCAGCACAGTACAAT
GTACACATGGAATTAGGCCAGTGGTGTCAACCCAATTACTGTTAAATGGCAGTCTAGCAGAAGAAGATGT
AGTAATTAGATCTAAAAATTTCACAGACAATACTAAAACCATAATAGTACAGCTGAAGGAATCTGTAGAA
ATTAATTGTACAAGACCCAACAATAATACAAGAAAAAGTATACATATAGGACCAGGGAGAGCATTTTATG
CAACAGGAGAAATAACAGGAGATATAAGACAAGCACATTGTAACCTTAGTAGAGCAAAATGGAATGACAC
TTTAAACCAGATAGTTAGAAAATTAAGAGAA------TTATATAAG------AATAAAACAATAGTCTTT
AAGCCATCC---TCAGGAGGGGATCCAGAAATTGTAATGCACAGTTTTAATTGTAGAGGGGAATTTTTCT
ACTGTAATACAACACAGCTGTTTAATAGTACTTGG------------------------------GATGT
GAATGCTACTGGGAAT------------------GGTACTACAGAATCAAATAGC------------ACT
ATAACACTCCCATGCAGAATAAAACAAATTATAAACAGATGGCAGGAAGTAGGAAAAGCAATGTATGCCC
CTCCCATCGAAGGACAAATTAGCTGTTCATCAAACATCACAGGGCTGCTATTAACAAGGGATGGTGGT--
----AAGAACGAGAGC---------------ACCGAGATCTTTAGACCAGGAGGAGGAGATATGAGAGAC
AATTGGAGAAGTGAATTATATAAATATAAAGTAGTAAAAATTGAGCCATTAGGAGTAGCACCCACCAAGG
CAAAGAGAAGAGTGGTGCAGAGAGAAAAAAGA---GCAATAACG---CTAGGAGCTATGTTCCTTGGGTT
CTTGGGAGCAGCAGGAAGCACTATGGGCGCAGTGTCAACGGCGCTGACGGTACAGGCCAGACAATTATTG
TCTGGTATAGTGCAACAGCAAAACAATTTGCTGAGGGCTATTGAGGCGCAACAGCATCTGTTGCAACTCA
CAGTCTGGGGCATTAAGCAGCTCCAGGCAAAAGTCCTGGCTATAGAAAGATACCTACAGGATCAACAGCT
CCTAGGAATTTGGGGTTGCTCTGGAAAACTCATTTGCACCACTACTGTGCCTTGGAATGCTAGTTGGAGT
---AATAAATCTCTGAATCAGATTTGGGATAACATGACCTGGATGCAGTGGGAGAGAGAAATTGACAATT
ACACAAGTTTAATATACACTCTAATTGAAGACTCGCAGAAACAACAAGAAAAGAATGAACAAGAATTATT
GGCATTGGATACATGGGCAAGTTTGTGGAATTGGTTTAGCATAACAAATTGGCTGTGGTATATAAAAATA
TTCATAATGATAGTAGGAGGTTTAGTAGGGTTAAGAATAGTTTTTATTGTACTTTCTATAGTGAATAGAG
TTAGGCAGGGATACTCACCATTGTCATTCCAGACCCACCTCCCAGCTCCGAGGGGACCCGACAGGCCCGA
AGGAATCGAAGAAGAAGGTGGAGAGAGAGACAGAGACGGATCCGGTCCATTAGTGAATGGATTCTTAGCA
ATCATCTGGGTCGACCTGCGGAGCCTGTGCCTCTTCAGCTACCACCGCTTGAGAGACTTACTCTTGATTG
TAGTGAGGATTGTGGAACTTCTGGGA---CGCAGGGGGTGGGAAGCCCTCAAATACTGGTGGAATCTCCT
GCAATATTGGATTCAGGAACTAAGGAGTAGTGCTGTTAGTTTGTTTAATGCCATAGCTATAGCAGTAGCT
GAGGGGACAGATAGGGTTATAGAAACAATACAAAGAATTTTTAGAGCCATTCTCCACATACCTAGAAGAA
TAAGACAGGGCTTAGAAAGGCTTTTACTA
>Y13719 
ATGAGAGCGAAGGGGATCAGGAAGAATTATCAGCAC---TGGTGGAAAGGGGGCACC-------------
--------TTGCTCCTTGGGATATTAATGATCTGTAATGCTGCA---GGAAATTTGTGGGTCACAGTCTA
TTATGGGGTACCTGTGTGGAAAGAAGCAACCACCACTCTATTTTGTGCATCAGATGCTAAAGCATATGAT
ACAGAGGTACATAATGTTTGGGCCACACATGCCTGTGTACCCACAGACCCCAACCCACAAGAAATAGTAA
TGCAGAATGTGACAGAAAATTTTAACATGTGGAAAAATAAAATGGTAGAACAGATGCATGAAGATATAAT
TAGTTTATGGGATCAAAGCCTAAAGCCATGTGTAAAATTAACCCCACTTTGTGTTACTTTAAATTGTCAA
AGC---CTAAAG------------------------------------------AAT------AATACC-
--------------------AATAATACC------ACTAATAATAACGGGGTAATACAGGGGGAAGGA--
----------------------GAAATGAAAAATTGCTCTTTCAATATCACCACAAGCATAAGAGATAAG
GTGCAAAAAGAATATGCACTTTTTTATAGAATGGATGTAATACCAATAGAT---AATGAT----------
-----------------------------AATACTAGT---TATAGGTTGATAAATTGTAATACCTCAGT
CATTACACAGGCCTGTCCAAAGGTAACCTTTGAGCCAATTCCCATACATTATTGTGCCCCGGCTGGTTTT
GCGATTCTAAAGTGTAATAATAAGACGTTCAATGGAAAAGGTTCATGTAACAATGTTAGCACAGTACAAT
GTACACATGGAATTAGGCCAGTAGTATCAACTCAACTGCTGTTAAATGGCAGTCTAGCAGAAGAAGAGAT
AGTAATTAGATCAGAAAATTTCATGGACAATGCTAAAATCATAATAGTACAACTGAATGAAACTGTAGAA
ATTAATTGCACAAGACCCAACAACAATACAAGAAAAAGTATAAATATAGGACCAGGCAGAGCATTTTATG
CAACAGGAGACATAATAGGAGATATAAGGCAAGCACATTGTAACATTAGTAGAGCAAAATGGAATAACAC
TTTAGGAAAGATAGTTATAAAATTAAGAGAA------CAATTTGGG------AATAAAACAATAGTCTTT
ACTCAATCT---GCAGGAGGGGACCCAGAAATTGTAATGCACAGTTTTAATTGTGGAGGGGAATTTTTCT
ACTGTAATTCAACACAACTGTTTAATAGTACTTGG------------------------------AATGG
T---ACTGGAGGGTCA------------------AATAACACTGGAGGAAATGAC------------ACA
ATCACACTCCCATGCAGAATAAAACAAATTATAAACATGTGGCAGGAAGTAGGAAAAGCAATGTATGCCC
CTCCCATCAGAGGAATTATTAGCTGTTCATCAAATATTACAGGGCTGATATTAACAAGAGATGGTGGT--
----AACAACAGCACAAACGAT---------ACCGAGACCTTCAGACCCGGAGGAGGTGATATGAGGGAT
AATTGGAGAAGTGAATTATATAAATATAAAGTAGTACAAATTGAACCATTAGGAATAGCACCCACCAAGG
CAAAGAGAAGAGTGGTGCAGAGAGAAAAAAGA---GCGGTGACA---CTAGGAGCTATGTTCCTTGGGTT
CTTGGGAGCAGCAGGAAGCACTATGGGCGCAGCGTCAATAACGCTGACGGTACAGGCCAGACAATTATTG
ACTGGTATAGTGCAACAGCAAAGCAATTTGCTGAGGGCTATTGAGGCGCAACAGCATCTGTTGCAACTCA
CAGTCTGGGGCATCAAGCAACTCCAGGCAAGAGTCCTGGCTGTGGAAAGATACCTAAAGGATCAACAGCT
CCTGGGGATTTGGGGTTGCTCTGGAAAACTCATCTGCACCACTACTGTGCCTTGGAATACTAGTTGGAGT
---AATAAAAATCTGAGTCAGATTTGGGACAACATGACCTGGATGCAGTGGGAAAAAGAAATTGAGAATT
ACACAGACGTAATATACACCTTAATTGAACAATCGCAAAACCAGCAAGAAAAAAATGAACAAGAATTATT
GGAGTTAGATAAATGGGCAAGTTTGTGGAATTGGTTTAGCATAACAAGTTGGCTGTGGTATATAAAAATA
TTCATAATGATAGTAGGAGGCTTGATAGGTTTAAGAATAGTTTTTACTGTACTTTCTATAGTGAATAGAG
TTAGGCAGGGATACTCACCATTATCGTTCCAGACCCGCCTCCCAGCCCAGAGGGGACCCGACAGGCCCGA
AGGAACCGAAGAAGAAGGTGGAGAGAGAGACAGAGACAGATCCGGGCCATTAGTGGATGGATTATTAGCA
ATTATCTGGGTCGATCTGCGGAGCCTGTTCCTCTTCAGCTACCACCACTTGAGAGACTTACTCTTGATTG
TAACGAGGACTGTGGAACTTCTGGGA---CGCAGGGGGTGGGAAGCTCTCAAATATCTGTGGAATCTCCT
ACAGTATTGGAGTCAGGAACTAAAGAATAGTGCTGTTAGCTTGATCAACGCCATAGCCATAGCAGTAGCT
GAGGGGACTGATAGGGCTATAGAAATATTACAAAGAATTTGTAGAGCTATTCTCAACATACCTACGCGAA
TAAGACAGGGCTTAGAAAGGGCTTTGCTA
>JN001997 
ATGAGAGTGAAGGAGAAATATCAGCACTTGTGGAGATGGGGGTGGAGATGGGGCACC-------------
--------ATGCTCCTTGGGATGTTGATGATCTGTAGTGCTACA---GAAAAATTGTGGGTCACAGTCTA
TTATGGGGTACCTGTGTGGAAGGAAGCAACCACCACTCTATTTTGTGCATCAGATGCTAAAGCATATGAT
ACAGAGGTACATAATGTCTGGGCCACACATGCCTGTGTGCCCACAGACCCTGACCCACAAGAAGTAGTAT
TGGAAAATGTGACAGAAGATTTTAACATGTGGAAAAATAACATGGTAGAACAGATGCATGAGGATATAAT
AAACTTATGGGATCAAAGCCTAAAGCCATGTGTAAAATTAACCCCACTCTGTGTTACTTTAAATTGCACT
GAT---AATTTG------------------------------------------AAT------GATACT-
--------------------CATACCAAT---AATAGTAGTGTGAGAAAGATAGAGATAGACAAAGGA--
----------------------GAAATAAAAAATTGCTCTTTCAATGTCACCACAAGCATAAGAGGTAAG
AGGCAGAAAGAATATGCATTTTTTAATAGACTTGATGTAGTACAAATAGAT---AATGAT----------
-----------------------------AATACTAGC---TATAGGTTAATAAATTGTAATACCTCAGT
CATTACACAGGCATGTCCAAAGATATCCTTTGAGCCAATTCCCATACATTATTGTGCCCCGGCTGGTTTT
GCGATTCTAAAGTGTAACAATAAGATGTTCAATGGAACAGGAGCATGTACAAATGTCAGCACAGTACAAT
GTACACATGGAATTAGGCCAGTAGTGTCAACTCAACTGCTGTTAAATGGCAGTCTAGCAGAAAAAGAGGT
AGTAATTAGATCTGAAAATTTCACGAACAATGCTAAAACCATAATAGTACAACTGAATGAATCTGTAGTA
ATTAATTGTACAAGACCCAACAACAATACAAGAAAAAGTATACATATAACACCAGGGAGAGCATTTTATG
CAACAGGGGAAATAATAGGAGATATAAGACAAGCACATTGTAACCTTAGTGAAGCAAAATGGAATAACAC
GCTAAAACAGATAGTTATAAAATTAAGAGAA------CAATTTGGAAAG---AATAAAACAATAGTCTTT
AATCAATCC---TCTGGAGGAGACCCAGAAATTGTAATGCACAGTTTTAATTGTGGAGGGGAATTTTTCT
ACTGTAATACAACACAGCTGTTTAACAGTACTTGG------------AATTCAACACAACGGTTTAATAG
TACTGGGGAT------------------------GATACTGGAGAGTCAAATAAA------------ACT
ATCACACTCCCATGTAGAATAAAACAAATTATAAACATGTGGCAGGAAGTAGGAAAAGCAATGTATGCCC
CTCCCATCAGAGGACAAATTAGCTGTTTATCAAATATTACAGGGCTGATATTAACAAGAGATGGTGGT--
----AATAACAGTGACGCAAACACC------ACCGAGATCTTCAGACCTGGAGGAGGAGATATGAGGGAC
AATTGGAGAAGTGAATTATATAAATATAAAGTAGTAAAAATTGAACCATTAGGAGTAGCACCTACCAAGG
CAAAGAGAAGAGTGGTGCAGAGAGAAAAAAGA---GCAGTGGGAACGCTAGGAGCTATGTTCCTTGGGTT
CTTGGGAGCAGCAGGAAGCACTATGGGCGCAGCGTCAATAACGCTGACGGTACAGGCCAGACTATTATTG
ACTGGTATAGTGCAACAGCAGAACAACCTGCTGAGAGCTATTGAGGCGCAACAGCATCTGTTGCAACTCA
CAGTCTGGGGCATCAAGCAGCTCCAGGCAAGAGTCCTGGCTGTGGAAAGATACCTAAGGGATCAACAGCT
CCTGGGGATTTGGGGTTGCTCTGGAAAACTCATTTGCACCACTACTGTGCCTTGGAATGCTAGTTGGAGT
---AATAAAACTCTAGAAAACATTTGGGATAACATGACCTGGATGCAGTGGGAAAGAGAAATTAGCAATT
ACACAGACTTAATATACACCTTACTTGCAGAATCGCAAAACCAACAAGAAAAGAATGAACAAGAATTATT
GGAATTAGATAAGTGGGCAAGTTTGTGGAATTGGTTTGACATAACAAACTGGCTGTGGTATATAAAAATA
TTCATAATGATAGTAGGAGGATTGGTAGGTTTAAGAATAGTTTTTGCTGTAATTTCTGTAGTGAATAGAG
TTAGGCAGGGATACTCACCATTATCGTTGCAGACCCTCCTCCCAGCACCGAGGGGACCCGACAGGCCCGA
AGGAATCGAAGAAGAAGGTGGAGAGCGAGGCAGAGACAGATCAATTCGATTAGTGGATGGATCCTTGGCA
CTTATCTGGGACGATCTGCGGAGCCTGTGCCTCTTCAGCTACCACCGCTTGAGAGACTTACTCTTGATTG
TAACGAGGATTGTGGAACTTCTGGGA---CGCAGGGGGTGGGAAGCCCTCAAATATTGGTGGAATCTCCT
ACAGTATTGGAGTCAGGAACTAAAGAATAGTGCTGTTAGCTTGCTCAATGCCACAGCCATAGCAGTAGCT
GAGGGGACAGATAGGGTTATAGAAGTAGTACAAGGAGCTTGTAGAGCTATTCGCCACATACCTAGAAGAA
TAAGACAGGGCTTGGAAAGGATTTTGCTA
>JN002005 
ATGAGAGTGAAGGAGAAATATCAGCACTTGTGGAGATGGGGGTGGAGATGGGGCACC-------------
--------ATGCTCCTTGGGATGTTGATGATCTGTAGTGCTACA---GAAAAATTGTGGGTCACAGTCTA
TTATGGGGTACCTGTGTGGAAGGAAGCAACCACCACTCTATTTTGTGCATCAGATGCTAAAGCATATGAT
ACAGAGGTACATAATGTCTGGGCCACACATGCCTGTGTACCCACAGACCCTGACCCACAAGAAGTAGTAT
TGGAAAATGTGACAGAAAATTTTAACATGTGGAAAAATAACATGGTAGAACAGATGCATGAGGATATAAT
AAACTTATGGGATCAAAGCCTAAAGCCATGTGTAAAATTAACCCCACTCTGTGTTACTTTAAATTGCACT
GAT---AATTTG------------------------------------------AAT------GATACT-
--------------------CATACCAAT---AATAGTAGTGTGAGAAAGATAGAGATAGACAAAGGA--
----------------------GAAATAAAAAATTGCTCTTTCAATGTCACCACAAGCATAAGAGGTAAG
ATGCAGAAAGAATATGCATTTTTTAATAGACTTGATGTAGTACAAATAGAT---AATGAT----------
-----------------------------AATACTAGC---TATAGGTTAATAAATTGTAATACCTCAGT
CATTACACAGGCATGTCCAAAGATATCCTTTGAGCCAATTCCCATACATTATTGTGCCCCGGCTGGTTTT
GCGATTCTAAAATGTAACAATAAGATGTTCAATGGAACAGGACCATGTACAAATGTTAGCACAGTACAAT
GTACACATGGAATTAGGCCAGTAGTGTCAACTCAACTGCTGTTAAATGGCAGTCTAGCAGAAAAAGAGGT
AGTAATTAGATCTGAAAATTTCACGGACAATGCTAAAAACATAATAGTACAGCTGAATGAATCTGTAGTA
ATTAATTGTACAAGACCCAACAACAATACAAGAAAAAGTATACATATAGCACCAGGGAGAGCATTTTATG
CAACAGGGGAAATAATAGGAGATATAAGACAAGCACATTGTAACCTTAGTGAAGCAAAATGGAATAACAC
GCTAAAACAGATAGTTATAAAATTAAGAGAA------CAATTTGAA------AATAAAACAATAGTCTTT
AATCAATCC---TCTGGGGGGGACCCAGAAATTGTAATGCACAGTTTTAATTGTGGAGGGGAATTTTTCT
ACTGTAACACAACACAGCTGTTTAATAGTACTTGG------------AATTCAAAACAACTGTTTAATAG
TACTGGGGAT------------------------GATACTGGAGAGTCAAATAAA------------ACT
ATCACACTCCCATGTAGAATAAAACAAATTATAAACATGTGGCAGGAAGTAGGAAAAGCAATGTATGCCC
CTCCCATCAGAGGACAAATTAGATGTTTATCAAATATTACAGGGCTGATATTAACAAGAGATGGTGGT--
----AATAACAGTGACACGAACACC------ACCGAGATCTTCAGACCGGGAGGAGGAGATATGAGGGAC
AATTGGAGAAGTGAACTATATAAATATAAAGTAGTAAAAATTGAACCATTAGGAGTAGCACCTACCAAGG
CAAAGAGAAGAGTGGTGCAGAGAGAAAAAAGA---GCAGTGGGAACGCTGGGAGCTATGTTCCTTGGGTT
CTTGGGAGCAGCAGGAAGCACTATGGGCGCAGCGTCAATAACGCTGACGGTACAGGCCAGACTATTATTG
ACTGGTATAGTGCAACAGCAGAACAACCTGCTGAGGGCTATTGAGGCGCAACAGCATCTGTTGCAACTCA
CAGTCTGGGGCATCAAGCAGCTCCAGGCAAGAGTCCTGGCTGTGGAAAGATACCTAAGGGATCAACAGCT
CCTAGGGATTTGGGGTTGCTCTGGAAAACTCATTTGCACCACCTCTGTGCCTTGGAATGCTAGTTGGAGT
---AATAAAACTCTAGAAAACATTTGGGATAACATGACCTGGATGCAGTGGGAAAGAGAAATTAGCAATT
ACACAGACATAATATACACCTTACTTGCAGAATCGCAGAACCAACAAGAAAAGAATGAACAAGAATTATT
GGAATTAGATAAAGGGGCAAGTTTGTGGAATTGGTTTGACATAACAAACTGGCTGTGGTATATAAAAATA
TTCATAATGATAGTAGGAGGCTTGGTAGGTTTAAGAATAGTTTTTGCTGTAATTTCAATAGTGAATAGAG
TTAGGCAGGGATACTCACCATTATCGTTGCAGACCCACCTCCCAGCTCCGAGGGGACCCGACAGGCCCGA
AGGAACCGAAGAAGAAGGTGGAGAGCGAGGCAGAGACAGATCCATTCGATTAGTGGATGGATCCTTGGCA
CTTATCTGGGACGATCTGCGGAGCCTGTGCCTCTTCAGCTACCACCGCTTGAGAGACTTACTCTTGATTG
TAACGAGGATTGTGGAACTTCTGGGA---CGCAGGGGGTGGGAAGCCCTCAAATATTGGTGGAATCTCCT
ACAGTATTGGAGTCAGGAACTAAAGAATAGTGCTGTTAGCTTGCTCAATGCCACAGCCATAGCAGTAGCT
GAGGGGACAGATAGGGTTATAGAAGTAGTACAAGGAGCTTGTAGAGCTATTCGCCACATACCTAGAAGAA
TAAGACAGGGCTTGGAAAGGATTTTGCTA
>JN002004 
ATGAGAGTGAAGGAGAAATATCAGCACTTGTGGAGATGGGGGTGGAGATGGGGCACC-------------
--------ATGCTCCTTGGGATGTTGATGATCTGTAGTGCTACA---GAAAAATTGTGGGTCACAGTCTA
TTATGGGGTACCTGTGTGGAAGGAAGCAACCACCACTCTATTTTGTGCATCAGATGCTAAAGCATATGAT
ACAGAGGTACATAATGTCTGGGCCACACATGCCTGTGTACCCACAGACCCTGACCCACAAGAAGTAGTAT
TGGAAAATGTGACAGAAGATTTTAACATGTGGAAAAATAACATGGTAGAACAGATGCATGAGGATATAAT
AAACTTATGGGATCAAAGCCTAAAGCCATGTGTAAAATTAACCCCACTCTGTGTTACTTTAAATTGCACT
GAT---AATTTG------------------------------------------AAT------GATACT-
--------------------CATACCAAT---AATAGTAGTGTGAGAAAGATAGAGATAGACAAAGGA--
----------------------GAAATAAAAAATTGCTCTTTCAATGTCACCACAAGCATAAGAGGTAAG
ATGCAGAAAGAATATGCATTTTTTAATAGACTTGATGTAGTACAAATAGAT---AATGAT----------
-----------------------------AATACTAGC---TATAGGTTAATAAATTGTAATACCTCAGT
CATTACACAGGCATGTCCAAAGATATCCTTTGAGCCAATTCCCATACATTATTGTGCCCCGGCTGGTTTT
GCGATTCTAAAGTGTAACAATAAGATGTTCAATGGAACAGGAGCATGTACAAATGTTAGCACAGTACAAT
GTACACATGGAATTCGGCCAGTAGTGTCAACTCAGCTGATGTTAAATGGCAGTCTAGCAGAAGAAGAGGT
AGTAATTAGATCTGAAAATTTCACGAACAATGCTAAAAACATAATAGTACAGCTGAATGAATCTGTAGTA
ATTAATTGTACAAGACCCAACAACAATACAAGAAAAAGTATACATATAGCACCAGGGAGAGCATTTTATG
CAACAGGGGAAATAATAGGAGATATAAGACAAGCACATTGTAACCTTAGTGAAGCAAAATGGAATAACAC
GCTAAAACAGATAGTTATAAAATTAAGAGAA------CAATTTGGG------AATAAAACAATAGTCTTT
AATCAATCC---TCTGGGGGGGACCCAGAAATTGTAATGCACAGTTTTAATTGTGGAGGGGAATTTTTCT
ACTGTAACACAACACAGCTGTTTAATAGTACTTGG------------AATTCAAAACAACTGTTTAATAG
TACTGGGGAT------------------------GATACTGGAGAGTCAAATAAA------------ACT
ATCACACTCCCATGTAGAATAAAACAAATTATAAACATGTGGCAGGAAGTAGGAAAAGCAATGTATGCCC
CTCCCATCAGAGGACAAATTAGATGTTTATCAAATATTACAGGGCTGATATTAACAAGAGATGGTGGT--
----AATAACAGTGACACGAACACC------ACCGAGATCTTCAGACCGGGAGGAGGAGATATGAGGGAC
AATTGGAGAAGTGAACTATATAAATATAAAGTAGTAAAAATTGAACCATTAGGAGTAGCACCTACCAAGG
CAAAGAGAAGAGTGGTGCAGAGAGAAAAAAGA---GCAGTGGGAACGCTGGGAGCTATGTTCCTTGGGTT
CTTGGGAGCAGCAGGAAGCACTATGGGCGCAGCGTCAATAACGCTGACGGTACAGGCCAGACTATTATTG
ACTGGTATAGTGCAACAGCAGAACAACCTGCTGAGGGCTATTGAGGCGCAACAGCATCTGTTGCAACTCA
CAGTCTGGGGCATCAAGCAGCTCCAGGCAAGAGTCCTGGCTGTGGAAAGATACCTAAGGGATCAACAGCT
CCTGGGGATTTGGGGTTGCTCTGGAAAACTCATTTGCACCACCTCTGTGCCTTGGAATGCTAGTTGGAGT
---AATAAAACTCTAGAAAACATTTGGGATAACATGACCTGCATGGAGTGGGAAAGAGAAATTAGCAATT
ACACAGACATAATATACACCTTACTTGCAGAATCGCAGAACCAACAAGAAAAGAATGAACAAGAATTATT
GGAATTAGATAAGTGGGCAAGTTTGTGGAATTGGTTTGACATAACAAACTGGCTGTGGTATATAAAAATA
TTCATAATGATAGTAGGAGGCTTGGTAGGTTTAAGAATAGTTTTTGCTGTAATTTCAATAGTGAATAGAG
TTAGGCAGGGATACTCACCATTATCGTTGCAGACCCACCTCCCAGCTCCGAGGGGACCCGACAGGCCCGA
AGGAACCGAAGAAGAAGGTGGAGAGCGAGGCAGAGACAGATCAATTCGATTAGTGGATGGATCCTTGGCA
CTTATCTGGGACGATCTGCGGAGCCTGTGCCTCTTCAGCTACCACCGCTTGAGAGACTTACTCTTGATTG
TAACGAGGATTGTGGAACTTCTGGGA---CGCAGGGGGTGGGAAGCCCTCAAATATTGGTGGAATCTCCT
ACAGTATTGGAGTCAGGAACTAAAGAATAGTGCTGTTAGCTTGCTCAATGCCACAGCCATAGCAGTAGCT
GAGGGGACAGATAGGGTTATAGAAGTAGTACAAGGAGCTTGTAGAGCTATTCGCCACATACCTAGAAGAA
TAAGACAGGGCTTGGAAAGGATTTTGCTA
>JN002006 
ATGAGAGTGAAGGAGAAATATCAGCACTTGTGGAGATGGGGGTGGAGATGGGGCACC-------------
--------ATGCTCCTTGGGATGTTGATGATCTGTAGTGCTACA---GAAAAATTGTGGGTCACAGTCTA
TTATGGGGTACCTGTGTGGAAGGAAGCAACCACCACTCTATTTTGTGCATCAGATGCTAAAGCATATGAT
ACAGAGGTACATAATGTCTGGGCCACACATGCCTGTGTGCCCACAGACCCTGACCCACAAGAAGTAGTAT
TGGAAAATGTGACAGAAGATTTTAACATGTGGAAAAATAACATGGTAGAACAGATGCATGAGGATATAAT
AAACTTATGGGATCAAAGCCTAAAGCCATGTGTAAAATTAACCCCACTATGTGTTACTTTAAATTGCACT
GAT---AATTTG------------------------------------------AAT------GATACT-
--------------------CATACCAAT---AATAGTAGTGTGAGAAAGATACAGATAGACAAAGGA--
----------------------GAAATAAAAAATTGCTCTTTCAATGTCACCACAAGCATAAGAAAAAAG
ATGCAGAAAGAATATGCATTTTTTAATAGACTTGATGTAGTACAAATAGAT---AATGAT----------
-----------------------------AATACTAGC---TATAGGTTAATAAATTGTAATACCTCAGT
CATTACACAGGCATGTCCAAAGATATCCTTTGAGCCAATTCCCATACATTATTGTGCCCCGGCTGGTTTT
GCGATTCTAAAGTGTAACAATAAGATGTTCAATGGAACAGGAGCATGTACAAATGTTAGCACAGTACAAT
GTACACATGGAATTCGGCCAGTAGTGTCAACTCAGCTGATGTTAAATGGCAGTCTAGCAGAAAAAGAGGT
AGTAATTAGATCTGAAAATTTCACGAACAATGCTAAAAACATAATAGTACAGCTGAATGAATCTGTAGTA
ATTAATTGTACAAGACCCAACAACAATACAAGAAAAAGTATACATATAGCACCAGGGAGAGCATTTTATG
CAACAGGGGAAATAATAGGAGATATAAGACAAGCACATTGTAACCTTAGTGAAGCAAAATGGAATAACAC
TTTAAAACAGATAGTTATAAAATTAAGAGAA------CAATTTGGT------AATAAAACAATAGTCTTT
AATCAATCC---TCTGGAGGGGACCCAGAAATTGTAATGCACAGTTTTAATTGTGGAGGGGAATTTTTCT
ACTGTAACACAACACAGCTGTTTAATAGTACTTGG------------AATTCAACACAACTGTTTAATAG
TACTGGGGAT------------------------GATACTGGAGAGTCAAATAAA------------ACT
ATCACACTCCCATGTAGAATAAAACAAATTATAAACATGTGGCAGGAAGTAGGAAAAGCAATGTATGCCC
CTCCCATCAGAGGACAAATTAGATGTTTATCAAATATTACAGGGCTGATATTAACAAGAGATGGTGGT--
----AATAACAGTGACACGAACACC------ACCGAGATCTTCAGACCGGGAGGAGGAGATATGAGGGAC
AATTGGAGAAGTGAACTATATAAATATAAAGTAGTAAAAATTGAACCATTAGGAGTAGCACCTACCAAGG
CAAAGAGAAGAGTGGTGCAGAGAGAAAAAAGA---GCAGTGGGAACGCTGGGAGCTATGTTCCTTGGGTT
CTTGGGAGCAGCAGGAAGCACTATGGGCGCAGCGTCAATAACGCTGACGGTACAGGCCAGACTATTATTG
ACTGGTATAGTGCAACAGCAGAACAACCTGCTGAGGGCTATTGAGGCGCAACAGCATCTGTTGCAACTCA
CAGTCTGGGGCATCAAGCAGCTCCAGGCAAGAGTCCTGGCTGTGGAAAGATACCTAAGGGATCAACAGCT
CCTAGGGATTTGGGGTTGCTCTGGAAAACTCATTTGCACCACCTCTGTGCCTTGGAATGCTAGTTGGAGT
---AATAAAACTCTAGAAAACATTTGGGATAACATGACCTGGATGCAGTGGGAAAGAGAAATTAGCAATT
ACACAGACATAATATACACCTTACTTGCAGAATCGCAGAACCAACAAGAAAAGAATGAACAAGAATTATT
GGAATTAGATAAGTGGGCAAGTTTGTGGAATTGGTTTGACATAACAAACTGGCTGTGGTATATAAAAATA
TTCATAATGATAGTAGGAGGCTTGGTAGGTTTAAGAATAGTTTTTGCTGTAATTTCAATAGTGAATAGAG
TTAGGCAGGGATACTCACCATTATCGTTGCAGACCCACCTCCCAGCTCCGAGGGGACCCGACAGGCCCGA
AGGAACCGAAGAAGAAGGTGGAGAGCGAGGCAGAGACAGATCAATTCGATTAGTGGATGGATCCTTGGCA
CTTATCTGGGACGATCTGCGGAGCCTGTGCCTCTTCAGCTACCACCGCTTGAGAGACTTACTCTTGATTG
TAACGAGGATTGTGGAACTTCTGGGA---CGCAGGGGGTGGGAAGCCCTCAAATATTGGTGGAATCTCCT
ACAGTATTGGAGTCCAGAACTAAAGAATAGTGCTGTTAGCTTGCTCAATGCCACAGCCATAGCAGTAGCT
GAGGGGACAGATAGGGTTATAGAAGTAGTACAAGGAGCTTGTAGAGCTATTCGCCACATACCTAGAAGAA
TAAGACAGGGCTTGGAAAGGATTTTGCTA
>FJ469761 
ATGAGAGTGACGGAGATCAGGAAGAATTGTCAGCAC---TTGTGGAGATGGGGCATC-------------
--------ATGCTCCTTGGGATGTTAATGATCTGTAAGGCTGCA---GAAAAGTTGTGGGTCACAGTCTA
CTATGGGGTACCTGTGTGGAAAGAAGCAAACACCACTCTATTTTGTGCATCAGATGCTAAAGCATATGAT
ACAGAGGTACATAATGTTTGGGCCACACATGCCTGTGTACCCACAGACCCCAACCCACAAGAAATACTAT
TGGAAAATGTGACAGAAAATTTTAACATGTGGAAAAATAACATGGTAGAACAGATGCATGAGGATATAAT
CAGTTTATGGGATCAAAGCCTAAAGCCATGTGTAAAATTAACCCCACTCTGTGTTACTTTAAATTGCACT
GAT------TTGAAGAATGCTACTAATACCACTAGTAATGCT------------AATAGTACCGCTATT-
--------------------AATGCTACT------AATAGTAACTGGGGACCGCAGATGGAGGAAGGA--
----------------------GAAATAAAAAATTGCTCTTTCAATATCACCACAAACCTAAGAGATAAG
ATGCAA---CAATATGCGCTTTTTTATAAATTTGATTTAGTAGCATTAACT---AGTAGG----------
--------------------------GGTAATAATAGT---TATAGATTGACAGGTTGTAACACCTCAGT
CATTACACAGGCCTGTCCAAAGGTATCCTTTGAGCCAATTCCCATACATTATTGTGCCCCGGCTGGTTTT
GTGATTCTAAAGTGCAGGGATAAGAAATTCAATGGAACAGGACCATGTACAAATGTCAGCACAGTACAAT
GTACACATGGAATTAGGCCAGTAGTATCAACACAACTGCTGTTAAATGGCAGTCTAGCAGAAGAAGAGAT
AGTAATTAGATCCAGCAATTTCACAGACAATACTAAAAACATAATAGTACAGCTGAATGCATCTGTAGTA
ATTAATTGTACAAGACCTAACAACAATACAAGAAGAAGGATGTATATAGGGCAAGGCAGAGCAGTTTATA
CAACAGGACAAATAATAGGAGATATAAGAAAAGCACATTGTAACATTAGTAGAACACAATGGACTAACAC
TTTAGGACAGATAGTTATAAAATTAAGAGAA------CAATTTGGGAAA---AATAAAACAATAGTCTTT
AATCAATCC---TCAGGAGGGGACCCAGAAATTGTAATGCACAGTTTTAATTGTGGAGGGGAATTTTTCT
ACTGTAACTCAACAAAACTGTTTAATAGTACTTGG------------------------AGTGCTAATGG
TACTGGGGAAGAGTCA------------------AATAGCACTGGAGATAATGAT------------AAT
ATCACACTCCCATGCAGAATAAAACAAATTATAAACATGTGGCAGGAAGTAGGAAGAGCAATGTATGCCC
CTCCCATCGGAGGACAAATTAGATGTTCATCAAATATTACAGGGCTGATATTAACAAGAGATGGTGGT--
----AATAACACGAATGAGACTGAG------CCCGAGATCTTCAGACCTGGAGGAGGAAATATGAAGGAC
AATTGGAGAAGTGAATTATATAAATACAAAGTAGTAAAGATTGAACCGTTAGGAGTAGCACCCACCAAGG
CAAAGAGAAGAGTGGTGCAGAGAGAAAAAAGA---GCAGTGGGATTAGTAGGAGCTATGTTCCTTGGGTT
CTTGGGAGCAGCAGGAAGCACTATGGGCGCAGCGGCAATGACGCTGACGGTACAAGCCAGACAATTATTG
TCTGGTATAGTGCAACAGCAGAACAATTTGCTGAGGGCTATTGAGGCGCAACAACATTTGTTGCAACTCA
CAGTCTGGGGCATCAAGCAGCTCCAGGCAAGAATCCTGGCTGTGGAAAGATACCTAAAGGACCAACAGCT
CCTGGGAATTTGGGGTTGCTCTGGAAAACTCATCTGCACCACTACTGTGCCTTGGAACACTAGTTGGAGT
---AATAAATCTCTGAATCAGATTTGGCAAAACATGACCTGGATGGAGTGGGAAAGAGAAATTGATAATT
ACACAAGCTTAATATACACCTTAATTGAAGAATCGCAAAACCAGCAAGAAAAGAATGAACAAGAATTATT
GGAATTAGACAAATGGACAAGTTTGTGGAATTGGTTTAACATAACAAACTGGCTGTGGTATATAAAAATA
TTCATAATGATAGTAGGAGGCTTGATAGGTTTAAGAATAGTTTTTGCTGTACTTTCTATAATAAATAGAG
TTAGGCAGGGATACTCACCCTTGTCGTTCCAGACCCGCCTCCCAGCCTCGAGGGGACCCGACAGGCCCGA
AGGAATCGAAGAAGAAGGTGGAGAGAGAGACAGAGACAGATCCGGTCCATTAGTGACTGGATTCTTAGAA
CTCATCTGGGACGATCTGAGGAGCCTGTGCCTCTTCAGCTACCACCGCTTGAGAGACTTACTCTTGATTG
TAACGAGGATTGTGGAACTTCTGGGA---CGCAGGGGGTGGGAAATCCTCAAATACCTGTGGAATCTCCT
ACAGTATTGGAGTCAGGAACTAAAGAATAGTGCTGTTAGCTTGCTCAATGCCACGGCCATAGCAGTAGCT
GAGGGAACAGATAGGGTTATAGAAATATTACAAAGAGTGTGTAGAGCTATCCTCCACATACCTAGAAGAA
TAAGACAGGGCTTTGAAAGGGCTTTACTA
>HQ216503 
ATGAGAGTGAAGGGGATCAGGAGGAATTATCAAAACTGGTGGTGGAGATGGGGCACC-------------
--------ATGCTCCTTGGGATGTTAATGATTTGTAGTATGGCA---GAACAGTTGTGGGTCACAGTCTA
TTATGGGGTACCTGTGTGGAAAGAAGCAAACACCACTTTATTTTGTGCATCAGATGCTAAAGCATATGAT
ACAGAAGTACATAATGTTTGGGCCACACATGCCTGTGTACCCACAGACCCCAACCCACAAGAAGTAGTAC
TGGCAAATGTGACAGAAAAGTTTAACGGGTGGAAAAATAACATGGTAGAACAGATGCATGAGGATATAAT
TAGTTTATGGGATCAAAGCCTAAAGCCATGTGTAAAATTAACCCCACTCTGTGTTACTTTAATTTGCACT
AAT---TATACC---------------------------AGG------------AAT------GATACT-
--------------------AAGGCTAGC------AATAATAGTACCTGGGGAATGATGGAGGGAGGA--
----------------------GAAATAAAAAACTGCTCTTTCAATGTCACCACAAACATAAGAGACAAG
GTGAAGAAAGAATATGCTCTTTTTTATAATCTTGATGTAATACCAATAGAT---GATGGT----------
-----------------------------AATACCAGC---TATAGGTTAAGAAGTTGTAACACCTCAGT
CATTACACAGGCCTGTCCAAAGGTATCCTTTGAACCAATTCCCATACATTATTGTGCCCCGGCTGGTTTT
GCGATTCTAAAGTGTAACAATAAGACATTCAGTGGAAAAGGACCATGTACAAATGTCAGCACAGTACAAT
GTACACATGGAATTAGGCCAACAGTATCAACTCAACTACTGTTAAATGGCAGTCTAGCAGAAGAAGAGGT
AATAATTAGATCTGCCAACCTCACGGACAATACTAAAACCATAATAGTACAGCTAAATGAATCTGTAGTA
ATTAATTGTACAAGACCCAACAACAATACAAGAAAAGGTATACATATAGGACCAGGGAGAACATTCTATG
CAACAGGAGAAATAATAGGAGATATAAGACAAGCACATTGTAACCTTAGTAGAACAGAATGGAATAACAC
TTTAAAAAAGGTAGTTGAAAAATTAAGAAAA------CAATATCCC------AATAAAACAATAATCTTT
ACTCAACCTGTGCGGGGAGGGGACCCAGAAATTGTAATGCACAGTTTTAATTGTGGAGGGGAATTTTTCT
ACTGTAATACAACACAACTGTTTAATAGTACTTGG------------------------------AATGA
GACTGGGTCA------------------------AATAACACTGAAGGAAATGAC------------ACA
ATCACGCTCCCATGCAGAATAAAACAAATTGTAAACATGTGGCAGGAAGTAGGAAAAGCAATGTATGCCC
CTCCCATCAGAGGACAAATTAGATGTTCATCAAGTATTACAGGGCTGCTATTAACAAGAGATGGTGGT--
----GAAAATACTTCCAATAGC---------AACGAGACCTTCAGACCTGGAGGAGGAGATATGAGGGAC
AATTGGAGAAGTGAATTATATAAATATAAAGTAGTAAAAATTGAACCATTAGGAGTAGCACCAACTAAGG
CAAGGAGAAGAGTGGTGCAGAGAGAAAAAAGA---GCAATAGGA---ATAGGAGCTGTGTTCCTTGGGTT
CTTGGGAGCAGCAGGAAGCACTATGGGCGCAGCGTCAGTGACGCTGACGGTACAGGCCAGACTATTATTG
TCTGGTATAGTGCAACAGCAGAACAACTTGCTGAGGGCTATTGAGGCGCAACAACATATGTTGCAACTCA
CAGTCTGGGGCATCAAGCAGCTCCAGGCAAGAGTCCTGGCTGTGGAAAGATACCTAAAGGATCAACAGCT
CCTGGGGATTTGGGGTTGCTCTGGAAAACTCATCTGCACCACTAATGTGCCTTGGAATAGTAGTTGGAGT
---AATAAATCTTTGGATAAGATTTGGGGTAACATGACATGGATGGAGTGGGAAAGAGAAATTGACAATT
ACACAAGCACAATCTACAGCTTAATTGAAGAATCGCAGAACCAACAAGAAAAGAATGAACTAGAATTATT
GGAATTGGATAAATGGGCAAATTTGTGGAATTGGTTTGACATATCAAATTGGCTGTGGTATATAAAAATA
TTCATAATGATAGTAGGAGGCTTAGTAGGTTTAAGAATAGTTTTTGCTATACTTTCTATAGTGAATAGAG
TTAGGCAGGGATATTCACCATTATCGTTTCAGACCCGCCTCCCAGCCCCGAGGGGACCCGACAGGCCCGA
AGGAATCGAAGAAGAAGGTGGAGAGAGAGACAGAGACACATCCGGTCGATTAGTGCATGGATTATTAGCA
CTCGTCTGGGACGACCTACGGAGCCTGTGCCTTTTCAGCTACCACCGCTTGACAGACTTTCTCTTGATTG
TAACGAGGATTGTGGAACTTCTGGGA---CGCAGGGGGTGGGAAATCCTCAAGTATTGGTGGAATCTCCT
GCAATATTGGAGTCAGGAACTAAAGAATAGTGCTGTTAGCTTGCTTAATGTCACAGCCATAGCAGTAGCT
GAGGGGACAGATAGGGTTATAGGAGGATTACAAAGAGTGTTTAGAGCTTTTCTCCATATACCTAGAAGAA
TAAGACAGGGCTTAGAAAGGGCTTTACTA
>HQ216520 
ATGAGAGTGAAGGGGATCAGGAGGAATTATCAAAACTGGTGGTGGAAATGGGGCACG-------------
--------GTGCTCCTTGGGATATTGATGATCTGTAGTGCTACA---GAAAAATTGTGGGTCACAGTCTA
TTATGGGGTACCTGTGTGGAAAGAAGCAAACACCACTTTATTTTGTGCATCAGATGCTAAAGCATATGAT
ACAGAAGTACATAATGTTTGGGCCACACATGCCTGTGTACCCACAGACCCCAACCCACAAGAAGTAGTAC
TGGCAAATGTGACAGAAAAGTTTAACATGTGGAAAAATAACATGGTAGAACAGATGCATGAGGATATAAT
TAGTTTATGGGATCAAAGCCTAAAGCCATGTGTAAAATTAACCCCACTCTGTGTTACTTTAAATTGCAAT
AAT---TATACC---------------------------AGG------------AAT------GATACT-
--------------------AATGCTAGC------AATAATAGTACCTGGGGAATGATGGAGGGAGGA--
----------------------GAAATAAAAAACTGCTCTTTCAATGTCACCACAAACATAAGAGATAAG
GTGAAGAAAGAATATGCTCTTTTTTATAATCTTGATGTAATACCAATAGAT---GATGGT----------
-----------------------------AATACCAGC---TATAGGTTAAGAAGTTGTAACACCTCAGT
CATTACACAGGCCTGTCCAAAGGTATCCTTTGAACCAATTCCCATACATTATTGTGCCCCGGCTGGTTTT
GCGATTCTAAAGTGTAAAGATAAGAAGTTCAATGGAACAGGACCATGTAGAAATGTCAGCACAATACAAT
GTACACATGGAATTAGGCCAGTAGTATCAACTCAACTACTGTTAAATGGCAGTCTAGCAGAAGAAGAGGT
AATAATTAGATCTGCCAACCTCACGGACAATACTAAAACCATAATAGTACAGCTAAATGAATCTGTAGTA
ATTAATTGTACAAGACCCAACAACAATACAAGAAAAAGTATACATATAGCACCAGGGAGAGCATTTTATG
CAACAGGGGAAATAACAGGAGATATAAGACAAGCACATTGTAACCTTAGTAGAGCAGAATGGAATAAAAC
TTTAGGAAAGGTAGTTGAAAAATTAAGAGAA------CAATTTAAA------AATAAAACAATAACCTTT
AAGCAACCA---TCAGGAGGGGACTTAGAAATTACAATGCATAGTTTTAATTGTGGAGGGGAATTTTTCT
ACTGTAATACAACAGCACTGTTTAATAGCACCTGG------------------AATATTACTGAAGGGTT
AAATAGCACATTCTCA------------------AATAACCCTGAAGGAAATGAC------------ACA
ATCACGCTCCCATGCAGAATAAAACAAATTATAAACATGTGGCAGGAAGTAGGAAAAGCAATGTATGCCC
CTCCCATCAGAGGACAAATTAGATGTTCATCAAATATTACAGGGCTGCTATTAACAAGAGATGGTGGT--
----GATAACAATAACAGTAAC---------AGCGAGATCTTCAGACCTGGAGGAGGAGATATGAGGGAC
AATTGGAGAAGTGAATTATATAAATATAAAGTAGTAAAAATTGAACCATTAGGAGTAGCACCAACTAAGG
CAAGGAGAAGAGTGGTGCAGAGAGAAAAAAGA---GCAGTGGGA---CTAGGAGCTGTGTTCCTTGGGTT
CTTGGGAGCAGCAGGAAGCACTATGGGCGCAGCGTCAGTGACGCTGACGGTACAGGCCAGACTATTATTG
TCTGGTATAGTGCAACAGCAGAACAATTTGCTGAGGGCTATTGAGGCGCAACAACATATGTTGCAACTCA
CAGTCTGGGGCATCAAGCAGCTCCAGGCAAGAATCCTGGCTGTGGAAAGATACCTAAAGGATCAACAGCT
CCTGGGGATTTGGGGTTGCTCTGGAAAACTCATCTGCACCACTAATGTGCCTTGGAATAGTAGTTGGAGT
---AATAAATCTTTGGATAAGATTTGGGGTAACATGACATGGATGGAGTGGGAAAGAGAAATTGACAATT
ACACAAGCACAATATACAGCTTAATTGAAGAATCGCAGAACCAACAAGAAAAGAATGAACTAGAATTATT
GGAATTGGATAAATGGGCAAATTTGTGGAATTGGTTTGACATATCAAACTGGCTGTGGTATATAAAAATA
TTCATAATGATAGTAGGAGGCTTAGTAGGTTTAAGAATAGTTTTTACTGTACTTTCTATAGTAAATAGAG
TTAGGAAAGGATACTCACCATTATCGTTTCAGACCCGCCTCCCAGCCCCGAGGGGACCCGACAGGCCCGA
AGGAATCGAAGAAGAAGGTGGAGAGAGAGACAGAGACACATCCGGTCGATTAGTGCATGGATTATTAGCA
CTCGTCTGGGACGACCTACGGAGCCTGTGCCTGTTCAGCTACCACCGCTTGACAGACTTTCTCTTGATTG
TAACGAGGATTGTGGAACTTCTGGGA---CGCAGGGGGTGGGAAATCCTCAAGTATTGGTGGAATCTCCT
GCAATATTGGAGTCAGGAACTAAAGAATAGTGCTGTTAGCTTGCTTAATGTCACAGCCATAGCAGTAGCT
GAGGGGACAGATAGGGTTGTAGAAGGATTACAAAGAGTGTTTAGAGCTTTTCTCCATATACCTAGAAGAA
TAAGACAGGGCTTAGAAAGGGCTTTGCTA
>HQ216544 
ATGAGAGTGAAGGGGATCAGGAGGAATTATCAAAACTGGTGGTGGAGATGGGGCATG-------------
--------ATGCTCCTTGGGATATTGATGATCTGTAGTGCTACA---GAAAAATTGTGGGTCACAGTCTA
TTATGGGGTACCTGTGTGGAAAGAAGCAAACACCACTTTATTTTGTGCATCAGATGCTAAAGCATATGAT
ACAGAAGTACATAATGTTTGGGCCACACATGCCTGTGTACCCACAGACCCTAACCCACAAGAAGTAGAAT
TAAAAAATGTGACAGAAGACTTTAACATGTGGAAAAATAACATGGTAGAACAGATGCATGAGGATATAAT
TAGTTTATGGGATCAAAGCCTAAAGCCATGTGTAAAATTAACCCCACTCTGTGTTACTTTAATTTGCACT
AAT---TATACC---------------------------AGG------------AAT------GCTACT-
--------------------AATGCTATC------AATAATAGTACCTTGGGAATGATGGAGGGAGGA--
----------------------GAAATAAAAAACTGCTCTTTCAATGTCACCACAAACATAAGAGATAAG
GTGAAGAAAGAATATGCTCTTTTTTATAATCTTGATGTAATACCAATAGAT---GATGGT----------
-----------------------------AATACCAGC---TATAGGTTAAGAAGTTGTAACACCTCAAT
CATTACACAGGCCTGTCCAAAGGTATCCTTTGAACCAATTCCCATACATTATTGTGCCCCGGCTGGTTTT
GCGATTCTAAAGTGTAAAGATAAAAAGTTCAATGGAACAGGACCATGTAGAAATGTCAGCACAATACAAT
GTACACATGGAATTAGGCCAGTAGTATCAACTCAACTACTGTTAAATGGCAGTCTAGCAGAAGAAGAGGT
AATAATTAGATCTGCCAACCTCACGGACAATACTAAAACCATAATAGTACAGCTAAATGAATCTGTAGTA
ATTAATTGTACAAGACCCAACAACAATACAAGAAAAAGTATACATATAGCACCAGGGAGAGCATTTTATG
CAACAGGGGAAATAATAGGAAATATAAGACAAGCACATTGTAACCTTAGTAGAGCAGAATGGAATAAAAC
TTTAGAAAAGGTAGTTGAAAAATTAAGAGAA------CAATTTAAA------AATAAAACAATAACCTTT
AAGCAACCC---TCAGGAGGGGACTTAGAAATTACAATGCATAGTTTTAATTGTGGAGGGGAATTTTTCT
ACTGTAATACAACACAACTGTTTAATAGTACTTGG------------------------------AATGA
GACTGGGTCA------------------------AATAACACTGAAGGAAATGCC------------ACA
ATCACGCTCCCATGCAGAATAAAACAAATTATAAACATGTGGCAGGAAGTAGGAAAAGCAATGTATGCCC
CTCCCATCAGAGGACAAATTAGATGTTCATCAAATATTACAGGGCTGCTATTAACAAGAGATGGTGGT--
----GATAACAATAACAGTAAC---------AACGAGATCTTCAGACCTGGAGGAGGAAATATGAGGGAC
AATTGGAGAAGTGAATTATATAAATATAAAGTAGTAAAAATTGAACCATTAGGAGTAGCACCCACCAGGG
CAAAGAGAAGAGTGGTGCAGAGAGAAAAAAGA---GCAATAGGA---ATAGGAGCTGTGTTCCTTGGGTT
CTTGGGAGCAGCAGGAAGCACTATGGGCGCAGCGTCAATAACGCTGACGGTACAGGCCAGACAATTATTG
TCTGGTATAGTGCAACAGCAGAACAACTTGCTGAGAGCTATTGAGGCGCAACAACATATGTTGCAACTCA
CAGTCTGGGGCATCAAGCAGCTCCAGGCAAGAGTCCTGGCTGTGGAAAGATACCTAAAGGATCAACAGCT
CCTGGGAATTTGGGGTTGCTCTGGAAAACTCATTTGCACCACTAATGTGCCTTGGAATAGTAGTTGGAGT
---AATAAATCTTTGGATAAGATTTGGAACAACATGACCTGGATGGAGTGGGAAAGAGAAATTGACAATT
ACACAGGCATAATATACAACTTAATTGAAGAATCGCAGAACCAGCAAGAAAAGAATGAACTAGAATTATT
GGAATTGGATAAATGGGCAAATTTGTGGAATTGGTTTGACATATCAAACTGGCTGTGGTATATAAAAATA
TTCATAATGATAGTAGGAGGCTTAGTAGGTTTAAGAATAGTTTTTGCTGTACTTTCTATAGTAAATAGAG
TTAGGAAGGGATACTCACCATTATCGTTTCAGACCCGCCTCCCAGCCCCGAGGGGACCCGACAGGCCCGA
AGGAATCGAAGAAGAAGGTGGAGAGAGAGACAGAGACACATCCGGTCGATTAGTGCATGGATTATTAGCA
CTCGTCTGGGACGACCTACGGAGCCTGTGCCTTTTCAGCTACCACCGCTTGACAGACTTTCTCTTGATTG
TAACGAGGATTGTGGAACTTCTGGGA---CGCAGGGGGTGGGAAATCCTCAAGTATTGGTGGAATCTCCT
GCAATATTGGAGTCAGGAACTAAAGAATAGTGCTGTTAGCTTGCTTAATGTCACAGCCATAGCAGTAGCT
GAGGGGACAGATAGGGTTATAGAAGGATTACAAAGAGTGTTTAGAGCTTTTCTCCATATACCTAGAAGAA
TAAGACAGGGCTTAGAAAGGGCTTTGCTA
>HQ216539 
ATGAGAGTGAAGGGGATCAGGAGGAATTATCAAAACTGGTGGTGGAGATGGGGCACC-------------
--------ATGCTCCTTGGGATGTTAATGATTTGTAGTATGGCA---GAACAGTTGTGGGTCACAGTCTA
TTATGGGGTACCTGTGTGGAAAGAAGCAAACACCACTTTATTTTGTGCATCAGATGCTAAAGCATATGAT
ACAGAAGTACATAATGTTTGGGCCACACATGCCTGTGTACCCACAGACCCCAACCCACAAGAAGTAGTAC
TGGCAAATGTGACAGAAAAGTTTAACGGGTGGAAAAATAACATGGTAGAACAGATGCATGAGGATATAAT
TAGTTTATGGGATCAAAGCCTAAAGCCATGTGTAAAATTAACCCCACTCTGTGTTACTTTAATTTGCACT
AAT---TATACC---------------------------AAG------------AAT------GCTAGT-
--------------------AGTAGTGGA------GAGAGTGGG------------ATGGGGGGAGAA--
----------------------GAAATGAAAAACTGCTCTTTCAATGTCACCACAAACATAAGAGACAAG
GTGAAGAAAGAATATGCTCTTTTTTATAATCTTGATGTAATACCAATAGAT---GATGGT----------
-----------------------------AATACCAGC---TATAGGTTAAGAAGTTGTAACACCTCAGT
CATTACACAGGCCTGTCCAAAGGTATCCTTTGAACCAATTCCCATACATTATTGTGCCCCGGCTGGTTTT
GCGATTCTAAAGTGTAACAATAAGACATTCAGTGGAAAAGGACCATGTACAAATGTCAGCACAGTACAAT
GTACACATGGAATTAGGCCAGTAGTATCAACTCAACTACTGTTAAATGGCAGTCTAGCAGAAGAAGAGGT
AATAATTAGATCTGCCAACCTCACGGACAATGCTAAAACCATAATAGTACAGCTAAATGAATCTGTAGTA
ATTAATTGTACAAGACCCAACAACAATACAAGAAAAAGTATACATATAGCACCAGGGAGAGCATTTTATG
CAACAGGGGAAATAATAGGAGATATAAGACAAGCACATTGTAACCTTAGTAGAGCAGAATGGAATAAAAC
TTTAGAAAAGGTAGTTGAAAAATTAAGAGAA------CAATTTAAA------AATAAAACAATAACCTTT
AAGCAAGCC---TCAGGAGGGGACTTAGAAATTACAATGCATAGTTTTAATTGTGGAGGGGAATTTTTCT
ACTGTAATACAACACAACTGTTTAATAGTACTTGG------------------------------AATGA
GACTGGGTCA------------------------AATAACACTAAAGGAAATGAC------------ACA
ATCACGCTCCCATGCAGAATAAAACAAATTGTAAACATGTGGCAGGAAGTAGGAAAAGCAATGTATGCCC
CTCCCATCAGAGGACAAATTAGATGTTCATCAAATATTACAGGGCTGCTATTAACAAGAGATGGTGGT--
----AATAACAATAACAGTAAC---------AACGAGATCTTCAGACCTGGAGGAGGAAATATGAGGGAC
AATTGGAGAAGTGAATTATATAAATATAAAGTAGTAAAAATTGAACCATTAGGAGTAGCACCAACTAAGG
CAAAGAGAAGAGTGGTGCAGAGAGAAAAAAGA---GCAATAGGA---ATAGGAGCTGTGTTCCTTGGGTT
CTTGGGAGCAGCAGGAAGCACTATGGGCGCAGCGTCAATAACGCTGACGGTACAGGCCAGACAATTATTG
TCTGGTATAGTGCAACAGCAGAACAACTTGCTGAGAGCTATTGAGGCGCAACAACATATGTTGCAACTCA
CAGTCTGGGGCATCAAGCAGCTCCAGGCAAGAGTCCTGGCTGTGGAAAGATACCTAAAGGATCAACAACT
CCTGGGGATTTGGGGTTGCTCTGGAAAACTCATTTGCACCACTAATGTGCCTTGGAATAGTAGTTGGAGT
---AATAAATCTTTGGATAAGATTTGGAATAACATGACATGGATGGAGTGGGAAAGAGAAATTGACAATT
ACACAAGCACAATATACAGCTTAATTGAAGAATCGCAGAACCAACAAGAAAAGAATGAACTAGAATTATT
GGAATTGGATAAATGGGCAAATTTGTGGAATTGGTTTGACATATCAAACTGGCTGTGGTATATAAAAATA
TTCATAATGATAGTAGGAGGCTTAGTAGGTTTAAGAATAGTTTTTGCTATACTTTCTATAGTGAATAGAG
TTAGGCAGGGATATTCACCATTATCGTTTCAGACCCGCCTCCCAGCCCCGAGGGGACCCGACAGGCCCGA
AGGAATCGAAGAAGAAGGTGGAGAGAGAGACAGAGACACATCCGGTCGATTAGTGCATGGATTATTAGCA
CTCGTCTGGGACGACCTACGGAGCCTGTGCCTTTTCAGCTACCACCGCTTGACAGACTTTCTCTTGATTG
TAACGAGGATTGTGGAACTTCTGGGA---CGCAGGGGGTGGGAAATCCTCAAGTATTGGTGGAATCTCCT
GCAATATTGGAGTCAGGAACTAAAGAATAGTGCTGTTAGCTTGCTTAATGTCACAGCCATAGCAGTAGCT
GAGGGGACAGATAGGGTTATACAAGTATTACAAAGAGTGTTTAGAGCTTTTCTCCATATACCTAGAAGAA
TAAGACAGGGCTTAGAAAGGGCTTTGCTA
>HQ216534 
ATGAGAGTGAAGGGGATCAGGAGGAATTATCAAAACTGGTGGTGGAGATGGGGCACC-------------
--------ATGCTCCTTGGGATGTTAATGATTTGTAGTATGGCA---GAACAGTTGTGGGTCACAGTCTA
TTATGGGGTACCTGTGTGGAAAGAAGCAAACACCACTTTATTTTGTGCATCAGATGCTAAAGCATATGAT
ACAGAAGTACATAATGTTTGGGCCACACATGCCTGTGTACCCACAGACCCCAACCCACAAGAAGTAGTAC
TGGCAAATGTGACAGAAAAGTTTAACGGGTGGAAAAATAACATGGTAGAACAGATGCATGAGGATATAAT
TAGTTTATGGGATCAAAGCCTAAAGCCATGTGTAAAATTAACCCCACTCTGTGTTACTTTAATTTGCACT
AAT---TATACC---------------------------AAG------------AAT------GCTAGT-
--------------------AGTAGTGGA------GAGAGTGGG------------ATGGGGGGAGAA--
----------------------GAAATGAAAAACTGCTCTTTCAATGTCACCACAAACATAAGAGATAAG
GTGAAGAAAGAATATGCTCTTTTTTATAATCTTGATGTAATACCAATAGAT---GATGGT----------
-----------------------------AATACCAGC---TATAGGTTAAGAAGTTGTAACACCTCAGT
CATTACACAGGCCTGTCCAAAGGTATCCTTTGAACCAATTCCCATACATTATTGTGCCCCGGCTGGTTTT
GCGATTCTAAAGTGTAACAATAAGACATTCAGTGGAAAAGGACCATGTACAAATGTCAGCACAGTACAAT
GTACACATGGAATTAGGCCAGTAGTATCAACTCAACTACTGTTAAATGGCAGTCTAGCAGAAGAAGAGGT
AATAATTAGATCTGCCAACCTCACGGACAATACTAAAACCATAATAGTACAGCTAAATGAATCTGTAGTA
ATTAATTGTACAAGACCCAACAACAATACAAGAAAAAGTATACATATAGCACCAGGGAGAGCATTTTATG
CAACAGGGGAAATAATAGGAGATATAAGACAAGCACATTGTAACATTAGTAGAGCAGAATGGAATAAAAC
TTTAGAAAAGGTAGTTGAAAAATTAAGAGAA------CAATTTAAA------AATAAAACAATAGCCTTT
AAGCAAGCC---TCAGGAGGGGACTTAGAAATTACAATGCATAGTTTTAACTGTGGAGGGGAATTTTTCT
ACTGTAATACAACACAACTGTTTAATAGTACTTGG------------------------------AATGA
GACTGGGTCA------------------------AATAACACTAAAGGAAATGAC------------ACA
ATCACGCTCCCATGCAGAATAAAACAAATTGTAAACATGTGGCAGGAAGTAGGAAAAGCAATGTATGCCC
CTCCCATCAGAGGACAAATTAGATGTTCATCAAATATTACAGGGCTGCTATTAACAAGAGATGGTGGT--
----GATAACAATGACAGTAAC---------AACGAGATCTTCAGACCTGGAGGAGGAAATATGAGGGAC
AATTGGAGAAGTGAATTATATAAATATAAAGTAGTAAAAATTGAACCATTAGGAGTAGCACCAACTAAGG
CAAGGAGAAGAGTGGTGCAGAGAGAAAAAAGA---GCAGTGGGA---CTAGGAGCTATGTTCCTTGGGTT
CTTGGGAGCAGCAGGAAGCACTATGGGCGCAGCGTCAATAACGCTGACGGTACAGGCCAGACAATTATTG
TCTGGTATAGTGCAACAGCAGAACAACTTGCTGAGAGCTATTGAGGCGCAACAACATATGTTGCAACTCA
CAGTCTGGGGCATCAAGCAGCTCCAGGCAAGAGTCCTGGCTGTGGAAAGATACCTAAAGGATCAACAGCT
CCTGGGGATTTGGGGTTGCTCTGGAAAACTCATCTGCACCACTAATGTGCCTTGGAATAGTAGTTGGAGT
---AATAAATCTTTGGATAAGATTTGGGGTAACATGACATGGATGGAGTGGGAAAGAGAAATTGACAATT
ACACAAGCACAATATACAGCTTAATTGAAGAATCGCAGAACCAACAAGAAAAGAATGAACTAGAATTATT
GGAATTGGATAAATGGGCAAATTTGTGGAATTGGTTTGACATATCAAACTGGCTGTGGTATATAAAAATA
TTCATAATGATAGTAGGAGGCTTAGTAGGTTTAAGAATAGTTTTTACTGTACTTTCTATAGTGAATAGAG
TTAGGCAGGGATACTCACCATTATCGTTTCAGACCCGCCTCCCGGCCCCGAGGGGACCCGACAGGCCCGA
AGGAATCGAAGAAGAAGGTGGAGAGAGAGACAGAGACACATCCGGTCGATTAGTGCATGGATTATTAGCA
CTCGTCTGGGACGACCTACGGAGCCTGTGCCTTTTCAGCTACCACCGCTTGACAGACTTTCTCTTGATTG
TAACGAGGATTGTGGAACTTCTGGGA---CGCAGGGGGTGGGAAATCCTCAAGTATTGGTGGAATCTCCT
GCAATATTGGAGTCAGGAACTAAAGAATAGTGCTGTTAGCTTGCTTAATGTCACAGCCATAGCAGTAGCT
GAGGGGACAGATAGGGCTATAGAAGTATTACAAAGAGTGTTTAGAGCTTTTCTCCATATACCTAGAAGAA
TAAGACAGGGCTTAGAAAGGGCTTTGCTA
>HQ216514 
ATGAGAGTGAAGGGGATCAGGAGGAATTATCAAAACTGGTGGTGGAGATGGGGCACC-------------
--------ATGCTCCTTGGGATGTTAATGATTTGTAGTATGGCA---GAACAGTTGTGGGTCACAGTCTA
TTATGGGGTACCTGTGTGGAAAGAAGCAAACACCACTTTATTTTGTGCATCAGATGCTAAAGCATATGAT
ACAGAAGTACATAATGTTTGGGCCACACATGCCTGTGTACCCACAGACCCCAACCCACAAGAAGTAGTAC
TGGCAAATGTGACAGAAAAGTTTAACGGGTGGAAAAATAACATGGTAGAACAGATGCATGAGGATATAAT
TAGTTTATGGGATCAAAGCCTAAAGCCATGTGTAAAATTAACCCCACTCTGTGTTACTTTAATTTGCACT
AAT---TATACC---------------------------AAG------------AAT------GCTAGT-
--------------------AGTAGTGGA------GAGAGTGGG------------ATGGGGGGAGAA--
----------------------GAAATGAAAAACTGCTCTTTCAATGTCACCACAAACATAAGAGATAAG
GTGAAGAAAGAATATGCTCTTTTTTATAATCTTGATGTAATACCAATAGAT---GATGGT----------
-----------------------------AATACCAGC---TATAGGTTAAGAAGTTGTAACACCTCAGT
CATTACACAGGCCTGTCCAAAGGTATCCTTTGAACCAATTCCCATACATTATTGTGCCCCGGCTGGTTTT
GCGATTCTAAAGTGTAACAATAAGACATTCAGTGGAAAAGGACCATGTACAAATGTCAGCACAGTACAAT
GTACACATGGAATTAGGCCAGTAGTATCAACTCAACTACTGTTAAATGGCAGTCTAGCAGAAGAAGAGGT
AATAATTAGATCTGCCAACCTCACGGACAATACTAAAACCATAATAGTACAGCTAAATGAATCTGTAGTA
ATTAATTGTACAAGACCCAACAACAATACAAGAAAAAGTATACATATAGCACCAGGGAGAGCATTTTATG
CAACAGGGGAAATAATAGGAGATATAAGACAAGCACATTGTAACATTAGTAGAGCAGAATGGAATAAAAC
TTTAGAAAAGGTAGTTGAAAAATTAAGAGAA------CAATTTAAA------AATAAAACAATAGCCTTT
AAGCAAGCC---TCAGGAGGGGACTTAGAAATTACAATGCATAGTTTTAATTGTGGAGGGGAATTTTTCT
ACTGTAATACAACACAACTGTTTAATAGTACTTGG------------------------------AATGA
GACTGGGTCA------------------------AATAACACTAAAGGAAATGAC------------ACA
ATCACGCTCCCATGCAGAATAAAACAAATTGTAAACATGTGGCAGGAAGTAGGAAAAGCAATGTATGCCC
CTCCCATCAGAGGACAAATTAGATGTTCATCAAATATTACAGGGCTGCTATTAACAAGAGATGGTGGT--
----GATAACAATAACAGTAAC---------AACGAGATCTTCAGACCTGGAGGAGGAAATATGAGGGAC
AATTGGAGAAGTGAATTATATAAATATAAAGTAGTAAAAATTGAACCATTAGGAGTAGCACCAACTAAGG
CAAGGAGAAGAGTGGTGCAGAGAGAAAAAAGA---GCAGTGGGA---CTAGGAGCTGTGTTCCTTGGGTT
CTTGGGAGCAGCAGGAAGCACTATGGGCGCAGCGTCAATAACGCTGACGGTACAGGCCAGACAATTATTG
TCTGGTATAGTGCAACAGCAGAACAACTTGCTGAGAGCTATTGAGGCGCAACAACATATGTTGCAACTCA
CAGTCTGGGGCATCAAGCAGCTCCAGGCAAGAGTCCTGGCTGTGGAAAGATACCTAAAGGATCAACAGCT
CCTGGGGATTTGGGGGTGCTCTGGAAAACTCATTTGCACCACTAATGTGCCTTGGAATAGTAGTTGGAGT
---AATAAATCTTTGGATAAGATTTGGAATAACATGACCTGGATGGAGTGGGAAAGAGAAATTGACAATT
ACACAGGCATAATATACAACTTAATTGAAGAATCGCAGAACCAACAAGAAAAGAATGAACTAGAATTATT
GGAATTGGATAAATGGGCAAATTTGTGGAATTGGTTTGACATATCAAACTGGCTGTGGTATATAAAAATA
TTCATAATGATAGTAGGAGGCTTAGTAGGTTTAAGAATAGTTTTTACTATACTTTCTATAGTGAATAGAG
TTAGGCAGGGATACTCACCATTATCGTTTCAGACCCGCCTCCCAGCCCCGAGGGGACCCGACAGGCCCGA
AGGAATCGAAGAAGAAGGTGGAAAGAGAGACAGAGACACATCCGGTCGATTAGTGCATGGATTATTAGCA
CTCGTCTGGGACGACCTACGGAGCCTGTGCCTTTTCAGCTACCACCGCTTGACAGACTTTCTCTTGATTG
TAACGAGGATTGTGGAACTTCTGGGA---CGCAGGGGGTGGGAAATCCTCAAGTATTGGTGGAATCTCCT
GCAATATTGGAGTCAGGAACTAAAGAATAGTGCTGTTAGCTTGCTTAATGTCACAGCCATAGCAGTAGCT
GAGGGGACAGATAGGGTTGTAGAAGTATTACAAAGAGTGTTTAGAGCTTTTCTCCATATACCTAGAAGAA
TAAGACAGGGCTTAGAAAGGGCTTTGCTA
>HQ216530 
ATGAGAGTGAAGGGGATCAGGAGGAATTATCAAAACTGGTGGTGGAAATGGGGCACG-------------
--------GTGCTCCTTGGGATATTGATGATCTGTAGTGCTACA---GAAAAATTGTGGGTCACAGTCTA
TTATGGAGTACCTGTGTGGAAAGAAGCAAACACCACTTTATTTTGTGCATCAGATGCTAAAGCATATGAT
ACAGAAGTACATAATGTTTGGGCCACACATGCCTGTGTACCCACAGACCCCAACCCACAAGAAGTAGTAC
TGGCAAATGTGACAGAAAAGTTTAACGGGTGGAAAAATAACATGGTAGAACAGATGCATGAGGATATAAT
TAGTTTATGGGATCAAAGCCTAAAGCCATGTGTAAAATTAACCCCACTCTGTGTTACTTTAATTTGCACT
AAT---TATACC---------------------------AAG------------AAT------GCTAGT-
--------------------AGTAGTGGA------GAGAGTGGG------------ATGGGGGGAGAA--
----------------------GAAATGAAAAACTGCTCTTTCAATGTCACCACAAACATAAGAGATAAG
GTGAAGAAAGAATATGCTCTTTTTTATAATCTTGATGTAATACCAATAGAT---GATGGT----------
-----------------------------AATACCAGC---TATAGGTTAAGAAGTTGTAACACCTCAGT
CATTACACAGGCCTGTCCAAAGGTATCCTTTGAACCAATTCCCATACATTATTGTGCCCCGGCTGGTTTT
GCGATTCTAAAGTGTAACAATAAGACATTCAGTGGAAAAGGACCATGTACAAATGTCAGCACAGTACAAT
GTACACATGGAATTAGGCCAGTAGTATCAACTCAACTACTGTTAAATGGCAGTCTAGCAGAAGAAGAGGT
AATAATTAGATCTGCCAACCTCACGGACAATACTAAAACCATAATAGTACAGCTAAATGAATCTGTAGTA
ATTAATTGTACAAGACCCAACAACAATACAAGAAAAAGTATACATATAGCACCAGGGAGAGCATTTTATG
CAACAGGGGAAATAATAGGAGATATAAGACAAGCACATTGTAACATTAGTAGAGCAGAATGGAATAAAAC
TTTAGAAAAGGTAGTTGAAAAATTAAGAGAA------CAATTTAAA------AATAAAACAATAGCCTTT
AAGCAAGCC---TCAGGAGGGGACTTAGAAATTACAATGCATAGTTTTAATTGTGGAGGGGAATTTTTCT
ACTGTAATACAACACAACTGTTTAATAGTACTTGG------------------------------AATGA
GACTGGGTCA------------------------AATAACACTAAAGGAAATGAC------------ACA
ATCACGCTCCCATGCAGAATAAAACAAATTGTAAACATGTGGCAGGAAGTAGGAAAAGCAATGTATGCCC
CTCCCATCAGAGGACAAATTAGATGTTCATCAAATATTACAGGGCTGCTATTAACAAGAGATGGTGGT--
----GATAACAATAACAGTAAC---------AACGAGATCTTCAGACCTGGAGGAGGAAATATGAGGGAC
AATTGGAGAAGTGAATTATATAAATATAAAGTAGTAAAAATTGAACCATTAGGAGTAGCACCCACCAGGG
CAAAGAGAAGAGTGGTGCAGAGAGAAAAAAGA---GCAATAGGA---ATAGGAGCTGTGTTCCTTGGGTT
CTTGGGAGCAGCAGGAAGCACTATGGGCGCAGCGTCAGTGACGCTGACGGTACAGGCCAGACAATTATTG
TCTGGTATAGTGCAACAGCAGAACAACTTGCTGAGAGCTATTGAAGCGCAACAACATATGTTGCAACTCA
CAGTCTGGGGCATCAAGCAGCTCCAGGCAAGAGTCCTGGCTGTGGAAAGATACCTAAAGGATCAACAGCT
CCTGGGGATTTGGGGTTGCTCTGGAAAACTCATTTGCACCACTAATGTGCCTTGGAATAGTAGTTGGAGT
---AATAAATCTTTGGATAAGATTTGGAATAACATGACCTGGATGGAATGGGAAAGAGAAATTGACAATT
ACACAGGCATAATATACAACTTAATTGAAGAATCGCAGAACCAACAAGAAAAGAATGAACTAGAATTATT
GGAATTGGATAAATGGGCAAATTTGTGGAATTGGTTTGACATATCAAACTGGCTGTGGTATATAAAAATA
TTCATAATGATAGTAGGAGGCTTAGTAGGTTTAAGAATAGTTTTTACTGTACTTTCTATAGTGAATAGAG
TTAGGCAGGGATACTCACCATTATCGTTTCAGACCCGCCTCCCAGCCCCGAGGGGACCCGACAGGCCCGA
AGGAATCGAAGAAGAAGGTGGAGAGAGAGACAGAGACACATCCGGTCGATTAGTGCATGGATTATTAGCA
CTCGTCTGGGACGACCTACGGAGCCTGTGCCTTTTCAGCTACCACCGCTTGACAGACTTTCTCTTGATTG
TAACGAGGATTGTGGAACTTCTGGGA---CGCAGGGGGTGGGAAATCCTCAAGTATTGGTGGAATCTCCT
GCAATATTGGAGTCAGGAACTAAAGAATAGTGCTGTTAGCTTGCTTAATGTCACAGCCATAGCAGTAGCT
GAGGGGACAGATAGGGTTATAGAAGCATTACAAAGAGTGTTTAGAGCTTTTCTCCATATACCTAGAAGAA
TAAGACAGGGCTTAGAAAGGGCTTTGCTA
>HQ216525 
ATGAGAGTGAAGGGGATCAGGAGGAATTATCAAAACTGGTGGTGGAAATGGGGCACG-------------
--------GTGCTCCTTGGGATATTGATGATCTGTAGTGCTACA---GAAAAATTGTGGGTCACAGTCTA
TTATGGAGTACCTGTGTGGAAAGAAGCAAACACCACTTTATTTTGTGCATCAGATGCTAAAGCATATGAT
ACAGAAGTACATAATGTTTGGGCCACACATGCCTGTGTACCCACAGACCCCAACCCACAAGAAGTAGTAC
TGGCAAATGTGACAGAAAAGTTTAACGGGTGGAAAAATAACATGGTAGAACAGATGCATGAGGATATAAT
TAGTTTATGGGATCAAAGCCTAAAGCCATGTGTAAAATTAACCCCACTCTGTGTTACTTTAATTTGCACT
AAT---TATACC----------------------------------------------------------
--------------------AAGAATGCT------AGTAGTAGTGGAGAGAGTGGGATGGGGGGAGAA--
----------------------GAAATGAAAAACTGCTCTTTCAATGTCACCACAAACATAAGAGATAAG
GTGAAGAAAGAATATGCTCTTTTTTATAATCTTGATGTAATACCAATAGAT---GATGGT----------
-----------------------------AATACCAGC---TATAGGTTAAGAAGTTGTAACACCTCAGT
CATTACACAGGCCTGTCCAAAGGTATCCTTTGAACCAATTCCCATACATTATTGTGCCCCGGCTGGTTTT
GCGATTCTAAAGTGTAACAATAAGACATTCAGTGGAAAAGGACCATGTACAAATGTCAGCACAGTACAAT
GTACACATGGAATTAGGCCAGTAGTATCAACTCAACTACTGTTAAATGGCAGTCTAGCAGAAGAAGAGGT
AATAATTAGATCTGCCAACCTCACGGACAATACTAAAACCATAATAGTACAGCTAAATGAATCTGTAGTA
ATTAATTGTACAAGACCCAACAACAATACAAGAAAAAGTATACATATAGCACCAGGGAGAGCATTTTATG
CAACAGGGGAAATAATAGGAGATATAAGACAAGCACATTGTAACATTAGTAGAGCAGAATGGAATAAAAC
TTTAGAAAAGGTAGTTGAAAAATTAAGAGAA------CAATTTAAA------AATAAAACAATAGCCTTT
AAGCAAGCC---TCAGGAGGGGACTTAGAAATTACAATGCATAGTTTTAATTGTGGAGGGGAATTTTTCT
ACTGTAATACAACACAACTGTTTAATAGTACTTGG------------------------------AATGA
GACTGGGTCA------------------------AATAACACTAAAGGAAATGAC------------ACA
ATCACGCTCCCATGCAGAATAAAACAAATTGTAAACATGTGGCAGGAAGTAGGAAAAGCAATGTATGCCC
CTCCCATCAGAGGACAAATTAGATGTTCATCAAATATTACAGGGCTGCTATTAACAAGAGATGGTGGT--
----GATAACAATAACAGTAAC---------AACGAGATCTTCAGACCTGGAGGAGGAAATATGAGGGAC
AATTGGAGAAGTGAATTATATAAATATAAAGTAGTAAAAATTGAACCATTAGGAGTAGCACCCACCAGGG
CAAAGAGAAGAGTGGTGCAGAGAGAAAAAAGA---GCAATAGGA---ATAGGAGCTGTGTTCCTTGGGTT
CTTAGGAGCAGCAGGAAGCACTATGGGCGCAGCGTCAGTGACGCTGACGGTACAGGCCAGACAATTATTG
TCTGGTATAGTGCAACAGCAGAACAACTTGCTGAGAGCTATTGAAGCGCAACAACATATGTTGCAACTCA
CAGTCTGGGGCATCAAGCAGCTCCAGGCAAGAGTCCTGGCTGTGGAAAGATACCTAAAGGATCAACAGCT
CCTGGGGATTTGGGGTTGCTCTGGAAAACTCATTTGCACCACTAATGTGCCTTGGAATAGTAGTTGGAGT
---AATAAATCTTTGGATAAGATTTGGAATAACATGACCTGGATGGAATGGGAAAGAGAAATTGACAATT
ACACAGGCATAATATACAACTTAATTGAAGAATCGCAGAACCAACAAGAAAAGAATGAACTAGAATTATT
AGAATTGGATAAATGGGCAAATTTGTGGAATTGGTTTGACATATCAAACTGGCTGTGGTATATAAAAATA
TTCATAATGATAGTAGGAGGCTTAGTAGGTTTAAGAATAGTTTTTACTGTACTTTCTATAGTGAATAGAG
TTAGGCAAGGATACTCACCATTATCGTTTCAGACCCGCCTCCCAGCCCCGAGGGGACCCGACAGGCCCGA
AGGAATCGAAGAAGAAGGTGGAGAGAGAGACAGAGACACATCCGGTCGATTAGTGCATGGATTATTAGCA
CTCGTCTGGGACGACCTACGGAGCCTGTGCCTTTTCAGCTACCACCGCTTGACAGACTTTCTCTTGATTG
TAACGAGGATTGTGGAACTTCTGGGA---CGCAGGGGGTGGGAAATCCTCAAGTATTGGTGGAATCTCCT
GCAATATTGGAGTCAGGAACTAAAGAATAGTGCTGTTAGCTTGCTTAATGTCACAGCCATAGCAGTAGCT
GAGGGGACAGATAGGGTTATAGAAGCATTACAAAGAGTGTTTAGAGCTTTTCTCCATATACCTAGAAGAA
TAAGACAGGGCTTAGAAAGGGCTTTGCTA
>HQ216529 
ATGAGAGTGAAGGGGATCAGGAGGAATTATCAAAACTGGTGGTGGAAATGGGGCATG-------------
--------GTGCTCCTTGGGATATTGATGATCTGTAGTGCTACA---GAAAAATTGTGGGTCACAGTCTA
TTATGGGGTACCTGTGTGGAAAGAAGCAAACACCACTTTATTTTGTGCATCAGATGCTAAAGCATATGAT
ACAGAAGTACATAATGTTTGGGCCACACATGCCTGTGTACCCACAGACCCCAACCCACAAGAAGTAGTAC
TGGCAAATGTGACAGAAAAGTTTAACGGGTGGAAAAATAACATGGTAGAACAGATGCATGAGGATATAAT
TAGTTTATGGGATCAAAGCCTAAAGCCATGTGTAAAATTAACCCCACTCTGTGTTACTTTAATTTGCACT
AAT---TATACC----------------------------------------------------------
--------------------AAGAATGCT------AGTAGTAGTGGAGAGAGTGGGATGGGGGGAGAA--
----------------------GAAATGAAAAACTGCTCTTTCAATGTCACCACAAACATAAGAGATAAG
GTGAAGAAAGAATATGCTCTTTTTTATAATCTTGATGTAATACCAATAGAT---GATGGT----------
-----------------------------AATACCAGC---TATAGGTTAAGAAGTTGTAACACCTCAGT
CATTACACAGGCCTGTCCAAAGGTATCCTTTGAACCAATTCCCATACATTATTGTGCCCCGGCTGGTTTT
GCGATTCTAAAGTGTAACAATAAGACATTCAGTGGAAAAGGACCATGTACAAATGTCAGCACAGTACAAT
GTACACATGGAATTAGGCCAGTAGTATCAACTCAACTACTGTTAAATGGCAGTCTAGCAGAAGAAGAGGT
AATAATTAGATCTGCCAACCTCACGGACAATACTAAAACCATAATAGTACAGCTAAATGAATCTGTAGTA
ATTAATTGTACAAGACCCAACAACAATACAAGAAAAAGTATACATATAGCACCAGGGAGAGCATTTTATG
CAACAGGGGAAATAATAGGAGATATAAGACAAGCACATTGTAACATTAGTAGAGCAGAATGGAATAAAAC
TTTAGAAAAGGTAGTTGAAAAATTAAGAGAA------CAATTTAAA------AATAAAACAATAGCCTTT
AAGCAAGCC---TCAGGAGGGGACTTAGAAATTACAATGCATAGTTTTAATTGTGGAGGGGAATTTTTCT
ACTGTAATACAACACAACTGTTTAATAGTACTTGG------------------------------AATGA
GACTGGGTCA------------------------AATAACACTAAAGGAAATGAC------------ACA
ATCACGCTCCCATGCAGAATAAAACAAATTATAAACATGTGGCAGGAAGTAGGAAAAGCAATGTATGCCC
CTCCCATCAGAGGACAAATTAGATGTTCATCAAATATTACAGGGCTGCTATTAACAAGAGATGGTGGT--
----GATAACAATAACAGTAAC---------AACGAGATCTTCAGACCTGGAGGAGGAAATATGAGGGAC
AATTGGAGAAGTGAATTATATAAATATAAAGTAGTAAAAATTGAACCATTAGGAGTAGCACCAACTAAGG
CAAAGAGAAGAGTGGTGCAGAGAGAAAAAAGA---GCAATAGGA---ATAGGAGCTGTGTTCCTTGGGTT
CTTGGGAGCAGCAGGAAGCACTATGGGCGCAGCGTCAATAACGCTGACGGTACAGGCCAGACAATTATTG
TCTGGTATAGTGCAACAGCAGAACAACTTGCTGAGAGCTATTGAGGCGCAACAACATATGTTGCAACTCA
CAGTCTGGGGCATCAAGCAGCTCCAGGCAAGAGTCCTGGCTGTGGAAAGATACCTAAAGGATCAACAGCT
CCTGGGGATTTGGGGTTGCTCTGGAAAACTCATTTGCACCACTAATGTGCCTTGGAATAGTAGTTGGAGT
---AATAAATCTTTGGATAAGATTTGGAATAACATGACCTGGATGGAGTGGGAAAGAGAAATTGACAATT
ACACAGGCATAATATACAACTTAATTGAAGAATCGCAGAACCAACAAGAAAAGAATGAACTAGAATTATT
GGAATTGGATAAATGGGCAAATTTGTGGAATTGGTTTGACATATCAAACTGGCTGTGGTATATAAAAATA
TTCATAATGATAGTAGGAGGCTTAGTAGGTTTAAGAATAGTTTTTACTGTACTTTCCATAGTGAATAGAG
TTAGGCAGGGATATTCACCATTATCGTTTCAGACCCGCCTCCCAGCCCCGAGGGGACCCGACAGGCCCGA
AGGAATCGAAGAAGAAGGTGGAGAGAGAGACAGAGACACATCCGGTCGATTAGTGCATGGATTATTAGCA
CTCGTCTGGGACGACCTACGGAGCCTGTGCCTTTTCAGCTACCACCGCTTGACAGACTTTCTCTTGATTG
TAACGAGGATTGTGGAACTTCTGGGA---CGCAGGGGGTGGGAAATCCTCAAGTATTGGTGGAATCTCCT
GCAATATTGGAGTCAGGAACTAAAGAATAGTGCTGTTAGCTTGCTTAATGTCACAGCCATAGCAGTAGCT
GAGGGGACAGATAGGGTTATAGAAGGATTACAAAGAGTGTTTAGAGCTTTTCTCCATATACCTAGAAGAA
TAAGACAGGGCTTAGAAAGGGCTTTGCTA
>HQ216554 
ATGAGAGTGAAGGGGATCAGGAGGAATTATCAAAACTGGTGGTGGAGATGGGGCACC-------------
--------ATGCTCCTTGGGATGTTAATGATTTGTAGTATGGCA---GAACAGTTGTGGGTCACAGTCTA
TTATGGGGTACCTGTGTGGAAAGAAGCAAACACCACTTTATTTTGTGCATCAGATGCTAAAGCATATGAT
ACAGAAGTACATAATGTTTGGGCCACACATGCCTGTGTACCCACAGACCCCAACCCACAAGAAGTAGTAC
TGGCAAATGTGACAGAAAAGTTTAACGGGTGGAAAAATAACATGGTAGAACAGATGCATGAGGATATAAT
TAGTTTATGGGATCAAAGCCTAAAGCCATGTGTAAAATTAACCCCACTCTGTGTTACTTTAATTTGCACT
AAT---TATACC---------------------------AAG------------AAT------GCTAGT-
--------------------AGTAGTGGA------GAGAGTGGG------------ATGGGGGGAGAA--
----------------------GAAATGAAAAACTGCTCTTTCAATGTCACCACAAACATAAGAGATAAG
GTGAAGAAAGAATATGCTCTTTTTTATAATCTTGATGTAATACCAATAGAT---GATGGT----------
-----------------------------AATACCAGC---TATAGGTTAAGAAGTTGTAACACCTCAGT
CATTACACAGGCCTGTCCAAAGGTATCCTGTGAACCAATTCCCATACATTATTGTGCCCCGGCTGGTTTT
GCGATTCTAAAGTGTAACAATAAGACATTCAGTGGAAAAGGACCATGTACAAATGTCAGCACAGTACAAT
GTACACATGGAATTAGGCCAGTAGTATCAACTCAACTACTGTTAAATGGCAGTCTAGCAGAAGAAGAGGT
AATAATTAGATCTGCCAACCTCACGGACAATACTAAAACCATAATAGTACAGCTAAATGAATCTGTAGTA
ATTAATTGTACAAGACCCAACAACAATACAAGAAAAAGTATACATATAGCACCAGGGAGAGCATTTTATG
CAACAGGGGAAATAATAGGAGATATAAGACAAGCACATTGTAACATTAGTAGAGCAGAATGGAATAAAAC
TTTAGAAAAGGTAGTTGAAAAATTAAGAGAA------CAATTTAAA------AATAAAACAATAGCCTTT
AAGCAAGCC---TCAGGAGGGGACTTAGAAATTACAATGCATAGTTTCAATTGTGGAGGGGAATTTTTCT
ACTGTAATACAACACAACTGTTTAATAGTACTTGG------------------------------AATGA
GACTGGGTCA------------------------AATAACACTAAAGGAAATGAC------------ACA
ATCACGCTCCCATGCAGAATAAAACAAATTATAAACATGTGGCAGGAAGTAGGAAAAGCAATGTATGCCC
CTCCCATCAGAGGACAAATTAGATGTTCATCAAATATTACAGGGCTGCTATTAACAAGAGATGGTGGT--
----GATAACAATAACAGTAAC---------AACGAGATCTTCAGACCTGGAGGAGGAAATATGAGGGAC
AATTGGAGAAGTGAATTATATAAATATAAAGTAGTAAAAATTGAACCATTAGGAGTAGCACCCACCAGGG
CAAAGAGAAGAGTGGTGCAGAGAGAAAAAAGA---GCAATAGGA---ATAGGAGCTGTGTTCCTTGGGTT
CTTGGGAGCAGCAGGAAGCACTATGGGCGCAGCGTCAATAACGCTGACGGTACAGGCCAGACAATTATTG
TCTGGTATAGTGCAACAGCAGAACAACTTGCTGAGAGCTATTGAGGCGCAACAACATATGTTGCAACTCA
CAGTCTGGGGCATCAAGCAGCTCCAGGCAAGAGTCCTGGCTGTGGAAAGATACCTAAAGGATCAACAGCT
CCTGGGGATTTGGGGTTGCTCTGGAAAACTCATTTGCACCACTAATGTGCCTTGGAATAGTAGTTGGAGT
---AATAAATCTTTGGATAAGATTTGGAATAACATGACCTGGATGGAGTGGGAAAGAGAAATTGACAACT
ACACAGGCATAATATACAACTTAATTGAAGAATCGCAGAACCAACAAGAAAAGAATGAACTAGAATTATT
GGAATTGGATAAATGGGCAAATTTGTGGAATTGGTTTGACATATCAAACTGGCTGTGGTATATAAAAATA
TTCATAATGATAGTAGGAGGCTTAGTAGGTTTAAGAATAGTTTTTACTGTACTTTCTATAGTGAATAGAG
TTAGGCAGGGATATTCACCATTATCGTTTCAGACCCGCCCCCCAGCCCAGAGGGGACCCGACAGGCCCGA
AGGAATCGAAGAAGAAGGTGGAGAGAGAGACAGAGACACATCCGGTCGATTAGTGCATGGATTATTAGCA
CTCGTCTGGGACGACCTACGGAGCCTGTGCCTTTTCAGCTACCACCGCTTGACAGACTTTCTCTTGATTG
TAACGAGGATTGTGGAACTTCTGGGA---CGCAGGGGGTGGGAAATCCTCAAGTATTGGTGGAATCTCCT
GCAATATTGGAGTCAGGAACTAAAGAATAGTGCTGTTAGCTTGCTTAATGTCACAGCCATAGCAGTAGCT
GAGGGGACAGATAGGGTTGTAGAAGTATTACAAAGAGTGTTTAGAGCTTTTCTCCATATACCTAGAAGAA
TAAGACAGGGCTTAGAAAGGGCTTTGCTA
>HQ216515 
ATGAGAGTGAAGGGGATCAGGAGGAATTATCAAAACTGGTGGTGGAGATGGGGCACC-------------
--------ATGCTCCTTGGGATGTTAATGATTTGTAGTATGGCA---GAACAGTTGTGGGTCACAGTCTA
TTATGGGGTACCTGTGTGGAAAGAAGCAAACACCACTTTATTTTGTGCATCAGATGCTAAAGCATATGAT
ACAGAAGTACATAATGTTTGGGCCACACATGCCTGTGTACCCACAGACCCCAACCCACAAGAAGTAGTAC
TGGCAAATGTGACAGAAAAGTTTAACGGGTGGAAAAATAACATGGTAGAACAGATGCATGAGGATATAAT
TAGTTTATGGGATCAAAGCCTAAAGCCATGTGTAAAATTAACCCCACTCTGTGTTACTTTAATTTGCACT
AAT---TATACC---------------------------AAG------------AAT------GCTAGT-
--------------------AGTAGTGGA------GAGAGTGGG------------ATGGGGGGAGAA--
----------------------GAAATGAAAAACTGCTCTTTCAATGTCACCACAAACATAAGAGATAAG
GTGAAGAAAGAATATGCTCTTTTTTATAATCTTGATGTAATACCAATAGAT---GATGGT----------
-----------------------------AATACCAGC---TATAGGTTAAGAAGTTGTAACACCTCAGT
CATTACACAGGCCTGTCCAAAGGTATCCTTTGAACCAATTCCCATACATTATTGTGCCCCGGCTGGTTTT
GCGATTCTAAAGTGTAACAATAAGACATTCAGTGGAAAAGGACCATGTACAAATGTCAGCACAGTACAAT
GTACACATGGAATTAGGCCAGTAGTATCAACTCAACTACTGTTAAATGGCAGTCTAGCAGAAGAAGAGGT
AATAATTAGATCTGCCAACCTCACGGACAATACTAAAACCATAATAGTACAGCTAAATGAATCTGTAGTA
ATTAATTGTACAAGACCCAACAACAATACAAGAAAAAGTATACATATAGCACCAGGGAGAGCATTTTATG
CAACAGGGGAAATAATAGGAGATATAAGACAAGCACATTGTAACATTAGTAGAGCAGAATGGAATAAAAC
TTTAGAAAAGGTAGTTGAAAAATTAAAAGAA------CAATTTAAA------AATAAAACAATAGCCTTT
AAGCAAGCC---TCAGGAGGGGACTTAGAAATTACAATGCATAGTTTTAATTGTGGAGGGGAATTTTTCT
ACTGTAATACAACACAACTGTTTAATAGTACTTGG------------------------------AATGA
GACTGGGTCA------------------------AATAACACTAAAGGAAATGAC------------ACA
ATCACGCTCCCATGCAGAATAAAACAAATTGTAAACATGTGGCAGGAAGTAGGAAAAGCAATGTATGCCC
CTCCCATCAGAGGACAAATTAGATGTTCATCAAATATTACAGGGCTGCTATTAACAAGAGATGGTGGT--
----GATAACAATAACAGTAAC---------AACGAGATCTTCAGACCTGGAGGAGGAAATATGAGGGAC
AATTGGAGAAGTGAATTATATAAATATAAAGTAGTAAAAATTGAACCATTAGGAGTAGCACCAACCAAGG
CTAAGAGAAGAGTGGTGCAGAGAGAAAAAAGA---GCAATAGGA---ATAGGAGCTGTGTTCCTTGGGTT
CTTGGGAGCAGCAGGAAGCACTATGGGCGCAGCGTCAATAACGCTGACGGTACAGGCCAGACAATTATTG
TCTGGTATAGTGCAACAGCAGAACAACTTGCTGAGAGCTATTGAGGCGCAACAACATATGTTGCAACTCA
CAGTCTGGGGCATCAAGCAGCTCCAGGCAAGAGTCCTGGCTGTGGAAAGATACCTAAAGGATCAACAGCT
CCTGGGGATTTGGGGTTGCTCTGGAAAACTCATTTGCACCACTAATGTGCCTTGGAATAGTAGTTGGAGT
---AATAAATCTTTGGATAAGATTTGGAATAACATGACCTGGATGGAGTGGGAAAGAGAAATTGACAATT
ACACAGGCATAATATACAGCTTAATTGAAGAATCGCAGAACCAACAAGAAAAGAATGAACTAGAATTATT
GGAATTGGATAAATGGGCAAATTTGTGGAATTGGTTTGACATATCAAACTGGCTGTGGTATATAAAAATA
TTCATAATGATAGTAGGAGGCTTAGTAGGTTTAAGAATAGTTTTTACTGTACTTTCTATAGTGAATAGAG
TTAGGCAGGGATACTCACCATTATCGTTTCAGACCCGCCTCCCAGCCCCGAGGGGACCCGACAGGCCAGA
AGGAATCGAAGAAGAAGGTGGAGAGAGAGACAGAGACACATCCGGTCGATTAGTGCATGGATTATTAGCA
CTCGTCTGGGACGACCTACGGAGCCTGTGCCTTTTCAGCTACCACCGCTTGACAGACTTTCTCTTGATTG
TAACGAGGATTGTGGAACTTCTGGGA---CGCAGGGGGTGGGAAATCCTCAAGTATTGGTGGAATCTCCT
GCAATATTGGAGTCAGGAACTAAAGAATAGTGCTGTTAGCTTGCTTAATGTCACAGCCATAGCAGTAGCT
GAGGGGACAGATAGGGCTATAGAAGTATTACAAAGAGTGTTTAGAGCTTTTCTCCATATACCTAGAAGAA
TAAGACAGGGCTTAGAGAGGGCTTTGCTA
>HQ216521 
ATGAGAGTGAAGGGGATCAGGAGGAATTATCAAAACTGGTGGTGGAGATGGGGCACC-------------
--------ATGCTCCTTGGGATGTTAATGATTTGTAGTATGGCA---GAACAGTTGTGGGTCACAGTCTA
TTATGGGGTACCTGTGTGGAAAGAAGCAAACACCACTTTATTTTGTGCATCAGATGCTAAAGCATATGAT
ACAGAAGTACATAATGTTTGGGCCACACATGCCTGTGTACCCACAGACCCCAACCCACAAGAAGTAGTAC
TGGCAAATGTGACAGAAAAGTTTAACGGGTGGAAAAATAACATGGTAGAACAGATGCATGAGGATATAAT
TAGTTTATGGGATCAAAGCCTAAAGCCATGTGTAAAATTAACCCCACTCTGTGTTACTTTAATTTGCACT
AAT---TATACC---------------------------AAG------------AAT------GCTAGT-
--------------------AGTAGTGGA------GAGAGTGGG------------ATGGGGGGAGAA--
----------------------GAAATGAAAAACTGCTCTTTCAATGTCACCACAAACATAAGAGATAAG
GTGAAGAAAGAATATGCTCTTTTTTATAATCTTGATGTAATACCAATAGAT---GATGGT----------
-----------------------------AATACCAGC---TATAGGTTAAGAAGTTGTAACACCTCAGT
CATTACACAGGCCTGTCCAAAGGTATCCTTTGAACCAATTCCCATACATTATTGTGCCCCGGCTGGTTTT
GCGATTCTAAAGTGTAACAATAAGACATTCAGTGGAAAAGGACCATGTACAAATGTCAGCACAGTACAAT
GTACACATGGAATTAGGCCAGTAGTATCAACTCAACTACTGTTAAATGGCAGTCTAGCAGAAGAAGAGGT
AATAATTAGATCTGCCAACCTCACGGACAATACTAAAACCATAATAGTACAGCTAAATGAATCTGTAGTA
ATTAATTGTACAAGACCCAACAACAATACAAGAAAAAGTATACATATAGCACCAGGGAGAGCATTTTATG
CAACAGGGGAAATAATAGGAGATATAAGACAAGCACATTGTAACATTAGTAGAGCAGAATGGAATAAAAC
TTTAGAAAAGGTAGTTGAAAAATTAAGAGAA------CAATTTAAA------AATAAAACAATAGCCTTT
AAGCAAGCC---TCAGGAGGGGACTTAGAAATTACAATGCATAGTTTTAATTGTGGAGGGGAATTTTTCT
ACTGTAATACAACACAACTGTTTAATAGTACTTGG------------------------------AATGA
GACTGGGTCA------------------------AATAACACTAAAGGAAATGAC------------ACA
ATCACGCTCCCATGCAGAATAAAACAAATTATAAACATGTGGCAGGAAGTAGGAAAAGCAATGTATGCCC
CTCCCATCAGAGGACAAATTAGATGTTCATCAAATATTACAGGGCTGCTATTAACAAGAGATGGTGGT--
----GATAACAATAACAGTAAC---------AACGAGATCTTCAGACCTGGAGGAGGAAATATGAGGGAC
AATTGGAGAAGTGAATTATATAAATATAAAGTAGTAAAAATTGAACCATTAGGAGTAGCACCAACTAAGG
CAAAGAGAAGAGTGGTGCAGAGAGAAAAAAGA---GCAATAGGA---ATAGGAGCTGTGTTCCTTGGGTT
CTTGGGAGCAGCAGGAAGCACTATGGGCGCAGCGTCAATAACGCTGACGGTACAGGCCAGACAATTATTG
TCTGGTATAGTGCAACAGCAGAACAACTTGCTGAGAGCTATTGAGGCGCAACAACATATGTTGCAACTCA
CAGTCTGGGGCATCAAGCAGCTCCAGGCAAGAGTCCTGGCTGTGGAAAGATACCTAAAGGATCAACAGCT
CCTGGGGATTTGGGGTTGCTCTGGAAAACTCATTTGCACCACTAATGTGCCTTGGAATAGTAGTTGGAGT
---AATAAATCTTTGGATAAGATTTGGAATAACATGACCTGGATGGAGTGGGAAAGAGAAATTGACAATT
ACACAGGCATAATATACAACTTAATTGAAGAATCGCAGAACCAACAAGAAAAGAATGAACTAGAATTATT
GGAATTGGATAAATGGGCAAATTTGTGGAATTGGTTTGACATATCAAACTGGCTGTGGTATATAAAAATA
TTCATAATGATAGTAGGAGGCTTAGTAGGTTTAAGAATAGTTTTTACTGTACTTTCCATAGTGAATAGAG
TTAGGCAGGGATATTCACCATTATCGTTTCAGACCCGCCTCCCAGCCCCGAGGGGACCCGACAGGCCCGA
AGGAACCGAAGAAGAAGGTGGAGAGAGAGACAGAGACACATCCGGTCGATTAGTGCATGGATTATTAGCA
CTCGTCTGGGACGACCTACGGAGCCTGTGCCTTTTCAGCTACCACCGCTTGACAGACTTTCTCTTGATTG
TAACGAGGATTGTGGAACTTCTGGGA---CGCAGGGGGTGGGAAATCCTCAAGTATTGGTGGAATCTCCT
GCAATATTGGAGTCAGGAACTAAAGAATAGTGCTGTTAGCTTGCTTAATGTCACAGCCATAGCAGTAGCT
GAGGGGACAGATAGGGTTATAGAAGGATTACAAAGAGTGTTTAGAGCTTTTCTCCATATACCTAGAAGAA
TAAGACAGGGCTTAGAAAGGGCTTTGCTA
>HQ216556 
ATGAGAGTGAAGGGGATCAGGAGGAATTATCAAAACTGGTGGTGGAGATGGGGCACC-------------
--------ATGCTCCTTGGGATGTTAATGATTTGTAGTATGGCA---GAACAGTTGTGGGTCACAGTCTA
TTATGGGGTACCTGTGTGGAAAGAAGCAAACACCACTTTATTTTGTGCATCAGATGCTAAAGCATATGAT
ACAGAAGTACATAATGTTTGGGCCACACATGCCTGTGTACCCACAGACCCCAACCCACAAGAAGTAGTAC
TGGCAAATGTGACAGAAAAGTTTAACGGGTGGAAAAATAACATGGTAGAACAGATGCATGAGGATATAAT
TAGTTTATGGGATCAAAGCCTAAAGCCATGTGTAAAATTAACCCCACTCTGTGTTACTTTAATTTGCACT
AAT---TATACC---------------------------AAG------------AAT------GCTAGT-
--------------------AGTAGTGGA------GAGAGTGGG------------ATGGGGGGAGAA--
----------------------GAAATGAAAAACTGCTCTTTCAATGTCACCACAAACATAAGAGATAAG
GTGAAGAAAGAATATGCTCTTTTTTATAATCTTGATGTAATACCAATAGAT---GATGGT----------
-----------------------------AATACCAGC---TATAGGTTAAGAAGTTGTAACACCTCAGT
CATTACACAGGCCTGTCCAAAGGTATCCTTTGAACCAATTCCCATACATTATTGTGCCCCGGCTGGTTTT
GCGATTCTAAAGTGTAACAATAAGACATTCAGTGGAAAAGGACCATGTACAAATGTCAGCACAGTACAAT
GTACACATGGAATTAGGCCAGTAGTATCAACTCAACTACTGTTAAATGGCAGTCTAGCAGAAGAAGAGGT
AATAATTAGATCTGCCAACCTCACGGACAATACTAAAACCATAATAGTACAGCTAAATGAATCTGTAGTA
ATTAATTGTACAAGACCCAACAACAATACAAGAAAAAGTATACATATAGCACCAGGGAGAGCATTTTATG
CAACAGGGGAAATAATAGGAGATATAAGACAAGCACATTGTAACATTAGTAGAGCAGAATGGAATAAAAC
TTTAGAAAAGGTAGTTGAAAAATTAAGAGAA------CAATTTAAA------AATAAAACAATAGCCTTT
AAGCAAGCC---TCAGGAGGGGACTTAGAAATTACAATGCATAGTTTTAATTGTGGAGGGGAATTTTTCT
ACTGTAATACCACACAACTGTTTAATAGTACTTGG------------------------------AATGA
GACTGGGTCA------------------------AATAACACTAAAGGAAATGAC------------ACA
ATCACGCTCCCATGCAGAATAAAACAAATTGTAAACATGTGGCAGGAAGTAGGAAAAGCAATGTATGCCC
CTCCCATCAGAGGACAAATTAGATGTTCATCAAATATTACAGGGCTGCTATTAACAAGAGATGGTGGT--
----GATAACAATAACAGTAAC---------AACGAGATCTTCAGACCTGGAGGAGGAAATATGAGGGAC
AATTGGAGAAGTGAATTATATAAATATAAAGTAGTAAAAATTGAACCATTAGGAGTAGCACCAACTAAGG
CAAAGAGAAGAGTGGTGCAGAGAGAAAAAAGA---GCAATAGGA---ATAGGAGCTGTGTTCCTTGGGTT
CTTGGGAGCAGCAGGAAGCACTATGGGCGCAGCGTCAATAACGCTGACGGTACAGGCCAGACAATTATTG
TCTGGTATAGTGCAACAGCAAAACAACTTGCTGAGAGCTATTGAGGCGCAACAACATATGTTGCAACTCA
CAGTCTGGGGCATCAAGCAGCTCCAGGCAAGAGTCCTGGCTGTGGAAAGATACCTAAAGGATCAACAGCT
CCTGGGGATTTGGGGTTGCTCTGGAAAACTCATTTGCACCACTAATGTGCCTTGGAATAGTAGTTGGAGT
---AATAAATCTTTGGATAAGATTTGGAACAACATGACCTGGATGGAGTGGGAAAGAGAAATTGACAATT
ACACAGGCATAATATACAACTTAATTGAAGAATCGCAGAACCAACAAGAAAAGAATGAACTAGAATTATT
GGAATTGGATAAATGGGCAAATTTGTGGAATTGGTTTGACATATCAAACTGGCTGTGGTATATAAAAATA
TTCATAATGATAGTAGGAGGCTTAGTAGGTTTAAGAATAGTTTTTGCTGTACTTTCTATAGTAAATAGAG
TTAGGAAGGGATACTCACCATTATCGTTTCAGACCCGCCTCCCAGCCCCGAGGGGACCCGACAGGCCCGA
AGGAATCGAAGAAGAAGGTGGAGAGAGAGACAGAGACACATCCGGTCGATTAGTGCATGGATTATTAGCA
CTCGTCTGGGACGACCTACGGAGCCTGTGCCTTTTCAGCTACCACCGCTTGACAGACTTTCTCTTGATTG
TAACGAGGATTGTGGAACTTCTGGGA---CGCAGGGGGTGGGAGATCCTCAAGTATTGGTGGAATCTCCT
GCAATATTGGAGTCAGGAACTAAAGAATAGTGCTGTTAGCTTGCTTAATGTCACAGCCATAGCAGTAGCT
GAGGGGACAGATAGGGTTATAGAAGGATTACAAAGAGTGTTTAGAGCTTTTCTCCATATACCTAGAAGAA
TAAGACAGGGCTTAGAAAGGGCTTTGCTA
>HQ216545 
ATGAGAGTGAAGGGGATCAGGAGGAATTATCAAAACTGGTGGTGGAGATGGGGCACC-------------
--------ATGCTCCTTGGGATGTTAATGATTTATAGTATGGCA---GAACAGCTGTGGGTCACAGTCTA
TTATGGGGTACCTGTGTGGAAAGAAGCAAACACCACTTTATTTTGTGCATCAGATGCTAAAGCATATGAT
ACAGAAGTACATAATGTTTGGGCCACACATGCCTGTGTACCCACAGACCCCAACCCACAAGAAGTAGTAC
TGGCAAATGTGACAGAAAAGTTTAACGGGTGGAAAAATAACATGGTAGAACAGATGCATGAGGATATAAT
TAGTTTATGGGATCAAAGCCTAAAGCCATGTGTAAAATTAACCCCACTCTGTGTTACTTTAATTTGCACT
AAT---TATACC----------------------------------------------------------
--------------------AAGAATGCT------AGTAGTAGTGGAGAGAGTGGGATGGGGGGAGAA--
----------------------GAAATGAAAAACTGCTCTTTCAATGTCACCACAAACATAAGAGATAAG
GTGAAGAAAGAATATGCTCTTTTTTATAATCTTGATGTAATACCAATAGAT---GATGGT----------
-----------------------------AATACCAGC---TATAGGTTAAGAAGTTGTAACACCTCAGT
CATTACACAGGCCTGTCCAAAGGTATCCTTTGAACCAATTCCCATACATTATTGTGCCCCGGCTGGTTTT
GCGATTCTAAAGTGTAACAATAAGACATTCAGTGGAAAAGGACCATGTACAAATGTCAGCACAGTACAAT
GTACACATGGAATTAGGCCAGTAGTATCAACTCAACTACTGTTAAATGGCAGTCTAGCAGAAGAAGAGGT
AATAATTAGATCTGCCAACCTCACGGACAATACTAAAACCATAATAGTACAGCTAAATGAATCTGTAGTA
ATTAATTGTACAAGACCCAACAACAATACAAGAAAAAGTATACATATAGCACCAGGGAGAGCATTTTATG
CAACAGGGGAAATAATAGGAGATATAAGACAAGCACATTGTAACATTAGTAGAGCAGAATGGAATAAAAC
TTTAGAAAAGGTAGTTGAAAAATTAAGAGAA------CAATTTAAA------AACAAAACAATAGCCTTT
AAGCAAGCC---TCAGGAGGGGACTTAGAAATTACAATGCATAGTTTTAATTGTGGAGGGGAATTTTTCT
ACTGTAATACAACACAACTGTTTAATAGTACTTGG------------------------------AATGA
GACTGGGTCA------------------------AATAACACTAAAGGAAATGAC------------ACA
ATCACGCTCCCATGCAGAATAAAACAAATTGTAAACATGTGGCAGGAAGTAGGAAAAGCAATGTATGCCC
CTCCCATCAGAGGACAAATTAGATGTTCATCAAATATTACAGGGCTGCTATTAACAAGAGATGGTGGT--
----GATAACAATAACAGTAAC---------AACGAGATCTTCAGACCTGGAGGAGGAAATATGAGGGAC
AATTGGAGAAGTGAATTATATAAATATAAAGTAGTAAAAATTGAACCATTAGGAGTAGCACCCACCAGGG
CAAAGAGAAGAGTGGTGCAGAGAGAAAAAAGA---GCAATAGGA---ATAGGAGCTGTGTTCCTTGGGTT
CTTGGGAGCAGCAGGAAGCACTATGGGCGCAGCGTCAATAACGCTGACGGTACAGGCCAGACAATTATTG
TCTGGTATAGTGCAACAGCAGAACAACTTGCTGAGAGCTATTGAGGCGCAACAACATATGTTGCAACTCA
CAGTCTGGGGCATCAAGCAGCTCCAGGCAAGAGTCCTGGCTGTGGAAAGATACCTAAAGGATCAACAGCT
CCTGGGGATTTGGGGTTGCTCTGGAAAACTCATTTGCACCACTAATGTGCCTTGGAATAGTAGTTGGAGT
---AATAAATCTTTGGATAAGATTTGGAATAACATGACCTGGATGGAGTGGGAAAGAGAAATTGACAATT
ACACAGGCATAATATACAACTTAATTGAAGAATCGCAGAACCAACAAGAAAAGAATGAACTAGAATTATT
GGAATTGGATAAATGGGCAAATTTGTGGAATTGGTTTGACATATCAAACTGGCTGTGGTATATAAAAATA
TTCATAATGATAGTAGGAGGCTTAGTAGGTTTAAGAATAGTTTTTACTGTACTTTCTATAGTAAATAGAG
TTAGGAAGGGATACTCACCATTATCGTTTCAGACCCGCCTCCCAGCCCCGAGGGGACCCGACAGGCCCGA
AGGAATCGAAGAAGAAGGTGGAGAGAGAGACAGAGACACATCCGGTCGATTAGTGCATGGATTATTAGCA
CTCGTCTGGGACGACCTACGGAGCCTGTGCCTTTTCAGCTACCACCGCTTGACAGACTTTCTCTTGATTG
TAACGAGGATTGTGGAACTTCTGGGA---CGCAGGGGGTGGGAGATCCTCAAGTATTGGTGGAATCTCCT
GCAATATTGGAGTCAGGAACTAAAGAATAGTGCTGTTAGCTTGCTTAATGTCACAGCCATAGCAGTAGCT
GAGGGGACAGATAGGGTTATAGAAGGATTACAAAGAGTGTTTAGAGCTTTTCTCCATATACCTAGAAGAA
TAAGACAGGGCTTAGAAAGGGCTTTGCTA
>JF706396 
ATGAGAGTGAAGGGGATCAGGAGGAATTATCAGGAC---TCATGGAAATGGGGCATC-------------
--------ATGCTCCTTGGGATATTGATGATCTGTAATGCTACA---GACAAATTGTGGGTCACAGTCTA
TTATGGGGTACCTGTGTGGAAAGAAGCAACCACTACTCTATTTTGTGCATCAGATGCTAAAGCATATGAT
ACAGAGGTACATAATGTTTGGGCCACACATGCCTGTGTACCCACAGACCCCAACCCACAAGAAATAAGAT
TGGAAAATGTGACAGAAAATTTTAACATGTGGAGAAATGACATGGTAGAACAGATGCATGAGGATATAAT
CAGTTTATGGGATCAAAGCCTAAAGCCATGTGTAAAATTAACCCCACTCTGTGTTACTTTAAATTGCACT
AAG------------------------------------------------------------GCGAAT-
--------------------ATCACTGGT------GAGGTGAATAGTACTATAGGATTGGAAAAGATA--
----------------------GAAATGAAAAACTGCTCTTTCAATATCACCACAAGCATAAGAGGTAAG
ATGCAGAAAGAATATGCACTTTTTTATAAACCTGATGTAGTACCAATAGAT---GATGAT----------
-----AATACCAACTCTAGTAATACCAACTATACCAGC---TATAGGTTGATAAGTTGTAACACCTCAGT
CATTACACAGGCCTGTCCAAAGGTATCCTTTGAGCCAATTCCCATACATTATTGTGCCCCGGCTGGTTTT
GCGATTCTAAAATGTAATTATAAGAAGTTCAATGGAACAGGACCATGTACAAATGTCAGTACAGTACAAT
GTACACATGGAATTAGGCCAGTAGTGTCAACTCAACTGCTGTTAAATGGCAGTCTAGCAGAAGAAGAGGT
AGTAATTAGATCTGAGAATCTCACAAACAATGCTAAAATCATAATAGTACAGCTGAATGAAACTGTAGAA
ATTAATTGTACAAGACCCGGCAACAATACAAGGAGAAGTATACATATAGGACCAGGGAGAGCATTTTATG
CAACAGGAGAAGTAACAGGAGATATAAGACAAGCACATTGTAACCTTAGTGAAGCAAAATGGAATAACAC
TTTAAAACAGGTGGTTAAAAAATTAAGAGAA------CTATTTAGG------AATAAAACAATAGTCTTT
AATCACTCC---TCAGGAGGGGACCCAGAAATTGTAATGCATAGTTTTAATTGTGGAGGGGAGTTTTTGT
ACTGTAATACATCAAAACTGTTTAATAGTACTTGG------------------------------ACTAA
TGATACTAAAGGGTTA------------------AATAACACTGAAAGAAATGGC------------ACA
TTCATACTCCCATGCAGAATAAAACAAATTATAAACAGGTGGCAGGAAGTAGGAAAAGCAATGTATGCCC
CTCCCATCAGAGGACAAATTAGATGTTCATCAAATATTACAGGGCTGCTATTAATGAGAGATGGTGGT--
----AATACTACCGAGAGCAAGAAC------ACTGAGATCTTCAGACCTGGAGGAGGAGATATGAGGGAC
AATTGGAGAAGTGAATTATATAAATATAAAGTAGTAAAAATTGAACCATTAGGAGTAGCACCCACCAAGG
CAAAGAGAAGAGTGGTGCAGAGGGAAAAAAGA---GCAGTGGGA---ATAGGAGCTGTGTTCCTTGGGTT
CTTGGGAGCAGCAGGAAGCACTATGGGCGCAGCGTCAATGACGCTGACGGTACAGGCCAGACAATTATTG
TCTGGTATAGTGCAGCAGCAGAACAATCTGCTGAGGGCTATTGAGGCGCAACAGCATCTGTTGCAACTCA
CTGTCTGGGGCATCAAGCAGCTCCAGGCAAGAGTCCTGGCTGTGGAGAGATACCTAAAGGATCAACAGCT
CCTGGGGATTTGGGGTTGCTCTGGAAAACTCATCTGCACCACTGCTGTGCCTTGGAATGCTAGTTGGAGT
AAAAATAAATCTCTGGATGATATTTGGAATAACATGACCTGGATGGAGTGGGAAAGGGAAATTGACAATT
ACACACAATTAATATACAACTTAATTGAAGAATCGCAGAACCAGCAAGAAAAGAATGAACAAGAATTATT
GGAATTGGATAAATGGGCAAGTTTGTGGAATTGGTTTAGCATATCAAACTGGCTGTGGTATATAAAAATA
TTCATAATGATAGTAGGAGGCTTGATAGGTTTAAGAATAGTTTTTACTGTACTTTCTTTAGTGAATAGAG
TTAGGAAGGGATACTCACCATTATCGTTTCAGACCCGCTTCCCAGCCTCGAGGGGACCCGACAGGCCCGA
AGGAATCGAAGAAGAAGGTGGAGAAAGAGACAGAGACAGATCCAGTCCATTAGTGAACGGATTCTTGGCA
CTTTTCTGGGTCGATCTGAGGAACCTGTGCCTCTTCAGCTACCACCTCTTGAGAGACTTACTCTTGATTG
TAACGAGGATTGTGGAACTTCTGGGA---CGCAGGGGGTGGGAAGCCCTCAAATATGTGTGGAATCTCCT
GCAGTATTGGAGTCAGGAACTAAAGAATAGTGCTGTTAGCTTGCTCAACGCCACAGCCATAGCAGTAGCT
GAGGGGACAGATAGGGTTATAGAAGTAGTACAAAGAGCTTGTAGGGCTATTCTCAACATACCTAGAAGAA
TAAGACAGGGCTTGGAAAGGGCTTTGCTA
>JF706391 
ATGAGAGTGAGGGGGATCAGGAGGAATTATCAGGAC---TTATGGAGATGGGGCATC-------------
--------ATGCTCCTTGGGATATTGATGATCTGTAATGCTAAC------AAATTGTGGGTCACAGTCTA
TTATGGGGTACCTGTGTGGAAAGAAGCAACCACTACTCTATTTTGTGCATCAGATGCTAAAGCATATGAT
ACAGAGGTACATAATGTTTGGGCCACACATGCCTGTGTACCCACAGACCCCAACCCACAAGAAATAAGAT
TGGAAAATGTGACAGAAAATTTTAACATGTGGAGAAATGACATGGTAGAACAGATGCATGAGGATATAAT
CAGTTTATGGGATCAAAGCCTAAAGCCATGTGTAAAATTAACCCCACTCTGTGTTACTTTAAACTGCACT
AAG------------------------------------------------------------GCGAAT-
--------------------ATTACTGGT------GAGGTGAATAGTACTATAGGATTGGAAAAGATA--
----------------------GAAATGAAAAACTGCTCTTTCAATATCACCACAAGCATAAGAGGTAAG
ATGCAGAAAGAATATGCACTTTTTTATAAACCTGATGTAGTACCAATGGAT---GATGAT----------
-----AATACCAACTCTAGTAATACCAACTATACCAGC---TATAGGTTGATAAGTTGTAACACCTCAGT
CATTACACAGGCCTGTCCAAAGGTATCCTTTGAGCCAATTCCCATACATTATTGTGCCCCGGCTGGTTTT
GCGATTCTAAAATGTAATGATAAGAAGTTCAATGGAACAGGACCATGTACAAATGTCAGTACAGTACAAT
GTACACATGGAATTAGGCCAGTAGTGTCAACTCAATTGCTGTTAAATGGCAGTCTAGCAGAAGAAGAGGT
AGTAATTAGATCTGAGAATCTCACAAACAATGCTAAAATCATAATAGTACAGCTGAATGAAACTGTAGAA
ATTAATTGTACAAGACCCGGCAACAATACAAGGAGAAGTATTCATATAGGACCAGGGAGAGCATTTTATG
CAACAGGAGAAGTAACAGGAGATATAAGACAAGCACATTGTAACCTTAGTGAAGCAAAATGGAATAACAC
TTTAAAACAGGTAGTTAAAAAATTAAGAGAA------CTATTTAGG------AATAAAACAATAGTCTTT
AATCACTCC---TCAGGAGGGGACCCAGAAATTGTAATGCATAGTTTTAATTGTGGAGGGGAATTTTTCT
ACTGTAATACATCAAAACTGTTTAATAGTACTTGG------------------------------ACTAA
TACTACTGAAGGGTTA------------------AATAAAACTGAAAGAAATGGC------------ACA
TTCATACTCCCATGCAGAATAAAACAAATTATAAACAGGTGGCAGGAAGTAGGAAAAGCAATGTATGCCC
CTCCCATCAGAGGACAAATTAGATGTTCATCAAATATTACAGGGCTGCTATTAATGAGAGATGGTGGT--
----AATACTACCGAGAGCAAGAAC------ACCGAGATCTTCAGACCTGGAGGAGGAGATATGAGGGAC
AATTGGAGAAGTGAATTATATAAATATAAAGTAGTAAAAATTGAACCATTAGGAGTAGCACCCACCAAGG
CAAAGAGAAGAGTGGTGCAGAGGGAAAAAAGA---GCAGTGGGA---ATAGGAGCTGTGTTCCTTGGGTT
CTTGGGAGCAGCAGGAAGCACTATGGGCGCAGCGTCAATGACGCTGACGGTACAGGCCAGACAATTATTG
TCTGGTATAGTGCAGCAGCAGAACAATCTGCTGAGGGCTATTGAGGCGCAACAGCACCTGTTGCAACTCA
CAGTCTGGGGCATCAAGCAGCTCCAGGCAAGAGTCCTGGCTGTGGAGAGATACCTAAAGGATCAACAGCT
CCTGGGGATTTGGGGTTGCTCTGGAAAACTCATCTGCACCACTGCTGTGCCTTGGAATGCTAGTTGGAGT
AAAAATAGATCTCTGGATGATATTTGGAATAACATGACCTGGATGGAGTGGGAAAGGGAAATTGACAATT
ACACACAATTAATATACAACTTAATTGAAGAATCGCAGAACCAGCAAGAAAAGAATGAACAAGAATTATT
GGAATTGGATAAATGGGCAAGTTTGTGGAATTGGTTTAGCATATCAAATTGGCTGTGGTATATAAAAATA
TTCATAATGATAGTAGGAGGCTTGATAGGTTTAAGAATAGTTTTTACTGTACTTTCTTTAGTGAATAGAG
TTAGGAAGGGATACTCACCATTATCGTTTCAGACCCGCTTCCCAGCCTCGAGGGGACCCGACAGGCCCGA
AGGAATCGAAGAAGAAGGTGGAGAAAGAGACAGAGACAGATCCAGTCCATTAGTGAACGGATTCTTGGCA
CTTTTCTGGGTCGATCTGAGGAGCCTGTGCCTCTTCAGCTACCACCTCTTGAGAGACTTACTCTTGATTG
TAACGAGGATTGTGGAACTTCTGGGA---CGCAGGGGGTGGGAAGCCCTCAAATACGGGTGGAATCTCCT
GCAGTATTGGAGTCAGGAACTAAAGAATAGTGCTGTTAGCTTGCTCAACGCCACAGCCATAGCAGTAGCT
GAGGGGACAGATAGGGTTATAGAAGTAGTACAAAGAGCTTGTAGGGCTATTCTCAACATACCTAGAAGAA
TAAGACAGGGCTTGGAAAGGGCTTTGCTA
>JF706390 
ATGAGAGTGAAGGGGATCAGGAGGAATTATCAGGAC---TTATGGAGATGGGGCATC-------------
--------ATGCTCCTTGGGATATTGATGATCTGTAATGCTACA------AAATTGTGGGTCACAGTCTA
TTATGGGGTACCTGTGTGGAAAGAAGCAACCACTACTCTATTTTGTGCATCAGATGCTAAAGCATATGAT
ACAGAGGTACATAATGTTTGGGCCACACATGCCTGTGTACCCACAGACCCCAACCCACAAGAAATAAGAT
TGGAAAATGTGACAGAAAATTTTAACATGTGGAGAAATGACATGGTAGAACAGATGCATGAGGATATAAT
CAGTTTATGGGATCAAAGCCTAAAGCCATGTGTAAAATTAACCCCACTCTGTGTTACTTTAAATTGCACT
AAG------------------------------------------------------------GCGAAT-
--------------------ATTACTGGT------GAGGTGAATAGTACTATAGGATTGGAAAAGATA--
----------------------GAAATGAAAAACTGCTCTTTCAATATCACCACAAGCATAAGAGGTAAG
ATGCAGAAAGAATATGCACTTTTTTATAAACCTGATGTAGTACCAATGGAT---GATGAT----------
-----AATACCAACTCTAGTAATACCAACTATACCAGC---TATAGGTTGATAAGTTGTAACACCTCAGT
CATTACACAGGCCTGTCCAAAGGTATCCTTTGAGCCAATTCCCATACATTATTGTGCCCCGGCTGGTTTT
GCGATTCTAAAATGTAATTATAAGAAGTTCAATGGAACAGGACCATGTAAAAATGTCAGCACAGTACAAT
GTACACATGGAATTAGGCCAGTAGTGTCAACTCAACTGCTGTTAAATGGCAGTCTAGCAGAAGAAGAGGT
AGTAATTAGATCTGAGAATCTCACAAACAATGCTAAAATCATAATAGTACAGCTGAATGAAACTGTAGAA
ATTAATTGTACAAGACCCGGCAACAATACAAGGAGAAGTATTCATATAGGACCAGGGAGAGCATTTTATG
CAACAGGAGAAGTAACAGGAGATATAAGACAAGCACATTGTAACCTTAGTGAAGCAAAATGGAATAACAC
TTTAAAACAGGTAGTTAAAAAATTAAGAGAA------CTATTTAGG------AATAAAACAATAGTCTTT
AATCATTCC---TCAGGAGGGGACCCAGAAATTGTAATGCATAGTTTTAATTGTGGAGGGGAATTTTTCT
ACTGTAATACATCAAAACTGTTTAATAGTACTTGG------------------------------ACTAA
TATTACTGAAGGGTTA------------------AATAAAACTGAAAGAAATGGC------------ACA
TTCATACTTCCATGCAGAATAAAACAAATTATAAACAGATGGCAGGAAGTAGGAAAAGCAATGTATGCCC
CTCCCATCAGAGGACAAATTAGATGTTCATCAAATATTACAGGGCTGCTATTAATGAGAGATGGTGGT--
----AATACTACCGAGAGCAAGAAC------ACCGAGATCTTCAGACCTGGAGGAGGAGATATGAGGGAC
AATTGGAGAAGTGAATTATATAAATATAAAGTAGTAAAAATTGAACCATTAGGAGTAGCACCCACCAAGG
CAAAGAGAAGAGTGGTGCAGAAGGAAAAAAGA---GCAGTGGGA---ATAGGAGCTGTGTTCCTTGGGTT
CTTGGGAGCAGCAGGAAGCACTATGGGCGCAGCGTCAATGACGCTGACGGTACAGGCCAGACAATTATTG
TCTGGTATAGTGCAGCAGCAGAACAATCTGCTGAGGGCTATTGAGGCGCAACAGCATCTGTTGCAACTCA
CAGTCTGGGGCATCAAGCAGCTCCAGGCAAGAGTCCTGGCTGTGGAGAGATACCTAAAGGATCAACAGCT
CCTGGGGATTTGGGGTTGCTCTGGAAAACTCATCTGCACCACTGCTGTGCCTTGGAATGCTAGTTGGAGT
AAAAATAAATCTCTGGATGATATTTGGAATAACATGACCTGGATGGAGTGGGAAAGGGAAATTGACAATT
ACACACAATTAATATACAACTTAATTGAAGAATCGCAAAACCAACAAGAAAAGAATGAACAAGAATTATT
GGAATTGGATAAATGGGCAAGTTTGTGGAATTGGTTTAGCATATCAAATTGGCTGTGGTATATAAAAATA
TTCATAATGATAGTAGGAGGCTTGATAGGTTTAAGAATAGTTTTTACTGTACTTTCTTTAGTGAATAGAG
TTAGGAAGGGATACTCACCATTATCGTTTCAGACCCGCTTCCCAGCCTCGAGGGGACCCGACAGGCCCGA
AGGAATCGAAGAAGAAGGTGGAAAAAGAGACAGAGACAGATCCAGTCCATTAGTGAACGGATTCTTGGCG
CTTTTCTGGGTCGATCTGAGGAGCCTGTGCCTCTTCAGCTACCACCTCTTGAGAGACTTACTCTTGATTG
TAACGAGGATTGTGGAACTTCTGGGA---CGCAGGGGGTGGGAAGCCCTCAAATACGGGTGGAATCTCCT
GCAGTATTGGAGTCAGGAACTAAAGAATAGTGCTGTTAGCTTGCTCAACACCACAGCCATAGCAGTAGCT
GAGGGGACAGATAGGGTTATAGAAGTAGTACAAAGAGCTTGTAGGGCTATTCTCAACATACCTAGAAGAA
TAAGACAGGGCTTGGAAAGGGCTTTGCTA
>JF706389 
ATGAGAGTGAAGGGGATCAGGAGGAATTATCAGGAC---TTATGGAGATGGGGCATC-------------
--------ATGCTCCTTGGGATATTGATGATCTGTAATGCTACA------AAATTGTGGGTCACAGTCTA
TTATGGGGTACCTGTGTGGAAAGAAGCAACCACTACTCTATTTTGTGCATCAGATGCTAAAGCATATGAT
ACAGAGGTACATAATGTTTGGGCCACACATGCCTGTGTACCCACAGACCCCAATCCACAAGAAATAAGAT
TGGAAAATGTGACAGAAAATTTTAACATGTGGAGAAATGACATGGTAGAACAGATGCATGAGGATATAAT
CAGTTTATGGGATCAAAGCCTAAAGCCATGTGTAAAATTAACCCCACTCTGTGTTACTTTAAATTGCACT
AAG------------------------------------------------------------GCGAAT-
--------------------ATTACTGGT------GAGGTGAATAGTACTATAGGATTGGAAAAGATA--
----------------------GAAATGAAAAACTGCTCTTTCAATATCACCACAAGCATAAGAGGTAAG
ATGCAGAAAGAATATGCACTTTTTTATAAACCTGATGTAGTACCAATAGAT---GATGAT----------
-----AATACCAACTCTAGTAATACCAACTATACCAGC---TATAGGTTGATAAGTTGTAACACCTCAGT
CATTACACAGGCCTGTCCAAAGGTATCCTTTGAGCCAATTCCCATACATTATTGTGCCCCGGCTGGTTTT
GCGATTCTAAAATGTAATTATAAGAAGTTCAATGGAACAGGACCATGTAAAAATGTCAGCACAGTACAAT
GTACACATGGAATTAGGCCAGTAGTGTCAACTCAACTGCTGTTAAATGGCAGTCTAGCAGAAGAAGAGGT
AGTAATTAGATCTGAGAATCTCACAAACAATGCTAAAATCATAATAGTACAGCTGAATGAAACTGTAGAA
ATTAATTGTACAAGACCCGGCAACAATACAAGGAGAAGTATACATATAGGACCAGGGAGAGCATTTTATG
CAACAGGAGAAGTAACAGGAGATATAAGACAAGCACATTGTAACCTTAGTGAAGCAAAATGGAATAACAC
TTTAAAACAGGTAGTTAAAAAATTAAGAGAA------CTATTTAGG------AATAAAACAATAGTCTTT
AATCACTCC---TCAGGAGGGGACCCAGAAATTGTAATGCATAGTTTTAATTGTGGAGGGGAATTTTTCT
ACTGTAATACATCAAAACTGTTTAATAGTACTTGG------------------------------ACTAC
TAGTACTAAAGGGTTA------------------AATAACACTGAAAGAAATGGC------------ACA
TTCATACTCCCATGCAGAATAAAACAAATTATAAACAGGTGGCAGGAAGTAGGAAAAGCAATGTATGCCC
CTCCCATCAGAGGACAAATTAGATGTTCATCAAATATTACAGGGCTGCTATTAATGAGAGATGGTGGT--
----AATACTACCGAGAGCAAGAAC------ACTGAGATCTTCAGACCTGGAGGAGGAGATATGAGGGAC
AATTGGAGAAGTGAATTATATAAATATAAAGTAGTAAAAATTGAACCATTAGGAGTAGCACCCACCAAGG
CAAAGAGAAGAGTGGTGCAGAGGGAAAAAAGA---GCAGTGGGA---ATAGGAGCTGTGTTCCTTGGGTT
CTTGGGAGCAGCAGGAAGCACTATGGGCGCAGCGTCAATGACGCTGACGGTACAGGCCAGACAATTATTG
TCTGGTATAGTGCAGCAGCAGAACAATCTGCTGAGGGCTATTGAGGCGCAACAGCATCTGTTGCAACTCA
CTGTCTGGGGCATCAAGCAGCTCCAGGCAAGAGTCCTGGCTGTGGAGAGATACCTAAAGGATCAACAGCT
CCTGGGGATTTGGGGTTGCTCTGGAAAACTCATCTGCACCACTGCTGTGCCTTGGAATGCTAGTTGGAGT
AAAAATAAATCTCTGGATGATATTTGGAATAACATGACCTGGATGGAGTGGGAAAGGGAAATTGACAATT
ACACACAATTAATATACAACTTAATTGAAGAATCGCAGAACCAGCAAGAAAAGAATGAACAAGAATTATT
GGAATTGGATAAATGGGCAAGTTTGTGGAATTGGTTTAGCATATCAAATTGGCTGTGGTATATAAAAATA
TTCATAATGATAGTAGGAGGCTTGATAGGTTTAAGAATAGTTTTTACTGTACTTTCTTTAGTGAATAGAG
TTAGGAAGGGATACTCACCATTATCGTTTCAGACCCGCTTCCCAGCCTCGAGGGGACCCGACAGGCCCGA
AGGAATCGAAGAAGAAGGTGGAGAAAGAGACAGAGACAGATCCAGTCCATTAGTGAACGGATTCTTGGCG
CTTTTCTGGGTCGATCTGAGGAGCCTGTGCCTCTTCAGCTACCACCTCTTGAGAGACTTACTCTTGATTG
TAACGAGGATTGTGGAACTTCTGGGA---CGCAGGGGTTGGGAAGCCCTCAAATACGGGTGGAATCTCCT
GCAGTATTGGAGTCAGGAACTAAAGAATAGTGCTGTTAGCTTGCTCAACGCCACAGCCATAGCAGTAGCT
GAGGGGACAGATAGGGTTATAGAAGTAGTACAAAGAGCTTGTAGGGCTATTCTCAACATACCTAGAAGAA
TAAGACAGGGCTTGGAAAGGGCTTTGCTA
>JF706394 
ATGAGAGTGAAGGGGATCAGGAGGAATTATCAGGAC---TTATGGAGATGGGGCATC-------------
--------ATGCTCCTTGGGATATTGATGATCTGTAATGCTACA------AAATTGTGGGTCACAGTCTA
TTATGGGGTACCTGTGTGGAAAGAAGCAACCACTACTCTATTTTGTGCATCAGATGCTAAAGCATATGAT
ACAGAGGTACATAATGTTTGGGCAACACATGCCTGTGTACCCACAGACCCCAACCCACAAGAAATAAGAT
TGGAAAATGTGACAGAAAATTTTAACATGTGGAGAAATGACATGGTAGAACAGATGCATGAGGATATAAT
CAGTTTATGGGATCAAAGCCTAAAGCCATGTGTAAAATTAACCCCACTCTGTGTTACTTTAAATTGCACT
AAG------------------------------------------------------------GCGAAT-
--------------------ATTACTGGT------GAGGTGAATAGTACTATAGGATTGGAAAAGATA--
----------------------GAAATGAAAAACTGCTCTTTCAATATCACCACAAGCATAAGAGGTAAG
ATGCAGAAAGAATATGCACTTTTTTATAAACCTGATGTAGTACCAATAGAT---GATGAT----------
-----AATACCAACTCTAGTAATACCAACTATACCAGC---TATAGGTTGATAAGTTGTAACACCTCAGT
CATTACACAGGCCTGTCCAAAGGTATCCTTTGAGCCAATTCCCATACATTATTGTGCCCCGGCTGGTTTT
GCGATTCTAAAATGTAATTATAAGAAGTTCAATGGAACAGGACCATGTAAAAATGTCAGCACAGTACAAT
GTACACATGGAATTAGGCCAGTAGTGTCAACTCAACTGCTGTTAAATGGCAGTCTAGCAGAAGAAGAGGT
AGTAATTAGATCTGAGAATCTCACAAACAATGCTAAAATCATAATAGTACAGCTGAATGAAACTGTAGAA
ATTAATTGTACAAGACCCGGCAACAATACAAGGAGAAGTATTCATATAGGACCAGGGAGAGCATTTTATG
CAACAGGAGAAGTAACAGGAGATATAAGACAAGCACATTGTAACCTTAGTGAAGCAAAATGGAATAACAC
TTTAAAACAGGTAGTTAAAAAATTAAGAGAA------CTATTTAGG------AATAAAACAATAGTCTTT
AATCACTCC---TCAGGAGGAGACCCAGAAATTGTAATGCATAGTTTTAATTGTGGAGGGGAATTTTTCT
ACTGTAATACATCAAAACTGTTTAATAGTACTTGG------------------------------ACTAA
TATTACTGAAGGGTTA------------------AATAAAACTGAAAGAAATGGC------------ACA
TTCATTCTCCCATGCAGAATAAAACAAATTATAAACAGGTGGCAGGAAGTAGGAAAAGCAATGTATGCCC
CTCCAATCAGAGGACAAATTAGATGTTCATCAAATATTACAGGACTACTATTAATGAGAGATGGTGGT--
----AATACTACCGAGAGCAAGAAC------ACTGAGATCTTCAGACCTGGAGGAGGAGATATGAGGGAC
AATTGGAGAAGTGAATTATATAAATATAAAGTAGTAAAAATTGAACCATTAGGAGTAGCACCCACCAAGG
CAAAGAGAAGAGTGGTGCAGAGGGAAAAAAGA---GCAGTGGGA---ATAGGAGCTGTGTTCCTTGGGTT
CTTGGGAGCAGCAGGAAGCACTATGGGCGCAGCGTCAATGACGCTGACGGTACAGGCCAGACAATTATTG
TCTGGTATAGTGCAGCAGCAGAACAATCTGCTGAGGGCTATTGAGGCGCAACAGCATCTGTTGCAACTCA
CTGTCTGGGGCATCAAGCAGCTCCAGGCAAGAGTCCTGGCTGTGGAGAGATACCTAAAGGATCAACAGCT
CCTGGGGATTTGGGGTTGCTCTGGAAAACTCATCTGCACCACTGCTGTGCCTTGGAATGCTAGTTGGAGT
AAAAATAAATCTCTGGATGATATTTGGAATAACATGACCTGGATGGAGTGGGAAAGGGAAATTGACAATT
ACACACAATTAATATACAACTTAATTGAAGAATCGCAGAACCAGCAAGAAAAGAATGAACAAGAATTATT
GGAATTGGATAAATGGGCAAGTTTGTGGAATTGGTTTAGCATATCAAATTGGCTGTGGTATATAAAAATA
TTCATAATGATAGTAGGAGGCTTGATAGGTTTAAGAATAGTTTTTACTGTACTTTCTTTAGTGAATAGAG
TTAGGAAGGGATACTCACCATTATCGTTTCAGACCCGCTTCCCAGCCTCGAGGGGACCCGACAGGCCCGA
AGGAATCGAAGAAGAAGGTGGAGAAAGAGACAGAGACAGATCCAGTCCATTAGTGAACGGATTCTTGGCG
CTTTTCTGGGTCGATCTGAGGAGCCTGTGCCTCTTCAGCTACCACCTCTTGAGAGACTTACTCTTGATTG
TAACGAGGATTGTGGAACTTCTGGGA---CGCAGGGGTTGGGAAGCCCTCAAATACGGGTGGAATCTCCT
GCAGTATTGGAGTCAGGAACTAAAGAATAGTGCTGTTAGCTTGCTCAACGCCACAGCCATAGCAGTAGCT
GAGGGGACAGATAGGGTTATAGAAGTAGTACAAAGAGCTTGTAGGGCTATTCTCAACATACCTAGAAGAA
TAAGACAGGGCTTGGAAAGGGCTTTGCTA
>U34603 
ATGAAAGTGAAGGAGACCAGGAAGAATTATCAGCAC---TTGTGGAGATGGGGCACC-------------
--------ATGCTCCTTGGGATGTTGATGATCTGTAGTGCTGCA---GAACAATTGTGGGTCACAGTCTA
TTATGGGGTACCTGTGTGGAAAGAAGCAACTACCACTCTATTCTGTGCATCAGATGCTAAAGCATATGAT
ACAGAGGTACATAATGTTTGGGCCACACATGCCTGTGTACCCACAGACCCCAACCCACAAGAAGTAGTAT
TGGGAAATGTGACAGAATATTTTAACATGTGGAAAAATAACATGGTAGACCAGATGCATGAGGATATAAT
CAGTTTATGGGATCAAAGCTTGAAGCCATGTGTAAAATTAACCCCACTCTGTGTTACTTTAGATTGCGAT
GAT---GTGAAT------------------------------------------ACCACTAATAGTACT-
--------------------ACTACCACT------AGTAATGGTTGGACAGGAGAAATAAGGAAAGGA--
----------------------GAAATAAAAAACTGCTCTTTTAATATCACCACAAGCATAAGAGATAAG
GTTCAAAAAGAATATGCACTTTTTTATAACCTTGATGTAGTACCAATAGAT---GATGGT----------
--------AATGCTACTACCAAAAATAAAACTACTAGAAACTTTAGGTTGATACATTGTAACTCCTCAGT
CATTACACAGGCCTGTCCAAAGGTATCATTTGAACCAATTCCCATACATTATTGTGCCCCGGCTGGTTTT
ACGATTCTGAAGTGTAACAATAAGACGTTTGATGGAAAAGGACTATGTACAAATGTCAGCACAGTACAAT
GTACACATGGAATTAGGCCAGTAGTGTCAACTCAACTGCTGTTAAATGGCAGTCTAGCAGAAGAAGAGGT
AGTAATTAGATCTGACAATTTCACGGACAATACTAAAACCATAATAGTACAGCTGAATGAATCTGTAGCA
ATTAATTGTACAAGACCCAACAACAATACAAGAAAAGGTATACATATAGGACCAGGGAGAGCCTTTTATG
CAGCAAGAAAAATAATAGGAGATATAAGACAAGCACATTGTAACCTTAGTAGAGCACAATGGAATAACAC
TTTAAAACAGATAGTTATAAAATTAAGAGAA------CACTTTGGG------AATAAAACAATAAAATTT
AATCAATCC---TCAGGAGGGGACCCAGAAATTGTAAGGCATAGTTTTAATTGTGGAGGGGAATTTTTCT
ACTGTGATACAACACAACTGTTTAATAGTACTTGG------------------------------AATGG
T---ACTGAAGGA---------------------AATAACACTGAAGGAAATAGC------------ACA
ATCACACTCCCATGCAGAATAAAACAAATTATAAACATGTGGCAGGGAGTAGGAAAAGCAATGTATGCCC
CTCCCATCAGTGGACAAATTAGATGTTCATCAAATATTACAGGGCTGCTATTAACAAGAGATGGTGGT--
----AAGGACGAGAACAAGACTGGG------ACTGAGATCTTCAGACCTGGAGGAGGAGATATGAAGGAT
AATTGGAGAAGTGAATTATATAAATATAAAGTAGTAAAAATTGAACCATTAGGAGTAGCACCCACCAGGG
CAAAGAGAAGAGTGGTGCAGAGAGAAAAAAGA---GCAGTGGGA---ATAGGAGCGTTGTTCCTTGGGTT
CTTGGCAGCAGCAGGAAGCACTATGGGCGCACGGTCAATAACGCTGACGGTACAGGCCAGACAATTATTG
TCTGGTATAGTGCAACAGCAAAACAATTTGCTGAGGGCTATTGAGGCGCAACAGCATCTGTTGCAACTCA
CAGTCTGGGGCATCAAGCAGCTCCAGGCAAGAGTCCTGGCTATGGAAAGATACCTAAAGGATCAACAGCT
CCTGGGGATTTGGGGTTGCTCTGGAAAACTCATTTGCACCACTGCTGTGCCTTGGAATACTAGTTGGAGT
---AATAAATCTCTGGATGAGATTTGGGATAACATGACCTGGATGCAGTGGGAAAGAGAAATTGACAGTT
ACACAAACACAATATACGACTTAATTGCAGAATCACAGAACCAGCAGGAAAAGAATGAACAAGAATTGTT
GGAATTGGATAAATGGGCAAGTTTGTGGAATTGGTTTAGCATAACAAACTGGCTGTGGTATATAAGAATA
TTCATAATAATAGTAGGAGGCTTGGTAGGTTTAAGAATAGTTTTTGCTGTACTTTCTATAGTAAATAGAG
TTAGGCAGGGATACTCACCATTATCGTTTCAGACCCGCCTCCCAGCCCAGAGGGGACCCGACAGGCCCGA
CGGAACCGAAGAAGAAGGTGGAGAGAGAGACAGAGACAGATCCGTACGATTAGTGGATGGATTCTTAGCA
CTTATCTGGGACGATCTGCGGCCCGTGTGCCTCTTCAGCTACCACCGCTTGAGAGACTTACTCTTGATTG
TGACGAGGATTGTGGAACTTCTGGGA---CGCAGGGGGTGGGAAGTCCTCAAATATTGGTGGAATCTCCT
ACAGTATTGGGGACAGGAAATAAAGAATAGTGCTGTTAGCTTGCTCAACGCCACAGCCATAGCAGTAGCT
GAGGGGACAGATAGGGTTATAGAAGTAGTACAAAGAATTTGTAGAGCTATCCTCCACATACCTACACGAA
TAAGACAGGGCTTGGAAAGGGCTTTGCTA
>AF069524 
ATGAAAGTGAAGGAGACCAGGAAGAATTATCAGCAC---TTGTGGAGATGGGGCACC-------------
--------ATGCTCCTTGGGATGTTGATGATCTGTAGTGCTGCA---GAACAATTGTGGGTCACAGTCTA
TTATGGGGTACCTGTGTGGAAAGAAGCAACTACCACTCTATTCTGTGCATCAGATGCTAAAGCATATGAT
ACAGAGGTACATAATGTTTGGGCCACACATGCCTGTGTACCCACAGACCCCAACCCACAAGAAGTAGTAT
TGGGAAATGTGACAGAATATTTTAACATGTGGAAAAATAACATGGTAGACCAGATGCATGAGGATATAAT
CAGTTTATGGGATCAAAGCTTGAAGCCATGTGTAAAATTAACCCCACTCTGTGTTACTTTAGATTGCGAT
GAT---GTGAAT------------------------------------------ACCACTAATAGTACT-
--------------------ACTACCACT------AGTAATGGTTGGACAGGAGAAATAAGGAAAGGA--
----------------------GAAATAAAAAACTGCTCTTTTAATATCACCACAAGCAAAAGAGATAAG
GTTCAAAAAGAATATGCACTTTTTTATAACCTTGATGTAGTACCAATAGAT---GATGGT----------
--------AATGCTACTACCAAAAATAAAACTACTAGAAACTTTAGGTTGATACATTGTAACTCCTCAGT
CATTACACAGGCCTGTCCAAAGGTATCATTTGAACCAATTCCCATACATTATTGTGCCCCGGCTGGTTTT
ACGATTCTGAAGTGTAACAATAAGACGTTTGATGGAAAAGGACTATGTACAAATGTCAGCACAGTACAAT
GTACACATGGAATTAGGCCAGTAGTGTCAACTCAACTGCTGTTAAATGGCAGTCTAGCAGAAGAAGAGGT
AGTAATTAGATCTGACAATTTCACGGACAATACTAAAACCATAATAGTACAGCTGAATGAATCTGTAGCA
ATTAATTGTACAAGACCCAACAACAATACAAGAAAAGGTATACGTATAGGACCAGGGAGAGCCTTTTATG
CAGCAAGAAAAATAATAGGAGATATAAGACAAGCACATTGTAACCTTAGTAGAGCACAATGGAATAACAC
TTTAAAACAGATAGTTATAAAATTAAGAGAA------CACTTTGGG------AATAAAACAATAAAATTT
AATCAATCC---TCAGGAGGGGACCCAGAAATTGTAAGGCATAGTTTTAATTGTGGAGGGGAATTTTTCT
ACTGTGATACAACACAACTGTTTAATAGTACTTGG------------------------------AATGG
T---ACTGAAGGA---------------------AATAACACTGAAGGAAATAGC------------ACA
ATCACACTCCCATGCAGAATAAAACAAATTATAAACATGTGGCAGGGAGTAGGAAAAGCAATGTATGCCC
CTCCCATCAGTGGACAAATTAGATGTTCATCAAATATTACAGGGCTGCTATTAACAAGAGATGGTGGT--
----AAGGACGAGAACAAGACTGGG------ACTGAGATCTTCAGACCTGGAGGAGGAGATATGAAGGAT
AATTGGAGAAGTGAATTATATAAATATAAAGTAGTAAAAATTGAACCATTAGGAGTAGCACCCACCAGGG
CAAAGAGAAGAGTGGTGCAGAGAGAAAAAAGA---GCAGTGGGA---ATAGGAGCGTTGTTCCTTGGGTT
CTTGGCAGCAGCAGGAAGCACTATGGGCGCAGCGTCAATAACGCTGACGGTACAGGCCAGACAATTATTG
TCTGGTATAGTGCAACAGCAAAACAATTTGCTGAGGGCTATTGAGGCGCAACAGCATCTGTTGCAACTCA
CAGTCTGGGGCATCAAGCAGCTCCAGGCAAGAGTCCTGGCTATGGAAAGATACCTAAAGGATCAACAGCT
CCTGGGGATTTGGGGTTGCTCTGGAAAACTCATTTGCACCACTGCTGTGCCTTGGAATACTAGTTGGAGT
---AATAAATCTCTGGATGAGATTTGGGATAACATGACCTGGATGCAGTGGGAAAGAGAAATTGACAGTT
ACACAAACACAATATACGACTTAATTGCAGAATCACAGAACCAGCAGGAAAAGAATGAACAAGAATTGTT
GGAATTGGATAAATGGGCAAGTTTGTGGAATTGGTTTAGCATAACAAACTGGCTGTGGTATATAAGAATA
TTCATAATAATAGTAGGAGGCTTGGTAGGTTTAAGAATAGTTTTTGCTGTACTTTCTATAGTAAATAGAG
TTAGGCAGGGATACTCACCATTATCGTTTCAGACCCGCCTCCCAGCCCAGAGGGGACCCGACAGGCCCGA
CGGAACCGAAGAAGAAGGTGGAGAGAGAGACAGAGACAGATCCGTACGATTAGTGGATGGATTCTTAGCA
CTTATCTGGGACGATCTGCGGAGCCTGTGCCTCTTCAGCTACCACCGCTTGAGAGACTTACTCTTGATTG
TGACGAGGATTGTGGAACTTCTGGGA---CGCAGGGGGTGGGAAGTCCTCAAATATTGGTGGAATCTCCT
ACAGTATTGGGGACAGGAAATAAAGAATAGTGCTGTTAGCTTGCTCAACGCCACAGCCATAGCAGTAGCT
GAGGGGACAGATAGGGTTATAGAAGTAGTACAAAGAATTTGTAGAGCTATCCTCCACATACCTACACGAA
TAAGACAGGGCTTGGAAAGGGCTTTGCTA
>HM215359 
ATGAAAGTGAAGGAGACCAGGAAGAATTATCAGCAC---TTGTGGAGATGGGGCACC-------------
--------ATGCTCCTTGGGATGTTGATGATCTGTAGTGCTGCA---GAACAATTGTGGGTCACAGTCTA
TTATGGGGTACCTGTGTGGAAAGAAGCAACTACCACTCTATTCTGTGCATCAGATGCTAAAGCATATGAT
ACAGAGGTACATAATGTTTGGGCCACACATGCCTGTGTACCCACAGACCCCAACCCACGAGAAGTAGTAT
TGGGAAATGTGACAGAATATTTTAACATGTGGAAAAATAACATGGTAGACCAGATGCATGAGGATATAAT
CAGTTTATGGGATCAAAGCCTGAAGCCATGTGTAAAATTAACCCCACTCTGTGTTACTTTAGATTGCGAT
GAT---GTGAAT------------------------------------------ACCACTAATAGTACT-
--------------------ACTACCACT------AGTAATGGTTGGACAGGAGAAATAAGGAAAGGA--
----------------------GAAATAAAAAACTGCTCTTTTAATATCACCACAAGCATAAGAGATAAG
GTTCAAAAAGAATATGCACTTTTTTATAACCTTGATGTAGTACCAATAGAT---GATGAT----------
--------AATGCTACTACCAAAAATAAAACTACTAGAAACTTTAGGTTGATACATTGTAACTCCTCAGT
CATGACACAGGCCTGTCCAAAGGTATCATTTGAACCAATTCCCATACATTATTGTGCCCCGGCTGGTTTT
GCGATTCTGAAGTGTAACAATAAGACGTTTGATGGAAAAGGACTATGTACAAATGTCAGCACAGTACAAT
GTACACATGGAATTAGGCCAGTAGTGTCAACTCAACTGCTGTTAAATGGCAGTCTAGCAGAAGAAGAGGT
AGTAATTAGATCTGACAATTTCATGGACAATACTAAAACCATAATAGTACAGCTGAATGAATCTGTAGCA
ATTAATTGTACAAGACCCAACAACAATACAAGAAAAGGTATACATATAGGACCAGGGAGAGCCTTTTATG
CAGCAAGAAAAATAATAGGAGATATAAGACAAGCACATTGTAACCTTAGTAGAGCACAATGGAATAACAC
TTTAAAACAGATAGTTATAAAATTAAGAGAA------CACTTTGGG------AATAAAACAATAAAATTT
AATCAATCC---TCAGGAGGGGACCCAGAAATTGTAAGGCATAGTTTTAATTGTGGAGGGGAATTTTTCT
ACTGTGATACAACACAACTGTTTAATAGTACTTGG------------------------------AATGG
T---ACTGAAGGA---------------------AATAACACTGAAGGAAATAGC------------ACA
ATCACACTCCCATGTAGAATAAAACAAATTATAAACATGTGGCAGGAAGTAGGAAAAGCAATGTATGCCC
CTCCCATCGGAGGACAAATTAGATGTTCATCAAATATTACAGGGCTGCTATTAACAAGAGATGGTGGT--
----ACCGAAGGGAATGGGACAGAGAATGAGACAGAGATCTTCAGACCTGGAGGAGGAGATATGAGGGAC
AATTGGAGAAGTGAATTATATAAATATAAAGTAGTAAAAGTTGAACCACTAGGAGTAGCACCCACCAGGG
CAAAGAGAAGAGTGGTGCAGAGAGAAAAAAGA---GCAGTGGGAATAATAGGAGCTATGTTCCTTGGGTT
CTTGGGAGCAGCAGGAAGCACTATGGGCGCAGCGTCAATAACGCTGACGGTACAGGCCAGACAATTATTG
TCTGGTATAGTGCAACAGCAGAACAATCTGCTGAGGGCTATTGAGGCGCAACAGCATCTGTTGCAACTCA
CAGTCTGGGGCATCAAGCAGCTCCAGGCAAGAGTCCTGGCTGTGGAAAGCTACCTAAGGGATCAACAGCT
CCTAGGGATTTGGGGCTGCTCTGGAAAACTCATTTGCACCACTACTGTGCCTTGGAATACTAGTTGGAGT
---AATAAATCTTACAATCAGATTTGGGATAACATGACCTGGATACAGTGGGAAAAAGAAATTGACAATT
ACACAAGCTTAATCTACACCTTAATTGAAGAATCGCAGAACCAACAAGAAAAGAATGAACAAGAATTATT
GGAATTAGATAAATGGGCAAGTTTGTGGAATTGGTTTAGCATAACAAACTGGCTGTGGTATATAAAAATA
TTCATAATGATAGTAGGAGGCTTAATAGGTTTAAGAATAGTTTTTACTGTACTTTCTATAGTGAATAGAG
TTAGGCAGGGATACTCACCATTATCATTGCAGACCCTCCTCCCAGCCCCGAGGGGACTCGACAGGCCCGA
CGGAACCGAAGAAGAAGGTGGAGAGAGAGACAGAGACAGATCC---------------------------
------------------------------------------------------------------GTAG
ATAGTGATATTCTTGCACTTCTGACG--------------------------------------------
----------------------------------------------------------------------
---------------------------------------ATCGCGGCCGTGCTCCAGCTA----------
-----------------------------
>L08660 
ATGAGAGTGAAGGAGACCAGGAAGAATTATCAGCAC---TTGTGGAGATGGGGCACC-------------
--------ATGCTCCTTGGGATGTTGATGATCTGTAGTGCTGCA---GAACAATTGTGGGTCACAGTCTA
TTATGGGGTACCTGTGTGGAAAGAAGCAACTACCACTCTATTCTGTGCATCAGATGCTAAAGCATATGAT
ACAGAGGTACATAATGTTTGGGCCACACATGCCTGTGTACCCACAGACCCCAACCCACAAGAAGTAGTAT
TGGGAAATGTGACAGAATATTTTAACATGTGGAAAAATAACATGGTAGACCAGATGCATGAGGATATAAT
CAGTTTATGGGATCAAAGCTTGAAGCCATGTGTAAAATTAACCCCACTCTGTGTTACTTTAGATTGCGAT
GAT---GTGAAT------------------------------------------ACCACTAATAGTACT-
--------------------ACTACCACT------AGTAATGGTTGGACAGGAGAAATAAGGAAAGGA--
----------------------GAAATAAAAAACTGCTCTTTTAATATCACCACAAGCATAAGAGATAAG
GTTCAAAAAGAATATGCACTTTTTTATAACCTTGATGTAGTACCAATAGAT---GATGAT----------
--------AATGCTACTACCAAAAATAAAACTACTAGAAACTTTAGGTTGATACATTGTAACTCCTCAGT
CATTACACAGGCCTGTCCAAAGGTATCATTTGAACCAATTCCCATACATTATTTTGCCCCGGCTGGTTTT
ACGATTCTGAAGTGTAACAATAAGACGTTTGATGGAAAAGGACTATGTACAAATGTCAGCACAGTACAAT
GCACACATGGAATTAGGCCAGTAGTGTCAACTCAACTGCTGTTAAATGGCAGTCTAGCAGAAGAAGAGGT
AGTAATTAGATCTGACAATTTCACGGACAATACTAAAACCATAATAGTACAGCTGAATGAATCTGTAGCA
ATTAATTGTACAAGACCCAACAACAATACAAGAAAAGGTATACATATAGGACCAGGGAGAGCCTTTTATG
CAGCAAGAAAAATAATAGGAGATATAAGACAAGCACATTGTAACCTTAGTAGAGCACAATGGAATAACAC
TTTAAAACAGATAGTTATAAAATTAAGAGAA------CACTTTGGG------AATAAAACAATAAAATTT
AATCAATCC---TCAGGAGGGGACCCAGAAATTGTAAGGCATAGTTTTAATTGTGGAGGGGAATTTTTCT
ACTGTGATACAACACAACTGTTTAATAGTACTTGG------------------------------AATGG
T---ACTGAAGGA---------------------AATAACACTGAAGGAAATAGC------------ACA
ATCACACTCCCATGTAGAATAAAACAAATTATAAACATGTGGCAGGGAGTAGGAAAAGCAATGTATGCCC
CGCCCATCAGTGGACAAATTAGATGTTCATCAAATATTACAGGGCTGCTATTAACAAGAGATGGTGGT--
----AAGGACGAGAACAAGACTGGG------ACTGAGATCTTCAGACCTGGAGGAGGAGATATGAAGGAT
AATTGGAGAAGTGAATTATATAAATATAAAGTAGTAAAAATTGAACCATTAGGAGTAGCACCCACCAGGG
CAAAGAGAAGAGTGGTGCAGAGAGAAAAAAGA---GCAGTGGGA---ATAGGAGTGTTGTTCCTTGGGTT
CTTGGGAGCAGCAGGAAGCACTATGGGCGCAGCGTCAATAACGCTGACGGTACAGGCCAGACAATTATTG
TCTGGTATAGTGCAACAGCAAAACAATTTGCTGAGGGCTATTGAGGCGCAACAGCATCTGTTGCAACTCA
CAGTCTGGGGCATCAAGCAGCTCCAGGCAAGAGTCCTGGCTGTGGAAAGCTACCTAAGGGATCAACAGCT
CCTAGGGATTTGGGGTTGCTCTGGAAAACTCATTTGCACCACTACTGTGCCTTGGAATACTAGTTGGAGT
---AATAAATCTTACAATCAGATTTGGGATAACATGACCTGGATGCAGTGGGAAAAAGAAATTGACAATT
ACACAAGCTTAATCTACACCTTAATTGAAGAATCGCAGAACCAACAAGAAAAGAATGAACAAGAATTGTT
GGAATTGGATAAATGGGCAAGTTTGTGGAATTGGTTTAGCATAACAAACTGGCTGTGGTATATAAAAATA
TTCATAATGATAGTAGGAGGCTTAATAGGTTTAAGAATAGTTTTTACTGTACTTTCTATAGTGAATAGAG
TTAGGCAGGGATACTCACCATTATCATTGCAGACCCTCCTCCCAGCCCCGAGGGGACTCGACAGGCCCGA
CGGAACCGAAGAAGAAGGTGGAGAGAGAGACAGAGACAGATCCGTACGATTAGTGGATGGATTCTTAGCA
CTTATCTGGGACGATCTGCGGAGCCTGTGCCTCTTCAGCTACCACCGCTTGAGAGACTTACTCTTGATTG
CAGCGAGGATTGTGGAACTTCTGGGA---CGCAGGGGGCGGGAAGTCCTCAAATATAGGTGGAATCTCCT
ACAGTATTGGGGACAGGAAATAAAGAATAGTGCTGTTAGCTTGCTCAACGCCACAGCTATAGCAGTAGCT
GAGGGGACAGATAGGGCTATAGAAGTAGTGCAAAGAGCTTGTAGAGCTGTTCTCCACATACCTGTAAGAA
TAAGACAGGGTCTGGAAAGGGCTTTGCTA
>L08662 
ATGAGAGTGAAGGAGACCAGGAGGAATTATCAGCAC---TTGTGGAGATGGGGCACC-------------
--------ATGCTCCTTGGGATGTTGATGATCTGTAGTGCTGCA---GAACAATTGTGGGTCACAGTCTA
TTATGGGGTACCTGTGTGGAAAGAAGCAACTACCACTCTATTTTGTGCATCAGATGCTAAAGCATATGAT
ACAGAGGTACATAATGTTTGGGCCACACATGCCTGTGTACCCACAGACCCCAACCCACAAGAAGTAGTAT
TGGGAAATGTGACAGAATATTTTAACATGTGGAAAAATAACATGGTAGACCAGATGCATGAGGATATAAT
CAGTTTATGGGATCAAAGCTTGAAGCCATGTGTAAAATTAACCCCACTCTGTGTTACTTTAGATTGCGAT
GAT---GTGAAT------------------------------------------ACCACTAATAGTACT-
--------------------ACTACCACT------AGTAATGGTTGGACAGGAGAAATAAGGAAAGGA--
----------------------GAAATAAAAAACTGCTCTTTTAATATCACCACAAGCATAAGAGATAAG
GTTCAAAAAGAATATGCACTTTTTTATAACCTTGATGTAGTACCAATAGAT---GATGAT----------
--------AATGCTATTACCAAAAATAAAACTACTAGAAACTTTAGGTTGATACATTGTAACTCCTCAGT
CATTACACAGGCCTGTCCAAAGGTATCATTTGAACCAATTCCCATACATTATTGTGCCCCGGCTGGTTTT
GCGATTCTGAAGTGTAACAATAAGACGTTTGATGGAAAAGGACTATGTACAAATGTCAGCACAGTACAAT
GTACACATGGAATTAGGCCAGTAGTGTCAACTCAACTGCTGTTAAATGGCAGTCTAGCAGAAGAAGAGGT
AGTAATTAGATCTGACAATTTCACGGACAATACTAAAACCATAATAGTACAGCTGAATGAATCTGTAGCA
ATTAATTGTACAAGACCCAACAACAATACAAGAAAAGGTATACATATAGGACCAGGGAGAGCCTTTTATG
CAGCAAGAAAAATAATAGGAGATATAAGACAAGCACATTGTAACCTTAGTAGAGCACAATGGAGTAACAC
TTTAAAACAGATAGTTATAAAATTAAGAGAA------CACTTTGGG------AATAAAACAATAAAATTT
AATCAATCC---TCAGGAGGGGACCCAGAAATTGTAAGGCATAGTTTTAATTGTGGAGGGGAATTTTTCT
ACTGTGATACAACACAACTGTTTAATAGTACTTGG------------------------------AATGG
T---ACTGAAGGA---------------------AATAACACTGAAGGAAATAGC------------ACA
ATCACACTCCCATGTAGAATAAAACAAATTATAAACATGTGGCAGGGAGTAGGAAAAGCAATGTATGCCC
CGCCCATCAGTGGACAAATTAGATGTTCATCAAATATTACAGGGCTGCTATTAACAAGAGATGGTGGT--
----AAGGACGAGAACAAGACTGGG------ACTGAGATCTTCAGACCTGGAGGAGGAGATATGAAGGAT
AATTGGAGAAGTGAATTATATAAATATAAAGTAGTAAAAATTGAACCATTAGGAGTAGCACCCACCAGGG
CAAAGAGAAGAGTGGTGCAGAGAGAAAAAAGA---GCAGTGGGA---ATAGGAGCGTTGTTCCTTGGGTT
CTTGGGAGCAGCAGGAAGCACTATGGGCGCAGCGTCAATAACGCTGACGGTACAGGCCAGACAATTATTG
TCTGGTATAGTGCAACAGCAAAACAATTTGCTGAGGGCTATTGAGGCGCAACAGCATCTGTTGCAACTCA
CAGTCTGGGGCATCAAGCAGCTCCAGGCAAGAGTCCTGGCTGTGGAAAGCTACCTAAGGGATCAACAGCT
CCTAGGGATTTGGGGTTGCTCTGGAAAACTCATTTGCACCACTACTGTGCCTTGGAATACTAGTTGGAGT
---AATAAATCTTACAATCAGATTTGGGATAACATGACCTGGATGCAGTGGGAAAAAGAAATTGACAATT
ACACAAGCTTAATCTACACCTTAATTGAAGAATCGCAGAACCAACAAGAAAAGAATGAACAAGAATTGTT
GGAATTGGATAAATGGGCAAGTTTGTGGAATTGGTTTAGCATAACAAACTGGCTGTGGTATATAAAAATA
TTCATAATGATAGTAGGAGGCTTAATAGGTTTAAGAATAGTTTTTACTGTACTTTCTATAGTGAATAGAG
TTAGGCAGGGATACTCACCATTATCATTGCAGACCCTCCTCCCAGCCCCGAGGGGACTCGACAGGCCCGA
CGGAACCGAAGAAGAAGGTGGAGAGAGAGACAGAGACAGATCCGTACGATTAGTGGATGGATTCTTAGCA
CTTATCTGGGACGATCTGCGGAGCCTGTGCCTCTTCAGCTACCACCGCTTGAGAGACTTACTCTTGATTG
CAGCGAGGATTGTGGAACTTCTGGGA---CGCAGGGGGTGGGAAGTCCTCAAATATTGGTGGAATCTCCT
ACAGTATTGGGGACAGGAAATAAAGAATAGTGCTGTTAGCTTGCTCAACGCCACAGCTATAGCAGTAGCT
GAGGGGACAGATAGGGTTATAGAAGTAGTGCAAAGAGCTTGTAGAGCTGTTCTCCACATACCTGTAAGAA
TAAGACAGGGTCTGGAAAGGGCTTTGCTA
>GU331739 
ATGAGAGTGAAGGAGATCAGGAAGAATTATCAGCAC---TTGTGGAGATGGGGCACGATGATCCTGAGAT
GGGGCATGATGCTCCTTGGGATGTTAATGATCTGTAGTGCTGCA---GAAGAAAAGTGGGTCACAGTCTA
TTATGGGGTACCTGTGTGGAAAGAAGCAACCACCACTCTATTTTGTGCATCAGATGCTAAAGCATATGAT
ACAGAGGTACATAATGTCTGGGCCACACATGCCTGTGTACCCACAGACCCCAACCCACAAGAAGTAGTAT
TGGGAAATGTGACAGAGAGTTTTAACATGTGGAAAAATAACATGGTAGATCAGATGCATGAGGATATAAT
CAGCTTATGGGACCAAAGCCTAAAGCCATGTGTAAAATTAACCCCACTCTGTGTTACTTTGAATTGCACT
CAT-------------------------------------------------------------------
--------------------AATGTGACG------GCTACTAATGGCACCATTAGTAGCGGGGAAGGA--
----------------------GAATTGAAAAACTGCTCTTTTAATATCACCTCAAGCATAAGAAATAAG
ATGAAGAAAGAATATGCACTTTTTTATAGCCTTGATATAATACCAATAGAT---GATGAT----------
-----------AGTAATACTACTGATAGTAATACTACC---TATAGGTTGAGAAGTTGTAACACCTCAGT
CATTACACAAGCCTGTCCAAAGGTATCCTTTGAGCCAATTCCCATACATTATTGTGCCCCGGCTGGTTTT
GCGATTCTAAAGTGTAAAGATAAGAAGTTCAATGGAACAGGACCATGTAAAAATGTCAGCACAGTGCAAT
GCACACATGGAATTAGGCCAGTAGTGTCAACCCAATTGCTGTTAAATGGCAGTCTAGCAGAAGAAGAGGT
AGTAATTAGATCTAAAAATTTCTCTGACAATGCTAAAACCATAATAGTACAGCTGAACGAATCTGTAGTA
ATTAATTGTACAAGACCCAACAACAATACAAGAAAAAGTATACATATAGGACCAGGGAGAGCATTCTATA
CAACAGGACAAATAATAGGAAATATAAGACAAGCACATTGTAACCTTAGTAGAACACAATGGAATAACAC
TTTAAAACAGATAGTTGGAAAATTAAGAGAA------CAATTTGGGCAT---AATAAAACAATAGTCTTT
AATCAGCCC---TCAGGAGGGGACCCAGAAATTGAAATGCACAGTTTTAATTGTGGAGGGGAATTTTTCT
ACTGTAATACAACACAGCTGTTTAATAGTACT--------------------------------------
----------------------------------------------------------------------
----------------------------------------------------------------------
----------------------------------------------------------------------
----------------------------------------------------------------------
----------------------------------------------------------------------
----------------------------------------------------------------------
----------------------------------------------------------AATTTAATAGTA
CTTGGAGATCTAACAGAAAAAACACAATCACTCCATGTA-------------------------------
-----------ATAAAACAATTAAAA--------------------------------------------
----------------TGTGCAAAGAGG------------------------------------------
----------------------------------------------------------------------
----------------------------------------------------------------------
----------------------------------------------------------------AAACAA
TATGCCCTCATCGTG------------GAAATTAGAGTTATCATA-------------------------
----------------------------------------------------------------------
----------------------------------------ACAGGGGTTTTAAAGGATGGT---------
----------------------------------------------------------------------
----------------------------------------------------------------------
----------------------------------------------------------------------
----------------------------------------------------------------------
-----------------------------
>GU331735 
ATGAGAGTGAAGGAGATCAGGAAGAATTATCAGCAC---TTGTGGAGATGGGGCACGATGCTCCTGAGAT
GGGGCACGATGCTCCTTGGGATGTTAATGATCTGTAGTGCTGCA---GAAGAAAAGTGGGTCACAGTCTA
TTATGGGGTACCTGTGTGGAAAGAAGCAACCACCACTCTATTTTGTGCATCAGATGCTAAAGCATATGAT
ACAGAGGTGCATAATGTTTGGGCCACACATGCCTGTGTACCCACAGACCCCAACCCACAAGAAGTAGTAT
TGGAAAATGTGACAGAGAGTTTTAACATGTGGAAAAATAACATGGTAGATCAGATGCATGAGGATATAAT
CAGCTTATGGGACCAAAGCCTAAAGCCATGTGTAAAATTAACCCCACTCTGTGTTACTTTAAATTGCACT
CAT-------------------------------------------------------------------
--------------------AATGTGACA------GCTACTAATGGCACTATTAGTAGCGGGGAAGGA--
----------------------GAATTGAAAAACTGCTCTTTTAATATCACCTCAAGCATAAGGGATAAG
ATGAAGAAAGAATATGCAATTTTCCATAACCTTGATATAATACCAATAGAT---GATGAT----------
-----------AAGAATACTACCAGTAGGAATATTACCCTCTATAGGGTGAGAAGTTGTAACACCTCAGT
CATTACACAAGCCTGTCCAAAGGTATCCTTTGAGCCAATTCCCATACATTATTGTGCCCCGGCTGGTTTT
GCGATTCTAAAGTGTAAAGATAAGAAGTTCAATGGAACAGGACCATGTAAAAATGTCAGCACAGTACAAT
GCACACATGGAATTAGGCCAGTAGTGTCAACTCAATTGCTGTTAAATGGCAGTCTAGCAGAAGAAGAGGT
AGTAATTAGATCTCAAAATTTCTCGGACAATGCTAAAACCATAATAGTACAGCTGAACGAATCTGTAGTA
ATTAATTGTACAAGACCCAACAACAATACAAGAAAAAGTATAACTATAGGACCAGGGAGAGCATTCTATA
CAACAGGACAAATAATAGGAAATATAAGACAAGCACATTGTAACCTTAGTAGAGCACAATGGAAGAACAC
TTTAAAACAGATAGTTGAAAAATTAGGAGAG------CAATTTGGGAAT---AATAAAACAATAGTCTTT
AATCAGCCC---TCAGGAGGGGACCCAGAAATTGAAATGCACAGTTTTAATTGTGGAGGGGAATTTTTCT
ACTGTAATACAACACAGCTGTTTAATAGTACTTGG------------ATTATTAATAGTACTTGGAATGA
T---------------------------------ACTAACACTGAGGGAAATGAC------------ACA
ATCACACTCCCATGTAGAATAAAACAATTTATAAACATGTGGCAGGAGGTAGGAAAAGCAATGTATGCCC
CTCCCATCAAAGGAAAAATTAGATGTTCATCAAATATTACAGGGCTGTTATTAACAAGAGATGGTGGT--
----ATAAACCAGAGCAGGACG---------AACGAGACCTTTAGACCTGGAGGAGGAAATATGAAGGAC
AATTGGAGAAGTGAATTGTACAAATATAAAGTAGTAAAAATTAAACCATTAGGAATAGCACCCACTAAGG
CAAAGAGAAGAGTGGTGCAGAGAGAAAAAAGA---GCAGTGGGA---ATAGGAGCTGTGTTCCTTGGGTT
CTTGGGAGCAGCAGGAAGCACTATGGGCGCAGCGTCAGTGACGCTGACGGTACAGGCCAGACTATTATTG
TCTGGTATAGTGCAACAGCAGAACAATTTGCTGAGAGCTATTGAGGCGCAACAGCATCTGTTGCAACTCA
CAGTCTGGGGCATCAAGCAGCTCCAGGCAAGAGTCCTGGCTGTGGAAAGATACCTACAGGATCAACAGCT
CCTGGGAATTTGGGGTTGCTCTGGAAAACTCATTTGCACCACTGCTGTGCCTTGGAATGCTAGTTGGAGT
---AATAAATCACTAAATCAGATTTGGGATAAAATGACCTGGATGGAGTGGGAAAGAGAAATTGACAATT
ACACAGGCTTAATATACACCTTAATTGAAGAATCGCAGAACCAACAAGAAAAGAATGAACAAGAATTATT
GGAATTAGATAAATGGGCAAGTTTGTGGAATTGGTTTAGTATAACAAAATGGCTGTGGTATATAAAAATA
TTCATAATGATAATAGGAGGCTTGATAGGTTTAAGAATATTTTTTGCTGTACTTTCTATAGTGAATAGAG
TTAGGCAGGGATACTCACCATTATCGTTTCAGACCCTCCTCCCAACCCCGAGGGGACCCGACAGGCCCGA
AGGAATCGAAGAAGAAGGTGGAGAGCAAGGCAGAGACAGATCCGGTCCCTTAGTGGATGGATTCTTAGCA
CTTATCTGGGTCGACCTGCGGAGCCTGTGCCTCTTCAGCTACCACCGCTTGAGAGACTTACTCTTGATTG
TAACGAGGATTGTGGAACTTCTGGGA---CGCAGGGGGTGGGGAGTCCTCAAATATTGGTGGAATCTCCT
GCAGTATTGGAGTCAGGAACTGAAGACTAGCGCTGTTAGCTTGCTCAATACAATAGCCATAGCAGTAGCT
GAGGGGACAGATAGGATTATAGAAGTCTTACAAAGAGCTTGTAGAGCTATTCTCCACATACCTACTAGAA
TAAGACAGGGTTTGGAAAGGGCTTTGCTA
>GU331747 
ATGAGAGTGAAGGAGATCAGGAAGAATTATCAGCAC---TTGTGGAGATGGGGCACGATGCTCCTGAGAT
GGGGCACGATGCTCCTTGGGATGTTAATGATCTGTAGTGCTGCA---GAAGAGAAGTGGGTTACAGTCTA
TTATGGGGTACCTGTGTGGAAAGAAGCAACCACCACTCTATTTTGTGCATCAGATGCTAAAGCATATGAT
ACAGAGGTACATAATGTTTGGGCCACACATGCCTGTGTACCCACAGACCCCAACCCACAAGAAGTAATAT
TGGAAAATGTGACAGAGAGTTTTAACATGTGGAAAAATAACATGGTAGATCAGATGCATGAGGATATAAT
CAGCTTATGGGACCAAAGCCTAAAGCCATGTGTAAAATTAACCCCACTCTGTGTTACTTTAAATTGCACT
CAT-------------------------------------------------------------------
--------------------AATGTGACG------GCTACTAATGGCACTATTAGTAGCGGGGAAGGA--
----------------------GAATTGAAAAACTGCTCTTTTAATATCACCTCAAGCATAAGGGATAAG
ATGAAGAAAGAATATGCAATTTTCCATAACCTTGATATAATACCAATAGAT---GATGAT----------
-----------AAGAATACTACCAGTAGGAATATTACCCTCTATAGGGTGAGAAGTTGTAACACCTCAGT
CATTACACAAGCCTGTCCAAAGGTATCCTTTGAGCCAATTCCCATACATTATTGTGCCCCGGCTGGTTTT
GCGATTCTAAAGTGTAAAGATAAGAAGTTCAATGGAACAGGACCATGTAAAAAGGTCAGCACAGTACAAT
GCACACATGGAATTAGGCCAGTAGTGTCAACTCAATTGCTGTTAAATGGCAGTCTAGCAGAAGAAGAGGT
AGTAATTAGATCTCAAAATTTCTCGGACAATGCTAAAACCATAATAGTACAGCTGAACGAATCTGTAGTA
ATTAATTGTACAAGACCCAACAACAATACAAGAAAAAGTATAACTATAGGACCAGGGAGAGCATTCTATA
CAACAGGACAAATAATAGGAAATATAAGACAAGCACATTGTAACCTTAGTAGAACACAATGGAATAACAC
TTTACAACAGATAGTTGGAAAATTAAGAGAA------CAATTTGGGAAT---AATAAAACAATAGTCTTT
AATCAGCCC---TCAGGAGGGGACCCAGAAATTGAAATGCACAGTTTTAATTGTGGAGGGGAATTTTTCT
ACTGTAATACAACACAGCTGTTTAATAGTACTTGG------------ATTTTTAATAGTACTTGGAATGA
T---------------------------------ACTAACACTGAGGGAAATGAC------------ACA
ATCACACTCCCATGTAGAATAAAACAATTTATAAACATGTGGCAGGAGGTAGGAAAAGCAATGTATGCCC
CTCCCATCAAAGGAAAAATTAGATGTTCATCAAATATTACAGGGCTGTTATTAACAAGAGATGGTGGT--
----ATAAACGAGAGCAGGACG---------AATGAGACCTTCAGACCTGGAGGAGGAAATATGAAGGAC
AATTGGAGAAGTGAATTGTACAAATATAAAGTAGTAAAAATTAAACCATTAGGAATAGCACCCACTAAGG
CAAAGAGAAGAGTGGTGCAGAGAGAAAAAAGA---GCAGTGGGA---ATAGGAGCTGTGTTCCTTGGGTT
CTTGGGAGCAGCAGGAAGCACTATGGGCGCAGCGTCAGTGACGCTGACGGTACAGGCCAGACTATTATTG
TCTGGTATAGTGCAACAGCAGAACAACTTGCTGAGAGCTATTGAGGCGCAACAGCATCTGTTGCAACTCA
CAGTCTGGGGCATCAAGCAGCTCCAGGCAAGAGTCCTGGCTGTGGAAAGATACCTACAGGATCAACAGCT
CCTGGGAATTTGGGGTTGCTCTGGAAAACTCATTTGCACCACTGCTGTGCCTTGGAATGCTAGTTGGAGT
---AATAAATCACTAAATCAGATTTGGGATAACATGACCTGGATGGAGTGGGAAAGAGAAATTGACAATT
ACACAGGCTTAATATACACCTTAATTGAAGAATCGCAGAACCAACAAGAAAAGAATGAACAAGAATTATT
GGAATTAGATAAATGGGCAAGTTTGTGGAATTGGTTTAATATAACAAAATGGCTGTGGTATATAAAAATA
TTCATAATGATAGTAGGAGGCTTGATAGGTTTAAGAATAGTTTTTGTTGTACTTTCTATAGTGAATAGAG
TTAGGCAGGGATACTCACCATTATCGTTTCAGACCCTCCTCCCAACCCCGAGGGGACCCGACAGGCCCGA
AGGAATCGAAGAAGAAGGTGGAGAGCAAGGCAGAGACAGATCCGGTCCCTTAGTGGATGGATTCTTAGCA
CTTATCTGGGTCGACCTGCGGAGCCTGTGCCTCTTCAGCTACCACCGCTTGAGAGACTTACTCTTGATTG
TAACGAGGATTGTGGAACTTCTGGGA---CGCAGGGGGTGGGAAGTCCTCAAATATTGGTGGAATCTCCT
GCAGTATTGGAGCCAGGAACTGAAGACTAGCGCTGTTAGCTTGCTCAATGCCATAGCCATAGCAGTAGCT
GAGGGGACAGATAGGATTATAGAAGTCTTACAAAGAGCTTGTAGAGCTATTCTCCACATACCTACTAGAA
TAAGACAGGGTTTGGAAAGGGCTTTGCTA
>GU331746 
ATGAGAGTGAAGGAGATCAGGAAGAATTATCAGCAC---TTGTGGAGATGGGGCACGATGTTCCTGAGAT
GGGGCATGATGCTCCTTGGGATGTTAATGATCTGTAGTGCTGCA---GAAGAAAAGTGGGTCACAGTCTA
TTATGGGGTACCTGTGTGGAAAGAAGCAACCACCACTCTATTTTGTGCATCAGATGCTAAAGCATATGAT
ACAGAGGTGCATAATGTTTGGGCCACACATGCCTGTGTACCCACAGACCCCAACCCACAAGAAGTAGTAT
TGGAAAATGTGACAGAGAGTTTTAACATGTGGAAAAATAACATGGTAGATCAGATGCATGAGGATATAAT
CAGCTTATGGGACCAAAGCCTAAAGCCATGTGTAAAATTAACCCCACTCTGTGTCACTTTGAATTGCACT
CAT-------------------------------------------------------------------
--------------------AATGTGACG------AATACTAATGGCACTATTAGTAGCGGGGGAGGA--
----------------------GAATTGAAAAACTGCTCTTTTAATATCACCTCAAGCATAAGGGATAAG
ATGAAGAAAGAATATGCAATTTTCCATAACCTTGATATAATACCAATAGAT---GATGAT----------
-----------AAGAATACTACCAGTAGGAATATTACCCTCTATAGGGTGAGAAGTTGTAACACCTCAGT
CATTACACAAGCCTGTCCAAAGGTATCCTTTGAGCCAATTCCCATACATTATTGTGCCCCGGCTGGTTTT
GCGATTCTAAAGTGTAAAGATAAGAAGTTCAATGGAACAGGACCATGTAAAAATGTCAGCACAGTACAAT
GCACACATGGAATTAGGCCAGTAGTGTCAACTCAACTGCTGTTAAATGGCAGTCTAGCAGAAGAAGAGGT
AGTAATTAGATCTAAAAATTTCTCTGACAATGCTAAAACCATAATAGTACAGCTGAACGAATCTGTAGTA
ATTAATTGTACAAGACCCAACAACAATACAAGAAAAAGTATAACTATAGGACCAGGGAGAGCATTCTATA
CAACAGGACAAATAATAGGAGATATAAGACAAGCACATTGTAACCTTAGTAGAACACAATGGAATAACAC
TTTAAAACAGATAGTTGGAAAATTAAGAGAA------CAATTTGGGAAT---AATAAAACAATAGTCTTT
AATCAGCCC---TCAGGAGGGGACCCAGAAATTGAAATGCACAGTTTTAATTGTGGAGGGGAATTTTTCT
ACTGTAATACAACACAGCTGTTTAATAGTACTTGG------------ATTTTTAATAGTACTTGGAATGA
T---------------------------------ACTAACACTGAAGGAAATGAC------------ACA
ATCACACTCCAATGTAGAATAAAACAATTTATAAATATGTGGCAGGAAGTAGGAAAAGCAATGTATGCCC
CTCCCATCAGTGGACAAATTAGATGTTCATCAAATATTACAGGGCTGTTATTAACAAGAGATGGTGGC--
----ATAAACGAGAGCAGGACG---------AACGAGACCTTCAGACCTGGAGGAGGAGATATGAGGGAC
AATTGGAGAAGTGAATTGTACAAATATAAAGTAGTAAAAATTGAACCATTAGGAATAGCACCCACTAAGG
CAAAGAGAAGAGTGGTGCAGAGAGAAAAAAGA---GCAGTGGGA---ATAGGAGCTGTGTTCCTTGGGTT
CTTGGGAGCAGCAGGAAGCACTATGGGCGCAGCGTCAGTGACGCTGACGGTACAGGCCAGACTATTATTG
TCTGGTATAGTGCAACAGCAGAACAATTTGCTGAGGGCTATTGAGGCGCAACAGCATCTGTTGCAACTCA
CAGTCTGGGGCATCAAGCAGCTCCAGGCAAGAGTCCTGGCTGTGGAAAGATACCTACAGGATCAACAGCT
CCTGGGAATTTGGGGTTGCTCTGGAAAACTCATTTGCACCACTGCTGTGCCTTGGAATGCTAGTTGGAGT
---AATAAATCACTAGATCACATTTGGAATAACATGACCTGGATGGAGTGGGAAAGAGAAATTGACAATT
ACACAGGCTTAATATACACCTTAATTGAAGAATCGCAGAACCAACAAGAAAAGAATGAACAAGAATTATT
GGCATTAGATAAATGGGCAAGTTTGTGGAATTGGTTTAGTATAACAAAATGGCTGTGGTATATAAAAATA
TTCATAATGATAGTAGGAGGCTTGATAGGATTAAGAATAGTTTTTGCTGTACTTTCTATAGTGAATAGAG
TTAGGCAGGGATACTCACCATTATCGTTTCAGACCCTCCTCCCAACCCCGAGGGGACCCGACAGGCCCGA
AGGAATCGGAGAAGAAGGTGGAGAGCAAGGCAGAGACAGATCCGGTCCCTTAGTGGATGGATTCTTAGCA
CTTATCTGGGTCGACCTGCGGAGCCTGTGCCTCTTCAGCTACCACCGCTTGAGAGACTTACTCTTGATTG
TAACGAGGATTGTGGAACTTCTGGGA---CGCAGGGGGTGGGAAATCCTCAAATATTGGTGGAATCTCCT
GCAGTATTGGAGCCAGGAACTGAAGACTAGCGCTGTTAGCTTGCTCAATACCATAGCCATAGCAGTAGCT
GAGGGGACAGATAGGATTATAGAAGTCTTACAAAGAGCTTGTAGAGCTATTCTCCACATACCTACTAGAA
TAAGACAGGGTTTGGAAAGGGCTTTGCTA
>GU331740 
ATGAGAGTGAAGGAGATCAGGAAGAATTATCAGCAC---TTGTGGAGATGGGGCACGATGCTCCTGAGAT
GGGGCATGATGCTCCTTGGGATGTTAATGATCTGTAGTGCTGCA---GAAGAAAAGTGGGTCACAGTCTA
TTATGGGGTACCTGTGTGGAAAGAAGCAACCACCACTCTATTTTGTGCATCAGATGCTAAAGCATATGAT
ACAGAGGTACATAATGTTTGGGCCACACATGCCTGTGTACCCACAGACCCCAAACCACAAGAAGTAGTAT
TGGAAAATGTGACAGAGAGTTTTAACATGTGGAAAAATAACATGGTAGATCAGATGCATGAGGATATAAT
CAGCTTATGGGACCAAAGCCTAAAGCCATGTGTAAAATTAACCCCACTCTGTGTTACTTTAAATTGCACT
CAT-------------------------------------------------------------------
--------------------AATGTGACG------GCTACTAATGGCACCATTAGTAGCGGGGAAGGA--
----------------------GAATTGAAAAACTGCTCTTTTAATATCACCTCAAGCATAAGAAATAAG
ATGAAGAAAGAATATGCACTTTTTTATAGCCTTGATATAATACCAATAGAT---GATGAT----------
-----------AGTAATACTACTGATAGTAATACTACC---TATAGGTTGAGAAGTTGTAACACCTCAGT
CATTACACAAGCCTGTCCAAAGGTATCCTTTGAGCCAATTCCCATACATTATTGTGCCCCGGCTGGTTTT
GCGATTCTAAAGTGTAAAGATAAGAAGTTCAATGGAACAGGACCATGTAAAAAGGTCAGCACAGTACAAT
GTACACATGGAATTAGGCCAGTAGTGTCAACTCAATTGCTGTTAAATGGCAGTCTAGCAGAAGAAGAGGT
AGTAATCAGGTCTCAAAATTTCTCGGACAATGCTAAAACTATAATAGTACAGCTGAACGAATCTGTAGTA
ATTAATTGTACAAGACCCAACAACAATACAAGAAAAAGTATAACTATAGGACCAGGGAGAGCATTCTATA
CAACAGGACAAATAATAGGAGATATAAGACAAGCACATTGTAACCTTAGTAGAGCACAATGGAAGAACAC
TTTAAAACAGATAGTTGAAAAATTAGGAGAG------CAATTTGGGAAT---AATAAAACAATAGTCTTT
AATCAGTCC---TCAGGAGGGGACCCAGAAATTGAAATGCACAGTTTTAATTGTGGAGGGGAATTTTTCT
ACTGTAATACAACACAGCTGTTTAATAGTACTTGG------------GTGTTTAATAGTACTTGGAATGA
T---------------------------------ACTAACACTGAAGGAAATGCC------------ACA
ATCACACTCCCATGTAGAATAAAACAATTTATAAACATGTGGCAGGAAGTAGGAAAAGCAATGTATGCCC
CTCCCATCAGTGGACAAATTAGATGTTCATCAAATATTACAGGGCTGTTATTAACAAGAGATGGTGGT--
----ATAAACGAGAGCAGGACG---------AACGAGACCTTCAGACCTGGAGGAGGAAATATGAAGGAC
AATTGGAGAAGTGAATTGTACAAATATAAAGTAGTAAAAATTAAACCATTAGGAATAGCACCCACTAAGG
CAAAGAGAAGAGTGGTGCAGAGAGAAAAAAGA---GCAGTGGGA---ATAGGAGCTTTGTTCCTTGGGTT
CTTGGGAGCAGCAGGAAGCACTATGGGCGCAGCGTCAGTGACGCTGACGGTACAGGCCAGACTATTATTG
TCTGGTATAGTGCAACAGCAGAACAATTTGCTGAGAGCTATTGAGGCGCAACAGCATCTGTTGCAACTCA
CAGTCTGGGGCATCAAGCAGCTCCAGGCAAGAGTCCTGGCTGTGGAAAGATACCTACAGGATCAACAGCT
CCTGGGAATTTGGGGTTGCTCTGGAAAACTCATTTGCACCACTGCTGTGCCTTGGAATGCTAGTTGGAGT
---AATAAATCACTAAATCAGATTTGGGATAACATGACCTGGATGGAGTGGGAAAGAGAAATTGACAATT
ACACAGGCTTAATATACACCTTAATTGAAGAATCGCAGAACCAACAAGAAAAGAATGAACAAGAATTATT
GGAATTAGATAAATGGGCAAGTTTGTGGAATTGGTTTAATATAACAAAATGGCTGTGGTATATAAAAATA
TTCATAATGATAGTAGGAGGCTTGATAGGTTTAAGAATAGTTTTTGCTGTACTTTCTATAGTGAATAGAG
TTAGGCAGGGATACTCACCATTATCGTTTCAGACCCTCCTCCCAACCCCGAGGGGACCAGACAGGCCCGA
AGGAATCGAAGAAGAAGGTGGAGAGCAAGGCAGAGACAGATCCGGTCCCTTAGTGGATGGATTCTTAGCA
CTTATCTGGGTCGACCTGCGGAGCCTGTGCCTCTTCAGCTACCACCGCTTGAGAGACTTAATCTTGATTG
TAACGAGGATTGTGGAACTTCTGGGA---CGCAGGGGGTGGGAAGTCCTCAAATATTGGTGGAATCTCCT
GCAGTATTGGAGCCAGGAACTGAAGACTAGCGCTGTTAGCTTGCTCAATACCATAGCCATAGCAGTAGCT
GAGGGGACAGATAGGATTATAGAAGTCTTACAAAGAGCTTGTAGAGCTATTCTCCACATACCTACTAGAA
TAAGACAGGGTTTGGAAAGGGCTTTGCTA
>GU331744 
ATGAGAGTGAAGGAGATCAGGAAGAATTATCAGCAC---TTGTGGAGATGGGGCACGATGCTCCTGAGAT
GGGGCATGATGCTCCTTGGGATGTTAATGATCTGTAGTGCTGCA---GAAGAAAAGTGGGTCACAGTCTA
TTATGGGGTACCTGTGTGGAAAGAAGCAACCACCACTCTATTTTGTGCATCAGATGCTAAAGCATATGAT
ACAGAGGTGCATAATGTTTGGGCCACACATGCCTGTGTACCCACAGACCCCAACCCACAAGAAGTAGTAT
TGGAAAATGTGACAGAGAGTTTTAACATGTGGAAAAATAACATGGTAGATCAGATGCATGAGGATATAAT
CAGCTTATGGGACCAAAGCCTAAAGCCATGTGTAAAATTAACCCCACTCTGTGTTACTTTGAATTGCACT
CAT-------------------------------------------------------------------
--------------------AATGTGACA------GCTACTAATGGCACCATTATTAACGGGGAAGGA--
----------------------GAATTGAAAAACTGCTCTTTTAATATCACCTCAAGCATAAGAAATAAG
ATGAAGAAAGAATATGCACTTTTTTATAACATTGATGTAATACCAATAGAT---GATGAT----------
-----------AATAATACTACTGATAGTAATACTACC---TATAGGTTGAGAAGTTGTAACACCTCAGT
CATTACACAAGCCTGTCCAAAGGTATCCTTTGAGCCAATTCCCATACATTATTGTGCCCCGGCTGGTTTT
GCGATTCTAAAGTGTAATGATAAGAAGTTCAATGGAACAGGACCATGTAAAAATGTCAGCACAGTACAAT
GCACACATGGAATTAGGCCAGTAGTGTCAACTCAATTGCTGTTAAATGGCAGTCTAGCAGAAGAAGAGGT
AGTAATTAGATCTCAAAATTTCTCGGACAATGCTAAAACCATAATAGTACAGCTGAACGAATCTGTAGTA
ATTAATTGTACAAGACCCAACAACAATACAAGAAAAAGTATACATATAGGACCAGGGAGAGCATTCTATA
CAACAGGACAAATAATAGGAGATATAAGACAAGCACATTGTAACCTTAGTAGAACACAATGGAATAACAC
TTTAAAACAGATAGTTGGAAAATTAAGAGAA------CAATTTGGGAAT---AATAAAACAATAGTCTTT
AAACAGCCCCCCTCAGGAGGGGACCCAGAAATTGAAATGCACAGTTTCAATTGTGGAGGGGAATTTTTCT
ACTGTAATACAACACAGCTGTTTAATAGTACTTGG------------AATTTTAATAGTACTTGGAATGA
T---------------------------------ACTAACACTGAGGGAAATGAC------------ACA
ATCACACTCCCATGTAGAATAAAACAATTTATAAACATGTGGCAGGAGGTAGGAAAAGCAATGTATGCCC
CTCCCATCAAAGGAAAAATTAGATGTTCATCAAATATTACAGGGCTGTTATTAACAAGAGATGGTGGT--
----ATAAACCAGAGCAGGACG---------AACGAGACCTTTAGACCTGGAGGAGGAAATATGAAGGAC
AATTGGAGAAGTGAATTGTACAAATATAAAGTAGTAAAAATTAAACCATTAGGAATAGCACCCACTAAGG
CAAAGAGAAGAGTGGTGCAGAGAGAAAAAAGA---GCAGTGGGA---ATAGGAGCTTTGTTCCTTGGGTT
CTTGGGAGCAGCAGGAAGCACTATGGGCGCAGCGTCAGTGACGCTGACGGTACAGGCCAGACTATTATTG
TCTGGTATAGTGCAACAGCAGAACAATTTGCTGAGAGCTATTGAGGCGCAACAGCATCTGTTGCAACTCA
CAGTCTGGGGCATCAAGCAGCTCCAGGCAAGAGTCCTGGCTGTGGAAAGATACCTACAGGATCAACAGCT
CCTGGGAATTTGGGGTTGCTCTGGAAAACTCATTTGCACCACTGCTGTGCCTTGGAATGCTAGTTGGAGT
---AATAAATCACTAGATCACATTTGGAATAACATGACCTGGATGGAGTGGGAAAGAGAAATTGACAATT
ACACAGGCTTAATATACACCTTAATTGAAGAATCGCAGAACCAACAAGAAAAGAATGAACAAGAATTATT
GGAATTAGATAAATGGGCAAGTTTGTGGAATTGGTTTAATATAACAAAATGGCTGTGGTATATAAAAATA
TTCATAATGATAGTAGGAGGCTTGATAGGTTTAAGAATAGTTTTTGCTGTACTTTCTATAGTGAATAGAG
TTAGGCAGGGATACTCACCATTATCGTTTCAGACCCTCCTCCCAACCCCGAGGGGACCCGACAGGCCCGA
AGGAATCGAAGAAGAAGGTGGAGAGCAAGGCAGAGACAGATCCGGTCCCTTAGTGGATGGATTCTTAGCA
CTTATCTGGGTCGACCTGCGGAGCCTGTGCCTCTTCAGCTACCACCGCTTGAGAGACTTACTCTTGATTG
TAACGAGGATTGTGGAACTTCTGGGA---CGCAGGGGGTGGGGAGTCCTCAAATATTGGTGGAATCTCCT
GCAGTATTGGAGTCAGGAACTGAAGACTAGCGCTGTTAGCTTGCTCAATACCATAGCCATAGCAGTAGCT
GAGGGGACAGATAGGATTATAGAATTCTTACAAAGAGCTTGTAGAGCTATTCTCCACATACCTACTAGAA
TAAGACAGGGTTTGGAAAGGGCTTTGCTA
>GU331731 
ATGAGAGTGAAGGAGATCAGGAAGAATTATCAGCAC---TTGTGGAGATGGGGCACGATGCTCCTGAGAT
GGGGCATGATGCTCCTTGGGATGTTAATGATCTGTAGTGCTGCA---GAAGAAAAGTGGGTCACAGTCTA
TTATGGGGTACCTGTGTGGAAAGAAGCAACCACCACTCTATTTTGTGCATCAGATGCTAAAGCATATGAT
ACAGAGGTACATAATGTCTGGGCCACACATGCCTGTGTACCCACAGACCCCAGCCCACAAGAAGTAGTAT
TAGAAAATGTGACAGAGAGTTTTAACATGTGGAAAAATAACATGGTAGATCAGATGCATGAGGATATAAT
CAGCTTATGGGACCAAAGCCTAAAGCCATGTGTAAAATTAACCCCACTCTGTGTTACTTTGAATTGCACT
CAT-------------------------------------------------------------------
--------------------AATGTAACG------GCTACTAATGGCACCATTAGTAGCGGGGAAGGA--
----------------------GAATTGAAAAACTGCTCTTTTAATATCACCTCAAGCATAAGAAATAAG
ATGAGGAAAGAATATGCACTTTTTTATAGCCTTGATATAATACCAATAGAT---GATGAT----------
-----------AGTAATACTACTGATAGTAATACTACC---TATAGGTTGAGAAGTTGTAACACCTCAGT
CATTACACAAGCCTGTCCAAAGGTATCCTTTGAGCCAATTCCCATACATTATTGTGCCCCGGCTGGTTTT
GCGATTCTGAAGTGTAAAGATAAGAAGTTCAATGGAACAGGACCATGTAAAAATGTCAGCACAGTACAAT
GCACACATGGAATTAGGCCAGTAGTGTCAACTCAATTGCTGTTAAATGGCAGTCTAGCAGAAGAAGAGGT
AGTAATTAGATCTAAAAATTTCTCTGACAATGCTAAAACCATAATAGTACAGCTGAACGAATCTGTAGTA
ATTAATTGTACAAGACCCAACAACAATACAAGAAAAAGTATAACTATAGGACCAGGGAGAGCATTCTATA
CAACAGGACAAATAATAGGAGATATAAGACAAGCACATTGTAACCTTAGTAGAACACAATGGAATAACAC
TTTAAAACAGATAGTTGGAAAATTAAGAGAA------CAATTTGGGAAT---AATAAAACAATAGCCTTT
AATCAGCCC---TCAGGAGGGGACCCAGAAATTGAAATGCACAGTTTTAATTGTGGAGGGGAATTTTTCT
ACTGTAATACAACACAGCTGTTTAATAGTACTTGG------------ATATTTAATAGTACTTGGAATGA
T---------------------------------ACTAACACTGAAGGAAATGAC------------ACA
ATCACACTCCAATGTAGAATAAAACAATTTATAAACATGTGGCAGGAAGTAGGAAAAGCAATGTATGCCC
CTCCCATCAGTGGACAAATTAGATGTTCATCAAATATTACAGGGCTGTTATTAACAAGAGATGGTGGT--
----ATAAACGAGAGCAGGATG---------AATGAGACCTTCAGACCTGGAGGAGGAGATATGAGGGAC
AATTGGAGAAGTGAATTGTACAAATATAAAGTAGTAAAAATTGAACCATTAGGAATAGCACCCACTAAGG
CAAAGAGAAGAGTGGTGCAGAGAGAAAAAAGA---GCAGTGGGG---ATAGGAGCTGTGTTCCTTGGGTT
CTTGGGAGCAGCAGGAAGCACTATGGGCGCAGCGTCAGTGACGCTGACGGTACAGGCCAGACTATTATTG
TCTGGTATAGTGCAACAGCAGAACAATTTGCTGAGAGCTATTGAGGCGCAACAGCATCTGTTGCAACTCA
CAGTCTGGGGCATCAAGCAGCTCCAGGCAAGAGTCCTGGCTGTGGAAAGATACCTACAGGATCAACAGCT
CCTGGGAATTTGGGGTTGCTCTGGAAAACTCATTTGCACCACTGCTGTGCCTTGGAATGCTAGTTGGAGT
---AATAAATCACTAGATCACATTTGGAATAACATGACCTGGATGGAGTGGGAAAGAGAAATTGACAATT
ACACAGGCTTAATATACACCTTAATTGAAGAATCGCAGAACCAACAAGAAAAGAATGAACAAGAATTATT
GGAATTAGATAAATGGGCAAGTTTGTGGAATTGGTTTAGTATAACAAAATGGCTGTGGTATATAAAAATA
TTCATAATGATAGTAGGAGGCTTGATAGGTTTAAGAATAGTTTTTGCTGTACTTTCTATAGTGAATAGAG
TTAGGCAGGGATACTCACCATTATCGTTTCAGACCCTCCTCCCAACCCCGAGGGGACCCGACAGGCCCGA
AGGAATCGAAGAAGAAGGTGGAGAGCAAGGCAGAGACAGATCCAGTCCCTTAGTGGATGGATTCTTAGCA
CTTATCTGGGTCGACCTGCGGAGCCTGTGCCTCTTCAGCTACCACCGCTTGAGAGACTTACTCTTGATTG
TAGTGAGGATTGTGGAACTTCTGGGA---CGCAGGGGGTGGGGAGTCCTCAAATATTGGTGGAATCTCCT
GCAGTATTGGAGCCAGGAACTGAAGACTAGCGCTGTTAGCTTGCTCAATACCATAGCCATAGCAGTAGCT
GAGGGGACAGATAGGATTATAGAAGTCTTACAAAGAGCTTGTAGAGCTATTCTCCACATACCTACTAGAA
TAAGACAGGGTTTGGAAAGGGCTTTGCTA
>GU331745 
ATGAGAGTGAAGGAGATCAGGAAGAATTATCAGCAC---TTGTGGAGATGGGGCACG-------------
--------ATGCTCCTTGGGATGTTAATGATCTGTAGTGCTGCA---GAAGAAAAGTGGGTCACAGTCTA
TTATGGGGTACCTGTGTGGAAAGAAGCAACCACCACTCTATTTTGTGCATCAGATGCTAAAGCATATGAT
ACAGAGGTACATAATGTTTGGGCCACACATGCCTGTGTACCCACAGACCCCAACCCACAAGAAGTATTAT
TGGAAAATGTGACAGAGAGTTTTAACATGTGGAAAAATAACATGGTAGATCAGATGCATGAGGATATAAT
CAGCTTATGGGACCAAAGCCTAAAGCCATGTGTAAAATTAACCCCAATCTGTGTTACTTTGAATTGCACT
CAT-------------------------------------------------------------------
--------------------AATGTGACG------GCTACTAATGGTACCATTATTAACGGGAGAGGA--
----------------------GAATTGAAAAACTGCTCTTTTAATATCACCTCAAGCATAAGAAATAAG
ATGAAGAAAGAATATGCACTTTTTTATAGCCTTGATATAATACCAATAGAT---GATGAT----------
-----------AGTAATACTACTGATAGTAATACTACC---TATAGGTTGAGAAGTTGTAACACCTCAGT
CATTACACAAGCCTGTCCAAAGGTATCCTTTGAGCCAATTCCCATACATTATTGTGCCCCGGCTGGTTTT
GCGATTCTAAAGTGTAAAGATAAGAAGTTCAATGGGACAGGACCATGTAAAAATGTCAGCACAGTACAAT
GCACACATGGAATTAGGCCAGTAGTGTCAACTCAATTGCTGTTAAATGGCAGTCTAGCAGAAGAAGAGGT
AGTAATTAGATCTAAAAATTTCTCTGACAATGCTAAAACCATAATAGTACAGCTGAACGAATCTGTAGTA
ATTAATTGTACAAGACCCAACAACAATACAAGAAAAAGTATACATATAGGACCAGGGAGAGCATTCTATA
CAACAGGACAAATAATAGGAGATATAAGACAAGCACATTGTAACCTTAGTAGAACACAATGGAATAACAC
TTTAAAACAGATAGTTGGAAAATTAAGAGAA------CAATTTGGGCAT---AATAAAACAATAGTCTTT
AATCAGCCC---TCAGGAGGGGACCCAGAAATTGAAATGCACAGTTTTAATTGTGGAGGGGAATTTTTCT
ACTGTAATACAACACAGCTGTTTAATAGTACTTGG------------ATGTTTAATAGTACTTGGAATGA
T---------------------------------ACTAACACTGAAGGAAATGAC------------ACA
ATCACACTCCCATGTAGAATAAAACAATTTATAAACATGTGGCAGGAAGTAGGAAAAGCAATGTATGCCC
CTCCCATCAGTGGAAAAATTAGATGTTCATCAAATATTACAGGGTTGTTATTAACAAGAGATGGTGGTAT
AAACATAAACGAGAGCAGGACG---------AACGAGACCTTCAGACCTGGAGGAGGAGATATGAGGGAC
AATTGGAGAAGTGAATTGTACAAATATAAAGTAGTAAAAATTAAACCATTAGGAATAGCACCCACTAAGG
CAAAGAGAAGAGTGGTGCAGAGAGAAAAAAGA---GCAGTGGGA---ATAGGAGCTGTGTTCCTTGGGTT
CTTGGGAGCAGCAGGAAGCACTATGGGCGCAGCGTCAGTGACGCTGACGGTACAGGCCAGACTATTATTG
TCTGGTATAGTGCAACAGCAGAACAATTTGCTGAGGGCTATTGAGGCGCAACAGCATCTGTTGCAACTCA
CAGTCTGGGGCATCAAGCAGCTCCAGGCAAGAGTCCTGGCTGTGGAAAGATACCTACAGGATCAACAGCT
CCTGGGAATTTGGGGTTGCTCTGGAAAACTCATTTGCACCACTGCTGTGCCTTGGAATGCTAGTTGGAGT
---AATAAATCACTAGATCAGATTTGGGATAACATGACCTGGATGGAGTGGGAAAGAGAAATTGACAATT
ACACAGGCTTAATATACACCTTAATTGAAGAATCGCAGAACCAACAAGAAAAGAATGAACAAGAATTATT
GGAATTAGATAAATGGGCAAGTTTGTGGAATTGGTTTAGTATAACAAAATGGCTGTGGTATATAAAAATA
TTCATAATGATAGTAGGAGGCTTGATAGGTTTAAGAATAGTTTTTGCTGTACTTTCTATAGTGAATAGAG
TTAGGCAGGGATACTCACCATTATCGTTTCAGACCCTCCTCCCAACCCCGAGGGGACCCGACAGGCCCGA
AGGAATCGAAGAAGAAGGTGGAGAGCAAGGCAGAGACAGATCCGGTCCCTTAGTGGATGGATTCTTAGCA
CTTATCTGGGTCGACCTGCGGAGCCTGTGCCTCTTCAGCTACCACCGCTTGAGAGACTTACTCTTGATTG
TAGCGAGGATTGTGGAACTTCTGGGA---CGCAGGGGGTGGGGAGTCCTCAAATATTGGTGGAATCTCCT
GCAGTATTGGAGTCAGGAACTGAAAACTAGCGCTGTTAGCTTGCTCAATACCATAGCCATAGCAGTAGCT
GAGGGGACAGATAGGATTATAGAAGTCTTACAAAGAGCTTGTAGAGCTATTCTCCACATACCTACTAGAA
TAAGACAGGGTTTGGAAAGGGCTTTGCTA
>GU331658 
ATGAGAGTGAAGGAGATCAGGAAGAATTATCAGCAC---TTGTGGAGATGGGGCACGATGCTCCTGAGAT
GGGGCATGATGCTCCTTGGGATGTTAATGATCTGTAGTGCTGCA---GAAGAAAAGTGGGTCACAGTCTA
TTATGGGGTACCTGTGTGGAAAGAAGCAACCACCACTCTATTTTGTGCATCAGATGCTAAAGCATATGAT
ACAGAGGTACATAATGTTTGGGCCACACATGCCTGTGTACCCACAGACCCCAACCCACAAGAAGTAGTAT
TGGAAAATGTGACAGAGAGTTTTAACATGTGGAAAAATAACATGGTAGATCAGATGCATGAGGATATAAT
CAGCTTATGGGACCAAAGCCTAAAGCCATGTGTAAAATTAACCCCAATCTGTGTTACTTTGAATTGCACT
CAT-------------------------------------------------------------------
--------------------AATGTGACG------GCTACTAATGGTACCATTATTAACGGGAGAGGA--
----------------------GAATTGAAAAACTGCTCTTTTAATATCACCTCAAGCATAAGAAATAAG
ATGAAGAAAGAATATGCACTTTTTTATAGCCTTGATATAATACCAATAGAT---GATGAT----------
-----------AGTAATACTACTGATAGTAATACTACC---TATAGGTTGAGAAGTTGTAACACCTCAGT
CATTACACAAGCCTGTCCAAAGGCATCCTTTGAGCCAATTCCCATACATTATTGTGCCCCGGCTGGTTTT
GCGATTCTAAAGTGTAAAGATAAGAAGTTCAATGGAACAGGACCATGTAAAAATGTCAGCACAGTACAAT
GCACACATGGAATTAGGCCAGTAGTGTCAACTCAATTGCTGTTAAATGGCAGTCTAGCAGAAGAAGAGGT
AGTAATTAGATCTAAAAATTTCTCTGACAATGCTAAAACCATAATAGTACAGCTGAACGAATCTGTAGTA
ATTAATTGTACAAGACCCAACAACAATACAAGAAAAAGTATAACTATAGGACCAGGGAGAGCATTCTATA
CAACAGGACAAATAATAGGAGATATAAGACAAGCATATTGTAACCTTAGTAGAACACAATGGAATAACAC
TTTAAAACAGATAGTTGGAAAATTAAGAGAA------CAATTTGGGAAT---AATAAAACAATAGTCTTT
AATCAGCCC---TCAGGAGGGGACCCAGAAATTGAAATGCACAGTTTTAATTGTGGAGGGGAATTTTTCT
ACTGTAATACAACACAGCTGTTTAATAGTACTTGG------------CCTTTTAATAGTACTTGGAATGA
T---------------------------------ACTAACACTGAAGGAAATGAC------------ACA
ATCACACTCCCATGTAGAATAAAACAATTTATAAACATGTGGCAGGAAGTAGGAAAAGCAATGTATGCCC
CTCCCATCAGTGGACAAATTAGATGTTCATCAAATATTACAGGGCTGTTATTAACAAGAGATGGTGGT--
----ATAAACCAGAGCAGGACG---------AACGAGACCTTCAGACCTGGAGGAGGAAATATGAAGGAC
AATTGGAGAAGTGAATTGTACAAATATAAAGTAGTAAAAATTAAACCATTAGGAATAGCACCCACTAAGG
CAAAGAGAAGAGTGGTGCAGAGAGAAAAAAGA---GCAGTGGGA---ATAGGAGCTCTGTTCCTTGGGTT
CTTGGGAGCAGCAGGAAGCACTATGGGCGCAGCGTCAGTGACGCTGACGGTACAGGCCAGACTATTATTG
TCTGGTATAGTGCAACAGCAGAACAATTTGCTGAGAGCTATTGAGGCGCAACAGCATCTGTTGCAACTCA
CAGTCTGGGGCATCAAGCAGCTCCAGGCAAGAGTCCTGGCTGTGGAAAGATACCTACAGGATCAACAGCT
CCTGGGAATTTGGGGTTGCTCTGGAAAACTCATTTGCACCACTGCTGTGCCTTGGAATGCTAGTTGGAGT
---AATAAATCACTAAATCAGATTTGGGATAACATGACCTGGATGGAGTGGGAAAGAGAAATTGACAATT
ACACAGGCTTAATATACACCTTAATTGAAGAATCGCAGAACCAACAAGAAAAGAATGAACAAGAATTATT
GGAATTAGATAAATGGGCAAGTTTGTGGAATTGGTTTAGTATAACAAAATGGCTGTGGTATATAAAAATA
TTCATAATGATAGTAGGAGGCTTGATAGGTTTAAGAATAGTTTTTGCTGTACTTTCTATAGTGAATAGAG
TTAGGCAGGGATACTCACCATTATCGTTTCAGACCCTCCTCCCAACCCCGAGGGGACCAGACAGGCCCGA
AGGAATCGAAGAAGAAGGTGGAGAGCAAGGCAGAGACAGATCCGGTCCCTTAGTGGATGGATTCTTAGCA
CTTATCTGGGTCGACCTGCGGAGCCTGTGCCTCTTCAGCTACCACCGCTTGAGAGACTTACTCTTGATTG
TAACGAGGATTGTGGAACTTCTGGGA---CACAGGGGGTGGGGAGTCCTCAAATATTGGTGGAATCTCCT
GCAGTATGAGTCAAACGAAACTCGC---------------------------------------------
------------------------GTTCTTGCTCAAGCC-------------------------------
-----------------------------
>GU331637 
ATGAGAGTGAAGGAGATCAGGAAGAATTATCAGCAC---TTGTGGAGATGGGGCACGATGCTCCTGAGAT
GGGGCATGATGCTCCTTGGGATGTTAATGATCTGTAGTGCTGCA---GAAGAAAAGTGGGTCACAGTCTA
TTATGGGGTACCTGTGTGGAAAGAAGCAACCACCACTCTATTTTGTGCATCAGATGCTAAAGCATATGAT
ACAGAGGTACATAATGTTTGGGCCACACATGCCTGTGTACCCACAGACCCCAACCCACAAGAAGTAGTAT
TGGAAAATGTGACAGAGAGTTTTAACATGTGGAAAAATAACATGGTAGATCAGATGCATGAGGATATAAT
CAGCTTATGGGACCAAAGCCTAAAGCCATGTGTAAAATTAACCCCAATCTGTGTTACTTTGAATTGCACT
CAT-------------------------------------------------------------------
--------------------AATGTGACG------GCTACTAATGGTACCATTATTAACGGGAGAGGA--
----------------------GAATTGAAAAACTGCTCTTTTAATATCACCTCAAGCATAAGAAATAAG
ATGAAGAAAGAATATGCACTTTTTTATAGCCTTGATATAATACCAATAGAT---GATGAT----------
-----------AGTAATACTACTGATAGTAATACTACC---TATAGGTTGAGAAGTTGTAACACCTCAGT
CATTACACAAGCCTGTCCAAAGGTATCCTTTGAGCCAATTCCCATACATTATTGTGCCCCGGCTGGTTTT
GCGATTCTAAAGTGTAAAGATAAGAAGTTCAATGGAACAGGACCATGTAAAAATGTCAGCACAGTACAAT
GCACACATGGAATTAGGCCAGTAGTGTCAACTCAATTGCTGTTAAATGGCAGTCTAGCAGAAGAAGAGGT
AGTAATTAGATCTAAAAATTTCTCTGACAATGCTAAAACCATAATAGTACAGCTGAACGAATCTGTAGTA
ATTAATTGTACAAGACCCAACAACAATACAAGAAAAAGTATAACTATAGGACCAGGGAGAGCATTCTATA
CAACAGGACAAATAATAGGAGATATAAGACAAGCATATTGTAACCTTAGTAGAACACAATGGAATAACAC
TTTAAAACAGATAGTTGGAAAATTAAGAGAA------CAATTTGGGAAT---AATAAAACAATAGTCTTT
AATCAGCCC---TCAGGAGGGGACCCAGAAATTGAAATGCACAGTTTTAATTGTGGAGGGGAATTTTTCT
ACTGTAATACAACACAGCTGTTTAATAGTACTTGG------------CCTTTTAATAGTACTTGGAATGA
T---------------------------------ACTAACACTGAAGGAAATGAC------------ACA
ATCACACTCCCATGTAGAATAAAACAATTTATAAACATGTGGCAGGAAGTAGGAAAAGCAATGTATGCCC
CTCCCATCAGTGGACAAATTAGATGTTCATCAAATATTACAGGGCTGTTATTAACAAGAGATGGTGGT--
----ATAAACCAGAGCAGGACG---------AACGAGACCTTCAGACCTGGAGGAGGAAATATGAAGGAC
AATTGGAGAAGTGAATTGTACAAATATAAAGTAGTAAAAATTAAACCATTAGGAATAGCACCCACTAAGG
CAAAGAGAAGAGTGGTGCAGAGAGAAAAAAGA---GCAGTGGGA---ATAGGAGCTCTGTTCCTTGGGTT
CTTGGGAGCAGCAGGAAGCACTATGGGCGCAGCGTCAGTGACGCTGACGGTACAGGCCAGACTATTATTG
TCTGGTATAGTGCAACAGCAGAACAATTTGCTGAGAGCTATTGAGGTGCAACAGCATCTGTTGCAACTCA
CAGTCTGGGGCATCAAGCAGCTCCAGGCAAGAGTCCTGGCTGTGGAAAGATACCTACAGGATCAACAGCT
CCTGGGAATTTGGGGTTGCTCTGGAAAACTCATTTGCACCACTGCTGTGCCTTGGAATGCTAGTTGGAGT
---AATAAATCACTAGATCAGATTTGGGATAACATGACCTGGATGGAGTGGGAAAGAGAAATTGACAATT
ACACAGGCTTAATATACACCTTAATTGAAGAATCGCAGAACCAACAAGAAAAGAATGAACAAGAATTATT
GGAATTAGATAAATGGGCAAGTTTGTGGAATTGGTTTAGTATAACAAAATGGCTGTGGTATATAAAAATA
TTCATAATGATAGTAGGAGGCTTGATAGGTTTAAGAATAGTTTTTGCTGTACTTTCTATAGTGAATAGAG
TTAGGCAGGGATACTCACCATTATCGTTTCAGACCCTCCTCCCAACCCCGAGGGGACCAGACAGGCCCGA
AGGAATCGAAGAAGAAGGTGGAGAGCAAGGCAGAGACAGATCCGGTCCCTTAGTGGATGGATTCTTAGCA
CTTATCTGGGTCGACCTGCGGAGCCTGTGCCTCTTCAGCTACCACCGCTTGAGAGACTTACTCTTGATTG
TAACGAGGATTGTGGAACTTCTGGGA---CACAGGGGGTGGGGAGTCCTCAAATATTGGTGGAATCTCCT
GCAGTATTGGAGTCAGGAACTGAAAACTAGCGCTGTTAGCTTGCTCAATGCCATAGCCATAGCAGTAGCT
GAGGGGACAGATAGGATTATAGAAGTCTTACAAAGAGCTTGTAGAGCTATTCTCCACATACCTACTAGAA
TAAGACAGGGTTTGGAAAGGGCTTTGCTA
>DQ444262 
ATGAGAGTGAAGGAGATCAGGAAGAATTATCAGCAC---TTGTGGAGATGGGGCACGATGCTCCTGAGAT
GGGGCATGATGCTCCTTGGGATGTTAATGATCTGTAGTGCTGCA---GAAGAAAAGTGGGTCACAGTCTA
TTATGGGGTACCTGTGTGGAAAGAAGCAACCACCACTCTATTTTGTGCATCAGATGCTAAAGCATATGAT
ACAGAGGTACATAATGTTTGGGCCACACATGCCTGTGTACCCACAGACCCCAACCCACAAGAAGTAGTAT
TGGAAAATGTGACAGAGAGTTTTAACATGTGGAAAAATAACATGGTAGATCAGATGCATGAGGATATAAT
CAGCTTATGGGACCAAAGCCTAAAGCCATGTGTAAAATTAACCCCAATCTGTGTTACTTTGAATTGCACT
CAT-------------------------------------------------------------------
--------------------AATGTGACG------GCTACTAATGGTACCATTATTAACGGGAGAGGA--
----------------------GAATTGAAAAACTGCTCTTTTAATATCACCTCAAGCATAAGAAATAAG
ATGAAGAAAGAATATGCACTTTTTTATAGCCTTGATATAATACCAATAGAT---GATGAT----------
-----------AGTAATACTACTGATAGTAATACTACC---TATAGGTTGAGAAGTTGTAACACCTCAGT
CATTACACAAGCCTGTCCAAAGGTATCCTTTGAGCCAATTCCCATACATTATTGTGCCCCGGCTGGTTTT
GCGATTCTAAAGTGTAAAGATAAGAAGTTCAATGGAACAGGACCATGTAAAAATGTCAGCACAGTACAAT
GCACACATGGAATTAGGCCAGTAGTGTCAACTCAATTGCTGTTAAATGGCAGTCTAGCAGAAGAAGAGGT
AGTAATTAGATCTAAAAATTTCTCTGACAATGCTAAAACCATAATAGTACAGCTGAACGAATCTGTAGTA
ATTAATTGTACAAGACCCAACAACAATACAAGAAAAAGTATAACTATAGGACCAGGGAGAGCATTCTATA
CAACAGGACAAATAATAGGAGATATAAGACAAGCATATTGTAACCTTAGTAGAACACAATGGAATAACAC
TTTAAAACAGATAGTTGGAAAATTAAGAGAA------CAATTTGGGAAT---AATAAAACAATAGTCTTT
AATCAGCCC---TCAGGAGGGGACCCAGAAATTGAAATGCACAGTTTTAATTGTGGAGGGGAATTTTTCT
ACTGTAATACAACACAGCTGTTTAATAGTACTTGG------------CCTTTTAATAGTACTTGGAATGA
T---------------------------------ACTAACACTGAAGGAAATGAC------------ACA
ATCACACTCCCATGTAGAATAAAACAATTTATAAACATGTGGCAGGAAGTAGGAAAAGCAATGTATGCCC
CTCCCATCAGTGGACAAATTAGATGTTCATCAAGTATTACAGGGCTGTTATTAACAAGAGATGGTGGT--
----ATAAACCAGAGCAGGACG---------AACGAGACCTTCAGACCTGGAGGAGGAAATATGAAGGAC
AATTGGAGAAGTGAATTGTACAAATATAAAGTAGTAAAAATTAAACCATTAGGAATAGCACCCACTAAGG
CAAAGAGAAGAGTGGTGCAGAGAGAAAAAAGA---GCAGTGGGA---ATAGGAGCTCTGTTCCTTGGGTT
CTTGGGAGCAGCAGGAAGCACTATGGGCGCAGCGTCAGTGACGCTGACGGTACAGGCCAGACTATTATTG
TCTGGTATAGTGCAACAGCAGAACAATTTGCTGAGAGCTATTGAGGCGCAACAGCATCTGTTGCAACTCA
CAGTCTGGGGCATCAAGCAGCTCCAGGCAAGAGTCCTGGCTGTGGAAAGATACCTACAGGATCAACAGCT
CCTGGGAATTTGGGGTTGCTCTGGAAAACTCATTTGCACCACTGCTGTGCCTTGGAATGCTAGTTGGAGT
---AATAAATCACTAAATCAGATTTGGGATAACATGACCTGGATGGAGTGGGAAAGAGAAATTGACAATT
ACACAGGCTTAATATACACCTTAATTGAAGAATCGCAGAACCAACAAGAAAAGAATGAACAAGAATTATT
GGAATTAGATAAATGGGCAAGTTTGTGGAATTGGTTTAGTATAACAAAATGGCTGTGGTATATAAAAATA
TTCATAATGATAGTAGGAGGCTTGATAGGTTTAAGAATAGTTTTTGCTGTACTTTCTATAGTGGATAGAG
TTAGGCAGGGATACTCACCATTATCGTTTCAGACCCTCCTCCCAACCCCGAGGGGACCAGACAGGCCCGA
AGGAATCGAAGAAGAAGGTGGAGAGCAAGGCAGAGACAGATCCGGTCCCTTAGTGGATGGATTCTTAGCA
CTTATCTGGGTCGACCTGCGGAGCCTGTGCCTCTTCAGCTACCACCGCTTGAGAGACTTACTCTTGATTG
TAACGAGGATTGTGGAACTTCTGGGA---CACAGGGGGTGGGGAGTCCTCAAATATTGGTGGAATCTCCT
GCAGTATTGGAGTCAGGAACTGAAAACTAGCGCTGTTAGCTTGCTCAATGCCATAGCCATAGCAGTAGCT
GAGGGGACAGATAGGATTATAGAAGTCTTACAAAGAGCTTGTAGAGCTATTCTCCACATACCTACTAGAA
TAAGACAGGGTTTGGAAAGGGCTTTGCTA
>GU331668 
ATGAGAGTGAAGGAGATCAGGAAGAATTATCAGCAC---TTGTGGAGATGGGGCACGATGCTCCTGAGAT
GGGGCATGATGCTCCTTGGGATGTTAATGATCTGTAGTGCTGCA---GAAGAAAAGTGGGTCACAGTCTA
TTATGGGGTACCTGTGTGGAAAGAAGCAACCACCACTCTATTTTGTGCATCAGATGCTAAAGCATATGAT
ACAGAGGTACATAATGTTTGGGCCACACATGCCTGTGTACCCACAGACCCCAACCCACAAGAAGTAGTAT
TGGAAAATGTGACAGAGAGTTTTAACATGTGGAAAAATAACATGGTAGATCAGATGCATGAGGATATAAT
CAGCTTATGGGACCAAAGCCTAAAGCCATGTGTAAAATTAACCCCAATCTGTGTTACTTTGAATTGCACT
CAT-------------------------------------------------------------------
--------------------AATGTGACG------GCTACTAATGGTACCATTATTAACGGGAGAGGA--
----------------------GAATTGAAAAACTGCTCTTTTAATATCACCTCAAGCATAAGAAATAAG
ATGAAGAAAGAATATGCACTTTTTTATAGCCTTGATATAATACCAATAGAT---GATGAT----------
-----------AGTAATACTACTGATAGTAATACTACC---TATAGGTTGAGAAGTTGTAACACCTCAGT
CATTACACAAGCCTGTCCAAAGGTATCCTTTGAGCCAATTCCCATACATTATTGTGCCCCGGCTGGTTTT
GCGATTCTAAAGTGTAAAGATAAGAAGTTCAATGGAACAGGACCATGTAAAAATGTCAGCACAGTACAAT
GCACACATGGAATTAGGCCAGTAGTGTCAACTCAATTGCTGTTAAATGGCAGTCTAGCAGAAGAAGAGGT
AGTAATTAGATCTAAAAATTTCTCTGACAATGCTAAAACCATAATAGTACAGCTGAACGAATCTGTAGTA
ATTAATTGTACAAGACCCAACAACAATACAAGAAAAAGTATAACTATAGGACCAGGGAGAGCATTCTATA
CAACAGGACAAATAATAGGAGATATAAGACAAGCATATTGTAACCTTAGTAGAACACAATGGAATAACAC
TTTAAAACAGATAGTTGGAAAATTAAGAGAA------CAATTTGGGAAT---AATAAAACAATAGTCTTT
AATCAGCCC---TCAGGAGGGGACCCAGAAATTGAAATGCACAGTTTTAATTGTGGAGGGGAATTTTTCT
ACTGTAATACAACACAGCTGTTTAATAGTACTTGG------------CCTTTTAATAGTACTTGGAATGA
T---------------------------------ACTAACACTGAAGGAAATGAC------------ACA
ATCACACTCCCATGTAGAATAAAACAATTTATAAACATGTGGCAGGAAGTAGGAAAAGCAATGTATGCCC
CTCCCATCAGTGGACAAATTAGATGTTCATCAAATATTACAGGGCTGTTATTAACAAGAGATGGTGGT--
----ATAAACCAGAGCAGGACG---------AACGAGACCTTCAGACCTGGAGGAGGAAATATGAAGGAC
AATTGGAGAAGTGAATTGTACAAATATAAAGTAGTAAAAATTAAACCATTAGGAATAGCACCCACTAAGG
CAAAGAGAAGAGTGGTGCAGAGAGAAAAAAGA---GCAGTGGGA---ATAGGAGCTCTGTTCCTTGGGTT
CTTGGGAGCAGCAGGAAGCACTATGGGCGCAGCGTCAGTGACGCTGACGGTACAGGCCAGACTATTATTG
TCTGGTATAGTGCAACAGCAGAACAATTTGCTGAGAGCTATTGAGGCGCAACAGCATCTGTTGCAACTCA
CAGTCTGGGGCATCAAGCAGCTCCAGGCAAGAGTCCTGGCTGTGGAAAGATACCTACAGGATCAACAGCT
CCTGGGAATTTGGGGTTGCTCTGGAAAACTCATTTGCACCACTGCTGTGCCTTGGAATGCTAGTTGGAGT
---AATAAATCACTAAATCAGATTTGGGATAACATGACCTGGATGGAGTGGGAAAGAGAAATTGACAATT
ACACAGGCTTAATATACACCTTAATTGAAGAATCGCAGAACCAACAAGAAAAGAATGAACAAGAATTATT
GGAATTAGATAAATGGGCAAGTTTGTGGAATTGGTTTAGTATAACAAAATGGCTGTGGTATATAAAAATA
TTCATAATGATAGTAGGAGGCTTGATAGGTTTAAGAATAGTTTTTGCTGTACTTTCTATAGTGAATAGAG
TTAGGCAGGGATACTCACCATTATCGTTTCAGACCCTCCTCCCAACCCCGAGGGGACCAGACAGGCCCGA
AGGAATCGAAGAAGAAGGTGGAGAGCAAGGCAGAGACAGATCCGGTCCCTTAGTGGATGGATTCTTAGCA
CTTATCTGGGTCGACCTGCGGAGCCTGTGCCTCTTCAGCTACCACCGCTTGAGAGACTTACTCTTGATTG
TAACGAGGATTGTGGAACTTCTGGGA---CACAGGGGGTGGGGAGTCCTCAAATATTGGTGGAATCTCCT
GCAGTATTGGAGTCAGGAACTGAAAACTAGCGCTGTTAGCTTGCTCAATGCCATAGCCATAGCAGTAGCT
GAGGGGACAGATAGGATTATAGAAGGCTTACAAAGAGCTTGTAGAGCTATTCTCCACATACCTACTAGAA
TAAGACAGGGTTTGGAAAGGGCTTTGCTA
>DQ444260 
ATGAGAGTGAAGGAGATCAGGAAGAATTATCAGCAC---TTGTGGAGATGGGGCACGATGCTCCTGAGAT
GGGGCATGATGCTCCTTGGGATGTTAATGATCTGTAGTGCTGCA---GAAGAAAAGTGGGTCACAGTCTA
TTATGGGGTACCTGTATGGAAAGAAGCAACTACCACTCTATTTTGTGCATCAGATGCTAAAGCATATGAT
ACAGAGGTACATAATGTTTGGGCCACACATGCCTGTGTACCCACAGACCCCAACCCACAAGAAGTAGTAT
TGGAAAATGTGACAGAGAGTTTTAACATGTGGAAAAATAACATGGTAGATCAGATGCATGAGGATATAAT
CAGCTTATGGGACCAAAGCCTAAAGCCATGTGTAAAATTAACCCCAATCTGTGTTACTTTGAATTGCACT
CAT-------------------------------------------------------------------
--------------------AATGTGACG------GCTACTAATGGTACCATTATTAACGGGAGAGGA--
----------------------GAATTGAGAAACTGCTCTTTTAATATCACCTCAAGCATAAGAAATAAG
ATGAAGAAAGAATATGCACTTTTTTATAGCCTTGATATAATACCAATAGAT---GATGAT----------
-----------AGTAATACTACTGATAGTAATACTACC---TATAGGTTGAGAAGTTGTAACACCTCAGT
CATTACACAAGCCTGTCCAAAGGTATCCTTTGAGCCAATTCCCATACATTATTGTGCCCCGGCTGGTTTT
GCGATTCTAAAGTGTAAAGATAAGAAGTTCAATGGAACAGGACCATGTAAAAATGTCAGCACAGTACAAT
GCACACATGGAATTAGGCCAGTAGTGTCAACTCAATTGCTGTTAAATGGCAGTCTAGCAGAAGAAGAGGT
AGTAATTAGATCTAAAAATTTCTCTGACAATGCTAAAACCATAATAGTACAGCTGAACGAATCTGTAGTA
ATTAATTGTACAAGACCCAACAACAATACAAGAAAAAGTATAACTATAGGACCAGGGAGAGCATTCTATA
CAACAGGACAAATAATAGGAGATATAAGACAAGCATATTGTAACCTTAGTAGAACACAATGGAATAACAC
TTTAAAACAGATAGTTGGAAAATTAAGAGAA------CAATTTGGGAAT---AATAAAACAATAGTCTTT
AATCAGCCC---TCAGGAGGGGACCCAGAAATTGAAATGCACAGTTTTAATTGTGGAGGGGAATTTTTCT
ACTGTAATACAACACAGCTGTTTAATAGTACTTGG------------CCTTTTAATAGTACTTGGAATGA
T---------------------------------ACTAACACTGAAGGAAATGAC------------ACA
ATCACACTCCCATGTAGAATAAAACAATTTATAAACATGTGGCAGGAAGTAGGAAAGGCAATGTATGCCC
CTCCCATCAGTGGACAAATTAGATGTTCATCAAATATTACAGGGCTGTTATTAACAAGAGATGGTGGT--
----ATAAACCAGAGCAGGACG---------AACGAGACCTTCAGACCTGGAGGAGGAAATATGAAGGAC
AATTGGAGAAGTGAATTGTACAAATATAAAGTAGTAAAAATTAAACCATTAGGAATAGCACCCACTAAGG
CAAAGAGAAGAGTGGTGCAGAGAGAAAAAAGA---GCAGTGGGA---ATAGGAGCTCTGTTCCTTGGGTT
CTTGGGAGCAGCAGGAAGCACTATGGGCGCAGCGTCAGTGACGCTGACGGTACAGGCCAGACTATTATTG
TCTGGTATAGTGCAACAGCAGAACAATTTGCTGAGAGCTATTGAGGCGCAACAGCATCTGTTGCAACTCA
CAGTCTGGGGCATCAAGCAGCTCCAGGCAAGAGTCCTGGCTGTGGAAAGATACCTACAGGATCAACAGCT
CCTGGGAATTTGGGGTTGCTCTGGAAAACTCATTTGCACCACTGCTGTGCCTTGGAATGCTAGTTGGAGT
---AATAAATCACTAAATCAGATTTGGGATAACATGACCTGGATGGAGTGGGAAAGAGAAATTGACAATT
ACACAGGCTTAATATACACCTTAATTGAAGAATCGCAGAACCAACAAGAAAAGAATGAACAAGAATTATT
GGAATTAGATAAATGGGCAAGTTTGTGGAATTGGTTTAGTATAACAAAATGGCTGTGGTATATAAAAATA
TTCATAATGATAGTAGGAGGCTTGATAGGTTTAAGAATAGTTTTTGCTGTACTTTCTATAGTGAATAGAG
TTAGGCAGGGATACTCACCATTATCGTTTCAGACCCTCCTCCCAACCCCGAGGGGACCAGACAGGCCCGA
AGGAATCGAAGAAGAAGGTGGAGAGCAAGGCAGAGACAGATCCGGTCCCTTAGTGGATGGATTCTTAGCA
CTTATCTGGGTCGACCTGCGGAGCCTGTGCCTCTTCAGCTACCACCGCTTGAGAGACTTACTCTTGATTG
TAACGAGGATTGTGGAACTTCTGGGA---CACAGGGGGTGGGGAGTCCTCAAATATTGGTGGAATCTCCT
GCAGTATTGGAGTCAGGAACTGAAAACTAGCGCTGTTAGCTTGCTCAATGCCATAGCCATAGCAGTTGCT
GAGGGGACAGATAGGATTATAGAAGTCTTACAAAGAGCTTGTAGAGCTATTCTCCACATACCTACTAGAA
TAAGACAGGGTTTGGAAAGGGCTTTGCTA
>GU331640 
ATGAGAGTGAAGGAGATCAGGAAGAATTATCAGCAC---TTGTGGAGATGGGGCACGATGCTCCTGAGAT
GGGGCATGATGCTCCTTGGGATGTTAATGATCTGTAGTGCTGCA---GAAGAAAAGTGGGTCACAGTCTA
TTATGGGGTACCTGTGTGGAAAGAAGCAACCACCACTCTATTTTGTGCATCAGATGCTAAAGCATATGAT
ACAGAGGTACATAATGTTTGGGCCACACATGCCTGTGTACCCACAGACCCCAACCCACAAGAAGTAGTAT
TGGAAAATGTGACAGAGAGTTTTAACATGTGGAAAAATAACATGGTAGATCAGATGCATGAGGATATAAT
CAGCTTATGGGACCAAAGCCTAAAGCCATGTGTAAAATTAACCCCAATCTGTGTTACTTTGAATTGCACT
CAT-------------------------------------------------------------------
--------------------AATGTGACG------GCTACTAATGGTACCATTATTAACGGGAGAGGA--
----------------------GAATTGAAAAACTGCTCTTTTAATATCACCTCAAGCATAAGAAATAAG
ATGAAGAAAGAATATGCACTTTTTTATAGCCTTGATATAATACCAATAGAT---GATGAT----------
-----------AGTAATACTACTGATAGTAATACTACC---TATAGGTTGAGAAGTTGTAACACCTCAGT
CATTACACAAGCCTGTCCAAAGGTATCCTTTGAGCCAATTCCCATACATTATTGTGCCCCGGCTGGTTTT
GCGATTCTAAAGTGTAAAGATAAGAAGTTCAATGGAACAGGACCATGTAAAAATGTCAGCACAGTACAAT
GCACACATGGAATTAGGCCAGTAGTGTCAACTCAATTGCTGTTAAATGGCAGTCTAGCAGAAGAAGAGGT
AGTAATTAGATCTAAAAATTTCTCTGACAATGCTAAAACCATAATAGTACAGCTGAACGAATCTGTAGTA
ATTAATTGTACAAGACCCAACAACAATACAAGAAAAAGTATAACTATAGGACCAGGGAGAGCATTCTATA
CAACAGGACAAATAATAGGAGATATAAGACAAGCATATTGTAACCTTAGTAGAACACAATGGAATAACAC
TTTAAAACAGATAGTTGGAAAATTAAGAGAA------CAATTTGGGAAT---AATAAAACAATAGTCTTT
AATCAGCCC---TCAGGAGGGGACCCAGAAATTGAAATGCACAGTTTTAATTGTGGAGGGGAATTTTTCT
ACTGTAATACAACACAGCTGTTTAATAGTACTTGG------------CCTTTTAATAGTACTTGGAATGA
G---------------------------------ACTAACACTGAAGGAAATGAC------------ACA
ATCACACTCCCATGTAGAATAAAACAATTTATAAACATGTGGCAGGAAGTAGGAAAAGCAATGTATGCCC
CTCCCATCAGTGGACAAATTAGATGTTCATCAAATATTACAGGGCTGTTATTAACAAGAGATGGTGGT--
----ATAAACCAGAGCAGGACG---------AACGAGACCTTCAGACCTGGAGGAGGAAATATGAAGGAC
AATTGGAGAAGTGAATTGTACAAATATAAAGTAGTAAAAATTAAACCATTAGGAATAGCACCCACTAAGG
CAAAGAGAAGAGTGGTGCAGAGAGAAAAAAGA---GCAGTGGGA---ATAGGAGCTCTGTTCCTTGGGTT
CTTGGGAGCAGCAGGAAGCACTATGGGCGCAGCGTCAGTGACGCTGACGGTACAGGCCAGACTATTATTG
TCTGGTATAGTGCAACAGCAGAACAATTTGCTGAGAGCTATTGAGGCGCAACAGCATCTGTTGCAACTCA
CAGTCTGGGGCATCAAGCAGCTCCAGGCAAGAGTCCTGGCTGTGGAAAGATACCTACAGGATCAACAGCT
CCTGGGAATTTGGGGTTGCTCTGGAAAACTCATTTGCACCACTGCTGTGCCTTGGAATGCTAGTTGGAGT
---AATAAATCACTAAATCAGATTTGGGATAACATGACCTGGATGGAGTGGGAAAGAGAAATTGACAATT
ACACAGGCTTAATATACACCTTAATTGAAGAATCGCAGAACCAACAAGAAAAGAATGAACAAGAATTATT
GGAATTAGATAAATGGGCAAGTTTGTGGAATTGGTTTAGTATAACAAAATGGCTGTGGTATATAAAAATA
TTCATAATGATAGTAGGAGGCTTGATAGGTTTAAGAATAGTTTTTGCTGTACTTTCTATAGTGAATAGAG
TTAGGCAGGGATACTCACCATTATCGTTTCAGACCCTCCTCCCAACCCCGAGGGGACCAGACAGGCCCGA
AGGAATCGAAGAAGAAGGTGGAGAGCAAGGCAGAGACAGATCCGGTCCCTTAGTGGATGGATTCTTAGCA
CTTATCTGGGTCGACCTGCGGAGCCTGTGCCTCTTCAGCTACCACCGCTTGAGAGACTTACTCTTGATTG
TAACGAGGATTGTGGAACTTCTGGGA---CACAGGGGGTGGGGAGTCCTCAAATATTGGTGGAATCTCCT
GCAGTATTGGAGTCAGGAACTGAAAACTAGCGCTGTTAGCTTGCTCAATGCCATAGCCATAGCAGTAGCT
GAGGGGACAGATAGGATTATAGAAGTCTTACAAAGAGCTTGTAGAGCTATTCTCCACATACCTACTAGAA
TAAGACAGGGTTTGGAAAGGGCTTTGCTA
>GU331642 
ATGAGAGTGAAGGAGATCAGGAAGAATTATCAGCAC---TTGTGGAGATGGGGCACGATGCTCCTGAGAT
GGGGCATGATGCTCCTTGGGATATTAATGATCTGTAGTGCTGCA---GAAGAAAAGTGGGTCACAGTCTA
TTATGGGGTACCTGTGTGGAAAGAAGCAACCACCACTCTATTTTGTGCATCAGATGCTAAAGCATATGAT
ACAGAGGTACATAATGTTTGGGCCACACATGCCTGTGTACCCACAGACCCCAACCCACAAGAAGTAGTAT
TGGAAAATGTGACAGAGAGTTTTAACATGTGGAAAAATAACATGGTAGATCAGATGCATGAGGATATAAT
CAGCTTATGGGACCAAAGCCTAAAGCCATGTGTAAAATTAACCCCAATCTGTGTTACTTTGAATTGCACT
CAT-------------------------------------------------------------------
--------------------AATGTGACG------GCTACTAATGGTACCATTATTAACGGGAGAGGA--
----------------------GAATTGAAAAACTGCTCTTTTAATATCACCTCAAGCATAAGAAATAAG
ATGAAGAAAGAATATGCACTTTTTTATAGCCTTGATATAATACCAATAGAT---GATGAT----------
-----------AGTAATACTACTGATAGTAATACTACC---TATAGGTTGAGAAGTTGTAACACCTCAGT
CATTACACAAGCCTGTCCAAAGGTATCCTTTGAGCCAATTCCCATACATTATTGTGCCCCGGCTGGTTTT
GCGATTCTAAAGTGTAAAGATAAGAAGTTCAATGGAACAGGACCATGTAAAAATGTCAGCACAGTACAAT
GCACACATGGAATTAGGCCAGTAGTGTCAACTCAATTGCTGTTAAATGGCAGTCTAGCAGAAGAAGAGGT
AGTAATTAGATCTAAAAATTTCTCTGACAATGCTAAAACCATAATAGTACAGCTGAACGAATCTGTAGTA
ATTAATTGTACAAGACCCAACAACAATACAAGAAAAAGTATAACTATAGGACCAGGGAGAGCATTCTATA
CAACAGGACAAATAATAGGAGATATAAGACAAGCATATTGTAACCTTAGTAGAACACAATGGAATAACAC
TTTAAAACAGATAGTTGGAAAATTAAGAGAA------CAATTTGGGAAT---AATAAAACAATAGTCTTT
AATCAGCCC---TCAGGAGGGGACCCAGAAATTGAAATGCACAGTTTTAATTGTGGAGGGGAATTTTTCT
ACTGTAATACAACACAGCTGTTTAATAGTACTTGG------------CCTTTTAATAGTACTTGGAATGA
T---------------------------------ACTAACACTGAAGGAAATGAC------------ACA
ATCACACTCCCATGTAGAATAAAACAATTTATAAACATGTGGCAGGAAGTAGGAAAAGCAATGTATGCCC
CTCCCATCAGTGGACAAATTAGATGTTCATCAAATATTACAGGGCTGTTATTAACAAGAGATGGTGGT--
----ATAAACCAGAGCAGGACG---------AACGAGACCTTCAGACCTGGAGGAGGAAATATGAAGGAC
AATTGGAGAAGTGAATTGTACAAATATAAAGTAGTAAAAATTAAACCATTAGGAATAGCACCCACTAAGG
CAAAGAGAAGAGTGGTGCAGAGAGAAAAAAGA---GCAGTGGGA---ATAGGAGCTCTGTTCCTTGGGTT
CTTGGGAGCAGCAGGAAGCACTATGGGCGCAGCGTCAGTGACGCTGACGGTACAGGCCAGACTATTATTG
TCTGGTATAGTGCAACAGCAGAACAATTTGCTGAGAGCTATTGAGGCGCAACAGCATCTGTTGCAACTCA
CAGTCTGGGGCATCAAGCAGCTCCAGGCAAGAGTCCTGGCTGTGGAAAGATACCTACAGGATCAACAGCT
CCTGGGAATTTGGGGTTGCTCTGGAAAACTCATTTGCACCACTGCTGTGCCTTGGAATGCTAGTTGGAGT
---AATAAATCACTAAATCAGATTTGGGATAACATGACCTGGATGGAGTGGGAAAGAGAAATTGACAATT
ACACAGGCTTAATATACACCTTAATTGAAGAATCGCAGAACCAACAAGAAAAGAATGAACAAGAATTATT
GGAATTAGATAAATGGGCAAGTTTGTGGAATTGGTTTAGTATAACAAAATGGCTGTGGTATATAAAAATA
TTCATAATGATAGTAGGAGGCTTGATAGGTTTAAGAATAGTTTTTGCTGTACTTTCTATAGTGAATAGAG
TTAGGCAGGGATACTCACCATTATCGTTTCAGACCCTCCTCCCAACCCCGAGGGGACCAGACAGGCCCGA
AGGAATCGAAGAAGAAGGTGGAGAGCAAGGCAGAGACAGATCCGGTCCCTTAGTGGATGGATTCTTAGCA
CTTATCTGGGTCGACCTGCGGAGCCTGTGCCTCTTCAGCTACCACCGCTTGAGAGACTTACTCTTGATTG
TAACGAGGATTGTGGAACTTCTGGGA---CACAGGGGGTGGGGAGTCCTCAAATATTGGTGGAATCTCCT
GCAGTATTGGAGTCAGGAACTGAAAACTAGCGCTGTTAGCTTGCTCAATGCCATAGCCATAGCAGTAGCT
GAGGGGACAGATAGGATTATAGAAGTCTTACAAAGAGCTTGTAGAGCTATTCTCCACATACCTACTAGAA
TAAGACAGGGTTTGGAAAGGGCTTTGCTA
>GU331650 
ATGAGAGTGAAGGAGATCAGGAAGAATTATCAGCAC---TTGTGGAGATGGGGCACGATGCTCCTGAGAT
GGGGCATGATGCTCCTTGGGATGTTAATGATCTGTAGTGCTGCA---GAAGAAAAGTGGGTCACAGTCTA
TTATGGGGTACCTGTGTGGAAAGAAGCAACCACCACTCTATTTTGTGCATCAGATGCTAAAGCATATGAT
ACAGAGGTACATAATGTTTGGGCCACACATGCCTGTGTACCCACAGACCCCAACCCACAAGAAGTAGTAT
TGGAAAATGTGACAGAGAGTTTTAACATGTGGAAAAATAACATGGTAGATCAGATGCATGAGGATATAAT
CAGCTTATGGGACCAAAGCCTAAAGCCATGTGTAAAATTAACCCCAATCTGTGTTACTTTGAATTGCACT
CAT-------------------------------------------------------------------
--------------------AATGTGACG------GCTACTAATGGTACCATTATTAACGGGAGAGGA--
----------------------GAATTGAAAAACTGCTCTTTTAATATCACCTCAAGCATAAGAAATAAG
ATGAAGAAAGAATATGCACTTTTTTATAGCCTTGATATAATACCAATAGAT---GATGAT----------
-----------AGTAATACTACTGATAGTAATACTACC---TATAGGTTGAGAAGTTGTAACACCTCAGT
CATTACACAAGCCTGTCCAAAGGTATCCTTTGAGCCAATTCCCATACATTATTGTGCCCCGGCTGGTTTT
GCGATTCTAAAGTGTAAAGATAAGAAGTTCAATGGAACAGGACCATGTAAAAATGTCAGCACAGTACAAT
GCACACATGGAATTAGGCCAGTAGTGTCAACTCAATTGCTGTTAAATGGCAGTCTAGCAGAAGAAGAGGT
AGTAATTAGATCTAAAAATTTCTCTGACAATGCTAAAACCATAATAGTACAGCTGAACGAATCTGTAGTA
ATTAATTGTACAAGACCCAACAACAATACAAGAAAAAGTATAACTATAGGACCAGGGAGAGCATTCTATA
CAACAGGACAAATAATAGGAGATATAAGACAAGCATATTGTAACCTTAGTAGAACACAATGGAATAACAC
TTTAAAACAGATAGTTGGAAAATTAAGAGAA------CAATTTGGGAAT---AATAAAACAATAGTCTTT
AATCAGCCC---TCAGGAGGGGACCCAGAAATTGAAATGCACAGTTTTAATTGTGGAGGGGAATTTTTCT
ACTGTAATACAACACAGCTGTTTAATAGTACTTGG------------CCTTTTAATAGTACTTGGAATGA
T---------------------------------ACTAACACTGAAGGAAATGAC------------ACA
ATCACACTCCCATGTAGAATAAAACAATTTATAAACATGTGGCAGGAAGTAGGAAAAGCAATGTATGCCC
CTCCCATCAGTGGACAAATTAGATGTTCATCAAATATTACAGGGCTGTTATTAACAAGAGATGGTGGT--
----ATAAACCAGAGCAGGACG---------AACGAGACCTTCAGACCTGGAGGAGGAAATATGAAGGAC
AATTGGAGAAGTGAATTGTACAAATATAAAGTAGTAAAAATTAAACCATTAGGAATAGCACCCACTAAGG
CAAAGAGAAGAGTGGTGCAGAGAGAAAAAAGA---GCAGTGGGA---ATAGGAGCTCTGTTCCTTGGGTT
CTTGGGAGCAGCAGGAAGCACTATGGGCGCAGCGTCAGTGACGCTGACGGTACAGGCCAGACTATTATTG
TCTGGTATAGTGCAACAGCAGAACAATTTGCTGAGAGCTATTGAGGCGCAACAGCATCTGTTGCAACTCA
CAGTCTGGGGCATCAAGCAGCTCCAGGCAAGAATCCTGGCTGTGGAAAGATACCTACAGGATCAACAGCT
CCTGGGAATTTGGGGTTGCTCTGGAAAACTCATTTGCACCACTGCTGTGCCTTGGAATGCTAGTTGGAGT
---AATAAATCACTAAATCAGATTTGGGATAACATGACCTGGATGGAGTGGGAAAGAGAAATTGACAATT
ACACAGGCTTAATATACACCTTAATTGAAGAATCGCAGAACCAACAAGAAAAGAATGAACAAGAATTATT
GGAATTAGATAAATGGGCAAGTTTGTGGAATTGGTTTAGTATAACAAAATGGCTGTGGTATATAAAAATA
TTCATAATGATAGTAGGAGGCTTGATAGGTTTAAGAATAGTTTTTGCTGTACTTTCTATAGTGAATAGAG
TTAGGCAGGGATACTCACCATTATCGTTTCAGACCCTCCTCCCAACCCCGAGGGGACCAGACAGGCCCGA
AGGAATCGAAGAAGAAGGTGGAGAGCAAGGCAGAGACAGATCCGGTCCCTTAGTGGATGGATTCTTAGCA
CTTATCTGGGTCGACCTGCGGAGCCTGTGCCTCTTCAGCTACCACCGCTTGAGAGACTTACTCTTGATTG
TAACGAGGATTGTGGAACTTCTGGGA---CACAGGGGGTGGGGAGTCCTCAAATATTGGTGGAATCTCCT
GCAGTATTGGAGTCAGGAACTGAAAACTAGCGCTGTTAGCTTGCTCAATGCCATAGCCATAGCAGTAGCT
GAGGGGACAGATAGGATTATAGAAGTCTTACAAAGAGCTTGTAGAGCTATTCTCCACATACCTACTAGAA
TAAGACAGGGTTTGGAAAGGGCTTTGCTA
>GU331662 
ATGAGAGTGAAGGAGATCAGGAAGAATTATCAGCAC---TTGTGGAGATGGGGCACGATGCTCCTGAGAT
GGGGCATGATGCTCCTTGGGATGTTAATGATCTGTAGTGCTGCA---GAAGAAAAGTGGGTCACAGTCTA
TTATGGGGTACCTGTGTGGAAAGAAGCAACCACCACTCTATTTTGTGCATCAGATGCTAAAGCATATGAT
ACAGAGGTACATAATGTTTGGGCCACACATGCCTGTGTACCCACAGACCCCAACCCACAAGAAGTAGTAT
TGGAAAATGTGACAGAGAGTTTTAACATGTGGAAAAATAACATGGTAGATCAGATGCATGAGGATATAAT
CAGCTTATGGGACCAAAGCCTAAAGCCATGTGTAAAATTAACCCCAATCTGTGTTACTTTGAATTGCACT
CAT-------------------------------------------------------------------
--------------------AATGTGACG------GCTACTAATGGTACCATTATTAACGGGAGAGGA--
----------------------GAATTGAAAAACTGCTCTTTTAATATCACCTCAAGCATAAGAAATAAG
ATGAAGAAAGAATATGCACTTTTTTATAGCCTTGATATAATACCAATAGAT---GATGAT----------
-----------AGTAATACTACTGATAGTAATACTACC---TATAGGTTGAGAAGTTGTAACACCTCAGT
CATTACACAAGCCTGTCCAAAGGTATCCTTTGAGCCAATTCCCATACATTATTGTGCCCCGGCTGGTTTT
GCGATTCTAAAGTGTAAAGATAAGAAGTTCAATGGAACAGGACCATGTAAAAATGTCAGCACAGTACAAT
GCACACATGGAATTAGGCCAGTAGTGTCAACTCAATTGCTGTTAAATGGCAGTCTAGCAGAAGAAGAGGT
AGTAATTAGATCTAAAAATTTCTCTGACAATGCTAAAACCATAATAGTACAGCTGAACGAATCTGTAGTA
ATTAATTGTACAAGACCCAACAACAATACAAGAAAAAGTATAACTATAGGACCAGGGAGAGCATTCTATA
CAACAGGACAAATAATAGGAGATATAAGACAAGCATATTGTAACCTTAGTAGAACACAATGGAATAACAC
TTTAAAACAGATAGTTGGAAAATTAAGAGAA------CAATTTGGGAAT---AATAAAACAATAGTCTTT
AATCAGCCC---TCAGGAGGGGACCCAGAAATTGAAATGCACAGTTTTAATTGTGGAGGGGAATTTTTCT
ACTGTAATACAACACAGCTGTTTAATAGTACTTGG------------CCTTTTAATAGTACTTGGAATGA
T---------------------------------ACTAACACTGAAGGAAATGAC------------ACA
ATCACACTCCCATGTAGAATAAAACAATTTATAAACATGTGGCAGGAAGTAGGAAAAGCAATGTATGCCC
CTCCCATCAGTGGACAAATTAGATGTTCATCAAATATTACAGGGCTGTTATTAACAAGAGATGGTGGT--
----ATAAACCAGAGCAGGACG---------AACGAGACCTTCAGACCTGGAGGAGGAAATATGAAGGAC
AATTGGAGAAGTGAATTGTACAAATATAAAGTAGTAAAAATTAAACCATTAGGAATAGCACCCACTAAGG
CAAAGAGAAGAGTGGTGCAGAGAGAAAAAAGA---GCAGTGGGA---ATAGGAGCTCTGTTCCTTGGGTT
CTTGGGAGCAGCAGGAAGCACTATGGGCGCAGCGTCAGTGACGCTGACGGTACAGGCCAGACTATTATTG
TCTGGTATAGTGCAACAGCAGAACAATTTGCTGAGAGCTATTGAGGCGCAACAGCATCTGTTGCAACTCA
CAGTCTGGGGCATCAAGCAGCTCCAGGCAAGAGTCCTGGCTGTGGAAAGATACCTACAGGATCAACAGCT
CCTGGGAATTTGGGGTTGCTCTGGAAAACTCATTTGCACCACTGCTGTGCCTTGGAATGCTAGTTGGAGT
---AATAAATCACTAAATCAGATTTGGGATAACATGACCTGGATGGAGTGGGAAAGAGAAATTGACAATT
ACACAGGCTTAATATACACCTTAATTGAAGAATCGCAGAACCAACAAGAAAAGAATGAACAAGAATTATT
GGAATTAGATAAATGGGCAAGTTTGTGGAATTGGTTTAGTATAACAAAATGGCTGTGGTATATAAAAATA
TTCATAATGATAGTAGGAGGCTTGATAGGTTTAAGAATAGTTTTTGCTGTACGTTCTATAGTGAATAGAG
TTAGGCAGGGATACTCACCATTATCGTTTCAGACCCTCCTCCCAACCCCGAGGGGACCAGACAGGCCCGA
AGGAATCGAAGAAGAAGGTGGAGAGCAAGGCAGAGACAGATCCGGTCCCTTAGTGGATGGATTCTTAGCA
CTTATCTGGGTCGACCTGCGGAGCCTGTGCCTCTTCAGCTACCACCGCTTGAGAGACTTACTCTTGATTG
TAACGAGGATTGTGGAACTTCTGGGA---CACAGGGGGTGGGGAGTCCTCAAATATTGGTGGAATCTCCT
GCAGTATTGGAGTCAGGAACTGAAAACTAGCGCTGTTAGCTTGCTCAATGCCATAGCCATAGCAGTAGCT
GAGGGGACAGATAGGATTATAGAAGTCTTACAAAGAGCTTGTAGAGCTATTCTCCACATACCTACTAGAA
TAAGACAGGGTTTGGAAAGGGCTTTGCTA
>GU331660 
ATGAGAGTGAAGGAGATCAGGAAGAATTATCAGCAC---TTGTGGAGATGGGGCACGATGCTCCTGAGAT
GGGGCATGATGCTCCTTGGGATGTTAATGATCTGTAGTGCTGCA---GAAGAAAAGTGGGTCACAGTCTA
TTATGGGGTACCTGTGTGGAAAGAAGCAACCACCACTCTATTTTGTGCATCAGATGCTAAAGCATATGAT
ACAGAGGTACATAATGTTTGGGCCACACATGCCTGTGTACCCACAGACCCCAACCCACAAGAAGTAGTAT
TGGAAAATGTGACAGAGAGTTTTAACATGTGGAAAAATAACATGGTAGATCAGATGCATGAGGATATAAT
CAGCTTATGGGACCAAAGCCTAAAGCCATGTGTAAAATTAACCCCAATCTGTGTTACTTTGAATTGCACT
CAT-------------------------------------------------------------------
--------------------AATGTGACG------GCTATTAATGGTACCATTATTAACGGGAGAGGA--
----------------------GAATTGAAAAACTGCTCTTTTAATATCACCTCAAGCATAAGAAATAAG
ATGAAGAAAGAATATGCACTTTTTTATAGCCTTGATATAATACCAATAGAT---GATGAT----------
-----------AGTAATACTACTGATAGTAATACTACC---TATAGGTTGAGAAGTTGTAACACCTCAGT
CATTACACAAGCCTGTCCAAAGGTATCCTTTGAGCCAATTCCCATACATTATTGTGCCCCGGCTGGTTTT
GCGATTCTAAAGTGTAAAGATAAGAAGTTCAATGGAACAGGACCATGTAAAAATGTCAGCACAGTACAAT
GCACACATGGAATTAGGCCAGTAGTGTCAACTCAATTGCTGTTAAATGGCAGTCTAGCAGAAGAAGAGGT
AGTAATTAGATCTAAAAATTTCTCTGACAATGCTAAAACCATAATAGTACAGCTGAACGAATCTGTAGTA
ATTAATTGTACAAGACCCAACAACAATACAAGAAAAAGTATAACTATAGGACCAGGGAGAGCATTCTATA
CAACAGGACAAATAATAGGAGATATAAGACAAGCATATTGTAACCTTAGTAGAACACAATGGAATAACAC
TTTAAAACAGATAGTTGGAAAATTAAGAGAA------CAATTTGGGAAT---AATAAAACAATAGTCTTT
AATCAGCCC---TCAGGAGGGGACCCAGAAATTGAAATGCACAGTTTTAATTGTGGAGGGGAATTTTTCT
ACTGTAATACAACACAGCTGTTTAATAGTACTTGG------------CCTTTTAATAGTACTTGGAATGA
T---------------------------------ACTAACACTGAAGGAAATGAC------------ACA
ATCACACTCCCATGTAGAATAAAACAATTTATAAACATGTGGCAGGAAGTAGGAAAAGCAATGTATGCCC
CTCCCATCAGTGGACAAATTAGATGTTCATCAAATATTACAGGGCTGTTATTAACAAGAGATGGTGGT--
----ATAAACCAGAGCAGGACG---------AACGAGACCTTCAGACCTGGAGGAGGAAATATGAAGGAC
AATTGGAGAAGTGAATTGTACAAATATAAAGTAGTAAAAATTAAACCATTAGGAATAGCACCCACTAAGG
CAAAGAGAAGAGTGGTGCAGAGAGAAAAAAGA---GCAGTGGGA---ATAGGAGCTCTGTTCCTTGGGTT
CTTGGGAGCAGCAGGAAGCACTATGGGCGCAGCGTCAGTGACGCTGACGGTACAGGCCAGACTATTATTG
TCTGGTATAGTGCAACAGCAGAACAATTTGCTGAGAGCTATTGAGGCGCAACAGCATCTGTTGCAACTCA
CAGTCTGGGGCATCAAGCAGCTCCAGGCAAGAGTCCTGGCTGTGGAAAGATACCTACAGGATCAACAGCT
CCTGGGAATTTGGGGTTGCTCTGGAAAACTCATTTGCACCACTGCTGTGCCTTGGAATGCTAGTTGGAGT
---AATAAATCACTAAATCAGATTTGGGATAACATGACCTGGATGGAGTGGGAAAGAGAAATTGACAATT
ACACAGGCTTAATATACACCTTAATTGAAGAATCGCAGAACCAACAAGAAAAGAATGAACAAGAATTATT
GGAATTAGATAAATGGGCAAGTTTGTGGAATTGGTTTAGTATAACAAAATGGCTGTGGTATATAAAAATA
TTCATAATGATAGTAGGAGGCTTGATAGGTTTAAGAATAGTTTTTGCTGTACTTTCTATAGTGAATAGAG
TTAGGCAGGGATACTCACCATTATCGTTTCAGACCCTCCTCCCAACCCCGAGGGGACCAGACAGGCCCGA
AGGAATCGAAGAAGAAGGTGGAGAGCAAGGCAGAGACAGATCCGGTCCCTTAGTGGATGGATTCTTAGCA
CTTATCTGGGTCGACCTGCGGAGCCTGTGCCTCTTCAGCTACCACCGCTTGAGAGACTTACTCTTGATTG
TAACGAGGATTGTGGAACTTCTGGGA---CACAGGGGGTGGGGAGTCCTCAAATATTGGTGGAATCTCCT
GCAGTATTGGAGTCAGGAACTGAAAACTAGCGCTGTTAGCTTGCTCAATGCCATAGCCATAGCAGTAGCT
GAGGGGACAGATAGGATTATAGAAGTCTTACAAAGAGCTTGTAGAGCTATTCTCCACATACCTACTAGAA
TAAGACAGGGTTTGGAAAGGGCTTTGCTA
>GU331648 
ATGAGAGTGAAGGAGATCAGGAAGAATTATCAGCAC---TTGTGGAGATGGGGCACGATGCTCCTGAGAT
GGGGCATGATGCTCCTTGGGATGTTAATGATCTGTAGTGCTGCA---GAAGAAAAGTGGGTCACAGTCTA
TTATGGGGTACCTGTGTGGAAAGAAGCAACCACCACTCTATTTTGTGCATCAGATGCTAAAGCATATGAT
ACAGAGGTACATAATGTTTGGGCCACACATGCCTGTGTACCCACAGACCCCAACCCACAAGAAGTAGTAT
TGGAAAATGTGACAGAGAGTTTTAACATGTGGAAAAATAACATGGTAGATCAGATGCATGAGGATATAAT
CAGCTTATGGGACCAAAGCCTAAAGCCATGTGTAAAATTAACCCCAATCTGTGTTACTTTGAATTGCACT
CAT-------------------------------------------------------------------
--------------------AATGTGACG------GCTACTAATGGTACCATTATTAACGGGAGAGGA--
----------------------GAATTGAAAAACTGCTCTTTTAATATCACCTCAAGCATAAGAAATAAG
ATGAAGAAAGAATATGCACTTTTTTATAGCCTTGATATAATACCAATATAT---GATGAT----------
-----------AGTAATACTACTGATAGTAATACTACC---TATAGGTTGAGAAGTTGTAACACCTCAGT
CATTACACAAGCCTGTCCAAAGGTATCCTTTGAGCCAATTCCCATACATTATTGTGCCCCGGCTGGTTTT
GCGATTCTAAAGTGTAAAGATAAGAAGTTCAATGGAACAGGACCATGTAAAAATGTCAGCACAGTACAAT
GCACACATGGAATTAGGCCAGTAGTGTCAACTCAATTGCTGTTAAATGGCAGTCTAGCAGAAGAAGAGGT
AGTAATTAGATCTAAAAATTTCTCTGACAATGCTAAAACCATAATAGTACAGCTGAACGAATCTGTAGTA
ATTAATTGTACAAGACCCAACAACAATACAAGAAAAAGTATAACTATAGGACCAGGGAGAGCATTCTATA
CAACAGGACAAATAATAGGAGATATAAGACAAGCATATTGTAACCTTAGTAGAACACAATGGAATAACAC
TTTAAAACAGATAGTTGGAAAATTAAGAGAA------CAATTTGGGAAT---AATAAAACAATAGTCTTT
AATCAGCCC---TCAGGAGGGGACCCAGAAATTGAAATGCACAGTTTTAATTGTGGAGGGGAATTTTTCT
ACTGTAATACAACACAGCTGTTTAATAGTACTTGG------------CCTTTTAATAGTACTTGGAATGA
T---------------------------------ACTAACACTGAAGGAAATGAC------------ACA
ATCACACTCCCATGTAGAATAAAACAATTTATAAACATGTGGCAGGAAGTAGGAAAAGCAATGTATGCCC
CTCCCATCAGTGGACAAATTAGATGTTCATCAAATATTACAGGGCTGTTATTAACAAGAGATGGTGGT--
----ATAAACCAGAGCAGGACG---------AACGAGACCTTCAGACCTGGAGGAGGAAATATGAAGGAC
AATTGGAGAAGTGAATTGTACAAATATAAAGTAGTAAAAATTAAACCATTAGGAATAGCACCCACTAAGG
CAAAGAGAAGAGTGGTGCAGAGAGAAAAAAGA---GCAGTGGGA---ATAGGAGCTCTGTTCCTTGGGTT
CTTGGGAGCAGCAGGAAGCACTATGGGCGCAGCGTCAGTGACGCTGACGGTACAGGCCAGACTATTATTG
TCTGGTATAGTGCAACAGCAGAACAATTTGCTGAGAGCTATTGAGGCGCAACAGCATCTGTTGCAACTCA
CAGTCTGGGGCATCAAGCAGCTCCAGGCAAGAGTCCTGGCTGTGGAAAGATACCTACAGGATCAACAGCT
CCTGGGAATTTGGGGTTGCTCTGGAAAACTCATTTGCACCACTGCTGTGCCTTGGAATGCTAGTTGGAGT
---AATAAATCACTAAATCAGATTTGGGATAACATGACCTGGATGGAGTGGGAAAGAGAAATTGACAATT
ACACAGGCTTAATATACACCTTAATTGAAGAATCGCAGAACCAACAAGAAAAGAATGAACAAGAATTATT
GGAATTAGATAAATGGGCAAGTTTGTGGAATTGGTTTAGTATAACAAAATGGCTGTGGTATATAAAAATA
TTCATAATGATAGTAGGAGGCTTGATAGGTTTAAGAATAGTTTTTGCTGTACTTTCTATAGTGAATAGAG
TTAGGCAGGGATACTCACCATTATCGTTTCAGACCCTCCTCCCAACCCCGAGGGGACCAGACAGGCCCGA
AGGAATCGAAGAAGAAGGTGGAGAGCAAGGCAGAGACAGATCCGGTCCCTTAGTGGATGGATTCTTAGCA
CTTATCTGGGTCGACCTGCGGAGCCTGTGCCTCTTCAGCTACCACCGCTTGAGAGACTTACTCTTGATTG
TAACGAGGATTGTGGAACTTCTGGGA---CACAGGGGGTGGGGAGTCCTCAAATATTGGTGGAATCTCCT
GCAGTATTGGAGTCAGGAACTGAAAACTAGCGCTGTTAGCTTGCTCAATGCCATAGCCATAGCAGTAGCT
GAGGGGACAGATAGGATTATAGAAGTCTTACAAAGAGCTTGTAGAGCTATTCTCCACATACCTACTAGAA
TAAGACAGGGTTTGGAAAGGGCTTTGCTA
>GU331646 
ATGAGAGTGAAGGAGATCAGGAAGAATTATCAGCAC---TTGTGGAGATGGGGCACGATGCTCCTGAGAT
GGGGCATGATGCTCCTTGGGATGTTAATGATCTGTAGTGCTGCA---GAAGAAAAGTGGGTCACAGTCTA
TTATGGGGTACCTGTGTGGAAAGAAGCAACCACCACTCTATTTTGTGCATCAGATGCTAAAGCATATGAT
ACAGAGGTACATAATGTTTGGGCCACACATGCCTGTGTACCCACAGACCCCAACCCACAAGAAGTAGTAT
TGGAAAATGTGACAGAGAGTTTTAACATGTGGAAAAATAACATGGTAGATCAGATGCATGAGGATATAAT
CAGCTTATGGGACCAAAGCCTAAAGCCATGTGTAAAATTAACCCCAATCTGTGTTACTTTGAATTGCACT
CAT-------------------------------------------------------------------
--------------------AATGTGACG------GCTACTAATGGTACCATTATTAACGGGAGAGGA--
----------------------GAATTGAAAAACTGCTCTTTTAATATCACCTCAAGCATAAGAAATAAG
ATGAAGAAAGAATATGCACTTTTTTATAGCCTTGATATAATACCAATAGAT---GATGAT----------
-----------AGTAATACTACTGATAGTAATACTACC---TATAGGTTGAGAAGTTGTAACACCTCAGT
CATTACACAAGCCTGTCCAAAGGTATCCTTTGAGCCAATTCCCATACATTATTGTGCCCCGGCTGGTTTT
GCGATTCTAAAGTGTAAAGATAAGAAGTTCAATGGAACAGGACCATGTAAAAATGTCAGCACAGTACAAT
GCACACATGGAATTAGGCCAGTAGTGTCAACTCAATTGCTGTTAAATGGCAGTCTAGCAGAAGAAGAGGT
AGTAATTAGATCTAAAAATTTCTCTGACAATGCTAAAACCATAATAGTACAGCTGAACGAATCTGTAGTA
ATTAATTGTACAAGACCCAACAACAATACAAGAAAAAGTATAACTATAGGACCAGGGAGAGCATTCTATA
CAACAGGACAAATAATAGGAGATATAAGACAAGCATATTGTAACCTTAGTAGAACACAATGGAATAACAC
TTTAAAACAGATAGTTGGAAAATTAAGAGAA------CAATTTGGGAAT---AATAAAACAATAGTCTTT
AATCAGCCC---TCAGGAGGGGACCCAGAAATTGAAATGCACAGTTTTAATTGTGGAGGGGAATTTTTCT
ACTGTAATACAACACAGCTGTTTAATAGTACTTGG------------CCTTTTAATAGTACTTGGAATGA
T---------------------------------ACTAACACTGAAGGAAATGAC------------ACA
ATCACACTCCCATGTAGAATAAAACAATTTATAAACATGTGGCAGGAAGTAGGAAAAGCAATGTATGCCC
CTCCCATCAGTGGACAAATTAGATGTTCATCAAATATTACAGGGCTGTTATTAACAAGAGATGGTGGT--
----ATAAACCAGAGCAGGACG---------AACGAGACCTTCAGACCTGGAGGAGGAAATATGAAGGAC
AATTGGAGAAGTGAATTGTACAAATATAAAGTAGTAAAAATTAAACCATTAGGAATAGCACCCACTAAGG
CAAAGAGAAGAGTGGTGCAGAGAGAAAAAAGA---GCAGTGGGA---ATAGGAGCTCTGTTCCTTGGGTT
CTTGGGAGCAGCAGGAAGCACTATGGGCGCAGCGTCAGTGACGCTGACGGTACAGGCCAGACTATTATTG
TCTGGTATAGTGCAACAGCAGAACAATTTGCTGAGAGCTATTGAGGCGCAACAGCATCTGTTGCAACTCA
CAGTCTGGGGCATCAAGCAGCTCCAGGCAAGAGTCCTGGCTGTGGAAAGATACCTACAGGATCAACAGCT
CCTGGGAATTTGGGGTTGCTCTGGAAAACTCATTTGCACCACTGCTGTGCCTTGGAATGCTAGTTGGAGT
---AATAAATCACTAAATCAGATTTGGGATAACATGACCTGGATGGAGTGGGAAAGAGAAATTGACAATT
ACACAGGCTTAATATACACCTTAATTGAAGAATCGCAGAACCAACAAGAAAAGAATGAACAAGAATTATT
GGAATTAGATAAATGGGCAAGTTTGTGGAATTGGTTTAGTATAACAAAATGGCTGTGGTATATAAAAATA
TTCATAATGATAGTAGGAGGCTTGATAGGTTTAAGAATAGTTTTTGCTGCACTTTCTATAGTGAATAGAG
TTAGGCAGGGATACTCACCATTATCGTTTCAGACCCTCCTCCCAACCCCGAGGGGACCAGACAGGCCCGA
AGGAATCGAAGAAGAAGGTGGAGAGCAAGGCAGAGACAGATCCGGTCCCTTAGTGGATGGATTCTTAGCA
CTTATCTGGGTCGACCTGCGGAGCCTGTGCCTCTTCAGCTACCACCGCTTGAGAGACTTACTCTTGATTG
TAACGAGGATTGTGGAACTTCTGGGA---CACAGGGGGTGGGGAGTCCTCAAATATTGGTGGAATCTCCT
GCAGTATTGGAGTCAGGAACTGAAAACTAGCGCTGTTAGCTTGCTCAATGCCATAGCCATAGCAGTAGCT
GAGGGGACAGATAGGATTATAGAAGTCTTACAAAGAGCTTGTAGAGCTATTCTCCACATACCTACTAGAA
TAAGACAGGGTTTGGAAAGGGCTTTGCTA
>GU331675 
ATGAGAGTGAAGGAGATCAGGAAGAATTATCAGCAC---TTGTGGAGATGGGGCACGATGCTCCTGAGAT
GGGGCATGATGCTCCTTGGGATGTTAATGATCTGTAGTGCTGCA---GAAGAAAAGTGGGTCACAGTCTA
TTATGGGGTACCTGTGTGGAAAGAAGCAACCACCACTCTATTTTGTGCATCAGATGCTAAAGCATATGAT
ACAGAGGTACATAATGTTTGGGCCACACATGCCTGTGTACCCACAGACCCCAACCCACAAGAAGTAGTAT
TGGAAAATGTGACAGAGAGTTTTAACATGTGGAAAAATAACATGGTAGATCAGATGCATGAGGATATAAT
CAGCTTATGGGACCAAAGCCTAAAGCCATGTGTAAAATTAACCCCAATCTGTGTTACTTTGAATTGCACT
CAT-------------------------------------------------------------------
--------------------AATGTGACG------GCTACTAATGGTACCATTATTAACGGGAGAGGA--
----------------------GAATTGAAAAACTGCTCTTTTAATATCACCTCAAGCATAAGAAATAAG
ATGAAGAAAGAATATGCACTTTTTTATAGCCTTGATATAATACCAATAGAT---GATGAT----------
-----------AGTAATACTACTGATAGTAATACTACC---TATAGGTTGAGAAGTTGTAACACCTCAGT
CATTACACAAGCCTGTCCAAAGGTATCCTTTGAGCCAATTCCCATACATTATTGTGCCCCGGCTGGTTTT
GCGATTCTAAAGTGTAAAGATAAGAAGTTCAATGGAACAGGACCATGTAAAAATGTCAGCACAGTACAAT
GCACACATGGAATTAGGCCAGTAGTGTCAACTCAATTGCTGTTAAATGGCAGTCTAGCAGAAGAAGAGGT
AGTAATTAGATCTAAAAATTTCTCTGACAATGCTAAAACCATAATAGTACAGCTGAACGAATCTGTAGTA
ATTAATTGTACAAGACCCAACAACAATACAAGAAAAAGTATAACTATAGGACCAGGGAGAGCATTCTATA
CAACAGGACAAATAATAGGAGATATAAGACAAGCATATTGTAACCTTAGTAGAACACAATGGAATAACAC
TTTAAAACAGATAGTTGGAAAATTAAGAGAA------CAATTTGGGAAT---AATAAAACAATAGTCTTT
AATCAGCCC---TCAGGAGGGGACCCAGAAATTGAAATGCACAGTTTTAATTGTGGAGGGGAATTTTTCT
ACTGTAATACAACACAGCTGTTTAATAGTACTTGG------------CCTTTTAATAGTACTTGGAATGA
T---------------------------------ACTAACACTGAAGGAAATGAC------------ACA
ATCACACTCCCATGTAGAATAAAACAATTTATAAACATGTGGCAGGAAGTAGGAAAAGCAATGTATGCCC
CTCCCATCAGTGGACAAATTAGATGTTCATCAAATATTACAGGGCTGTTATTAACAAGAGATGGTGGT--
----ATAAACCAGAGCAGGACG---------AACGAGACCTTCAGACCTGGAGGAGGAAATATGAAGGAC
AATTGGAGAAGTGAATTGTACAAATATAAAGTAGTAAAAATTAAACCATTAGGAATAGCACCCACTAAGG
CAAAGAGAAGAGTGGTGCAGAGAGAAAAAAGA---GCAGTGGGA---ATAGGAGCTCTGTTCCTTGGGTT
CTTGGGAGCAGCAGGAAGCACTATGGGCGCAGCGTCAGTGACGCTGACGGTACAGGCCAGACTATTATTG
TCTGGTATAGTGCAACAGCAGAACAATTTGCTGAGAGCTATTGAGGCGCAACAGCATCTGTTGCAACTCA
CAGTCTGGGGCATCAAGCAGCTCCAGGCAAGAGTCCTGGCTGTGGAAAGATACCTACAGGATCAACAGCT
CCTGGGAATTTGGGGTTGCTCTGGAAAACTCATTTGCACCACTGCTGTGCCTTGGAATGCTAGTTGGAGT
---AATAAATCACTAAATCAGATTTGGGATAACATGACCTGGATGGAGTGGGAAAGAGAAATTGACAATT
ACACAGGCTTAATATACACCTTAATTGAAGAATCGCAGAACCAACAAGAAAAGAATGAACAAGAATTATT
GGAATTAGATAAATGGGCAAGTTTGTGGAATTGGTTTAGTATAACAAAATGGCTGTGGTATATAAAAATA
TTCATAATGATAGTAGGAGGCTTGATAGGTTTAAGAATAGTTTTTGCTGTACTTTCTATAGTGAATAGAG
TTAGGCAGGGATACTCACCATTATCGTTTCAGACCCTCCTCCCAACCCCGAGGGGACCAGACAGGCCCGA
AGGAATCGAAGAAGAAGGTGGAGAGCAAGGCAGAGACAGATCCGGTCCCTTAGTGGATGGATTCTTAGCA
CTTATCTGGGTCGACCTGCGGAGCCTGTGCCTCTTCAGCTACCACCGCTTGAGAGACTTACTCTTGATTG
TAACGAGGATTGTGGAACTTCTGGGA---CACAGGGGGTGGGGAGTCCTCAAATATTGGTGGAATCTCCT
GCAGTATTGGAGTCAGGAACTGAAAACTAGCGCTGTTAGCTTGCTCAATGCCATAGCCATAGCAGTAGCT
GAGGGGACAGATAGAATTATAGAAGTCTTACAAAGAGCTTGTAGAGCTATTCTCCACATACCTACTAGAA
TAAGACAGGGTTTGGAAAGGGCTTTGCTA
>GU331674 
ATGAGAGTGAAGGAGATCAGGAAGAATTATCAGCAC---TTGTGGAGATGGGGCACGATGCTCCTGAGAT
GGGGCATGATGCTCCTTGGGATGTTAATGATCTGTAGTGCTGCA---GAAGAAAAGTGGGTCACAGTCTA
TTATGGGGTACCTGTGTGGAAAGAAGCAACCACCACTCTATTTTGTGCATCAGATGCTAAAGCATATGAT
ACAGAGGTACATAATGTTTGGGCCACACATGCCTGTGTACCCACAGACCCCAACCCACAAGAAGTAGTAT
TGGAAAATGTGACAGAGAGTTTTAACATGTGGAAAAATAACATGGTAGATCAGATGCATGAGGATATAAT
CAGCTTATGGGACCAAAGCCTAAAGCCATGTGTAAAATTAACCCCAATCTGTGTTACTTTGAATTGCACT
CAT-------------------------------------------------------------------
--------------------AATGTGACG------GCTACTAATGGTACCATTATTAACGGGAGAGGA--
----------------------GAATTGAAAAACTGCTCTTTTAATATCACCTCAAGCATAAGAAATAAG
ATGAAGAAAGAATATGCACTTTTTTATAGCCTTGATATAATACCAATAGAT---GATGAT----------
-----------AGTAATACTACTGATAGTAATACTACC---TATAGGTTGAGAAGTTGTAACACCTCAGT
CATTACACAAGCCTGTCCAAAGGTATCCTTTGAGCCAATTCCCATACATTATTGTGCCCCGGCTGGTTTT
GCGATTCTAAAGTGTAAAGATAAGAAGTTCAATGGAACAGGACCATGTAAAAATGTCAGCACAGTACAAT
GCACACATGGAATTAGGCCAGTAGTGTCAACTCAATTGCTGTTAAATGGCAGTCTAGCAGAAGAAGAGGT
AGTAATTAGATCTAAAAATTTCTCTGACAATGCTAAAACCATAATAGTACAGCTGAACGAATCTGTAGTA
ATTAATTGTACAAGACCCAACAACAATACAAGAAAAAGTATAACTATAGGACCAGGGAGAGCATTCTATA
CAACAGGACAAATAATAGGAGATATAAGACAAGCATATTGTAACCTTAGTAGAACACAATGGAATAACAC
TTTAAAACAGATAGTTGGAAAATTAAGAGAA------CAATTTGGGAAT---AATAAAACAATAGTCTTT
AATCAGCCC---TCAGGAGGGGACCCAGAAATTGAAATGCACAGTTTTAATTGTGGAGGGGAATTTTTCT
ACTGTAATACAACACAGCTGTTTAATAGTACTTGG------------CCTTTTAATAGTACTTGGAATGA
T---------------------------------ACTAACACTGAAGGAAATGAC------------ACA
ATCACACTCCCATGTAGAATAAAACAATTTATAAACATGTGGCAGGAAGTAGGAAAAGCAATGTATGCCC
CTCCCATCAGTGGACAAATTAGATGTTCATCAAATATTACAGGGCTGTTATTAACAAGAGATGGTGGT--
----ATAAACCAGAGCAGGACG---------AACGAGACCTTCAGACCTGGAGGAGGAAATATGAAGGAC
AATTGGAGAAGTGAATTGTACAAATATAAAGTAGTAAAAATTAAACCATTAGGAATAGCACCCACTAAGG
CAAAGAGAAGAGTGGTGCAGAGAGAAAAAAGA---GCAGTGGGA---ATAGGAGCTCTGTTCCTTGGGTT
CTTGGGAGCAGCAGGAAGCACTATGGGCGCAGCGTCAGTGACGCTGACGGTACAGGCCAGACTATTATTG
TCTGGTATAGTGCAACAGCAGAACAATTTGCTGAGAGCTATTGAGGCGCAACAGCATCTGTTGCAACTCA
CAGTCTGGGGCATCAAGCAGCTCCAGGCAAGAGTCCTGGCTGTGGAAAGATACCTACAGGATCAACAGCT
CCTGGGAATTTGGGGTTGCTCTGGAAAACTCATTTGCACCACTGCTGTGCCTTGGAATGCTAGTTGGAGT
---AATAAATCACTAAATCAGATTTGGGATAACATGACCTGGATGGAGTGGGAAAGAGAAATTGACAATT
ACACAGGCTTAATATACACCTTAATTGAAGAATCGCAGAACCAACAAGAAAAGAATGAACAAGAATTATT
GGAATTAGATAAATGGGCAAGTTTGTGGAATTGGTTTAGTATAACAAAATGGCTGTGGTATATAAAAATA
TTCATAATGATAGTAGGAGGCTTGATAGGTTTAAGAATAGTTTTTGCTGTACTTTCTATAGTGAATAGAG
TTAGGCAGGGATACTCACCATTATCGTTTCAGACCCTCCTCCCAACCCCGAGGGGACCAGACAGGCCCGA
AGGAATCGAAGAAGAAGGTGGAGAGCAAGGCAGAGACAGATCCGGTCCCTTAGTGGATGGATTCTTAGCA
CTTATCTGGGTCGACCTGCGGAGCCTGTGCCTCTTCAGCTACCACCGCTTGAGAGACTTACTCTTGATTG
TAACGAGGATTGTGGAACTTCTGGGA---CACAGGGGGTGGGGAGTCCTCAAATATTGGTGGAATCTCCT
GCAGTATTGGAGTCAGGAACTGAAAACTAGCGCTGTTAGCTTGCTCAATGCCATAGCCATAGCAGTAGCT
GAGGGGACAGATAGGATTATAGAAGTCTTACAAAGAGCTTGTAGAGCTATTCTCCACATACCTACTAGAA
TAAGACAGGGTTTGGAAAGGGCTTTGCTA
>GU331661 
ATGAGAGTAAAGGAGATCAGGAAGAATTATCAGCAC---TTGTGGAGATGGGGCACGATGCTCCTGAGAT
GGGGCATGATGCTCCTTGGGATGTTAATGATCTGTAGTGCTGCA---GAAGAAAAGTGGGTCACAGTCTA
TTATGGGGTACCTGTGTGGAAAGAAGCAACCACCACTCTATTTTGTGCATCAGATGCTAAAGCATATGAT
ACAGAGGTACATAATGTTTGGGCCACACATGCCTGTGTACCCACAGACCCCAACCCACAAGAAGTAGTAT
TGGAAAATGTGACAGAGAGTTTTAACATGTGGAAAAATAACATGGTAGATCAGATGCATGAGGATATAAT
CAGCTTATGGGACCAAAGCCTAAAGCCATGTGTAAAATTAACCCCAATCTGTGTTACTTTGAATTGCACT
CAT-------------------------------------------------------------------
--------------------AATGTGACG------GCTACTAATGGTACCATTATTAACGGGAGAGGA--
----------------------GAATTGAAAAACTGCTCTTTTAATATCACCTCAAGCATAAGAAATAAG
ATGAAGAAAGAATATGCACTTTTTTATAGCCTTGATATAATACCAATAGAT---GATGAT----------
-----------AGTAATACTACTGATAGTAATACTACC---TATAGGTTGAGAAGTTGTAACACCTCAGT
CATTACACAAGCCTGTCCAAAGGTATCCTTTGAGCCAATTCCCATACATTATTGTGCCCCGGCTGGTTTT
GCGATTCTAAAGTGTAAAGATAAGAAGTTCAATGGAACAGGACCATGTAAAAATGTCAGCACAGTACAAT
GCACACATGGAATTAGGCCAGTAGTGTCAACTCAATTGCTGTTAAATGGCAGTCTAGCAGAAGAAGAGGT
AGTAATTAGATCTAAAAATTTCTCTGACAATGCTAAAACCATAATAGTACAGCTGAACGAATCTGTAGTA
ATTAATTGTACAAGACCCAACAACAATACAAGAAAAAGTATAACTATAGGACCAGGGAGAGCATTCTATA
CAACAGGACAAATAATAGGAGATATAAGACAAGCATATTGTAACCTTAGTAGAACACAATGGAATAACAC
TTTAAAACAGATAGTTGGAAAATTAAGAGAA------CAATTTGGGAAT---AATAAAACAATAGTCTTT
AATCAGCCC---TCAGGAGGGGACCCAGAAATTGAAATGCACAGTTTTAATTGTGGAGGGGAATTTTTCT
ACTGTAATACAACACAGCTGTTTAATAGTACTTGG------------CCTTTTAATAGTACTTGGAATGA
T---------------------------------ACTAACACTGAAGGAAATGAC------------ACA
ATCACACTCCCATGTAGAATAAAACAATTTATAAACATGTGGCAGGAAGTAGGAAAAGCAATGTATGCCC
CTCCCATCAGTGGACAAATTAGATGTTCATCAAATATTACAGGGCTGTTATTAACAAGAGATGGTGGT--
----ATAAACCAGAGCAGGACG---------AACGAGACCTTCAGACCTGGAGGAGGAAATATGAAGGAC
AATTGGAGAAGTGAATTGTACAAATATAAAGTAGTAAAAATTAAACCATTAGGAATAGCACCCACTAAGG
CAAAGAGAAGAGTGGTGCAGAGAGAAAAAAGA---GCAGTGGGA---ATAGGAGCTCTGTTCCTTGGGTT
CTTGGGAGCAGCAGGAAGCACTATGGGCGCAGCGTCAGTGACGCTGACGGTACAGGCCAGACTATTATTG
TCTGGTATAGTGCAACAGCAGAACAATTTGCTGAGAGCTATTGAGGCGCAACAGCATCTGTTGCAACTCA
CAGTCTGGGGCATCAAGCAGCTCCAGGCAAGAGTCCTGGCTGTGGAAAGATACCTACAGGATCAACAGCT
CCTGGGAATTTGGGGTTGCTCTGGAAAACTCATTTGCACCACTGCTGTGCCTTGGAATGCTAGTTGGAGT
---AATAAATCACTAAATCAGATTTGGGATAACATGACCTGGATGGAGTGGGAAAGAGAAATTGACAATT
ACACAGGCTTAATATACACCTTAATTGAAGAATCGCAGAACCAACAAGAAAAGAATGAACAAGAATTATT
GGAATTAGATAAATGGGCAAGTTTGTGGAATTGGTTTAGTATAACAAAATGGCTGTGGTATATAAAAATA
TTCATAATGATAGTAGGAGGCTTGATAGGTTTAAGAATAGTTTTTGCTGTACTTTCTATAGTGAATAGAG
TTAGGCAGGGATACTCACCATTATCGTTTCAGACCCTCCTCCCAACCCCGAGGGGACCAGACAGGCCCGA
AGGAATCGAAGAAGAAGGTGGAGAGCAAGGCAGAGACAGATCCGGTCCCTTAGTGGATGGATTCTTAGCA
CTTATCTGGGTCGACCTGCGGAGCCTGTGCCTCTTCAGCTACCACCGCTTGAGAGACTTACTCTTGATTG
TAACGAGGATTGTGGAACTTCTGGGA---CACAGGGGGTGGGGAGTCCTCAAATATTGGTGGAATCTCCT
GCAGTATTGGAGTCAGGAACTGAAAACTAGCGCTGTTAGCTTGCTCAATGCCATAGCCATAGCAGTAGCT
GAGGGGACAGATAGGATTATAGAAGTCTTACAAAGAGCTTGTAGAGCTATTCTCCACATACCTACTAGAA
TAAGACAGGGTTTGGAAAGGGCTTTGCTA
>GU331653 
ATGAGAGTGAAGGAGATCAGGAAGAATTATCAGCAC---TTGTGGAGATGGGGCACGATGCTCCTGAGAT
GGGGCATGATGCTCCTTGGGATGTTAATGATCTGTAGTGCTGCA---GAAGAAAAGTGGGTCACAGTCTA
TTATGGGGTACCTGTGTGGAAAGAAGCAACCACCACTCTATTTTGTGCATCAGATGCTAAAGCATATGAT
ACAGAGGTACATAATGTTTGGGCCACACATGCCTGTGTACCCACAGACCCCAACCCACAAGAAGTAGTAT
TGGAAAATGTGACAGAGAGTTTTAACATGTGGAAAAATAACATGGTAGATCAGATGCATGAGGATATAAT
CAGCTTATGGGACCAAAGCCTAAAGCCATGTGTAAAATTAACCCCAATCTGTGTTACTTTGAATTGCACT
CAT-------------------------------------------------------------------
--------------------AATGTGACG------GCTACTAATGGTACCATTATTAACGGGAGAGGA--
----------------------GAATTGAAAAACTGCTCTTTTAATATCACCTCAAGCATAAGAAATAAG
ATGAAGAAAGAATATGCACTTTTTTATAGCCTTGATATAATACCAATAGAT---GATGAT----------
-----------AGTAATACTACTGATAGTAATACTACC---TATAGGTTGAGAAGTTGTAACACCTCAGT
CATTACACAAGCCTGTCCAAAGGTATCCTTTGAGCCAATTCCCATACATTATTGTGCCCCGGCTGGTTTT
GCGATTCTAAAGTGTAAAGATAAGAAGTTCAATGGAACAGGACCATGTAAAAATGTCAGCACAGTACAAT
GCACACATGGAATTAGGCCAGTAGTGTCAACTCAATTGCTGTTAAATGGCAGTCTAGCAGAAGAAGAGGT
AGTAATTAGATCTAAAAATTTCTCTGACAATGCTAAAACCATAATAGTACAGCTGAACGAATCTGTAGTA
ATTAATTGTACAAGACCCAACAACAATACAAGAAAAAGTATAACTATAGGACCAGGGAGAGCATTCTATA
CAACAGGACAAATAATAGGAGATATAAGACAAGCATATTGTAACCTTAGTAGAACACAATGGAATAACAC
TTTAAAACAGATAGTTGGAAAATTAAGAGAA------CAATTTGGGAAT---AATAAAACAATAGTCTTT
AATCAGCCC---TCAGGAGGGGACCCAGAAATTGAAATGCACAGTTTTAATTGTGGAGGGGAATTTTTCT
ACTGTAATACAACACAGCTGTTTAATAGTACTTGG------------CCTTTTAATAGTACTTGGAATGA
T---------------------------------ACTAACACTGAAGGAAATGAC------------ACA
ATCACACTCCCATGTAGAATAAAACAATTTATAAACATGTGGCAGGAAGTAGGAAAAGCAATGTATGCCC
CTCCCATCAGTGGACAAATTAGATGTTCATCAAATATTACAGGGCTGTTATTAACAAGAGATGGTGGT--
----ATAAACCAGAGCAGGACG---------AACGAGACCTTCAGACCTGGAGGAGGAAATATGAAGGAC
AATTGGAGAAGTGAATTGTACAAATATAAAGTAGTAAAAATTAAACCATTAGGAATAGCACCCACTAAGG
CAAAGAGAAGAGTGGTGCAGAGAGAAAAAAGA---GCAGTGGGA---ATAGGAGCTCTGTTCCTTGGGTT
CTTGGGAGCAGCAGGAAGCACTATGGGCGCAGCGTCAGTGACGCTGACGGTACAGGCCAGACTATTATTG
TCTGGTATAGTGCAACAGCAGAACAATTTGCTGAGAGCTATTGAGGCGCAACAGCATCTGTTGCAACTCA
CAGTCTGGGGCATCAAGCAGCTCCAGGCAAGAGTCCTGGCTGTGGAAAGATACCTACAGGATCAACAGCT
CCTGGGAATTTGGGGTTGCTCTGGAAAACTCATTTGCACCACTGCTGTGCCTTGGAATGCTAGTTGGAGT
---AATAAATCACTAAATCAGATTTGGGATAACATGACCTGGATGGAGTGGGAAAGAGAAATTGACAATT
ACACAGGCTTAATATACACCTTAATTGAAGAATCGCAGAACCAACAAGAAAAGAATGAACAAGAATTATT
GGAATTAGATAAATGGGCAAGTTTGTGGAATTGGTTTAGTATAACAAAATGGCTGTGGTATATAAAAATA
TTCATAATGATAGTAGGAGGCTTGATAGGTTTAAGAATAGTTTTTGCTGTACTTTCTATAGTGAATAGAG
TTAGGCAGGGATACTCACCATTATCGTTTCAGACCCTCCTCCCAACCCCGAGGGGACCAGACAGGCCCGA
AGGAATCGAAGAAGAAGGTGGAGAGCAAGGCAGAGACAGATCCGGTCCCTTAGTGGATGGATTCTTAGCA
CTTATCTGGGTCGACCTGCGGAGCCTGTGCCTCTTCAGCTACCACCGCTTGAGAGACTTACTCTTGATTG
TAACGAGGATTGTGGAACTTCTGGGA---CACAGGGGGTGGGGAGTCCTCAAATATTGGTGGAATCTCCT
GCAGTATTGGAGTCAGGAACTGAAAACTAGCGCTGTTAGCTTGCTCAATGCCATAGCCATAGCAGTAGCT
GAGGGGACAGATAGGATTATAGAAGTCTTACAAAGAGCTTGTAGAGCTATTCTCCACATACCTACTAGAA
TAAGACAGGGTTTAGAAAGGGCTTTGCTA
>GU331652 
ATGAGAGTGAAGGAGATCAGGAAGAATTATCAGCAC---TTGTGGAGATGGGGCACGATGCTCCTGAGAT
GGGGCATGATGCTCCTTGGGATGTTAATGATCTGTAGTGCTGCA---GAAGAAAAGTGGGTCACAGTCTA
TTATGGGGTACCTGTGTGGAAAGAAGCAACCACCACTCTATTTTGTGCATCAGATGCTAAAGCATATGAT
ACAGAGGTACATAATGTTTGGGCCACACATGCCTGTGTACCCACAGACCCCAACCCACAAGAAGTAGTAT
TGGAAAATGTGACAGAGAGTTTTAACATGTGGAAAAATAACATGGTAGATCAGATGCATGAGGATATAAT
CAGCTTATGGGACCAAAGCCTAAAGCCATGTGTAAAATTAACCCCAATCTGTGTTACTTTGAATTGCACT
CAT-------------------------------------------------------------------
--------------------AATGTGACG------GCTACTAATGGTACCATTATTAACGGGAGAGGA--
----------------------GAATTGAAAAACTGCTCTTTTAATATCACCTCAAGCATAAGAAATAAG
ATGAAGAAAGAATATGCACTTTTTTATAGCCTTGATATAATACCAATAGAT---GATGAT----------
-----------AGTAATACTACTGATAGTAATACTACC---TATAGGTTGAGAAGTTGTAACACCTCAGT
CATTACACAAGCCTGTCCAAAGGTATCCTTTGAGCCAATTCCCATACATTATTGTGCCCCGGCTGGTTTT
GCGATTCTAAAGTGTAAAGATAAGAAGTTCAATGGAACAGGACCATGTAAAAATGTCAGCACAGTACAAT
GCACACATGGAATTAGGCCAGTAGTGTCAACTCAATTGCTGTTAAATGGCAGTCTAGCAGAAGAAGAGGT
AGTAATTAGATCTAAAAATTTCTCTGACAATGCTAAAACCATAATAGTACAGCTGAACGAATCTGTAGTA
ATTAATTGTACAAGACCCAACAACAATACAAGAAAAAGTATAACTATAGGACCAGGGAGAGCATTCTATA
CAACAGGACAAATAATAGGAGATATAAGACAAGCATATTGTAACCTTAGTAGAACACAATGGAATAACAC
TTTAAAACAGATAGTTGGAAAATTAAGAGAA------CAATTTGGGAAT---AATAAAACAATAGTCTTT
AATCAGCCC---TCAGGAGGGGACCCAGAAATTGAAATGCACAGTTTTAATTGTGGAGGGGAATTTTTCT
ACTGTAATACAACACAGCTGTTTAATAGTACTTGG------------CCTTTTAATAGTACTTGGAATGA
T---------------------------------ACTAACACTGAAGGAAATGAC------------ACA
ATCACACTCCCATGTAGAATAAAACAATTTATAAACATGTGGCAGGAAGTAGGAAAAGCAATGTATGCCC
CTCCCATCAGTGGACAAATTAGATGTTCATCAAATATTACAGGGCTGTTATTAACAAGAGATGGTGGT--
----ATAAACCAGAGCAGGACG---------AACGAGACCTTCAGACCTGGAGGAGGAAATATGAAGGAC
AATTGGAGAAGTGAATTGTACAAATATAAAGTAGTAAAAATTAAACCATTAGGAATAGCACCCACTAAGG
CAAAGAGAAGAGTGGTGCAGAGAGAAAAAAGA---GCAGTGGGA---ATAGGAGCTCTGTTCCTTGGGTT
CTTGGGAGCAGCAGGAAGCACTATGGGCGCAGCGTCAGTGACGCTGACGGTACAGGCCAGACTATTATTG
TCTGGTATAGTGCAACAGCAGAACAATTTGCTGAGAGCTATTGAGGCGCAACAGCATCTGTTGCAACTCA
CAGTCTGGGGCATCAAGCAGCTCCAGGCAAGAGTCCTGGCTGTGGAAAGATACCTACAGGATCAACAGCT
CCTGGGAATTTGGGGTTGCTCTGGAAAACTCATTTGCACCACTGCTGTGCCTTGGAATGCTAGTTGGAGT
---AATAAATCACTAAATCAGATTTGGGATAACATGACCTGGATGGAGTGGGAAAGAGAAATTGACAATT
ACACAGGCTTAATATACACCTTAATTGAAGAATCGCAGAACCAACAAGAAAAGAATGAACAAGAATTATT
GGAATTAGATAAATGGGCAAGTTTGTGGAATTGGTTTAGTATAACAAAATGGCTGTGGTATATAAAAATA
TTCATAATGATAGTAGGAGGCTTGATAGGTTTAAGAATAGTTTTTGCTGTACTTTCTATAGTGAATAGAG
TTAGGCAGGGATACTCACCATTATCGTTTCAGACCCTCCTCCCAACCCCGAGGGGACCAGACAGGCCCGA
AGGAATCGAAGAAGAAGGTGGAGAGCAAGGCAGAGACAGATCCGGTCCCTTAGTGGATGGATTCTTAGCA
CTTATCTGGGTCGACCTGCGGAGCCTGTGCCTCTTCAGCTACCACCGCTTGAGAGACTTACTCTTGATTG
TAACAAGGATTGTGGAACTTCTGGGA---CACAGGGGGTGGGGAGTCCTCAAATATTGGTGGAATCTCCT
GCAGTATTGGAGTCAGGAACTGAAAACTAGCGCTGTTAGCTTGCTCAATGCCATAGCCATAGCAGTAGCT
GAGGGGACAGATAGGATTATAGAAGTCTTACAAAGAGCTTGTAGAGCTATTCTCCACATACCTACTAGAA
TAAGACAGGGTTTGGAAAGGGCTTTGCTA
>GU331636 
ATGAGAGTGAAGGAGATCAGGAAGAATTATCAGCAC---TTGTGGAGATGGGGCACGATGCTCCTGAGAT
GGGGCATGATGCTCCTTGGGATGTTAATGATCTGTAGTGCTGCA---GAAGAAAAGTGGGTCACAGTCTA
TTATGGGGTACCTGTGTGGAAAGAAGCAACCACCACTCTATTTTGTGCATCAGATGCTAAAGCATATGAT
ACAGAGGTACATAATGTTTGGGCCACACATGCCTGTGTACCCACAGACCCCAACCCACAAGAAGTAGTAT
TGGAAAATGTGACAGAGAGTTTTAACATGTGGAAAAATAACATGGTAGATCAGATGCATGAGGATATAAT
CAGCTTATGGGACCAAAGCCTAAAGCCATGTGTAAAATTAACCCCAATCTGTGTTACTTTGAATTGCACT
CAT-------------------------------------------------------------------
--------------------AATGTGACG------GCTACTAATGGTACCATTATTAACGGGAGAGGA--
----------------------GAATTGAAAAACTGCTCTTTTAATATCACCTCAAGCATAAGAAATAAG
ATGAAGAAAGAATATGCACTTTTTTATAGCCTTGATATAATACCAATAGAT---GATGAT----------
-----------AGTAATACTACTGATAGTAATACTACC---TATAGGTTGAGAAGTTGTAACACCTCAGT
CATTACACAAGCCTGTCCAAAGGTATCCTTTGAGCCAATTCCCATACATTATTGTGCCCCGGCTGGTTTT
GCGATTCTAAAGTGTAAAGATAAGAAGTTCAATGGAACAGGACCATGTAAAAATGTCAGCACAGTACAAT
GCACACATGGAATTAGGCCAGTAGTGTCAACTCAATTGCTGTTAAATGGCAGTCTAGCAGAAGAAGAGGT
AGTAATTAGATCTAAAAATTTCTCTGACAATGCTAAAACCATAATAGTACAGCTGAACGAATCTGTAGTA
ATTAATTGTACAAGACCCAACAACAATACAAGAAAAAGTATAACTATAGGACCAGGGAGAGCATTCTATA
CAACAGGACAAATAATAGGAGATATAAGACAAGCATATTGTAACCTTAGTAGAACACAATGGAATAACAC
TTTAAAACAGATAGTTGGAAAATTAAGAGAA------CAATTTGGGAAT---AATAAAACAATAGTCTTT
AATCAGCCC---TCAGGAGGGGACCCAGAAATTGAAATGCACAGTTTTAATTGTGGAGGGGAATTTTTCT
ACTGTAATACAACACAGCTGTTTAATAGTACTTGG------------CCTTTTAATAGTACTTGGAATGA
T---------------------------------ACTAACACTGAAGGAAATGAC------------ACA
ATCACACTCCCATGTAGAATAAAACAATTTATAAACATGTGGCAGGAAGTAGGAAAAGCAATGTATGCCC
CTCCCATCAGTGGACAAATTAGATGTTCATCAAATATTACAGGGCTGTTATTAACAAGAGATGGTGGT--
----ATAAACCAGAGCAGGACG---------AACGAGACCTTCAGACCTGGAGGAGGAAATATGAAGGAC
AATTGGAGAAGTGAATTGTACAAATATAAAGTAGTAAAAATTAAACCATTAGGAATAGCACCCACTAAGG
CAAAGAGAAGAGTGGTGCAGAGAGAAAAAAGA---GCAGTGGGA---ATAGGAGCTCTGTTCCTTGGGTT
CTTGGGAGCAGCAGGAAGCACTATGGGCGCAGCGTCAGTGACGCTGACGGTACAGGCCAGACTATTATTG
TCTGGTATAGTGCAACAGCAGAACAATTTGCTGAGAGCTATTGAGGCGCAACAGCATCTGTTGCAACTCA
CAGTCTGGGGCATCAAGCAGCTCCAGGCAAGAGTCCTGGCTGTGGAAAGATACCTACAGGATCAACAGCT
CCTGGGAATTTGGGGTTGCTCTGGAAAACTCATTTGCACCACTGCTGTGCCTTGGAATGCTAGTTGGAGT
---AATAAATCACTAAATCAGATTTGGGATAACATGACCTGGATGGAGTGGGAAAGAGAAATTGACAATT
ACACAGGCTTAATATACACCTTAATTGAAGAATCGCAGAACCAACAAGAAAAGAATGAACAAGAATTATT
GGAATTAGATAAATGGGCAAGTTTGTGGAATTGGTTTAGTATAACAAAATGGCTGTGGTATATAAAAATA
TTCATAATGATAGTAGGAGGCTTGATAGGTTTAAGAATAGTTTTTGCTGTACTTTCTATAGTGAATAGAG
TTAGGCAGGGATACTCACCATTATCGTTTCAGACCCTCCTCCCAACCCCGAGGGGACCAGACAGGCCCGA
AGGAATCGAAGAAGAAGGTGGAGAGCAAGGCAGAGACAGATCCGGTCCCTTAGTGGATGGATTCTTAGCA
CTTATCTGGGTCGACCTGCGGAGCCTGTGCCTCTTCAGCTACCACCGCTTGAGAGACTTACTCTTGATTG
TAACGAGGATTGTGGAACTTCTGGGA---CACAGGGGGTGGGGAGTCCTCAAATATTGGTGGAATCTCCT
ACAGTATTGGAGTCAGGAACTGAAAACTAGCGCTGTTAGCTTGCTCAATGCCATAGCCATAGCAGTAGCT
GAGGGGACAGATAGGATTATAGAAGTCTTACAAAGAGCTTGTAGAGCTATTCTCCACATACCTACTAGAA
TAAGACAGGGTTTGGAAAGGGCTTTGCTA
>AY835766 
ATGAGAGTGAAGGAGATCAAGAAGAATTATCAGCAA---TTGTGGAGATGGGGCACC-------------
--------ATGCTCCTTGGGATATTAATGATCTGTAGTGCTACA---AAAAAATTGTGGGTCACAGTCTA
TTATGGGGTACCTGTGTGGAAAGAGGCAACCACCACTCTATTTTGTGCATCAGATGCTAAAGCATATGAC
ACAGAGGTACATAATGTTTGGGCCACACATGCCTGTGTACCCACAGACCCCAACCCACAAGAAGTAGTAT
TGAAAAATGTGACAGAAAATTTTAACATGTGGAAAAATAACATGGTAGAACAGATGCATGAGGATATAAT
CAGTTTGTGGGATCAAAGCCTAAAGCCATGTGTAAAATTAACCCCACTCTGTGTTACTTTAAATTGCACT
GAC------TTG---------------------------AAG------------AAT------GCTACT-
--------------------AATACCACT------AGTAGCAGCGGAATA------ATAGAGGGAGGA--
----------------------GAAATAAAAAACTGCTCTTTCAATGTCACCACAACAGTAAAAGATAAG
GTGCAGAGAGAGTATGCACTTTTTTATAAACTTGATGTAGTACCACTAGAA---GATGCT----------
-----------------------AATGATAGTACCAGC---TATAGGTTGATAAGTTGTAATACCTCAGT
CACTACACAGGCCTGTCCAAAGGTAACCTTTGAGCCAATTCCCATACATTATTGTGCCCCAGCTGGTTTT
GCGCTTCTAAAGTGTAACAATAAGACGTTCAATGGAACAGGACCATGCAAAAATGTCAGCACAGTACAAT
GTACACATGGAATTAGGCCAGTAGTATCAACTCAACTGCTGTTAAATGGCAGTCTAGCAGAAGAAGAGGC
AGAACTTAGATCTGCCAATTTCACAGACAATGCTAAAACCATAATAGTACAGCTGAATGAATCTGTAGTA
ATTACTTGTACAAGACCCAACAACAATACAAGAAAAAGTATACATATAGGACCAGGGAGAGCATTTTATG
CAACAGGAGAAATAATAGGAAATATAAGACAAGCATATTGTAACCTTAATATAACAAAATGGAATGACAC
TTTAAGACAGATAGTTACAAAATTAAGAGAA------CAATTTGGAATG---AATAAAACAATAGTCTTT
AATCAATCC---TCAGGAGGGGACCCAGAAATTGTAATGCACAGTTTTAATTGTGGAGGGGAATTTTTCT
ACTGTAATACAACAAAACTGTTTAATAGTACTTGG------------ATGTTTAATGGTACTTGGACTGG
TACA------------------------------AATAGCACGGAAAGAAATGGC------------ACA
ATCACACTCCCATGCAGAATAAAACAAATTATAAACATGTGGCAGGAAGTAGGAAAAGCAATGTATGCCC
CTCCCATCAGAGGACAAATTAGATGTTCATCAAACATTACAGGGCTGCTATTAACAAGAGATGGTGGT--
----AAGAACGAGAAGAGAGCGAGA------GCCGAGACCTTCAGACCTGGAGGAGGAGATATGAGGGAC
AATTGGAGAAGTGAATTATATAATTATAAAGTAGTAAAAATTGAACCATTAGGAGTAGCACCCACTGAGG
CAAAGAGAAGAGTGGTGCAGAGAGAAAAAAGA---GCAGTGGGA---ATAGGAGCTATGTTCCTTGGGTT
CTTGGGAGCAGCAGGAAGCACTATGGGCGCAGCGTCAATGACGCTGACGGTACAGGCCAGACAATTATTA
TCTGGTATAGTGCAACAGCAGAACAATTTGCTGAGGGCTATTGAGGCGCAACAGCATCTGTTGCAACTCA
CAGTCTGGGGCATCAAGCAGCTCCAGGCAAGAGTCCTGGCTGTGGAAAGATACCTAAAGGATCAACAGCT
CCTGGGTATTTGGGGTTGCTCTGGAAAACTCATCTGCACCACTGCTGTGCCTTGGAATGCTAGTTGGAGT
---AATAGATCTGTGGACTACATTTGGAATAACATGACCTGGATGGATTGGGAAAGAGAAATTGACAATT
ACACAGACTTAATATACAACTTAATTGAAGAATCGCAAAACCAACAAGAAAAAAATGAACAAGAATTATT
GGAATTAGATAAATGGGCAAGTTTGTGGAATTGGTTTAACATAACAAACTGGCTGTGGTATATAAAATTA
TTCATAATGATAGTAGGAGGCTTGGTAGGTTTAAGAATAGTTTTTACTGTACTTTCTATAGTGAATAGAG
TTAGGCAGGGATACTCACCATTATCGTTTCAGACCCGCCTCCCAGCCCCGAGGGGACCCGACAGGCCCGA
AGGAATCGAAGAAGAAGGTGGAGAGAGAGACAGAGACAGATCCGGTCCATTAGTGAACGGATTCTTAGCA
CTTATCTGGGTCGATCTGCGGAGCCTGTTCCTCTTCATCTACCACCGCTTGAGAGACTTACTCTTGATTG
TAACGAGGACTGTGGAACTTCTGGGG---CGCAGGGGGTGGGAACTCCTCAAATATTGTTGGAATCTCCT
ACAGTATTGGAGTCAGGAACTAAAGAATAGCGCTGTTAGCTTGCTCAATGTCACAGCCATAGCAGTAGCT
GAGGGGACAGACAGGGTTATAGAAGTATTGCAAAGAGCTTATAGAGCTTTGCTCCATATACCTGTAAGAA
TAAGACAGGGCTTGGAAAGGGCTTTGCTA
>DQ313252 
ATGAGAGCGAAGGCGATCAGGAAGAGTTATCAGCAC---TTGTGGAGATGGGGCACC-------------
--------ATGCTCCTTGGGATATTGATGATCCGTAGTGCTGCA---GAACAATTGTGGGTCACAGTCTA
TTATGGGGTACCTGTGTGGAAAGAAACCACCACCACTCTATTTTGTGCATCAGATGCTAAAGCATATGAT
ACAGAGGTACATAATGTTTGGGCCACACATGCCTGTGTACCCACAGATCCCAACCCGCAAGAAGTACTAT
TGGAAAATGTGACAGAAAATTTTAACATGGGGAAAAATAACATGGTAGAACAGATGCAAGAGGATATAAT
CAGTTTATGGGATCAAAGCATAAAGCCATGTGTAAAATTAACCCCACTCTGTGTTACTTTAAATTGCACT
GAT------TGG---------------------------GGG------------TAT------ACTACT-
--------------------AATACCACT------AGTGATAGCAGGACAGGG---ATGGAGAAAGGA--
----------------------GAAATGAAAAACTGCTCTTTCAATATCACCACAAGCATAAGAGATAAG
GTGCAGAAAGAATATGCGCTTTTTTATAAACTTGATGTAGTACCAATAGAT---GACAAT----------
--------------------------GATAATACCAGC---TATAGGTTGATAAGTTGTAACACCTCAGT
CATTACACAGGCCTGTCCAAAGGTATCCTTTGAGCCAATTCCCATACATTATTGTGCCCCGGCTGGTTTT
GCGATTCTAAAGTGTAACGATAAGAAGTTCAATGGAACAGGACCATGTACAAATGTCAGTACAGTACAAT
GCACACATGGAATTAGGCCAGTAGTATCAACTCAACTGCTGTTAAATGGCAGTCTAGCAGAAGAAGAGGT
AGTAATCAGATCTGTCAATTTCACAGACAATACTAAAACCATAATAGTACAACTGAATGAATCTGTAGAA
ATTAATTGTACAAGACCCGGCAATAATACAAGAAAAAGTATACATATAGGACCAGGGAGAGCATTTTATG
CAACAGGAGAAATAATAGGAGATATAAGACAAGCACATTGTAACATCAGTAAAACAAAATGGAATGACAC
TTTAAGCCGGATAGTTAAAAAATTAAGAGAA------CAATTTGAG------AATAAAACAATAGCTTTT
AAGCGACAC---TCAGGAGGGGACCCAGAAATTGTGATGCACAGCTTTAATTGTGGAGGGGAATTTTTCT
ACTGTAATTCAACACCACTGTTTAATAGTACTTGG------------------AATGATACTTGGAATGA
T---AATGAACAGTCA------------------AATGACACTGAAGAC------------------ACA
ATCACACTCCAATGCAGAATAAAACAAATTATAAACATGTGGCAGGAAGTAGGAAAAGCAATGTATGCCC
CTCCCATCAGAGGACAAATTAGATGTTCATCAAATATTACAGGGCTACTATTAACAAGAGATGGTGGT--
----AAAAATGATACCAATGATACCGAGACCATCGAGGTCTTCAGACCTGGAGGAGGAGATATGAGGGAC
AATTGGAGAAGTGAATTATATAAATATAAAGTAGTAAAAATTGAACCATTAGGAGTAGCACCCACCAAGG
CAAAGAGAAGAGTGGTGCAGAGAGAAAAAAGA---GCAGTGGGA---ATAGGAGCTGTGTTCCTTGGGTT
CTTGGGAGCAGCAGGAAGCACTATGGGCGCAGCGTCAATAACGCTGACGGTACAGGCCAGACTATTATTG
TCTGGTATAGTGCAACAGCAGAACAATTTGCTGAGGGCTATTGAGGCGCAACAACATCTGTTGCAACTCA
CAGTCTGGGGCATCAAGCAGCTCCAGGCAAGAGTCCTAGCTGTGGAAAGATACCTAAAGGATCAACAGCT
CCTGGGGATTTGGGGTTGCTCTGGAAAACTCATCTGCACCACTGCTGTACCTTGGAATGCTAGTTGGAGT
---AATAAATCTCTGAATCAGATTTGGGATAACATGACCTGGATGGAGTGGGAAAGAGAAATTAACAATT
ACACAAGCTTAATATACACCTTAATTGAAGAATCGCAGAACCAACAAGAAAAAAATGAACAAGAATTATT
GGAATTAGATAAGTGGGCAAGTTTGTGGAATTGGTTTGACATAACAAACTGGCTGTGGTATATAAGAATA
TTCATAATGGTAGTAGGAGGCTTGATAGGTTTAAGAATAGTTTTTACTGTACTTTCTATAGTGAATAGAG
TTAGGCAGGGATACTCACCATTATCGTTTCAGACCCTCCGCCCAGCCCCGAGGGGACCCGACAGGCCCGA
AGGAACAGAAGAAGAAGGTGGAGACAGAGACAGAGACAGATCCAGACCATTAGTGGATGGATTTTTAGCA
CTTATCTGGGTCGACCTACGGAGCCTGTGCCTCTTCAGCTACCACCGCTTGAGAGACTTACTCTTGATTG
CAGCGAGGATTGTGGAACTTCTGGGA---CGCAGGGGGTGGGAAGCCCTCAAATATTGGTGGAATCTCCT
GCAGTATTGGATTCAGGAACTAAAGACTAGTGCTATTAGCTTGCTCAATGCCACAGCCATAGCAGTAGCT
GAGGGGACAGATAGGGTTATAGAAGTAGTACAAAGAGCTTATAGAGCTATTATCCACATACCTGTACGAA
TAAGACAGGGCTTGGAAAGGTTTTTGCTT
>AY835769 
ATGACAGTGAAGGAGATCACGAACAATTATCAGCAC---TTGTGGAGATGGGGCACCATGCTCACC----
--------ATGCTCCTTGGGATATTGTTGATCTGTACTGCTGCA---GAAAAATTGTGGGTCACAGTCTA
TTATGGGGTACCTGTGTGGAGAGAAGCAAACACCACTCTATTTTGTGCATCAGATGCTAAAGCATATGAC
ACAGAGGTACATAATGTTTGGGCCACACATGCCTGTGTACCCACAGACCCCAACCCACAAGAAGTTGTAT
TGACAAATGTGACAGAAAATTTTAACATGTGGAAAAATAACATGGTAGAACAGATGCATGAGGATATAAT
CAGTTTATGGGATCAAAGCCTAAAGCCATGTGTAAAACTAACCCCACTCTGTGTTACTTTAAACTGCACT
GAC------TTG---------------------------AAG------------AAT------GACACT-
--------------------AATATCAGT------ATTGGTAGCGGGGGAACA---ATGGAGAAAGGA--
----------------------GAAATGACAAACTGCTCTTTCAATGTCACCACAGAAATAAGAGATAAG
GTGCAGAAAGAATATGCACTTTTTTATAAACTTGATGTAGTACAAATAAAT---GATGAT----------
--------------------GATAAGGATAATACCAGC---TATAGGTTGATAAGTTGTAATACCTCAGT
CATTACACAGGCCTGTCCAAAGACATCCTTTGAGCCAATTCCCATACATTATTGTGCCCCGGCTGGTTTT
GCGCTTCTAAAGTGTAAAGATAAGAAGTTCAATGGAACAGGACCATGCACAAATGTCAGCACAGTACAAT
GTACACATGGAATTAGGCCAGTAGTATCAACTCAACTGCTGTTAAATGGCAGTCTAGCAGAAGAAGAGGT
AGTAATTAGATCTGCTAACCTCACGGACAATACTAAAACCATAATAGTACAGCTGAACGAATCTGTAGTA
ATTAATTGTACAAGACCCAACAACAATACAAGAAAAGGTATACATATAGGACCAGGGAGAGCATTTTATG
CAACAGGAGACATAATAGGAGATATAAGACAAGCACATTGTAACCTTAGTATAACAAAATGGAATGACAC
TTTAAAACAGATAGTTACAAAATTAAGAAAA------CAATTGGGGAAG---AATGAAACAGTAGTCTTT
AAGCAATCC---TCAGGAGGGGACCCAGAAATTGTAATGCACAGTTTTAATTGTGGAGGGGAATTTTTCT
ACTGTGATTCAACACAACTGTTTAACAGTACTTGG------------------------CATGGTAATGG
T---ACTTGG------------------------AATGGTACTGAAGGAAATGGC------------ACA
CTCACACTCCCATGCAGAATAAAACAAATTATAAACATGTGGCAGGAAGTAGGAAAAGCAATGTATGCCC
CTCCCATCAGAGGACAAATTAGATGTTCATCAAATATTACAGGGCTGCTATTAACAAGAGATGGTGGT--
----AGGAACGAGAGC---------------AATATCACCCTCAGACCTGGAGGAGGGGATATGAGGGAC
AATTGGAGAAGTGAATTATATAAATATAAAGTAGTAAAAATTGAACCATTAGGAGTAGCACCCACTAAGG
CAAAGAGAAGAGTGGTGCAGAGAGAAAAAAGA---GCAGCGGGA---TTAGGAGCTATGTTCCTTGGGTT
CTTGGGAGCAGCAGGAAGCACTATGGGCGCAGCGTCAATAACGCTGACGGTACAGGCCAGACTATTATTG
TCTGGTATAGTGCAACAGCAGAATAATTTGCTGAGGGCTATTGAGGCGCAACAGCATATGTTGAAACTCA
CAGTCTGGGGCATCAAGCAGCTCCAGGCAAGAGTCCTGGCTGTGGAAAGATACCTAAAGGATCAACAGCT
CCTGGGTATTTGGGGTTGCTCTGGAAAACTCATCTGCACCACTGCTGTGCCTTGGAATGCTAGTTGGAGT
---AATAAAAATCTGAGTCAGATTTGGGATAACATGACCTGGATGGAGTGGGAAAGAGAAATTGACAATT
ACACAAGCTTAATATACTCCCTAATTGAAGAATCGCAAAACCAACAAGAAAAGAATGAACAAGAATTATT
GGAATTAGATAAATGGGCAAATTTGTGGAATTGGTTTAGCATAACAAACTGGCTGTGGTATATAAAATTA
TTCATAATGATAGTAGGAGGCTTGGTAGGTTTAAGAATAGTTTTTACTGTACTTTCTATAGTGAATAGAG
TTAGGCAGGGATACTCACCATTATCGTTTCAGACCCGCCTCCCAACCCCGAGGGGACCCGACAGGCCCGA
AGGAATCGAAGAAGACGGTGGAGAGAGAGACAGAGACAGATCCGGGACATTAGTGGACGGATTCTTAGCA
CTTATCTGGGTCGATCTGCGGAGCCTGCTCCTCTTCAGCTACCACCGCTTGAGAGACTTACTCTTGATTG
TAACGAGGACTGTGGAACTTCTGGGA---CGCAGGGGGTGGGAAATCCTCAAGTATTGTTGGAATCTCCT
GCAGTATTGGAGTCAGGAACTAAAGAATAGTGCTGTTAGCTTGCTCAACGCCACAGCCGTAGCAGTAGCT
GAGGGGACAGATAGGGTTATAGAAGTAGTGCAAAGAGCTTATAGAGCTTTTCTCCACATACCTGTAAGAA
TAAGACAGGGCTTGGAAAGGGCTTTGCTA
>GU455453 
ATGAGAGTGAAGGGGATCAAGAAGAATTAC---------TTATGGAGATGGGGCACC-------------
--------ATGCTCCTTGGAATGTTGATGATCTGTAGTGCAGCA---GAAAGATTGTGGGTCACAGTCTA
TTATGGGGTACCTGTGTGGAAAGAAGCAAACACCACTCTATTTTGTGCGTCAGATGCTAAAGCATATAGC
ACAGAGGTGCATAATGTTTGGGCCACACATGCCTGTGTGCCCACAGACCCCAACCCACAAGAAATAGAAT
TGAAAAATGTAACAGAAAATTTTAATATGTGGAAAAATAGCATGGTAGAACAGATGCATGAGGATATAAT
CAGTTTATGGGATCAAAGCCTAAAGCCATGTGTAAAATTAACCCCACTCTGTGTTACTTTAAACTGCACT
GAT---TATTGG---------------------------GGG------------AAT------ACTACT-
--------------------AATTTGGGG------AATACTACTAATGAGAAA---AATGATACTGGT--
----------ACTAATACCACAGAAATAAAAAGATGCTCTTTCAATATCACCACAATTCTAAGAGATAAG
GTGAAGAAAGAATATGCACTTTTCTATAAATCTGATGTAGTACCAATAAAG---GGTGAT----------
-----------------------------AATACCAGC---TATAGGTTGATAAGTTGTAACACCTCAAC
CATTACACAGGCCTGTCCAAAGGTAACTTTTGAACCAATTCCCATTCATTATTGTGCCCCGGCTGGGTTT
GCAATTCTAAAGTGTAAAGATAAGAAGTTCAATGGGACAGGACCATGTAAAAATGTCAGCACAGTACAAT
GCACACATGGAATTAGGCCAGTAGTATCAACTCAACTGTTATTAAATGGCAGTCTAGCAGAAGAAGAGGT
AGTAATTAGATCTGCCAATTTCTCGGACAATGCTAAAACCATAATAGTACAGCTGAATGAATCTGTAATA
ATTAATTGTACAAGACCCAACAACAATACAAGAAAAAGTATACCTATAGGACCAGGGAGAGCATTTTATG
CAACAGGAGACATAATAGGGGATATAAGACAAGCACATTGTAACATTAGTGAAGTACAATGGAATAAAAC
TTTAAAACAGATAGCTAAAAAATTAAAAGAA------CAATTTAAAAAT---ACAACAACAATAGCCTTT
AAGCAATCC---TCAGGAGGGGACCCAGAAATTGTAATGCACACTGTTAATTGTGGAGGGGAATTTTTCT
ACTGTAATACTTCAGGACTGTTTAATAGTACTTGG---------------AATGATACTACTTGGAATGA
TATGGATGATATTAAA------------------AATGACACA------------------------AAT
ATCACACTTCCATGCAGAATAAAACAAATTATAAACATGTGGCAGGAAGTAGGAAAAGCAATGTATGCCC
CTCCCATCCAAGGACAAATTAGATGTACATCAAATATTACAGGGTTGCTAATAACAAGAGATGGTGGT--
----ATTACTGACAATAAAACAGAC------ATCGAGACCTTCAGACCTGGAGGAGGAGATATGAGGGAC
AATTGGAGAAGTGAATTATATAAATATAAAGTAGTAAGAATTGAACCATTAGGAGTAGCACCCACCAAGG
CAAAGAGAAGAGTGGTGCAGAGAGAAAAAAGA---GCAATAGGGGGACTAGGAGCTTTGTTCCTTGGGTT
CTTGGGAACAGCAGGAAGCACTATGGGCGCAGCGTCAATAACGCTGACGGTACAGGCCAGACAATTATTG
TCTGGTATAGTGCAACAGCAAAACAATTTGCTGAGGGCTATTGAGGCGCAACAACACCTGTTGCAACTCA
CAGTCTGGGGCATCAAGCAGCTCCAGGCAAGAGTCCTGGCTGTGGAAAGATACCTAAAGGATCAACAGCT
CCTGGGGATGTGGGGTTGCTCTGGAAAACTCATTTGCACCACTGCTGTGCCTTGGAATACTAGTTGGAGT
---AATAAATCTATGAATGAGATTTGGGATAAAATGACCTGGATGCAGTGGGAAAAAGAAATTGACAATT
ACACAAGCTTAATATACTCTTTAATTGAAGATTCACAGATCCAACAAGAAAACAATGAGCAAGAATTATT
GGCATTAGATAAGTGGGAAAGTTTGTGGACTTGGTTTAACATAACAAACTGGCTGTGGTATATAAGAATA
TTCATAATGATAGTAGGAGGCTTGATAGGTTTAAGAATAGTTTTTGCTGTATTTTCTATAGTAAATAGAG
TTAGGCAGGGATACTCACCATTATCGTTTCAGACCCACCTCCCAGCCCAGAGGGGACCCGACAGGCCCGA
AGGAATAGAAGAAGAAGGTGGAGAGAGAGACAGAGGCAGATCCGGACCATTAGTGGATGGATTCTTAGCA
CTTATCTGGATCGACCTGCGGAGCCTGTGCCTCTTCAGCTACCACCGCTTGAGAGACTTACTCTTGATTG
TAACGAGGATTGTGGAACTTCTGGGA---CGCAGGGGGTGGGAAGCCCTCAAATATTGGTGGAATCTCCT
GCAGTATTGGAGTCAAGAGCTAAAGAATAGTGCTGTTAGCTTGTTTAATGCCATAGCCATAGCAGTAGCT
GAGGGAACAGATAGGGTTCTAGAAGTATTACAAAGAATTTTTAGAGCTATACTCCACATACCTACAAGAA
TAAGACAGGGCTTGGAAAGGGCTTTGCTA
>GU455447 
ATGAGAGTGAAGGGGATCAGGAAGAATTAC---------TTATGGAGATGGGGCACC-------------
--------ATGCTCCTTGGAATGTTGATGATCTGTAGTGCAGCA---GAAAGATTGTGGGTCACAGTCTA
TTATGGGGTACCTGTGTGGAAAGAAGCAAACACCACTCTATTTTGTGCATCAGATGCTAAAGCATATAGC
ACAGAGGTACATAATGTTTGGGCCACACATGCCTGTGTGCCCACAGACCCCAACCCACAAGAAGTAGAAT
TGGAAAATGTAACAGAAAATTTTAATATGTGGAAAAATAGCATGGTAGAACAGATGCATGAAGATATAAT
CAGTTTGTGGGATCAAAGCCTAAAGCCATGTGTAAAATTAACCCCACTCTGTGTTACTTTAAACTGCACT
GAT---TATTGG---------------------------GGG------------AAT------ACTACT-
--------------------AATTTGGGG------AATACTACTAATGAGAAA---AATGATACTGGTAC
TAATAAGGCTACTAATACCACAGAAATAAAAAAATGCTCTTTCAATATCACCACAATCCTAAGAGATAAG
GTGCGGAAAGAATATGCACTTTTCTATAAATCTGATGTGGTACCAATAAAG---AATGAT----------
-----------------------------AGTACCAGC---TATAGGTTGATAAGTTGTAACACCTCAAC
CATTACACAGGCCTGTCCAAAGGTAACTTTTGAGCCAATTCCCATTCATTATTGTGCCCCGGCTGGTTTT
GCAATTCTAAAGTGTAAAGATAAGAAGTTCAATGGGACAGGACCATGTAAAAATGTCAGCACAGTACAAT
GCACACATGGGATTAGGCCAGTAGTATCAACTCAACTGCTGTTAAATGGCAGCCTAGCAGAAGAAGAGGT
AGTAATTAGATCTGCTAATTTCTCAGACAATGCTAAAACCATAATAGTGCAGCTGAATGAATCTGTAATA
ATTAATTGTACAAGACCCAACAACAATACAAGAAAAAGTATACCTATAGGACCAGGGAGAGCATTTTATG
CAACAGGAGACATAATAGGAGATATAAGACAAGCACATTGTAACATTAGTGGAATACAATGGAATAATAC
TTTAAGACAGATAGCTAAAAAATTAAAAGAA------CAATTTAAAAAT---ACAACAACAATAGCCTTT
AAGCAATCC---TCAGGAGGGGACCCAGAAATTATAATGCACACTTTTAATTGTGGAGGGGAATTTTTCT
ACTGTAATACTTCAAAATTGTTTAATAGTACTTGG---------------AATGATACTACTTTGAATGA
TATGGGTGATATTAAA------------------AATAACACA------------------------AAT
ATCACACTTCCATGCAGAATAAAACAAATTATAAACATGTGGCAGGAAGTAGGAAAAGCAATGTATGCCC
CTCCCATCCAAGGACAAATTAGATGTACATCAAATATTACAGGGTTGCTAATAACAAGAGATGGTGGT--
----ACTAACAATGACACGCAAGGG------ACCGAGACCTTCAGACCTGGAGGAGGAGATATGAGGGAC
AATTGGAGAAGTGAATTATATAAATATAAAGTAGTAAGAATTGAACCATTAGGAGTAGCACCCACCAAGG
CAAAGAGAAGAGTGGTGCAGAGAGAAAAAAGA---GCAATAGGGGGACTAGGAGCTTTGTTCCTTGGGTT
CTTGGGAACAGCAGGAAGCACTATGGGCGCAGCGTCAATAACGCTGACGGTACAGGCCAGACAATTATTG
TCTGGTATAGTGCAACAGCAGAACAATTTGCTGAGGGCTATTGAGGCGCAACAACATCTGTTGCAACTCA
CAGTCTGGGGCATCAAGCAGCTCCAGGCAAGAGTCCTGGCTGTGGAAAGATACCTAAAGGATCAACAGCT
CCTGGGGATGTGGGGTTGCTCTGGAAAGCTCATCTGCACCACTGCTGTGCCTTGGAACACTAGTTGGAGT
---AATAAATCTATGAATGAGATTTGGGATAGCATGACCTGGATGCAGTGGGAAAAAGAAATTGACAATT
ACACAAGCTTAATATACTCTTTAATTGAAGATTCACAGATCCAACAAGAAAAGAATGAGCAAGAATTATT
GGAATTAGATAAGTGGGGAAGTTTGTGGACTTGGTTTAACATAACAAACTGGCTGTGGTATATAAGAATA
TTCATAATGATAGTAGGAGGCTTGATAGGTTTAAGAATAGTTTTTGCTGTATTTTCTATAGTAAATAGAG
TTAGGCAGGGATACTCACCATTATCGTTTCAGACCCACCTCCCAGCCCCGAGGGGACCCGACAGGCCCGA
AGGAATCGAAGAAGAAGGTGGAGAGAGAGACAGAGGCAGATCCGGACCATTAGTGGATGGATTCTTAGCA
CTTATCTGGATCGACCTGCGGAGCCTGTGCCTCTTCAGCTACCACCGCTTGAGAGACTTACTCTTGATTG
TAACGAGGATTGTGGAACTTCTGGGA---CGCAGGGGGTGGGAAGCCCTCAAATATTGGTGGAATCTCCT
ACAGTATTGGAGTCAGGAGCTAAAGAATAGTGCTGTCAGCTTGTTTAATGCCACAGCTATAGCAGTAGCT
GAGGGGACAGATAGGGTTATAGAAGCAATACAAAGAATTTTTAGAGCTATACTCCACATACCTACAAGAA
TAAGACAGGGCTTGGAAAGGGCTTTGCTA
>AY779553 
ATGAGAGTGAAGGAGCCCAGAAAGAATTATCAGCAC---TTGTGGAGATGGGGCACC-------------
--------ATGCTCCTTGGGATGTTGATGATCTGTAGTGCTGCA---GAACAATTGTGGGTCACAGTCTA
TTATGGGGTACCTGTGTGGAGAGAAGCACACACCACTCTATTTTGTGCATCAGATGCTAAAGCATATGAT
ACAGAGGTACATAATGTTTGGGCCACACATGCCTGTGTACCCACAGACCCCAACCCACGAGAAGTAGTAT
TGGGAAATGTGACAGAAAATTTTAACATGTGGAAAAATAACATGGTAGAACAGATGCATGAGGATATAAT
CAATTTATGGGATCAAAGCCTAAAGCCATGTGTAAAATTAACCCCACTCTGTGTTACTTTAAATTGCACT
GAT------TTG---------------------------AGG------------AAT------GGTACT-
--------------------AATACCACT------AATAGTAGCAGGGAAATGAGGATGGAGGAAGGA--
----------------------GAAATAAAAAACTGCTCTTTCAAGATCACCACAAACAGAAGAGATAAA
GTTCAGAAAGAATATGCACTTTTTTATAAACTTGATGTAGTACCAATAGAT---AATGAT----------
-----------------------------AGTACCAGC---TATAGGTTGATAAGTTGTAACACCTCAGT
CATTACACAGGCCTGTCCAAAGGTATCCTTTGAGCCAATTCCCATACATTATTGTGCCCCGGCTGGTTTT
GCGCTTCTAAAGTGTAACGATAAGAAATTCAATGGAACAGGACCATGTACAAATGTCAGTACAGTACAAT
GTACACATGGAATTAGGCCAGTAGTGTCAACTCAACTGCTGTTAAATGGCAGTTTAGCAGAAGAAGAGGT
AGTAATTAGATCTGCCAATTTCACGGACAATACTAAAACCATAATAGTACAGCTGAACGAAACTGTAGAA
ATTAATTGTACAAGACCCAACAACAATACAAGAAAAAGTATACATATAGCACCAGGGAGAGCATTTTATG
CAACAGGAGAAATAACAGGAGATATAAGAAAAGCACATTGTAACATTAGTAGAGCAAAATGGAATAACGC
TTTAGAACAGATAGTGAAAAAATTAGGAGAA------CAATTTAAG------AATAAAACAATAGTCTTT
AATCAATCC---TCAGGAGGGGACCCAGAAATTGTAATGCACAGTTTTAATTGTGGAGGGGAATTTTTCT
ACTGTAATACAACACAGCTGTTTAATAGTACATGG---------------GTTAATAGTACTTGGAATAG
C---ACTGAAAGGTCA------------------AATAGCACTGAT------------------------
ATCATACTCCCATGCAGAATAAAACAAATTATCAACATGTGGCAGGGAGTAGGAAACGCAATGTATGCCC
CTCCCATCAGCGGACAAATTAGATGTTCATCAAATATTACAGGGCTGCTATTAACAAGAGATGGTGGT--
----ATTAAC---AACAGTACC---------AATGAGACCTTCAAACCTGGAGGAGGAGATATGAGGGAT
AATTGGAGAAGTGAATTATACAAATATAAAGTAGTACAAGTTGAACCATTAGGAGTAGCACCCACCAAGG
CAAAGAGAAGAGTGGTGCAGAGAGAAAAAAGA---GCAGTGGGA---ATAGGAGCTGTGTTCCTTGGGTT
CTTGGGAGCAGCAGGAAGCACTATGGGCGCAGCGTCAGTGACGCTGACGGTACAGGCCAGACAATTATTG
TCTGGTATAGTGCAACAGCAGAACAATTTGCTGAGGGCTATTGAGGCGCAACAGCATCTGTTGCAACTCA
CAGTCTGGGGCATCAAGCAGCTCCAGGCAAGACTCCTGGCTGTAGAAAGATACCTAAAGGATCAACAGCT
CCTAGGGATTTGGGGTTGCACTGGAAAACTCATTTGCACCACTGCTGTGCCTTGGAATACTAGTTGGAGT
---AATAAATCTCTGAATGAAATTTGGGATAACATGACCTGGATGCAGTGGGAAAGAGAAATTGACAGTT
ACACAAATGACATATACAGATTAATTGAAGAATCGCAAAACCAACAAGAAAAGAATGAACAAGAATTATT
GGAATTAGATAAGTGGGCAAGTTTGTGGAATTGGTTTAACATATCAAACTGGCTGTGGTATATAAGATTA
TTCATAATGATAGTAGGAGGCTTGATAGGTTTAAGAATAGTTTTTGCTGTACTTTCTGTAGTGAATAGAG
TTAGGCAGGGATACTCACCAATATCGTTTCAGACCCTCCTCCCAGCTCCGAGGGGACCCGACAGGCCCGA
AGGAATCGAAGAAGAAGGTGGAGAGAGAGACAGAGACAGATCCGGACGCTTAGTGAACGGATTCTTAGCA
CTTATCTGGGACGATCTACGGAGCCTGTTCCTCTTCAGCTACCACCGCTTGAGAGACTTACTCTTGATTG
TAACGAGGATTGTGGAACTTCTGGGA---CGCAGGGGGTGGGAAGCCCTCAAATATTGGTGGAATCTCCT
ACAGTATTGGAGTCAGGAACTAAAGAATAGTGCTGTTAGCTTGATTAATGCCATAGCCATAGCAGTAGCT
GAGGGGACAGATAGGATTATAGAAGTAGTACAAAGAGCTTTTAGAGCTGTTCTCCACGTACCTAGAAGAA
TAAGACAGGGCCTGGAAAGGCTTTTGCTA
>AY779554 
ATGAGAGTGAAGGAGACCAGGAAGAATTATCGGCAC---TTGTGGAGATGGGGCACC-------------
--------ATGCTCCTTGGGATGTTGATGATTTGTAGTGCTGCA---GAACAATTGTGGGTCACAGTCTA
TTATGGGGTACCTGTGTGGAAAGAAGCAAACACCACTCTATTTTGTGCATCAAATGCTAAAGCATATGAT
ACAGAGGTACATAATGTTTGGGCCACACATGCCTGTGTACCCACAGACCCCAACCCACGAGAAGTAATAT
TGGAAAATGTGACAGAAAATTTTAACATGTGGAAAAATAACATGGTAGAACAGATGCATGAGGATATAAT
CAGTTTATGGGATCAAAGCCTAAAGCCATGTGTAAAATTAACCCCACTCTGTGTTACTTTAAATTGCACT
GAT------TTG---------------------------AGG------------AAT------GCTACT-
--------------------AATACCACT------AGTAGTAATAGGGAAATGAGGATGGAGGAAGGA--
----------------------GAAATAAAAAACTGCTCTTTCAATATCACCACAAGCATAAGAGATAAA
TTTCAGAAAGAATATGCACTTTTTTATAAGCTTGATGTAGTACCAATAGAT---AATGAT----------
-----------------------------AATACCAGT---TATAGGTTGATAAGTTGTAACACCTCAGT
CATTACCCAGGCCTGTCCAAAGGTATCCTTTGAGCCAATTCCCATACATTATTGTGCCCCGGCTGGTTTT
GCGATTCTAAAGTGTAAAGATAAAAAGTTCAATGGAACAGGACCATGTACAAATGTCAGCACAGTACAAT
GTACACATGGAATTAGGCCAGTAGTGTCAACTCAACTGCTGTTAAATGGCAGTTTAGCAGAAGAAGAGGT
AGTAATTAGATCTGACAATTTCACGGACAATGCTAAAACCATAATAGTACAGCTGAACGAATCTGTACAA
ATTAATTGTACAAGACCCAACAACAATACAAGAAAAAGTATACATATAGCACCAGGGAGAGCATTTTATG
CACCAGGAGAAATAATAGGAGATATAAGACAAGCACATTGTAACATTAGTGAAGCAAAATGGAATAACAC
TTTAAGACAGATAGTGAAAAAATTAAGAGAA------CAATTTAAG------AATAAAACAATAGTCTTT
AATCACTCC---TCAGGAGGGGACCCAGAAATTGTAATGCACAGTTTTAATTGTGGAGGGGAATTTTTCT
ACTGTAATTCAACACAGCTGTTTAATAGTACTTGG---------------GTTAATAGTACTTGGAATAG
C---ACTGAAAGGTCA------------------AATAGCACTGAT---------------------AAT
ATCACACTCCCATGCAGAATAAAACAAATTATAAACATGTGGCAGGGAGTAGGAAAAGCAATGTATGCCC
CTCCCATCAGAGGACAAATTAGATGTTCATCAAATATTACAGGGCTGCTATTAACAAGAGATGGTGGT--
----AATGGCATGAATAATGCC---------ACCGAGATCTTCAGACCTGGAGGAGGAGATATGAGGGAT
AATTGGAGAAGTGAATTATATAAATATAAAGTAGTACAAGTTGAACCATTAGGAGTAGCACCCACCAAGG
CAAAGAGAAGAGTGGTGCAGAGAGAAAAAAGA---GCAGTGGGA---ATAGGAGCTGTGTTCCTTGGGTT
CTTGGGAGCAGCAGGAAGCACTATGGGCTGCACGTCAGTGACGCTGACGGTACAGGCCAGACAATTGTTG
TCTGGTATAGTGCAACAGCAGAACAATTTGCTGAGGGCTATTGAGGCGCAACAGCATCTGTTGCAACTCA
CAGTCTGGGGCATCAAGCAGCTCCAGGCAAGACTCCTGGCTGTAGAAAGATACCTAAGGGATCAACAGCT
CCTAGGGATTTGGGGTTGCTCTGGAAAACTCATTTGCACCACTGCTGTGCCTTGGAATACTAGTTGGAGT
---AATAAATCTCTGGATGAAATTTGGGATAACATGACCTGGATGCAGTGGGAAAAAGAAATTAGCAATT
ACACAACCACAATATACAGATTAATTGAAGAATCGCAAAACCAACAAGAAAAGAATGAACAAGAATTATT
GGAATTAGATAAGTGGGCAAGTTTGTGGAATTGGTTTAACATAACAAGCTGGCTGTGGTATATAAGATCA
TTCATAATGATAGTAGGAGGCTTGATAGGCTTAAGAATAGTTTTTGCTGTACTTTCTATAGTGAATAGAG
TTAGGCAGGGATACTCACCAATATCGTTTCAGACCCACCTCCCAGCTCCGAGGGGACCCGACAGGCCCGA
AGGAATCGAAGAAGAAGGTGGAGAGAGAGACAGAGACAGATCCGAACGTTTAGTGAACGGATTCTTAGCA
CTTATCTGGGACGATCTGCGGAGCCTGTGCCTCTTCAGCTACCACCGCTTGAGAGACTTACTCTTGATTG
TAACGAGGATTGTGGAACTTCTGGGA---CGCAGGGGGTGGGAAGCCCTCAAGTATTGGTGGAATCTCCT
ACAGTATTGGAGTCAGGAACTAAAGAATAGTGCTGTTAGCTTGCTTAATGCCATAGCCATAGCAGTAGCT
GAGGGGACAGATAGGATTATAGAAGTAGTACAAAGAGCTTTTAGAGCTGTTCTCCACGTACCTAGAAGAA
TAAGACAGGGCCTGGAAAGGCTTTTGCTA
>AY835749 
ATGAGAGTGGAGGAGATCAGGAAGAATTATCAGCAC---TTGTGGAGATGGGGCACG-------------
--------ACGCTCCTTGGGATATTAATGATCTGTAGTGCTGCA---GGACAATTGTGGGTCACAGTCTA
TTATGGGGTACCTGTGTGGAAAGAAGCAACCACCACTCTATTTTGTGCTTCAGATGCTAAAGCATATGAC
ACAGAGGTGCATAATGTTTGGGCCACACATGCCTGTGTACCCACAGACCCCAACCCACAAGAAGTAGTAT
TGAAAAATGTGACAGAAAATTTTAACATGTGGAAAAATAACATGGTAGAACAGATGCATGAGGATGTAAT
CAGTTTATGGGATCAAAGCCTAAAGCCATGTGTAAAATTAACCCCACTCTGTGTTACCTTAAATTGTACT
GAC---TTCTCG---------------------------AGG------------AAT------GGTACT-
--------------------AAGACCAAT------AGTAGTAGCGAGAGAACA---ATGGAGAAAGGA--
----------------------GAAGTAAAAAACTGCTCTTTCAATATCACCACAAGCATAAGAGATAAG
GTGCAGAAAGAATATGCGCTTTTTTATAAACTTGATGTAGTACCAATAGAT---GATGAT----------
-----------------------------AATACTAGC---TATAGGTTGATAAGTTGTAACACCTCAGT
CATTACACAAGCCTGTCCAAAGGTATCCTTTGAGCCAATTCCCATACATTATTGTACCCCGGCTGGTTTT
GCGCTTCTAAAGTGTAATGATAAGAAGTTCAATGGAACAGGACCATGCGAAAATGTCAGCACAGTACAAT
GTACACATGGAATTAGACCAGTAGTATCAACTCAACTGCTGTTAAATGGCAGTCTAGCAGAAGAAGATGT
AGTAATTAGATCTGCCAATTTCACGGACAATACTAAAAACATAATAGTACAGCTGAATGAATCTGTAACA
ATTAATTGTACAAGACCCAACAACAATACAAGAAAAAGTATACATATAGGACCAGGGAGAGCATTTTATA
CAACAGGAGAAATAATAGGAGATATAAGACAAGCACATTGTAACCTTAGTATAACAAAATGGAATGACAC
TTTAAAACAGATAGTTATAAAATTAAGAGAA------CAATTTAGG------AATAAAACAATAGTCTTT
AATCAATCC---TCAGGAGGGGACCCAGAAATTGTAATGCACAGTTTTAATTGTGGAGGGGAATTTTTCT
ACTGTAATACAACACAACTATTTAATAGTACTTGG------------AATGTTAATAGTACTTGGAGTAG
T---ACTGAAGGGTCA------------------AATAACACTGAAAGAAATGAC------------ACA
CTCACACTCCCATGCAGAATAAAACAAATTATAAACATGTGGCAGGAAGTAGGAAAAGCAATGTATGCCC
CTCCCATCAGCGGACAAATTAGTTGTTCATCAAATATTACAGGGCTGATATTAACAAGAGATGGTGAT--
----AAAAACAACAATGAG------------ACCGAGATCTTCAGACCTGTAGGAGGAGATATGAGGGAC
AATTGGAGAAGTGAATTATATAAATATAAAGTAGTAAAGATTGAACCATTAGGAGTAGCACCCACTAGGG
CAAAGAGAAGAGTGGTGCAGAGAGAAAAAAGAGTAGCAGTGGGA---CTAGGAGCTGTGTTCCTTGGGTT
CTTGGGAGCAGCAGGAAGCACTATGGGCGCAGCGGCAGTGACGCTGACGGTACAGGCCAGACTATTATTG
TCTGGTATAGTGCAACAGCAGAACAATTTGCTGAGAGCTATTGAGGCGCAACAGCATCTGTTGCAACTCA
CAGTCTGGGGCATCAAGCAGCTCCAGGCAAGAGTCCTGGCTGTGGAAAGATACCTAAAGGATCAACAGCT
CCTGGGTATTTGGGGTTGCTCTGGAAAACTCATTTGCACCACTGCTGTGCCTTGGAATGCTAGTTGGAGT
---AATAAATCTCTGGATCAGATTTGGAATAGAACGACCTGGATGGAGTGGGAAAGAGAAATTAACAATT
ACACAGACTTAATATACACCTTAATTGAAGACGCGCAAAACCAACAAGAAAAGAATGAACAAGAGTTATT
GGAATTAGATAAATGGGCAAGTTTGTGGAATTGGTTTGACATAACAGAATGGCTGTGGTATATAAAAATA
TTCATAATGATAGTAGGAGGCTTGATAGGTTTAAGAATAGTTTTTACTGTGCTTTCTATAGTGAATAGAG
TTAGGCAGGGATACTCACCATTATCGTTTCAGACCCGCCTCCCAGCACCGAGGGGACCCGACAGGCCCGA
AGGAATCGAAGAAGAAGGTGGAGAGAGAGACAGAGACAGATCCGGTCCATTAGTGAACGGATTCTTAGCA
CTTTTCTGGGTCGACCTGCGGAACCTGTGCCTCTTCAGTTACCACCTCTTGAGAGACTTACTCTTGATTG
TAGCGAGGATTGTGGAACTTCTGGGA---CGCAGGGGGTGGGAAGCCCTCAAATATTGGTGGAATCTCCT
CCAGTATTGGAGCCAGGAACTACAGAATAGTGCTGTTAGCTTGCTCAACGCCACAGCCATAGCAGTAGCT
GAGGGGACAGATAGGGTTATAGAAGTAGTACAAAGAGCTTGTAGAGGTGTTCTCCACATACCTAGAAGAA
TAAGACAGGGCTTGGAAGGGGCTTTGCTA
>AY835748 
ATGAGAGTGGAGGAGATCAGGATGTATTATCAGCAC---TTGTGGAGATGGGGCACG-------------
--------ACGCTCCTTGGGATATTAATGTTCTGTACTGCTGCA---GGACAATTGTGGGTCACAGTCTA
TTATGGGGTACCTGTGTGGAAAGAAGCAAACACCACTCTATTTTGTGCTTCAGATGCTAAAGCATATGAC
ACAGAGGTACATAATGTTTGGGCCACACATGCCTGTGTACCCACAGACCCCAACCCACAAGAAGTAGTAT
TGGGAAATGTGACAGAAAATTTTAACATGTGGAAAAATAACATGGTAGAACAGATGCATGAGGATGTAAT
CAGTTTATGGGATCAAAGCCTAAAGCCATGTGTGAAATTAACCCCACTCTGTGTTACCTTAAATTGCACT
GAC---TTCTCG---------------------------AAG------------AAT------GATACT-
--------------------CAGACCAAT------AGTAGTAGCGAGAGAACA---ATGGAGAAAGGA--
----------------------GAAGTAAAAAACTGCTCTTTCAATATCACCACAAACATAAGAGATAAG
GTGCGGAAAGAATATGCGCTTTTTTATAACCTTGATGTAGTACCAATA---------GAT----------
-----------------------------AATACTAGC---TATAGGTTGATAAGTTGTAACACCTCAGT
CCTTACCCAAGCCTGTCCAAAGGTATCCTTTGAGCCAATTCCCATACATTATTGTGCCCCGGCTGGTTTT
GCGCTTCTAAAGTGTAATAATAAGATGTTCAATGGAACAGGACCATGCAGAAATGTCAGCACAGTACAAT
GTACACATGGAATTAGACCAGTAGTATCGACTCAACTGCTGTTAAATGGCAGTCTAGCAGAAGAAGAGGT
AGTAATTAGATCTGCCAATTTCACGGACAATGCTAAAAACATAATAGTACAGCTAAAGAAATCTGTACCA
ATTAATTGTACAAGACCCAACAACAATACAAGAAAAGGTATACATATAGGACCAGGGAGAGCATTTTATG
CAACAGGAGAAATAATAGGAGATATAAGACAAGCACATTGTAACCTTAGTAGAGCAGAATGGAATAACAC
TTTAGAACAGATAACTATAAAATTAAGAGAA------CAATTTGGG------AATAAAACAATAATCTTT
AATCAATCC---TCAGGAGGGGACCCAGAAATTGTAATGCACAGAATTAATTGTGGAGGGGAATTTTTCT
ACTGTAATACAACACGACTATTTAATAGTACTTGG------------TTTGTTAATAGTACTTGGAATAG
T---------------------------------------------------------------------
---------------------------------------------ACAGTAGGAAAAGCAATGTATGCCC
CTCCCATCAGCGGACCAATTAGATGTTCATCAAATATTACAGGGCTGATATTAACAAGAGATGGTGGT--
----GAAAACAATACTGGG------------TCCGAGACCTTCAGACCTGTAGGAGGAGATATGAGGGAC
AATTGGAGAAGTGAATTATATAAATATAAAGTAGTAAAGATTGAACCAATAGGAATAGCACCCACTAAGG
CAAAGAGAAGAGTGGTGCAGAGAGAAAAAAGA---GCAGTGGGA---ATGGGAGCTATGTTCCTTGGGTT
CTTGGGAGCAGCAGGAAGCACTATGGGCGCAGCGGCAGTGACGCTGACGGTACAGGCCAGACAATTATTG
TCTGGTATAGTGCAACAGCAGAACAATTTGCTGAGAGCTATTGAGGCGCAACAGCATCTGTTGCAACTCA
CAGTCTGGGGCATCAAGCAGCTCCAGGCAAGAGTCCTGGCTGTGGAAAGATACCTAAGGGATCAACAGCT
CCTGGGTATTTGGGGTTGCTCTGGAAAACTCATTTGCACCACTGCTGTGCCTTGGAATGCTAGTTGGAGT
---AATAAATCTATGGATTACATTTGGGATAACATGACCTGGATGGAATGGGAAAGAGAAATTAACAATT
ACACAGACTTAATATACACCTTAATTGAAGACGCGCAAAACCAACAAGAAAAGAATGAACAAGAATTATT
GGAGTTAGATAAATGGGCAAGTTTGTGGAATTGGTTTAACATAACAGAATGGCTGTGGTATATAAAAATA
TTCATAATGATAGTAGGAGACTTGGTAGGTTTAAGAATAGTTTTTACTGTGCTTTCTATAGTGAATAGAG
TTAGGCAGGGATACTCACCATTATCGTTTCAGACCCGCCTCCCAGCACCGAGGGGACCCGACAGGCCCGA
AGGAATCGAAGAAGAAGGTGGAGAGAGAGACAGAGACAGATCCGGTCCATTAGTGAACGGCTTCTTAGCA
CTTTTCTGGGTCGACCTGCGGAACCTGTGCCTCTTCAGTTACCACCTCTTGAGAGACTTACTCTTGATTG
TAGCGAGGATTGTGGAACTTCTGGGA---CGCAGGGGGTGGGAAGCCCTCAAATATTGGGGGAATCTCCT
CCAGTATTGGAGCCAGGAACTACAGAATAGTGCTGTTAGCTTGTTCAACGCCACAGCCATAGCAGTAGCT
GAGGGGACAGATAGGGTTATAGAAGTAGTACAAAGAGCTTGTAGAGGTGTTCTCCACATACCTAGAAGAA
TAAGACAGGGCCTGGAAAGGCTTTTGCTA
>GU455495 
ATGAAAGTGAAGGAGATCAGGAAGAATTGTCAGCTC---TTGTGGAGATGGGGCACC-------------
--------ATGCTCCTTGGGATGTTAATGATCTGTAATGCTACC---GAAGATTTGTGGGTCACAGTCTA
TTATGGGGTACCTGTGTGGAAAGAAGCAACCACCCCTCTATTTTGTGCATCAGATGCTAAAGCATATGAT
ACAGAGGTACATAATGTTTGGGCCACACATGCCTGTGTACCCACAGACCCCAGCCCACAAGAAGTAGTAT
TGGAAAATGTGACAGAAGAGTTTAACATGTGGAAAAATAACATGGTAGAACAGATGCATGAGGACATAAT
CAGTTTATGGGATCAAAGCTTAAAGCCATGTGTAAAATTAACTCCACTCTGTGTTACTTTAAATTGCACT
GAT---GAGGTTGTTACTTTAAATATCACTGATGATTTGAGC---------------------AATGAT-
--------------------CGGAAGAAT------GCGAGTAGCTGGGAAAAG---ATGGAGAAAGGA--
----------------------GAAATAAAAAACTGTTCTTTCAATATCACCACAAACATAAGAAATAAG
GTGCAGACAGAATATGCAACTTTTTATAAACTTGATGTAGTACCAATAGAG---AATGAT----------
-----------------------------AATACCAGC---TTTAGGTTGATAAGTTGTAATACCTCAGT
CATTACACAGGCCTGTCCAAAGGTCTCCTTTGAACCAATTCCCATACATTATTGTGCCCCGGCTGGTTTT
GCGATTCTAAAGTGTAATGATAAGAAGTTCAGTGGGGAAGGATCATGTAAAAATGTCAGCACCGTACAAT
GTACACATGGAATTAGGCCAGTAGTATCAACTCAACTGCTGTTAAATGGCAGTCTAGCAGAAGAAGAGGT
AGTAATTAGATCTGACAATTTCACGGACAATGCTAAAACCATAATAGTACAGCTGAACAAATCTGTAGAA
ATTAATTGTACAAGACCCAACAACAATACAAGAAAAAGTATACATATAGGACCAGGGAGAGCATTTTATG
CAACAGGAGAAATAATAGGAGATATAAGAAAAGCATATTGTACCATTAGTAGAGCAGAATGGAATAACAC
TTTACAACAGATAGTTGAAAAATTAGGAGAA------AAATTTAAG------AATAAAACAATAGTCTTT
AATCAATCC---TCAGGAGGGGACCCAGAAATTGTAACGCACAGTTTTAATTGTGGAGGGGAATTTTTCT
ACTGTAACTCAACACAACTGTTTAATAGTACTTGG------------------------------AATGG
T---ACTGAAAGGTTA------------------GATAACACTGAAGGAAATGAC------------ACA
ATCACACTCCCATGCAGAATAAAACAAATTATAAACATGTGGCAGGAAGTAGGAAAAGCAATGTATGCCC
CTCCCATCAGAGGACAAATTAGATGTACATCAAAGATTACAGGGCTGCTATTAACAAGAGATGGTGGT--
----AGTAACACAAACGAG------------ACCGAGATCTTCAGACCTGGAGGAGGAAATATGAGGGAT
AATTGGAGAAGTGAATTATATAAATACAAAGTAGTAAAAATTGAACCATTAGGAGTAGCACCCACCAAGG
CAAAGAGAAGAGTGGTGCAGAGAGAAAAAAGA---GCAGTGGGA---ATAGGAGCTATGTTCCTTGGGTT
CTTGGGAGCAGCAGGAAGCACTATGGGCGCAGCGTCAATGACGCTGACGGTACAGGCCAGACTATTATTG
TCTGGTATAGTGCAACAGCAGAACAATTTGCTGAGGGCTATTGAGGCGCAACAGCATCTGTTGCAACTCA
CAGTCTGGGGCATCAAGCAGCTCCAGGCAAGAGTCCTGGCTGTGGAAAGATACCTAAAGGATCAACAGCT
CATGGGGATTTGGGGTTGCTCTGGAAAACTCATTTGCACCACTACTGTGCCTTGGAATGCTAGTTGGAGT
---AATAAATCTCTGGAGAAGATTTGGGATAACATGACCTGGATGGAGTGGGAGAGAGAAATTAGCAATT
ACACAGAATTAATATACAACTTAATTGAAGAATCGCAGAACCAACAGGAAAAGAATGAACAAGAATTATT
GGAATTAGATAAATGGGCAAGTTTGTGGAATTGGTTTGACATAACAAATTGGCTGTGGTATATAAAAATA
TTCATAATAATAGTAGGAGGCTTGGTAGGTTTAAGAATAGTTTTTACTGTGCTTTCTATAGTGAATAGAG
TTAGGCAGGGATACTCACCATTATCGTTTCAGACCCGCCCCCCAGCCCCGAGGGGACCCGACAGGCCCGA
AGGAATCGAAGAAGAAGGTGGAGAGAGAGACAGAGACAGATCCGGTCAATTAGTGGATGGATTATTAGCA
ATTATCTGGGTCGACCTACGGAGCCTGTGCCTCTTCAGCTACCACCGCTTGAGAGACTTACTCTTGATTG
TAACGAGGATTGTGGAACTTCTGGGA---CGCAGGGGGTGGGAAGCCCTCAAATATTGGTGGAATCTCCT
ACAGTATTGGAGTCGGGAACTAAAGAATAGTGCTGTTAGCTTGCTCAATACCATAGCCATAGCAGTAGCT
GAGGGGACAGATAGGGTTATAGAAGTATTACAAAGAGCTGGTAGAGCTATCCTCCACATACCTGTAAGAA
TAAGACAGGGCTTGGAAAGGGCTTTGCTA
>AY357522 
ATGAGAGTGACGGGGATCAGGAAGAATTATCAGCAC---TTGTGGAGATGGGGCACC-------------
--------ATGCTCCTTGAGATATTGATAATCTGTAGTGCTGCA---GGAAATTTGTGGGTCACAGTCTA
TTATGGGGTACCTGTGTGGAAAGAAGCAACCACCACTCTATTTTGTGCATCAGATGCTAAAGCATATGAT
ACAGAGGTACATAATGTTTGGGCCACACATGCCTGTGTACCCACAGACCCCAACCCACAAGAAGTAGTAT
TGGAAAATGTGACAGAAAATTTTAACATGTGGAAAAATAACATGGTAGAACAGATGCATGAGGATATAAT
CAGTTTATGGGATCAAAGCCTAAAGCCATGTGTAAAATTAACCCCACTCTGTGTTACTTTAAATTGCACT
AAT---GATGTG---------------------------AGGAATGTTACCAATAAT------GCTACC-
--------------------AATACCAAT------AGTAGTTGGGGGAAACCG---ATGGAAAAAGGA--
----------------------GAAATAAAAAACTGCTCTTTCAATATCACCACAAGCATAAGAGATAAG
GTGCAGAAACAATATGCACTTTTTTATAAACTTGATGTAGTACCCATAGAT---AATGAA----------
-----------------------AGTAATAATACCAAC---TATAGGTTGATAAGTTGTAACACCTCAGT
CATTACACAGGCCTGTCCAAAGGTATCCTTTGAGCCAATTCCCATACATTATTGTGCCCCGGCTGGTTTT
GCGATTCTAAAGTGTAAAGATAAGAAGTTCAATGGAACAGGACCATGTACAAAGGTCAGCACAGTACAAT
GTACACATGGAATTAGGCCAGTAGTATCAACTCAACTGCTGTTAAATGGCAGTCTAGCAGAAGAAGAGGT
AATAATTAGATCTGAAAATTTCACGAACAATGCTAAAACCATAATGGTACAGCTGAATGTATCTGTAGAA
ATTAATTGTACAAGACCCAACAACAATACAAGAAAAAGTATACATATAGGACCAGGGAGAGCATTTTATA
CAACAGGAGACATAATAGGAGACATAAGACAAGCACATTGTAACATTAGTAGAGCAAACTGGAATAACAC
TTTAAGACAGATAGTTGAAAAATTAGGAGAA------CAATTTGGAAAT---AATAAAACAATAGTCTTT
AATCATTCC---TCAGGAGGGGACCCAGAAATTGTAATGCACAGTTTTAATTGTAGAGGGGAATTTTTCT
ACTGTAATTCAACAAAACTGTTTAATAGTACTTGG------------------------ACTAGGAATAA
TGGTACTTGGACTCGG------------------AATGATACTGAAAGGTCAAATAGCACTGAA---GAA
ATCACACTCCCATGCAGAATAAAACAAATTATAAACATGTGGCAGGAAGTAGGAAAAGCAATGTATGCCC
CCCCCATCAGAGGACAAATTAGATGTTCATCAAATATTACAGGGCTGCTATTAACAAGAGATGGTGGT--
----AATGACACGAGCGGG------------ACTGAGATCTTCAGACCTGGAGGAGGAGATATGAGGGAC
AATTGGAGAAGTGAATTATATAAATATAAAGTAGTAAGAATTGAACCATTAGGAGTAGCACCTACCGAGG
CAAAGAGAAGAGTGGTGCAGAGAGAAAAAAGA---GCAGTGGGA---ATAGGAGCTATGTTCCTTGGGTT
CTTGGGAGCAGCAGGAAGCACTATGGGCGCAGCGTCAGTGACGCTGACGGTACAGGCCAGACTATTGTTG
TCTGGTATAGTGCAACAGCAAAACAATTTGCTGAGGGCTATTGAGGCGCAACAGCATCTGTTGCAACTCA
CAGTCTGGGGCATCAAGCAGCTCCAGGCAAGAGTCCTGGCTGTGGAAAGATACCTAAGGGATCAACAGCT
CCTGGGGATTTGGGGTTGCTCTGGAAAGATCATCTGCACCACTGCTGTGCCTTGGAATACTAGTTGGAGT
---AATAAATCTCTGAATGAGATTTGGAATAACATGACCTGGATGGAATGGGAAAAAGAAATTGACAATT
ACACAAACTTAATATACAACTTACTTGAAGAATCGCAAAACCAACAAGAAAAGAATGAACAAGAATTATT
GGAATTAGAT---TGGGCAAATTTGTGGAAT---------------------------------------
----------------------------------------------------------------------
----------------------------------------------------------------------
----------------------------------------------GATTTGATAAAAGGCGTGATAAAA
TAT-------------------------------------------------------------------
--TCAAATATAGTAGAGCTTGTAGGT--------------------------------------------
----------------------------------------------------------------------
----------------------------------------------------------------------
-----------TTAGAA------------
>AY357531 
ATGAGAGTGACGGGGATCAGGAAGAATTATCAGCAC---TTGTGGAGATGGGGCACC-------------
--------ATGCTCCTTGGGATATTGATGATTTGTAGTGCTGCA---GGAAAATTGTGGGTCACAGTCTA
TTATGGGGTACCTGTGTGGAAAGAAGCAACCACCACTCTATTTTGTGCATCAGATGCTAAAGCATATGAT
ACAGAGGTACATAATGTTTGGGCCACACATGCCTGTGTACCCACAGACCCCAACCCACAAGAAGTAGTAT
TGGAAAATGTGACAGAAAATTTTAACATGTGGAAAAATAACATGGTAGAACAGATGCATGAGGACATAAT
CAGTTTATGGGATCAAAGCCTAAAGCCATGTGTAAAATTAACCCCACTCTGTGTTACTTTAAATTGCACT
GAT---GATGTG---------------------------AGG------------AAT------GCTACC-
--------------------AGTACCAAT------AGTAGTTGGGGGAAACCG---ATGGAAAAAGGA--
----------------------GAAATAAAAAACTGCTCTTTCAATATCACCACAAGCAAAGGAGATAAG
GTGCAGAAACAATATGCACTTTTTTATAAACTTGATGTAGTACCAATAGAT---AATGAT----------
-----------------------------AATACCAAC---TATAGGTTGATAAGTTGTAACACCTCAGT
CATTACACAGGCTTGTCCAAAGGTATCCTTTGAGCCAATTCCCATACATTATTGTGCCCCGGCTGGTTTT
GCGATTCTAAAGTGTAATGATAAGAAGTTCAATGGAACAGGACCATGTACAAATGTCAGCACAGTACAAT
GTACACATGGAATTAGGCCAGTAGTATCAACTCAACTGCTGTTAAATGGCAGTCTAGCAGAAGAAGAGGT
AGTAATTAGATCTGAAAATTTCACGAACAATGCTAAAACCATAATGGTACAGCTGAATGTATCTGTAGAA
ATTAATTGTACAAGACCCAACAACAATACAAGAAAAAGTATACATATAGGACCAGGGAGAGCATTTTATA
CAACAGGAGATATAATAGGAGACATAAGACAAGCACATTGTAACATTAGTAGAGCAAACTGGAATAACAC
TTTAAGACAGATAGTAGAAAAATTAGGAGAA------CAATTTGGAAAT---AATAAAACAATAGTCTTT
AATCATTCC---TCAGGAGGGGACCCAGAAATTGTAATGCACAGTTTTAATTGTGGAGGGGAATTTTTCT
ACTGTAATTCAACAAAACTGTTTAATAGTACTTGG------------------------ACTTGGAATAA
TAGTACTTGG------------------------AATAATACTAAAAGGTCAAATGACACTGAAGAACAT
ATCACACTCCCATGCAGAATAAAACAAATTATAAACATGTGGCAGGAAGTAGGAAAAGCAATGTATGCCC
CTCCCATCAGAGGACAAATTAGATGTTCATCAAATATTACAGGGCTGCTATTAACAAGAGATGGTGGT--
----ACGAACAATACC---------------AATGAGATCTTCAGACCTGGAGGAGGAGATATGAGGGAC
AATTGGAGAAGTGAATTATATAAATATAAAGTAGTAAAAATTGAACCATTAGGAGTAGCACCCACCAAGG
CAAAGAGAAGAGTGGTGCAAAGAGAAAAAAGA---GCAGTGGGA---ATAGGAGCTATGTTCCTTGGGTT
CTTGGGAGCAGCAGGAAGCACTATGGGCGCAGCGTCAGTGACGCTGACGGTACAGGCCAGACTATTATTG
TCTGGTATAGTGCAACAGCAGAACAATTTGCTGAGGGCTATTGAGGCGCAACAGCATCTGTTGCAACTCA
CAGTCTGGGGCATCAAGCAGCTCCAGGCAAGAGTCCTGGCTGTGGAAAGATACCTAAGGGATCAACAGCT
CCTGGGGATTTGGGGTTGCTCTGGAAAGCTCATTTGCACCACTGCTGTGCCT------------------
----------------------------------------------------------------------
--------------------------------------------------------------GAAACTTT
GGAG------------------------------------------------------------------
----------------------------------------------------------------------
-----------------------------------------------------------AATAAACTCGA
AAGATTTAATACAGACGGAGAAGGGAAAGAA---------------------------------------
------------------------------------------------------------------TTGA
ATACACAACTTATACAACTTCTT-----------------------------------------------
----------------------------------------------------------------------
----------------------------------------------------------------------
-----------------------------
>AY357521 
ATGAGAGTGACGGGGATCAGGAAGAATTATCAGCAC---TTGTGGAGATGGGGCACC-------------
--------ATGCTCCTTGGGATATTGATGATTTGTAGTGCTGCA---GGAAAATTGTGGGTCACAGTCTA
TTATGGGGTACCTGTGTGGAAAGAAGCAACCACCACTCTATTTTGTGCATCAGATGCTAAAGCATATGAT
ACAGAGGTACATAATGTTTGGGCCACACATGCCTGTGTACCCACAGACCCCAACCCACAAGAAGTAGTAT
TGGAAAATGTGACAGAAAATTTTAACATGTGGAAAAATAACATGGTAGAACAGATGCATGAGGATATAAT
CAGTTTATGGGATCAAAGCCTAAAGCCATGTGTAAAATTAACCCCACTCTGTGTTACTTTAAATTGCACT
GAT---GATGTG---------------------------AGG------------AAT------GCTACC-
--------------------AGTACCAAT------AGTAGTTGGGGGAAACCG---ATGGAAAAAGGA--
----------------------GAAATAAAAAACTGCTCTTTCAATATCACCACAAGCATAAGAGATAAG
GTGCAGAAACAATATGCACTTTTTTATAAACTTGATGTAGTACCCATAGAT---AATGAT----------
-----------------------AGTAATAATACCAAC---TATAGGTTGATAAGTTGTAACACCTCAGT
CATTACACAGGCCTGTCCAAAGGTATCCTTTGAGCCAATTCCCATACATTATTGTGCCCCGGCTGGTTTT
GCGATTCTAAAGTGTAATGATAAGAAGTTCAATGGAACAGGACCATGTACAAAGGTCAGCACAGTACAAT
GTACACATGGAATTAGGCCAGTAGTATCAACTCAACTGCTGTTAAATGGCAGTCTAGCAGAAGAAGAGGT
AGTAATTAGATCTGAAAATTTCACGAACAATGCTAAAACCATAATAGTGCAGCTGAATGTATCTGTAGAA
ATTAATTGTACAAGACCCAACAACAATACAAGAAAAAGTATACATATAGGACCAGGGAGAGCATTTTATA
CAACAGGAGACATAATAGGAGACATAAGACAAGCACATTGTAACATTAGTAGAGCAAACTGGAATAACAC
TTTAAGACAGATAGTTGAAAAATTAGGAGAA------CAATTTGGAAAT---AATAAAACAATAGTCTTT
AATCATTCC---TCAGGAGGGGACCCAGAAATTGTAATGCACAGTTTTAATTGTAGAGGGGAATTTTTCT
ACTGTAATTCAACAAAACTGTTTAATAGTACTTGG------------------------ACTAGGAATAA
TGGTACTTGGACTCGG------------------AATGATACTGAAAGGTCAAATAGCACTGAAGAACAC
ATCACACTCCCATGCAGAATAAAACAAATTATAAACATGTGGCAGGAAGTAGGAAAAGCAATGTATGCCC
CTCCCATCAGAGGACAAATTAGATGTTCATCAAATATTACAGGGTTGCTATTAACAAGAGATGGTGGT--
----AATGACACGAGGGGG------------ACTGAGATCTTCAGACCTGGAGGAGGAGATATGAGGGAC
AATTGGAGAAGTGAATTATATAAATATAAAGTAGTAAGAATTGAACCATTAGGAGTAGCACCCACCGAGG
CAAAGAGAAGAGTGGTGCAGAGAGAAAAAAGA---GCAGTGGGA---ATAGGAGCTATGTTCCTTGGGTT
CTTGGGAGCAGCAGGAAGCACTATGGGCGCAGCGGCAGTGACGCTGACGGTACAGGCCAGACTATTATTG
TCTGGTATAGTGCAACAGCAGAACAATTTGCTGAGGGCTATTGAGGCGCAACAGCATCTGTTGCAACTCA
CAGTCTGGGGCATCAAGCAGCTCCAGGCAAGAGTCCTGGCTGTGGAAAGATACCTAAGGGATCAACAGCT
CCTGGGGATTTGGGGTTGCTCTGGAAAGCTCATTTGCACCACTGCTGTGCCTTGGAATACTAGTTGGAGT
---AATAAATCTCTGAATGAGATTTGGAATAACATGACCTGGATGGAATGGGAAAAAGAAATTGACGATT
ACACAAACTTAATATACAACTTACTTGAAGAATCGCAAAACCAACAAGAAAAGAATGAACAAGAATTATT
GGCATTAGATAAATGGGCAAATTTGTGGAATTGGTTTGACATATCAAACTGGCTGTGGTATATAAAAATA
TTCATAATGATAGTAGGGGGCTTGGTAGGTTTAAGAATAGTTTTTGCTGTACTTTCTATAGTGAATAGAG
TTAGGCAGGGATACTCACCTTTGTCGTTCCAGACCCGCCTCCCAGCCCCGAGGGGACCCGACAGGCCCGA
AGGAATCGAAGAAGAAGGTGGAGAGAGAGACAGAGACAGATCCGTACGATTAGTGGATGGATTCTTAGCA
CTTTTCTGGGACGATCTGCGGAGCCTGTGCCTCTTCAGCTACCACCGCTTGAGAGACTTACTCTGGATT-
-----------GTGGAACTTCTGGGA---CGCAGGGGGTGGGAAGCCCTCAAATATTGGTGGAATCTCCT
ACAGTATTGGAGTCAGGAACTAAAGAACAGTGCTATTAGCTTGCTCAACGCCACAGCCGTAGCAGTAGCT
GAGGGGACAGATAGGGTTATAGAAGCATTACAAAGAGCTTGTAGAGCTATCCTCCACATACCTAGAAGAA
TAAGACAGGGCTTGGAAAGGCTTTTGCTA
>AY357535 
ATGAGAGTGACGGGGATCAGGAAGAATTATCAGCAC---TTGTGGAGATGGGGCACC-------------
--------ATGCTCCTTGGGATATTGATGATTTGTAGTGCTGCA---GGAAAATTGTGGGTCACAGTCTA
TTATGGGGTACCTGTGTGGAAAGAAGCAACCACCACTCTATTTTGTGCATCAGATGCTAAAGCATATGAT
ACAGAGGTACATAATGTTTGGGCCACACATGCCTGTGTACCCACAGACCCCAACCCACAAGAAGTAGTAT
TGGAAAATGTGACAGAAAATTTTAACATGTGGAAAAATAACATGGTAGAACAGATGCATGAGGATATAAT
CAGTTTATGGGATCAAAGCCTAAAGCCATGTGTAAAATTAACCCCACTCTGTGTTACTTTAAACTGCACT
GAT---GATGTG---------------------------AGG------------AAT------GCTACC-
--------------------AGTACCAAT------AGTAGTTGGGGGAAACCG---ATGGAAAAAGGA--
----------------------GAAATAAAAAACTGCTCTTTCAATATCACCACAAGCAAAAGAGATAAG
GTGCAGAAACAATATGCACTTTTTTATAAACTTGATGTAGTACCCATAGAT---AATGAT----------
-----------------------------AATACCAAC---TATAGGTTGATAAGTTGTAACACCTCAGT
CATTACACAGGCCTGTCCAAAGGTATCCTTTGAGCCAATTCCCATACATTATTGTGCCCCGGCTGGTTTT
GCGATTCTAAAGTGTAATGATAAGAAGTTCAATGGAACAGGACCATGTACAAATGTCAGCACAGTACAAT
GTACACATGGAATTAGGCCAGTAGTATCAACTCAACTGCTGTTAAATGGCAGTCTAGCAGAAGAAGAGGT
AGTAATTAGATCTGAAAATTTCACGAACAATGCTAAAACCATAATGGTACAGCTGAATGTATCTGTAGAA
ATTAATTGTACAAGACCCAACAACAATACAAGAAAAAGTATACATATAGGACCAGGGAGAGCATTTTATA
CAACAGGAGATATAATAGGAGACATAAGACAAGCACATTGTAACATTAGTAGAGCAAACTGGAATAACAC
TTTAAGACAGATAGTTGAAAAATTAGGAGAA------CAATTTGGAAAT---AATAAAACAATAGTCTTT
AATCATTCC---TCAGGAGGGGACCCAGAAATTGTAATGCACAGTTTTAATTGTGGAGGGGAATTTTTCT
ACTGTAATTCAACAAAACTGTTTAATAGTACTTGG------------------------ACTTGGAATAA
TAGTACTTGG------------------------AATAATACTAAAAGGTCAAATGACACTGAAGAAATT
ATCACACTCCCATGCAGAATAAAACAAATTATAAACATGTGGCAGGAAGTAGGAAAAGCAATGTACGCCC
CTCCCATCAGAGGACAAATTAGATGTTCATCAAATATTACAGGGCTGCTATTAACAAGAGATAGTGGT--
----AAGGACACGAGCGGG------------ACTGAGATCTTCAGACCTGGAGGAGGAGATATGAGGGAC
AATTGGAGAAGTGAATTATATAAATATAAAGTAGTAAAAATTGAACCATTAGGAGTAGCACCCACCAAGG
CAAAGAGAAGAGTGGTGCAAAGAGAAAAAAGA---GCAGTGGGA---ATAGGAGCTATGTTCCTTGGGTT
CTTGGGAGCAGCAGGAAGCACTATGGGCGCAGCGTCAGTGACGCTGACGGTACAGGCCAGACTATTATTG
TCTGGTATAGTGCAACAGCAGAACAATTTGCTGAGGGCTATTGAGGCGCAACAGCATCTGTTGCAACTCA
CAGTCTGGGGCATCAAGCAGCTCCAGGCAAGAGTCCTGGCTGTGGAAAGATACCTAAGGGATCAACAGCT
CCTGGGAATTTGGGGTTGCTCTGGAAAGCTCATTTGCACCACTGCTGTGCCTTGGAATACTAGTTGGAGT
---AATAGATCTCTGAATGAGATTTGGAATAACATGACCTGGATGGAATGGGAAAAAGAAATTGACAATT
ACACAAACTTAATATACAACTTACTTGAAGAATCGCAAAACCAACAAGAAAAGAATGAACAAGAATTATT
GGAATTAGACAAATGGGCAAATTTGTGGAATTGGTTTGACATATCAAACTGGCTGTGGTATATAAAAATA
TTCATAATGATAGTAGGAGGCTTGGTAGGTTTAAGAATAGTTTTTGCTGTACTTTCTATAGTGAATAGAG
TTAGGCAGGGATACTCACCCTTGTCGTTCCAGACCCGCCTCCCAGCCCCGAGGGGACCCGACAGGCCCGA
AGGAATCGAAGAAGAAGGTGGAGAGAGAGACAGAGACAGATCCGTACGATTAGTGGATGGATTCTTAGCA
CTTTTCTGGGACGATCTGCGGAGCCTGTGCCTCTTCAGCTACCACCGCTTGAGAGACTTACTCTTGATTG
CA---------------CTTCTGGGA---CGCAGGGGGTGGGAAGCCCTCAAATATTGGTGGAATCTCCT
ACAGTATTGGAGCCAGGAACTAAAGAATAGTGCTATTAGCTTGCTCAACGCCACCGCCATAGCAGTAGCT
GAGGGGACAGATAGGATTCTAGAAGTATTACAAAGAGCTTATAGAGCTATCCTCCACATACCTAGAAGAA
TAAGACAGGGCTTGGAAAGGCTTTTGCTA
>AY357532 
ATGAGAGTGACGGGGATCAGGAAGAATTATCAGCAC---TTGTGGAGATGGGGCACC-------------
--------ATGCTCCTTGGGATATTGATGATCTGTAGTGCTGCA---GGAAAATTGTGGGTCACAGTCTA
TTATGGGGTACCTGTGTGGAAAGAAGCAACCACCACTCTATTTTGTGCATCAGATGCTAAAGCTTATGAT
ACAGAGGTACATAATGTTTGGGCCACACATGCCTGTGTACCCACAGACCCCAACCCACAAGAAGTAGTAT
TGGAAAATGTGACAGAAAATTTTAACATGTGGAAAAATAACATGGTAGAACAGATGCATGAGGACATAAT
CAGTTTATGGGATCAAAGCCTAAAGCCATGTGTAAAATTAACCCCACTCCGTGTTACTTTAAATTGCACT
GAT---GATGTG---------------------------AGG------------AAT------GCTACC-
--------------------AGTACCAAT------AGTAGTTGGGGGAAACCG---ATGGAAAAAGGA--
----------------------GAAATAAAAAACTGCTCTTTCAATATCACCACAAGCATAAGAAATAAG
GTGCAGAAACAATATGCACTTTTTTATAAACTTGATGTAGTACCCATAGAT---AATGAT----------
-----------------------AGTAATAATACCAAC---TATAGGTTGATAAGTTGTAACACCTCAGT
CATTACACAGGCCTGTCCAAAGGTATCCTTTGAGCCAATTCCCATACATTATTGTGCCCCGGCTGGTTTT
GCGATTCTAAAGTGTAATGATAAGAAGTTCAATGGAACAGGACCATGTACAAAGGTCAGCACAGTACAAT
GTACACATGGAATTAGGCCAGTAGTATCAACTCAACTGCTGTTAAATGGCAGTCTAGCAGAAGAAGAGGT
AGTAATTAGATCTGAAAATTTCACGAACAATGCTAAAACCATAATGGTACAGCTGAATGTATCTGTAGAA
ATTAATTGTACAAGACCCAACAACAATACAAGAAAAAGTATACATATAGGACCAGGGAGAGCATTTTATA
CAACAGGAGATATAATAGGAGACATAAGACAAGCACATTGTAACATTAGTAGAGCAAACTGGAATAACAC
TTTAAGACAGATAGTTGAAAAATTAGGAGAA------CAATTTGGAAAT---AATAAAACAATAGTCTTT
AATCATTCC---TCAGGAGGGGACCCAGAAATTGTAATGCACAGTTTTAATTGTGGAGGGGAATTTTTCT
ACTGTAATTCAACAAAACTGTTTGATAGTACTTGG------------------------ACTTGGAATAA
TAGTACTTGG------------------------AATAATACTAAAAGGTCAAATGACACTGAAGAACAT
ATCACACTCCCATGCAGAATAAAACAAATTATAAACATGTGGCAGGAAGTAAGAAAAGCAATGTATGCCC
CTCCCATCAGAGGACAAATTAGATGTTCATCAAATATTACAGGGCTACTATTAACAAGAGATGGTGGT--
----ACGAACAATACC---------------AATGAGATCTTCAGACCTGGAGGAGGAGATATGAGGGAC
AATTGGAGAAGTGAATTATATAAATATAAAGTAGTAAAAATTGAACCATTAGGAGTAGCACCCACCAAGG
CAAAGAGAAGAGTGGTGCAGAGAGAAAAAAGA---GCAGTGGGA---ATAGGAGCTATGTTCCTTGGGTT
CTTGGGAACAGCAGGAAGCACTATGGGCGCAGCGTCAGTGACGCTGACGGTACAGGCCAGACTATTATTG
TCTGGTATAGTGCAACAGCAGAACAATTTGCTGAGGGCTATTGAGGCGCAACAGCATCTGTTGCAACTCA
CAGTCTGGGGCATCAAGCAGCTCCAGGCAAGAGTCCTGGCTGTGGAAAGATACCTAAGGGGTCAACAGCT
CCTGGGGATTTGGGGTTGCTCTGGAAAGCTCATTTGCACCACTGCTGTGCCTTGGAATACTAGTTGGAGT
---AATAAATCTCTGAATGAGATTTGGAATAACATGACCTGGATGGAATGGGAAAAAGAAATTGACAATT
ACACAAACTTAATATACAACTTACTTGAAGAATCGCAAAACCAACAAGAAAAGAATGAACAAGAATTATT
GGAATTAGATAAATGGGCAAATTTGTGGAATTGGTTTGACATATCAAACTGGCTGTGGTATATAAAAATA
TTCATAATGATAGTAGGAGGCTTGGTAGGTTTAAGAATAGTTTTTGCTGTACTTTCTATAGTGAATAGAG
TTAGGCAGGGATACTCACCCTTGTCGTTCCAGACCCGCCTCCCAGCCCCGAGGGGACCCGACAGGCCCGA
AGGAATCGAAGAAGAAGGTGGAGAGAGAGACAGAGACAGATCCGTACGATTAGTGGATGGATTCTTAGCA
CTTTTCTGGGACGATCTGCGGAGCCTGTGCCTCTTCAGCTACCACCGCTTGAGAGACTTACTCTTGATTG
CA---------------CTTCTGGGA---CGCAGGGGGTGGGAAGCCCTCAAATATTGGTGGAATCTCCT
ACAGTATTGGAGCCAGGAGCTAAAGAATAGTGCTGTTAGCTTGCTCAACGCCACAGCTGTAGCAGTAGCT
GAGGGGACAGATAGGGTTCTAGAAGTATTACAAAGAGCGGGTAGAGCTATCCTCCACATACCTAGAAGAA
TAAGACAGGGCTTGGAAAGGCTTTTGCTA
>U34604 
ATGAAAGTGAAGGAGACCAGGAAGAATTATCAGCAC---TTGTGGAGATGGGGCACC-------------
--------ATGCTCCTTGGGATGTTGATGATCTGTAGTGCTGCA---GAACAATTGTGGGTCACAGTCTA
TTATGGGGTACCTGTGTGGAAAGAAGCAACTACCACTCTATTCTGTGCATCAGATGCTAAAGCATCTGAT
ACAGAGGTACATAATGTTTGGGCCACACATGCCTGTGTACCCACAGACCCCAACCCACAAGAAGTAGCAT
TGGAAAATGTGACAGAAGATTTTGACATGTGGAAAAATAACATGGTAGAACAGATGCATGAGGATATAAT
CAATTTATGGGATCAAAGCCTAAAGCCATGTGTAAAATTAACCCCACTCTGTGTTACTTTAAATTGCACT
GAT------TTT---------------------------GGG------------AAT------GCTACT-
--------------------AATACCACT------AGTAGTAGCGGGGTTATA---ATAGAGAAAGGA--
----------------------GAAATAAAAAACTGCTCTTTCAAGATCAACACAAACATGAAAGATAAG
GCGCAGATAGAATATGCACTTTTTTATAAACTTGATGTAGTACCAATAGAT---AATAAT----------
--------------AATACTAATACCAGCTATACCAGC---TATAGGTTGATAAGTTGTAACACCTCAGT
CATTACACAGGCCTGTCCAAAGGTATCCTTTGAGCCAATTCCCATACATTTTTGTACCCCTGCTGGTTTT
GCGCTTCTAAAATGTAATGATAAGAAGTTCAATGGAACAGGACCATGTAAAAATGTCAGCACCGTACAAT
GTACACATGGAATTAGGCCAGTAGTATCAACTCAACTGCTGTTAAATGGCAGTCTAGCAGAAGAAGAGGT
AGTAATTAGATCTGCCAATTTCTCGAACAATGCTAAAACCATAATAGTACAGCTGAATGAATCTGTAGCA
ATTAATTGTACAAGACCCAACAACAATACAAGAAAAGGTATACATATAGGACCAGGGAAAGCATTTTATG
CAACAGGACAAATAATAGGAGATATAAGACAAGCACATTGTAACCTTAGTAGAGCAAAATGGAATAACAC
TTTAAAACAGATAGTTAGCAAATTAAGAAAA------CAATTTGGG------AATAAAACAATAGTCTTT
AGTCAACCC---TTAGGAGGGGACCCAGAAATTGTAATGCACAGTTTTAATTGTGGAGGGGAATTTTTCT
ACTGTAATTCAACACAACTGTTTAATAGTACTTGG------------------AATGATACTGGGAATGT
T---ACTGAAAGGTCA------------------AATAACAATGAA---------------------AAT
ATCACACTCCCATGCAGAATAAAACAAATTATAAACATGTGGCAGGGAGTAGGAAAAGCAATGTATGCCC
CTCCCATCAGTGGACAAATTAGATGTTCATCAAATATTACAGGGCTGCTATTAACAAGAGATGGTGGT--
----AAGGACGAGAACAAGACTGGG------ACTGAGATCTTCAGACCTGGAGGAGGAGATATGAAGGAT
AATTGGAGAAGTGAATTATATAAATATAAAGTAGTAAAAATTGAACCATTAGGAGTAGCACCCACCAGGG
CAAAGAGAAGAGTGGTGCAGAGAGAAAAAAGA---GCAGTGGGA---ATAGGAGCGTTGTTCCTTGGGTT
CTTGGGAGCAGCAGGAAGCACTATGGGCGCAGCGTCAATAACGCTGACGGTACAGGCCAGACAATTATTG
TCTGGTATAGTGCAACAGCAGAACAATTTGCTGAGGGCTATTGAGGCGCAACAGCATCTGTTGCAACTCA
CAGTCTGGGGCATCAAGCAGCTCCAGGCAAGAGTCCTGGCTGTGGAAAGATACCTAAAGGATCAACAGCT
CCTGGGGATTTGGGGTTGCTCTGGAAAACTCATCTGCACCACTGCTGTGCCTTGGAATGCTAGTTGGAGT
---AATAAATCTCTGGATAAGATTTGGAATAACATGACCTGGATGGAGTGGGACAGAGAAGTTAGCAATT
ACACAAGCTTGATATACACCTTAATTGAAGAATCGCAAAACCAACAAGAAAAGAATGAACAAGAATTATT
GGAATTAGATAAATGGGCAAGTTTGTGGAATTGGTTTGACATAACAAAATGGCTGTGGTATATAAAAATA
TTCATAATGATAGTAGGAGGCTTGGTAGGTTTAAGAATAATTTTTGCTGTACTTTCTATAGTGAATAGAG
TTAGGCAGGGATACTCACCATTATCGTTTCAGACCCGCCTCCCAGCCCCGAGGGGACCCGACAGGCCCGA
AGGAATCGAAGAAGAAGGTGGAGAGAGAGACAGAGACAGATCCGGTCGATTAGTGAACGGATTCTTAGCA
CTTATCTGGGACGATCTGCGGAGCCTGTGCCTCTTCAGCTACCACCGCTTGAGAGACTTACTCTTGATTG
TGACGAGGATTGTGGAACTTCTGGGA---CGCAGGGGGTGGGAAGTCCTCAAATATTGGTGGAATCTCCT
GCAGTATTGGAGTCAGGAACTAAAGAATAGTGCTGTTAGTTTGCTTAATGCCACAGCTATAGCAGTAGCT
GAGGGGACAGATAGGGTTATAGAAGTAGTGCAAAGAGCTTGTAGAGCTGTTCTCCACATACCTGTAAGAA
TAAGACAGGGTCTGGAAAGGGCTTTGCTA
>L08661 
ATGAGAGTGAAGGAGACCAGGAAGAATTATCAGCAC---TTGTGGAAATGGGGCACC-------------
--------ATGCTCCTTGGGATGTTGATGATCTGTAGTGCTGCA---GAACAATTGTGGGTCACAGTCTA
TTATGGGGTACCTGTGTGGAAAGAAGCAAACACCACTCTATTTTGTGCATCAGATGCTAAAGCATATGAT
ACAGAGGTACATAATGTTTGGGCCACACATGCCTGTGTACCCACAGACCCCAACCCACGAGAAATAATAT
TGGAAAATGTGACAGAAGATTTTGACATGTGGAAAAATAACATGGTAGAACAGATGCATGAGGATATAAT
CAATTTATGGGATCAAAGCCTAAAGCCATGTGTAAAATTAACCCCACTCTGTGTTACTTTAAATTGCACT
GAT------TTT---------------------------GGG------------AAT------GCTACT-
--------------------AATACCACT------AGTAGTAGCGGGGAAATA---ATAGAGAAAGGA--
----------------------GAAATAAAAAACTGCTCTTTCAAGATCAACACAAACATGAAAGATAAG
GCGCAGATAGAATATGCGCTTTTTTATAAACTTGATGTAGTACCAATAGAT---AATAAT----------
--------------AATACTAATACCAGCTATACCAGC---TATAGGTTGATACATTGTGACTCCTCAGT
CATTACACAGGCCTGTCCAAAGGTATCCTTTGAGCCAATTCCCATACATTTTTGTACCCCTGCTGGTTTT
GCGCTTCTAAAATGTAATGATAAGAAGTTCAATGGAACAGGACCATGTAAAAATGTCAGCACCGTACAAT
GTACACATGGAATTAGGCCAGTAGTATCAACTCAACTGCTGTTAAATGGCAGTCTAGCAGAAGAAGAGGT
AGTAATTAGATCTGCCAATTTCTCGAACAATGCTAAAACCATAATAGTACATCTGAATGAATCTGTAGCA
ATTAATTGTACAAGACCCAACAACAATACAAGAAAAGGTATACATATGGGACCAGGGAAAGCATTTTATG
CAACAGGACAAATAATAGGAGATATAAGACAAGCACATTGTAACCTTAGTAGAGCAAAATGGAATAACAC
TTTAAAACAGATAGTTAGCAAATTAAGAAAA------CAATTTGGG------AATAAAACAATAGTCTTT
AGTCAACCC---TTAGGAGGGGACCCAGAAATTGTAATGCACAGTTTTAATTGTGGAGGGGAATTTTTCT
ACTGTAATTCAACACAACTGTTTAATAGTACTTGG------------------AATGATACTGGGAATGT
T---ACTGAAAGGTCA------------------AATAACACTGAA---------------------AAT
ATCACACTCCCATGCAGAATAAAACAAATTATAAACATGTGGCAGGGAGTAGGAAAAGCAATGTATGCCC
CTCCCATCAGTGGACAAATTAGATGTTCATCAAATATTACAGGGCTGCTATTAACAAGAGATGGTGGT--
----AAGGACGAGAACAAGACTGGG------ACTGAGATCTTCAGACCTGGAGGAGGAGATATGAAGGAT
AATTGGAGAAGTGAATTATATAAATATAAAGTAGTAAAAATTGAACCATTAGGAGTAGCACCCACCAGGG
CAAAGAGAAGAGTGGTGCAGAGAGAAAAAAGA---GCAGTGGGA---ATAGGAGCGTTGTTCCTTGGGTT
CTTGGGAGCAGCAGGAAGCACTATGGGCGCAGCGTCAATAACGCTGACGGTACAGGCCAGACAATTATTG
TCTGGTATAGCGCAACAGCAAAACAATTTGCTGAGGGCTATTGAGGCGCAACAGCATCTGTTGCAACTCA
CAGTCTGGGGCATTAAGCAGCTCCAGGCAAGAGTCCTGGCTATGGAAAGATACCTAAAGGATCAACAGCT
CCTGGGGATTTGGGGTTGCTCTGGAAAACTCATTTGCACCACGGCTGTGCCTTGGAATACTAGTTGGAGT
---AATAAATCTCTGGATGAGATTTGGGATAACATGACCTGGATGCAGTGGGAAAGAGAAATTGACAGTT
ACACAAACACAATATACGACTTAATTGCAGAATCACAGAACCAGCAGGAAAAGAATGAACAAGAATTGTT
GGAATTGGATAAATGGGCAGGTTTGTGGAATTGGTTTAGCATAACAAACTGGCTGTGGTATATAAGAATA
TTCATAATAATAGTAGGAGGCTTGGTAGGTTTAAGAATAGTTTTTGCTGTACTTTCTATAGTGAATAGAG
TTAGGCAGGGATACTCACCATTATCATTGCAGACCCGCCTCCCAGCCCCGAGGGGACCCGACAGGCCCGA
AGGAATCGAAGAAGAAGGTGGAGAGAGAGACAGAGACAGATCCGGTCGATTAGTGAACGGATTCTTAGCA
CTTATCTGGGTCGATCTGCGGAGCCTGTGCCTCTTCAGCTACCACCGCTTGAGAGACTTACTCTTGATTG
TGACGAGGATTGTGGAACTTCTGGGA---CGCAGGGGGTGGGAAGTCCTCAAGTATTGGTGGAATCTCCT
GCAGTATTGGAGTCAGGAACTAAAGAATAGTGCTGTTAGTTTGCTTAATGCCACAGCTATAGCAGTAGCT
GAGGGGACAGATAGGGTTATAGAAGTAGTGCAAAGAGCTTGTAGAGCTGTTCTCCACATACCTGTAAGAA
TAAGACAGGGTCTGGAAAGGGCTTTGCTA
>L08659 
ATGAGAGTGAAGGGGATCAGGAAGAATTATCAGCAC---TTGTGGAGATGGGGCACCATGCTCACC----
--------ATGCTCCTTGGGATATTGATGATCTGTAGTGCTGCA---GAAAAATTGTGGGTCACAGTCTA
TTATGGGGTACCTGTGTGGAAAGAAGCAAACACCACTCTATTTTGTGCATCAGATGCTAAAGCATATGAT
ACAGAGGTACATAATGTTTGGGCCACACATGCCTGTGTACCCACAGACCCCAACCCACGAGAAATAATAT
TGGAAAATGTGACAGAAGATTTTGACATGTGGAAAAATAACATGGTAGAACAGATGCATGAGGATATAAT
CAATTTATGGGATCAAAGCCTAAAGCCATGTGTAAAATTAACCCCACTCTGTGTTACTTTAAATTGCACT
GAT------TTT---------------------------GGG------------AAT------GCTGCT-
--------------------AATGCCACT------AGTAGTAGCGGGGAAATA---ATAGAGAAAGGA--
----------------------GAAATAAAAAACTGCTCTTTCAAGATCAACACAAACATGAAAGATAAG
GCGCAGATAGAATATGCACTTTTTTATAAACTTGATGTAGTACCAATAGAT---AATAAT----------
--------------AATACTAATACCAGCTATACCAGC---TATAGGTTGATACATTGTAACTCCTCAGT
CATTACACAGGCCTGTCCAAAGGTATCCTTTGAGCCAATTCCCATACATTTTTGTACCCCTGCTGGTTTT
GCGCTTCTAAAATGTAATGATAAGAAGTTCAATGGAACAGGACCATGTAAAAATGTCAGCACCGTACAAT
GTACACATGGAATTAGGCCAGTAGTATCAACTCAACTGCTGTTAAATGGCAGTCTAGCAGAAGAAGAGGT
AGTAATTAGATCTGCCAATTTCTCGAACAATGCTAAAACCATAATAGTACATCTGAATGAATCTGTAGCA
ATTAATTGTACAAGACCCAACAACAATACAAGAAAAGGTATACATATGGGACCAGGGAAAGCATTTTATG
CAACAGGACAAATAATAGGAGATATAAGACAAGCACATTGTAACCTTAGTAGAGCAAAATGGAATAACAC
TTTAAAACAGATAGTTAGCAAATTAAGAAAA------CAATTTGGG------AATAAAACAATAGTCTTT
AGTCAACCC---TTAGGAGGGGACCCAGAAATTGTAATGCACAGTTTTAATTGTGGAGGGGAATTTTTCT
ACTGTAATTCAACACAACTGTTTAATAGTACTTGG------------------AATGATACTGGGAATGT
T---ACTGAAAGGTCA------------------AATAACACTGAA---------------------AAT
ATCACACTCCCATGCAGAATAAAACAAATTATAAACATGTGGCAGGGAGTAGGAAAAGCAATGTATGCCC
CTCCCATCAGTGGACAAATTAGATGTTCATCAAATATTACAGGGCTGCTATTAACAAGAGATGGTGGT--
----AAGGACGAGAACAAGACTGGG------ACTGAGATCTTCAGACCTGGAGGAGGAGATATGAAGGAT
AATTGGAGAAGTGAATTATATAAATATAAAGTAGTAAAAATTGAACCATTAGGAGTAGCACCCACCAGGG
CAAAGAGAAGAGTGGTGCAGAGAGAAAAAAGA---GCAGTGGGA---ATAGGAGCGTTGTTCCTTGGGTT
CTTGGGAGCAGCAGGAAGCACTATGGGCGCACGGTCAATAACGCTGACGGTACAGGCCAGACAATTATTG
TCTGGTATAGTGCAACAGCAAAACAATTTGCTGAGGGCTATTGAGGCGCAACAGCATCTGTTGCAACTCA
CAGTCTGGGGCATCAAGCAGCTCCAGGCAAGAGTCCTGGCTATGGAAAGATACCTAAAGGATCAACAGCT
CCTGGGGATTTGGGGTTGCTCTGGAAAACTCATTTGCACCACTGCTGTGCCTTGGAATACTAGTTGGAGT
---AATAAATCTCTGGATGAGATTTGGGATAACATGGCCTGGATGCAGTGGGAAAGAGAAATTGACAGTT
ACACAAACACAATATACGACTTAATTGCAGAATCACAGAACCAGCAGGAAAAGAATGAACAAGAATTGTT
GGAATTGGATAAATGGGCAAGTTTGTGGAATTGGTTTAGCATAACAAACTGGCTGTGGTATATAAGAATA
TTCATAATAATAGTAGGAGGCTTGGTAGGTTTAAGAATAGTTTTTGCTGTACTTTCTATAGTAAATAGAG
TTAGGCAGGGATACTCACCATTATCGTTTCAGACCCGCCTCCCAGCCCCGAGGGGACTCGACAGGCCCGA
CGGAACCGAAGAAGAAGGTGGAGAGAGAGACAGAGACAGATCTGTACGATTAGTGGATGGATTCTTAGCA
CTTATCTGGGACGATCTGCGGAGCCTGTGCCTCTTCAGCTACCACCGCTTGAGAGACTTACTCTTGATTG
CAGCGAGGATTGTGGCACTTCTGGGA---CGCAGGGGGTGGGAGGCCCTCAAGTATTGGTGGAATCTCCT
GCAGTATTGGAGTCAGGAAATAAAGAATAGTGCTGTTAGCTTGCTCAACGCCACAGCCATAGCAGTAGCT
GAGGGGACAGATAGGGTTATAGAAGTAGTACAAAGAATTTGTAGAGCTATCCTCCACATACCTACACGAA
TAAGACAGGGCTTGGAAAGGGCTTTGCTA
>M93259 
ATGAGAGCGACGGAGATCAGGAAGAATTATCAGCAC---TTGTGGAAAGGGGGCACC-------------
--------TTGCTCCTTGGGATGTTGATGATCTGTAGTGCTGCA---GAACAATTGTGGGTCACAGTCTA
TTATGGGGTACCTGTGTGGAAAGAAGCAACCACCACTCTATTTTGTGCATCAGATGCTAAAGCATATGAT
ACAGAGGTACATAATGTTTGGGCCACACATGCCTGTGTACCCACAGACCCCAACCCACAAGAAGTAAAAT
TGGAAAATGTGACAGAAAATTTTAACATGTGGAAAAATAACATGGTAGAACAAATGCATGAGGATATAAT
CAGTTTATGGGATCAAAGCCTAAAGCCATGTGTAAAATTAACTCCACTCTGTGTTACTTTAAATTGCACT
GAT------TTA---------------------------AGG------------GAT------GCTACT-
--------------------AATACCACT------AGTAGTAGCTGGGAAACG---ATGGAGAAAGGA--
----------------------GAAATAAAAAACTGCTCTTTCAATATCACCACAAGCATAAGAGATAAG
GTACAGAAAGAATATGCACTTTTTTATAACCTTGATGTAGTACCAATAGAT---AATGCT----------
-----------------------------------AGC---TATAGGTTGATAAGTTGTAACACCTCAGT
CATTACACAGGCCTGTCCAAAGGTATCCTTTGAGCCAATTCCCATACATTATTGTGCCCCGGCTGGTTTT
GCGATTCTAAAATGTAATGATAAAAAGTTCAATGGAACAGGACCATGTACAAATGTCAGCACAGTACAAT
GTACACATGGAATTAGGCCAGTAGTATCAACTCAACTGCTGTTAAATGGCAGTCTAGCAGAAGAAGAGAT
AGTAATTAGATCTGAAAATTTCACAAACAATGCTAAAACTATAATAGTACAGCTGAACGAATCTGTAGTA
ATTAATTGTACAAGACCCAACAACAATACAAGAAAAAGTATAAATATAGGACCAGGGAGAGCATTGTATA
CAACAGGAGAAATAATAGGAGATATAAGACAAGCACATTGTAACCTTAGTAAAACACAATGGGAAAACAC
TTTAGAACAGATAGCTATAAAATTAAAAGAA------CAATTTGGGAAT---AATAAAACAATAATCTTT
AAGCCATCC---TCAGGAGGGGACCCAGAAATTGTAACACACAGTTTTAATTGTGGAGGGGAATTTTTCT
ACTGTAATTCAACACAACTGTTT------ACTTGG------------------------------AATGA
T---ACTAGAGAGTTA------------------AATAACACTGGAAGA------------------AAT
ATCACACTCCCATGTAGAATAAAACAAATTATAAATATGTGGCAGGAAGTAGGAAAAGCAATGTATGCCC
CTCCCATCAGAGGACAAATTAGATGTTCATCAAATATTACAGGGCTGCTATTAACAAGAGATGGTGGT--
----AAGGACACGAACGGG------------ACTGAGATCTTCAGACCTGGAGGAGGAGATATGAGGGAC
AATTGGAGAAGTGAATTATATAAATATAAAGTAGTAAAAATTGAACCATTAGGAGTAGCACCCACCAGGG
CAAAGAGAAGAGTGGTGCAGAGAGAAAAAAGA---GCAGTGGGA---CTAGGAGCTTTGTTCCTTGGGTT
CTTGGGAGCAGCAGGAAGCACTATGGGCGCAGCGTCAATAACGCTGACGGTACAGGCCAGACAATTATTG
TCTGGTATAGTGCAACAGCAGAACAATCTGCTGAGGGCTATTGAGGCGCAACAGCACCTGTTGCAACTCA
CAGTCTGGGGCATCAAGCAGCTCCAGGCAAGAGTCCTGGCTGTGGAAAGATACCTAAGGGATCAACAGCT
CCTAGGGATTTGGGGTTGCTCTGGAAAACTCATTTGCACCACTACTGTGCCTTGGAATACTAGTTGGAGT
---AATAAATCTCTGAATGAAATTTGGGATAACATGACTTGGATGGAGTGGGAAAGAGAAATTGACAATT
ACACACACATAATATACTCCTTAATTGAACAATCGCAGAACCAACAAGAAAAAAATGAACAAGAATTATT
GGCATTAGATAAATGGGCAAGTTTGTGGAATTGGTTTGACATAACAAAATGGCTGTGGTATATAAAAATA
TTCATAATGATAGTAGGAGGCTTGATAGGTTTAAGAATAGTTTTTGTTGTACTTTCTATAGTGAATAGAG
TTAGGCAGGGATACTCACCATTATCGTTTCAGACCCACCTCCCAGCTCAGAGGGGACCCGACAGGCCCGA
CGGAATCGAAGAAGAAGGTGGAGAGAGAGACAGAGACAGATCCGGTCCATTAGTGGATGGCTTCTTAGCA
ATTATCTGGGTCGACCTACGGAGCCTGTGCCTTTTCAGCTACCACCGCTTGAGAGACTTACTCTTGATTG
TAACGAGGATTGTGGAACTTCTGGGA---CGCAGGGGGTGGGGAGTCCTCAAATATTGGTGGAATCTCCT
CCAGTATTGGATTCAGGAACTAAAGAATAGTGCTGTTAGCTTGCTCAACGCCACAGCTATAGCAGTAGCT
GAGGGAACAGATAGGGTTATAGAAATATTACAAAGAGCTTTTAGAGCTGTTCTTCACATACCTGTAAGAA
TAAGACAGGGCTTGGAAAGGGCTTTGCTA
>M93258 
ATGAGAGCGACGGAGATCAGGAAGAATTATCAGCAC---TTGTGGAAAGGGGGCACC-------------
--------TTGCTCCTTGGGATGTTGATGATCTGTAGTGCTGCA---GAACAATTGTGGGTCACAGTCTA
TTATGGGGTACCTGTGTGGAAAGAAGCAACCACCACTCTATTTTGTGCATCAGATGCTAAAGCATATGAT
ACAGAGGTACATAATGTTTGGGCCACACATGCCTGTGTACCCACAGACCCCAACCCACAAGAAGTAAAAT
TGGAAAATGTGACAGAAAATTTTAACATGTGGAAAAATAACATGGTAGAACAAATGCATGAGGATATAAT
CAGTTTATGGGATCAAAGCCTAAAGCCATGTGTAAAATTAACTCCACTCTGTGTTACTTTAAATTGCACT
GAT------TTA---------------------------AGG------------AAT------GCTACT-
--------------------AATACCACT------AGTAGTAGCTGGGAAACG---ATGGAGAAAGGA--
----------------------GAAATAAAAAACTGCTCTTTCAATATCACCACAAGCATAAGAGATAAG
GTACAGAAAGAATATGCACTTTTTTATAACCTTGATGTAGTACCAATAGAT---AATGCT----------
-----------------------------------AGC---TATAGGTTGATAAGTTGTAACACCTCAGT
CATTACACAGGCCTGTCCAAAGGTATCCTTTGAGCCAATTCCCATACATTATTGTGCCCCGGCTGGTTTT
GCGATTCTAAAATGTAATGATAAAAAGTTCAATGGAACAGGACCATGTACAAATGTCAGCACAGTACAAT
GTACACATGGAATTAGGCCAGTAGTATCAACTCAACTGCTGTTAAATGGCAGTCTAGCAGAAGAAGAGAT
AGTAATTAGATCTGAAAATTTCACAAACAATGCTAAAACTATAATAGTACAGCTGAACGAATCTGTAGTA
ATTAATTGTACAAGACCCAACAACAATACAAGAAAAAGTATAAATATAGGACCAGGGAGAGCATTGTATA
CAACAGGAGAAATAATAGGAGATATAAGACAAGCACATTGTAACCTTAGTAAAACACAATGGGAAAACAC
TTTAGAACAGATAGCTATAAAATTAAAAGAA------CAATTTGGGAAT---AATAAAACAATAATCTTT
AATCCATCC---TCAGGAGGGGACCCAGAAATTGTAACACACAGTTTTAATTGTGGAGGGGAATTTTTCT
ACTGTAATTCAACACAACTGTTT------ACTTGG------------------------------AATGA
T---ACTAGAAAGTTA------------------AATAACACTGGAAGA------------------AAT
ATCACACTCCCATGTAGAATAAAACAAATTATAAATATGTGGCAGGAAGTAGGAAAAGCAATGTATGCCC
CTCCCATCAGAGGACAAATTAGATGTTCATCAAATATTACAGGGCTGCTATTAACAAGAGATGGTGGT--
----AAGGACACGAACGGG------------ACTGAGATCTTCAGACCTGGAGGAGGAGATATGAGGGAC
AATTGGAGAAGTGAATTATATAAATATAAAGTAGTAAAAATTGAACCATTAGGAGTAGCACCCACCAAGG
CAAAGAGAAGAGTGGTGCAGAGAGAAAAAAGA---GCAGTGGGA---CTAGGAGCTTTGTTCCTTGGGTT
CTTGGGAGCAGCAGGAAGCACTATGGGCGCAGCGTCAATAACGCTGACGGTACAGGCCAGACAATTATTG
TCTGGTATAGTGCAACAGCAGAACAATCTGCTGAGGGCTATTGAGGCGCAACAGCACCTGTTGCAACTCA
CAGTCTGGGGCATCAAGCAGCTCCAGGCAAGAGTCCTGGCTGTGGAAAGATACCTAAGGGATCAACAGCT
CCTAGGGATTTGGGGTTGCTCTGGAAAACTCATTTGCACCACTACTGTGCCTTGGAATACTAGTTGGAGT
---AATAAATCTCTGAATGAAATTTGGGATAACATGACTTGGATGAAGTGGGAAAGAGAAATTGACAATT
ACACACACATAATATACTCCTTAATTGAACAATCGCAGAACCAACAAGAAAAGAATGAACAAGAATTATT
GGCATTAGATAAATGGGCAAGTTTGTGGAATTGGTTTGACATAACAAAATGGCTGTGGTATATAAAAATA
TTCATAATGATAGTAGGAGGCTTGATAGGTTTAAGAATAGTTTTTGTTGTACTTTCTATAGTGAATAGAG
TTAGGCAGGGATACTCACCATTATCGTTTCAGACCCACCTCCCAGCTCAGAGGGGACCCGACAGGCCCGA
CGGAATCGAAGAAGAAGGTGGAGAGAGAGACAGAGACAGATCCGGTCCATTAGTGGATGGCTTCTTAGCA
ATTATCTGGGTCGACCTACGGAGCCTGTGCCTTTTCAGCTACCACCGCTTGAGAGACTTACTCTTGATTG
TAACGAGGATTGTGGAACTTCTGGGA---CGCAGGGGGTGGGGAGTCCTCAAATATTGGTGGAATCTCCT
CCAGTATTGGATTCAGGAACTAAAGAATAGTGCTGTTAGCTTGCTCAACGCCACAGCTATAGCAGTAGCT
GAGGGAACAGATAGGGTTATAGAAATATTACAAAGAGCTTTTAGAGCTGTTCTTCACATACCTGTAAGAA
TAAGACAGGGCTTGGAAAGAGCTTTGCTA
>DQ410258 
ATGAGAGTGAAGGAGATCAGGAGGAATTATCCACAC---TTGTGGAGATGGGGCATC-------------
--------TTGCTCCTTGGGATGTTAATGACCTGTAGTGCTGAA---GAAAACTTGTGGGTCACAGTCTA
TTATGGGGTACCTGTGTGGAAAGAAGCAACCACCACTCTATTTTGTGCATCAGATGCTAAAGCATATGAT
ACAGAGGTACATAATGTTTGGGCCACACATGCCTGTGTACCCACAGACCCCAACCCACAAGAAGTAGTAT
TGGAAAATGTGACAGAAAAGTTTAACATGTGGAAAAATAACATGGTAGAACAGATGCATGAGGATATAAT
CAGTTTATGGGATCAAAGCCTAAAGCCATGTGTAAAATTAACCCCACTCTGTGTTACTTTAAATTGCACT
GAT---TATTTA---------------------------GGG------------AAT------GCTAAT-
--------------------AATACTAAT------AGTAGTAGCGGGGAAACA---ATGGAGGAAAGG--
----------------------GAAATGAAAAGCTGCTCTTTCAACATCACCACAAGCGTAAGAGATAAG
ATGCAGAAAGAATATGCACTTTTTTATAAACTTGATGTAGTACCAATAGAT---AATAGT----------
--------------------------------ACAAGC---TATAGGTTGATAAGTTGTAACACCTCAGT
CATTACACAGGCCTGTCCAAAGGTATCTTTTGAGCCAATTCCCATACATTATTGTGCCCCGGCTGGTTTT
GCGATTCTAAAATGTAATGATAAGAAGTTCAATGGAACAGGACCATGTACAAATGTCAGCATAGTACAAT
GTACACATGGAATTAGACCAGTAGTATCAACTCAACTGCTGTTAAATGGCAGTCTAGCAGAAGAAGAGGT
AGTAATTAGATCTGAAAATTTCACGAACAATGCTAAAACCATAATAGTACAGCTGAAAGAACCTGTAGAA
ATTAATTGTACAAGACCCAACAACAATACAAGAAAAAGTATACATATAGGACCAGGGAGAGCATTTTATG
CAACAGGAGAAATAATAGGAAATATAAGACAAGCACATTGTAACATTAGTGGAACAAAATGGAATAACAC
TTTAAGACAGATAGTTAAAAAATTAAGAGAA------CAATTTGAG------AATAAAACAATAGTCTTT
AATCAATCC---TCAGGGGGGGACCCAGAAATTGTAATGCACAGTTTTAATTGTGGAGGGGAATTTTTCT
ACTGTAATACAACACGACTGTTTAATAGTACTTGG------------------------------AATGA
T---ACTGAAGGAGCA------------------AATAACACTGTAGGAAATGAC------------ACA
ATCACACTCCCATGCAGAATAAAACAAATTATAACCATGTGGCAGGAAGTAGGAAAAGCAATGTATGCCC
CTCCCATCAGAGGACAAATTAACTGTTCATCAATTATTACAGGGCTGCTATTAACAAGAGATGGTGGT--
----AATAATACAAACGGG------------ACCGAGGTCTTCAGACCTGGAGGAGGAGATATGAGGGAC
AATTGGAGAAGTGAATTATATAAATATAAAGTAGTAAAAATTGAACCATTAGGAGTAGCACCCACCAAGG
CAAAGAGAAGAGTGGTGCAAAGAGAAAAAAGA---GCAGTGGGA---ATAGGAGCTGTGTTCCTTGGGTT
CTTGGGAGCAGCAGGAAGCACTATGGGCGCAGCGTCAGTGACGCTGACGGTACAGGCCAGACTATTATTG
TCTGGTATAGTGCAACAGCAAAACAATTTGCTGAGGGCTATTGAGGCGCAACAACATCTGTTGCAACTCA
CAGTCTGGGGCATCAAGCAGCTCCAGGCAAGAGTCCTGGCTGTGGAAAGATACCTACATGATCAACAGCT
CCTGGGGATTTGGGGTTGCTCTGGAAAACTCATTTGTACCACTGCTGTGCCTTGGAATGCTAGTTGGAGT
---AATAAATCTCTAGAGAAGATTTGGAATAACATGACCTGGATGGAGTGGGACAGAGAAATTAACAATT
ACACAAGCTTAATATACACCTTAATTGAAGAATCGCAGAACCAACAAGAAAAAAATGAACAAGAATTATT
AGGATTGGATAAATGGGCAAGTTTGTGGAATTGGTTTAACATAACAAATTGGCTGTGGTATATAAAAATA
TTCATAATGGTAGTAGGAGGCTTGGTAGGTTTAATAATAGTTTTTACTGTACTTTCTATAGTGAATAGAG
TTAGGCAGGGATACTCACCATTATCGTTCCAGACCCGCCTCCCAGCACAGAGGGGACCCGACAGGCCCGA
AGGAATCGAAGAAGAAGGTGGAGAGAGAGACAGAGACAGATCCGGTCAATTAGTGAATGGATTCTTAGCA
CTCATCTGGGGCGACCTGTGGAACCTGTGCCTCTTCAGCTACCACCGCTTGAGAGACTTACTCTTGATTG
TAACGAGGATTGTGGAACTTCTGGGA---CGCAGGGGGTGGGAAGTCCTCAAATATTGGTGGAACCTCCT
GACGTATTGGAGTCAGGAACTAAAGAATAGTGCTGTTAGCTTGCTCAACGCCACAGCCATAGCAGTAGCT
GAAGGGACAGATAGGATTATAGAAGTATTACAAAGAATTTTTAGAGCTATTCTCCACATACCTACAAGAA
TAAGACAGGGCTTCGAAAGGGCTTTGCTA
>EU744023 
ATGAGAGTGACGGGGATCAGGAGGAATTGTCAGCAC---TTGTGGAGATGGGGCACC-------------
--------ATGCTCCTTGGGATGTTAATGATCTGTAGTGCTGCA---GAACAATTGTGGGTCACAGTCTA
TTATGGGGTACCTGTGTGGAAGGAAGCAACCACCACTCTATTTTGTGCATCAGATGCTAAAGCATATGAT
ACAGAGGTACATAATGTTTGGGCCACACATGCCTGTGTACCCACAGACCCCAGCCCACAAGAAGTACTAT
TGGAAAATGTGACAGAAAATTTTAACATGTGGAAAAATAACATGGTAGAACAGATGCATGAGGATATAAT
CAGTTTATGGGATCAAAGCCTAAAGCCCTGTGTAAAATTAACCCCACTCTGTGTTACTTTAAATTGCACT
GAT---GATTTG---------------------------AGG------------AAT------GCTACT-
--------------------AATACCACT------AGTAGTAGCGGGGAAGTG---ATGGAGAAAGGA--
----------------------GAAATAAAAAACTGCTCTTTTAATATCACCACAAACATAAGAGATAAG
ATGCAGAAAGAATATGCACTTTTTTATAAACTTGATGTAGTACCAATAGAT---AATGATGTAGTATCAA
TAGGTAATGAGAGTAATAATAATACCAACTATACCAAC---TATAGGTTGATAAGTTGTAACACCTCAGT
CATTACACAAGCCTGTCCAAAGGTATCCTTTCAGCCAATTCCCATACATTATTGTGCCCCGGCTGGTTTT
GCGATTCTAAAGTGTAACGATAAGGAGTTCAATGGAACGGGACCATGTACAAATGTCAGCACAGTACAAT
GTACACATGGAATTAGGCCAGTAGTATCAACTCAACTGCTGTTAAATGGCAGTCTAGCAGAAGAAGAGGT
AGTAATTAGATCTGAAAATTTCACAGACAATGCTAAAACCATAATAGTACAGCTGAATGAAACTGTAGAA
ATTAATTGTACAAGACCCAGCAACAATACAAGAAAAAGTATACATATAGGACCAGGGAGAGCATTTTATG
CAACAGGAGAAATAATAGGAAATATTAGACAAGCACACTGTAACATTAGTGGAACAAAATGGAATAACAC
TTTAAGACAGATAGTTATAAAATTAAGAGAA------CAATTTGAG------AATAAAACAATAGTCTTT
AATCAATCC---TCAGGAGGGGACCCAGAAATTGTAACGCACAGTTTTAATTGTGGAGGGGAATTTTTCT
ACTGTGATTCAACACCACTGTTTAATAGTACTTGG------------AATATCACACAACCGCTTAATAG
TACTGGG---------------------------AATGGTACTGAAGGGTCAAATGAC---------ACA
ATTACACTCCAATGCAAAATAAAACAAATTATAAACATGTGGCAGGAGGTAGGAAAAGCAATGTATGCCC
CTCCCATCAGAGGACAAATTAAATGTTCATCAAATATTACAGGGCTGCTATTAACAAGAGATGGTGGT--
-GGTGATGACGAGAATAGGACC---------ACCGAGACCTTCAGACCTGGAGGGGGAGATATGAGAGAC
AATTGGAGAAGTGAATTATATAAATATAAAGTAGTAAAAATTGAACCATTAGGAGTAGCACCCACCAAGG
CAAAGAGAAGAGTGGTGCAGAGAGAAAAAAGA---GCAGTGGGA---ATAGGAGCTTTGTTCCTTGGGTT
CTTGGGAGCAGCAGGAAGCACTATGGGCGCAGCGTCAATAACGCTGACGGTACAGGCCAGACAATTATTG
TCTGGTATAGTGCAACAGCAGAACAATTTGCTGAGGGCTATTGAGGCGCAACAGCACCTGTTGCAACTCA
CAGTCTGGGGCATCAAGCAGCTCCAGGCAAGAGTCCTGGCTGTGGAAAGATACCTAAGGGATCAACAGCT
CCTGGGAATTTGGGGTTGCTCTGGAAAACTCATTTGCACCACTACTGTGCCTTGGAATACTAGTTGGAGT
---AATAAATCTCTGAATCAGATTTGGGATAACATGACCTGGATGGAGTGGGAAAGAGAAATTGACAATT
ACACAAGCTTAATATACACCTTAATTGAAGAATCGCAAAACCAACAAGAAAAGAATGAACTAGACTTATT
GGAATTAGATAAATGGGCAAGTTTGTGGAATTGGTTTGACATATCAAGCTGGCTATGGTATATAAGAATA
TTCATAATGATAGTAGGAGGCTTGGTAGGTTTAAGAATAGTTTTTGCTGTACTTTCTGTAGTGAATAGAG
TTAGGCAGGGATATTCACCATTATCGTTTCAGACCCGCCTCCCAACCCCGAGGGAACCCGACAGGCCCGA
AGAAATCGAAGAAGAAGGTGGAGAGAGAGACAGAGGCAGATCCATTCGATTAGTGGATGGATTCTTAGCA
CTTATCTGGGACGACCTGAGAAGCCTGTGCCTCTTCAGCTACCACCGCTTGAGAGACTTACTCTTGATTG
TAACGAGGACTGTGGAACTTCTGGGA---CGCAGGGGGTGGGAAATCCTCAAATATTGGTGGAATCTCCT
ACAATATTGGAGTCAGGAACTAAAGAATAGTGCTGTTAGCTTGCTCAACGCCACAGCCATAGCAGTAGCT
GAGGGGACAGATAGGGTTATAGAAGTATTCCAAAGAGCTTTTAGAGCTATCCTCCACATACCTACCAGAG
TAAGACAGGGCTTAGAAAGGGCTTTGCTA
>EU744016 
ATGAGAGTGACGGAAATCAGGAGGAATTGTCAGCAC---TTGTGGAGATGGGGCACC-------------
--------ATGCTCCTTGGGATGTTAATGATCTGTAGTGCTGCA---GAACAATTGTGGGTCACAGTCTA
TTATGGGGTACCTGTGTGGAAGGAAGCAACCACCACTCTATTTTGTGCATCAGATGCTAAAGCATATGAT
ACAGAGGTACATAATGTTTGGGCCACACATGCCTGTGTACCCACAGACCCCAGCCCACAAGAAGTACTAT
TGGGAAATGTGACAGAAAATTTTAACATGTGGAAAAATAACATGGTAGAACAGATGCATGAGGATATAAT
CAGTTTATGGGATCAAAGCCTAAAGCCCTGTGTAAAATTAACCCCACTCTGTGTTACTTTAAATTGCACT
GAT---------------------------------------------------TTGGGGAATGCTACT-
--------------------AATACCACT------AATAGTAGCGGGAAAATG---ATGGAGATAGGA--
----------------------GAAATAAAAAACTGCTCTTTTAATATCACCACAAACATAAGAGATAAG
ATGCAGAAAGAATATGCACTTTTTTATAAACTTGATGTAGTACCAATAGAT---AATGAG----------
--------------------AATAAGACTAATACCAGC---TATAGGTTGATAAGTTGTAACACCTCAGT
CATTACACAGGCCTGTCCAAAGGTATCCTTTCAGCCAATTCCCATACATTATTGTACCCCGGCTGGTTTT
GCGATTCTAAAGTGTAACGATAAGAAGTTCAATGGAACAGGACCATGTACAAATGTCAGCACAGTACAAT
GTACACATGGAATTAGGCCAGTAGTATCAACTCAACTGCTGTTAAATGGCAGTCTAGCAGAAGAAGAGGT
AGTAATTAGATCTGAAAATTTCACGGACAATGCTAAAACCATAATAGTACAGCTGAAAGAATCTGTAGAA
ATTAATTGTACAAGACCCAACAACAATACAAGAAAAAGTATACATATAGGACCAGGGAGAGCATTTTATA
CAACAGGAGAAATAATAGGAGATATTAGACAAGCACACTGTAACCTTAGTAGAACAAAATGGGATAACAC
TTTAAGACAGATAGTTAAAAAATTAAGAGAA------CAATTTAAG------AATAAAACAATAGTCTTT
AATCAATCC---TCAGGAGGGGACCCAGAAATTGTAACGCACAGTTTTAATTGTGGAGGGGAATTTTTCT
ACTGTAATTCAACACCACTGTTTAATAGTACTTGG------------AATAGTACACAACTGTTTAATAG
T---GCTGAG------------------------AATGGTACTGAAGGGTCAAATAGC---------ACA
ATTACACTCCAATGCAGAATAAAACAAATTATAAACATGTGGCAGGAAGTAGGAAAAGCAATGTATGCCC
CTCCCATCAGAGGACAAATTAAATGTTCATCAAATATTACAGGGCTGCTATTAACAAGAGATGGTGGT--
-GGTAATGACATGAATAGGACC---------ACCGAGACCTTCAGACCTGGAGGGGGAGATATGAGGGAC
AATTGGAGAAGTGAATTATATAAATATAAAGTAGTAAAAATTGAACCATTAGGAGTAGCACCCACCAAGG
CAAAGAGAAGAGTGGTGCAGAGAGAAAAAAGA---GCAGTGGGA---ATAGGAGCTGTGTTCCTTGGGTT
CTTGGGAGCAGCAGGAAGCACTATGGGCGCAGCGTCAATAACGCTGACGGTACAGGCCAGACTATTATTG
TCTGGTATAGTGCAACAGCAGAACAATTTGCTGAGGGCTATTGAGGCGCAACAGCACCTGTTGCAACTCA
CAGTCTGGGGCATCAAGCAGCTCCAGGCAAGAGTCCTGGCTGTGGAAAGATACCTAAGGGATCAACAGCT
CCTGGGAATTTGGGGTTGCTCTGGAAAACTCATTTGCACCACTACTGTGCCTTGGAATGCTAGTTGGAGT
---AATAAATCTCTGGATCAGATTTGGGATAACATGACCTGGATGGAGTGGGAAAGAGAAATTGACAATT
ACACAAGCTTAATATACACCTTAATTGAAGAATCGCAAAACCAACAAGAAAAGAATGAACTAGAATTATT
GGAATTAGATAAATGGGCAAGTTTGTGGAGTTGGTTTGACATAACAAACTGGCTGTGGTATATAAAAATA
TTCATAATGATAGTAGGAGGCTTGGTAGGTTTAAGAATAGTTTTTGCTGTACTTTCTATAGTGAATAGAG
TTAGGCAGGGATATTCACCATTATCGTTTCAGACCCGCCTCCCAACCCCGAGGGGACCCGACAGGCCCGA
AGGAATCGAAGAAGAAGGTGGAGAGAGAGACAGAGGCAGATCCATTCGATTAGTGGATGGATTCTTAGCA
CTTATCTGGGACGACCTGAGGAGCCTGTGCCTCTTCAGCTACCACCGCTTGAGCGACTTACTCTTGATTG
CAACGAGGACTGTGGAACTTCTGGGA---CGCAGGGGGTGGGAAATCCTCAAATATTGGTGGAATCTCCT
ACAATATTGGAGTCAGGAACTAAAGAATAGTGCTGTTAGCTTGCTCAATGCCACAGCCATAGCAGTAGCT
GAGGGGACAGATAGGGTTATAGAAGTATTACAAAGAGCTTTTAGAGCTATTCTCCGCATACCTACCAGAA
TAAGACAGGGCTTCGAAAGGGCTTTGCTA
>EU744014 
ATGAGAGTGACGGAGATCAGGAGGAATTGTCAGCAC---TTGTGGAGATGGGGCACC-------------
--------ATGCTCCTTGGGATGTTAATGATCTGTAGTGCTGCA---GAACAATTGTGGGTCACAGTCTA
TTATGGGGTACCTGTGTGGAAGGAAGCAACCACCACTCTATTTTGTGCATCAGATGCTAAAGCATATGAT
ACAGAGGTACATAATGTTTGGGCCACACATGCCTGTGTACCCACAGACCCCAGCCCACAAGAAGTACTAT
TGGGAAATGTGACAGAAAATTTTAACATGTGGAAAAATAACATGGTAGAACAGATGCATGAGGATATAAT
CAGTTTATGGGATCAAAGCCTAAAGCCCTGTGTAAAATTAACCCCACTCTGTGTTACTTTAAATTGCACT
GAT---------------------------------------------------TTGGGGAATGCTACT-
--------------------AATACCACT------AGTAGTAGCGGGAAAATG---ATGGAGATAGGA--
----------------------GAAATAAAAAACTGCTCTTTTAATATCACCACAAACATAAGAAATAAG
ATGCAGAAAGAATATGCACTTTTTTATAAACTTGATGTAGTACCAATAGAT---AATGAG----------
--------------------AATAAGACTAATACCAGC---TATAGGTTGATAAGTTGTAACACCTCAGT
CATTACACAGGCCTGTCCAAAGGTATCCTTTCAGCCAATTCCCATACATTATTGTACCCCGGCTGGTTTT
GCGATTCTAAAGTGTAACGATAAGAAGTTCAATGGAACAGGACCATGTACAAATGTCAGCACAGTACAAT
GTACACATGGAATTAGGCCAGTAGTATCAACTCAACTGCTGTTAAATGGCAGTCTAGCAGAAGAAGAGGT
AGTAATTAGATCTGAAAATTTCACGGACAATGCTAAAACCATAATAGTACAGCTGAAAGAATCTGTAGAA
ATTAATTGTACAAGACCCAACAACAATACAAGAAAAAGTATACATATAGGACCAGGGAGAGCATTTTATA
CAACAGGAGAAATAATAGGAGATATTAGACAAGCACACTGTAACCTTAGTAGAACAAAATGGGATAACAC
TTTAAGACAGATAGTTAAAAAATTAAGAGAA------CAATTTAAG------AATAAAACAATAGTCTTT
AATCAATCC---TCAGGAGGGGACCCAGAAATTGTAACGCACAGTTTTAATTGTGGAGGGGAATTTTTCT
ACTGTAATTCAACACCACTGTTTAATAGTACTTGG------------AATAGTACACAACTGTTTGATAG
T---ACTGAG------------------------AATGGTACTGAAGGGTCAAATAGC---------ACA
ATTACACTCCAATGCAGAATAAAACAAATTATAAACATGTGGCAGGAAGTAGGAAAAGCAATGTATGCCC
CTCCCATCAGAGGACAAATTAAATGTTCATCAAATATTACAGGGCTGCTATTAACAAGAGATGGTGGT--
-GGTAATGACACGAATAGGACC---------ACCGAGACCTTCAGACCTGGAGGGGGAGATATGAGGGAC
AATTGGAGAAGTGAATTATATAAATATAAAGTAGTAAAAATTGAACCATTAGGAGTAGCACCCACCAAGG
CAAAGAGAAGAGTGGTGCAGAGAGAAAAAAGA---GCAGTGGGA---ATAGGAGCTGTGTTCCTTGGGTT
CTTGGGAGCAGCAGGAAGCACTATGGGCGCAGCGTCAATAACGCTGACGGTACAGGCCAGACTATTATTG
TCTGGTATAGTGCAACAGCAGAACAATTTGCTGAGGGCTATTGAGGCGCAACAGCACCTGTTGCAACTCA
CAGTCTGGGGCATCAAGCAGCTCCAGGCAAGAGTCCTGGCTGTGGAAAGATACCTAAGGGATCAACAGCT
CCTGGGAATTTGGGGTTGCTCTGGAAAACTCATTTGCACCACTACTGTGCCTTGGAATGCTAGTTGGAGT
---AATAAATCTCTGGATCAGATTTGGGATAACATGACCTGGATGGAGTGGGAAAGAGAAATTGACAATT
ACACAAGCTTAATATACACCTTAATTGAAGAATCGCAAAACCAACAAGAAAAGAATGAACTAGAATTATT
GGAATTAGATAAATGGGCAAGTTTGTGGAGTTGGTTTGACATAACAAACTGGCTGTGGTATATAAAAATA
TTCATAATGATAGTAGGAGGCTTGGTAGGTTTAAGAATAGTTTTTGCTGTACTTTCTATAGTGAATAGAG
TTAGGCAGGGATATTCACCATTATCGTTTCAGACCCGCCTCCCAACCCCGAGGGGACCCGACAGGCCCGA
AGGAATCGAAGAAGAAGGTGGAGAGAGAGACAGAGGCAGATCCATTCGATTAGTGGATGGATTCTTAGCA
CTTATCTGGGACGACCTGAGGAGCCTGTGCCTCTTCAGCTACCACCGCTTGAGCGACTTACTCTTGATTG
CAACGAGGACTGTGGAACTTCTGGGA---CGCAGGGGGTGGGAAATCCTCAAATATTGGTGGAATCTCCT
ACAATATTGGAGTCAGGAACTAAAGAATAGTGCTGTTAGCTTGCTCAATGCCACAGCCATAGCAGTAGCT
GAGGGGACAGATAGGGTTATAGAAGTATTACAAAGAGCTTTTAGAGCTATTCTCCGCATACCTACCAGAA
TAAGACAGGGCTTCGAAAGGGCTTTGCTA
>EU744015 
ATGAGAGTGACGGAGATCAGGAGGAATTGTCAGCAC---TTGTGGAGATGGGGCACC-------------
--------ATGCTCCTTGGGATGTTAATGATCTGTAGTGCTGCA---GAACAATTGTGGGTCACAGTCTA
TTATGGGGTACCTGTGTGGAAGGAAGCAACCACCACTCTATTTTGTGCATCAGATGCTAAAGCATATGAT
ACAGAGGTACATAATGTTTGGGCCACACATGCCTGTGTACCCACAGACCCCAGCCCACAAGAAGTACTAT
TGGGAAATGTGACAGAAAATTTTAACATGTGGAAAAATAACATGGTAGAACAGATGCATGAGGATATAAT
CAGTTTATGGGATCAAAGCCTAAAGCCCTGTGTAAAATTAACCCCACTCTGTGTTACTTTAAATTGCACT
GAT---------------------------------------------------TTGGGGAATGCTACT-
--------------------AATACCACT------AGTAGTAGCGGGAAAATG---ATGGAGATAGGA--
----------------------GAAATAAAAAACTGCTCTTTTAATATCACCACAAACATAAGAAATAAG
ATGCAGAAAGAATATGCACTTTTTTATAAACTTGATGTAGTACCAATAGAT---AATGAG----------
--------------------AATAAGACTAATACCAGC---TATAGGTTGATAAGTTGTAACACCTCAGT
CATTACACAGGCCTGTCCAAAGGTATCCTTTCAGCCAATTCCCATACATTATTGTACCCCGGCTGGTTTT
GCGATTCTAAAGTGTAACGATAAGAAGTTCAATGGAACAGGACCATGTACAAATGTCAGCACAGTACAAT
GTACACATGGAATTAGGCCAGTAGTATCAACCCAACTGCTGTTAAATGGCAGTCTAGCAGAAGAAGAGGT
AGTAATTAGATCTGAAAATTTCACGGACAATGCTAAAACCATAATAGTACAGCTGAAAGAATCTGTAGAA
ATTAATTGTACAAGACCCAACAACAATACAAGAAAAAGTATACATATAGGACCAGGGAGAGCATTTTATA
CAACAGGAGAAATAATAGGAGAGATTAGACAAGCACACTGTAACCTTAGTAGAACAAAATGGGATAACAC
TTTAAGACAGATAGTTAAAAAATTAAGAGAA------CAATTTAAG------AATAAAACAATAGTCTTT
AATCAATCC---TCAGGAGGGGACCCAGAAATTGTAACGCACAGTTTTAATTGTGGAGGGGAATTTTTCT
ACTGTAATTCATCACCACTGTTTAATAGTACTTGG------------AATAGTACACAACTGTTTAATAG
T---GCTGAG------------------------AATGGTACTGAAGGGTCAAATAGC---------ACA
ATTACACTCCAATGCAGAATAAAACAAATTATAAACATGTGGCAGGAAGTAGGAAAAGCAATGTATGCCC
CTCCCATCAGAGGACAAATTAAATGTTCATCAAATATTACAGGGCTGCTATTAACAAGAGATGGTGGT--
-GGTAATGACACGAATAGGACC---------ACCGAGACCTTCAGACCTGGAGGGGGAGATATGAGGGAC
AATTGGAGAAGTGAATTATATAAATATAAAGTAGTAAAAATTGAACCATTAGGAGTAGCACCCACCAAGG
CAAAGAGAAGAGTGGTGCAGAGAGAAAAAAGA---GCAGTGGGA---ATAGGAGCTGTGTTCCTTGGGTT
CTTGGGAGCAGCAGGAAGCACTATGGGCGCAGCGTCAATAACGCTGACGGTACAGGCCAGACTATTATTG
TCTGGTATAGTGCAACAGCAGAACAATTTGCTGAGGGCTATTGAGGCGCAACAGCACCTGTTGCAACTCA
CAGTCTGGGGCATCAAGCAGCTCCAGGCAAGAGTCCTGGCTGTGGAAAGATACCTAAGGGATCAACAGCT
CCTGGGAATTTGGGGTTGCTCTGGAAAACTCATTTGCACCACTACTGTGCCTTGGAATGCTAGTTGGAGT
---AATAAATCTCTGGATCAGATTTGGGATAACATGACCTGGATGGAGTGGGAAAGAGAAATTGACAATT
ACACAAGCTTAATATACACCTTAATTGAAGAATCGCAAAACCAACAAGAAAAGAATGAACTAGAATTATT
GGAATTAGATAAATGGGCAAGTTTGTGGAGTTGGTTTGACATAACAAACTGGCTGTGGTATATAAAAATA
TTCATAATGATAGTAGGAGGCTTGGTAGGTTTAAGAATAGTTTTTGCTGTACTTTCTATAGTGAATAGAG
TTAGGCAGGGATATTCACCATTATCGTTTCAGACCCGCCTCCCAACCCCGAGGGGACCCGACAGGCCCGA
AGGAATCGAAGAAGAAGGTGGAGAGAGAGACAGAGGCAGATCCATTCGATTAGTGGATGGATTCTTAGCA
CTTATCTGGGACGACCTGAGGAGCCTGTGCCTCTTCAGCTACCACCGCTTGAGCGACTTACTCTTGATTG
CAACGAGGACTGTGGAACTTCTGGGA---CGCAGGGGGTGGGAAATCCTCAAATATTGGTGGAATCTCCT
ACAATATTGGAGTCAGGAACTAAAGAATAGTGCTGTTAGCTTGCTCAATGCCACAGCCATAGCAGTAGCT
GAGGGGACAGATAGGGTTATAGAAGTATTACAAAGAGCTTTTAGAGCTATTCTCCGCATACCTACCAGAA
TAAGACAGGGCTTCGAAAGGGCTTTGCTA
>EU744109 
ATGAGAGTGAAGGGGATCAGGAAGAATTATCATCAC---TTGTGGAGATGGGGCACC-------------
--------ATGCTCCTTGGGATATTAATGATCTGTAATGCTGCA---GAACAATTGTGGGTCACAGTCTA
TTATGGGGTACCAGTGTGGAAAGAAGCAACCACCACTTTATTTTGTGCATCAGATGCTAAAGCATATGAT
ACAGAGGTACACAATGTTTGGGCCACACATGCCTGTGTACCCACAGACCCCAACCCTCAAGAAGTAGAAT
TGGAAAATGTGACAGAAAATTTTAACATGTGGAAAAATAACATGGTAGAACAGATGCATGAGGATATAAT
CAGTTTATGGGATCAAAGCCTAAAGCCATGTGTAAAATTAACCCCACTCTGTGTTACTTTAAATTGCACT
GAC------------------------------------------------TTGAACAATACTACTACT-
--------------------GACTTGAACAATACTACTAATTCCCTTAATAGTAGCGAGGGAAAAGGA--
----------------------GAAATAAAGAACTGCTCTTTCAATATCACCACAAGCATAAGAGATAAG
GTACAGAAAGAATATGCATTGTTTTATAAACTTGATGTAGTACCAATAGAT---GATGAT----------
-----------------------------AATACCAGC---TATAGGTTGATAAGTTGTAACACCTCAGT
CATTACCCAGGCCTGTCCAAAGGTATCCTTTGACCCAATTCCCATACATTATTGTGCCCCGGCTGGTTTT
GCGATTCTAAAATGTAAAGATAAGAAGTTCAAGGGAACAGGACCATGTACAAAAGTCAGCACAGTACAAT
GTACACATGGAATTAGGCCAGTAGTATCAACTCAACTGCTGTTAAATGGCAGTCTAGCAGAAGAAGAGGT
AGTAATTAGATCTGAAAATTTCACGGACAATGCTAAAATCATAATAGTACAGCTGAACAAATCTGTAGAA
ATTAATTGTACAAGACCCAACAACAATACAAGAAAAAGTATAAATATAGGACCAGGGAGAGCATTTTATA
CAACAGGAGAAATAATAGGAGATATAAGGCAAGCACATTGTAACCTTAGTAGAGCAAGATGGAATGATAC
TTTAAAACAGATAGTTATAAAATTAAGAGAA------CAATTTGGG------AATAAAACAATAGTTTTT
AATCAATCC---TCAGGAGGGGACCCAGAAATTGTAATGCACAGTTTTAATTGTGGAGGGGAATTTTTCT
ACTGTAATTCAACACAATTGTTTAATAGTATTTGG------------ATGACTAATAGTACTTGGAAGGA
T---------------------------------AATAGCACTGAAAAA------------------AAT
ATCATACTCCCATGCAGAATAAAACAAATTATAAACATGTGGCAAGAAGTAGGAAAAGCAATGTATGCCC
CTCCCATCAGAGGACAAATTAGATGTTCAACAAATATCACAGGGCTGCTATTAACAAGAGATGGTGGAGA
TGCCGGGGACAACGGGACC------------ACCGAGATCTTCAGACCGGGAGGAGGAGATATGAGGGAC
AATTGGAGAAGTGAATTATATAAATATAAAGTAGTAAAAATTGAACCATTAGGAGTAGCACCCACTAGGG
CAAGGAGAAGAGTGGTGCAGAGAGAAAAAAGA---GCAGTGGGA---CTAGGAGCTTTGTTCCTTGGGTT
CTTGGGAGCAGCAGGAAGCACTATGGGCGCAGCGTCAATGACGCTGACGGTACAGGCCAGACAATTATTG
TCTGGTATAGTGCAGCAGCAAAACAACTTGCTGAGGGCTATTGAGGCGCAACAGCATCTGTTGCAACTCA
CAGTCTGGGGTATCAAGCAGCTCCAGGCAAGAGTCCTGGCTGTGGAAAGATACCTAAAGGATCAACAGCT
CCTAGGGATTTGGGGTTGCTCTGGAAAACTCATTTGCACCACTGCTGTGCCTTGGAATACTAGTTGGAGT
---AATAAATCTCTGGATAAGATTTGGAATAACATGACCTGGATGGAGTGGGAAAGAGAAATTGACAATT
ACACAGACTTAATATACACCTTAATTGAAAACTCACAGAACCAGCAAGAAAAGAATGAACAAGAATTATT
GGAATTAGACAAGTGGGCAAGTTTGTGGAATTGGTTTGATATATCAAAATGGCTGTGGTATATAAAAATA
TTCATAATGATAGTAGGAGGTTTGGTAGGTTTAAGAATAGTTTTTTCTGTACTTTCTATAGTGAATAGAG
TTAGGCAGGGATACTCACCATTATCATTTCAGACCCGCCTCCCAGCCCAGAGGGGACCCGACAGGCCCGA
AGGAATCGAAGAAGAAGGTGGAGAGAGAGACAGAGACAGATCCGGACAATTAGTGGATGGATTCTTAGCA
ATTATTTGGGTGGACCTACGGAGCCTGTGCCTCTTCAGCTACCACCGCTTGAGAGACTTACTCTTGATTG
TAGCGAGGAGTGTGGAACTTCTGGGA---CGCAGGGGGTGGGGAGTCCTCAAATATTGTTGGAATCTCCT
GCAGTACTGGAGTCAGGAAATAAGGAAGAGTGCTGTTAGCTTGCTCAATGCCACAGCTATAGCAGTAGCT
GAGGGGACAGATAGGGTTATAGAAGTAGTACAAAGAATTTATAGAGCTTTTCTCCACATACCTAGAAGAA
TAAGACAGGGCTTAGAAAGGGCTTTGCAA
>EU744110 
ATGAGAGTGAAGGGGATCAGGAAGAATTATCAGCAC---TTGTGGAGATGGGGCACC-------------
--------ATGCTCCTTGGGATGTTAATGATCTGTAATGCGGCA---GAACAATTGTGGGTCACAGTCTA
TTATGGGGTACCAGTGTGGAAAGAAGCAACCACCACTTTATTTTGTGCATCGGATGCTAAAGCATATGAT
ACAGAGGTACACAATGTTTGGGCCACACATGCCTGTGTACCCACAGACCCCAACCCTCAAGAAGTAGAAT
TGGGAAATGTGACAGAAAATTTTAACATGTGGAAAAATAACATGGTAGAACAGATGCATGAGGATATAAT
CAGTTTATGGGATCAAAGCCTAAAGCCATGTGTAAAATTAACCCCACTCTGTGTTACTTTAAATTGCACT
GAC------TTG---------------------------AAC------------AAT------ACTACTA
CTGACTTGAACAATACTGCTAATACCCAT------AATAGTAGCGAGGGAAAG---ATGGAAAAAGGA--
----------------------GAAATAAAGAACTGCTCTTTCAATATCACCACAAGCATAAGAGATAAG
GTACAGAAAGAATATGCATTGTTTTATAAACTTGATGTAGTACCAATAGAT---GATGAT----------
--------------------AAT---------ACCAGA---TATAGGTTGATAAGTTGTAACACCTCAGT
CATTACCCAGGCCTGTCCAAAGGTATCCTTTGACCCAATTCCCATACATTATTGTGCCCCGGCTGGTTTT
GCGATTCTAAAATGTAACGATAAGAAGTTCAAGGGAACAGGACCATGTAAAAAAGTCAGCACAGTACAAT
GTACACATGGAATTAGGCCAGTAGTATCAACTCAACTGCTGTTAAATGGCAGTCTAGCAGAAGAAGAGGT
AGTAATTAGATCTGAAAATTTCACGAACAATGCTAAAATCATAATAGTACAGCTGAACAAAGCTGTAGAA
ATTAATTGTACAAGACCCAACAACAATACAAGAAAAAGTATAAATATAGGACCAGGGAGAGCATTTTATA
CAACAGGAGAAATAATAGGAGATATAAGGCAAGCACATTGTAACCTTAGTAGAGCAGAATGGAATGATAC
TTTAAAACAGATAGTAATAAAATTAAGAGAA------CAATTTGGG------AATAAAACAATAGTTTTT
AATCAATCC---TCAGGAGGGGACCCAGAAATTGTAATGCACAGTTTTAATTGTGGAGGGGAATTTTTCT
ACTGTGATTCAACACAATTGTTTAATAGTACTTGG------------ATGGCTAATAGTACTTGGGAGAA
TGAT------------------------------AATAGCACTGAAGGA------------------AAT
ATCATGCTCCCATGCAGAATAAAACAAATTATAAACATGTGGCAGAAAGTAGGAAAAGCAATGTATGCCC
CTCCCATCAGAGGACAAATTAGATGTTCAACAAATATCACAGGGCTGCTATTAACAAGAGATGGTGGG--
----GACAACAGCGAGACC------------ACCGAGATCTTCAGACCTGGAGGAGGAAATATGAGGGAC
AATTGGAGAAGTGAATTATATAAATATAAAGTAGTAAAAATTGAACCATTAGGAGTAGCACCCACTAGGG
CAAGGAGAAGAGTGGTGCAAAGAGAAAAAAGA---GCAGTGGGA---CTAGGAGCTTTGTTCCTTGGGTT
CTTGGGAGCAGCAGGAAGCACTATGGGCGCAGCGTCAATGACGCTGACGGTACAGGCCAGACAATTATTG
TCTGGTATAGTGCAGCAGCAAAACAACTTGCTGAGGGCTATTGAGGCGCAACAGCATCTGTTGCAACTCA
CAGTCTGGGGTATCAAGCAGCTCCAGGCAAGAGTCCTGGCTGTGGAAAGATACCTAAAGGATCAACAGCT
CCTAGGGATTTGGGGTTGCTCTGGAAAACTCATTTGCACCACTGCTGTGCCTTGGAATACTAGTTGGAGT
---AATAAATCTCTGAATCAGATTTGGGATAACATGACCTGGATGGAGTGGGAAAGAGAAATTGACAACT
ACACAGGCTTAATATACACCTTAATTGAAAAATCACAGAACCAGCAAGAAAAGAATGAACAAGAACTATT
GGAATTAGATAAGTGGGCAAGTTTGTGGAATTGGTTTAATATATCAAACTGGCTGTGGTATATAAAAATA
TTCATAATGATAGTAGGAGGTTTGGTAGGTTTAAGAATAGTTTTTTCTGTACTTTCTATAGTGAATAGAG
TTAGGCAGGGATATTCACCATTATCATTTCAGACCCGCCTCCCAGCCCCGAGGGGACCCGACAGGCCCGA
AGGAACCGAAGAAGAAGGTGGAGAGAGAGACAGAGACAGATCCGGACAATTAGTGGATGGATTCTTAGCA
ATTATTTGGGTGGACCTGCGGAACCTGTGCCTCTTCAGCTACCACCGCTTGAGAGACTTACTCTTGATTG
TAGCGAGGAGTGTGGAACTTCTGGGA---CGCAGGGGGTGGGGAGTCCTCAAATATTGGTGGAATCTCCT
GCAGTACTGGAGTCAGGAAATAAAGAATAGTGCTGTTAGCTTGCTCAATGCCACAGCTATAGCAGTAGCT
GAGGGGACAGATAGGGTTATAGAAGTAGTACAAAGAATTTATAGAGCTTTTCTCCACATACCTAGAAGAA
TAAGACAGGGCTTAGAAAGGGCTTTGCAA
>EU744103 
ATGAGAGTGAAGGGGATCAGGAAGAATTATCATCAC---TTGTGGAGATGGGGCACC-------------
--------ATGCTCCTTGGGATATTAATGATCTGTAGTGCTGCA---GAACAATTGTGGGTCACAGTCTA
TTATGGGGTACCAGTGTGGAAAGAAGCAACCACCACTTTATTTTGTGCATCAGATGCTAAAGCATATGAT
ACAGAGGTACACAATGTTTGGGCCACACATGCCTGTGTACCCACAGACCCCAACCCTCAAGAAGTAGAAT
TGGGAAATGTGACAGAAAATTTTAACATGTGGAAAAATAACATGGTAAAACAGATGCATGAGGATATAAT
CAGTTTATGGGATCAAAGCCTAAAGCCATGTGTAAAATTAACCCCACTCTGTGTTATTTTAAATTGCACT
GAC------TTG---------------------------AAC------------AAT------GCTACT-
--------------------AATACCCCT------AATAGTAGCGAGGGAAAG---ATGGAAACAGGA--
----------------------GAAATAAAGAACTGCTCTTTCAATATCACCACAAGCATAAGAGATAAG
GTACAGAAAGAATATGCATTGTTTTATAAACTTGATGTAGTACCAATAGAT---GATGAT----------
--------------------AAT---------ACCAGC---TATAGGTTGAGAAGTTGTAACACCTCAGT
CATTACCCAGGCCTGTCCAAAGGTATCCTTTGACCCAATTCCCATACATTATTGTGCCCCGGCTGGTTTT
GCGATTCTAAAATGTAAAGATAAGAAGTTCAAGGGAACAGGACCATGTAAAAATGTCAGCACAGTACAAT
GTACACATGGAATTAGGCCAGTAGTATCAACTCAACTGCTGTTAAATGGCAGTCTAGCAGAAGAAGAGGT
AGTAATTAGATCTGAAAATTTCACGAACAATGCTAAAATCATAATAGTACAGCTGAACAAATCTGTAGAA
ATTAATTGTACAAGACCCAACAACAATACAAGAAAAAGTATAAATATAGGACCAGGGAGAGCATTTTATA
CAACAGGAGAAATAATAGGAGATATAAGGCAAGCACATTGTAACCTTAGTAGAGCAAAATGGAATGATAC
TTTAAAACAGATAGTTATAAAATTAAGAGAA------CAATTTAGG------AATAAAACAATAGTTTTT
AATCAATCC---TCAGGAGGGGACCCAGAAATTGTAATGCACAGTTTTAATTGTGGAGGGGAATTTTTCT
ACTGTAATTCAACACAATTGTTTAATAGTACTTGG------------ATGGCTAATAGTACTTGGGAGAA
T---------------------------------GATAATAGCACTGAAGAA---------------AAT
ATCACACTCCCATGCAGAATAAAACAAATTATAAACATGTGGCAGGAAGTAGGAAAAGCAATGTATGCCC
CTCCCATCAGAGGACAAATTAGATGTTCAACAAATATCACAGGGCTGCTATTAACAAGAGATGGTGGG--
----GACAACGGGACC---------------ACCGAGATCTTCAGACCTGGAGGAGGAGATATGAGGGAC
AATTGGAGAAGTGAATTATATAAATATAAAGTAGTAAAAATTGAACCATTAGGAGTAGCACCCACTAGGG
CAAAGAGAAGGGTGGTGCAAAGAGAAAAAAGA---GCAGCGGGA---CTAGGAGCTTTGTTCCTTGGGTT
CTTGGGAGCAGCAGGAAGCACTATGGGCGCAGCGTCAATGACGCTGACGGTACAGGCCAGACAATTATTG
TCTGGTATAGTGCAGCAGCAAAACAACTTGCTGAGGGCTATTGAGGCGCAACAGCATCTGTTGCAACTCA
CAGTCTGGGGTATCAAGCAGCTCCAGGCAAGAGTCCTGGCTGTGGAAAGATACCTAAAGGATCAACAGCT
CCTAGGGATTTGGGGTTGCTCTGGAAAACTCATTTGCACCACTACTGTGCCTTGGAATACTAGTTGGAGT
---AATAAATCTCTGGATCAGATTTGGGATAACATGACCTGGATGGAGTGGGAAAGAGAAATTGACAATT
ACACAGGCTTAATATACACCTTAATTGAAAAATCACAGAACCAGCAAGAAAAGAATGAACAAGAATTATT
GGAATTAGATAAGTGGGCAAGTTTGTGGAATTGGTTTGATATATCAAACTGGCTGTGGTATATAAAAATA
TTCATAATGATAGTAGGAGGTTTGGTAGGTTTAAGAATAGCTTTTTCTGTACTTTCTATAGTGAATAGAG
TTAGGCAGGGATACTCACCATTATCATTTCAGACCCGCCTCCCAGCCCCGAGGGGACCCGACAGGCCCGA
AGGAATCGAAGAAGAAGGTGGAGAGAGAGACAGAGACAGATCCGGTCACTTAGTGGATGGATTCTTAGCA
ATTATTTGGGTCGAACTGCGGAGCCTGTGCCTCTTCAGCTACCACCGCTTGAGAGACTTACTCTTGATTG
TAGCGAGGATTGTGGAACTTCTGGGA---CGCAGGGGGTGGGGAGTCCTCAAATATTGGTGGAATCTCCT
GCAGTACTGGAGTCAGGAAATAAAGAAGAGTGCTGTTAGCTTGCTCAATGCCACAGCTATAGCAGTAGCT
GAGGGGACAGATAGGGTTATAGAAGTAGTACAAAGAACTTATAGAGCTTTTCTCCACATACCTAGAAGAA
TAAGACAGGGCTTAGAAAGGGCTTTGCAA
>EU744098 
ATGAGAGTGAAGGGGATCAGGAAGAATTATCATCAC---TTGTGGAGATGGGGCACC-------------
--------ATGCTCCTTGGGATATTAATGATCAGTAGTGCTGCA---GAACAATTGTGGGTCACAGTCTA
TTATGGGGTACCAGTGTGGAAAGAAGCAACCACCACTTTATTTTGTGCATCGGATGCTAAAGCATATGAT
ACAGAGGTACACAATGTTTGGGCCACACATGCCTGTGTACCCACAGACCCCAACCCTCAAGAAGTAGAAT
TGGGAAATGTGACAGAAAATTTTAACATGTGGAAAAATAACATGGTAGAACAGATGCATGAGGATATAAT
CAGTTTATGGGATCAAAGCCTAAAGCCATGTGTAAAATTAACCCCACTCTGTGTTACTTTAAATTGCACT
GAC------TTG---------------------------AAC------------AAT------GCTACT-
--------------------AATACCCCT------AATAGTAGCGAGGGAAAG---ATGGAAACAGGA--
----------------------GAAATAAAGAACTGCTCTTTCAATATCACCACAAGCATAAGAGAAAAG
GTACAGAAAGAATATGCATTGTTTTATAAACTTGATGTAGTACCAATAGAT---GATGAT----------
--------------------AAT---------ACCAGC---TATAGGTTGATAAGTTGTAACACCTCAGT
CATTACCCAGGCCTGTCCAAAGGTATCCTTTGACCCAATTCCCATACATTATTGTGCCCCGGCTGGTTTT
GCGATTCTAAAATGTAAAGATAAGAAGTTCAAGGGAACAGGACCATGTAAAAATGTCAGCACAGTACAAT
GTACACATGGAATTAGGCCAGTAGTATCAACTCAACTGCTGTTAAATGGCAGTCTAGCAGAAGAAGAGGT
AGTAATTAGATCTGAAAATTTCACGAACAATGCTAAAATCATAATAGTACAGCTGAACAAATCTGTAGAA
ATTAATTGTACAAGACCCAACAACAATACAAGAAAAAGTATAAATATAGGACCAGGGAGAGCATTTTATA
CAACAGGAGAAATAATAGGAGATATAAGGCAAGCACATTGTAACCTTAGTAGAGCAAAATGGAATGATAC
TTTAAAACAGATAGTTATAAAATTAAGAGAA------CAATTTAGG------AATAAAACAATAGTTTTT
AATCAATCC---TCAGGAGGGGACCCAGAAATTGTAATGCACAGTTTTAATTGTGGAGGAGAATTTTTCT
ACTGTAATTCAACACAATTGTTTAATAGTACTTGG------------ATGGCTAATAGTACTTGGGAGAA
T---------------------------------GATAATAGCACTGAAGAA---------------AAT
ATCACACTCCCATGCAGAATAAAACAAATTATAAACATGTGGCAGGAAGTGGGAAAAGCAATGTATGCCC
CTCCCATCAGAGGACAAATTAGATGTTCAACAAATATCACAGGGCTGCTATTAACAAGAGATGGTGGG--
----GACAACGGGAAC---------------ACCGAGATCTTCAGACCTGGAGGAGGAGATATGAGGGAC
AATTGGAGAAGTGAATTATATAAATATAAAGTAGTAAAAATTGAACCATTAGGAGTAGCACCCACTAGGG
CAAAGAGAAGAGTGGTACAAAGAGAAAAAAGA---GCAGCGGGA---CTAGGAGCTTTGTTCCTTGGGTT
CTTGGGAGCAGCAGGAAGCACTATGGGCGCAGCGTCAATGACGCTGACGGTACAGGCCAGACAATTATTG
TCTGGTATAGTGCAGCAGCAAAACAACTTGCTGAGGGCTATTGAGGCGCAACAGCATCTGTTGCAACTCA
CAGTCTGGGGTATCAAGCAGCTCCAGGCAAGAGTCCTGGCTGTGGAAAGATACCTAAAGGATCAACAGCT
CCTAGGGATTTGGGGTTGCTCTGGAAAACTCATTTGCACCACTGCTGTGCCTTGGAATACTAGTTGGAGT
---AATAAATCTCTGGATCAGATTTGGGATAACATGACCTGGATGGAGTGGGAAAGAGAAATTGACAATT
ACACAGGCTTAATATACACCTTAATTGAAAAATCACAGAACCAGCAAGAAAAGAATGAACAAGAATTATT
GGAATTAGATAAGTGGGCAAGTTTGTGGAATTGGTTTGATATATCAAACTGGCTGTGGTATATAAAAATA
TTCATAATGATAGTAGGAGGTTTGGTAGGTTTAAGAATAGCTTTTTCTGTACTTTCTATAGTGAATAGAG
TTAGGCAGGGATACTCACCATTATCATTTCAGACCCGCCTCCCAGCCCCGAGGGGACCCGACAGGCCCGA
AGGAATCGAAGAAGAAGGTGGAGAGAGAGACAGAGACAGATCCAGTCAATTAGTGGATGGATTCTTAGCA
ATTATTTGGGTCGACCTACGGAGCCTGTGCCTCTTCAGCTACCACCGCTTGAGAGACTTACTCTTGATTG
TAGCGAGGATTGTGGAACTTCTGGGA---CGCAGGGGGTGGGGAGTCCTCAAATATTGGTGGAATCTCCT
GCAGTACTGGAGTCAGGAAATAAAGACGAGTGCTGTTAGCTTGCTCAATGCCACAGCTATAGCAGTAGCT
GAGGGGACAGATAGGGTTATAGAAGTAGTACAAAGAACTTATAGAGCTTTTCTCCACATACCTAGAAGAA
TAAGACAGGGCTTAGAAAGGGCTTTGCAA
>EU744100 
ATGAGAGTGAAGGGGATCAGGAAGAATTATCATCAC---TTGTGGAGATGGGGCACC-------------
--------ATGCTCCTTGGGATATTAATGATCTGTAGTGCTGCA---GAACAATTGTGGGTCACAGTCTA
TTATGGGGTACCAGTGTGGAAAGAAGCAACCACCACTTTATTTTGTGCATCAAATGCTAAAGCATATGAT
ACAGAGGTGCACAATGTTTGGGCCACACATGCCTGTGTACCCACAGACCCCAACCCTCAAGAAGTAGAAT
TGGGAAATGTGACAGAAAATTTTAACATGTGGAAAAATAACATGGTAGAACAGATGCATGAGGATATAAT
CAGTTTATGGGATCAAAGCCTAAAGCCATGTGTAAAATTAACCCCACTCTGTGTTACTTTAAATTGCACT
GAC------TTG---------------------------AAC------------AAT------GCTACT-
--------------------AATACCCCT------AATAGTAGCGAGGGAAAG---ATGGAAACAGGA--
----------------------GAAATAAAGAACTGCTCTTTCAATATCACCACAAGCATAAGAGATAAG
GTACAGAAAGAATATGCATTGTTTTATAAACTTGATGTAGTACCAATAGAT---GATGAT----------
--------------------AAT---------ACCAGC---TATAGGTTGATAAGTTGTAACACCTCAGT
CATTACCCAGGCCTGTCCAAAGGTATCCTTTGACCCAATTCCCATACATTATTGTGCCCCGGCTGGTTTT
GCGATTCTAAAATGTAAAGATAAGAAGTTCAAGGGAACAGAACCATGTAAAAATGTCAGCACAGTACAAT
GTACACATGGAATTAGGCCAGTAGTATCAACTCAACTGCTGTTAAATGGCAGTCTAGCAGAAGAAGAGGT
AGTAATTAGATCTGAAAATTTCACGAACAATGCTAAAATCATAATAGTACAGCTGAACAAATCTGTAGAA
ATTAATTGTACAAGACCCAACAACAATACAAGAAAAAGTATAAATATAGGACCAGGGAGAGCATTTTATA
CAACAGGAGAAATAATAGGAGATATAAGGCAAGCACATTGTAACCTTAGTAGAGCAAAATGGAATGATAC
TTTAAAACAGATAGTTATAAAATTAAGAGAA------CAATTTAGG------AATAAAACAATAGTTTTT
AATCAATCC---TCAGGAGGGGACCCAGAAATTGCAATGCACAGTTTTAATTGTGGAGGGGAATTTTTCT
ACTGTAATTCAACACAATTGTTTAATAGTACTTGG------------ATGGCTAATAGTACTTGGGAGAA
T---------------------------------GATAATAGCACTGAAGAA---------------AAT
ATCACACTCCCATGCAGAATAAAACAAATTATAAACATGTGGCAGGAAGTAGGAAAAGCAATGTATGCCC
CTCCCATCAGAGGACAAATTAGATGTTCAACAAATATCACAGGGCTGCTATTAACAAGAGATGGTGGG--
----GACAACGGGACC---------------ACCAAGATCTTCAGACCTGGAGGAGGAGATATGAGGGAC
AATTGGAGAAGTGAATTATATAAATATAAAGTAGTAAAAATTGAACCATTAGGAGTAGCACCCACTAGGG
CAAAGAGAAGAGTGGTGCAGAGAGAAAAAAGA---GCAGCGGGA---CTAGGAGCTTTGTTCCTTGGGTT
CTTGGGAGCAGCAGGAAGCACTATGGGCGCAGCGTCAATGACGCTGACGGTACAGGCCAGACAATTATTG
TCTGGTATAGTGCAGCAGCAAAACAACTTGCTGAGGGCTATTGAGGCGCAACAGCATCTGTTGCAACTCA
CAGTCTGGGGTATCAAGCAGCTCCAGGCAAGAGTCCTGGCTGTGGAAAGATACCTAAAGGATCAACAGCT
CCTAGGGATTTGGGGTTGCTCTGGAAAACTCATTTGCACCACTGCTGTGCCTTGGAACACTAGTTGGAGT
---AATAAATCTCTGGATCAGATTTGGGATAACATGACCTGGATGGAGTGGGAAAGAGAAATTGACAATT
ACACAGGCTTAATATACACCTTAATTGAAAAATCACAGAACCAGCAAGAAAAGAATGAACAAGAATTATT
GGAATTAGATAAGTGGGCAAGTTTGTGGAATTGGTTTGATATATCAAACTGGCTGTGGTATATAAAAATA
TTCATAATGATAGTAGGAGGTTTGGTAGGTTTAAGAATAGCTTTTTCTGTACTTTCTATAGTGAATAGAG
TTAGGCAGGGATACTCACCATTATCATTTCAAACCCGCCTCCCAGCCCCGAGGGGACCCGACAGGCCCGA
AGGAATCGAAGAAGAAGGTGGAGAGAGAGACAGAGACAGATCCGGACAATTAGTGGATGGATTCTTAGCA
ATTATTTGGGTCGATCTGCGGAGCCTGTGCCTCTTCAGCTACCACCGCTTGAGAGACTTACTCTTGATTG
TAGCGAGGATTGTGGAACTTCTGGGA---CGCAGGGGGTGGGGAGTCCTCAAATATTGGTGGAATCTCCT
GCAGTACTGGAGTCAGGAAATAAAGGAGAGTGCTGTTAGCTTGCTCAATGCCACAGCTATAGCAGTAGCT
GAGGGGACAGATAGGGTTATAGAAGTAGTACAAAGAACTTATAGAGCTTTTCTCCACATACCTAGAAGAA
TAAGACAGGGCTTAGAAAGGGCTTTGCAA
>EU744101 
ATGAGAGTGAAGGGGATCAGGAAGAATTATCATCAC---TTGTGGAGATGGGGCACC-------------
--------ATGCTCCTTGGGATATTAATGATCTGTAGTGCTGCA---GAACAATTGTGGGTCACAGTCTA
TTATGGGGTACCAGTGTGGAAAGAAGCAACCACCACTTTATTTTGTGCATCAGATGCTAAAGCATATGAT
ACAGAGGTACACAATGTTTGGGCCACACATGCCTGTGTACCCACAGACCCCAACCCTCAAGAAGTAGAAT
TAGGAAATGTGACAGAAAATTTTAACATGTGGAAAAATAACATGGTAGAACAGATGCATGAGGATATAAT
CAGTTTATGGGATCAAAGCCTAAAGCCATGTGTAAAATTAACCCCACTCTGTGTTACTTTAAATTGCACT
GAC------TTG---------------------------AAC------------AAT------GCTACT-
--------------------AATACCCCT------AATAGTAGCGAGGGAAAG---ATGGAAACAGGA--
----------------------GAAATAAAGAACTGCTCTTTCAATATCACCACAAGCATAAGAGAAAAG
GTACAGAAAGAATATGCATTGTTTTATAAACTTGATGTAGTACCAATAGAT---GATGAT----------
--------------------AAT---------ACCAGC---TATAGGTTGATAAGTTGTAACACCTCAGT
CATTACCCAGGCCTGTCCAAAGGTATCCTTTGACCCAATTCCCATACATTATTGTGCCCCGGCTGGTTTT
GCGATTCTAAAATGTAAAGATAAGAAGTTCAAGGGAACAGGACCATGTAAAAATGTCAGCACAGTACAAT
GTACACATGGAATTAGGCCAGTAGTATCAACTCAACTGCTGTTAAATGGCAGTCTAGCAGAAGAAGAGGT
AGTAATTAGATCTGAAAATTTCACGAACAATGCTAAAATCATAATAGTACAGCTGAACAAATCTGTAGAA
ATTAATTGTACAAGACCCAACAACAATACAAGAAAAAGTATAAATATAGGACCAGGGAGAGCATTTTATA
CAACAGGAGAAATAATAGGAGATATAAGGCAAGCACATTGTAACCTTAGTAGAGCAAAATGGAATGATAC
TTTAAAACAGATAGTTATAAAATTAAGAGAA------CAATTTAGG------AATAAAACAATAGTTTTT
AATCAATCC---TCAGGAGGGGACCCAGAAATTGTAATGCACAGTTTTAATTGTGGAGGGGAATTTTTCT
ACTGTAATTCAACACAATTGTTTAATAGTACTTGG------------ATGGCTAATAGTACTTGGGAGAA
T---------------------------------GATAATAGCACTGAAGAA---------------AAT
ATCACACTCCCATGCAGAATAAAACAAATTATAAACATGTGGCAGGAAGTAGGAAAAGCAATGTATGCCC
CTCCCATCAGAGGACAAATTAGATGTTCAACAAATATCACAGGGCTGCTATTAATAAGAGATGGTGGG--
----GACAACGGGACC---------------ACCGAGATTTTCAGACCTGGAGGAGGAGATATGAGGGAC
AATTGGAGAAGTGAATTATATAAATATAAAGTAGTAAAAATTGAACCATTAGGAGTAGCACCCACTAGGG
CAAAGAGAAGAGTGGTGCAAAGAGAAAAAAGA---GCAGCGGGA---CTAGGAGCTTTGTTCCTTGGGTT
CTTGGGAGCAGCAGGAAGCACTATGGGCGCAGCGTCAATGACGCTGACGGTACAGGCCAGACAATTATTG
TCTGGTATAGTGCAGCAGCAAAACAACTTGCTGAGGGCTATTGAGGCGCAACAGCATCTGTTGCAACTCA
CAGTCTGGGGTATCAAGCAGCTCCAGGCAAGAGTCCTGGCTGTGGAAAGATACCTAAAGGATCAACAGCT
CCTAGGGATTTGGGGTTGCTCTGGAAAACTCATTTGCACCACTGCTGTGCCTTGGAATACTAGTTGGAGT
---AATAAATCTCTGGATCAGATTTGGGATAACATGACCTGGATGGAGTGGGAAAGAGAAATTGACAATT
ACACAGGTTTAATATACACCTTAATTGAAAAATCACAGAACCAGCAAGAAAAGAATGAACAAGAATTATT
GGAATTAGATAAGTGGGCAAGTTTGTGGAATTGGTTTGATATATCAAACTGGCTGTGGTATATAAAAATA
TTCATAATGATAGTAGGAGGTTTGGTAGGTTTAAGAATAGCTTTTTCTGTACTTTCTATAGTGAATAGAG
TTAGGCAGGGATACTCACCATTATCATTTCAGACCCGCCTCCCAGCCCCGAGGGGACCCGACAGGCCCGA
AGGAATCGAAGAAGAAGGTGGAGAGAGAGACAGAGACAGATCCGGTCATTTAGTGGATGGATTCTTAGCA
ATTATTTGGGTCGACCTACGGAGCCTGTGCCTCTTCAGCTACCACCGCTTGAGAGACTTACTCTTGATTG
TAGCGAGGATTGTGGAACTTCTGGGA---CGCAGGGGGTGGGGAGTCCTCAAATATTGGTGGAATCTCCT
GCAGTACTGGAGTCAGGAAATAAGGAAGAGTGCTGTTAGCTTGCTCAATGCCACAGCTATAGCAGTAGCT
GAGGGGACAGATAGGGTTATAGAAGTAGTACAAAGAACTTATAGAGCTTTTCTCCACATACCTAGAAGAA
TAAGACAGGGCTTAGAAAGGGCTTTGCAA
>EU744097 
ATGAGAGTGAAGGGGATCAGGAAGAATTATCATCAC---TTGTGGAGATGGGGCACC-------------
--------ATGCTCCTTGGGATATTAATGATCTGTAGTGCTGCA---GAACAATTGTGGGTCACAGTCTA
TTATGGGGTACCAGTGTGGAAAGAAGCAACCACCACTTTATTTTGTGCATCAGATGCTAAAGCATATGAT
ACAGAGGTACACAATGTTTGGGCCACACATGCCTGTGTACCCACAGACCCCAACCCTCAAGAAGTAGAAT
TGGGAAATGTGACAGAAAATTTTAACATGTGGAAAAATAACATGGTAGAACAGATGCATGAGGATATAAT
CAGTTTATGGGATCAAAGCCTAAAGCCATGTGTAAAATTAACCCCACTCTGTGTTACTTTAAATTGCACT
GAC------TTG---------------------------AAC------------AAT------GCTACT-
--------------------AATACCCCT------AATAGTAGCGAGGGAAAG---ATGGAAACAGGA--
----------------------GAAATAAAGAACTGCTCTTTCAATATCACCACAAGCATAAGAGATAAG
GTACAGAAAGAATATGCATTGTTTTATAAACTTGATGTAGTACCAATAGAT---GATGAT----------
--------------------AAT---------ACCAGC---TATAGGTTGATAAGTTGTAACACCTCAGT
CATTACCCAGGCCTGTCCAAAGGTATCCTTTGACCCAATTCCCATACATTATTGTGCCCCGGCTGGTTTT
GCGATTCTAAAATGTAAAGATAAGAAGTTCAAGGGAACAGGGCCATGTAAAAATGTCAGCACAGTACAAT
GTACACATGGAATTAGGCCAGTAGTATCAACTCAACTGCTGTTAAATGGCAGTCTAGCAGAAGAAGAGGT
AGTAATTAGATCTGAAAATTTCACGAACAATGCTAAAATCATAATAGTACAGCTGAACAAATCTGTAGAA
ATTAATTGTACAAGACCCAACAACAATACAAGAAAAAGTATAAATATAGGACCAGGGAGAGCATTTTATA
CAACAGGAGAAATAATAGGAGATATAAGGCAAGCACATTGTAACCTTAGTAGAGCAAAATGGAATGATAC
TTTAAAACAGATAGTTATAAAATTAAGAGAA------CAATTTAGG------AATAAAACAATAGTTTTT
AATCAATCC---TCAGGAGGGGACCCAGAAATTGTAATGCACAGTTTTAATTGTGGAGGGGAATTTTTCT
ACTGCAATTCAACACAATTGTTTAATAGTACTTGG------------ATGGCTAATAGTACTTGGGAGAA
T---------------------------------GATAATAGCACTGAAGAA---------------AAT
ATCACACTCCCATGCAGAATAAAACAAATTATAAACATGTGGCAGGAAGTAGGAAAAGCAATGTATGCCC
CTCCCATCAGAGGACAAATTAGATGTTCAACAAATATCACAGGGCTGCTATTAACAAGAGATGGTGGG--
----GACAACGGGACC---------------ACCGAGATCTTCAGACCTGGAGGAGGAGATATGAGGGAC
AATTGGAGAAGTGAATTATATAAATATAAAGTAGTAAAAATTGAACCATTAGGAGTAGCACCCACTAGGG
CAAAGAGAAGAGTGGTGCAGAGAGAAAAAAGA---GCAGCGGGA---CTAGGAGCTTTGTTCCTTGGGTT
CTTGGGAGCAGCAGGAAGCACTATGGGCGCAGCGTCAATGACGCTGACGGTACAGGCCAGACAATTATTG
TCTGGTATAGTGCAGCAGCAAAACAACTTGCTGAGGGCTATTGAGGCGCAACAGCATCTGTTGCAACTCA
CAGTCTGGGGTATCAAGCAGCTCCAGGCAAGAGTCCTGGCTGTGGAAAGATACCTAAAGGATCAACAGCT
CCTAGGGATTTGGGGTTGCTCTGGAAAACTCATTTGCACCACTGCTGTGCCTTGGAATACTAGTTGGAGT
---AATAAATCTCTGGATCAGATTTGGGATAACATGACCTGGATGGAGTGGGAAAGAGAAATTGACAATT
ACACAGGCTTAATATACACCTTAATTGAAAAATCACAGAACCAGCAAGAAAAGAATGAACAAGAATTATT
GGAATTAGATAAGTGGGCAAGTTTGTGGAATTGGTTTGATATATCAAACTGGCTGTGGTATATAAAAATA
TTCATAATGATAGTAGGAGGTTTGGTAGGTTTAAGAATAGCTTTTTCTGTACTTTCTATAGTGAATAGAG
TTAGGCAGGGATACTCACCATTATCATTTCAGACCCGCCTCCCAGCCCCGAGGGGACCCGACAGGCCCGA
AGGAATCGAAGAAGAAGGTGGAGAGAGAGACAGAGACAGATCCGGACAATTAGTGGATGGATTCTTAGCA
ATTATTTGGGTCGACCTACGGAGCCTGTGCCTCTTCAGCTACCACCGCTTGAGAGACTTACTCTTGATTG
TAGCGAGGATTGTGGAACTTCTGGGA---CGCAGGGGGTGGGGAGTCCTCAAATATTGGTGGAATCTCCT
GCAGTACTGGAGTCAGGAAATAAAGAAGAGTGCTGTTAACTTGCTCAATGCCACAGCTATAGCAGTAGCT
GAGGGGACAGATAGGGTTATAGAAGTAGTACAAAGAACTTATAGAGCTTTTCTCCACATACCTAGAAGAA
TAAGACAGGGCTTAGAAAGGGCTTTGCAA
>M63929 
ATGAGAGTGACGGAGATCAGGAAGAGTTATCAGCACTGG---TGGAGATGGGGCATC-------------
--------ATGCTCCTTGGGATGTTAATGATCTGTAATGCTGAG---GAAAAATTGTGGGTCACAGTCTA
TTATGGGGTACCTGTGTGGAAAGAAGCAACCACCACTCTATTTTGTGCATCAGATGCTAAAGCATATGAT
ACAGAGGTACATAATGTTTGGGCCACACATGCCTGTGTACCCACAGACCCCAACCCACAAGAAGTAGAAT
TGGAAAATGTGACAGAAAATTTTAACATGTGGAAAAATAACATGGTAGAACAGATGCATGAGGATATAAT
CAGTTTATGGGATCAAAGCCTAAAGCCATGTGTAAAATTAACTCCACTCTGTGTTACTTTAAATTGCACT
GAT------TTGAGGAATGCTACTAAT------------GGG------------AAT------GACACT-
--------------------AATACCACT------AGTAGTAGCAGGGAAATG---ATGGGGGGAGGA--
----------------------GAAATGAAAAATTGCTCTTTCAAAATCACCACAAACATAAGAGGTAAG
GTGCAGAAAGAATATGCACTTTTTTATGAACTTGATATAGTACCAATAGAT---AATAAT----------
--------------------AGT------AATAATAGA---TATAGGTTGATAAGTTGTAACACCTCAGT
CATTACACAGGCCTGTCCAAAGATATCCTTTGAGCCAATTCCCATACATTATTGTGCCCCGGCTGGTTTT
GCGATTCTAAAGTGTAAAGATAAGAAGTTCAATGGAAAAGGACCATGTTCAAATGTCAGCACAGTACAAT
GTACACATGGGATTAGGCCAGTAGTATCAACTCAACTGCTGTTAAATGGCAGTCTAGCAGAAGAAGAGGT
AGTAATTAGATCCGAAAATTTCGCGGACAATGCTAAAACCATAATAGTACAGCTGAATGAATCTGTAGAA
ATTAATTGTACAAGACCCAACAACAATACAAGAAAAAGTATACATATAGGACCAGGCAGAGCATTATATA
CAACAGGAGAAATAATAGGAGATATAAGACAAGCACATTGTAACCTTAGTAGAGCAAAATGGAATGACAC
TTTAAATAAGATAGTTATAAAATTAAGAGAA------CAATTTGGG------AATAAAACAATAGTCTTT
AAGCATTCC---TCAGGAGGGGACCCAGAAATTGTGACGCACAGTTTTAATTGTGGAGGGGAATTTTTCT
ACTGTAATTCAACACAACTGTTTAATAGTACTTGG------------------------------AATGT
T---ACTGAAGAGTCA------------------AATAACACTGTAGAAAATAAC------------ACA
ATCACACTCCCATGCAGAATAAAACAAATTATAAACATGTGGCAGAAAGTAGGAAGAGCAATGTATGCCC
CTCCCATCAGAGGACAAATTAGATGTTCATCAAATATTACAGGGCTGCTATTAACAAGAGATGGTGGT--
----CCAGAGGCAAACAAG------------ACCGAGGTCTTCAGACCTGGAGGAGGAGATATGAGGGAC
AATTGGAGAAGTGAATTATATAAATATAAAGTAGTAAAAATTGAACCATTAGGAGTAGCACCCACCAAGG
CAAAGAGAAGAGTGGTGCAGAGAGAAAAAAGA---GCAGTGGGA---ATAGGAGCTGTGTTCCTTGGGTT
CTTGGGAGCAGCAGGAAGCACTATGGGCGCAGCGTCAATGACGCTGACGGTACAGGCCAGACTATTATTG
TCTGGTATAGTGCAACAGCAGAACAATCTGCTGAGGGCTATTGAGGCGCAACAGCATCTGTTGCAACTCA
CAGTCTGGGGCATCAAGCAGCTCCAGGCAAGAGTCCTGGCTGTGGAAAGATACCTAAGGGATCAACAGCT
CCTGGGAATTTGGGGTTGCTCTGGAAAACTCATTTGCACCACTGCTGTGCCTTGGAATGCTAGTTGGAGT
---AATAAATCTCTGAATAAGATTTGGGATAACATGACCTGGATGGAGTGGGACAGAGAAATTAACAATT
ACACAAGCATAATATATAGCTTAATTGAAGAATCGCAGAACCAACAAGAAAAGAATGAACAAGAATTATT
AGAATTAGACAAATGGGCAAGTTTGTGGAATTGGTTTGACATAACAGAATGGCTGTGGTATATAAAAATA
TTCATAATGATAATAGGAGGCTTGATAGGTTTAAGAATAGTTTTTTCTGTACTTTCTATAATGAATAGAG
TTAGGCAGGGATACTCACCATTATCGTTTCAGACCCACCTCCCAGCCTCGAGGGGACCCGACAGGCCCGG
AGGAATCGAAGAAGAAGGTGGAGAGAGAGACAGAGACAGATCCGGTCCATTAGTGAACGGATTCTTGGCA
CTTATCTGGGTCGATCTGCGGGGCCTGTGCCTCTTCAGTTACCACCGCTTGAGAGACTTACTCTTGATTG
TGACGAGGATTGTGGAACTTCTGGGA---CGCAGGGGGTGGGAATTCCTCAAATATTGGTGGAATCTCCT
ACAGTATTGGAGTCAGGAACTAAAGAATAGTGCTGTTAGCTTGCTCAATACCATAGCCATAGCAGTAGCT
GAAGGGACAGATAGGGTTATAGAAGTATTACAAAGAGCTGTTAGAGCTATTCTCCACATACCTAGAAGAA
TAAGACAGGGATTGGAAAGGGCTTTGCTA
>AY426112 
ATGAGAGTGAAGGAGAAATATCAGCACTTGTGGAGATGGGGGTGGAGATGGGGCACC-------------
--------ATGCTCCTTGGGATGTTGATGATCTGTAGTGCTACA---GAAAAATTGTGGGTCACAGTCTA
TTATGGGGTACCTGTGTGGAAAGAAGCAACCACCACTCTATTTTGTGCATCAGATGCTAAAGCATATGAT
ACAGAGGTACATAATGTTTGGGCCACACATGCCTGTGTACCCACAGACCCCAACCCACAAGAAGTAGAAT
TGGAAAATGTGACAGAAAATTTTAACATGTGGAAAAATAACATGGTAGAACAGATGCATGAGGATATAAT
CAGTTTATGGGATCAAAGCCTAAAGCCATGTGTAAAATTAACTCCACTCTGTGTTACTTTAAATTGCACT
GAT------TTGAGGAATACTACTAAT------------GGG------------AAT------GACACT-
--------------------AATACCACT------AGTAGTAGCAGGGAAATG---ATGGGGGGAGGA--
----------------------GAAATGAAAAATTGCTCTTTCAAAATCACCACAAACATAAGAGGTAAG
GTGCAGAAAGAATATGCACTTTTTTATAAACTTGATATAGTACCAATAGAT---AATAAT----------
--------------------AGT------AATAATAGA---TATAGGTTGATAAGTTGTAACACCTCAGT
CATTACACAGGCCTGTCCAAAGATATCCTTTGAGCCAATTCCCATACATTATTGTGCCCCGGCTGGTTTT
GCGATTCTAAAGTGTAAAGATAAGAAGTTCAATGGAAAAGGACCATGTTCAAAAGTCAGCACAGTACAAT
GTACACATGGGATTAGGCCAGTAGTATCAACTCAACTGCTGTTAAATGGCAGTCTAGCAGAAGAAGAGGT
AGTAATTAGATCCGAAAATTTCGCGGACAATGCTAAAACCATAATAGTACAGCTGAATGAATCTGTAGAA
ATTAATTGTACAAGACCCAACAACAATACAAGAAAAAGTATACATATAGGACCAGGCAGAGCATTATATA
CAACAGGAAAAATAATAGGAGATATAAGACAAGCACATTGTAACCTTAGTAGAGCAAAATGGAATGACAC
TTTAAATAAGATAGTTATAAAATTAAGAGAA------CAATTTGGG------AATAAAACAATAGTCTTT
AAGCATTCC---TCAGGAGGGGACCCAGAAATTGTGACGCACAGTTTTAATTGTGGAGGGGAATTTTTCT
ACTGTAATTCAACACAACTGTTTAATAGTACTTGG------------------------------AATGT
T---ACTGAAGAGTCA------------------AATAACACTGTAGAAAATAAC------------ACA
ATCACACTCCCATGCAGAATAAAACAAATTATAAACATGTGGCAGAAAGTAGGAAGAGCAATGTATGCCC
CTCCCATCAGAGGACAAATTAGATGTTCATCAAATATTACAGGGCTGCTATTAACAAGAGATGGTGGT--
----CCAGAGGACAACAAG------------ACCGAGGTCTTCAGACCTGGAGGAGGAGATATGAGGGAC
AATTGGAGAAGTGAATTATATAAATATAAAGTAGTAAAAATTGAACCATTAGGAGTAGCACCCACCAAGG
CAAAGAGAAGAGTGGTGCAGAGAGAAAAAAGA---GCAGTGGGA---ATAGGAGCTGTGTTCCTTGGGCT
CTTGGGAGCAGCAGGAAGCACTATGGGCGCAGCGTCAATGACGCTGACGGTACAGGCCAGACTATTATTG
TCTGGTATAGTGCAACAGCAGAACAATCTGCTGAGGGCTATTGAGGCGCAACAGCATCTGTTGCGACTCA
CAGTCTGGGGCATCAAGCAGCTCCAGGCAAGAGTCCTGGCTGTGGAAAGATACCTAAGGGATCAACAGCT
CCTGGGAATTTGGGGTTGCTCTGGAAAACTCATTTGCACCACTGCTGTGCCTTGGAATGCTAGTTGGAGT
---AATAAATCTCTGAATAAGATTTGGGATAACATGACCTGGATGGAGTGGGACAGAGAAATTAACAATT
ACACAAGCATAATATATAGCTTAATTGAAGAATCGCAGAACCAACAAGAAAAGAATGAACAAGAATTATT
AGAATTAGACAAATGGGCAAGTTTGTGGAATTGGTTTGAAATAACAGAATGGCTGTGGTATATAAAAATA
TTCATAATGATAATAGGAGGCTTGATAGGTTTAAGAATAGTTTTTTCTGTACTTTCTATAATGAATAGAG
TTAGGCAGGGATACTCACCATTATCGTTTCAGACCCACCTCCCAGCCTCGAGGGGACCCGACAGGCCCGG
AGGAATCGAAGAAGAAGGTGGAGAGAGAGACAGAGACAGATCCGGTCGATTAGTGAACGGATCCTTAGCA
CTTATCTGGGACGATCTGCGGAGCCTGTGCCTCTTCAGCTACCACCGCTTGAGAGACTTACTCTTGATTG
TAACGAGGATTGTGGAACTTCTGGGA---CGCAGGGGGTGGGAAGCCCTCAAATATTGGTGGAATCTCCT
ACAATATTGGAGTCAGGAGCTAAAGAATAGTGCTGTTAGCTTGCTCAATGCCACAGCCATAGCAGTAGCT
GAGGGGACAGATAGGGTTATAGAAGTAGTACAAGGAGCTTGTAGAGCTATTCGCCACATACCTAGAAGAA
TAAGACAGGGCTTGGAAAGGATTTTGCTA
>AY426115 
ATGAGAGTGAAGGAGAAATATCAGCACTTGTGGAGATGGGGGTGGAGATGGGGCACC-------------
--------ATGCTCCTTGGGATGTTGATGATCTGTAGTGCTACA---GAAAAATTGTGGGTCACAGTCTA
TTATGGGGTACCTGTGTGGAAAGAAGCAACCACCACTCTATTTTGTGCATCAGATGCTAAAGCATATGAT
ACAGAGGTACATAATGTTTGGGCCACACATGCCTGTGTACCCACAGACCCCAACCCACAAGAAGTAGAAT
TGGAAAATGTGACAGAAAATTTTAACATGTGGAAAAATAACATGGTAGAACAGATGCATGAGGATATAAT
CAGTTTATGGGATCAAAGCCTAAAGCCATGTGTAAAATTAACTCCACTCTGTGTTACTTTAGATTGCACT
GAT------TTGAGGAATGCTACTAAT------------GGG------------AAT------GACACT-
--------------------AATACCACT------AGTAGTAGCAGGGAAATG---ATGGGGGGAGGA--
----------------------GAAATGAAAAATTGCTCTTTCAAAATCACCACAAACATAAGAGGTAAG
GTGCAGAAAGAATATGCACTTTTTTATAAACTTGATATAGTACCAATAGAT---AATAAT----------
--------------------AGT------AATAATAGA---TATAGGTTGATAAGTTGTAACACCTCAGT
CATTACACAGGCCTGTCCAAAGATATCCTTTGAGCCAATTCCCATACATTATTGTGCCCCGGCTGGTTTT
GCGATTCTAAAGTGTAAAGATAAGAAGTTCAATGGAAAAGGACTATGTTCAAATGTCAGCACAGTACAAT
GTACACATGGGATTAGGCCAGTAGTATCAACTCAACTGCTGTTAAATGGCAGTCTAGCAGAAGAAGAGGT
AGTAATTAGATCCGAAAATTTCGCGGACAATGCTAAAACCATAATAGTACAGCTGAATGAATCTGTAGAA
ATTAATTGTACAAGACCCAACAACAATACAAGAAAAAGTATACATATAGGACCAGGCAGAGCATTATATA
CAACAGGAAAAATAATAGGAGATATAAGACAAGCACATTGTAACCTTAGTAGAGCAAAATGGAATGACAC
TTTAAATAAGATAGTTATAAAATTAAGAGAA------CAATTTGGG------AATAAAACAATAGTCTTT
AAGCATTCC---TCAGGAGGGGACCCAGAAATTGTGACGCACAGTTTTAATTGTGGAGGGGAATTTTTCT
ACTGTAATTCAACACAACTGTTTAATAGTACTTGG------------------------------AATGT
T---ACTGAAGAGTCA------------------AATAACACTGTAGAAAATAAC------------ACA
ATCACACTCCCATGCAGAATAAAACAAATTATAAACATGTGGCAGAAAGTAGGAAGAGCAATGTATGCCC
CTCCCATCAGAGGACAAATTAGATGTTCATCAAATATTACAGGGCTGCTATTAACAAGAGATGGTGGT--
----CCAGAGGACAACAAG------------ACCGAGGTCTTCAGACCTGGAGGAGGAGATATGAGGGAC
AATTGGAGAAGTGAATTATATAAATATAAAGTAGTAACAATTGAACCATTAGGAGTAGCACCCACCAAGG
CAAAGAGAAGAGTGGTGCAGAGAGAAAAAAGA---GCAGTGGGA---ATAGGAGCTGTGTTCCTTGGGTT
CTTGGGAGCAGCAGGAAGCACTATGGGCGCAGCGTCAATGACGCTGACGGTACAGGCCAGACTATTATTG
TCTGGTATAGTGCAACAGCAGAACAATCTGCTGAGGGCTATTGAGGCGCAACAGCATCTGTTGCAACTCA
CAGTCTGGGGCATCAAGCAGCTCCAGGCAAGAGTCCTGGCTGTGGAAAGATACCTAAGGGATCAACAGCT
CCTGGGAATTTGGGGTTGCTCTGGAAAACTCATTTGCACCACTGCTGTGCCTTGGAATGCTAGTTGGAGT
---AATAAATCTCTGAATAAGATTTGGGATAACATGACCTGGATGGAGTGGGACAGAGAAATTAACAATT
ACACAAGCATAATATATAGCTTAATTGAAGAATCGCAGAACCAACAAGAAAAGAATGAACAAGAATTATT
AGAATTAGACAAATGGGCAAGTTTGTGGAATTGGTTTGAAATAACAGAATGGCTGTGGTATATAAAAATA
TTCATAATGATAATAGGAGGCTTGATAGGTTTAAGAATAGTTTTTTCTGTACTTTCTATAATGAATAGAG
TTAGGCAGGGATACTCACCATTATCGTTTCAGACCCACCTCCCAGCCTCGAGGGGACCCGACAGGCCCGG
AGGAATCGAAGAAGAAGGTGGAGAGAGAGACAGAGACAGATCCGGTCGATTAGTGAACGGATCCTTAGCA
CTTATCTGGGACGATCTGCGGAGCCTGTGCCTCTTCAGCTACCACCGCTTGAGAGACTTACTCTTGATTG
TAACGAGGATTGTGGAACTTCTGGGA---CGCAGGGGGTGGGAAGCCCTCAAATATTGGTGGAATCTCCT
ACAATATTGGAGTCAGGAGCTAAAGAATAGTGCTGTTAGCTTGCTCAATGCCACAGCCATAGCAGTAGCT
GAGGGGACAGATAGGGTTATAGAAGTAGTACAAGGAGCTTGTAGAGCTATTCGCCACATACCTAGAAGAA
TAAGACAGGGCTTGGAAAGGATTTTGCTA
>AY426116 
ATGAGAGTGAAGGAGAAATATCAGCACTTGTGGAGATGGGGGTGGAGATGGGGCACC-------------
--------ATGCTCCTTGGGATGTTGATGATCTGTAGTGCTACA---GAAAAATTGTGGGTCACAGTCTA
TTATGGGGTACCTGTGTGGAAAGAAGCAACCACCACTCTATTTTGTGCATCAGATGCTAAAGCATATGAT
ACAGAGGTACATAATGTTTGGGCCACACATGCCTGTGTACCCACAGACCCCAACCCACAAGAAGTAGAAT
TGGAAAATGTGACAGAAAATTTTAACATGTGGAAAAATAACATGGTAGAACAGATGCATGAGGATATAAT
CAGTTTATGGGATCAAAGCCTAAAGCCATGTGTAAAATTAACTCCACTCTGTGTTACTTTAGATTGCACT
GAT------TTGAGGAATGCTACTAAT------------GGG------------AAT------GACACT-
--------------------AATACCACT------AGTAGTAGCAGGGAAATG---ATGGGGGGAGGA--
----------------------GAAATGAAAAATTGCTCTTTCAAAATCACCACAAACATAAGAGGTAAG
GTGCAGAAAGAATATGCACTTTTTTATAAACTTGATATAGTACCAATAGAT---AATAAT----------
--------------------AGT------AATAATAGA---TATAGGTTGATAAGTTGTAACACCTCAGT
CATTACACAGGCCTGTCCAAAGATATCCTTTGAGCCAATTCCCATACATTATTGTGCCCCGGCTGGTTTT
GCGATTCTAAAGTGTAAAGATAAGAAGTTCAATGGAAAAGGACTATGTTCAAATGTCAGCACAGTACAAT
GTACACATGGGATTAGGCCAGTAGTATCAACTCAACTGCTGTTAAATGGCAGTCTAGCAGAAGAAGAGGT
AGTAATTAGATCCGAAAATTTCGCGGACAATGCTAAAACCATAATAGTACAGCTGAATGAATCTGTAGAA
ATTAATTGTACAAGACCCAACAACAATACAAGAAAAAGTATACATATAGGACCAGGCAGAGCAATATATA
CAACAGGAAAAATAATAGGAGATATAAGACAAGCACATTGTAACCTTAGTAGAGCAAAATGGAATGACAC
TTTAAATAAGATAGTTATAAAATTAAGAGAA------CAATTTGGG------AATAAAACAATAGTCTTT
AAGCATTCC---TCAGGAGGGGACCCAGAAATTGTGACGCACAGTTTTAATTGTGGAGGGGAATTTTTCT
ACTGTAATTCAACACAACTGTTTAATAGTACTTGG------------------------------AATGT
T---ACTGAAGAGTCA------------------AATAACACTGTAGAAAATAAC------------ACA
ATCACACTCCCATGCAGAATAAAACAAATTATAAACATGTGGCAGAAAGTAGGAAGAGCAATGTATGCCC
CTCCCATCAGAGGACAAATTAGATGTTCATCAAATATTACAGGGCTGCTATTAACAAGAGATGGTGGT--
----CCAGAGGACAACAAG------------ACCGAGGTCTTCAGACCTGGAGGAGGAGATATGAGGGAC
AATTGGAGAAGTGAATTATATAAATATAAAGTAGTAACAATTGAACCATTAGGAGTAGCACCCACCAAGG
CAAAGAGAAGAGTGGTGCAGAGAGAAAAAAGA---GCAGTGGGA---ATAGGAGCTGTGTTCCTTGGGCT
CTTGGGAGCAGCAGGAAGCACTATGGGCGCAGCGTCAATGACGCTGACGGTACAGGCCAGACTATTATTG
TCTGGTATAGTGCAACAGCAGAACAATCTGCTGAGGGCTATTGAGGCGCAACAGCATCTGTTGCAACTCA
CAGTCTGGGGCATCAAGCAGCTCCAGGCAAGAGTCCTGGCTGTGGAAAGATACCTAAGGGATCAACAGCT
CCTGGGAATTTGGGGTTGCTCTGGAAAACTCATTTGCACCACTGCTGTGCCTTGGAATGCTAGTTGGAGT
---AATAAATCTCTGAATAAGATTTGGGATAACATGACCTGGATGGAGTGGGACAGAGAAATTAACAATT
ACACAAGCATAATATATAGCTTAATTGAAGAATCGCAGAACCAACAAGAAAAGAATGAACAAGAATTATT
AGAATTAGACAAATGGGCAAGTTTGTGGAATTGGTTTGAAATAACAGAATGGCTGTGGTATATAAAAATA
TTCATAATGATAATAGGAGGCTTGATAGGTTTAAGAATAGTTTTTTCTGTACTTTCTATAATGAATAGAG
TTAGGCAGGGATACTCACCATTATCGTTTCAGACCCACCTCCCAGCCTCGAGGGGACCCGACAGGCCCGG
AGGAATCGAAGAAGAAGGTGGAGAGAGAGACAGAGACAGATCCGGTCGATTAGTGAACGGATCCTTAGCA
CTTATCTGGGACGATCTGCGGAGCCTGTGCCTCTTCAGCTACCACCGCTTGAGAGACTTACTCTTGATTG
TAACGAGGATTGTGGAACTTCTGGGA---CGCAGGGGGTGGGAAGCCCTCAAATATTGGTGGAATCTCCT
ACAATATTGGAGTCAGGAGCTAAAGAATAGTGCTGTTAGCTTGCTCAATGCCACAGCCATAGCAGTAGCT
GAGGGGACAGATAGGGTTATAGAAGTAGTACAAGGAGCTTGTAGAGCTATTCGCCACATACCTAGAAGAA
TAAGACAGGGCTTGGAAAGGATTTTGCTA
>AY426114 
ATGAGAGTGAAGGAGAAATATCAGCACTTGTGGAGATGGGGGTGGAGATGGGGCACC-------------
--------ATGCTCCTTGGGATGTTGATGATCTGTAGTGCTACA---GAAAAATTGTGGGTCACAGTCTA
TTATGGGGTACCTGTGTGGAAAGAAGCAACCACCACTCTATTTTGTGCATCAGATGCTAAAGCATATGAT
ACAGAGGTACATAATGTTTGGGCCACACATGCCTGTGTACCCACAGACCCCAACCCACAAGAAGTAGAAT
TGGAAAATGTGACAGAAAATTTTAACATGTGGAAAAATAACATGGTAGAACAGATGCATGAGGATATAAT
CAGTTTATGGGATCAAAGCCTAAAGCCATGTGTAAAATTAACTCCACTCTGTGTTACTTTAAATTGCACT
GAT------TTGAGGAATGCTACTAAT------------GGG------------AAT------GACACT-
--------------------AATACCACT------AGTAGTAGCAGGGAAATG---ATGGGGGGAGGA--
----------------------GAAATGAAAAATTGCTCTTTCAAAATCACCACAAACATAAGAGGTAAG
GTGCAGAAAAAATATGCACTTTTTTATGAACTTGATATAGTACCAATAGAT---AATAAT----------
--------------------AGT------AATAATAGA---TATAGGTTGATAAGTTGTAACACCTCAGT
CATTACACAGGCCTGTCCAAAGATATCCTTTGAGCCAATTCCCATACATTATTGTGCCCCGGCTGGTTTT
GCGATTCTAAAGTGTAAAGATAAGAAGTTCAATGGAAAAGGACTATGTTCAAATGTCAGCACAGTACAAT
GTACACATGGGATTAGGCCAGTAGTATCAACTCAACTGCTGTTAAATGGCAGTCTAGCAGAAGAAGAGGT
AGTAATTAGATCCGAAAATTTCGCGGACAATGCTAAAACCATAATAGTACAGCTGAATGAATCTGTAGAA
ATTAATTGTACAAGACCCAACAACAATACAAGAAAAAGTATACATATAGGACCAGGCAGAGCATTATATA
CAACAGGAAAAATAATAGGAGATATAAGACAAGCACATTGTAACCTTAGTAGAGCAAAATGGAATGACAC
TTTAAATAAGATAGTTATAAAATTAAGAGAA------CAATTTGGG------AATAAAACAATAGTCTTT
AAGCATTCC---TCAGGAGGGGACCCAGAAATTGTGACGCACAGTTTTAATTGTGGAGGGGAATTTTTCT
ACTGTAATTCAACACAACTGTTTAATAGTACTTGG------------------------------AATGT
T---ACTGAAGAGTCA------------------AATAACACTGTAGAAAATAAC------------ACA
ATCACACTCCCATGCAGAATAAAACAAATTATAAACATGTGGCAGAAAGTAGGAAGAGCAATGTATGCCC
CTCCCATCAGAGGACAAATTAGATGTTCATCAAATATTACAGGGCTGCTATTAACAAGAGATGGTGGT--
----CCAGAGGACAACAAG------------ACCGAGGTCTTCAGACCTGGAGGAGGAGATATGAGGGAC
AATTGGAGAAGTGAATTATATAAATATAAAGTAGTAAAAATTGAACCATTAGGAGTAGCACCCACCAAGG
CAAAGAGAAGAGTGGTGCAGAGAGAAAAAAGA---GCAGTGGGA---ATAGGAGCTGTGTTCCTTGGGTT
CTTGGGAGCAGCAGGAAGCACTATGGGCGCAGCGTCAATGACGCTGACGGTACAGGCCAGACTATTATTG
TCTGGTATAGTGCAACAGCAGAACAATCTGCTGAGGGCTATTGAGGCGCAACAGCATCTGTTGCAACTCA
CAGTCTGGGGCATCAAGCAGCTCCAGGCAAGAGTCCTGGCTGTGGAAAGATACCTAAGGGATCAACAGCT
CCTGGGAATTTGGGGTTGCTCTGGAAAACTCATTTGCACCACTGCTGTGCCTTGGAATGCTAGTTGGAGT
---AATAAATCTCTGAATAAGATTTGGGATAACATGACCTGGATGGAGTGGGACAGAGAAATTAACAATT
ACACAAGCATAATATATAGCTTAATTGAAGAATCGCAGAACCAACAAGAAAAGAATGAACAAGAATTATT
AGAATTAGACAAATGGGCAAGTTTGTGGAATTGGTTTGAAATAACAGAATGGCTGTGGTATATAAAAATA
TTCATAATGATAATAGGAGGCTTGATAGGTTTAAGAATAGTTTTTTCTGTACTTTCTATAATGAATAGAG
TTAGGCAGGGATACTCACCATTATCGTTTCAGACCCACCTCCCAGCCTCGAGGGGACCCGACAGGCCCGG
AGGAATCGAAGAAGAAGGTGGAGAGAGAGACAGAGACAGATCCGGTCGATTAGTGAACGGATCCTTAGCA
CTTATCTGGGACGATCTGCGGAGCCTGTGCCTCTTCAGCTACCACCGCTTGAGAGACTTACTCTTGATTG
TAACGAGGATTGTGGAACTTCTGGGA---CGCAGGGGGTGGGAAGCCCTCAAATATTGGTGGAATCTCCT
ACAATATTGGAGTCAGGAGCTAAAGAATAGTGCTGTTAGCTTGCTCAATGCCACAGCCATAGCAGTAGCT
GAGGGGACAGATAGGGTTATAGAAGTAGTACAAGGAGCTTGTAGAGCTATTCGCCACATACCTAGAAGAA
TAAGACAGGGCTTGGAAAGGATTTTGCTA
>AY426111 
ATGAGAGTGAAGGAGAAATATCAGCACTTGTGGAGATGGGGGTGGAGATGGGGCACC-------------
--------ATGCTCCTTGGGATGTTGATGATCTGTAGTGCTACA---GAAAAATTGTGGGTCACAGTCTA
TTATGGGGTACCTGTGTGGAAAGAAGCAACCACCACTCTATTTTGTGCATCAGATGCTAAAGCATATGAT
ACAGAGGTACATAATGTTTGGGCCACACATGCCTGTGTACCCACAGACCCCAACCCACAAGAAGTAGAAT
TGGAAAATGTGACAGAAAATTTTAACATGTGGAAAAATAACATGGTAGAACAGATGCATGAGGATATAAT
CAGTTTATGGGATCAAAGCCTAAAGCCATGTGTAAAATTAACTCCACTCTGTGTTACTTTAAATTGCACT
GAT------TTGAGGAATACTACTAAT------------GGG------------AAT------GACACT-
--------------------AATACCACT------AGTAGTAGCAGGGAAATG---ATGGGGGGAGGA--
----------------------GAAATGAAAAATTGCTCTTTCAAAATCACCACAAACATAAGAGGTAAG
GTGCAGAAAGAATATGCACTTTTTTATAAACTTGATATAGTACCAATAGAT---AATAAT----------
--------------------AGT------AATAATAGA---TATAGGTTGATAAGTTGTAACACCTCAGT
CATTACACAGGCCTGTCCAAAGATATCCTTTGAGCCAATTCCCATACATTATTGTGCCCCGGCTGGTTTT
GCGATTCTAAAGTGTAAAGATAAGAAGTTCAATGGAAAAGGACCATGTTCAAATGTCAGCACAGTACAAT
GTACACATGGGATTAGGCCAGTAGTATCAACTCAACTGCTGTTAAATGGCAGTCTAGCAGAAGAAGAGGT
AGTAATTAGATCCGAAAATTTCGCGGACAATGCTAAAACCATAATAGTACAGCTGAATGAATCTGTAGAA
ATTAATTGTACAAGACCCAACAACAATACAAGAAAAAGTATACATATAGGACCAGGCAGAGCATTATATA
CAACAGGAAAAATAATAGGAGATATAAGACAAGCACATTGTAACCTTAGTAGAGCAAAATGGAATGACAC
TTTAAATAAGATAGTTATAAAATTAAGAGAA------CAATTTGGG------AATAAAACAATAGTCTTT
AAGCATTCC---TCAGGAGGGGACCCAGAAATTGTGACGCACAGTTTTAATTGTGGAGGGGAATTTTTCT
ACTGTAATTCAACACAACTGTTTAATAGTACTTGG------------------------------AATGT
T---ACTGAAGAGTCA------------------AATAACACTGTAGAAAATAAC------------ACA
ATCACACTCCCATGCAGAATAAAACAAATTATAAACATGTGGCAGAAAGTAGGAAGAGCAATGTATGCCC
CTCCCATCAGAGGACAAATTAGATGTTCATCAAATATTACAGGGCTGCTATTAACAAGAGATGGTGGT--
----CCAGAGGACAACAAG------------ACCGAGGTCTTCAGACCTGGAGGAGGAGATATGAGGGAC
AATTGGAGAAGTGAATTATATAAATATAAAGTAGTAAAAATTGAACCATTAGGAGTAGCACCCACCAAGG
CAAAGAGAAGAGTGGTGCAGAGAGAAAAAAGA---GCAGTGGGA---ATAGGAGCTGTGCTCCTTGGGTT
CTTGGGAGCAGCAGGAAGCACTATGGGCGCAGCGTCAATGACGCTGACGGTACAGGCCAGACTATTATTG
TCTGGTATAGTGCAACAGCAGAACAATCTGCTGAGGGCTATTGAGGCGCAACAGCATCTGTTGCAACTCA
CAGTCTGGGGCATCAAGCAGCTCCAGGCAAGAGTCCTGGCTGTGGAAAGATACCTAAGGGATCAACAGCT
CCTGGGAATTTGGGGTTGCTCTGGAAAACTCATTTGCACCACTGCTGTGCCTTGGAATGCTAGTTGGAGT
---AATAAATCTCTGAATAAGATTTGGGATAACATGACCTGGATGGAGTGGGACAGAGAAATTAACAATT
ACACAAGCATAATATATAGCTTAATTGAAGAATCGCAGAACCAACAAGAAAAGAATGAACAAGAATTATT
AGAATTAGACAAATGGGCAAGTTTGTGGAATTGGTTTGAAATAACAGAATGGCTGTGGTATATAAAAATA
TTCATAATGATAATAGGAGGCTTGATAGGTTTAAGAATAGTTTTTTCTGTACTTTCTATAATGAATAGAG
TTAGGCAGGGATACTCACCATTATCGTTTCAGACCCACCTCCCAGCCTCGAGGGGACCCGACAGGCCCGG
AGGAATCGAAGAAGAAGGTGGAGAGAGAGACAGAGACAGATCCGGTCGATTAGTGAACGGATCCTTAGCA
CTTATCTGGGACGATCTGCGGAGCCTGTGCCTCTTCAGCTACCACCGCTTGAGAGACTTACTCTTGATTG
TAACGAGGATTGTGGAACTTCTGGGA---CGCAGGGGGTGGGAAGCCCTCAAATATTGGTGGAATCTCCT
ACAATATTGGAGTCAGGAGCTAAAGAATAGTGCTGTTAGCTTGCTCAATGCCACAGCCATAGCAGTAGCT
GAGGGGACAGATAGGGTTATAGAAGTAGTACAAGGAGCTTGTAGAGCTATTCGCCACATACCTAGAAGAA
TAAGACAGGGCTTGGAAAGGATTTTGCTA
>AY426117 
ATGAGAGTGAAGGAGAAATATCAGCACTTGTGGAGATGGGGGTGGAGATGGGGCACC-------------
--------ATGCTCCTTGGGATGTTGATGATCTGTAGTGCTACA---GAAAAATTGTGGGTCACAGTCTA
TTATGGGGTACCTGTGTGGAAAGAAGCAACCACCACTCTATTTTGTGCATCAGATGCTAAAGCATATGAT
ACAGAGGTACATAATGTTTGGGCCACACATGCCTGTGTACCCACAGACCCCAACCCACAAGAAGTAGAAT
TGGAAAATGTGACAGAAAATTTTAACATGTGGAAAAATAACATGGTAGAACAGATGCATGAGGATATAAT
CAGTTTATGGGATCAAAGCCTAAAGCCATGTGTAAAATTAACTCCACTCTGTGTTACTTTAAATTGCACT
GAT------TTGAGGAATGCTACTAAT------------GGG------------AAT------GACACT-
--------------------AATACCACT------AGTAGTAGCAGGGAAATG---ATGGGGGGAGGA--
----------------------GAAATGAAAAATTGCTCTTTCAAAATCACCACAAACATAAGAGGTAAG
GTGCAGAAAGAATATGCACTTTTTTATGAACTTGATATAGTACCAATAGAT---AATAAT----------
--------------------AGT------AATAATAGA---TATAGGTTGATAAGTTGTAACACCTCAGT
CATTACACAGGCCTGTCCAAAGATATCCTTTGAGCCAATTCCCATACATTATTGTGCCCCGGCTGGTTTT
GCGATTCTAAAGTGTAAAGATAAGAAGTTCAATGGAAAAGGACCATGTTCAAATGTCAGCACAGTACAAT
GTACACATGGGATTAGGCCAGTAGTATCAACTCAACTGCTGTTAAATGGCAGTCTAGCAGAAGAAGAGGT
AGTAATTAGATCCGAAAATTTCGCGGACAATGCTAAAACCATAATAGTACAGCTGAATGAATCTGTAGAA
ATTAATTGTACAAGACCCAACAACAATACAAGAAAAAGTATACATATAGGACCAGGCAGAGCATTATATA
CAACAGGAAAAATAATAGGAGATATAAGACAAGCACATTGTAACCTTAGTAGAGCAAAATGGAATGACAC
TTTAAATAAGATAGTTATAAAATTAAGAGAA------CAATTTGGG------AATAAAACAATAGTCTTT
AAGCATTCC---TCAGGAGGGGACCCAGAAACTGTGACGCACAGTTTTAATTGTGGAGGGGAATTTTTCT
ACTGTAATTCAACACAACTGTTTAATAGTACTTGG------------------------------AATGT
T---ACTGAAGAGTCA------------------AATAACACTGTAGAAAATAAC------------ACA
ATCACACTCCCATGCAGAATAAAACAAATTATAAACATGTGGCAGAAAGTAGGAAGAGCAATGTATGCCC
CTCCCATCAGAGGACAAATTAGATGTTCATCAAATATTACAGGGCTGCTATTAACAAGAGATGGTGGT--
----CCAGAGGACAACAAG------------ACCGAGGTCTTCAGACCTGGAGGAGGAGATATGAGGGAC
AATTGGAGAAGTGAATTATATAAATATAAAGTAGTAAAAATTGAACCATTAGGAGTAGCACCCACCAAGG
CAAAGAGAAGAGTGGTGCAGAGAGAAAAAAGA---GCAGTGGGA---ATAGGAGCTGTGTTCCTTGGGTT
CTTGGGAGCAGCAGGAAGCACTATGGGCGCAGCGTCAATGACGCTGACGGTACAGGCCAGACTATTATTG
TCTGGTATAGTGCAACAGCAGAACAATCTGCTGAGGGCTATTGAGGCGCAACAGCATCTGTTGCAACTCA
CAGTCTGGGGCATCAAGCAGCTCCAGGCAAGAGTCCTGGCTGTGGAAAGATACCTAAGGGATCAACAGCT
CCTGGGAATTTGGGGTTGCTCTGGAAAACTCATTTGCACCACTGCTGTGCCTTGGAATGCTAGTTGGAGT
---AATAAATCTCTGAATAAGATTTGGGATAACATGACCTGGATGGAGTGGGACAGAGAAATTAACAATT
ACACAAGCATAATATATAGCTTAATTGAAGAATCGCAGAACCAACAAGAAAAGAATGAACAAGAATTATT
AGAATTAGACAAATGGGCAAGTTTGTGGAATTGGTTTGAAATAACAGAATGGCTGTGGTATATAAAAATA
TTCATAATGATAATAGGAGGCTTGATAGGTTTAAGAATAGTTTTTTCTGTACTTTCTATAATGAATAGAG
TTAGGCAGGGATACTCACCATTATCGTTTCAGACCCACCTCCCAGCCTCGAGGGGACCCGACAGGCCCGG
AGGAATCGAAGAAGAAGGTGGAGAGAGAGACAGAGACAGATCCGGTCGATTAGTGAACGGATCCTTAGCA
CTTATCTGGGACGATCTGCGGAGCCTGTGCCTCTTCAGCTACCACCGCTTGAGAGACTTACTCTTGATTG
TAACGAGGATTGTGGAACTTCTGGGA---CGCAGGGGGTGGGAAGCCCTCAAATATTGGTGGAATCTCCT
ACAATATTGGAGTCAGGAGCTAAAGAATAGTGCTGTTAGCTTGCTCAATGCCACAGCCATAGCAGTAGCT
GAGGGGACAGATAGGGTTATAGAAGTAGTACAAGGAGCTTGTAGAGCTATTCGCCACATACCTAGAAGAA
TAAGACAGGGCTTGGAAAGGATTTTGCTA
>AY426110 
ATGAGAGTGAAGGAGAAATATCAGCACTTGTGGAGATGGGGGTGGAGATGGGGCACC-------------
--------ATGCTCCTTGGGATGTTGATGATCTGTAGTGCTACA---GAAAAATTGTGGGTCACAGTCTA
TTATGGGGTACCTGTGTGGAAAGAAGCAACCACCACTCTATTTTGTGCATCAGATGCTAAAGCATATGAT
ACAGAGGTACATAATGTTTGGGCCACACATGCCTGTGTACCCACAGACCCCAACCCACAAGAAGTAGAAT
TGGAAAATGTGACAGAAAATTTTAACATGTGGAAAAATAACATGGTAGAACAGATGCATGAGGATATAAT
CAGTTTATGGGATCAAAGCCTAAAGCCATGTGTAAAATTAACTCCACTCTGTGTTACTTTAAATTGCACT
GAT------TTGAGGAATGCTACTAAT------------GGG------------AAT------GACACT-
--------------------AATACCACT------AGTAGTAGCAGGGAAATG---ATGGGGGGAGGA--
----------------------GAAATGAAAAATTGCTCTTTCAAAATCACCACAAACATAAGAGGTAAG
GTGCAGAAAGAATATGCACTTTTTTATGAACTTGATATAGTACCAATAGAT---AATAAT----------
--------------------AGT------AATAATAGA---TATAGGTTGATAAGTTGTAACACCTCAGT
CATTACACAGGCCTGTCCAAAGATATCCTTTGAGCCAATTCCCATACATTATTGTGCCCCGGCTGGTTTT
GCGATTCTAAAGTGTAAAGATAAGAAGTTCAATGGAAAAGGACCATGTTCAAATGTCAGCACAGTACAAT
GTACACATGGGATTAGGCCAGTAGTATCAACTCAACTGCTGTTAAATGGCAGTCTAGCAGAAGAAGAGGT
AGTAATTAGATCCGAAAATTTCGCGGACAATGCTAAAACCATAATAGTACAGCTGAATGAATCTGTAGAA
ATTAATTGTACAAGACCCAACAACAATACAAGAAAAAGTATACATATAGGACCAGGCAGAGCATTATATA
CAACAGGAGAAATAATAGGAGATATAAGACAAGCACATTGTAACCTTAGTAGAGCAAAATGGAATGACAC
TTTAAATAAGATAGTTATAAAATTAAGAGAA------CAATTTGGG------AATAAAACAATAGTCTTT
AAGCATTCC---TCAGGAGGGGACCCAGAAATTGTGACGCACAGTTTTAATTGTGGAGGGGAATTTTTCT
ACTGTAATTCAACACAACTGTTTAATAGTACTTGG------------------------------AATGT
T---ACTGAAGAGTCA------------------AATAACACTGTAGAAAATAAC------------ACA
ATCACACTCCCATGCAGAATAAAACAAATTATAAACATGTGGCAGAAAGTAGGAAGAGCAATGTATGCCC
CTCCCATCAGAGGACAAATTAGATGTTCATCAAATATTACAGGGCTGCTATTAACAAGAGATGGTGGT--
----CCAGAGGACAACAAG------------ACCGAGGTCTTCAGACCTGGAGGAGGAGATATGAGGGAC
AATTGGAGAAGTGAATTATATAAATATAAAGTAGTAAAAATTGAACCATTAGGAGTAGCACCCACCAAGG
CAAAGAGAAGAGTGGTGCAGAGAGAAAAAAGA---GCAGTGGGA---ATAGGAGCTGTGTTCCTTGGGTT
CTTGGGAGCAGCAGGAAGCACTATGGGCGCAGCGTCAATGACGCTGACGGTACAGGCCAGACTATTATTG
TCTGGTATAGTGCAACAGCAGAACAATCTGCTGAGGGCTATTGAGGCGCAACAGCATCTGTTGCAACTCA
CAGTCTGGGGCATCAAGCAGCTCCAGGCAAGAGTCCTGGCTGTGGAAAGATACCTAAGGGATCAACAGCT
CCTGGGAATTTGGGGTTGCTCTGGAAAACTCATTTGCACCACTGCTGTGCCTTGGAATGCTAGTTGGAGT
---AATAAATCTCTGAATAAGATTTGGGATAACATGACCTGGATGGAGTGGGACAGAGAAATTAACAATT
ACACAAGCATAATATATAGCTTAATTGAAGAATCGCAGAACCAACAAGAAAAGAATGAACAAGAATTATT
AGAATTAGACAAATGGGCAAGTTTGTGGAATTGGTTTGAAATAACAGAATGGCTGTGGTATATAAAAATA
TTCATAATGATAATAGGAGGCTTGATAGGTTTAAGAATAGTTTTTTCTGTACTTTCTATAATGAATAGAG
TTAGGCAGGGATACTCACCATTATCGTTTCAGACCCACCTCCCAGCCTCGAGGGGACCCGACAGGCCCGG
AGGAATCGAAGAAGAAGGTGGAGAGAGAGACAGAGACAGATCCGGTCGATTAGTGAACGGATCCTTAGCA
CTTATCTGGGACGATCTGCGGAGCCTGTGCCTCTTCAGCTACCACCGCTTGAGAGACTTACTCTTGATTG
TAACGAGGATTGTGGAACTTCTGGGA---CGCAGGGGGTGGGAAGCCCTCAAATATTGGTGGAATCTCCT
ACAATATTGGAGTCAGGAGCTAAAGAATAGTGCTGTTAGCTTGCTCAATGCCACAGCCATAGCAGTAGCT
GAGGGGACAGATAGGGTTATAGAAGTAGTACAAGGAGCTTGTAGAGCTATTCGCCACATACCTAGAAGAA
TAAGACAGGGCTTGGAAAGGATTTTGCTA
>AY426118 
ATGAGAGTGAAGGAGAAATATCAGCACTTGTGGAGATGGGGGTGGAGATGGGGCACC-------------
--------ATGCTCCTTGGGATGTTGATGATCTGTAGTGCTACA---GAAAAATTGTGGGTCACAGTCTA
TTATGGGGTACCTGTGTGGAAAGAAGCAACCACCACTCTATTTTGTGCATCAGATGCTAAAGCATATGAT
ACAGAGGTACATAATGTTTGGGCCACACATGCCTGTGTACCCACAGACCCCAACCCACAAGAAGTAGAAT
TGGAAAATGTGACAGAAAATTTTAACATGTGGAAAAATAACATGGTAGAACAGATGCATGAGGATATAAT
CAGTTTATGGGATCAAAGCCTAAAGCCATGTGTAAAATTAACTCCACTCTGTGTTACTTTAAATTGCACT
GAT------TTGAGGAATGCTACTAAT------------GGG------------AAT------GACACT-
--------------------AATACCACT------AGTAGTAGCAGGGAAATG---ATGGGGGGAGGA--
----------------------GAAATGAAAAATTGCTCTTTCAAAATCACCACAAACATAAGAGGTAAG
GTGCAGAAAGAATATGCACTTTTTTATAAACTTGATATAGTACCAATAGAT---AATAAT----------
--------------------AGT------AATAATAGA---TATAGGTTGATAAGTTGTAACACCTCAGT
CATTACACAGGCCTGTCCAAAGATATCCTTTGAGCCAATTCCCATACATTATTGTGCCCCGGCTGGTTTT
GCGATTCTAAAGTGTAAAGATAAGAAGTTCAATGGAAAAGGACCATGTTCAAATGTCAGCACAGTACAAT
GTACACATGGGATTAGGCCAGTAGTATCAACTCAACTGCTGTTAAATGGCAGTCTAGCAGAAGAAGAGGT
AGTAATTAGATCCGAAAATTTCGCGGACAATGCTAAAACCATAATAGTACAGCTGAATGAATCTGTAGAA
ATTAATTGTACAAGACCCAACAACAATACAAGAAAAAGTATACATATAGGACCAGGCAGAGCATTATATA
CAACAGGAAAAATAATAGGAGATATAAGACAAGCACATTGTAACCTTAGTAGAGCAAAATGGAATGACAC
TTTAAATAAAATAGTTATAAAATTAAGAGAA------CAATTTGGG------AATAAAACAATAGTCTTT
AAGCATTCC---TCAGGAGGGGACCCAGAAATTGTGACGCACAGTTTTAATTGTGGAGGGGAATTTTTCT
ACTGTAATTCAACACAACTGTTTAATAGTACTTGG------------------------------AATGT
T---ACTGAAGAGTCA------------------AATAACACTGTAGAAAATAAC------------ACA
ATCACACTCCCATGCAGAATAAAACAAATTATAAACATGTGGCAGAAAGTAGGAAGAGCAATGTATGCCC
CTCCCATCAGAGGACAAATTAGATGTTCATCAAATATTACAGGGCTGCTATTAACAAGAGATGGTGGT--
----CCAGAGGACAACAAG------------ACCGAGGTCTTCAGACCTGGAGGAGGAGATATGAGGGAC
AATTGGAGAAGTGAATTATATAAATATAAAGTAGTAAAAATTGAACCATTAGGAGTAGCACCCACCAAGG
CAAAGAGAAGAGTGGTGCAGAGAGAAAAAAGA---GCAGTGGGA---ATAGGAGCTGTGTTCCTTGGGTT
CTTGGGAGCAGCAGGAAGCACTATGGGCGCAGCGTCAATGACGCTGACGGTACAGGCCAGACTATTATTG
TCTGGTATAGTGCAACAGCAGAACAATCTGCTGAGGGCTATTGAGGCGCAACAGCATCTGTTGCAACTCA
CAGTCTGGGGCATCAAGCAGCTCCAGGCAAGAGTCCTGGCTGTGGAAAGATACCTAAGGGATCAACAGCT
CCTGGGAATTTGGGGTTGCTCTGGAAAACTCATTTGCACCACTGCTGTGCCTTGGAATGCTAGTTGGAGT
---AATAAATCTCTGAATAAGATTTGGGATAACATGACCTGGATGGAGTGGGACAGAGAAATTAACAATT
ACACAAGCATAATATATAGCTTAATTGAAGAATCGCAGAACCAACAAGAAAAGAATGAACAAGAATTATT
AGAATTAGACAAATGGGCAAGTTTGTGGAATTGGTTTGAAATAACAGAATGGCTGTGGTATATAAAAATA
TTCATAATGATAATAGGAGGCTTGATAGGTTTAAGAATAGTTTTTTCTGTACTTTCTATAATGAATAGAG
TTAGGCAGGGATACTCACCATTATCGTTTCAGACCCACCTCCCAGCCTCGAGGGGACCCGACAGGCCCGG
AGGAATCGAAGAAGAAGGTGGAGAGAGAGACAGAGACAGATCCGGTCGATTAGTGAACGGATCCTTAGCA
CTTATCTGGGACGATCTGCGGAGCCTGTGCCTCTTCAGCTACCACCGCTTGAGAGACTTACTCTTGATTG
TAACGAGGATTGTGGAACTTCTGGGA---CGCAGGGGGTGGGAAGCCCTCAAATATTGGTGGAATCTCCT
ACAATATTGGAGTCAGGAGCTAAAGAATAGTGCTGTTAGCTTGCTCAATGCCACAGCCATAGCAGTAGCT
GAGGGGACAGATAGGGTTATAGAAGTAGTACAAGGAGCTTGTAGAGCTATTCGCCACATACCTAGAAGAA
TAAGACAGGGCTTGGAAAGGATTTTGCTA
>M68893 
ATGAGAGTGACGGAGATCAGGAAGAGTTATCAGCACTGG---TGGAGATGGGGCATC-------------
--------ATGCTCCTTGGGATATTAATGATCTGTAATGCTGAA---GAAAAATTGTGGGTCACAGTCTA
TTATGGGGTACCTGTGTGGAAAGAAGCAACCACCACTCTATTTTGTGCATCAGATCGTAAAGCATATGAT
ACAGAGGTACATAATGTTTGGGCCACACATGCCTGTGTACCCACAGACCCCAACCCACAAGAAGTAGAAT
TGAAAAATGTGACAGAAAATTTTAACATGTGGAAAAATAACATGGTAGAACAAATGCATGAGGATATAAT
CAGTTTATGGGATCAAAGCCTAAAGCCATGTGTAAAATTAACCCCACTCTGTGTTACTTTAAATTGCACT
GAT------TTGAGGAATGCTACTAAT------------GGG------------AAT------GACACT-
--------------------AATACCACT------AGTAGTAGCAGGGGAATG---GTGGGGGGAGGA--
----------------------GAAATGAAAAATTGCTCTTTCAATATCACCACAAACATAAGAGGTAAG
GTGCAGAAAGAATATGCACTTTTTTATAAACTTGATATAGCACCAATAGAT---AATAAT----------
--------------------AGT------AATAATAGA---TATAGGTTGATAAGTTGTAACACCTCAGT
CATTACACAGGCCTGTCCAAAGGTATCCTTTGAGCCAATTCCCATACATTATTGTGCCCCGGCTGGTTTT
GCGATTCTAAAGTGTAAAGATAAGAAGTTCAATGGAAAAGGACCATGTACAAATGTCAGCACAGTACAAT
GTACACATGGAATTAGGCCAGTAGTATCAACTCAACTGCTGTTAAATGGCAGTCTAGCAGAAGAAGAGGT
AGTAATTAGATCCGCCAATTTCGCGGACAATGCTAAAGTCATAATAGTACAGCTGAATGAATCTGTAGAA
ATTAATTGTACAAGACCCAACAACAATACAAGAAAAAGTATACATATAGGACCAGGCAGAGCATTTTATA
CAACAGGAGAAATAATAGGAGATATAAGACAAGCACATTGTAACCTTAGTAGAGCAAAATGGAATGACAC
TTTAAATAAGATAGTTATAAAATTAAGAGAA------CAATTTGGG------AATAAAACAATAGTCTTT
AAGCACTCC---TCAGGAGGGGACCCAGAAATTGTGACGCACAGTTTTAATTGTGGAGGGGAATTTTTCT
ACTGTAATTCAACACAACTGTTTAATAGTACTTGG------------------------------AATGT
T---ACTGAAGAGTCA------------------AATAACACTGTAGAAAATAAC------------ACA
ATCACACTCCCATGCAGAATAAAACAAATTATAAACATGTGGCAGGAAGTAGGAAGAGCAATGTATGCCC
CTCCCATCAGAGGACAAATTAGATGTTCATCAAATATTACAGGGCTGCTATTAACAAGAGATGGTGGT--
----CCTGAGGACAACAAG------------ACCGAGGTCTTCAGACCTGGAGGAGGAGATATGAGGGAT
AATTGGAGAAGTGAATTATATAAATATAAAGTAGTAAAAATTGAACCATTAGGAGTAGCACCCACCAAGG
CAAAGAGAAGAGTGGTGCAGAGAGAAAAAAGA---GCAGTGGGA---ATAGGAGCTGTGTTCCTTGGGTT
CTTGGGAGCAGCAGGAAGCACTATGGGCGCAGCGGCAATGACGCTGACGGTACAGGCCAGACTATTATTG
TCTGGTATAGTGCAACAGCAGAACAATCTGCTGAGGGCTATTGAGGCGCAACAGCATCTGTTGCAACTCA
CAGTCTGGGGCATCAAGCAGCTCCAGGCAAGAGTCCTGGCTGTGGAAAGATACCTAAGGGATCAACAGCT
CCTGGGGATTTGGGGTTGCTCTGGAAAACTCATCTGCACCACTGCTGTGCCTTGGAATGCTAGTTGGAGT
---AATAAATCTCTGAATAAGATTTGGGATAACATGACCTGGATAGAGTGGGACAGAGAAATTAACAATT
ACACAAGCATAATATACAGCTTAATTGAAGAATCGCAGAACCAACAAGAAAAGAATGAACAAGAATTATT
AGAATTAGATAAATGGGCAAGTTTGTGGAATTGGTTTGACATAACAAAATGGCTGTGGTATATAAAAATA
TTCATAATGATAGTAGGAGGCTTGATAGGTTTAAGAATAGTTTTTTCTGTACTTTCTATAGTGAATAGAG
TTAGGCAGGGATACTCACCATTATCGTTTCAGACCCACCTCCCATCCTCGAGGGGACCCGACAGGCCCGG
AGGAATCGAAGAAGAAGGTGGAGAGAGAGACAGAGACAGATCCGGTCCATTAGTGAACGGATTCTTGGCG
CTTATCTGGGTCGATCTGCGGAGCCTGTTCCTCTTCAGCTACCACCGCTTGAGAGACTTACTCTTGATTG
TGATGAGGATTGTGGAACTTCTGGGACTAGCAGGGGGGTGGGAAGTCCTCAAATATTGGTGGAATCTCCT
ACAGTATTGGAGTCAGGAACTAAAGAATAGTGCTGTTAGCTTGCTCAATGCCACAGCTGTAGCAGTAGCT
GAAGGGACAGATAGGGTTATAGAAGTATTACAGAGAGCTGTTAGAGCTATTCTCCACATACCTAGAAGAA
TAAGACAGGGCTTGGAAAGGGCTTTGCTA
>AY713409 
ATGAGAGTGACGGAGATCAGGAAGAGTTATCAGCACTGG---TGGAGATGGGGCATC-------------
--------ATGCTCCTTGGGATATTAATGATCTGTAATGCTGAA---GAAAAATTGTGGGTCACAGTCTA
TTATGGGGTACCTGTGTGGAAAGAAGCAACCACCACTCTATTTTGTGCATCAGATGCTAAAGCACATGAT
ACAGAGGTACATAATGTTTGGGCCACACATGCCTGTGTACCCACAGACCCCAACCCACAAGAAGTAGAAT
TGAAAAATGTGACAGAAAATTTTAACATGTGGAAAAATAACATGGTAGAACAGATGCATGAGGATATAAT
CAGTTTATGGGATCAAAGCCTAAAGCCATGTGTAAAATTAACCCCACTCTGTGTTACTTTAAATTGCACT
GAT------TTGAGGAATGCTACTAGT------------AGG------------AAT------GTTACT-
--------------------AATACCACT------AGTAGTAGCAGGGGAATG---GTGGGGGGAGGA--
----------------------GAAATGAAAAATTGCTCTTTCAATATCACCACAGGCATAAGAGGTAAG
GTGCAGAAAGAATATGCACTTTTTTATGAACTTGATATAGTACCAATAGAT---AATAAA----------
-----------------------------ATTGATAGA---TATAGGTTGATAAGTTGTAACACCTCAGT
CATTACACAGGCCTGTCCAAAGGTATCCTTTGAGCCAATTCCCATACATTATTGTGCCCCGGCTGGTTTT
GCGATTCTAAAGTGTAAAGATAAGAAGTTCAATGGAAAAGGACCATGTTCAAATGTCAGCACAGTACAAT
GTACACATGGAATTAGGCCAGTAGTATCAACTCAACTGCTGTTAAATGGCAGTCTAGCAGAAGAAGAGGT
AGTAATTAGATCCGAAAATTTCACGAACAATGCTAAAATCATAATAGTACAGCTGAATGAATCTGTAGAA
ATTAATTGTACAAGACCCAACAACAATACAAGAAAAAGTATAAATATAGGACCAGGCAGAGCACTTTATA
CAACAGGAGAAATAATAGGAGATATAAGACAAGCACATTGTAACCTTAGTAGAGCAAAATGGAATGACAC
TTTAAATAAGATAGTTATAAAATTAAGAGAA------CAATTTGGG------AATAAAACAATAGTCTTT
AAGCATTCC---TCAGGAGGGGACCCAGAAATTGTGACGCACAGTTTTAATTGTGGAGGGGAATTTTTCT
ACTGTAATTCAACACAACTGTTTAATAGTACTTGG------------------------------AATGT
T---ACTGAAGAGTCA------------------AATAACACTGTAGAAAATAAC------------ACA
ATCACACTCCCATGCAGAATAAAACAAATTATAAACATGTGGCAGGAAGTAGGAAGAGCAATGTATGCCC
CTCCCATCAGAGGACAAATTAGATGTTCATCAAATATTACAGGGCTGCTATTAACAAGAGATGGTGGT--
----CCTGAGGACAACAAG------------ACCGAGGTCTTTAGACCTGGAGGAGGAGATATGAGGGAT
AATTGGAGAAGTGAATTATATAAATATAAAGTAGTAAAAATTGAACCATTAGGAGTAGCACCCACCAAGG
CAAAGAGAAGAGTGGTGCAGAGAGAAAAAAGA---GCAGTGGGA---ATAGGAGCTGTGTTCCTTGGGTT
CTTGGGAGCAGCAGGAAGCACTATGGGCGCAGCATCAATGACGCTGACGGTACAGGCCAGACTATTATTG
TCTGGTATAGTGCAACAGCAGAACAATCTGCTGAGAGCTATTGAGGCGCAACAGCATCTGTTGCAACTCA
CAGTCTGGGGCATTAAGCAGCTCCAGGCAAGAGTCCTGGCTGTGGAAAGATACCTAAGGGATCAACAGCT
CCTGGGGATTTGGGGTTGCTCTGGAAAACTCATCTGCACCACTGCCGTGCCTTGGAATGCTAGTTGGAGT
---AATAAATCTCTGAATAAGATTTGGGATAACATGACCTGGATGGAGTGGGACAGAGAAATTAACAATT
ACACAAGCATAATATACAGCTTAATTGAAGAATCGCAGAACCAACAAGAAAAGAATGAACAAGAATTATT
AGAATTAGATAAATGGGCAAGTTTGTGGAATTGGTTTGACATAACAAAATGGCTGTGGTATATAAAAATA
TTCATAATGATAGTAGGAGGCTTGATAGGTTTAAGAATAGTTTTTTTTGTACTTTCTATAGTGAATAGAG
TTAGGCAGGGATACTCACCATTATCGTTTCAGACCCACCTCCCAGCCTCGAGGGGACCCGACAGGCCCGG
AGGAATCGAAGAAGAAGGTGGAGAGAGAGACAGAGACAGATCCGGTCCATTAGTGAACGGATTCTTAACA
CTTATCTGGGTCGATCTGCGGAGCCTGTTCCTCTTCAGCTACCACCGCTTGAGAGACTTACTCTTGATTG
TGACAAGGATTGTGGAACTTCTGGGA---CGCAGGGGGTGGGAAGTCCTCAAATATTGGTGGAATCTCCT
ACAGTATTGGAGTCAGGAACTAAAGAATAGTGCTGTTAGCTTGCTCAATGCCACAGCTGTAGCAGTAGCT
GAAGGGACAGATAGGGTTATAGAAGTAATACAAAGAGCTGTTAGAGCTATTCTCCACATACCTAGAAGAA
TAAGACAGGGCTTGGAAAGGGCTTTGCTA
>FJ895904 
ATGAGAGTGACGGAGATCAGGAAGAGTTATCAGCACTGG---TGGAGATGGGGCATC-------------
--------ATGCTCCTTGGGATATTAATGATCTGTAATGCTGAA---GAAAAATTGTGGGTCACAGTCTA
TTATGGGGTACCTGTGTGGAAAGAAGCAACCACCACTCTGTTTTGTGCATCAGATGCTAAAGCATATGAT
ACAGAAGTACATAATGTTTGGGCCACACATGCCTGTGTACCCACAGACCCCAACCCACAAGAAGTAGAAT
TGAAGAATGTGACAGAAAATTTTAACATGTGGAAAAATAACATGGTAGAACAGATGCATGAGGATATAAT
CAGTTTATGGGATCAAAGCCTAAAGCCATGTGTAAAATTAACCCCACTCTGTGTTACTTTAAATTGCACT
GAT------TTGAGGAATGCTACTAGT------------AGG------------AAT------GTTACT-
--------------------AATACCACT------AGTAGTAGCAGGGGAATG---GTGGGGGGAGGA--
----------------------GAAATGAAAAATTGCTCTTTCAATATCACCACAGGCATAAGAGGTAAG
GTGCAGAAAGAATATGCTCTTTTTTATGAACTTGATATAGTACCAACAGAT---AATAAA----------
-----------------------------AATGATAGA---TATAGGTTGATAAGTTGTAACACCTCAGT
CATTACACAGGCCTGTCCAAAGGTATCCTTTGAGCCAATTCCCATACATTATTGTGCCCCGGCTGGTTTT
GCGATTCTAAAGTGTAAAGATAAGAAGTTCAATGGAAAAGGACCATGTTCAAATGTCAGCACAGTACAAT
GTACACATGGCATTAGGCCAGTAGTATCAACTCAACTGCTGTTAAATGGCAGTCTAGCAGAAGAAGAGGT
AGTAATTAGATCCGAAAATTTCACGAACAATGCTAAAACCATAATAGTACAGCTGAATGAATCTGTAGAA
ATTAATTGTACAAGACCCAACAACTATACAAGAAAAAGTATAAATATAGGACCAGGCAGAGCATTGTATA
CAACAGGAGAAATAATAGGAGATATAAGACAAGCACATTGTAACCTTAGTAGAGCAAAATGGAATGACAC
TTTAAATAAGATAGTTATAAAATTAAGAAAA------CAATTTGGG------AATAAAACAATAGTCTTT
AAGCATTCC---TCAGGAGGGGACCCAGAAATTGTGACGCACAGTTTTAATTGTGGAGGGGAATTTTTCT
ACTGTAATTCAACACAACTGTTTAATAGTACTTGG------------------------------AATGT
T---ACTGAAGAGTCA------------------AATAACACTGTAGAAAATAAC------------ACA
ATCACACTCCCATGCAGAATAAAACAAATTATAAACATGTGGCAGGAAGTAGGAAGAGCAATGTATGCCC
CTCCCATCAGAGGACAAATTAGATGTTCATCAAATATTACAGGGCTGCTATTAACAAGAGATGGTGGT--
----CCTGAGGACAACAAG------------ACTGAGGTCTTCAGACCTGGAGGAGGAGATATGAGGGAT
AATTGGAGAAGTGAATTATATAAATATAAAGTAGTAAAAATTGAACCATTAGGAGTAGCACCCACCAAGG
CAAAGAGAAGAGTGGTGCAGAGAGAAAAAAGA---GCAGTGGGA---ATAGGAGCTGTGTTCCTTGGGTT
CTTGGGAGCAGCAGGAAGCACTATGGGCGCAGCGTCAATGACGCTGACGGTACAGGCCAGACTATTATTG
TCTGGTATAGTGCAACAGCAGAACAATCTGCTGAGGGCTATTGAGGCGCAACAGCATCTGTTGCAACTCA
CAGTCTGGGGCATCAAGCAGCTCCAGGCAAGAGTCCTGACTGTGGAAAGATACCTAAGGGATCAACAGCT
CCTGGGAATTTGGGGTTGCTCTGGAAAACTCATTTGCACCACTGCTGTGCCTTGGAATGCTAGTTGGAGT
---AATAAATCTCTGAATAAGATTTGGGATAACATGACCTGGATGGAGTGGGACAGAGAAATTAACAAAT
ACACAAGCATAATATATAGCTTAATTGAAGAATCGCAGAACCAACAAGAAAAGAATGAACAAGAATTGTT
AGAATTAGATAAATGGGCAAGTTTGTGGAATTGGTTTGACATAACAAAATGGCTGTGGTATATAAAAATA
TTCATAATGATAGTAGGAGGCTTGATAGGTTTAAGAATAGTTTTTTCCGTACTTTCTATAGTGAATAGAG
TTAGGCAGGGATACTCACCATTATCGTTTCAGACCCACCTCCCAGCCTCGAGGGGACCCGACAGGCCCGG
AGGAATCGAAGAAGAAGGTGGAGAGAGAGACAGAGACAGATCCGGTCCATTAGTGAACGGATTCTTGGCA
CTTATCTGGGTCGATCTGCGGAGCCTGTTCCTCTTCAGCTACCACCGCTTGAGAGACTTACTCTTGATTG
TGACAAGGATTGTGGAACTTCTGGGA---CGCAGGGGATGGGAAGTCCTCAAATATTGGTGGAATCTCCT
ACAGTATTGGAGTCAGGAACTAAAGAATAGTGCTGTTAGCTTGCTCAATACCATAGCCATAGCAGTAGCT
GAAGGGACAGATAGGGTTATAGAAGTAGTACAAAGAGCTGTTAGAGCTATTCTCCACATACCTAGAAGAA
TAAGACAGGGCTTGGAAAGGATTTTGCTA
>AB253432 
ATGAGAGTGATGGAGATCAGGAGGAATTATCAGCAC---TGGTGGAGATGGGGCATC-------------
--------ATGCTCCTTGGGATGTTAATGATCTGTAATGCTGAA---GAAAAATTGTGGGTCACAGTCTA
TTATGGGGTACCTGTGTGGAAAGAAGCAACCACCACTCTATTTTGTGCATCAGATGCTAAAGCATATGAT
ACAGAGGTACATAATGTTTGGGCCACACATGCCTGTGTACCCACAGACCCCGACCCACAAGAAGTAAAAT
TGGAAAATGTGACAGAAAATTTTAACATGTGGAAAAATAAAATGGTAGAACAGATGCATGAGGATATAAT
CAGTTTATGGGATCAAAGCCTAAAGCCATGTGTAAAATTAACTCCACTCTGTGTTACTTTAAATTGCACT
GTA-------------------------------------------------------------------
-----------------------------------------AGCGGGGGAATG---ATGGGGGGAGGA--
----------------------GAAATGAAAAATTGCTCTTTCAATATCACCACAAACATAAGAGGTAAG
GTGCAGAAAGAATATGCACTTTTTTATGAACTTGATATAGTACCAATAGAT---AATAAA----------
-----------------------------AATGATAGC---TATAGGTTGATAAGTTGTAACACCTCAGT
CATTACACAGGCCTGTCCAAAGGTATCCTTTGAGCCAATTCCCATACATTATTGTGCCCCGGCTGGTTTT
GCGATTCTAAAGTGTAAAGATAATAAGTTCAATGGAAAAGGACCATGTACAAATGTCAGCACAGTACAAT
GTACACATGGAATTAGGCCAGTAGTATCAACTCAACTGCTGTTAAATGGCAGTCTAGCAGAAGAAGAGGT
AGTAATTAGATCCGAAAATTTCACGAACAATGCTAAAACCATAATAGTACAGCTGAATGAATCTGTAGTA
ATTAATTGTACAAGACCCAACAACAATACAAGAAAAAGTATAAATATAGGACCAGGCAGAGCATTTTATA
CAACAGGAGAAATAATAGGAGATATAAGACAAGCACATTGTAACCTTAGTAGAGCAAAATGGAATGACAC
TTTAAATAAGATAGTTATAAAATTAAGAGAA------CAATTTGGG------AATAAAACAATAGTCTTT
AAGCACTCC---TCAGGAGGAGACCCAGAAATTGTGACGCACAGTTTTAATTGTGGAGGGGAATTTTTCT
ACTGTAATTCAACACAACTGTTTAATAGTACTTGG------------------------------AATGT
T---ACTGAAGAGTCA------------------AATAACACTGTAGAAAATAAC------------ACA
ATCACACTCCCATGCAGAATAAAACAAATTATAAACATGTGGCAGGAAGTAGGAAGAGCAATGTATGCCC
CTCCCATCAGAGGACAAATTAGATGTTCATCAAATATTACAGGGCTGCTATTAACAAGAGATGGTGGT--
----CCTGAGGACAACAAG------------ACCGAGGTCTTCAGACCTGGAGGAGGAGATATGAGGGAT
AATTGGAGAAGTGAATTATATAAATATAAAGTAGTAAAAATTGAACCATTAGGAGTAGCACCCACCAAGG
CAAAGAGAAGAGTGGTGCAGAGAGAAAAAAGA---GCAGTGGGA---ATAGGAGCTGTGTTCCTTGGGTT
CTTGGGAGCAGCAGGAAGCACTATGGGCGCAGCGTCAATGACGCTGACGGTACAGGCCAGACTATTATTG
TCTGGTATAGTGCAACAGCAGAACAATCTGCTGAGAGCTATTGAGGCGCAACAGCATCTGTTGCAACTCA
CAGTCTGGGGCATCAAGCAGCTCCAGGCAAGAGTCCTGGCTGTGGAAAGATACCTAAGGGATCAACAGCT
CCTGGGGATTTGGGGTTGCTCTGGAAAACTCATCTGCACCACTGCTGTGCCTTGGAATGCTAGTTGGAGT
---AATAAATCTCTGAATAAGATTTGGGATAACATGACCTGGATGGAGTGGGACAGAGAAATTAACAATT
ACACAAGCATAATATACAGCTTAATTGAAGAATCGCAGAACCAACAAGAAAAGAATGAACAAGAATTATT
AGAATTAGATAAATGGGCAAGTTTGTGGAATTGGTTTGACATAACAAAATGGCTGTGGTATATAAAAATA
TTCATAATGATAGTAGGAGGCTTGATAGGTTTAAGAATAGTTTTTTCTGTACTTTCTATAGTGAATAGAG
TTAGGCAGGGATACTCACCATTATCGTTTCAGACCCACCTCCCAGCCTCGAGGGGACCCGACAGGCCCGG
AGGAATCGAAGAAGAAGGTGGAGAGAGAGACAGAGACAGATCCGGTTCATTAGTGAACGGATTCTTGGCA
CTTATCTGGGTCGATCTGCGGAGCCTGTTCCTCTTCAGCTACCACCGCTTGAGAGACTTACTCTTGATTG
TGACGAGGATTGTGGAACTTCTGGGA---CGCAGGGGGTGGGAAGTCCTCAAATATTGGTGGAGTCTCCT
ACAGTATTGGAGTCAGGAACTAAAGAATAGTGCTGTTAGCTTGCTCAATACCATAGCCATAGCAGTAGCT
GAAGGGACAGATAGGGTTATAGAAGTATTACAAAGAGCTGTTAGAGCTATTCTCCACATACCTAGAAGAA
TAAGACAGGGCTTGGAAAGGGCTTTGCTA
>M68894 
ATGAGAGTGACGGAGATCAGGAAGAGTTATCAGCAC---TGGTGGAGATGGGGCATC-------------
--------ATGCTCCTTGGGATATTAATGATCTGTAATGCTGAA---GAAAAATTGTGGGTCACAGTCTA
TTATGGGGTACCTGTGTGGAAAGAAGCAACCACCACTCTATTTTGTGCATCAGATGCTAAAGCATATGAT
ACAGAGGTACATAATGTTTGGGCCACACATGCCTGTGTACCCACAGACCCCAACCCACAAGAAGTAAAAT
TGGAAAATGTGACAGAAAATTTTAACATGTGGAAAAATAAAATGGTAGAACAGATGCATGAGGATATAAT
CAGTTTATGGGATCAAAGCCTAAAGCCATGTGTAAAATTAACTCCACTCTGTGTTACTTTAAATTGCACT
GTA-------------------------------------------------------------------
-----------------------------------------AGCGGGGGAATG---ATGGGGGGAGGA--
----------------------GAAATGAAAAATTGCTCTTTCAATATCACCACAAACATAAGAGGTAAG
GTGCAGAAAGAATATGCACTTTTTTATGAACTTGATATAGTACCAATAGAT---AATAAA----------
-----------------------------AATGATAGC---TATAGGTTGATAAGTTGTAACACCTCAGT
CATTACACAGGCCTGTCCAAAGGTATCCTTTGAGCCAATTCCCATACATTATTGTGCCCCGGCTGGTTTT
GCGATTCTAAAGTGTAAAGATAAGAAGTTCAATGGAAAAGGACCATGTTCAAATGTCAGCACAGTACAAT
GTACACATGGCATTAGGCCAGTAGTATCAACTCAACTGCTGTTAAATGGCAGTCTAGCAGAAGAAGAGGT
AGTAATTAGATCCGAAAATTTCACGAACAATGCTAAAACCATAATAGTACAGCTGAATGAATCTGTAGAA
ATTAATTGTACAAGACCCAACAACAATACAAGAAAAAGTATAAATATAGGACCAGGCAGAGCATTTTATA
CAACAGGAGAAATAATAGGAGATATAAGACAAGCACATTGTAACCTTAGTAGAGCAAAATGGAATGACAC
TTTAAATAAGATAGTTATAAAATTAAGAGAA------CAATTTGGG------AATAAAACAATAGTCTTT
AAGCACTCC---TCAGGAGGGGACCCAGAAATTGTGACGCACACGTTTAATTGTGGAGGGGAATTTTTCT
ACTGTAATTCAACACAACTGTTTAATAGTACTTGG------------------------------AATGT
T---ACTGAAGAGTCA------------------AATAACACTGTAGAAAATAAC------------ACA
ATCACACTCCCATGCAGAATAAAACAAATTATAAACATGTGGCAGAAAGTAGGAAGAGCAATGTATGCCC
CTCCCATCAGAGGACAAATTAGATGTTCATCAAATATTACAGGGCTGCTATTAACAAGAGATGGTGGT--
----CCTGAGGACAACAAG------------ACCGAGGTCTTCAGACCTGGAGGAGGAGATATGAGGGAT
AATTGGAGAAGTGAATTATATAAATATAAAGTAGTAAAAATTGAACCATTAGGAGTAGCACCCACCAAGG
CAAAGAGAAGAGTGGTGCAGAGAGAAAAAAGA---GCAGTGGGA---ATAGGAGCTGTGTTCCTTGGGTT
CTTGGGAGCAGCAGGAAGCACTATGGGCGCAGCATCAATGACGCTGACGGTACAGGCCAGACTATTATTG
TCTGGTATAGTGCAACAGCAGAACAATCTGCTGAGGGCTATTGAGGCGCAACAGCATCTGTTGCAACTCA
CAGTCTGGGGCATTAAGCAGCTCCAGGCAAGAGTCCTGGCTGTGGAAAGATACCTAAGGGATCAACAGCT
CCTGGGAATTTGGGGTTGCTCTGGAAAACTCATTTGCACCACTGCTGTGCCTTGGAATGCTAGTTGGAGT
---AATAAATCTCTGAATAAGATTTGGGATAACATGACCTGGATGGAGTGGGACAGAGAAATTAACAATT
ACACAAGCATAATATACAGCTTAATTGAAGAATCGCAGAACCAACAAGAAAAGAATGAACAAGAATTATT
AGAATTAGATAAATGGGCAAGTTTGTGGAATTGGTTTGACATAACAAAATGGCTGTGGTATATAAAAATA
TTCATAATGATAGTAGGAGGCTTGATAGGTTTAAGAATAGTTTTTTCTGTACTTTCTATAGTGAATAGAG
TTAGGCAGGGATACTCACCATTATCGTTTCAGACCCACCTCCCCACCTCGAGGGGACCCGACAGGCCCGG
AGGAATCGAAGAAGAAGGTGGAGAGAGAGACAGAGACAGATCCGGTCCATTAGTGAACGGATTCTTGGCA
CTTATCTGGGTCGATCTGCGGAGCCTGTTCCTCTTCAGCTACCACCGCTTGAGAGACTTACTCTTGATTG
TGACAAGGATTGTGGAACTTCTGGGA---CGCAGGGGGTGGGAAGTCCTCAAATATTGGTGGAATCTCCT
ACAGTATTGGAGTCAGGAACTAAAGAATAGTGCTGTTAGCTTGCTCAATGCCACAGCTGTAGCAGTAGCT
GAAGGGACAGATAGGGTTATAGAAGTATTACAAAGAGCTGTTAGAGCTATTCTCCACATACCTAGAAGAA
TAAGACAGGGCTTGGAAAGGGCTTTGCTA
>GU455437 
ATGAGAGTGAAGGAGATCAGG---AATTAC---------TTGTGGAGATGGGGCACC-------------
--------ATGCTCCTTGGGATGTTGATGATCTGTAGTGCTGCA---GAAAAATTGTGGGTCACAGTCTA
TTATGGGGTACCTGTGTGGAAAGAAGCAAACACCACTCTATTCTGTGCATCAGATGCTAAAGCATATAGC
ACAGAGGTACATAATGTTTGGGCCACACATGCCTGTGTGCCCACAGACCCCAACCCACAAGAAGTAGTAT
TGGAAAATGTGACAGAAAATTTTAACATGTGGAAAAATAACATGGTAGAACAGATGCATGAGGACATAAT
CAATTTATGGGATCAAAGCCTAAAGCCATGTGTAAAATTAACTCCACTCTGTGTTACTTTAAACTGCACT
GAT------GTG---------------------------GGG------------AAT------GCTACT-
--------------------AATACCAAT------AGTAGTAGCGAGGGACTG---ATGGAGAGAGGA--
----------------------GAAATAAAAAATTGCTCTTTCAATATCACCACAAGCAGAAAAGGTAAG
GTGCAGAAAGAATATGCCTTTTTCTATAAACTTGATGTAGTACCAATAGAT------AAT----------
--------------------------GATAATGCCAGC---TATAGGTTGATAAGTTGTAACACCTCAGT
CATTACACAGGCCTGTCCAAAGGTAACCTTTGAGCCAATTCCTATACATTATTGTGCCCCGGCTGGTTTT
GCGATTCTAAAGTGTAAAGATAAGAAGTTCAATGGAACAGGACCATGTAAAAATGTCAGCACAGTACAAT
GTACACATGGAATTAGGCCAGTAGTATCAACTCAACTGCTGTTAAATGGCAGTCTAGCAGAAGAAGAGGT
AGTAATTAGATCTGCCAATTTCTCGGACAATGCTAAAACCATAATAGTACAGCTGAATGAATCTGTAGTA
ATTAATTGTACAAGACCCAACAACAATACAAGAAAAAGTATACCTATAGGACCAGGGAGAGCCTTTTATG
CAACAGGAGACATAATAGGAGATATAAGACAAGCACATTGTAACCTTAGTATAGTAAAATGGAATAACAC
TTTAAAACAGATAGCTAGAAAATTAAGAGAA------CAATGGGGG------AATAAAACAATAGTCTTT
AATCAATCC---TCAGGAGGGGACCCAGAAATTGTAATGCACACTTTTAATTGTGCAGGGGAATTTTTCT
ACTGTAATACTACACGACTGTTTAATAGTACTTGG------------------------------AATGA
TACTACTTTG------------------------AATGATACTCAAGGGTCAAATACCACTGAAGAAATT
ATCACACTTCCATGCAGAATAAAACAAATTATAAATATGTGGCAGGAAGTAGGAAAAGCAATGTATGCCC
CTCCCATCAAAGGACAAATTAGATGTTTATCAAATATTACAGGGCTGCTATTAACAAGAGATGGTGGT--
----AATAACAATGACACAAACAAC------ACCGAGATCTTCAGACCTGGAGGAGGAGATATGAGGGAC
AATTGGAGAAGTGAATTATATAAATATAAAGTAGTGAAAATTGAACCATTAGGAGTAGCACCCACCAAGG
CAAAGAGAAGAGTGGTGCAGAGAGAAAAAAGA---GCAGTGGGA---CTAGGAGCTATGTTCCTTGGGTT
CTTGGGAGCAGCAGGAAGCACTATGGGCGCAGCGTCAATGATGCTGACGGTACAGGCCAGACAATTATTG
TCTGGTATAGTGCAACAGCAGAACAATTTGCTGAGGGCTATTGAGGCGCAACAACATCTGTTGCAACTCA
CAGTCTGGGGCATCAAGCAGCTCCAGGCAAGAGTCCTGGCTGTGGAAAGATACCTAAAGGATCAACAGCT
CCTGGGGATTTGGGGTTGCTCTGGAAAACTCATTTGCACCACTGCTGTGCCTTGGAATGCTAGTTGGAGT
---AATAAATCTCTGGATAAGATTTGGAATAACATGACCTGGATGGAGTGGGAAAAAGAAATTGACAATT
ACACAAGCTTAATATACACTTTAATTGAAGAATCGCAGAACCAACAAGAAAAGAATGAGCAAGAATTATT
GGAATTAGATAAATGGGCAAGTTTGTGGAATTGGTTTGACATAACAAACTGGCTGTGGTATATAAGAATA
TTCATAATGATAGTAGGAGGCTTGGTAGGTTTAAGAATAGTTTTTGCTGTACTTTCTATAGTGAATAGAG
TTAGGCAGGGATACTCACCATTATCGTTTCAGACCCGCCTCCCAGCCCCGAGGGGACCCGACAGGCCCGA
AGGAATCGAAGAAGAAGGTGGAGAGAGAGACAGAGACAGATCCGGTCTATTAGTGAACGGATTCTTGGCA
CTTATCTGGGACGACCTGCGGAGCCTGTGCCTCTTCAGCTACCACCGCTTGAGAGACTTACTCTTGATTG
TAACGAGGATTGTGGAACTTCTGGGA---CGCAGGGGGTGGGAAGCCCTCAAATATTGGTGGAATCTCCT
ACAGTATTGGAGGCAGGAACTAAAGAATAGTGCTGTTAGCTTGCTCAATGCCACAGCCATAGCAGTAGCT
GAGGGGACAGATAGGATTATAGAAGCATTACAAAGAGCTTATAGAGCTATACTCCACATACCTACAAGAA
TAAGACAGGGCTTGGAAAGGGCTTTGCTA
>GU455452 
ATGAGAGTGAAGGAGATCAGG---AATTAC---------TTATGGAGATGGGGCACC-------------
--------ATGCTCCTTGGGATGTTGATGATCTGTAGTGCTGCA---GAAAAATTGTGGGTCACAGTCTA
TTATGGGGTACCTGTGTGGAAAGAAGCAAACACCACTCTATTCTGTGCATCAGATGCTAAAGCATATAGC
ACAGAGGTACATAATGTTTGGGCCACACATGCCTGTGTGCCCACAGACCCCAACCCACAAGAAGTAGTAT
TGGAAAATGTGACAGAAAATTTTAACGTGTGGAAAAATGACATGGTAGAACAGATGCATGAGGATATAAT
CAATTTATGGGATCAAAGCCTAAAGCCATGTGTAAAATTAACCCCACTCTGTGTTACTTTAAACTGCACT
GAT------GTG---------------------------GGG------------AAT------GCTACT-
--------------------ACTGCCAAT------AGTAGTAGCGAGGGACTG---ATGGAGAGAGGA--
----------------------GAAATAAAAAATTGCTCTTTCAATATCACCACGAGCAGAAAAGGTAAG
GTGCAGAAAGAATATGCCTTTTTCTATAAACTTGATGTAGTACCAATAGAG------AAT----------
--------------------------GATACTGCCAGC---TATAGGTTGATAAGTTGTAACACCTCAGT
AATTACACAGGCCTGTCCAAAGGTAACCTTTGAGCCAATTCCTATACATTATTGTGCCCCGGCTGGTTTT
GCGATTCTAAAGTGTAAAGATAAGAAGTTCAATGGAACAGGACCATGTAAAAATGTCAGCACAGTACAAT
GTACACATGGAATTAGGCCAGTAGTATCAACTCAACTGCTGTTAAATGGCAGTCTAGCAGAAGAAGAGGT
AGTAATTAGATCTGCCAATTTCTCAGACAATGCTAAAACCATAATAGTACAGCTGAATGAATCTGTAGTA
ATTAATTGTACAAGACCCAACAACAATACAAGAAAAAGTATACCTATAGGACCAGGGAGAGCCTTTTATG
CAACAGGAGACATAATAGGAGATATAAGACAAGCACATTGTAACCTTAGTATGACAAAATGGAATAACAC
TTTAAGGCAGATAGCTAAAAAATTAAGAGAA------CAATTGGGGAATCAAACAACAACAATAATCTTT
AATCAATCC---TCAGGAGGGGACCCAGAAATTGTAATGCACACTTTTAATTGTGCAGGAGAATTTTTCT
ACTGTAATACTACAAAACTGTTTAATAGTACTTGG------------------------------AATGA
T---ACTACT---TTG------------------AATGATACTAAAGAGTCAAATGACACA------ATT
ATCACACTTCCATGCAAAATAAAACAAATTATAAACATGTGGCAGGAAGTAGGAAAAGCAATGTATGCCC
CTCCCATCAAAGGACAAATTAGATGTTTATCAAATATTACAGGGTTGCTATTAACAAGAGATGGTGGT--
----ACTAACAATGACACGAATGGG------ATCGAGACCTTCAGACCTGGAGGAGGAGATATGAGGGAC
AATTGGAGAAGTGAATTATATAAATATAAAGTAGTAAGAATTGAACCATTAGGAGTAGCACCCACCAAGG
CAAAGAGAAGAGTGGTGCAGAGAGAAAAAAGA---GCAATAGGGGGACTAGGAGCTGTGTTCCTTGGGTT
CTTGGGAGCAGCAGGAAGCACTATGGGCGCAGCGTCAATGATGCTGACGGTACAGGCCAGACAATTATTG
TCTGGTATAGTGCAACAGCAGAACAATTTGCTGAGGGCTATTGAGGCGCAACAACATCTGTTGCAACTCA
CAGTCTGGGGCATCAAGCAGCTCCAGGCAAGAGTCCTGGCTGTGGAAAGATACCTAAAGGATCAACAGCT
CCTGGGGATTTGGGGTTGCTCTGGAAAACTCATTTGCCCCACTGCTGTGCCTTGGAATGCTAGTTGGAGT
---AATAAATCTCTGGAAAAGATTTGGAATAACATGACCTGGATGGAGTGGGAAAAAGAAATTGACAATT
ACACAAGCTTAATATACACTTTAATTGAAGAATCGCAGAACCAACAAGAAAAGAATGAGCAAGAATTATT
GGAATTAAATAAATGGGCAAGTTTGTGGAATTGGTTTGACATAACAAACTGGCTGTGGTATATAAAAATA
TTCATAATGATAGTAGGAGGCTTGGTAGGTTTAAGAATAGTTTTTGCTGTCCTTTCTATAGTGAATAGAG
TTAGGCAGGGATACTCACCATTATCGTTTCAGACCCACCTCCCAGCCCCGAGGGGACCCGACAGGCCCGA
AGGAATCGAAGAAGAAGGTGGAGAGAGAGACAGAGACAGATCCGGTCGATTAGTGAACGGATTCTTGGTA
CTTATCTGGGACGACCTGCGGAGCCTGTGCCTCTTCAGCTACCACCGCTTGAGAGACTTACTCTTGATTG
TAACGAGGATTGTGGAACTTCTGGGA---CGCAGGGGGTGGGAAGCCCTCAAATATTGGTGGAATCTCCT
GCAGTACTGGAGTCAGGAACTAAAGAATAGTGCTGTTAGCTTGCTCAACACCACAGCCATAGCAGTAGCT
GAGGGGACAGATAGGGTTATAGAAGGAATACAAAGAGCTTATAGAGCTATACTCCACATACCTGCAAGAA
TAAGACAGGGCTTGGAAAGGGCTTTGCTA
>GU455429 
ATGAGAGTGAAGGAGATCAGGAAGAGTTAC---------TTGTGGAGATGGGGCACC-------------
--------ATGCTCCTTGGGATGTTGATGATCTGTAGTGCTGCA---GAACAATTGTGGGTCACAGTCTA
TTATGGGGTACCTGTGTGGAAAGAAGCAAACACCACTCTATTTTGTGCGTCAGATGCTAAAGCATATGAT
ACAGAGGTACATAATGTTTGGGCCACACATGCCTGTGTGCCCACAGACCCCAACCCACAAGAAGTAGTAT
TGAAAAATGTGACAGAAAATTTTAACATGTGGAAAAATAACATGGTAGAACAGATGCATGAGGATATAAT
CAGTTTATGGGATCAAAGCCTAAAGCCATGTGTAAAATTAACTCCACTCTGTGTTACTTTAAACTGCACT
GAT------TTG---------------------------AAG------------AAT------GCTACT-
--------------------AATGCCACT------AGTAGTAGCGAGAGAACG---GTGGAGGGAGGA--
----------------------GAAATAAAAAACTGCTCTTTCAATATCACCACAAGCCTAAGAGATAAG
GTGCAGAAAGAATATGCACTTTTCTATAAACTTGATGTAGTACCAATAGAT---AATGAT----------
--------------------------GATAATACCAGT---TATAGGTTGATAAGTTGTAATACCTCAGT
CATTACACAGGCCTGTCCAAAGGTAACCTTTGAGCCAATTCCCATACATTATTGTGCCCCGGCTGGTTTT
GCGATTCTAAAGTGTAAAGATAAGAAGTTCAATGGGACAGGACCATGTACAAATGTCAGCACAGTACAAT
GTACACATGGAATTAGGCCAGTAGTATCAACTCAACTGCTGTTAAATGGCAGTCTAGCAGAAGAAGAGGT
AGTAATTAGGTCTGACAATTTCTCGGACAATGCTAAAACCATAATAGTACAGCTGAAAGAACCTGTAGAA
ATTAATTGTACAAGACCCAACAACAATACAAGAAAAAGTATACCTATAGGACCAGGGAGAGCATTTTATG
CAACAGGAGAAATAATAGGAAATATAAGACAAGCACATTGTAACCTTAGTATAGCAAAATGGAATAACAC
TTTAAGACAGATAGCTAGAAAATTAAGAGAA------CAATTGGGGAAT---CAAACAACAATAGTCTTT
AATCAATCC---TCAGGAGGGGACCCAGAAATTGTAATGCACAGTTTTAATTGTGGAGGGGAATTTTTCT
ACTGTAATACTACAAAACTGTTTAATAGTACTTGG------------------------ACTTGGAATGA
T---ACTGAAAGGTCA------------------AATGATACTGAAGGAAATATC------------ACA
CTCACACTCCCATGCAGAATAAAACAAATTATAAACATGTGGCAGGAAGTAGGAAAAGCAATGTATGCCC
CTCCCATCAGAGGACAAATTAGATGTTTATCAAATATTACAGGGCTGCTATTAACAAGAGATGGTGGT--
----AATAACAATGACACGAACGGG------ACCGAGATCTTCAGACCTGGAGGAGGAGATATGAGGGAC
AATTGGAGAAGTGAATTATATAAATATAAAGTAGTAAAAATTGAACCATTAGGAGTAGCACCCACCAGGG
CAAAGAGAAGAGTGGTGCAGAGAGAAAAAAGA---GCAGCGGGA---CTAGGAGCTTTGTTCCTTGGGTT
CTTGGGAGCAGCAGGAAGCACTATGGGCGCAGCGTCAATAACGCTGACGGTACAGGCCAGACAATTATTG
TCTGGTATAGTGCAACAGCAGAACAATTTGCTGAGGGCTATTGAGGCGCAACAACATCTGTTGCAACTCA
CAGTCTGGGGCATCAAGCAGCTCCAGGCAAGAGTCCTGGCTGTGGAAAGATACCTAAAGGATCAACAGCT
CCTGGGGATTTGGGGTTGCTCTGGAAAACTCATTTGCACCACTGCTGTGCCTTGGAATGCTAGTTGGAGT
---AATAAATCTCTGGATAAGATTTGGGATAACATGACCTGGATGGAGTGGGAAAGAGAAATTGAAAATT
ACACAAGCTTAATATACACTTTAATTGAAAAATCACAGAACCAACAAGAAAAGAATGAGCAAGAACTATT
GGAATTAGATAAATGGGCAAGTTTGTGGAATTGGTTTGACATAACAAACTGGCTGTGGTATATAAGAATA
TTCATAATGATAGTAGGAGGCTTGGTAGGTTTAAGAATAGTTTTTGCTGTACTTTCTATAGTGAATAGAG
TTAGGCAGGGATACTCACCATTATCGTTTCAGACCCGCCTCCCAGCCCCGAGGGGACCCGACAGGCCCGA
AGGAATCGAAGAAGAAGGTGGAGAGAGAGACAGAGACAGATCCGGTCCATTAGTGGATGGATTCTTAGCA
CTTATCTGGGTCGACCTGCGGAGCCTGTGCCTCTTCAGCTACCACCGCTTGAGAGACTTACTCTTGATTG
TAACGAGGATTGTGGAACTTCTGGGA---CGCAGGGGGTGGGAAGCCCTCAAATATTGGTGGAATCTCCT
ACAGTATTGGAGTCAGGAACTAAAGAATAGTGCTGTTAGCTTGCTCAATGCCACAGCCATAACAGTAGCT
GAGGGGACAGATAGGATTATAGAAGCATTACAAAGAGCTTATAGAGCTATACTCCACATACCTACAAGAA
TAAGACAGGGCTTGGAAAGGGCTTTGCTA
>GU455428 
ATGAGAGTGAGGGAGATCAGGAAGAGTTAC---------TTGTGGAGATGGGGCACC-------------
--------ATGCTCCTTGGGATGTTGATGATCTGTAGTGCTGCA---GAAAAATTGTGGGTCACAGTCTA
TTATGGGGTACCTGTGTGGAAAGAAGCAAACACCACTCTATTTTGTGCGTCAGACGCTAAAGCATATGAT
ACAGAGGTACATAATGTTTGGGCCACACATGCCTGTGTACCCACAGACCCCAACCCACAAGAAGTAGTAT
TGGGAAATGTGACAGAAACTTTTAACATGTGGAAAAATAACATGGTAGAACAAATGCATGAGGATATAAT
CAGTTTATGGGATCAAAGCCTAAAGCCATGTGTAAAATTAACCCCACTCTGTGTTACTTTAAACTGCACT
GAT------TGG---------------------------GGA------------AAT------ACTACT-
--------------------AATACCACT------AGTAGTAGCGGGGGAACG---ATGGAGGGAGGA--
----------------------GAAATAAAAAACTGCTCTTTCAATATCACCACAAGCCTAAGAGATAAG
GTGCAGAAAGAATATGCACTTTTCTATAAACTTGATGTAGTACCAATAGAT---AATGAT----------
--------------------------GATAATACCAGC---TATAGGTTGATAAGTTGTAACACCTCAGT
CATTACACAGGCCTGTCCAAAGGTAACCTTTGAGCCAATTCCCATACATTATTGTGCCCCGGCTGGTTTT
GCAATTCTAAAGTGTAATAATAAGAAGTTCAATGGGAAAGGACCATGTACAAATGTCAGCACAGTACAAT
GTACACATGGAATTAGGCCAGTAGTATCAACTCAACTGCTGTTAAATGGCAGTCTAGCAGAAGAAGAGGT
AGTAATTAGGTCTGACAATTTCTCGGACAATGCTAAAACCATAATAGTACAGCTGAAAGAACCTGTAGAA
ATTAATTGTACAAGACCCAACAACAATACAAGAAAAAGTATACCTATAGGACCAGGGAGAGCATTTTATG
CAACAGGAGAAATAATAGGAGAAATAAGACAAGCACATTGTAACCTTAGTATAGCAAAATGGAATAACAC
TTTAAGACAGATAGCTAAAAAATTAAGAGAA------CAATTGGGGAAT---GAAACAACAATAGCCTTT
AATCAATCC---TCAGGAGGGGACCCAGAAATTGTAATGCACAGTTTTAATTGTGCAGGGGAATTTTTCT
ACTGTAATACTACACACCTGTTTAATAGTACTTGG------------------------ACTTGGAATGA
T---ACTGAAAGGTCA------------------AATGACACTGAAGGAGAAGGAAATATC------ACA
CTCACACTCCCATGCAGAATAAAACAAATTATAAACATGTGGCAGGAAGTAGGAAAAGCAATGTATGCCC
CTCCCATCAGAGGACAAATTAGATGTTCATCAAAAATTACAGGGCTGCTATTAACAAGGGATGGTGGT--
----ACTAACACGAGTAAG------------ACCGAGATCTTCAGACCTGGAGGAGGAGATATGAGGGAC
AATTGGAGAAGTGAATTATATAAATATAAAGTAGTAAAAATTGAACCATTAGGAGTAGCACCCACCAGGG
CAAAGAGAAGAGTGGTGCAGAGAGAAAAAAGA---GCAGCGGGA---CTAGGAGTTATGTTCCTTGGGTT
CTTGGGAGCAGCAGGAAGCACTATGGGCGCAGCGTCAATAACGCTGACGGTACAAGCCAGACAATTATTG
TCTGGTATAGTGCAACAGCAGAACAATTTGCTGAGGGCTATTGAGGCGCAACAACATCTGTTGCAACTCA
CAGTCTGGGGCATCAAGCAGCTCCAGGCAAGAGTCCTGGCTGTGGAAAGATACCTAAAGGATCAACAGCT
CCTGGGGATTTGGGGTTGCTCTGGAAAACTCATTTGCACCACTGCTGTGCCTTGGAATGCTAGTTGGAGT
---AATAAATCTCTGGATAAGATTTGGGATAACATGACCTGGATGGAGTGGGAAAGAGAAATTGAAAATT
ACACAAGCTTAATATACACTTTAATTGAAAAATCACAGAACCAACAAGAAAAGAATGAGCAAGAATTATT
GGAATTAGATAAATGGGCAAGTTTGTGGAATTGGTTTGACATAACAAACTGGCTGTGGTATATAAGAATA
TTCATAATGATAGTAGGAGGCTTGGTAGGTTTAAGAATAGTTTTTGCTGTACTTTCTATAGTGAATAGAG
TTAGGCAGGGATACTCACCATTATCGTTTCAGACCCACCTCCCAGCCCCGAGGGGACCCGACAGGCCCGA
AGGAATCGAAGAAGAAGGTGGAGAGAGAGACAGAGACAGATCCGGTCCATTAGTGGATGGATTCTTAGCA
CTTATCTGGGACGACCTGCGGAGCCTGTGCCTCTTCAGCTACCACCGCTTGAGAGACTTACTCTTGATTG
TAACGAGGATTGTGGAACTTCTGGGA---CGCAGGGGGTGGGAAGCCCTCAAATATTGGTGGAATCTCCT
ACAGTATTGGAGTCAGGAACTAAAGAACAGTGCTGTTAGCTTGCTCAATGCCACAGCCATAGCAGTAGCT
GAGGGGACAGATAGGGTTATAGAAATAATACAAAGAGCATTTAGAGCTATACTCCACATACCTACAAGAA
TAAGACAGGGCTTGGAAAGGGCTTTGCTA
>GU455425 
ATGAGAGTGAGGGAGATCAGGAAGAGTTAC---------TTGTGGAGATGGGGCACC-------------
--------ATGCTCCTTGGGATGTTGATGATCTGTAGTGCTGCA---GAAAAATTGTGGGTCACAGTCTA
TTATGGGGTACCTGTGTGGAAAGAAGCAAACACCACTCTATTTTGTGCGTCAGACGCTAAAGCATATGAT
ACAGAGGTACATAATGTTTGGGCCACACATGCCTGTGTACCCACAGACCCCAACCCACAAGAAGTAGTAT
TGGGAAATGTGACAGAAACTTTTAACATGTGGAAAAATAACATGGTAGAACAAATGCATGAGGATATAAT
CAGTTTATGGGATCAAAGCCTAAAGCCATGTGTAAAATTAACCCCACTCTGTGTTACTTTAAACTGCACT
GAT------TGG---------------------------GGA------------AAT------ACTACT-
--------------------AATACCACT------AGTAGTAGCGGGGGAACG---ATGGAGGGAGGA--
----------------------GAAATAAAAAACTGCTCTTTCAATATCACCACAAGCCTAAGAGATAAG
GTGCAGAAAGAATATGCACTTTTCTATAAACTTGATGTAGTACCAATAGAT---AATGAT----------
--------------------------GATAATACCAGC---TATAGGTTGATAAGTTGTAACACCTCAGT
CATTACACAGGCCTGTCCAAAGGTAACCTTTGAGCCAATTCCCATACATTATTGTGCCCCGGCTGGTTTT
GCAATTCTAAAGTGTAATAATAAGAAGTTCAATGGGACAGGACCATGTACAAATGTCAGCACAGTACAAT
GTACACATGGAATTAGGCCAGTAGTATCAACTCAACTGCTGTTAAATGGCAGTCTAGCAGAAGAAGAGGT
AGTAATTAGGTCTGACAATTTCTCGGACAATGCTAAAACCATAATAGTACAGCTGAAAGAACCTGTAGAA
ATTAATTGTACAAGACCCAACAACAATACAAGAAAAAGTATACCTATAGGACCAGGGAGAGCATTTTATG
CAACAGGAGAAATAATAGGAGAGATAAGACAAGCACATTGTAACCTTAGTATAGCAAAATGGAATAACAC
TTTAAGACAGATAGCTAAAAAATTAAGAGAA------CAATTGGGGAAT---GAAACAACAATAGCCTTT
AATCAATCC---TCAGGAGGGGACCCAGAAATTGTAATGCACAGTTTTAATTGTGCAGGGGAATTTTTCT
ACTGTAATACTACACACCTGTTTAATAGTACTTGG------------------------ACTTGGAATGA
T---ACTGAAAGGTCA------------------AATGACACTGAAGGAGAAGGAAATATC------ACA
CTCACACTCCCATGCAGAATAAAACAAATTATAAACATGTGGCAGGAAGTAGGAAAAGCAATGTATGCCC
CTCCCATCAGAGGACAAATTAGATGTTCATCAAAAATTACAGGGCTGCTATTAACAAGGGATGGTGGT--
----ACTAACACGAGTAAG------------ACCGAGATCTTCAGACCTGGAGGAGGAAATATGAGGGAC
AATTGGAGAAGTGAATTATATAAATATAAAGTAGTAAAAATTGAACCATTAGGAGTAGCACCCACCAGGG
CAAAGAGAAGAGTGGTGCAGAGAGAAAAAAGA---GCAGCGGGA---CTAGGAGTTATGTTCCTTGGGTT
CTTGGGAGCAGCAGGAAGCACTATGGGCGCAGCGTCAATAACGCTGACGGTACAAGCCAGACAATTATTG
TCTGGTATAGTGCAACAGCAGAACAATTTGCTGAGGGCTATTGAGGCGCAACAACATCTGTTGCAACTCA
CAGTCTGGGGCATCAAGCAGCTCCAGGCAAGAGTCCTGGCTGTGGAAAGATACCTAAAGGATCAACAGCT
CCTGGGGATTTGGGGTTGCTCTGGAAAACTCATTTGCACCACTGCTGTGCCTTGGAATGCTAGTTGGAGT
---AATAAATCTCTGGATAAGATTTGGGATAACATGACCTGGATGGAGTGGGAAAGAGAAATTGAAAATT
ACACAAGCTTAATATACACTTTAATTGAAAAATCACAGAACCAACAAGAAAAGAATGAGCAAGAATTATT
GGAATTAGATAAATGGGCAAGTTTGTGGAATTGGTTTGACATAACAAACTGGCTGTGGTATATAAGAATA
TTCATAATGATAGTAGGAGGCTTGGTAGGTTTAAGAATAGTTTTTGCTGTATTTTCTATAGTGAATAGAG
TTAGGCAGGGATACTCACCATTATCGTTTCAGACCCACCTCCCAGCCCCGAGGGGACCCGACAGGCCCGA
AGGAATCGAAGAAGAAGGTGGAGAGAGAGACAGAGACAGATCCGGTCCATTAGTGGATGGATTCTTAGCA
CTTATCTGGGACGACCTGCGGAGCCTGTGCCTCTTCAGCTACCACCGCTTGAGAGACTTACTCTTGATTG
TAACGAGGATTGTGGAACTTCTGGGA---CGCAGGGGGTGGGAAGCCCTCAAATATTGGTGGAATCTCCT
ACAGTATTGGAGTCAGGAACTAAAGAACAGTGCTGTTAGCTTGCTCAATGCCACAGCCATAGCAGTAGCT
GAGGGGACAGATAGGGTTATAGAAATAATACAAAGAGCATTTAGAGCTATACTCCACATACCTACAAGAA
TAAGACAGGGCTTGGAAAGGGCTTTGCTA
>GU455434 
ATGAGAGTGAAGGAGATCAGGAAGAATTAC---------TTGTGGAGATGGGGCACC-------------
--------ATGCTCCTTGGGATGTTGATGATCTGTAGTGCTGCA---GAACAATTGTGGGTCACAGTCTA
TTATGGGGTACCTGTGTGGAAAGAAGCAAACACCACTCTATTTTGTGCGTCAGATGCTAAAGCATATAGC
ACAGAGGTACATAATGTTTGGGCCACACATGCCTGTGTGCCCACAGACCCCAACCCACAAGAAGTAGTAT
TGGAAAATGTGACAGAAAATTTTAACATGTGGAAAAATAACATGGTAGAACAGATGCATGAGGATATAAT
CAGTTTATGGGATCAAAGCCTAAAGCCATGTGTAAAATTAACCCCACTCTGTGTTACTTTAAACTGCACT
GAT------TATGTGAAGAATGATACT------AATACCACG------------AAT------ACTACT-
--------------------AATACCACT------AGTAGTAACGGGAGCACG---ATAGAGGGAGGA--
----------------------GAAATAAAAAACTGCTCTTTCAATATCACCACAAGCCTAAGAGATAAG
GTGCAGAAAGAATATGCACTTTTCTATAAACTTGATGTAGTACCAATAGAT---AATAAT----------
--------------------------GATAATACCAGT---TATAGGTTGATAAGTTGTAATACCTCAGT
CATTACACAGGCCTGTCCAAAGGTAACCTTTGAGCCAATTCCCATACATTATTGTGCCCCGGCTGGTTTT
GCAATTCTAAAGTGTAAAGATAAGAAGTTCAATGGAACAGGACCATGTACAAATGTCAGCACAGTACAAT
GTACACATGGAATTAGGCCAGTAGTATCAACTCAACTGCTGTTAAATGGCAGCCTAGCAGAAGAAGAGGT
AGTAATTAGATCTGCCAATTTCTCGGACAATGCTAAAACCATAATAGTACAGCTGAAGGAACCTGTAGAA
ATTAATTGTACAAGACCCAACAACAATACAAGAAAAAGTATACCTATAGGACCAGGGAGAGCATTTTATG
CAACAGGAGAAATAATAGGAGATATAAGACAAGCACATTGTAACCTTAGTATAGCAAAATGGAATAACAC
TTTAAGACAGATAGCTAAAAAATTAAGAGAA------CAATTGGAGAAT---ACAACAACAATAATCTTT
AATCAATCC---TCAGGAGGGGACCCAGAAATTGTAATGCACACTTTTAATTGTGCAGGGGAATTTTTCT
ACTGTAATACTACAAAACTGTTCAATAGTACTTGG------------------------ACTGGGAATGA
T---ACTGAAAGGTCA------------------AATGACACTGAAGGAGAAGGAAATACC------ACA
CTCACACTCCCATGCAGAATAAAACAAATTATAAACATGTGGCAGGAAGTAGGAAAAGCAATGTATGCTC
CTCCCATCAAAGGACAAATTAGATGTTCATCAAAAATTACAGGGCTGCTATTAACAAGAGATGGTGGT--
----ACTAACACGAGTAAG------------ACCGAGACCTTCAGACCTGGAGGAGGAGATATGAGGGAC
AATTGGAGAAGTGAATTATATAAATATAAAGTAGTAAAAATTGAACCATTAGGAGTAGCACCCACCAGGG
CAAAGAGAAGAGTGGTGCAGAGAGAAAAAAGA---GCAATAGGGGGACTAGGAGCTATGTTCCTTGGGTT
CTTGGGAGCAGCAGGAAGCACTATGGGCGCAGCGTCAGTGACGCTGACGGTACAGGCCAGACAATTATTG
TCTGGTATAGTGCAACAGCAGAACAATTTGCTGAGGGCTATTGAGGCGCAACAACATCTGTTGCAACTCA
CAGTCTGGGGCATCAAGCAGCTCCAGGCAAGAGTCCTGGCTGTGGAAAGATACCTAAAGGATCAACAGCT
CCTGGGGATTTGGGGTTGCTCTGGAAAACTCATTTGCACCACTGCTGTGCCTTGGAATACTAGTTGGAGT
---AATAAATCTCTGGATAAGATTTGGGATAACATGACCTGGATGGAGTGGGAAAGAGAAATTGAAAATT
ACACAAGCTTAATATACACTTTAATTGAAAAATCGCAGAACCAACAAGAAAAGAATGAGCAAGAACTATT
GGAATTAGATAAATGGGCAAGTTTGTGGAATTGGTTTGACATAACAAACTGGCTGTGGTATATAAGAATC
TTCATAATGATAGTAGGAGGCTTGGTAGGTTTAAGAATAGTTTTTGCGGTACTTTCTATAGTGAATAGAG
TTAGGCAGGGATACTCACCATTATCGTTTCAGACCCGCCTCCCAGCCCCGAGGGGACCCGACAGGCCCGA
AGGAATCGAAGAAGAAGGTGGAGAGAGAGACAGAGACAGATCCGGTCCATTAGTGGATGGATTCTTAGCA
CTTATCTGGGTCGACCTGCGGAGCCTGTGCCTCTTCAGCTACCACCGCTTGAGAGACTTACTCTTGATTG
TAACGAGGATTGTGGAACTTCTGGGA---CGCAGGGGGTGGGAAGCCCTCAAATATTGGTGGAATCTCCT
ACAGTATTGGAGTCAGGAACTAAAGAATAGTGCTGTTAGCTTGCTCAATGCCACAGCCATAGCAGTAGCT
GAGGGGACAGATAGGGTTATAGAAGGATTACAAAGGGCTTATAGAGCTATACTCCACATACCTACAAGAA
TAAGACAGGGCTTGGAAAGGGCTTTGCTA
>GU455443 
ATGAGAGTGAAGGAGATCAGGAAGAATTAC---------TTGTGGAGATGGGGCACC-------------
--------ATGCTCCTTGGGATGTTGATGATCTGTAGTGCTGCA---GAAAAATTGTGGGTCACAGTCTA
TTATGGGGTACCTGTGTGGAAAGAAGCAAACACCACTCTATTTTGTGCGTCAGATGCTAAAGCATATAGC
ACAGAGGTACATAATGTTTGGGCCACACATGCCTGTGTGCCCACAGACCCCAACCCACAAGAAGTAGTAT
TGGAAAATGTGACAGAAAATTTTAACATGTGGAAAAATAACATGGTAGAACAGATGCATGAGGATATAAT
CAGTTTATGGGATCAAAGCCTAAAGCCATGTGTAAAATTAACCCCACTCTGTGTTACTTTAAACTGCACT
GAT------TATTTG------------------------GGG------------AAT------ACTACT-
--------------------AATACCACT------AGTAGTAACGGGAGCACG---ATAGAGGGAGGA--
----------------------GAAATAAAAAACTGCTCTTTCAATATCACCACAAGCCTAAGAGATAAG
GTGCAGAAAGAATATGCACTTTTCTATAAACTTGATGTAGTACCAATAAAT---AATGAT----------
--------------------------GATAATACCAGT---TATAGGTTGATAAGTTGTAATACCTCAGT
CATTACACAGGCCTGTCCAAAGGTAACCTTTGAGCCAATTCCCATACATTATTGTGCCCCGGCTGGTTTT
GCGATTCTAAAGTGTAAAGATAAGAAGTTCAATGGGACAGGACCATGTACAAATGTCAGCACAGTACAAT
GTACACATGGAATTAGGCCAGTAGTATCAACTCAACTGCTGTTAAATGGCAGCCTAGCAGAAGAAGAGGT
AGTAATTAGATCTGCCAATTTCTCGGACAATGCTAAAACCATAATAGTACAGCTGAAGGAACCTGTAGAA
ATTAATTGTACAAGACCCAACAACAATACAAGAAAAAGTATACCTATAGGACCAGGGAGAGCATTTTATG
CAACAGGAGACATAATAGGAAATATAAGACAAGCACATTGTAACCTTAGTATAGCAAAATGGAATAACAC
TTTAAGACAGATAGCTAAAAAATTAAGAGAA------CAATTGGGGAATAAAACAACAACAATAGTCTTT
AATCAATCC---TCAGGAGGGGACCCAGAAATTGTAATGCACACTTTTAATTGTGCAGGGGAATTTTTCT
ACTGTAATACTACAAAACTGTTTAATAGTACTTGG------------------------ACTGGGAATGA
T---ACTGAAAGGTCA------------------AATGACACTGAAGGAGCAGGAAATACC------ACA
CTCACACTCCCATGCAGAATAAAACAAATTATAAACATGTGGCAGGAAGTAGGAAAAGCAATGTATGCTC
CTCCCATCAAAGGACAAATTAGATGTTCATCAAAAATTACAGGGTTGCTATTAACAAGGGATGGTGGT--
----ACTAACACGAGTAAG------------ACCGAGATCTTCAGACCTGGAGGAGGAAATATGAGGGAC
AATTGGAGAAGTGAATTATATAAATATAAAGTAGTAAAAATTGAACCATTAGGAGTAGCACCCACCAGGG
CAAAGAGAAGAGTGGTGCAGAGAGAAAAAAGA---GCAGCGGGA---CTAGGAGCTTTGTTCCTTGGGTT
CTTGGGAGCAGCAGGAAGCACTATGGGCGCAGCGTCAATAACGCTGACGGTACAAGCCAGACAATTATTG
TCTGGTATAGTGCAACAGCAGAACAATTTGCTGAGGGCTATTGAGGCGCAACAACATCTGTTGCAACTCA
CAGTCTGGGGCATCAAACAGCTCCAGGCAAGAGTCCTGGCTGTGGAAAGATACCTAAAGGATCAACAGCT
CCTGGGGATTTGGGGTTGCTCTGGAAAACTCATTTGCACCACTGCTGTGCCTTGGAATGCTAGTTGGAGT
---AATAAATCTCTGGATAAGATTTGGGATAACATGACCTGGATGGAGTGGGAAAGAGAAATTGAAAATT
ACACAAGCTTAATATACACTTTAATTGAAAAATCACAAAACCAACAAGAAAAGAATGAGCAAGAATTATT
GGAATTAGATAAATGGGCAAGTTTGTGGAATTGGTTTGACATAACAAACTGGCTGTGGTATATAAGAATA
TTCATAATGATAGTAGGAGGCTTGGTAGGTTTAAGAATAGTTTTTGCTGTACTTGCTATAGTGAATAGAG
TTAGGCAGGGATACTCACCATTATCGTTACAGACCCGCCTCCCAGCCCCGAGGGGACCCGACAGGCCCGA
AGGAATCGAAGAAGAAGGTGGAGAGAGAGACAGAGACAGATCCGGTCCATTAGTGGATGGATTCTTAGCA
CTTATCTGGGACGACCTGCGGAGCCTGTGCCTCTTCAGCTACCACCGCTTGAGAGACTTACTCTTGATTG
TAACGAGGATTGTGGAACTTCTGGGA---CGCAGGGGGTGGGAAGCCCTCAAATATTGGTGGAATCTCCT
ACAGTATTGGAGTCAGGAACTAAAGAATAGTGCTGTTAGCTTGCTCAATGCCACGGGCATAGCAGTAGCT
GAGGGGACAGATAGGGTTATTGAAGCATTACAAAGAGCTTTTAGAGCTATTCTTCACATACCTACAAGAA
TAAGACAGGGCTTGGGAAAGGCTTTGCTA
>GU455440 
ATGAGAGTGAAGGGGATCAGGAAGAATTAC---------TTATGGAGATGGGGCACC-------------
--------ATGCTCCTTGGAATGTTGATGATCTGTAGTGCAGCA---GAAAAATTGTGGGTCACAGTCTA
TTATGGGGTACCTGTGTGGAAAGAAGCAAACACCACTCTATTTTGTGCGTCAGATGCTAAAGCATATAGC
ACAGAGGTACATAATGTTTGGGCCACACATGCCTGTGTGCCCACAGACCCCAACCCACAAGAAGTAGTAT
TGAAAAATGTGACAGAAAATTTTAACATGTGGAAAAACAACATGGTAGAACAGATGCATGAGGATATAAT
CAGTTTATGGGATCAAAGCCTAAAGCCATGTGTAAAATTAACCCCACTCTGTGTTACTTTAAACTGCACT
GAT---TATGTGAAGAATGATACTGATACT------------------------AATACCACGAGTGCT-
--------------------AATACCACT------AGTAGTAACGGGAGCACG---ATAGAGGGAACA--
----------------------GAAATGAAAACCTGCTCTTTCAATATCACCACAAGCCTAAGAGATAAG
GTGCAGAAAGAATATGCACTTTTCTATAAACTTGATGTAGTACCAATAAAT---AATGAT----------
-----------------------------AATACCAGC---TATAGGTTGATAAGTTGTAACACCTCAGT
CATTACACAGGCCTGTCCAAAGGTAACCTTTGAGCCAATTCCCATACATTATTGTGCCCCGGCTGGTTTT
GCAATTCTAAAGTGTAAAAATAAGACGTTCAATGGGACAGGACCATGTAAAAATGTCAGCACAGTACAAT
GCACACATGGAATTAGGCCAGTAGTATCAACTCAACTGCTGTTAAATGGCAGTCTAGCAGAAGAAGAGGT
AGTAATTAGATCCGCCAATTTCTCGGACAATGCTAAAACCATAATAGTACAGCTGAATGAATCTGTAGTA
ATTAATTGTACAAGACCCAACAACAATACAAGAAGAAGTATACATATAGGACCAGGGAAAGCATTTTATG
CAACAGGAGAAATAATAGGAAATATAAGACAAGCACACTGTAACCTTAGTGGAGCACAATGGAATAATAC
TTTAAAACAGATAGCTATAAAATTAAGAGAA------CAATGGGAAAAT------AAAACAATAGTCTTT
AATCAATCC---TCAGGAGGGGACCCAGAAATTGTAATGCACACTTTTAATTGTGCAGGGGAATTTTTCT
ACTGTAATACTACAAAACTGTTTAATAGTACTTGG------------------------------AATGA
T---ACTACT---TTG------------------AATGATACTAAAGAGACAAATGACACA------ATT
ATCACACTTCCATGCAGAATAAAACAAATTATAAACATGTGGCAGGAAGTAGGAAAAGCAATGTATGCCC
CTCCCATCCAAGGACAAATTAGATGTTCATCAAATATTACAGGGCTGCTACTAACAAGAGATGGTGGT--
----ACTAAAAATGACACGAACGGG------ACTGAGACCTTCAGACCTGGAGGAGGAGATATGAGGGAC
AATTGGAGAAGTGAATTATTTAAATATAAAGTAGTAAAAATTGAACCATTAGGAGTAGCACCCACCAGGG
CAAAGAGAAGAGTGGTGCAGAGAGAAAAAAGA---GCAATAGGGGGACTAGGAGCTCTGTTCCTTGGGTT
CTTGGGAACAGCAGGAAGCACTATGGGCGCAGCGTCAATAACGCTGACGGTACAGGCCAGACAATTATTG
TCTGGTATAGTGCAACAGCAGAACAATTTGCTGAGGGCTATTGAGGCGCAACAGCATCTGTTGCAACTCA
CAGTCTGGGGCATCAAGCAGCTCCAGGCAAGAGTCCTGGCTGTGGAAAGATACCTAAAGGATCAACAGCT
CCTGGGGATTTGGGGTTGCTCTGGAAAACTCATTTGCACCACTGCTGTGCCTTGGAATGTTAGTTGGAGT
---AATAAATCTCTGGATAAGATTTGGGATAACATGACCTGGATGGAGTGGGAAAGAGAAATTGAAAATT
ACACAAGCTTAATATACACTTTAATTGAAAAATCACAGAACCAACAAGAACAGAATGAGAAAGAATTATT
GGAATTAGATAAGTGGGCAAGTTTGTGGACTTGGTTTGACATAACAAACTGGCTGTGGTATATAAGAATA
TTCATAATGATAGTAGGAGGCTTGATAGGTTTAAGAATAGTTTTTGCTGTACTTTCTATAGTGAATAGAG
TTAGGCAGGGATACTCACCATTATCGTTTCAGACCCACCTCCCAGCCCCGAGGGGACCCGACAGGCCCGA
AGGAATCGAAGGAGAAGGTGGAGAGAGAGACAGAGACAGATCCGGTCCATTAGTGGATGGATTCTTAGCA
ATTATCTGGGTCGACCTGCGGAGCCTGTGCCTCTTCAGCTACCACCGCTTGAGAGACTTACTCTTGATTG
TAACGAGGATTGTGGAACTTCTGGGA---CGCAGGGGGTGGGAAGCCCTCAAATATTGGTGGAATCTCCT
ACAGTATTGGAGTCAGGAGCTAAAGAATAGTGCTGTTAGCTTGTTTAATGCCACAGCTATAGCAGTAGCT
GAGGGGACAGATAGGGTTATAGAAGCATTACAAAGAGCTTTTAGAGCTATACTCCACATACCTACAAGAA
TAAGACAGGGCTTGGAAAGGGCTTTGCTA
>GU455439 
ATGAGAGTGAAGGAGATCAGGAAGAGTTAC---------TTGTGGAGATGGGGCACC-------------
--------ATGCTCCTTGGGATGTTGATGATCTGTAGTGCTGCA---GAACAATTGTGGGTAACAGTCTA
TTATGGGGTACCTGTGTGGAAAGAAGCAAACACCACTCTATTTTGTGCGTCAGATGCTAAAGCATATAGC
ACAGAGGTACATAATGTTTGGGCCACACATGCCTGTGTGCCCACAGACCCCAACCCACAAGAAGTAGTAT
TGGTAAATGTGACAGAAAATTTTAACATGTGGAAAAATAACATGGTAGAACAGATGCATGAGGATATAAT
CAGTTTATGGGATCAAAGCCTAAAGCCATGTGTAAAATTAACCCCACTCTGTGTTACTTTAAACTGCACT
GAT---TATGTGAAGAATGATACTGATACTAATACCACGAGT---------------------GCTACT-
--------------------AATACCACT------AGTAGTAACGGGAGCACG---ATAGAGGAAGGA--
----------------------GAAATGAAAAACTGCTCTTTCAATGTCACCACAAGCCTAAGAGATAGG
GTGCAGAAAGAATATGCACTGTTCTATAAACTTGATGTAGTACCAATAAAT---AATGAT----------
-----------------------------AATACCAGC---TATAGGTTGATAAGTTGTAACACCTCAGT
CATTACACAGGCCTGTCCAAAGGTAACCTTTGAGCCAATTCCCATACATTATTGTGCCCCGGCTGGTTTT
GCGATTCTAAAGTGTAAAGATAAGAAGTTCAATGGGACAGGACCATGTAAAAATGTCAGCACAGTACAAT
GTACACATGGAATTAGGCCAGTAGTATCAACTCAACTGCTGTTAAATGGCAGCCTAGCAGAAGAAGAGGT
GGTAATTAGATCTGCCAATTTCTCAGACAATGCTAAAACCATAATAGTACAGCTGAATGAATCTGTAATA
ATTAATTGTACAAGACCCAACAACAATACAAGAAGAAGTATACCTATAGGACCAGGGAGAGCATTTTATG
CAACAGGAGACATAATAGGAAATATAAGACAAGCACATTGTAACCTTAGTATGGCAAAATGGAATAACAC
TTTAAGACAGATAGCTAAAAAATTAAGAGAA------CAATTGGAGAAT---ACAACAACAATAATCTTT
AATCAATCC---TCAGGAGGGGACCCAGAAATTGTAATGCACACTTTTAATTGTGCAGGGGAATTTTTCT
ACTGTAATACTACAAAACTGTTTAATAGTACTTGG------------------------------AATGA
T---ACTACT---TTG------------------AATGATACTAAAGAGACAAATGACACA------ATT
ATCACACTTCCATGCAGAATAAAACAAATTATAAACATGTGGCAGGAAGTAGGAAAAGCAATGTATGCCC
CTCCCATCCAAGGACAAATTAGATGTTCATCAAATATTACAGGGCTGCTACTAACAAGAGATGGGGGT--
----ACTAAAAATGACACGAACGGG------ACCGAGACCTTCAGACCTGGAGGAGGAGATATGAGGGAC
AATTGGAGAAGTGAATTATTTAAATATAAAGTAGTAAAAATTGAACCATTAGGAGTAGCACCCACCAAGG
CAAAGAGAAGAGTGGTGCAGAGAGAAAAAAGA---GCAATAGGGGGACTAGGAGCTTTGTTCCTTGGGTT
CTTGGGAACAGCAGGAAGCACTATGGGCGCAGCGTCAGTGACGCTGACGGTACAGGCCAGACAATTATTG
TCTGGTATAGTGCAACAGCAGAACAATTTGCTGAGGGCTATTGAGGCGCAACAACATCTGTTGCAACTCA
CAGTCTGGGGCATCAAGCAGCTCCAGGCAAGAGTCCTGGCTGTGGAAAGATACCTAAAGGATCAACAGCT
CCTGGGGATTTGGGGTTGCTCTGGAAAACTCATTTGCACCACTGCTGTGCCTTGGAATACTAGTTGGAGT
---AATAAATCTCTGGATAAGATTTGGGATAACATGACCTGGATGGAGTGGGAAAAAGAAATTGAAAATT
ACACAAGCTTAATATACACTTTAATTGAAAAATCACAGAACCAACAAGAACAGAATGAGAAAGAATTATT
GGAATTAGATAAGTGGGCAAATTTGTGGACTTGGTTTGACATAACAAACTGGCTGTGGTATATAAGAATA
TTCATAATGATAGTAGGAGGCTTGATAGGTTTAAGGATAGTTTTTGCTGTACTTTCTATAGTGAATAGAG
TTAGGCAGGGATACTCACCATTATCGTTTCAGACCCGCCTCCCAACCCCGAGGGGACCCGACAGGCCCGA
AGGAATCGAAGAAGAAGGTGGAGAGAGAGACAGAGACAGATCCGGTCCATTAGTGGATGGATTCTTAGCA
ATTATCTGGGTCGACCTGCGGAGCCTGTGCCTCTTCAGCTACCACCGCTTGAGAGACTTACTCTTGATTG
TAACGAGGATTGTGGAACTTCTGGGA---CGCAGGGGGTGGGAAGCCCTCAAATATTGGTGGAATCTCCT
ACAGTATTGGAGTCAGGAGCTAAAGAATAGTGCTGTTAGCTTGCTTAATGCCACAGCTATAGCAGTAGCT
GAGGGAACAGATAGGATTCTAGAAGTATTACAAAGAGCTTTTAGAGCTATACTCCACATACCTACAAGAA
TAAGACAGGGCTTGGAAAGGGCTTTACTA
>GU455441 
ATGAGAGTGAAGGGGATCAGGAAGAATTAC---------TTGTGGAGATGGGGCACC-------------
--------ATGCTCCTTGGGATGTTGATGATCTGTAATGCTGCA---GAAAAATTGTGGGTCACAGTCTA
TTATGGGGTTCCTGTGTGGAAAGAAGCAAACACCACTCTATTTTGTGCGTCAGATGCTAAAGCATATAGC
ACAGAGGTACATAATGTTTGGGCCACACATGCCTGTGTGCCCACAGACCCCGACCCACAAGAAGTAGTAT
TGGAAAATGTGACAGACAATTTTAACATGTGCAAAAATAACATGGTAGAACAAATGCATGAGGATATAAT
CAGTTTATGGGATCAAAGCCTAAAGCCATGTGTAAAATTAACCCCACTCTGTGTTACTTTAAACTGCACT
GATTATGATACTGATACTAATACCACGAGT---------------------------------GCTACT-
--------------------AATACCACT------AGTAGTAACGGGAGCACG---ATAGAGGAAGGA--
----------------------GAAATGAAAAACTGCTCTTTCAATATCACCACAAGCCTAAGAGATAGG
GTGAAGAAAGAATATGCACTTTTCTATAAACTTGATGTAGTACCAATAAAT---AATGAT----------
-----------------------------AATACCAGC---TATAGGTTGATAAGTTGTAACACCTCAGT
CATTACACAGGCCTGTCCAAAGGTAACCTTTGAGCCAATTCCCATACATTATTGTGCCCCGGCTGGTTTT
GCGATTCTAAAGTGTAAAGATAAGAAGTTCAATGGGACAGGACCATGTAAAAATGTCAGCACAGTACAAT
GTACACATGGAATTAGGCCAGTAGTATCAACTCAACTGCTGTTAAATGGCAGCCTAGCAGAAGAAGAGGT
AGTAATTAGATCTGCCAATTTCTCGGACAATGCTAAAACCATAATAGTACAGCTGAATGAATCTGTAATA
ATTAATTGTACAAGACCCAACAACAATACAAGAAGAAGTATACCTATAGGACCAGGGAGAGCATTTTATG
CAACAGGAGACATAATAGGAAATATAAGACAAGCACATTGTAACCTTAGTATGGCAAAATGGAATAACAC
TTTAAGACAGATAGCTAAAAAATTAAGAAAA------CAATTGGAGAAT---ACAACAACAATAATCTTT
AATCAATCC---TCAGGAGGGGACCCAGAAATTGTAATGCACACTTTTAATTGTGCAGGGGAATTTTTCT
ACTGTAATACTTCAAAACTGTTTAATAGTACTTGG------------------------------AATGA
T---ACTACT---TTG------------------AATGATACTAAAGAAACAAATGACACA------ATT
ATCACACTTCCATGCAAAATAAAACAAATTATAAACATGTGGCAGGAAGTAGGAAAAGCAATGTATGCCC
CTCCCATCCAAGGACAAATTAGATGTTCATCAAATATTACAGGGTTGCTATTAACAAGAGATGGTGGT--
----AATAACAATGACACGAATGGG------ACCGAGACCTTCAGACCTGGAGGAGGAGATATGAGGGAC
AATTGGAGAAGTGAATTATTTAAATATAAAGTAGTAAAAATTGAACCATTAGGAGTAGCACCCACCAGGG
CAAAGAGAAGAGTGGTGCAGAGAGAAAAAAGA---GCAATAGGGGGACTAGGAGCTTTGTTCCTTGGGTT
CTTGGGAACAGCAGGAAGCACTATGGGCGCAGCGTCAATAACGCTGACGGTACAGGCCAGACAATTATTG
TCTGGTATAGTGCAACAGCAAAACAATTTGCTGAGGGCTATTGAGGCGCAACAACATCTGTTGCAACTCA
CAGTCTGGGGCATCAAGCAGCTCCAGGCAAGAGTCCTGGCTGTGGAAAGATACCTAAAGGATCAACAGCT
CCTGGGGATTTGGGGTTGCTCTGGAAAACTCATTTGCACCACTGCTGTGCCTTGGAATGTTAGTTGGAGT
---AATAAATCTCTGGATAAGATTTGGGATAACATGACCTGGATGGAGTGGGAAAAAGAAATTGAAAATT
ACACAAGCTTAATATACACTTTAATTGAAAAATCACAAAACCAACAAGAACAGAATGAGAAAGAATTATT
GGAATTAGATAAGTGGGCAAGTTTGTGGACTTGGTTTGACATAACAAACTGGCTGTGGTATATAAGAATA
TTCATAATGATAGTAGGAGGCTTGATAGGTTTAAGAATAGTTTTTGCTGTACTTTCTATAGTGAATAGAG
TTAGGCAGGGATACTCACCATTATCGTTTCAGACCCACCTCCCAGCCCCGAGGGGACCCGACAGGCCCGA
AGGAATCGAAGGAGAAGGTGGAGAGAGAGACAGAGACAGATCCGGTCCATTAGTGGATGGATTCTTAGCA
ATTATCTGGGTCGACCTGCGGAGCCTGTGCCTCTTCAGCTACCACCGCTTGAGAGACTTACTCTTGATTG
TAACGAGGATTGTGGAACTTCTGGGA---CGCAGGGGGTGGGAAGCCCTCAAATATTGGTGGAATCTCCT
ACAGTATTGGAGTCAGGAGCTAAAGAATAGTGCTGTTAGCTTGTTTAATGCCACAGCTATAGCAGTAGCT
GAGGGGACAGATAGGGTTATAGAAGCATTACAAAGAGCTTTTAGAGCTATACTCCACATACCTACAAGAA
TAAGACAGGGCTTGGAAAGGGCTTTGCTA
>GU455436 
ATGAGAGTGAAGGAGATCAGGAAGAATTAC---------TTGTGGAAATGGGGCACC-------------
--------ATGCTCCTTGGGATGTTGATGATCTGTAGTGCGGCA---GAAAAATTGTGGGTCACAGTCTA
TTATGGGGTACCTGTGTGGAAAGAAGCAAACACCACTCTATTTTGTGCGTCAGATGCTAAAGCATATAGC
ACAGAGGTACATAATGTTTGGGCCACACATGCCTGTGTGCCCACAGACCCCAACCCACAAGAAGTAGAAT
TGAAAAATGTGACAGAAAATTTTAACATGTGGAAAAATAACATGGTAGAACAGATGCATGAGGATATAAT
CAGTTTATGGGATCAAAGCCTAAAGCCATGTGTAAAATTAACTCCACTCTGTGTTACTTTAAACTGCATT
GAT---TATGTGAAGAATGATACTGATACTAATACCACGAGT---------------------GCTACT-
--------------------AATACCACT------AGTAGTAACGGGAGCACG---ATAGAGGGAACA--
----------------------GAAATGAAAAACTGCTCTTTCAATATCACCACAAGCCTAAGAGATAAG
GTGCAGAAAGAATATGCACTTTTCTATAAACTTGATGTAGTACCAATAAAT---AATGAT----------
-----------------------------AATACCAGC---TATAGGTTGATAAGTTGTAACACCTCAGT
CATTACACAGGCCTGTCCAAAGGTAACCTTTGAGCCAATTCCCATACATTATTGTGCCCCGGCTGGTTTT
GCGATTCTAAAGTGTAAAAATAAGACGTTCAATGGGACAGGACCATGTAAAAATGTCAGCACAGTACAAT
GCACACATGGAATTAGGCCAGTAGTATCAACTCAACTGCTGTTAAATGGCAGTCTAGCAGAAGAAGAGGT
AGTAATTAGATCTGCCAATTTCTCGGACAATGCTAAAACCATAATAGTACAGCTGAATGAATCTGTAGTA
ATTAATTGTACAAGACCCAACAACAATACAAGAAGAAGTATACATATAGGACCAGGGAGAGCATTTTATG
CAACAGGAGAAATAATAGGAAATATAAGACAAGCACACTGTAACCTTAGTGGAATACAATGGAATAATAC
TTTAAAACAGATAGCTATAAAATTAAGAGAA------CAATGGGGGAAT---AATAAAACAATAGTCTTT
AATCAATCC---TCAGGAGGGGACCCAGAAATTATAATGCACACTTTTAATTGTGGAGGGGAATTTTTCT
ACTGTAATACTTCACGACTGTTTAATAGTACTTGG------------------------------AATGA
TACTACTTTG------------------------AATGATACTAAAGAGTCAAATGACACA------ATA
ATCACACTACCATGCAGAATAAAACAAATTATAAACATGTGGCAGGAAGTAGGAAAAGCAATGTATGCCC
CTCCCATCAAAGGACAAATTAGATGTTCATCAAATATTACAGGGCTGCTACTAACAAGAGATGGTGGT--
----ACTAGAAATGACACGAACAAC------ACCGAGACCTTCAGACCTGGAGGAGGAGATATGAGGGAC
AATTGGAGAAGTGAATTATATAAATATAAAGTAGTAAAAATTGAACCATTAGGAGTAGCACCCACCAGGG
CAAAGAGAAGAGTGGTGCAGAGAGAAAAAAGA---ACAGTGGGA---CTAGGAGCTTTGTTCCTTGGGTT
CTTGGGAACAGCAGGAAGCACTATGGGCGCAGCGTCAATAACGCTGACGGTACAGGCCAGACAATTATTG
TCTGGTATAGTGCAACAGCAGAACAATTTGCTGAGGGCTATTGAGGCGCAACAACATCTGTTGCAACTCA
CAGTCTGGGGCATCAAGCAGCTCCAGGCAAGAGTCCTGGCTGTGGAAAGATACCTAAAGGATCAACAGCT
CCTGGGGATTTGGGGTTGCTCTGGAAAACTCATTTGCACCACTGCTGTGCCTTGGAATACTAGTTGGAGT
---AATAAATCTATGAATGAGATTTGGGATAACATGACCTGGATGGAGTGGGAAAGAGAAATTGACAATT
ACACAAGCTTAATATACTCTTTAATTGAAGATTCACAGATCCAACAAGAAAAGAATGAGCAAGAATTATT
GGAATTAGATAAGTGGGCAAGTTTGTGGACTTGGTTTGACATAACAAACTGGCTGTGGTATATAAGAATA
TTCATAATGATAGTAGGAGGCTTGGTAGGTTTAAGAATAGTTTTTGCTGTACTTTCTATAGTGAATAGAG
TTAGGCAGGGATACTCACCATTATCGTTTCAGACCCACCTCCCAGCCCCGAGGGGACCCGACAGGCCCGA
AGGAATCGAAGAAGAAGGTGGAGAGAGAGACAGAGACAGATCCGGTCCATTAGTGGATGGATTCTTAGCA
ATTATCTGGGTCGACCTGCGGAGCCTGTGCCTCTTCAGCTACCACCGCTTGAGAGACTTACTCTTGATTG
TAACGAGGATTGTGGAACTCCTGGGA---CGCAGGGGGTGGGAAGCCCTCAAATATTGGTGGAATCTCCT
ACAGTACTGGAGTCAGGAACTAAAGAATAGTGCTGTTAGCTTGTTCAATGCCATAGCCATAGCAGTAGCT
GAGGGAACAGATAGGGTTCTAGAAGTATTACAAAGAATTTTTAGAGCTATACTCCACATACCTACAAGAA
TAAGACAGGGCTTGGAAAGAGCTTTGCTA
>GU455438 
ATGAGAGTGAAGGAGATCAGGAAGAATTAC---------TTGTGGAGATGGGGCATC-------------
--------ATGCTCCTTGGGATATTGATGATCTGTAGTGCTGCA---GAAAAATTGTGGGTCACAGTCTA
TTATGGGGTACCTGTGTGGAAAGAAGCAAACACCACTCTATTTTGTGCGTCAGATGCTAAAGCATATAGC
ACAGAGGTACATAATGTTTGGGCCACACATGCCTGTGTGCCCACAGACCCCAACCCACAAGAAGTAGAAT
TGAAAAATGTGACAGAAAATTTTAACATGTGGAAAAATAACATGGTAGAACAGATGCATGAGGATATAAT
CAGTTTATGGGATCAAAGCCTAAAGCCATGTGTAAAATTAACCCCACTCTGTGTTACTTTAAACTGCATT
GAT---TATGTGAAGAATGATACTAATGCCACGAGTGCTAAT----------------------------
--------------------AATACCACT------AGTAGTAACGGGAGCACG---ATAGAGGGAACA--
----------------------GAAATGAAAAACTGCTCTTTCAATATCACCACAAGCCTAAGAGATAAG
GTGCAGAAAGAATATGCACTTTTCTATAAACTTGATGTAGTACCAATAAAT---AATGAT----------
-----------------------------AATACCAGC---TATAGGTTGATAAGTTGTAACACCTCAGT
CATTACACAGGCCTGTCCAAAGGTAACCTTTGAGCCAATTCCCATACATTATTGTGCCCCGGCTGGTTTT
GCGATTCTAAAGTGTAAGAATAAGACGTTCAATGGGACAGGACCATGTAAAAATGTCAGCACAGTACAAT
GCACACATGGAATTAGGCCAGTAGTATCAACTCAACTGCTGTTAAATGGCAGTCTAGCAGAAGAAGAGGT
AGTAATTAGATCCGCCAATTTCTCGGACAATGCTAAAACCATAATAGTACAGTTGAATGAATCTGTAGTA
ATTAATTGTACAAGACCCAACAACAATACAAGAAGAAGTATACATATAGGACCAGGGAGAGCATTTTATG
CAACAGGAGAAATAATAGGAAATATAAGACAAGCACACTGTAACCTTAGTGGAGTACAATGGAATAATAC
TTTAAAACAGATAGCTATAAAATTAAGAGAA------CAATGGGAG------AATAAAACAATAGTCTTT
AATCAATCC---TCAGGAGGGGACCCAGAAATTGTAATGCACACTTTTAATTGTGGAGGGGAATTTTTCT
ACTGTAATACTTCACGACTGTTTAATAGTACTTGG------------------------------AATGA
TACTACTTTG------------------------AATGATACTAAAGAGACAAATGACACA------ATT
ATCACACTCCCATGCAGAATAAAACAAATTATAAACATGTGGCAGGAAGTAGGAAAAGCAATGTATGCCC
CTCCCATCAAAGGACAAATTAGATGTTCATCAAATATTACAGGGCTGCTACTAACAAGAGATGGTGGTAC
TAAAAATGACACGAACAAC------------ACCGAGACCTTCAGACCTGGAGGAGGAGATATGAGGGAC
AATTGGAGAAGTGAATTATATAAATATAAAGTAGTAAAAATTGAACCATTAGGAGTAGCACCCACCAGGG
CAAAGAGAAGAGTGGTGCAGAGAGAAAAAAGA---ACAGTGGGA---CTAGGAGCTTTGTTCCTTGGGTT
CTTGGGAACAGCAGGAAGCACTATGGGCGCAGCGTCAATAACGCTGACGGTACAGGCCAGACAATTATTG
TCTGGTATAGTGCAACAGCAGAACAATTTGCTGAGGGCTATTGAGGCGCAACAACATCTGTTGCAACTCA
CAGTCTGGGGCATCAAGCAGCTCCAGGCAAGAGTCCTGGCTGTGGAAAGATACCTAAAGGATCAACAGCT
CCTGGGGATTTGGGGTTGCTCTGGAAAACTCATTTGCACCACTGCTGTGCCTTGGAATACTAGTTGGAGT
---AATAAATCTATGAATGAGATTTGGGATAACATGACCTGGATGGAGTGGGAAAGAGAAATTGACAATT
ACACAAGCTTAATATACTCTTTAATTGAAGATTCACAAATCCAACAAGAAAAGAATGAGCAAGAATTATT
GGAATTAGATAAGTGGGCAAGTTTGTGGACTTGGTTTGACATAACAAACTGGCTGTGGTATATAAGAATA
TTCATAATGATAGTAGGAGGCTTGGTAGGTTTAAGAATAGTTTTTGCTGTACTTTCTGTAGTGAATAGAG
TTAGGCAGGGATACTCACCATTATCGTTTCAGACCCACCTCCCAGCCCCGAGGGGACCCGACAGGCCCGA
AGGAATCGAAGAAGAAGGTGGAGAGAGAGACAGAGACAGATCCGGTCCATTAGTGGATGGATTCTTAGCA
ATTATCTGGGTCGACCTGCGGAGCCTGTGCCTCTTCAGCTACCACCGCTTGAGAGACTTACTCTTGATTG
TAACGAGGATTGTGGAACTTCTGGGA---CGCAGGGGGTGGGAAGCCCTCAAATATTGGTGGAATCTCCT
ACAGTATTGGAGTCAGGAACTAAAGAATAGTGCTGTTAGCTTGTTTAATGCCATAGCCATAGCAGTAGCT
GAGGGAACAGATAGGATTCTAGAAGTATTACAAAGAATTTTTAGAGCTATACTCCACATACCTACAAGAA
TAAGACAGGGCTTGGAAAGGGCTTTGCTA
>GU455432 
ATGAGAGTGAAGGAGATCAGGAAGAATTAC---------TTGTGGAGATGGGGCACC-------------
--------ATGCTCCTTGGGATGTTGATGATCTGTAGTGCTGCA---GAACAATTGTGGGTCACAGTCTA
TTATGGGGTACCTGTGTGGAAAGAAGCAAACACCACTCTATTTTGTGCGTCAGATGCTAAAGCATATAGC
ACAGAGGTACATAATGTTTGGGCCACACATGCCTGTGTGCCCACAGACCCCAACCCACAAGAAGTAGTAT
TGAAAAATGTGACAGAAAATTTTAACATGTGGAAAAATAACATGGTAGAACAGATGCATGAGGATATAAT
CAGTTTATGGGATCAAAGCCTAAAGCCATGTGTAAAATTAACCCCACTCTGTGTCACTTTAAACTGCACT
GAT---TATGTGAAGAATGATACT------AATACCACGAAT---------------------GCTACT-
--------------------AATACCACT------AGTAGTAGCGGGGGAACG---ATGGAGGGAGGA--
----------------------GAAATGAAAAACTGCTCTTTCAATATCACCACAAGCCTAAGAGATAAG
GGGCAGAAAGAATATGCACTGTTCTATAAACTTGATGTAGTACCAATAAATAAGGATGAT----------
-----------------------------AATACCAGC---TATAGGTTGATAAGTTGTAACACCTCAGT
CATTACACAGGCCTGTCCAAAGGTAACCTTTGAGCCAATTCCCATACATTATTGTGCCCCGGCTGGTTTT
GCAATTCTAAAGTGTAATAATAAGACGTTCAATGGGACAGGACCATGTAAAAATGTCAGCACAGTACAAT
GCACACATGGAATTAGGCCAGTAGTATCAACTCAACTGCTATTAAATGGCAGTCTAGCAGAAGAAGAGGT
AGTAATTAGATCTGCCAATTTCTCGGACAATGCTAAAACCATAATAGTACAGCTGAATGAATCTGTAGTA
ATTAATTGTACAAGACCCAACAACAATACAAGAAGAAGTATACATATAGGACCAGGGAGAGCATTTTATG
CAACAGGAGAAGTAATAGGAAATATAAGACAAGCACACTGTAACCTTAGTAGCACACAATGGAATAATAC
TTTAAAACAGATAGCTATAAAATTAAGAGAA------CAATGGGGG------AATAAAACAATAGTCTTT
AATCGATCC---TCAGGAGGGGACCCAGAAATTATAATGCACAGTTTTAATTGTGGAGGGGAATTTTTCT
ACTGTAATACTTCACAACTGTTTAATAGTACTTGG------------------------------AATGA
T---ACTACT---TTG------------------AATGATACTAAAGGGTCAAATGACACA------ATT
ATCACACTTCCATGCAGAATAAAACAAATTATAAACATGTGGCAGGAAGTAGGAAAAGCAATGTATGCCC
CTCCCATCAAAGGACAAATTAGATGTTCATCAAATATTACAGGGCTGCTATTAACAAGAGATGGTGGT--
----AATAATAATGACAAGAACAGG------ACCGAGACCTTCAGACCTGGAGGAGGAGATATGAGGGAC
AATTGGAGAAGTGAATTATATAAATATAAAGTAGTAAAAATTGAACCATTAGGAGTAGCACCCACCAAGG
CAAAGAGAAGAGTGGTGCAGAGAGAAAAAAGA---GCAATAGGGGGACTAGGAGCTCTGTTCCTTGGGTT
CTTAGGAACAGCAGGAAGCACTATGGGCGCAGCGTCAATAACGCTGACGGTACAGGCCAGACAATTATTG
TCTGGTATAGTGCAACAGCAAAACAATTTGCTGAGGGCTATTGAGGCGCAACAACATCTGTTGCAACTCA
CAGTCTGGGGCATCAAGCAGCTCCAGGCAAGAGTCCTGGCTGTGGAAAGATACCTAAAGGATCAACAGCT
CCTGGGGATTTGGGGTTGCTCTGGAAAACTCATTTGCACCACTGCTGTGCCTTGGAATACTAGTTGGAGT
---AATAAATCTATGAATGAGATTTGGGATAACATGACCTGGATGGAGTGGGAAAGAGAAATTGACAATT
ACACAAGCTTAATATACTCTTTAATTGAAGACTCACAGAACCAACAAGAAAAGAATGAGCAAGAATTATT
GGAATTAGATAAGTGGGCAAGTTTGTGGACTTGGTTTGACATAACAAACTGGCTGTGGTATATAAGAATA
TTCATAATGATAGTAGGAGGCTTGGTAGGTTTAAGAATAGTTTTTGCTGTACTTTCTGTAGTGAATAGAG
TTAGGCAGGGATACTCACCATTATCGTTTCAGACCCACCTCCCAGCCCCGAGGGGACCCGACAGGCCCGA
AGGAATCGAAGAAGAAGGTGGAGAGAGAGACAGAGACAGATCCGGTCCATTAGTGGATGGATTCTTAGCA
ATTATCTGGGTCGACCTGCGGAGCCTGTGCCTCTTCAGCTACCACCGCTTGAGAGACTTACTCTTGATTG
TAACGAGGATTGTGGAACTTCTGGGA---CGCAGGGGGTGGGAAGCCCTCAAGTATTGGTGGAATCTCCT
ACAGTATTGGAGTCAGGAACTAAAGAATAGTGCTGTTAGCTTGTTCAATGCCACAGCCATAGCAGTAGCT
GAGGGGACAGATAGGGTTATAGAATTATTACAAAGAGCTTTTAGAGCTATACTCCACATACCTACAAGAA
TAAGACAGGGCTTGGAAAGGGCTTTACTA
>GU455433 
ATGAGAGTGAAGGGGATCAGGAAGAATTAC---------TTGTGGAGATGGGGCACC-------------
--------ATGCTCCTTGGGATGTTGATGATCTGTAGTGCTGCA---GAACAATTGTGGGTCACAGTCTA
TTATGGGGTACCTGTGTGGAAAGAAGCAAACACCACTCTATTTTGTGCGTCAGATGCTAAAGCATATAGC
ACAGAGGTACATAATGTTTGGGCCACACATGCCTGTGTACCCACAGACCCCAACCCACAAGAAGTAGTAT
TGAAAAATGTGACAGAAAATTTTAACATGTGGAAAAATAACATGGTAGAACAGATGCATGAGGATATAAT
CAGTTTATGGGATCAAAGCCTAAAGCCATGTGTAAAATTAACCCCACTCTGTGTTACTTTAAACTGCACG
GAT---TATGTGAAGAATGATACT------AATACCACTAGT---------------------GCTACT-
--------------------AATACCACT------AGTAGTAGCGGGGGAACG---ATGGAGGGAGGA--
----------------------GAAATGAAAAACTGCTCTTTCAATATCACCACAAGCCTAAGAGATAGG
GTGCAGAAAGAATATGCACTGTTCTATAAACTTGATGTAGTACCAATAAATAATAATGAT----------
-----------------------------AATACCAGC---TATAGGTTGATAAGTTGTAACACCTCAGT
CATTACACAGGCCTGTCCAAAGGTAACCTTTGAGCCAATTCCCATACATTATTGTGCCCCGGCTGGTTTT
GCGATTCTAAAGTGTAATAATAAGACGTTCAATGGGACAGGACCATGTAAAAATGTCAGCACAGTACAAT
GCACACATGGAATTAGGCCAGTAGTATCAACTCAACTGCTGTTAAATGGCAGTCTAGCAGAAGGAGAGGT
AGTAATTAGATCTGCCAATTTCTCGGACAATGCTAAAACCATAATAGTACAGCTGAATGAATCTGTAGTA
ATTAATTGTACAAGACCCAACAACAATACAAGAAGAAGTATACATATAGGACCAGGGAGAGCATTTTATG
CAACAGGAGAAGTAATAGGAAATATAAGACAAGCACACTGTAACCTTAGTGGAACACAATGGAATAATAC
TTTAAAACAGATAGCTATAAAATTAAGAGAA------CAATGGGGG------AATAAAACAATAGTCTTT
AATCGATCC---TCAGGAGGGGACCCAGAAATTATAATGCACAGTTTTAATTGTGGAGGGGAATTTTTCT
ACTGTAATACTTCACAACTGTTTAATAGTACTTGG------------------------------AATGA
TACTACTTTG------------------------AATGATACTAAAGGGTCAAATGACACA------ATT
ATCACACTTCCATGCAAAATAAAACAAATTATAAACATGTGGCAGGAAGTAGGAAAAGCAATGTATGCCC
CTCCCATCAAAGGACAAATTAGATGTTCATCAAATATTACAGGGCTGCTACTAACAAGAGATGGTGGTAC
TAAAAATGACACGAACAAG------------ACCGAGACCTTCAGACCTGGAGGAGGAGATATGAGGGAC
AATTGGAGAAGTGAATTATATAAATATAAAGTAGTAAAAATTGAACCATTAGGAGTAGCACCCACCAGGG
CAAAGAGAAGAGTGGTGCAGAGAGAAAAAAGA---ACAGTGGGA---CTAGGAGCTCTGTTCCTTGGGTT
CTTGGGAACAGCAGGAAGCACTATGGGCGCAGCGTCAATAACGCTGACGGTACAGGCCAGACAATTATTG
TCTGGTATAGTGCAACAGCAGAACAATTTGCTGAGGGCTATTGAGGCGCAACAGCATCTGTTGCAACTCA
CAGTCTGGGGCATCAAGCAGCTCCAGGCAAGAGTCCTGGCTGTGGAAAGATACCTAAAGGATCAACAGCT
CCTGGGGATTTGGGGTTGCTCTGGAAAACTCATTTGCACCACTGCTGTGCCTTGGAATACTAGTTGGAGT
---AATAAATCTATGAATGAGATTTGGGATAACATGACCTGGATGGAGTGGGAAAGAGAAATTGACAATT
ACACAAGCTTAATATACACTTTAATTGAAAAATCACAGAACCAACAAGAAAAGAATGAGCAAGAATTATT
GGAATTAGATAAGTGGGCAAGTTTGTGGACTTGGTTTGACATAACAAACTGGCTGTGGTATATAAGAATA
TTCATAATGATAGTAGGAGGCTTGGTAGGTTTAAGAATAGTTTTTGCTGTACTTTCTGTAGTGAATAGAG
TTAGGCAGGGATACTCACCATTATCGTTTCAGACCCACCTCCCAGCCCCGAGGGGACCCGACAGGCCCGA
AGGAATCGAAGAAGAAGGTGGAGAGAGAGACAGAGACAGATCCGGTCGATTAGTGGATGGATTCTTAGCA
CTTATCTGGGACGACCTGCGGAGCCTGTGCCTCTTCAGCTACCACCGCTTGAGAGACTTACTCTTGATTG
TAACGAGGATTGTGGAACTTCTGGGA---CGCAGGGGGTGGGAAGCCCTCAAATATTGGTGGAATCTCCT
ACAGTATTGGAGTCAGGAGCTAAAGAATAGTGCTGTTAGCTTGCTTAATGCCACAGCTATAGCAGTAGCT
GAGGGGACAGATAGGGTTATAGAAGCATTACAAAGAGCTTTTAGAGCTATACTCCACATACCTACAAGAA
TAAGACAGGGCTTGGAAAGGGCTTTGCTA
>GU455430 
ATGAGAGTGAAGGAGATCAGGAAGAGTTAC---------TTGTGGAGATGGGGCACC-------------
--------ATGCTCCTTGGGATGTTGATGATCTGTAGTGCTGCA---GAACAATTGTGGGTCACAGTCTA
TTATGGGGTACCTGTGTGGAAAGAAGCAAACACCACTCTATTTTGTGCGTCAGATGCTAAAGCATATGAT
ACAGAGGTACATAATGTTTGGGCCACACATGCCTGTGTGCCCACAGACCCCAACCCACAAGAAGTAGTAT
TGAAAAATGTGACAGAAAATTTTAACATGTGGAAAAATAACATGGTAGAACAGATGCATGAGGATATAAT
CAGTTTATGGGATCAAAGCCTAAAGCCATGTGTAAAATTAACCCCCCTCTGTGTTACTTTAAACTGCACT
GAT---TATGTGAAGAATAATACTGATACCAAGAATGATACT---------------------AATACT-
--------------------AATACCACT------AGTAGTAGCGGGGGAACG---ATGGAGGGAGGA--
----------------------GAAATGAAAAACTGCTCTTTCAATATCACCACAAGCCTAAGAGATAGG
GTGCAGAAAGAATATGCACTGTTCTATAAACTTGATGTAGTACCAATAAATAATAATGAT----------
-----------------------------AATACCAGC---TATAGGTTGATAAGTTGTAACACCTCAGT
CATTACACAGGCCTGTCCAAAGGTAACCTTTGAGCCAATTCCCATACATTATTGTGCCCCGGCTGGTTTT
GCGATTCTAAAGTGTAATAATAAGACGTTCAATGGGACAGGACCATGTAAAAATGTCAGCACAGTACAAT
GCACACATGGAATTAGGCCAGTAGTATCAACTCAACTGTTATTAAATGGCAGTCTAGCAGAAGAAGGGGT
AGTAATTAGATCTGCCAATTTCTCGGACAATGCTAAAACCATAATAGTACAGCTGAATGAATCTGTAGTA
ATTAATTGTACAAGACCCAACAACAATACAAGAAGAAGTATACATATAGGACCAGGGAGAGCATTTTATG
CAACAGGAGAAATAATAGGAAATATAAGACAAGCACACTGTAACCTTAGTGGAGCACAATGGAATAATAC
TTTAAAACAGATAGCTATAAAATTAAGAGAA------CAATGGGGG------AATAAAACAATAGTCTTT
AATCGATCC---TCAGGAGGGGACCCAGAAATTATAATGCACAGCTTTAATTGTGGAGGGGAATTTTTCT
ACTGTAATACTACACAACTGTTTAATAGTACTTGG------------------------------AATGA
TACTACTTTG------------------------AATGATACTAAAGGGTCAAATGACACA------ATT
ATCACACTTCCATGCAAAATAAAACAAATTATAAACATGTGGCAGGAAGTAGGAAAAGCAATGTATGCCC
CTCCCATCAAAGGACAAATTAGATGTTCATCAAATATTACAGGGCTGCTACTAACAAGAGATGGTGGTAC
TAAAAATGACACGAACAAG------------ACCGAGACCTTCAGACCTGGAGGAGGAGATATGAGGGAC
AATTGGAGAAGTGAATTATATAAATATAAAGTAGTAAAAATTGAACCACTAGGAGTAGCACCCACCAGGG
CAAAGAGAAGAGTGGTGCAGAGAGAAAAAAGA---GCAATAGGGGGACTAGGAGCTCTGTTCCTTGGGTT
CTTGGGAACAGCAGGAAGCACTATGGGCGCAGCGTCAATAACGCTGACGGTACAGGCCAGACAATTATTG
TCTGGTATAGTGCAACAGCAGAACAATTTGCTGAGGGCTATTGAGGTGCAACAACATCTGTTGCAACTCA
CAGTCTGGGGCATCAAGCAGCTCCAGGCAAGAGTCCTGGCTGTGGAAAGATACCTAAAGGATCAACAGCT
CCTGGGGATTTGGGGTTGCTCTGGAAAACTCATTTGCACCACTGCTGTGCCTTGGAATACTAGTTGGAGT
---AATAAATCTATGAATGAGATTTGGGATAACATGACCTGGATGGAGTGGGAAAGAGAAATTGACAATT
ACACAAGCTTAATATACACTTTAATTGAAAAATCACAGAACCAACAAGAAAAGAATGAGCAAGAATTATT
GGAATTAGATAAGTGGGCAAGTTTGTGGACTTGGTTTGACATAACAAACTGGCTGTGGTACATAAGAATA
TTCATAATGATAGTAGGAGGCTTGATAGGTTTAAGAATAGTTTTTGCTGTACTTTCTGTAGTGAATAGAG
TTAGGCAGGGATACTCACCATTATCGTTTCAGACCCACCTCCCAGCCCCGAGGGGACCCGACAGGCCCGA
AGGAATCGAAGAAGAAGGTGGAGAGAGAGACAGAGACAGATCCGGTCGATTAGTGGATGGATTCTTAGCA
ATTATCTGGGACGACCTGCGGAGCCTGTGCCTCTTCAGCTACCACCGCTTGAGAGACTTACTCTTGATTG
TAACGAGGATTGTGGAACTTCTGGGA---CGCAGGGGGTGGGAAGCCCTCAAATATTGGTGGAATCTCCT
ACAGTATTGGAGTCAGGAACTAAAGAATAGTGCTGTTAGCTTGTTCAATGCCACAGCCATAGCAGTAGCT
GAGGGGACAGATAGGGTTATAGAAGCATTACAAAGAGCTTTTAGAGCTATACTTCACATACCTACAAGAA
TAAGACAGGGCTTGGAAAGGGCTTTGCTA
>GU455435 
ATGAGAGTGAAGGAGATCAGGAAGAATTAC---------TTGTGGAGATGGGGCACC-------------
--------ATGCTCCTTGGGATGTTGATGATCTGTAGTGCTGCA---GAACAATTGTGGGTCACAGTCTA
TTATGGGGTACCTGTGTGGAAGGAAGCAAACACCACTCTATTTTGTGCGTCAGATGCTAAAGCATATAGC
ACAGAGGTACATAATGTTTGGGCCACACATGCCTGTGTGCCCACAGACCCCAACCCACAAGAAGTAGAAT
TGGAAAATGTGACAGAAAATTTTAACATGTGGAAAAATAACATGGTAGAACAGATGCATGAGGATATAAT
CAGTTTATGGGATCAAAGCCTAAAGCCATGTGTAAAATTAACCCCACTCTGTGTTACTTTAAACTGCACT
GAT---TATGTGAAGAATGATACT------AATACCACGAAT---------------------GCTACT-
--------------------AATACCAAT------AGTAGTAGCGGGGGAACG---ATGGAGGGAGGA--
----------------------GAAATGAAAAACTGCTCTTTCAATATCACCACAAGCCTAAGAGATAGG
GTGCAGAAAGAATATGCACTGTTCTATAAACTTGATGTAGTACCAATAAATAATAATGAT----------
-----------------------------AATACCAGC---TATAGGTTGATAAGTTGTAACACCTCAGT
CATTACACAGGCCTGTCCAAAGGTAACCTTTGAGCCAATTCCCATACATTATTGTGCCCCGGCTGGGTTT
GCAATTCTAAAGTGTAATAATAAGACGTTCAATGGGACAGGACCATGTAAAAATGTCAGCACAGTACAAT
GCACACATGGAATTAGGCCAGTAGTATCAACTCAACTGTTATTAAATGGCAGTCTAGCAGAAGAAGGGGT
AGTAATTAGATCTGCCAATTTCTCGGACAATGCTAAAACCATAATAGTACAGCTGAATGAATCTGTAATA
ATTAATTGTACAAGACCCAACAACAATACAAGAAGAAGTATACATATAGGACCAGGGAGAGCATTTTATG
CAACAGGAGAAATAATAGGAAATATAAGACAAGCACACTGTAACCTTAGTGGAGCACAATGGAATAATAC
TTTAAAACAGATAGCTATAAAATTAAGAGAA------CAATGGGGG------AATAAAACAATAGTCTTT
AATCGATCC---TCAGGAGGGGACCCAGAAATTATAATGCACAGCTTTAATTGTGGAGGGGAATTTTTCT
ACTGTAATACTACACAACTGTTTAATAGTACTTGG------------------------------AATGA
TACTACTTTG------------------------AATGATACTAAAGGGTCAAATGACACA------ATT
ATCACACTTCCATGCAAAATAAAACAAATTATAAACATGTGGCAGGAAGTAGGAAAAGCAATGTATGCCC
CTCCCATCAAAGGACAAATTAGATGTTCATCAAATATTACAGGGCTGCTACTAACAAGAGATGGTGGT--
----ACTAAAAATGACACGAACAAG------ACCGAGACCTTCAGACCTGGAGGAGGAGATATGAGGGAC
AATTGGAGAAGTGAATTATTTAAATATAAAGTAGTAAAAATTGAACCATTAGGAGTAGCACCCACCAGGG
CAAAGAGAAGAGTGGTGCAGAGAGAAAAAAGA---GCAATAGGGGGACTAGGAGCTTTGTTCCTTGGGTT
CTTGGGAACAGCAGGAAGCACTATGGGCGCAGCGTCAGTGACGCTGACGGTACAGGCCAGACAATTATTG
TCTGGTATAGTGCAACAGCAGAACAATTTGCTGAGGGCTATTGAGGCGCAACAACATCTGTTGCAACTCA
CAGTCTGGGGCATCAAGCAGCTCCAGGCAAGAGTCCTGGCTGTGGAAAGATACCTAAAGGATCAACAGCT
CCTGGGGATTTGGGGTTGCTCTGGAAAACTCATTTGCACCACTGCTGTGCCTTGGAATACTAGTTGGAGT
---AATAAATCTATGAATGAGATTTGGGATAACATGACCTGGATGGAGTGGGAAAGAGAAATTGACAATT
ACACAAGCTTAATATACTCTTTAATTGAAAAATCACAGAACCAACAAGAAAAGAATGAGCAAGAATTATT
GGAATTAGATAAGTGGGCAAGTTTGTGGACTTGGTTTGACATAACAAACTGGCTGTGGTATATAAGAATA
TTCATAATGATAGTAGGAGGCTTGGTAGGTTTAAGAATAGTTTTTGCTGTACTTTCTGTAGTGAATAGAG
TTAGGCAGGGATACTCACCATTATCGTTTCAGACCCACCTCCCAGCCCCGAGGGGACCCGACAGGCCCGA
AGGAATCGAAGAAGAAGGTGGAGAGAGAGACAGAGACAGATCCGGTCGATTAGTGGATGGATTCTTAGCA
ATTATCTGGGACGACCTGCGGAGCCTGTGCCTCTTCAGCTACCACCGCTTGAGAGACTTACTCTTGATTG
TAACGAGGATTGTGGAACTTCTGGGA---CGCAGGGGGTGGGAAGCCCTCAAATATTGGTGGAATCTCCT
ACAGTATTGGAGTCAGGAGCTAAAGAATAGTGCTGTTAGCTTGCTTAATGCCACAGCTATAGTAGTAGCT
GAGGGGACAGATAGGGTTATAGAAGCATTACAAAGAGCTTTTAGAGCTATACTCCACATACCTACAAGAA
TAAGACAGGGCTTGGAAAGGGCTTTGCTA
>AY247222 
ATGAGAGCGAAGGTGATCAGGAAGAATTGTCAGCAC---TTGTGGAGATGGGGCACC-------------
--------ATGCTCCTTGGGATGTTGATGATCTGTAGTGCTGCA---GAACAATTGTGGGTCACAGTCTA
TTATGGGGTACCTGTGTGGAAAGAAGCAACCACCACTCTATTTTGTGCATCAGATGCTAAAGCATATGAT
ACAGAGGTACATAATGTTTGGGCCACACATGCCTGTGTACCCACAGACCCCAACCCACAAGAAGTAGTAT
TGGAAAATGTGACAGAAAATTTTAACATGTGGAAAAATAACATGGTAGAACAGATGCATGAGGATATAAT
CAGTTTATGGGATCAAAGCCTAAAGCCATGTGTAAAACTAACCCCACTCTGTGTTACTTTAAATTGTACT
AAT------TTA---------------------------AGG------------AAT------ACTACT-
--------------------AATACCACT------AGTAGTAGTTGGGGAACG---ATGGAGAGCGGA--
----------------------GAAATAAAAAACTGCTCTTTCAATACCACCACAAGCATAAGAGATAAG
GTGCAGAAAGAATATGCACTTTTTTATAAACTTGATGTAGTACCAATAAAT---GATGAT----------
--------------------AAT---ACTACTACCAGC---TATAGGTTGATAAATTGTAATACCTCAGT
CATTACACAGGCCTGTCCAAAGGTAACCTTTGAGCCAATTCCCATACATTATTGTACCCCGGCTGGTTTT
GCAATTCTAAAGTGTAATGATAAGAAGTTCAATGGAAAAGGACCATGTACAAATGTCAGCACAGTACAAT
GTACACATGGAATTAGGCCAGTAGTGTCAACTCAACTGCTGTTAAATGGCAGTCTAGCAGAAGAAGAGGT
AGTAATTAGATCTGACAATTTCACGGACAATGCTAAAACCATAATAGTACAGCTGAATGAATCTGTAGAA
ATTAATTGTACAAGACCCAACAACAATACAAGAAAAAGTATAAATATAGGACCAGGGAGGGCATTTTATG
CAACAGGAGAAATAATAGGAGATATAAGGCAAGCACATTGTAACCTTAGTAGAGCAAAATGGAATGACAC
TTTAAAACAGATAGTTACAAAATTAAGAGAA------CAATTTGGGAAT---AATAAAACAATAGTCTTT
AATCAATCC---TCAGGAGGGGACCCAGAAATTGTAATGCACAGTTTTAATTGTGGAGGGGAATTTTTCT
ACTGTGATTCAACACAACTGTTTAATAGTACTTGG---------------------------GAGAATGA
T---------------------------------AATAATATTAGAGGGTCAAATAGCACACAAGAAAAT
ATCACACTCCCATGCAGAATAAAACAAATTATAAACATGTGGCAGGGAGTAGGAAAAGCAATGTATGCCC
CTCCTATCAGAGGACAAATTAGATGTTCATCAAATATTACAGGGCTGCTATTAACAAGAGATGGTGGG--
----AAGGACGAGAACGGGACC---------ACCGAGATCTTCAGACCTGGAGGAGGAGATATGAGGGAC
AATTGGAGAAGTGAATTATATAAATATAAAGTAGTAAAAATTGAACCATTAGGAGTAGCACCCACCAAGG
CAAAGAGAAGAGTGGTGCAAAGAGAAAAAAGA---GCAGTGGGAACGATAGGAGCTATGTTCCTTGGGTT
CTTGGGAGCAGCAGGAAGCACTATGGGCGCAGCGTCAATGGCGCTGACGGTACAGGCCAGACAATTATTG
TCTGGTATAGTGCAGCAGCAGAACAATCTGCTGAGGGCTATTGAGGCGCAACAGCATCTGTTGCAACTCA
CAGTCTGGGGCATCAAGCAGCTCCAGGCAAGAGTCCTGGCTGTGGAAAGATACCTAAAGGATCAACAGCT
CCTAGGGATTTGGGGTTGCTCTGGAAAACTCATTTGCACCACTACTGTGCCTTGGAATGTTAGTTGGAGT
---AATAAATCTCTGGATAAGATTTGGAATAACATGACCTGGATGGAGTGGGAAAGAGAAATTGACAATT
ACACAAACTTAATATACACCTTAATTGAAGAATCGCAGAACCAACAAGAAAAGAATGAACAAGAATTATT
GGAATTAGATAAGTGGGCAAGTTTGTGGAATTGGTTTAGCATAACAAACTGGCTGTGGTATATAAAAATA
TTCATAATGATAGTAGGAGGCTTGGTAGGTTTAAGAATAGTTTTTGCTGTACTTTCTATAGTGAATAGAG
TTAGGCAGGGATACTCACCATTATCATTTCAGACCCGCTTCCCAGCCCCGAGGGGACCCGACAGGCCCGA
AGGAACCGAAGAAGAAGGTGGAGAGAGAGACAGAGACAGATCCAGTCGATTAGTGCATGGATTATTAGCA
CTCATCTGGGACGATCTACGGAGCCTGTGCCTCTTCAGCTACCACCGCTTGAGAGACTTACTCTTGATTG
TAGCGAGGATTGTAGAACTTCTGGGA---CGCAGGGGGTGGGGAATCCTCAAATATTGGTGGAATCTCCT
GCAGTATTGGAGTCAGGAACTAAAGAATAGTGCTGTTAGCTTGCTCAACGCCACAGCTATAGCAGTAGCT
GAGGGGACAGATAGGGTTATAGAAATAGTGCAAAGAATTTATAGAGCTTTTCTCCACATACCTGTAAGAA
TAAGACAGGGCTTAGAAAGGGCTTTGCTA
>AY835771 
ATGAGAGTGAAGGGGATCAGGAGGAATTGTCAGCAC---TTGTGGAGATGGGGCACC-------------
--------ATGCTCCTTGGGATATTGATGATCTGTAGTGCTACA---GAAAAATTGTGGGTCACAGTCTA
TTATGGGGTACCTGTGTGGAAAGAAGCAAACACCACTCTTTTTTGTGCATCAGATGCTAAAGCATATGAT
ACAGAGGTACATAATGTCTGGGCCACACATGCCTGTGTACCCACAGACCCCAACCCACAAGAAGTAGTAT
TGGTAAATGTGACAGAAAATTTTAACATGTGGAAAAATAACATGGTAGAACAGATGCATGAGGATATAAT
CAGTTTATGGGATCAAAGCCTAAAGCCATGTGTAAAATTAACCCCACTCTGTGTCACTTTAAATTGCACT
GAT------TGG---------------------------AAG------------AAT------GCTACT-
--------------------AATACCAAT------AGTAGTAGAGAGGTAACG---ATGGAGAGAGGA--
----------------------GAAATAAAAAACTGCTCTTTCAATATCACCACAAGCATGAGAGATAAG
ATGCAGAAAGTATATGCACTTTTTTATAAACTTGATGTAGTACCAATAGAT---AATGAT----------
--------------------AATGATAGTAATACCAGC---TATAGGTTGATAAGTTGTAACACCTCAGT
CATTACACAGGCCTGTCCAAAGGTATCCTTTGAGCCAATTCCCATACATTATTGTGCCCCGGCTGGTTTT
GCGATTATAAAGTGTAAAGATAAGAAGTTCAATGGAACAGGACCATGTAAAAATGTCAGCACAGTACAAT
GTACACATGGAATTAGGCCAGTAGTATCAACTCAACTGCTGTTAAATGGCAGTCTAGCAGAAGAAGAGGT
AGTAATTAGATCTGCCAAATTCTCGGACAATACTAAAACCATAATAGTACAGCTGAACGAATCTGTAGAA
ATTAATTGTATAAGACCCAACAACAATACAAGAAAAAGTATAACTATAGGACCAGGGAGAGCATTTTATA
CAACAGGAGATATAATAGGAGATATAAGACAAGCACATTGTAACCTTAGTAGAACAGAATGGAATAACAC
TTTGATACAGATAGTTGAAAAATTAAGAGAA------CAATTTAGG------AATAAAACAATAGCCTTT
AATCGATCC---TCAGGAGGGGACCCAGAAATTGTAATGCACAGCTTTAATTGTGGAGGAGAATTTTTCT
ACTGTAATACAACACAACTGTTTAATAGTACTTGG------------AATGTAACTGGTACTTGGAATGT
T---ACTGCAAGGTCA------------------AATTACACTGGAGGAAATGAC------------AAT
ATCACACTCCCATGCAGAATAAAACAAATTATAAACATGTGGCAGGAAGTAGGAAAAGCAATGTATGCCC
CTCCCATCAGCGGACAAATTAGATGTTCATCAAATATTACAGGGCTGCTGTTAACAAGAGATGGTGGT--
----AACGAGAGCGAGACCACC---------ACCGAGACCTTCAGACCTGGAGGAGGAGATATGAGGGAC
AATTGGAGAAGTGAATTATATAGATATAAAGTAGTAAAAATTGAACCATTAGGAGTAGCGCCCACCAAGG
CGAAGAGAAGAGTGGTGCAGAGAGAGAAAAGA---GCAGTGGGA---ATAGGAGCTAAGTTCCTTGGGTT
CTTGGGAGCAGCAGGAAGCACTATGGGCGCAGCGTCACTGACGCTGACGGTACAGGCCAGACAATTATTG
TCTGGTATAGTGCAACAGCAGAGCAATTTGCTGAGAGCTATTGAGGCGCAACAGCATCTGTTGCAACTCA
CAGTCTGGGGCATCAAGCAGCTCCAGGCAAGAGTCCTGGCTGTGGAAAGATACCTAAAGGATCAACAGCT
CCTGGGGATTTGGGGTTGCTCTGGAAAACTCATTTGCACCACTACTGTGCCTTGGAATGCTAGTTGGAGT
---AATAAAAATCTGAGTCAAATTTGGGATAACATGACCTGGATGGAGTGGGAAAGAGAAATTGACAATT
ACACAAGCTTAATATACACCTTAATTGAAGAATCGCAAAACCAACAAGAAAAGAATGAACAAGAATTATT
GGAATTGGATAAATGGGCAAGTTTGTGGAATTGGTTTAACATAACACAATGGCTGTGGTATATAAAAATA
TTCATAATGATAGTAGGAGGCTTGGTAGGTTTAAGAATAGTTTTTGCTGTACTTTCTATAGTGAATAGAG
TTAGGCAGGGATACTCACCATTATCGTTGCAGACCCGCCTCCCAAGCCAGAGGGGACCCGACAGGCCCGA
AGGAATCGAAGAAGAAGGTGGAGAGAGAGACAGAGACGGATCCGTCAGATTAGTGGATGGCTTCTTAGCA
CTTATCTGGGACGACCTGCGGAGCCTGTGCCTCTTCAGCTACCACCGCTTGAGAGACTTACTCTTGATTG
TAACGAGGATTGTGGAACTTCTGGGA---CGCAGGGGGTGGGAAATCCTCAAATATTGGTGGAATCTCCT
GCAGTATTGGAGTCAGGAACTAAAGAATAGTGCTGTTAGCTTGTTTGATGCCTTAGCCATAGCAGTAGCT
GAGGGGACAGATAGGGTTATAGAAGTATTACAAAGAGCTTGTAGAGCTATTCTCCACATACCTAGAAGAA
TAAGACAGGGCTTGGAAAGGGCTTTGCTA
>AY247225 
ATGAGAGTGAAGGAGATCAGGAGGAATTATCAGCAC---TTGTGGAGATGGGGCACG-------------
--------ATGCTCCTTGGGATGTTAATGATCTGTAGTGCTGCA---GAACAATTGTGGGTCACAGTCTA
TTATGGGGTACCTGTGTGGAAAGAAGCAACCACCACTCTATTTTGTGCATCAGATGCTAAAGCATATGAT
ACAGAGGTACATAATGTTTGGGCCACACATGCCTGTGTACCCACAGACCCCAACCCACAAGAAGTAGGAT
TGGAAAATGTGACAGAAAATTTTAACATGTGGAAAAATAATATGGTAGAACAGATGCATGAGGATATAAT
CAGTTTATGGGATCAAAGCCTAAAGCCATGTGTAAAATTAACCCCACTCTGTGTTACTTTAAATTGCACT
GAT---TATTTG---------------------------GGG------------AATGTTACTAATACT-
--------------------AATACCACT------AGTAGTAGCGGGGGAACG---ATGGAGAAAGGA--
----------------------GAAATAAAAGAATGCTCTTTCAATATCACCACAAGCATAAGAGATAAG
GTGCAGAAAGAATATGCACTTTTTTATAAACTTGATGTAGTACCAATAGAT---GATGAT----------
-----------------------------AATACTAGC---TATAGGTTGATAAGTTGTAACACCTCAGT
CATTACACAGGCCTGTCCAAAGATATCCTTTGAGCCAATTCCCATACATTATTGTGCCCCGGCTGGTTTT
GCGATTCTAAAGTGTAAAGATAAGAAGTTCAATGGAAAAGGATCATGTACAAATGTCAGCACAGTACAAT
GTACACATGGAATTAGGCCAGTAGTATCAACTCAACTGCTGTTAAATGGCAGTCTAGCAGAAGAAGAGGT
AGTAATTAGATCTGAAAATTTCACAAACAATGCTAAAACCATAATAGTACAGCTGAACGAATCTGTAGTA
ATTAATTGTACAAGACCCAACAACAATACAAGAAAAAGTATACATATAGGACCAGGGAGAGCATTTTATA
CAACAGGAGAAATAATAGGAAATATAAGACAAGCACATTGTAACCTTAGTAGAGCAGAATGGAATAAAAC
TTTAGAACAGATAGTTGGAAAATTAAGAGAA------CAATTTGGG------AATAAAACAATAGTCTTT
AATCAATCC---TCAGGAGGGGACCCAGAAATTGTAACGCACAGTTTTAATTGTGGAGGGGAATTTTTCT
ACTGTAATACAACACAACTGTTTAATAGTACTTGG------------------------ACTTGGAATGG
T---ACTGAAGGGTTA------------------AATAACACTGAAGGA------------------AAT
ATCACACTCCCATGCAGAATAAAACAAATTGTAAACATGTGGCAGGAAGTAGGGAAAGCAATGTATGCCC
CTCCCATCAGAGGACAAATTAGATGTTCATCAAATATTACAGGGCTGCTATTAACAAGAGATGGAGGT--
----AATAACGAGAACGGGACCGAGAACGGGACCGAGATCTTCAGACCTGGAGGAGGAGATATGAGGGAC
AATTGGAGAAGTGAATTATATAAATATAAAGTAGTAAAAATTGAACCATTAGGAGTAGCACCCACCAGGG
CAAAGAGAAGAGTGGTGCAGAGAGAAAAAAGA---GCAGTGGGA---ATAGGAGCTGTGTTCCTTGGGTT
CTTGGGAGCAGCAGGAAGCACTATGGGCGCAGCGTCAATAACGCTGACGGTACAGGCCAGACTATTATTG
TCTGGTATAGTGCAACAGCAGAACAATTTGCTGAGGGCTATTGAGGCGCAACAGCATCTGTTGCAACTCA
CAGTCTGGGGCATCAAGCAGCTCCAGGCAAGAGTCCTGGCTGTGGAAAGATACCTAAAGGATCAACAGCT
CCTGGGGATTTGGGGTTGCTCTGGAAAACTCATTTGCACCACTGCTGTGCCTTGGAATGCTAGTTGGAGT
---AATAAATCTCTGAATGAGATTTGGGATAACATGACCTGGATGGAGTGGGAAAGAGAAATTAACAATT
ACACAGGCTTAATATACAACTTAATTGAAGAATCGCAGAACCAACAAGAAAAGAATGAGCAAGAATTATT
GGAGTTAGATAAATGGGCAAATTTGTGGACTTGGTTTGACATAACAAACTGGCTGTGGTATATAAAAATA
TTCATAATGATAGTAGGAGGCTTGATAGGTTTAAGAATAGTTTTTACTGTACTTTCTATAGTGAATAGAG
TTAGGCAGGGATACTCACCATTATCGTTTCAGACCCGCCTCCCAGCCCCGAGGGGACCCGACAGGCCCGA
AGGAATCGAAGAAGAAGGTGGAGAGAGAGACAGAGACAGATCCGGTCCATTAGTGGATGGATTCTTAGCA
CTTATCTGGGTCGACCTGCGGAGCCTGTGCCTCTTCAGCTACCACCGCTTGAGAGACTTACTCTTGATTG
TAACGAGGATTGTGGAACTTCTGGGA---CGCAGGGGGTGGGAAGTCCTCAAAATTTGGTGGAATCTCCT
ACAGTATTGGAGTCAGGAACTAAAGAATAGTGCTGTTAGCTTGTTCAATGCCATAGCCATAGCAGTAGCT
GAGGGGACAGATAGGGTTATAGAAGCATTACAAAGAGCTTATAGAGCTATTCTACACATACCTACAAGAA
TAAGACAGGGCTTGGAAAGGGCTTTGCTA
>JF689859 
ATGAGAGTGAAGGAGATCAGGAGGAATTGTCAGCAT---TTGTGGAGATGGGGCACC-------------
--------ATGCTCCTTGGGATATTGATGATCTGTAATGCTGCA---GAAGATTCGTGGGTCACAGTCTA
TTATGGGGTACCTGTGTGGAAAGAAGCAATCACCACTCTATTTTGTGCATCAGATGCTAAAGCATATGAT
ACAGAGGTACATAATGTTTGGGCCACACATGCCTGTGTACCCACAGACCCCAGCCCACAAGAAGTAGTAT
TGGAAAATGTGACAGAAAATTTTAACATGTGGAAAAATAACATGGTAGAACAGATGCATGAGGATATAAT
CAGTTTATGGGATCAAAGCCTAAAGCCATGTGTAAAATTAACCCCACTCTGTGTTACTTTAAATTGCACT
GAT---TATTTG---------------------------AAG------------AAT------ACTACT-
--------------------GATTCGAGT------AATGCTACTAGT------------------GGA--
----------------------GAAATAAAAAACTGCTCTTTCAATATCACCACAAGCATAAGAGATAAG
GTGCAGAAAGAATCTGCACTTTTTTATAAACTTGATGTGGTACCAATAGAT---AATAAT----------
--------------------AAT---ACTAATACCAGC---TATAGGTTAATAAGTTGTAACACCTCAGT
TATTACACAGGCCTGTCCAAAAGTAACCTTTGAGCCAATTCCCATACATTATTGTGCCCCGGCTGGTTTT
GCGATTCTAAAGTGTAATGATAAGAAGTTCAAGGGAACAGGATCATGTACAAATGTCAGCACAGTACAAT
GTACACATGGTATTAGGCCAGTAGTATCAACTCAACTGCTGTTAAATGGCAGTCTAGCAGAAGAAGAGGT
AGTAATTAGATCTACCAATTTCACGGACAATACTAAAACCATAATAGTACAGCTGAACGAATCTGTAGTA
ATTAATTGTACAAGACCCAACAACAATACAAGAAAAAGTATACATATAGGACCAGGGAAAGCATTTTATG
CAACAGGAGAAATAATAGGAGATATAAGACAAGCACATTGTAACCTTAGTAAAGCAAAATGGGATAACAC
TTTAAAACAGATAGTTGAAAAATTAAGAGAA------CAATTTAAG------AATAAAACAATAGTCTTT
AATCAATCC---TCAGGAGGGGACCCAGAAATTGTAACGCACAGTTTTAATTGTGGAGGGGAATTTTTCT
ACTGTGATTCAACACAACTATTTAATAGTACTTGG------------------------------AATGG
T---ACTGAAGGGTCA------------------AATAACACTGAAGGAAATAGC------------ACA
CTCACACTCCCATGCAGAATAAAACAGATTATAAACATGTGGCAGGAAGTAGGAAAAGCAATGTATGCCC
CTCCCATCAGAGGACAAATTAGATGTTCATCAAATATTACAGGGCTGCTATTAACAAGAGATGGTGGT--
----ACTAACAATAGCGAGAAC---------ACCGAGATCTTCAGACCTGGAGGAGGAGATATGAGGGAT
AATTGGAGAAGTGAATTATATAAATATAAAGTAGTAAAAATTGAACCATTAGGAATAGCACCCACCAAGG
CAAAGAGAAGAGTGGTGCAGAGAGAAAAAAGA---GCAGTGGGA---ATAGGAGCTGTGTTCCTTGGGTT
CTTGGGAGCAGCAGGAAGCACTATGGGCGCAGCGTCACTGACGCTGACGGTACAGGCCAGACTATTATTG
TCTGGTATAGTGCAACAGCAGAACAATTTGCTGAGGGCTATTGAGGCGCAACAGCATCTGTTGCAACTCA
CAGTCTGGGGCATCAAGCAGCTCCAGGCAAGAGTCCTGGCTGTGGAAAGATACCTAAAGGATCAACAGCT
CCTGGGGATTTGGGGTTGCTCTGGAAAACTCATTTGCACCACTACTGTGCCTTGGAATGCTAGTTGGAGT
---AATAAATCTCTGGAGAAGATTTGGAATAACATGACCTGGATGGAGTGGGACAGAGAAATTAACAATT
ACACAAGCTTAATATACACCTTAATTGAAGAATCGCAGAACCAACAAGAAAAGAATGAACAAGAATTATT
GGAATGGGACAAATGGGCAAGTTTGTGGAATTGGTTTGACATAACAAAATGGCTGTGGTATATAAAAATA
TTCATAATGATAGTAGGAGGCTTGGTAGGCCTAAGAATAGTTTTTACTGTACTTTCTATAGCGAATAGAG
TTAGGCAGGGGTACTCACCATTATCGTTTCAGACCCGCCTCCCAGCCCCGAGGGGACCCGACAGGCCCGA
AGGAATCGAAGAAGAAGGTGGAGAGAGAGACAGAGACAGATCCGGTCTCTTGGTGACAGGATTCTTAGCA
CTTTTCTGGGTCGATCTGCGGAGCCTGTGCCTCTTCAGCTACCACCGCTTGAGAGACTTACTCTTGATTG
TAGCGAGGATTGTGGAACTTCTGGGA---CGCAGGGGGTGGGAAATCCTCAAATATTGGTGGAATCTCCT
ACAGTATTGGAGTCAGGAACTAAAGAATAGTGCTGTTAGCTTGCTCAATGCCATAGCCATAGCAGTAGCT
GAGGGGACAGATAGAGTTATAGAAGTATTACAAAGAGCTTTTAGAACTGTTCTCCACATACCTACAAGAA
TAAGACAGGGCTTAGAAAGGGCTTTGCTA
>AY835770 
ATGAAAGTGAAGGGGATCAGGAAGAATTATCAGCAC---TTGTGGAGATGGGGCACC-------------
--------ATGCTCCTTGGGATATTGATGATCTGTAGTGCTACA---GAAAAATTGTGGGTCACAGTCTA
TTATGGGGTACCTGTGTGGAAAGAAGCAGACACCACTTTATTTTGTGCATCAGATGCTAAAGCATATGAT
ACAGAGGTACATAATGTTTGGGCCACACATGCCTGTGTACCCACAGACCCCAACCCACAAGAAGTAGTAT
TGGAAAATGTGACAGAAAACTTTAACATGTGGAAAAAAGACATGGTAGAACAGATGCATGAGGATATAAT
CAGTTTATGGGATCAAAGCCTAAAGCCATGTGTAAAATTAACCCCACTCTGTGTCACTTTAAATTGCACT
GAT------TTG---------------------------AGG------------AAT------GATACT-
--------------------AATACCAAT------AGTAGTAGAGAGGTAACG---ATGGAGAGAGGA--
----------------------GAAATAAAAAACTGCTCTTTCAATATCACCACAAGCATAAGAGATAAG
ATGCAGAAAGAATATGCACTTTTTTATAAACTTGATGTAGTACCAATAGAT---AATGAT----------
--------------------AAT---------ACCAGC---TATAGGTTGATAAGTTGTAACACCTCAGT
CATTACACAGGCCTGTCCAAAGGTATCCTTTGAGCCAATTCCCATACATTATTGTGCCCCAGCTGGTTTT
GCGATTATAAAGTGTAAAGATAAGAAGTTCAATGGAACAGGACCATGTAAAAATGTCAGCACAGTACAAT
GTACACATGGAATTAGGCCAGTAGTATCAACTCAACTGCTGTTAAATGGCAGTCTAGCAGAAGAAGAGGT
AGTAATTAGATCTGCCAATTTCACGAACAATGCTAAAACCATAATAGTACAGCTGAACGAATCTGTAGAA
ATTAATTGTACAAGACCCAACAACAATACAAGAAAAAGTATACCTATAGGACCAGGGAGAGCATTTTATA
CAACAGGAGACATAATAGGAGATATAAGACAAGCACATTGTAACCTTAGTAGAACAAAATGGAATGACAC
TTTAAAACAGATAGTTGAAAAATTAAGAGAA------CAATTTGGG------AATAAAACAATAATCTTT
AATCAATCC---TCAGGAGGGGACCCAGAAATTGTAATGCACAGCTTTAATTGTGGAGGAGAATTTTTCT
ACTGTAATTCAACACAACTGTTTAATAGTACTTGG------------AATGGTAATAGTACTTGGAATGT
T---ACTGAAGGGTCAAATACTGAAGGGTCAAATAATAACACTACAGGAAATGAC------------ACA
ATCACACTCCCATGCAGAATAAAACAAATTATAAACATGTGGCAGGAAGTAGGAAAAGCAATGTATGCCC
CTCCCATCAGAGGACAAATTAGATGTTCATCAAATATTACAGGGCTGCTGTTAACAAGAGATGGTGGT--
----GATAATAGCAACGAA------------TCGGAGGGCCCGAGACCTGGAGGAGGAGATATGAGGGAC
AATTGGAGAAGTGAATTATATAAATATAAAGTGGTAAAAATTGAACCATTAGGGGTAGCGCCCACCAAGG
CGAAGAGAAGAGTGGTGCAAAGAGAGAAAAGA---GCAGTGGGA---ATAGGAGCTATGTTCCTTGGGTT
CTTGGGAGCAGCAGGAAGCACTATGGGCGCAGCGTCAATGACGCTGACGGTACAGGCCAGACTATTATTG
TCTGGTATAGTGCAACAGCAAAACAATTTGCTGAGAGCTATTGAGGCGCAACAGCATCTGTTGCAACTCA
CAGTCTGGGGCATCAAGCAGCTCCAGGCAAGAGTCCTGGCTGTGGAAAGATACCTAAAGGATCAACAGCT
CCTGGGGATTTGGGGTTGCTCTGGAAAACTCATTTGCACCACTACTGTGCCTTGGAATGCTAGTTGGAGT
---AATAAATCTCTGAATCAAATTTGGGATAGCATGACCTGGATGGAGTGGGAAAGAGAAATTAGCAATT
ACACAAGCTTAATATACACCTTAATTGAAGAATCGCAAAACCAACAAGAAAAGAATGAACAAGAATTATT
GGAATTAGATAAATGGGCAAGTTTGTGGAATTGGTTTGACATAACACATTGGCTGTGGTATATAAAAATA
TTCATAATGATAGTAGGAGGCTTGGTAGGTTTAAGAATAGTTTTTGCTGTACTTTCTATAGTGAATAGAG
TTAGGCAGGGATACTCACCATTATCGTTGCAGACCCGCCTCCCCAGCCCGAGGGGACCCGACAGGCCCGA
AGGAATCGAAGAAGAAGGTGGAGAGAGAGACAGAGACGGATCCGGCAGATTAGTGGATGGATTCTTAGCG
CTTTTCTGGGTCGACCTGCGGAGCCTGTGCCTCTTCAGCTACCACCGCTTGAGAGACTTACTCTTGATTG
TAACGAGGATTGTGGAACTTCTGGGA---CGCAGGGGGTGGGAAGTCCTCAAATATTGGTGGAATCTCCT
GCAGTATTGGAGTCAGGAACTAAAGAATAGTGCTGTTAGCTTGTTTGATGCCATAGCCATAGCAGTAGCT
GAGGGGACAGATAGGGTTATAGAAGTATTACAAAGAGCTTGTAGAGCTATTCTCCACATACCTACAAGAA
TAAGACAGGGCTTGGAAAGGGCGTTGCTA
>AY247219 
ATGAGAGTGAAGGGGATCAGGAAGAATTATCAGCAT---TTGTGGAGATGGGGCACC-------------
--------ATGCTCCTTGGGATATTGATGATCTGTAGTGCTACA---GAAAAATTGTGGGTCACAGTCTA
TTATGGGGTACCTGTGTGGAAAGAAGCAACCACCACTCTATTTTGTGCATCAGATGCTAAAGCATATGAT
ACAGAGGTACATAATGTTTGGGCCACACATGCCTGTGTCCCCACAGACCCCAACCCACAAGAAGTAGTAT
TGGGAAATGTGACAGAAAATTTTAACATGTGGAAAAATGACATGGTAGAACAGATGCATGAGGATATAAT
CAGTTTATGGGATCAAAGCCTAAAGCCATGTGTAAAATTAACCCCACTCTGTGTTACTTTAAATTGCACT
GAT------TTG---------------------------AGG------------AAT------GCTACT-
--------------------AATACCACT------AGTAGTAGCGGGGAAAAG---ATGGAGGGAGGA--
----------------------GAAATAAAAAACTGCTCTTTCAATATCACCACAAGCTTAAGAGATAAG
ATGCAGAAGGAATATGCACTTTTTTATAAACTTGATGTAGTACCAATAGAT---AATGAT----------
--------------------AAT---ACTAATACCAGC---TATAGGTTGATAAGTTGTAACACCTCAGT
CATTACACAGGCCTGTCCAAAAGTATCCTTTGAGCCAATTCCCATACATTTTTGTGCCCCGGCTGGTTTT
GCGATTCTAAAATGTAATGATAAGAAGTTCAGTGGAAAAGGACCATGTACAAATGTTAGTACAGTACAAT
GTACACATGGAATTAGGCCAGTAGTATCAACTCAACTGCTGTTAAATGGCAGTCTAGCAGAAGAAGAGGT
AGTAATCAGATCTGACAATTTCACGGACAATGCTAAAACCATAATAGTACAGCTGAAAGAACCTGTAGAA
ATTAATTGTACAAGACCCAACAACAATACAAGAAAAAGTATACATATAGGACCAGGGAGAGCATTTTATA
CAACAGGAGAAATAATAGGAGATATAAGACAGGCACATTGCAACCTTAGTATAACAAAATGGAATGACAC
TTTAAAACAGATAGTTAAAAAATTAAAAGAA------CAATTTGGG------AATAAAACAATAGTCTTT
AAGCAATCC---TCAGGAGGGGACCCAGAAATTGTAACGCACAGTTTTAATTGTGGAGGGGAATTTTTCT
ACTGTAATTCAACAAAACTGTTTAATAGTACTTGGAATAAT---------------AGTACTTGGAATGG
T---ACTGAAGGGTCA------------------AATAACCCTGAAGGA------------------AAT
ATCACACTCCCATGCAGAATAAAACAAATTGTAAACATGTGGCAGGAAGTAGGAAAAGCAATGTATGCCC
CTCCCATTAGAGGACAAATTAGATGTTCATCAAATATTACAGGGCTGCTATTAACAAGAGATGGTGGT--
----AGTAATACGAGCGGG------------ACCGAGATCTTCAGACCTGGAGGAGGAGATATGAGGGAC
AATTGGAGAAGTGAATTATATAAATATAAAGTAGTAAAAATTGAACCATTAGGAGTAGCACCCACCAAGG
CAAAGAGAAGAGTGGTGCAGAGAGAAAAAAGA---GCAGTGGGA---ATAGGAGCTTTGTTCCTTGGGTT
CTTGGGAGCAGCAGGAAGCACTATGGGCGCAGCGTCAATGTCGCTGACGGTACAGGCCAGACTATTATTG
TCTGGTATAGTGCAACAGCAGAACAATTTGCTGAGGGCTATTGAGGCGCAACAGCATCTGTTGCAACTCA
CAGTCTGGGGCATCAAGCAGCTCCAGGCAAGAGTCCTGGCTGTGGAAAGATACCTAAAGGATCAACAGCT
CCTGGGGATTTGGGGTTGCTCTGGAAAACTCATTTGCACCACTACTGTGCCTTGGAATGCTAGTTGGAGT
---AATAAATCTCTGGATAAGATTTGGGATAACATGACCTGGATGGAGTGGGAAAGAGAAATTAACAATT
ACACAAGCTTAATATACACCTTAATTGAAGAATCGCAGAACCAACAGGAAAAGAATGAACTAGAATTATT
GGAATTGGATAAATGGGCAAGTTTGTGGAATTGGTTTGACATAACAAAATGGCTGTGGTATATAAAAATA
[truncated: 32,219 more chars]
