# Supplementary material for: Superinfection with drug-resistant HIV is rare and does not contribute substantially to therapy failure in a large European cohort
Source: BMC Infect Dis. 2013 Nov 12;13:537. doi: 10.1186/1471-2334-13-537 (PMC3879221; doi:10.1186/1471-2334-13-537)
Supplement: Additional file 8 — Sequence sets - Sets of case and control sequences for the samples of the 18 validated patients. Fasta files contain the alignments used to infer superinfection in each validated patient. The sequences from the patient under investigation are indicated in the fasta header lines. [file 1471-2334-13-537-S8.zip › additionalfile8source/env/Case2/d.fasta]

>QUERY_2004-02-19_ENV 
ATGAGAGYGAAGGRGATCAAGAAGARTTATCAKCMC---TTR------------TGGAGATGGGGCRCMA
TGCTCCTTGGGATGTTRATGATCTGTAGTGCTGAA------GATAATTTGTGGGTCACAGTCTATTATGG
GGTGCCTGTGTGGAAAGAAGCAACCACCACCCTCTTTTGTGCATCAGATGCTAAAGCATATGACACAGAG
GTACATAATGTCTGGGCCACACATGCCTGTGTACCCACAGACCCTAACCCGCAGGAAATAGTATTGGAAA
ATGTGACAGAAAATTTTAATATGTGGAAAAATAACATGGTAGAACAGATGCATGAGGAYATAATCAGTTT
ATGGGATGAAAGCCTAAAGCCATGTGTAAAATTAACCCCACTCTGTGTTACTTTAAATTGCACTAAT---
TTGAATGCAACT------TCAAACTRC---------------------ACTACTGATGAA----------
--------AAAATG---CAGGGAGAAATAAAAAATTGCTCTTTCAATATCACAAATAGCATAGGAAACAA
GGTGCAAAAAGAATATGCACTTTTTTATAAACYTGATGTAGTACCAATA------GATAATAATRAM---
------------------AAT---------GATACATATATGTTGAWAAATTGTAACACCTCAGTCATTA
AACAGGCCTGCCCAAAGGTATCCTTTGAACCAATTCCCATACATTATTGTGCCCCGGCTGGTTTTGCGAT
TATAAAGTGTAATGATAAAAGGTTCAATGGRAARGGACCATGCACAAATGTTAGCACARTACAATGTACA
CATGGAATTAGGCCAGCAGTGTCAACTCAACTATTGCTAAATGGCAGTCTAGCAGAAGAAGAGATAGTAA
TTAGATCTGAAAATYTCACRAACAATGCTAAAACCATAATAGTGCAGCTAAATGAATCTGTAGTAATTAA
TTGTACAAGACCTAACAACAATACAAGAAAAAGTATACATATGGGATGGGGGAGAGCATTTTATGCAACA
GGACAAATAATAGGAAATATAAGACAAGCACATTGTRATCTTAATGCAACARAATGGGAARAGACTTTAA
AACAAGTAGCTATAAAATTAAGAGAACAATTTAAT---AATAAG---ACAATAGTCTTTAATCAATCCTC
AGGAGGGGACCCAGAAATTGTAATGCACAGTTTTAATTGTGGAGGGGAATTTTTCTATTGCAATACMTCA
MAGCTGTTYAATAATACT------TGGCTG------------------------YCCAATAATACTTGG-
--------CTGTHCAATAAT------------------AGTACTCCAGAGACAAATGRC------ACYAT
CACACTTCCATGCAGAATAAGACAAATTATAAACAGATGGCAGGAAGTAGGAAAAGCAATATATGCCCCT
CCCATTGCAGGACRAATCARTTGTTYATCAAATATTACAGGGCTGCTAATAACAAGAGAT---GGTGGT-
-----------------AYAAACAGTTCTGAGTCTRGTGGTAACAATTCT------GAGACCTTCAGACC
TGGAGGAGGAGATATGAGGGACAATTGGAGAAGTGAATTATATAAATATAAAGTAGTAAAAATTGAGCCA
TTAGGAATAGCACCCACYAGGGCAAAGAGAAGAGTGGTGCAAAGAGAAAAAAGA---GCRGTGGGAACAT
TAGGAGCTGTGTTCCTTGGGTTCTTGGGAGCAGCAGGAAGCACTATGGGCGCAGCGTCMGTGACGCTGAC
GGTACAGGCCAGACTATTATTGTCTGGTATAGTGCAACAGCAGAACAATTTGCTGAGGGCTATTGAGGCG
CAACARCATCTGTTGCAACTCACAGTCTGGGGCATCAAGCAGCTCCAGGCAAGAGTCCTGGCTGTAGARA
GATACCTAAGGGATCAACAGCTCCTRGGGATTTGGGGTTGCTCTGGAAAACTCATTTGCACCACTGCTGT
GCCTTGGAATGCTAGTTGG---AGTAATAAATCTCTGGATAAAATTTGGAATAATATGACCTGGATGGAG
TGGGAGARAGAAATAGACAATTATACMAGCTTAATATACACTTTAATTGAAGAATCGCAAAACCAACAAG
AAAAGAATGAACAAGAATTATTGGAATYAGATAAATGGGCAAGTTTGTGGAATTGGTTTGACATAWCAAA
HTGGCTGTGGTATATAAAAATATTYATAATGATAGTAGGAGGATTAATAGGTTTAAGAATARTTTTTGCT
GTACTTTCTATAGTGAATAGAGTTAGGCAGGGATAYTCACCMTTATCGTTCCAGACCCTCCTCCCAACAA
CATCGAGGGGACCCGACAGGCCCGAAGGAATCGAAGAAGAAGGTGGAGAGAGAGACAGAGACAGATCAGG
GCGATTAGTGACTGGATTCTTAGAACTCATCTGGGACGACCTGAGGAGCCTGTGCATCTTCAGCTACCAC
CGCTTGAGAGACTTACTCTTGATTGTAACGAGGATTGTGGAACTTCTGGGACGCAGGGGGTGGGAAGCAC
TCAAATATTGGTGGAATCTCCTGCAATATTGGAGTCAGGAACTAAAGAATAGTGCTATTAGTTTGCTTAA
TGTCACAGCTATAGCAGTAGCTGAGGGAACAGATAGGRTTATAGAAGTATTACAAAGAATTGGTAGAGCT
TTTCTCCAYATACCTACAAGAATAAGACAGGGCTTAGAAAGGGCTTTGCTG
>QUERY_2005-01-17_ENV 
ATGAGAGCGAAGGGGATCAAGAAGAATTRTCAKCAC---TTR------------TGGASATGGGGCACMA
TGCTCCTTGGGATGTTAATGATCTGTAGTGCTGAA------GATAATTTGTGGGTCACAGTYTATTATGG
GGTGCCTGTGTGGAAAGAAGCAACCACCACCCTCTTTTGTGCATCAGATGCTAAAGCATATGACACAGAG
GTACATAATGTCTGGGCCACACATGCCTGTGTACCCACAGACCCTAACCCGCAGGAAATAGTATTGGAAA
ATGTGACAGAAAATTTTAAYATGTGGAAAAATAACATGGTAGAACAGATGCATGAGGATATAATCAGTTT
ATGGGATGAAAGCCTAAAGCCATGTGTAAAATTAACCCCACTCTGTGTTACTTTAAATTGCACTAAT---
TTGAATGCAACT------TCAAACTRC---------------------ACTACTGATGAA----------
--------RAAATG---CRGGGAGAAATAAAAAATTGCTCTTTCAATATCACAAATAGCATAGGAAACAA
GGTGCAAAAAGAATATGCACTTTTTTATAAACYTGATGTAGTACCAATA------GATAATAATRAM---
------------------AAT---------GATACATATATGTTGATAAATTGTAACACCTCAGTCATTA
AACAGGCCTGCCCAAAGGTATCCTTTGAACCAATTCCCATACATTATTGTGCCCCGGCTGGTTTTGCGAT
TATAAAGTGTAATGATAAAAGGTTCAATGGAAAAGGACCATGCACAAATGTTAGCACAGTACAATGTACA
CATGGAATTAGGCCAGYAGTGTCAACTCAACTATTGCTAAATGGCAGTCTAGCAGAAGAAGAGATARTAA
TTAGATCTGAAAATTTCACRAACAATGCTAAAACCATAATAGTGCAGCTAAATGAATCTGTAGTAATTAA
TTGTACAAGACCTAACAACAATACAAGAAAAAGTATACATATGGGATGGGGGAGAGCATTTTATRCAACA
GGACAAATAATAGGAAATATAAGACAAGCACATTGTRMYCTTARTRSARCAAAWTGGGAAAAGACTTTAA
RACRARTAGCTATAAAATTAAGAGAACAATTTAAT---AATAAG---ACAATAGTCTTTAATCAATCCTC
AGGAGGGGACCCAGAAATTGTAATGCACAGTTTTAATTGTGGAGGGGAATTTTTCTATTGCRATWCATCA
MAGCTGTTTAATAATACT------TGGCTGHCCAATAATACTTGGCTG------THCAATAATACTTGG-
--------CTGTCCAATAAT------------------AGTACTCCAGAGACAAATGAC------ACTAT
CACACTTCCATGCAGAATAAGACAAATTATAAACAGATGGCAGGAAGTAGGAAAAGCAATATATGCCCCT
CCCATTGCAGGACAAATCAATTGTTCATCAAATATTACAGGGCTGCTAWTAACAAGAGAT---GGTGGT-
-----------------ACAAACAGTTCTGAGTCTRGTGGTAACAATTCT------GAGACCTTCAGACC
TGGAGGAGGAGATATGAGGGACAATTGGAGAAGTGAATTATATAAATATAAAGTAGTAAAAATTGAGCCA
TTAGGARTAGCACCCACCAGGGCAAAGAGAAGAGTGGTGCAAAGAGAAAAAAGA---GCAGTGGGAACAT
TAGGAGCTGTGTTCCTTGGGTTCTTGGGAGCAGCAGGAAGCACTATGGGCGCAGCGTCMGTGACGCTGAC
GGTACAGGCCAGACTATTATTGTCTGGTATAGTGCAACAGCAGAACAATTTGCTGAGGGCTATTGAGGCG
CAACARCATCTGTTGCAACTCACAGTCTGGGGCATCAAGCAGCTCCAGGCAAGAGTCCTGGCTGTAGARA
GATACCTAAGGGATCAACAGCTCCTRGGGATTTGGGGTTGCTCTGGAAAACTCATTTGCACCACTGCTGT
GCCTTGGAATGCTAGTTGG---AGTAATAAATCTCTGGATAAAATTTGGAATAATATGACCTGGATGGAG
TGGGAGAGAGAAATAGACAATTATACAAGCTTAATATACACTTTAATTGAAGAATCGCAAAACCAACAAG
AAAAGAATGAACAAGAATTATTGGAATTAGATAAATGGGCAAGTTTGTGGAATTGGTTTGACATATCAAA
WTGGCTGTGGTATATAAAAATATTCATAATGATAGTAGGAGGATTAATAGGTTTAAGAATAGTTTTTGCT
GTACTTTCTATAGTGAATAGAGTTAGGCAGGGATAYTCACCMTTATCGTTCCAGACCCKCCTCCCAACAA
CATCGAGGGGACCCGACAGGCCCGAAGGAATCGAAGAAGAAGGTGGAGAGAGAGACAGAGACAGATCAGG
GCGATTAGTGACTGGATTCTTAGAACTCATCTGGGACGACCTGAGGAGCCTGTGCATCTTCAGCTACCAC
CGCTTGAGAGACTTACTCTTGATTGTAACGAGGATTGTGGAACTTCTGGGACGCAGGGGGTGGGAAGCAC
TCAAATATTGGTGGAATCTCCTGCAATATTGGAGTCAGGAACTAAAGAATAGTGCTRTTAGTTTGCTTAA
TGTCACAGCTATAGCAGTAGCTGAGGGAACAGATAGGGTTATAGAAGTATTACAAAGAATTGGTAGAGCT
TTTCTCCATATACCTACAAGAATAAGACAGGGCTTAGAAAGGGCTTTGCTG
>AJ418534 
ATGAGAGTGAAGGGGATCAGGAAGAATTGTCAGCGC---TTG------------TGGAAATGGGGCACCA
TGCTCCTTGGGATGTTGATGATCTGTAGTGCTACA------GAAAATTTGTGGGTCACAGTCTATTATGG
GGTACCTGTGTGGAAAGAAGCAACCACCACTCTATTTTGTGCATCAGATGCTAAAGCATATGACACAGAG
GTACATAATGTATGGGCCACACATGCCTGTGTACCCACAGACCCTAACCCACAAGAAGTAGTATTGGGAA
ATGTGACAGAAAATTTTAACATGTGGAAAAATAACATGGTAGAACAGATGAATGAGGATATAATCAGTTT
ATGGGATGAAAGCCTAAAGCCATGTGTAAAACTAACCCCACTCTGTGTTACTTTAAATTGCATTGAT---
TTGACGAATGAA------ACTATGATGAATGATACTAAAAAATCTAATAGTAGTTGGGGA----------
--------GACTTGGAGGGAGGGGAAATAAAAAACTGCTCTTTCAATATCACCACAAGCAGAGGGAATAA
GAGACAGAAAGAATATGCACTTTTTTATAAGCTTGATGTAGTACCAATGGATAAGAATAAT---ACA---
------------------AATAAGGGTAATGCAAACTATACGTTGATAAATTGTAATACCTCAGTCATTA
CACAGGCTTGTCCAAAGGTATCCTTTGAACCAATTCCCATACATTATTGTACCCCGGCTGGTTTTGCGAT
TCTAAAGTGTAATGATAAGAAGTTCAATGGAACAGGACCATGTACAAATGTCAGCACAGTACAATGTACA
CATGGAATTAGGCCAGTAGTGTCAACTCAACTGCTGTTAAATGGCAGTCTAGCAGAAGAAGAGGTAATAA
TTAGATCTGAAAATTTCACAAACAATGCTAAAATCATAATAGTACAGCTGAATGAATCTGTAGCAATTAC
TTGTGCAAGACCCCACAACAATACAAGAAAAAGTATACATATAGGACCGGGGAGAGCATTTTATGCAACA
GGACAAATAACAGGAGATATAAGACAAGCATATTGTACCCTTAATAGAACAAAATGGAATAACACTATAT
ACCAGGTAGTTAAAAAATTAAGAGAACAATTTGAG---AATAAA---ACAATAGTCTTTAAGCAATCCTC
AGGAGGGGACCCAGAAATTGTAATGCACAGTTTTAATTGTGGAGGGGAATTTTTCTACTGTAATTCAACA
CAGTTGTTTAATAGTACT------TGGAAT------------------------AGTACGAGGACTGAGA
ATATT---ACTAAAGAATCA------------------AATAACAGTGAC---------------ATTAT
CACACTCCCATGCAGAATAAAACAAATTATAAACAGGTGGCAGGAAGTAGGAAAGGCAATGTATGCCCCT
CCCATCAGCGGACATATTAGCTGTTCATCAAATATTACAGGGCTGCTATTAACAAGAGAT---GGTGGT-
-----------------ATTAAC---AGGAACGGGACTGAGAACGAGACT------GAGATTTTCAGACC
TGGAGGAGGAAATATGAGGGACAATTGGAGAAGTGAATTATATAAATATAAAGTAGTAAAAATTGAGCCA
TTAGGAGTAGCACCCACCAAGGCAAAGAGAAGAGTGGTGCAAAGAGAAAAAAGA---GCAGTGGGAACAA
TAGGAGCTATGTTCCTTGGGTTCTTGGGAGCAGCAGGAAGCACTATGGGCGCAGCGTCATTGACGCTGAC
GGTACAGGCCAGATTATTATTGTCTGGTATAGTGCAGCAGCAGAACAATTTGCTGAGGGCTATTGAGGCG
CAACAGCATCTGTTGCAACTCACAGTCTGGGGCATCAAGCAGCTCCAGGCAAGAGTCCTAGCTGTGGAAA
GATACCTAAAGGATCAACAGCTCCTAGGGATTTGGGGTTGCTCTGGAAAACTCATTTGCACCACTGCCGT
GCCTTGGAATGCTACTTGGAGTAGTAATAAATCTCTGGATGAGATTTGGAATAACATGACCTGGATGGAG
TGGGAGAAAGAAATTGACAATTACACAAACGAAATATACACCCTAATTGAAAAAGCGCAGAACCAACAGG
AAAAGAATGAACTAGAATTATTGGAATTGGATAAATGGGCAAGTTTGTGGAATTGGTTTGACATAACAAA
CTGGCTGTGGTATATAAAAATATTCATAATGATAGTAGGAGGTATAGTAGGTTTAAGAATAGTTTTTGCT
GTACTCTCTATAGTGAATAGAGTTAGGCAGGGATACTCACCCTTATCATTGCAGACCCTCCTCCCA---G
CCCCGAGGGGACCCGACAGGCCCGAAGGAATCGAAGAAGAAGGTGGAGAGAGAGACAGAGACAGATCCGG
GCATTTAGCGAACGGCTTATTAGTGCTCATCTGGAACGACCTACGGAGCCTGTGCCTCTTCAGCTACCAC
CGCTTGAGAGACTTACTCTTGATTGTAGCGAGGATTGTGGAACTGCTGGGACGCAGGGGGTGGGAAGCCC
TCAAATATTGGTGGAATCTCCTGCAGTATTGGGGTCAGGAACTAAGGAATAGTGCTGTTAGTCTGCTTAA
TGCCACAGCTATAGCAGTAGCTGAGGGGACTGATAGGGTTATAGAAGGAATACAGAGAGCTTGTAGAGCT
ATTTGCAACATACCTAGAAGAATAAGACAGGGCTTAGAAAGGGCTTTGCTA
>AB588212 
ATGAGAGCGAAGGAGATA---GAGAGTTGTCAGCTC---TTG------------TGGAGATGGGGCACGA
TGCTCCTTGGGATATTGACGATCTGTAGTGCTGCA------GAACAATTGTGGGTCACAGTCTATTATGG
GGTACCTGTGTGGAAAGAAGCAACCACCACTCTATTTTGTGCATCAGATGCTAAAGCATATGACACAGAG
GTACATAATGTTTGGGCCACACATGCCTGTGTACCCACAGACCCTAACCCACAAGAAGTAGTATTGGGAA
ATGTGACAGAAAATTTTAACATGTGGAAAAATGACATGGTAGAACAAATGCATGAGGATATAATCAGTTT
ATGGGATCAAAGCCTAAAGCCATGTGTAAAATTAACCCCACTCTGTGTTACTTTAAATTGCACTAAT---
TTACAGAATACT------ACTAGTAAC------------AATGGT---AGTGTTGGGGAA----------
--------GAGATG---AAGGGAGAAATGAAAAACTGCTCTTTCAATGTCACCACAAATATAGGAAATAA
GATGCAGAAAGAATATGCACTTTTTTATAAACTTGATGTAGTACCAATA------GATAAT---GAT---
------------------AAT---------ACAAGCTATACGTTGATAAATTGTAACAACTCAGTCATTA
CACAGGCCTGTCCAAAGGTATCCTTTGAACCAATTCCCATACATTATTGTACCCCGGCTGGTTTTGCGCT
TCTAAAATGTAATGATAAGAAGTTCAATGGAACAGGACCATGTACAAATGTCAGCACAGTACAATGTACA
CATGGAATTAGGCCAGTAGTGTCAACTCAACTACTGTTAAATGGCAGTCTAGCAGAAGAAGAGGTAGTAA
TTAGATCTGAAAATTTCACAAACAATGCTAAAACCATAATAGTACAGCTGAACGAAACTGTACAGATTAA
TTGTACAAGACCCAACAACAATACAAGAAAAAGTATACATATGGGACTGGGAAGAGCATTTTATGCAACA
GGAGATATAATAGGAGATATAAGACAAGCACATTGTAACCTTAGTGAAGCAAAATGGGTAAACACTTTAG
GACAGATAAAAGAAAAATTAAAAGAACAATTT------AATAAA---ACAATTGTCTTTAATCAATCCTC
AGGAGGGGACCTAGAAATTGTAATGCACAGTTTTAATTGTGGAGGGGAATTTTTCTACTGTAATACAACA
AAGCTATTTAATAATAGT----------------------------------------------------
--------ATGCTGTCTTCT------------------AATAATACTGGAGGATCAAATAAG---ACTAT
CACAATCCCATGCAGAATAAAACAAATTATAAACAGGTGGCAGGAAGTAGGAAAAGCAATGTATGCCCCT
CCCATCAAAGGACAAATTAGCTGTTCATCAAATATTACAGGACTGCTATTAACAAGAGAT---GGTGGT-
-----------------GGGAAC---GGTTCCGAG------------ACC------GAGACCTTCAGACC
TGCAGGAGGAGATATGAGGGACAATTGGAGAAGTGAATTATATAAATATAAAGTAGTAAAAATTGAGCCA
TTAGGAGTAGCACCCACCAAGGCAAAGAGAAGAGTGGTGCAGAGAGAAAAAAGA---GCAGTGGGAACAC
TGGGAGCTGTGTTCCTTGGGTTCTTGGGAGCAGCAGGAAGCACTATGGGCGCAGCGTCACTAACGCTGAC
GGTACAGGCCAGACTATTATTGTCTGGTATAGTGCAACAGCAGAACAACATGCTGAGAGCTATTCAGGCG
CAACAGCACCTGTTGCAACTCACAGTCTGGGGCATCAAGCAGCTCCAGGCAAGAGTCCTGGCTGTGGAAA
GATACCTAAGGGATCAACAGCTCCTAGGGATTTGGGGTTGCTCTGGAAAACTCATTTGCACCACTGCTGT
GCCTTGGAATACTAGTTGG---AGTAATAAAACTCTGAGTGAGATTTGGGACAACATGACCTGGATGGAG
TGGGAGAGAGAAATTAACAATTACACAAATTTAATATACAACTTAATTGAAGAAGCGCAAAACCAACAAG
AAAAGAATGAACAAGAATTATTGGAATTGGATAAGTGGGCAGGTTTGTGGAATTGGTTTGACATATCAAA
CTGGCTGTGGTATATAAGAATATTCATAATAATAGTAGGAGGCTTAATAGGCTTAAGAATAGTTCTTACT
GTACTTTCTATAGTGAATAGAGTTAGGAAGGGATACTCACCATTATCATTCCAGACCCGCCTCCCA---G
CTCAGAGGGGACCCGACAGGCCCGAAGGAATCGAAGAAGAAGGTGGAGAGAGAGACAGAGACAGATCCGG
ACGATTAGTGACTGGATTCTTAGCACTCATCTGGGACGACCTGCGGAGCCTGTGTCTCTTCAGCTACCAC
CGCTTGAGAGACTTACTCTTGATTGTAGCGAGGATTGTGGAACTTCTGGGACGCAGGGGGTGGGAAATCC
TCAAATATTGGTGGAATCTCCTGCAATATTGGAGTCAGGAACTAAAGAATAGTGCTGTTAGTCTGCTTAA
TGCTATAGCTATAGCAGTAGCTGAGGGGACAGATAGGGTTATAGAAGTAGGACAAAGAATTTGGAGAGCT
GTTCTCCACATACCAACAAGAATAAGACAGGGTTTAGAAAGGGCTTTGCTA
>AB588215 
ATGAGAGCGAAGGAGATA---GAGAGTTGTCAGCTC---TTG------------TGGAGATGGGGCACGA
TGCTCCTTGGGATATTGATGATCTGTAGTGCTGCA------GAACAATTGTGGGTCACAGTCTATTATGG
GGTACCTGTGTGGAAAGAAGCAACCACCACTCTATTTTGTGCATCAGATGCTAAAGCATATGACACAGAG
GTACATAATGTTTGGGCCACACATGCCTGTGTACCCACAGACCCTAACCCACAAGAAGTAGTATTGGGAA
ATGTGACAGAAAATTTTAACATGTGGAAAAATGACATGGTAGAACAAATGCATGAGGATATAATCAGTTT
ATGGGATCAAAGCCTAAAGCCATGTGTAAAATTAACCCCACTCTGTGTTACTTTAAATTGCACTAAT---
TTACAGAATACT------ACTAGTAAC------------AATGGT---AGTGTTGGGGAA----------
--------GAGATG---AAGGGAGAAATGAAAAACTGCTCTTTCAATGTCACCACAAATATAGGAAATAA
GATGCAGAAAGAATATGCACTTTTTTATAAACTTGATGTAGTACCAATA------GATAAT---GAT---
------------------AAT---------ACAAGCTATACGTTGATAAATTGTAACAACTCAGTCATTA
CACAGACCTGTCCAAAGGTATCCTTTGAACCAATTCCCATACATTATTGTACCCCGGCTGGTTTTGCGCT
TCTAAAATGTAATGATAAGAAGTTCAATGGAACAGGACCATGTACAAATGTCAGCACAGTACAATGTACA
CATGGAATTAGGCCAGTAGTGTCAACTCAACTACTGTTAAATGGCAGTCTAGCAGAAGAAGAGGTAGTAA
TTAGATCTGAAAATTTCACAAACAATGCTAAAACCATAATAGTACAGCTGAACGAAACTGTACAGATTAA
TTGTACAAGACCCAACAACAATACAAGAAAAAGTATACATATGGGACTGGGAAGAGCATTTTATGCAACA
GGAGATATAATAGGAGATATAAGACAAGCACATTGTAACCTTAGTGAAGCAAAATGGGTAAACACTTTAG
GACAGATAAAGGAAAAATTAAAAGAACAATTT------AATAAA---ACAATTGTCTTTAATCAATCCTC
AGGAGGGGACCTAGAAATTGTAATGCACAGTTTTAATTGTGGAGGGGAATTTTTCTACTGTAATACAACA
AAGCTATTTAATAATAGT----------------------------------------------------
--------ATGCTGTCTTCT------------------AATAATACTGGAGGATCAAATAAG---ACTAT
CACAATCCCATGCAGAATAAAACAAATTATAAACAGGTGGCAGGAAGTAGGAAAAGCAATGTATGCCCCT
CCCATCAAAGGACAAATTAGCTGTTCATCAAATATTACAGGACTGCTATTAACAAGAGATGGTGGTGGC-
-----------------GGGAAC---GGTTCCGAG------------ACC------GAGACCTTCAGACC
TGCAGGAGGAGATATGAGGGACAATTGGAGAAGTGAATTATATAAATATAAAGTAGTAAAAATTGAGCCA
TTAGGAGTAGCACCCACCAAGGCAAAGAGAAGAGTGGTGCAGAGAGAAAAAAGA---GCAGTGGGAACAC
TGGGAGCTATGTTCCTTGGGTTCTTGGGAGCAGCAGGAAGCACTATGGGCGCAGCGTCACTAACGCTGAC
GGTACAGGCCAGACTATTATTGTCTGGTATAGTGCAACAGCAGAACAACATGCTGAGAGCTATTGAGGCG
CAACAGCACCTGTTGCAACTCACAGTCTGGGGCATCAAGCAGCTCCAGGCAAGAGTCCTGGCTGTGGAAA
GATACCTAAGGGATCAACAGCTCCTAGGGATTTGGGGTTGCTCTGGAAAACTCATTTGCACCACTGCTGT
GCCTTGGAATACTAGTTGG---AGTAATAAAACTCTGAGTGAGATTTGGGACAACATGACCTGGATGGAG
TGGGAGAGAGAAATTAACAATTACACAAATTTAATATACAACTTAATTGAAGAAGCGCAAAACCAACAAG
AAAAGAATGAACAAGAATTATTGGAATTAGATAAGTGGGCAAGTTTGTGGAATTGGTTTGACATATCAAA
CTGGCTGTGGTATATAAGAATATTCATAATAATAGTAGGAGGCTTAATAGGCTTAAGAATAGTTTTTACT
GTACTTTCTATAGTGAATAGAGTTAGGAAGGGATACTCACCATTATCATTCCAGACCCGCCTCCCA---G
CTCAGAGGGGACCCGACAGGCCCGAAGGAATCGAAGAAGAAGGTGGAGAGAGAGACAGAGACAGATCCGG
ACGATTAGTGACTGGATTCTTAGCACTCATCTGGGACGATCTGAGGAGCCTGTGCCTCTTCAGCTACCAC
CGCTTGAGAGACTTACTCTCGATTGCAGCGAGGATTGTGGAACTTCTGGGACGCAGGGGGTGGGAAATCC
TCAAATATTGGTGGAATCTCCTGCAATATTGGAGTCAGGAACTAAAGAATAGTGCTGTTAGTCTGCTTAA
TGCTACAGCTATAGCAGTAGCTGAGGGGACAGATAGGGTTATAGAAGTAGGACAAAGAATTTGGAGAGCT
GTTCTCCACATACCAACAAGAATAAGACAGGGTTTAGAAAGGGCTTTGCTA
>AB588216 
ATGAGAGCGAAGGAGATA---GAGAGTTGTCAGCTC---TTG------------TGGAGATGGGGCACGA
TGCTCCTTGGGATATTGATGATCTGTAGTGCTGCA------GAACAATTGTGGGTCACAGTCTATTATGG
GGTACCTGTGTGGAAAGAAGCAACCACCACTCTATTTTGTGCATCAGATGCTAAAGCATATGACACAGAG
GTACATAATGTTTGGGCCACACATGCCTGTGTACCCACAGACCCTAACCCACAAGAAGTAGTATTGGGAA
ATGTGACAGAAAATTTTAACATGTGGAAAAATGACATGGTAGAACAAATGCATGAGGATATAATCAGTTT
ATGGGATCAAAGCCTAAAGCCATGTGTAAAATTAACCCCACTCTGTGTTACTTTAAATTGCACTAAT---
TTACAGAATACT------ACTAGTAAC------------AATGGT---AGTGTTGGGGAA----------
--------GAGATG---AAGGGAGAAATGAAAAACTGCTCTTTCAATGTCACCACAAATATAGGAAATAA
GATGCAGAAAGAATATGCACTTTTTTATAAACTTGATGTAGTACCAATA------GATAAT---GAT---
------------------AAT---------ACAAGCTATACGTTGATAAATTGTAACAACTCAGTCATTA
CACAGGCCTGTCCAAAGGTATCCTTTGAACCAATTCCCATACATTATTGTACCCCGGCTGGTTTTGCGCT
TCTAAAATGTAATGATAAGAAGTTCAATGGAACAGGACCATGTACAAATGTCAGCACAGTACAATGTACA
CATGGAATTAGGCCAGTAGTGTCAACTCAACTACTGTTAAATGGCAGTCTAGCAGAAGAAGAGGTAGTAA
TTAGATCTGAAAATTTCACAAACAATGCTAAAACCATAATAGTACAGCTGAACGAAACTGTACAGATTAA
TTGTACAAGACCCAACAACAATACAAGAAAAAGTATACATATGGGACCGGGAAGAGCATTTTATGCAACA
GGAGATATAATAGGAGATATAAGACAAGCACATTGTAACCTTAGTGAAGCAAAATGGGTAAACACTTTAG
GACAGATAAAAGAAAAATTAAAAGAACAATTT------AATAAA---ACAATTGTCTTTAATCAATCCTC
AGGAGGGGACCTAGAAATTGTAATGCACAGTTTTAATTGTGGAGGGGAATTTTTCTACTGTAATACAACA
AAGCTATTTAATAATAGT----------------------------------------------------
--------ATGCTGTCTTCT------------------AATAATACTGGAGGATCAAATAAG---ACTAT
CACAATCCCATGCAGAATAAAACAAATTATAAACAGGTGGCAGGAAGTAGGAAAAGCAATGTATGCCCCT
CCCATCAAAGGACAAATTAGCTGTTCATCAAATATTACAGGACTGCTATTAACAAGAGATGGTGGTGGC-
-----------------GGGAAC---GGTTCCGAG------------ACC------GAGACCTTCAGACC
TGCAGGAGGAGATATGAGGGACAATTGGAGAAGTGAATTATATAAATATAAAGTAGTAAAAATTGAGCCA
TTAGGAGTAGCACCCACCAAGGCAAAGAGAAGAGTGGTGCAGAGAGAAAAAAGA---GCAGTGGGAACAC
TGGGAGCTATGTTCCTTGGGTTCTTGGGAGCAGCAGGAAGCACTATGGGCGCAGCGTCACTAACGCTGAC
GGTACAGGCCAGACTATTATTGTCTGGTATAGTGCAACAGCAGAACAACATGCTGAGAGCTATTGAGGCG
CAACAGCACCTGTTGCAACTCACAGTCTGGGGCATCAAGCAGCTCCAGGCAAGAGTCCTGGCTGTGGAAA
GATACCTAAGGGATCAACAGCTCCTAGGGATTTGGGGTTGCTCTGGAAAACTCATTTGCACCACTGCTGT
GCCTTGGAATACTAGTTGG---AGTAATAAAACTCTGAGTGAGATTTGGGACAACATGACCTGGATGGAG
TGGGAGAGAGAAATTAACAATTACACAAATTTAATATACAACTTAATTGAAGAAGCGCAAAACCAACAAG
AAAAGAATGAACAAGAATTATTGGAATTGGATAAGTGGGCAAGTTTGTGGAATTGGTTTGACATATCAAA
CTGGCTGTGGTATATAAGAATATTCATAATAATAGTAGGAGGCTTAATAGGCTTAAGAATAGTTTTTACT
GTACTTTCTATAGTGAATAGAGTTAGGAAGGGATACTCACCATTATCATTCCAGACCCGCCTCCCA---G
CTCAGAGGGGACCCGACAGGCCCGAAGGAATCGAAGAAGAAGGTGGAGAGAGAGACAGAGACAGATCCGG
ACGATTAGTGACTGGATTCTTAGCACTCATCTGGGACGATCTACGGAGCCTGTGCCTCTTCAGCTACCAC
CACTTGAGAGACTTACTCTTGATTGCAGTGAGGATTGTGGAACTTCTGGGACGCAGGGGGTGGGAAATCC
TCAAATATTGGTGGAATCTCCTGCAATATTGGAGTCAGGAACTAAAGAATAGTGCTGTTAGTCTGCTTAA
TGCTACAGCTATAACAGTAGCTGAGGGGACAGATAGGGTTATAGAAGTAGGACAAAGAATTTGGAGAGCT
GTTCTCCACATACCAACAAGAATAAGACAGGGTTTAGAAAGGGCTTTGCTA
>AB588219 
ATGAGAGCGAAGGAGATA---GAGAGTTGTCAGCTC---TTG------------TGGAGATGGGGCACGA
TGCTCCTTGGGATATTGATGATCTGTAGTGCTGCA------GAACAATTGTGGGTCACAGTCTATTATGG
GGTACCTGTGTGGAAAGAAGCAACCACCACTCTATTTTGTGCATCAGATGCTAAAGCATATGACACAGAG
GTACATAATGTTTGGGCCACACATGCCTGTGTACCCACAGACCCTAACCCACAAGAAGTAGTATTGGGAA
ATGTGACAGAAAATTTTAACATGTGGAAAAATGACATGGTAGAACAAATGCATGAGGATATAATCAGTTT
ATGGGATCAAAGCCTAAAGCCATGTGTAAAATTAACCCCACTCTGTGTTACTTTAAATTGCACTAAT---
TTACAGAATACT------ACTAGTAAC------------AATGGT---AGTGTTGGGGAA----------
--------GAGATG---AAGGGAGAAATGAAAAACTGCTCTTTCAATGTCACCACAAATATAGGAAATAA
GATGCAGAAAGAATATGCACTTTTTTATAAACTTGATGTAGTACCAATA------GATAAT---GAT---
------------------AAT---------ACAAGCTATACGTTGGTAAATTGTAACACCTCAGTCATTA
CACAGGCCTGTCCAAAGGTATCCTTTGAACCAATTCCCATACATTATTGTACCCCGGCTGGTTTTGCGCT
TCTAAAATGTAATGATAAGAAGTTCAATGGAACAGGACCATGTACAAATGTCAGCACAGTACAATGTACA
CATGGAATTAGGCCAGTAGTGTCAACTCAACTACTGTTAAATGGCAGTCTAGCAGAAGAAGAGGTAGTAA
TTAGATCTGAAAATTTCACAAACAATGCTAAAACCATAATAGTACAGCTGAACGAAACTGTACAGATTAA
TTGTACAAGACCCAACAACAATACAAGAAAAAGTATATCTATGGGACCGGGAAGAGCAATTTATGCAACA
GGAGATATAATAGGAGATATAAGACAAGCACATTGTAACCTTAGTGAAGCAAAATGGGTAAACACTTTAG
GACAGATAAAAGAAAAATTAAAAGAACAATTT------AATAAA---ACAATTGTCTTTAATCAATCCTC
AGGAGGGGACCTAGAAATTGTAATGCACAGTTTTAATTGTGGAGGGGAATTTTTCTACTGTAATACAACA
AAGCTATTTAATAATAGT----------------------------------------------------
--------ATGCTGTCTCCT------------------AATAATACTGGAGGATCAAATAAG---ACTAT
CACAATCCCATGCAGAATAAAACAAATTATAAACAGGTGGCAGGAAGTAGGAAAAGCAATGTATGCCCCT
CCCATCAAAGGACAAATTAGTTGTTCATCAAATATTACAGGACTGCTATTAACAAGAGAT---GGTGGC-
-----------------GGGAAC---GGTTCCGAG------------ACC------GAGACCTTCAGACC
TGCAGGAGGAGATATGAGGGACAATTGGAGAAGTGAATTATATAAATATAAAGTAGTAAAAATTGAGCCA
TTAGGAGTAGCACCCACCAAGGCAAAGAGAAGAGTGGTGCAGAGAGAAAAAAGA---GCAGTGGGAACAC
TGGGAGCTGTGTTCCTTGGGTTCTTGGGAGCAGCAGGAAGCACTATGGGCGCAGCGTCACTAACGCTGAC
GGTACAGGCCAGACTATTATTGTCTGGTATAGTGCAACAGCAGAACAACATGCTGAGAGCTATTCAGGCG
CAACAGCACCTGTTGCAACTCACAGTCTGGGGCATCAAGCAGCTCCAGGCAAGAGTCCTGGCTGTGGAAA
GATACCTAAGGGATCAACAGCTCCTAGGGATTTGGGGTTGCTCTGGAAAACTCATTTGCACCACTGCTGT
GCCTTGGAATACTAGTTGG---AGTAATAAAACTCTGAGTGAGATTTGGGACAACATGACCTGGATGGAG
TGGGAGAGAGAAATTAACAATTACACAAATTTAATATACAACTTAATTGAAGAAGCGCAAAACCAACAAG
AAAAGAATGAACAAGAATTATTGGAATTGGATAAGTGGGCAAGTTTGTGGAATTGGTTTGACATATCAAA
CTGGCTGTGGTATATAAGAATATTCATAATAATAGTAGGAGGCTTAATAGGCTTAAGAATAGTTTTTACT
GTACTTTCTATAGTGAATAGAGTTAGGAAGGGATACTCACCATTATCATTCCAGACCCGCCTCCCA---G
CTCAGAGGGGACCCGACAGGCCCGAAGGAATCGAAGAAGAAGGTGGAGAGAGAGACAGAGACAGATCCGG
ACGATTAGTGACTGGATTCTTAGCACTCATCTGGGACGATCTACAGAGCCTGTGCCTCTTCAGCTACCAC
CGCTTGAGAGACTTACTCTTGATTGTAGCGAGGATTGTGGAACTTCTGGGACGCAGGGGGTGGGAAATCC
TCAAATATTGGTGGAATCTCCTGCAATATTGGAGTCAGGAACTAAAGAATAGTGCTGTTAGTCTGCTTAA
TGCTATAGCTATAGCAGTAGCTGAGGGGACAGATAGGGTTATAGAAGTAGGACAAAGAATTTGGAGAGCT
GTTCTCCACATACCAACAAGAATAAGACAGGGTTTAGAAAGGGCTTTGCTA
>AB588217 
ATGAGAGCGAAGGAGATA---GAGAGTTGTCAGCTC---TTG------------TGGAGATGGGGCACGA
TGCTCCTTGGGATATTGATGATCTGTAGTGCTGCA------GAACAATTGTGGGTCACAGTCTATTATGG
GGTACCTGTGTGGAAAGAAGCAACCACCACTCTATTTTGTGCATCAGATGCTAAAGCATATGACACAGAG
GTACATAATGTTTGGGCCACACATGCCTGTGTACCCACAGACCCTAACCCACAAGAAGTAGTATTGGGAA
ATGTGACAGAAAATTTTAACATGTGGAAAAATGACATGGTAGAACAAATGCATGAGGATATAATCAGTTT
ATGGGATCAAAGCCTAAAGCCATGTGTAAAATTAACCCCACTCTGTGTTACTTTAAATTGCACTAAT---
TTACAGAATACT------ACTAGTAAC------------AATGGT---AGTGTTGGGGAA----------
--------GAGATG---AAGGGAGAAATGAAAAACTGCTCTTTCAATGTCACCACAAATATAGGAAATAA
GATGCAGAAAGAATATGCACTTTTTTATAAACTTGATGTAGTACCAATA------GATAAT---GAT---
------------------AAT---------ACAAGCTATACGTTGGTAAATTGTAACACCTCAGTCATTA
CACAGGCCTGTCCAAAGGTATCCTTTGAACCAATTCCCATACATTATTGTACCCCGGCTGGTTTTGCGCT
TCTAAAATGTAATGATAAGAAGTTCAATGGAACAGGACCATGTACAAATGTCAGCACAGTACAATGTACA
CATGGAATTAGGCCAGTAGTGTCAACTCAACTACTGTTAAATGGCAGTCTAGCAGAAGAAGAGGTAGTAA
TTAGATCTGAAAATTTCACAAACAATGCTAAAACCATAATAGTACAGCTGAACGAAACTGTACAGATTAA
TTGTACAAGACCCAACAACAATACAAGAAAAAGTATACATATGGGACTGGGAAGAGCATTTTATGCAACA
GGAGATATAATAGGAGATATAAGACAAGCACATTGTAACCTTAGTGAAGCAAAATGGGTAAACACTTTAG
GACAGATAAAAGAAAAATTAAAAGAACAATTT------AATAAA---ACAATTGTCTTTAATCAATCCTC
AGGAGGGGACCTAGAAATTGTAATGCACAGTTTTAATTGTGGAGGGGAATTTTTCTACTGTAATACAACA
AAGCTATTTAATACTAGT----------------------------------------------------
--------ATGCTGTCTTCT------------------AATAATACTGGAGGATCAAATAAG---ACTAT
CACAATCCCATGCAGAATAAAACAAATTATAAACAGGTGGCAGGAAGTAGGAAAAGCAATGTATGCCCCT
CCCATCAAAGGACAAATTAGCTGTTCATCAAATATTACAGGACTGCTATTAACAAGAGAT---GGTGGC-
-----------------GGGAAC---GGTTCCGAG------------ACC------GAGACCTTCAGACC
TGCAGGAGGAGATATGAGGGACAATTGGAGAAGTGAATTATATAAATATAAAGTAGTAAAAATTGAGCCA
TTAGGAGTAGCACCCACCAAGGCAAAGAGAAGAGTGGTGCAGAGAGAAAAAAGA---GCAGTGGGAACAC
TGGGAGCTGTGTTCCTTGGGTTCTTGGGAGCAGCAGGAAGCACTATGGGCGCAGCGTCACTAACGCTGAC
GGTACAGGCCAGACTATTATTGTCTGGTATAGTGCAACAGCAGAACAACATGCTGAGAGCTATTCAGGCG
CAACAGCACCTGTTGCAACTCACAGTCTGGGGCATCAAGCAGCTCCAGGCAAGAGTCCTGGCTGTGGAAA
GATACCTAAGGGATCAACAGCTCCTAGGGATTTGGGGTTGCTCTGGAAAACTCATTTGCACCACTGCTGT
GCCTTGGAATACTAGTTGG---AGTAATAAAACTCTGAGTGAGATATGGGACAACATGACCTGGATGGAG
TGGGAGAGAGAAATTAACAATTACACAAATTTAATATACAACTTAATTGAAGAAGCGCAAAACCAACAAG
AAAAGAATGAACAAGAATTATTGGAATTGGATAAGTGGGCAAGTTTGTGGAATTGGTTTGACATATCAAA
ATGGCTGTGGTATATAAGAATATTCATAATAATAGTAGGAGGCTTAATAGGCTTAAGAATAGTTTTTACT
GTACTTTCTATAGTGAATAGAGTTAGGAAGGGATACTCACCATTATCATTCCAGACCCGCCTCCCA---G
CTCAGAGGGGACCCGACAGGCCCGAAGGAATCGAAGAAGAAGGTGGAGAGAGAGACAGAGACAGATCCGG
ACGATTAGTGACTGGATTCTTAGCACTCATCTGGGACGACCTACGGAGCCTGTGCCTCTTCAGCTACCAC
CACTTGAGAGACTTACTCTTGATTGCAGCGAGGATTGTGGAACTTCTGGGACGCAGGGGGTGGGAAATCC
TCAAATATTGGTGGAATCTCCTGCAATATTGGAGTCAGGAACTAAAGAATAGTGCTGTTAGTCTGCTTAA
TGCTACAGCTATAGCAGTAGCTGAGGGGACAGATAGGGTTATAGAAGTAGGACAAAGAATTTGGAGAGCT
GTTCTCCACATACCAACAAGAATAAGACAGGGTTTAGAAAGGGCTTTGCTA
>AB588222 
ATGAGAGCGAAGGAGATA---GAGAGTTGTCAGCTC---TTG------------TGGAGATGGGGCACGA
TGCTCCTTGGGATATTGATGATCTGTAGTGCTGCA------GAACAATTGTGGGTCACAGTCTATTATGG
GGTACCTGTGTGGAAAGAAGCAACCACCACTCTATTTTGTGCATCAGATGCTAAAGCATATGACACAGAG
GTACATAATGTTTGGGCCACACATGCCTGTGTACCCACAGACCCTAACCCACAAGAAGTAGTATTGGGAA
ATGTGACAGAAAATTTTAACATGTGGAAAAATGACATGGTAGAACAAATGCATGAGGATATAATCAGTTT
ATGGGATCAAAGCTTAAAGCCATGTGTAAAATTAACCCCACTCTGTGTTACTTTAAATTGCACTAAT---
TTACAGAATACT------ACTAGTAAC------------AATGGT---AGTGTTGGGGAA----------
--------GAGATG---AAGGGAGAAATGAAAAACTGCTCTTTCAATGTCACCACAAATATAGGAAATAA
GATGCAGAAAGAATATGCACTTTTTTATAAACTTGATGTAGTACCAATA------GATAAT---GAT---
------------------AAT---------ACAAGCTATACGTTGATAAATTGTAACAACTCAGTCATTA
CACAGGCCTGTCCAAAGGTATCCTTTGAACCAATTCCCATACATTATTGTACCCCGGCTGGTTTTGCGCT
TCTAAAATGTAATGATAAGAAGTTCAATGGAACAGGACCATGTACAAATGTCAGCACAGTACAATGTACA
CATGGAATTAGGCCAGTAGTGTCAACTCAACTACTGTTAAATGGCAGTCTAGCAGAAGAAGAGGTAGTAA
TTAGATCTGAAAATTTCACAAACAATGCTAAAACCATAATAGTACAGCTGAACGAAACTGTACAGATTAA
TTGTACAAGACCCAACAACAATACAAGAAAAAGTATATCTATGGGACCGGGAAGAGCAATTTATGCAACA
GGAGATATAATAGGAGATATAAGACAAGCACATTGTAACCTTAGTGAAGCAAAATGGGTAAACACTTTAG
GACAGATAAAAGAAAAATTAAAAGAACAATTT------AATAAA---ACAATTGTCTTTAATCAATCCTC
AGGAGGGGACCTAGAAATTGTAATGCACAGTTTTAATTGTGGAGGGGAATTTTTCTACTGTAATACAACA
AAGCTATTTAATAATAGT----------------------------------------------------
--------ATGCTGTCTTCT------------------AATAATACTGGAGGATCAAATAAG---ACTAT
CACAATCCCATGCAGAATAAAACAAATTATAAACAGGTGGCAGGAAGTAGGAAAAGCAATGTATGCCCCT
CCCATCAAAGGACAAATTAGCTGTTCATCAAATATTACAGGACTGCTATTAACAAGAGAT---GGTGGC-
-----------------GGGAAC---GGTTCCGAG------------ACC------GAGACCTTCAGACC
TGCAGGAGGAGATATGAGGGACAATTGGAGAAGTGAATTATATAAATATAAAGTAGTAAAAATTGAGCCA
TTAGGAGTAGCACCCACCAAGGCAAAGAGAAGAGTGGTGCAGAGAGAAAAAAGA---GCAGTGGGAACAC
TGGGAGCTGTGTTCCTTGGGTTCTTGGGAGCAGCAGGAAGCACTATGGGCGCAGCGTCACTAACGCTGAC
GGTACAGGCCAGACTATTATTGTCTGGTATAGTGCAACAGCAGAACAACATGCTGAGAGCTATTCAGGCG
CAACAGCACCTGTTGCAACTCACAGTCTGGGGCATCAAGCAGCTCCAGGCAAGAGTCCTGGCTGTGGAAA
GATACCTAAGGGATCAACAGCTCCTAGGGATTTGGGGTTGCTCTGGAAAACTCATTTGCACCACTGCTGT
GCCTTGGAATACTAGTTGG---AGTAATAAAACTCTGAGTGAGATTTGGGACAACATGACCTGGATGGAG
TGGGAGAGAGAAATTAACAATTACACAAATTTAATATACAACTTAATTGAAGAAGCGCAAAACCAACAAG
AAAAGAATGAACAAGAATTATTGGAATTGGATAAGTGGGCAAGTTTGTGGAATTGGTTTGACATATCAAA
ATGGCTGTGGTATATAAGAATATTCATAATAATAGTAGGAGGCTTAATAGGCTTAAGAATAGTTTTTACT
GTACTTTCTATAGTGAATAGAGTTAGGAAGGGATACTCACCATTATCATTCCAGACCCGCCTCCCA---G
CTCAGAGGGGACCCGACAGGCCCGAAGGAATCGAAGAAGAAGGTGGAGAGAGAGACAGAGACAGATCCGG
ACGATTAGTGACTGGATTCTTAGCACTCATCTGGGACGATCTACGGAGCCTGTGCCTCTTCAGCTGCCAC
CACTTGAGAGACTTACTCTTGATTGTAGCGAGGATTGTGGAACTTCTGGGACGCAGGGGGTGGGAAATCC
TCAAATATTGGTGGAATCTCCTGCAATATTGGAGTCAGGAACTAAAGAATAGTGCTGTTAGTCTGCTTAA
TGCTACAGCTATAGCAGTAGCTGAGGGGACAGATAGGGTTATAGAAGTAGGACAAAGAATTTGGAGAGCT
GTTCTCCACATACCAACAAGAATAAGACAGGGTTTAGAAAGGGCTTTGCTT
>AB588209 
ATGAGAGCGAAGGAGATCAGGAAGAATTGTCAGCTC---TTG------------TGGAAATGGGGCACCA
TGCTCCTTGGGATGTTAATGATCTGTAGTGCTGCA------GAACAATTGTGGGTCACAGTCTATTATGG
GGTACCTGTGTGGAAAGAAGCAACCACCACTCTATTTTGTGCATCAGATGCTAAAGCATATGACACAGAG
GTACATAATGTTTGGGCCACACATGCCTGTGTACCCACAGACCCTAACCCACAAGAAGTAGTATTGGGAA
ATGTGACAGAAAATTTTAACATGTGGAAAAATAACATGGTAGAACAAATGCATGAGGATATAATCAGTTT
ATGGGATCAAAGCCTAAAGCCATGTGTAAAATTAACCCCACTCTGTGTTACTTTAAATTGCACTAAT---
ACTACTGATAACAACAGCACTAATACT------------ACTGAT---AACAACAGTACT----------
--------AAGTACAATGATAGTGATATGAAAAATTGCTCTTTCAATGTCACCACAAGTATAGGAAATAA
GATGCAGAAAGAATATGCACTTTTTTATAAACTTGATGTAGTACCAATA------AGTAAT---GAT---
------------------AGT---------ACAAGCTTTACGTTGATAAATTGTAACACCTCAGTCATTA
CACAGGCTTGTCCAAAGATATCCTTTGAACCAATTCCAATACATTATTGTACCCCGGCTGGTTTTGCGCT
TCTAAAGTGTAATGATAAGAAGTTCAATGGAACAGGACCATGCACAAATGTCAGCACAGTACAATGTACA
CATGGAATTAGGCCAGTAGTGTCAACTCAACTACTGTTAAATGGCAGTCTAGCAGAAGAAGAGATAGTAA
TTAGATCTGAAAATTTCACAAACAATGCTAAAACCATAATAGTACAGCTGAACGAAACTGTACAAATTAA
TTGTACAAGACCCAACAACAATACAAGAAAAGGTATACATATGGGATGGGGGAGAGCATTTTATGCAACA
GGAGCTATAATAGGAAATATAAGACAAGCACATTGTAACCTTAGTAGTACAAAATGGAATAACACTTTAA
AACAGATAGCTATAAAATTAAGAGAACAATTT------AATAAA---ACAATTATCTTTAATCGATCCTC
AGGAGGGGACCCAGAAATTGTAATGCACAGTTTTAATTGTGGAGGGGAATTTTTCTACTGTAATACAACA
CAGCTGTTTAATAGTACT------TGGACT------------------------------------TGGA
CTGGGAATAATACTGAAGGA------------------AATAACACTGAATAC------------AATAT
CACACTCCCATGCAGAATAAAACAAATTATAAACAGGTGGCAGGAAGTAGGAAAAGCAATGTATGCCCCT
CCCATCAAAGGACAAATTAGTTGTTCATCAAATATTACAGGGCTGCTATTAACAAGAGAT---GGTGGT-
-----------------GGTGGC---AATAACGAG------------TCC------GAGACCTTCAGACC
TGGAGGAGGAGATATGAGGGACAATTGGAGAAGTGAATTATATAAATATAAAGTAGTACAAATTGAGCCA
TTAGGAGTAGCACCCACCAAGGCAAAGAGAAGAGTGGTGCAAAGAGAAAAAAGA---GCAGTGGGA---A
TAGGAGCTATGTTCATTGGGTTCTTGGGAGCAGCAGGAAGCACTATGGGCGCAGCGTCAGTAACGCTGAC
GGTACAGGCCAGACTATTATTGTCTGGTATAGTGCAACAGCAGAACAATCTGCTGAAAGCTATTGAGGCG
CAACAGCATCTGTTGCAACTCACAGTCTGGGGCATCAAGCAGCTCCAGGCAAGAGTCCTGGCTGTGGAAA
GATACCTAAAGGATCAACAGCTCCTAGGGATTTGGGGTTGCTCTGGAAAACTCATTTGCACCACTGCTGT
GCCTTGGAATACTAGTTGG---AGTAATAAAACTATGGATGAGATTTGGAAGAACATGACCTGGATGGAG
TGGGAGAGAGAAATTGACAATTACACAGGCTTAATATACCACTTAATTGAAGAATCGCAAAGCCAACAAG
AAAAGAATGAACAAGAATTATTGGAATTGGATAAGTGGGCAAGTTTGTGGAATTGGTTTGACATAACAAA
ATGGCTATGGTATATAAAAATATTCATAATGATAGTAGGAGGCTTAATAGGTTTAAGAATAGTTTTTGCT
GTACTTTCTATAGTGAATAGAGTTAGGCAGGGATACTCACCACTATCATTCCAGATCCACCACCCA---G
CTCCGAGGGGACCCGACAGGCCCGAAGGAATCGAAGAAGAAGGTGGAGAGAGAGACAGAGACAGATCCGG
ACGATTAGTGACTGGATTCTTAGCACTCATCTGGGACGATCTGCGGAGCCTGTGCCTCTTCAGCTACCAC
CGCTTGAGAGACTTACTCTTGATTGCAGCGAGGATTGTGGAACTTCTGGGACGCAGGGGGTGGGAAATCC
TCAAGTATTGGTGGAATCTCCTGCAGTATTGGAGTCAGGAACTAAAGAATAGTGCTGTTAGTCTGTTTGA
TGCCACAGCTGTAGCAGTAGCTGAGGGGACAGATAGGGTTCTAGAAGTATTACAAAGGATTTGGAGAGCT
GTTCTCCACATACCTACAAGAATAAGACAGGGCTTAGAAAGGGCTTTGCTA
>AB588210 
ATGAGAGTGAAGGAGATCAGGAAGAATTGTCAGCTC---TTG------------TGGAGATGGGGCACCA
TGCTCCTTGGGATGTTGATGATCTGTAGTGCTGCA------GAGCAATTGTGGGTCACAGTCTATTATGG
GGTACCTGTGTGGAAAGAAGCAACCACCACTCTATTTTGTGCATCAGATGCTAAAGCATATGACACAGAG
GTACATAATGTTTGGGCCACACATGCCTGTGTGCCCACAGATCCTAACCCACAAGAAGTAGTATTGGGAA
ATGTGACAGAAAATTTTAACATGTGGAAAAATAACATGGTAGAACAAATGCATGAGGATATAATCAGTTT
ATGGGATCAAAGCCTAAAGCCATGTGTAAAATTAACCCCACTCTGTGTTACTTTAAATTGCACTGAT---
GTGAAGAATGATACTATTTACAACAGT------------ACTAGT-------------------------
-----------------------GATATGAAAAACTGCTCTTTCAATGTCACCACAAGTATAGGAAATAA
GATGCAGAAAGAATATGCACTTTTGTATAAACTTGATGTAGTACCAATA------GGTGAG---GAT---
------------------AAT---------ACAAGCTTTACGTTGATAAATTGTAACACCTCAGTCATTA
CACAGGCCTGTCCAAAGGTATCCTTTGAACCAATTCCCATACATTATTGTACCCCGGCTGGTTTTGCGCT
TCTAAAGTGTAATGATAAGAAGTTCAATGGAACAGGACCATGTACAAATGTCAGCACAGTACAATGTACA
CATGGAATTAGGCCAGTAGTGTCAACTCAACTACTGTTAAATGGCAGTCTAGCAGAAGAAGAGGTAGTAA
TTAGATCTGAAAATTTCACAAACAATGCTAAAACCATAATAGTACAGCTGAACGAAACTGTACAAATTAA
TTGTACAAGACCCAACAACAATACAAGAAAAGGTATACATATGGGATGGGGGAGAGCATTTTATACAACA
GGAGCTATAATAGGAAATATAAGACAAGCACATTGTAACCTTAGTAGTACAAAATGGAATAACACTTTAA
AACAGATAGCTATAAAATTAAAAGAACAATTT------AATAAA---ACAATTATCTTTAATCAATCCTC
AGGAGGGGACCCAGAAATTGTAATGCACAGTTTTAATTGTGGAGGGGAATTTTTCTACTGTAATACAACA
CAGCTGTTTAATAGTACT------TGGACT------------------------------------TGGA
CTGGGAATAATACTGAAGGA------------------AATAACACTGAATAC------------AATAT
CACACTCCCATGCAGAATAAAACAAATTATAAACAGGTGGCAGGAAGTAGGAAAAGCAATGTATGCCCCT
CCCATCAAAGGACAAGTTAGTTGTTCATCAAATATTACAGGGCTGCTATTAACAAGAGAT---GGTGGT-
-----------------GGTGGC---AATAACGAC------------ACT------GAGACCTTCAGACC
TGGAGGAGGAGATATGAGGGACAATTGGAGAAGTGAATTATATAAATATAAAGTAGTACAAATTGAGCCA
TTAGGAGTAGCACCCACCAAGGCAAAGAGAAGAGTGGTGCAAAGAGAAAAAAGA---GCAGTGGGA---A
TAGGAGCTATGTTCATTGGGTTCTTGGGAGCAGCAGGAAGCACTATGGGCGCAGCGTCAGTAACGCTGAC
GGTACAGGCCAGACTATTATTGTCTGGTATAGTGCAACAGCAGAACAATCTGCTGAAAGCTATTGAGGCG
CAACAGCATCTGTTGCAACTCACAGTCTGGGGCATCAAGCAGCTCCAGGCAAGAGTCCTGGCTGTGGAAA
GATACCTAAAGGATCAACAGCTCCTAGGGATTTGGGGTTGCTCTGGAAAACTCATTTGCACCACTGCTGT
GCCTTGGAATACTAGTTGG---AGTAATAAAACTATGGATGAGATTTGGAAGAACATGACCTGGATGGAG
TGGGAGAGAGAAATTGACAATTACACAGGCTTAATATACCACTTAATTGAAGAATCGCAAAACCAACAAG
AAAAGAATGAACAAGAATTATTGGAATTGGATAAGTGGGCAAGTTTGTGGAATTGGTTTGACATAACAAA
ATGGCTGTGGTATATAAAAATATTCATAATGATAGTAGGAGGCTTAATAGGTTTAAGAATAGTTTTTGCT
GTACTTTCTATAGTGAATAGAGTTAGGCAGGGATACTCACCATTATCATTCCAGACCCACCACCCA---G
CTCCGAGGGGACCCGACAGGCCCGAAGGAATCGAAGAAGAAGGTGGAGAGAGAGACAGAGACAGATCCGG
ACGATTAGTGACTGGATTCTTAGCACTCATCTGGGACGACCTACGGAGCCTGTGCCTCTTCAGCTACCAC
CGCTTGAGAGACTTACTCTTGATTGCAGTGAGGATTGTGGAACTTCTGGGACGCAGGGGGTGGGAAATCC
TCAAGTATTGGTGGAATCTCCTGCAGTATTGGAGTCAGGAACTAAAGAATAGTGCTGTTAGTCTGTTTGA
TGCCACAGCTGTAGCAGTAGCTGAGGGGACAGATAGGGTTCTAGAAGTAGTAAGAAGGATTTGGAGAGCT
GTTCTCCACATACCTAGAAGAATAAGACAGGGCTTCGAAAGGGCTTTGCTA
>D10112 
ATGAGAGCGAAGGGGATCAGGAAGAATTGTCAGCGC---TTA------------TGGAGATGGGGCACAA
TGCTCCTTGGGATGTTAATGATCTGTAGTGCTGCA------GACAAATTGTGGGTCACAGTCTATTATGG
GGTACCTGTATGGAAAGAAGCAACCACCACTCTATTTTGTGCATCAGATGCTAAAGCATATGACACAGAG
GTACATAATGTTTGGGCCACACATGCCTGTGTACCCACAGACCCTAACCCACAAGAAGTAGTATTGGAAA
ATGTGACAGAAAATTTTAACATGTGGAAAAATAACATGGTAGAACAGATGCATGAGGATATAATCAGTTT
ATGGGATCAAAGCCTAAAGCCATGTGTAAAATTAACCCCACTCTGTGTTACTTTAATTTGCACTAAT---
GTAAATAATACTAGGACCAATAGTAGT------------GATTGGGACAGGAGGGAAGGA----------
--------GAAAAGATGAAAGGAGAAATAAAAAACTGCTCTTTCAATGTCACCACAAGCATAAGAAATAA
GGTGCGGAAAGAATATGCACTTTTTTATAAACTTGATGTAGTACCAATA------GATAAG---GCT---
------------------AAT---------ACAAGTTATACATTGATACATTGTAACACCTCAGTCATTA
CACAGGCCTGTCCAAAGGTATCCTTTGAACCAATTCCCATACATTATTGTACCCCGGCTGGTTTTGCGAT
TCTAAAGTGTAATGATAAGAAGTTCAATGGAAAAGGACCATGTACAAATGTCAGCACAGTACAATGTACA
CATGGAATTAGGCCAGTGGTGTCCACTCAACTATTGTTAAATGGCAGTCTAGCAGAAAAAGAGGTAGTAA
TTAGATCTGAAAATTTCACAAACAATGCTAAAACCATAATAGTACAGCTAAAGGAACCTGTAGAAATTAA
TTGTACAAGACTCAACAACAATACAAGAAAAAGTATAGCTATAGGACCGGGGAGAACAGTTTATGCAACA
GACAGAATAATAGGAGATATAAGACAAGCACATTGTAACCTTAGTAGTACAAAATGGAACAACACTTTAA
AACAGATAGTTACAAAATTAAAAGAACAATTTGGG---AATAAG---ACAATAATCTTTAATCAATCCTC
AGGAGGGGACCCAGAAATTGTGATGCACAGTTTTAATTGTGGAGGGGAATTTTTCTACTGTAATACAACA
CAGCTGTTTAATACTACT------TGGCTG------------------------TTTAATGGTACTTGGA
ATGAT---ACTGAAGGGTTA------------------AATAACACTGAAAGA------------AATAT
TACACTTCCATGCAGAATAAAACAAATTATAAACAGGTGGCAGGAAGTAGGAAAAGCAATGTATGCCCCT
CCCATCACAGGAACAATTAGCTGTTCATCAAATATTACAGGGCTGCTATTAACAAGAGAT---GGTGGT-
-----------------AGAGGC---GAAAATGAG------------ACC------GAGACCTTCAGACC
TGGAGGAGGAGATATGAGGGACAATTGGAGAAGTGAATTATATAAATATAAAGTAGTAAAAATTGAACCA
TTAGGAGTAGCACCCACCAAGGCAAAGAGAAGAGTGGTGCAGAGAGAAAAAAGA---GCAGTGGGAGCGA
TAGGAGCTCTGTTCCTTGGGTTCTTGGGAGCAGCAGGAAGCACTATGGGCGCAGTGGCACTGACGCTGAC
GGTACAGACCAGACAATTATTGTCTGGTATAGTGCAACAGCAGAACAATCTGCTGAGGGCTATTGAGGCG
CAACAGCATCTGTTGCAACTCACAGTCTGGGGCATCAAGCAGCTCCAGGCAAGAGTCCTGGCTGTGGAAA
GATACCTAAAGGATCAACAGCTCCTAGGGATTTGGGGTTGCTCTGGAAAACTCATCTGCACCACTGCTGT
GCCTTGGAATGCTAGTTGG---AGTAATAAATCTCTGGATAAGATTTGGAATAATATGACCTGGATGGAG
TGGGAGAGAGAAATTGACAATTACACAAACTTAATATACACCTTAATTGAAGAATCGCAGAACCAACAAG
AAAAGAATGAAAAAGACTTATTGGAATTGGATACGTGGGCAAGTTTGTGGAATTGGTTTGACATAACAAA
TTGGCTGTGGTATATAAAAATATTCATAATGATAATAGGAGGTTTAATAGGTTTAAGAATAGTTTTTACT
ATACTTTCTTTAGTGAATAGAGTTAGGCAGGGATACTCACCATTGTCATTTCAGACCCGCTTCCCA---G
TTCCAAGGGGACCCGACAGGCCCGAAGGAATCGAAGAAGAAGGTGGAGGGAGAGACAGAGACACATCCGG
GCGATTAGTAACTGGATTCTTAGCACTCATCTGGGACGACCTGCGGAGCCTGTGCCTCTTCAGCTACCAC
CGCTTGAGAGACTTACTCTTGATTGTAGCAAGGATTGTGGAACTTCTGGGACGCAGGGGGTGGGAAGCCC
TCAAATATTGGTGGAATCTCCTGCAGTATTGGAGTCAGGAACTAAGGAATAGTGCTGTTAGTTTGTTTGA
TACCATAGCTATAGCAGTAGCTGAGGGAACAGATAGGGTTATAGAAGTAGTGCAAAGAGCTTGTAGAGCT
ATTCTCCACATACCTAGAAGAATAAGACAAGGCTTAGAAAGGCTTTTGCTA
>M38431 
ATGAGAGCGAAGGGGACCAGGAAGAATTATCAGCAC---TTG------------TGGAGATGGGGCACGA
TGCTCCTTGGGATGTTAATGATCTGTAGTGCTGCA------GAACAATTGTGGGTCACAGTCTATTATGG
GGTACCTGTGTGGAAAGAAGCAACCACCACTCTATTTTGTGCCTCGGATGCTAAAGCATATGACACAGAG
GTACATAATGTTTGGGCCACACATGCCTGTGTACCCACAGACCCTAACCCACAAGAAGTAGTATTGCAAA
ATGTGACAGAAAATTTTAACATGTGGAAAAATAACATGGTAGAACAAATGCATGAGGATATAATCAGTTT
ATGGGATCAAAGCCTAAAACCATGTGTAAAATTAACCCCACTCTGTGTTACCTTAAATTGCACTGAT---
TTGACGAATGCT---------------------------ACTTAT---GCCAATGGTAGT----------
--------AGTGAGGAGAGAGGAGAAATAAGAAATTGCTCTTTCAATGTCACCACAATCATAAGAAATAA
GATACAAAAAGAATATGCACTTTTTTATAGACTTGATATAGTACCAATA------GATAAG---GAT---
------------------AAT---------ACAAGCTATACATTGATAAATTGTGACACCTCAGTCATTA
CACAGGCTTGTCCAAAGGTATCCTTTGAACCAATTCCCATACATTATTGTGCCCCGGCTGGTTTTGCGAT
TCTAAAGTGTAACGATAAGAAATTCAATGGAACAGGACCATGTACAAATGTTAGTACAGTACAATGTACA
CATGGAATTAAACCAGTAGTGTCAACTCAACTGCTGTTAAATGGCAGTCTAGCAGAAGGAGAGGTAGTAA
TTAGGTCTGAAAATTTCACGAACAATGTTAAAACCATAATAGTACAGCTGAATGAATCTGTAGAAATTAA
TTGTACAAGACCCAACAACAATACAAGAAAAGGTATAGCTATAGGACCGGGGAGAACACTCTATGCAAGA
GAAAAAATAATAGGAGATATAAGACAAGCACATTGTAACCTTAGTAGAGCAAAATGGAATGACACTTTAA
AACAGATAGTTACAAAATTAAAAGAACAATTTAGG---AATAAA---ACAATAGTCTTTAATCAATCCTC
AGGAGGGGACCCAGAAATTGTAATGCACAGTTTTAATTGTGGAGGGGAATTTTTCTACTGTAAGACAACA
CAGCTGTTTAATAGTACT------TGGCTG------------------------TTTAATAGTACTTGGA
ATGAT---ACTGAAAGGTCA------------------GATAACAATGAA---------------ACTAT
CATACTCCCATGCAGAATAAAACAAATTATAAACAGGTGGCAGGAAGTAGGAAAAGCAATGTATGCCCCT
CCCATCAGTGGACAAATTAGATGCTCATCAAATATTACAGGGCTGCTATTAACAAGAGAT---GGTGGT-
-----------------GATAAA---GAGAACAGTACC---------ACC------GAGATCTTCAGACC
TGGAGGAGGAGATATGAGGGACAATTGGAGAAGTGAATTATATAAATATAAAGTAGTAAAAATTGAGCCA
TTAGGAGTAGCACCCACCAAGGCAAAGAGAAGAGTGGTGCAGAGAGAAAAAAGA---GCAGTGGGAGCGC
TAGGAGCTCTGTTCCTTGGGTTCTTGGGAGCAGCAGGAAGCACTATGGGCGCAGCGTCAATGGCGCTGAC
GGTACAGACCAGACAATTAATGTCTGGTATAGTGCAACAGCAGAACAATTTGCTGAAGGCTATTGAGGCG
CAACAGCATCTGTTGCAACTCACAGTCTGGGGCATCAAGCAGCTCCAGGCAAGAGTCCTGGCTGTGGAAA
GATACCTAAAGGATCAACAGCTCCTAAGGATTTGGGGTTGCTCTGGAAAACTCATCTGCACCACTACTGT
GCCTTGGAATGCTAGTTGG---AGTAATAAATCTCTGGATAAGATTTGGGATAACATGACCTGGATGGAG
TGGGAGAGAGAAATTGACAATTACACAGGCTTAATATACACCTTAATTGAAGAATCGCAGATCCAACAAG
AAAAGAATGAACAAGAATTATTGGAATTGGATAAGTGGGCAAGTTTGTGGAATTGGTTTGACATAACAAA
GTGGCTGTGGTATATAAAAATATTCATAATGATAGTAGGAGGTTTAATAGGTTTAAGAATAGTTTTTACT
GTACTTTCTATAGTGAATAGAGTTAGGCAGGGATACTCACCATTATCGTTCCAGACCCGCCTCCCA---G
CCCAGAGGGGACCCGACAGGCCCGAAGGAATCGAAGAAGAAGGTGGAGAGAGAGACAGAGACAGATCCGG
ACCATTAGTGAATGGATTCTTAGCACTCATCTGGGTCGATCTGCGGAGCCTGTGCCTCTTCAGCTACCAC
CGCTTGAGAGACTTACTCTTGATTGTAGCGAGGATTGTGGAACTTCTGGGACGCAGGGGGTGGGAAGCCC
TCAAATATTGTTGGAATCTCCTGCAGTATTGGGGTCAGGAACTAAAGAATAGTGCTATTAGTTTGCTTAA
TGCCACAGCTGTAGCAGTAGCTGAGGGGACAGATAGGGTTATAGAAGTAGCACAAAGAATTTGTAGGGGT
ATCCTCCATATCCCTAGAAGAATAAGACAAGGCTTAGAAAGGCTTTTGCTA
>AY970947 
ATGAAAGCGAGGGGGACCAGGAAGAATTATCAGCAC---TTG------------TGGAGATGGGGCACCA
TGCTCCTTGGGATGTTGATGATCTGTAGTGCTACA------GAGAAATTGTGGGTCACAGTCTATTATGG
GGTACCTGTGTGGAAAGAAGCAACCACCACTCTATTTTGTGCATCAGATGCTAAAGCATATGATACAGAG
GTACATAATGTTTGGGCCACACATGCCTGTGTACCCACAGACCCCAGCCCACAAGAAGTAGTATTGGCAA
ATGTGACGGAAAATTTTAACATGTGGAAAAATAACATGGTAGAACAAATGCATGAGGACATGATCAGTTT
ATGGGATCAAAGCCTAAAGCCATGTGTAAAATTAACCCCACTCTGTGTTACTTTAAATTGCACTAAT---
TTAAGGAATGCT------ACTAATACCACTGCTACTAATACCACTAGTAGTGGATGGGGA----------
--------------------GAAGAAATGACAAACTGCTCTTTCAATATCACCACAAGCATAAGAGATAA
GGTTCGGCGAGAATATGCACTTTTTTATAAACTTGATGTAGTACCAATA------GATAAG---AAT---
------------------ACT---------ACTAAATATAGGTTGATAAATTGTAACACCTCAGTCATTA
CACAGGCCTGTCCAAAGGTATCATTTGAGCCAATTCCCATACATTATTGTACCCCGGCTGGTTTTGCGAT
TCTAAAGTGTAATGATAAGAAGTTCAATGGAACAGGACCATGTACAAATGTCAGCACAGTACAATGTACA
CATGGAATTAGGCCAGTAGTGTCAACTCAACTGCTGTTAAATGGCAGTCTGGCAGAAGGAGGGGTAGTAA
TTAGATCTGAAAATTTCACGAACAATGCTAAAACCATAATAGTACAGCTGAATGAATCTATAGAAATTAA
TTGTACAAGACCCAACAACAATACCAGAAAAAGTATACATATAGGACCGGGGAGAGCATTCTATGCAACA
GGAGAAATAATAGGAGATATAAGACAAGCACATTGTAACATTAGTAGAGGAAAATGGAATAACACTTTAA
AACAGATAGTTACAAAATTAAAAGAACAATATGGG---AATAAA---ACAATAGTATTTAATTCATCCTC
AGGAGGGGACCCAGAAATTGTAATGCACAGTTTTAATTGTGGAGGGGAATTTTTCTACTGTAATTCAACA
CAACTGTTTAATAGCACT------TGGAAA----------------------------------------
--------GATACTGGAGAG---------------TTAAATAACCCTGAAGGAAATAGC------AACAT
CACACTCCCATGTAAAATAAAACAAATTATAAACAGGTGGCAGGGAGTAGGAAAAGCAATGTATGCCCCT
CCCATCAGAGGACAAATTAGATGTTCATCAAATATTACAGGGCTGCTATTAACAAGAGAT---GGTGGT-
-----------------AACAACGTGAATAATACC------------ACC------GAGGTCTTCAGACC
TGGAGGAGGAGATATGAGGGACAATTGGAGAAGTGAATTATATAAATATAAAGTAGTAAAAATTGAACCA
TTAGGAGTAGCACCTACCAAGGCAAAGAGAAGAGTGGTGCAGAGAGAAAAAAGA---GCAGTGGGAACGA
TAGGAGCTATGTTCCTTGGATTCTTGGGAGCAGCAGGAAGCACTATGGGCGCAGCGTCTGTGGCGCTGAC
GGTACAGGCCAGACAATTATTGTCCGGTATAGTGCAACAGCAGAATAATTTGCTGAGGGCTATTGAGGCG
CAACAACATCTGTTGCAACTCACAGTCTGGGGCATCAAGCAGCTCCAGGCAAGAGTCCTGGCTGTGGAAA
GATACCTAAAGGATCAACAGCTCCTAGGGATTTGGGGTTGCTCTGGAAAACTCATCTGCACCACTGCTGT
GCCTTGGAATGCTAGTTGG---AGTAATAAATCTCTGAATAAGATTTGGGATAACATGACCTGGATGGAG
TGGGAAAGAGAAATTGAAAATTACACAAGCTTAATATACACCTTAATTGAAGAACCGCAGAACCAGCAAG
AAAAGAATGAACAAGAATTATTGGAATTAGATAAGTGGGCAAGTTTGTGGAATTGGTTTGACATAACAAA
CTGGCTGTGGTATATAAAAATATTCATAATGATAGTAGGAGGCTTGGTAGGTTTAAGAATAGTTTTTGCT
GTACTTTCTATAGTGAATAGAGTTAGGCAGGGATACTCACCATTATCATTCCAGACCCGCCTCCCA---G
CCCCGAGGGGACCCGACAGGCCCGACGGAATCGAAGAAGAAGGTGGAGAGAGAGACAGAGACAGATCCGG
ACGATTAGTGACTGGATTCTTAGCACTCATCTGGGACGATCTGCGGAGCCTGTGCCTCTTCAGCTACCAC
CGCTTGAGAGACTTACTCTTGATTGTAGCGAGGATTGTGGAACTTCTGGGACGCTGGGTGTGGGAAGCCC
TCAAATATTGGCGGAACCTCCTGCAGTATTGGAGTCAGGAACTAAAGAATAGTGCTGTTAGTTTGCTTAA
TGCCACAGCTATAGCAGTAGCTGAGGGGACAGATAGGATTATAGAAGTAGTACAAAGAACTTGTAGAGCT
ATTCGCCACATACCTAGAAGAATAAGACAGGGCTTTGAAAGGGCTTTGCTA
>L14575 
ATGAGAGTGAAGGAGATCAGGAAGAATTGTCAGCGC---TTA------------TGGAAATGGGGCACCA
TGCTCCTTGGCATGTTAATGATCTGTAGTGCTGCA------GAAAATTCGTGGGTCACAGTCTATTATGG
GGTACCTGTGTGGAAAGAAGCAACCACCACTCTATTTGGGGCATCAGATGCTAAAGCATATGACACAGAG
GTACATAATGTTTGGGCCACACATGCCTGTGTCCCCACAGACCCTAGCCCACAAGAAGTAGTATTGGAAA
ATGTGACAGAAAATTTTAACATGTGGAAAAATAACATGGTAGAACAGATGCATGAGGATATAATCAGTTT
ATGGGATCAAAGCCTAAAGCCATGTGTAAAATTAACCCCACTCTGTGTTACTTTAAATTGCACTAAT---
TGGAAGAATGTT------ACTTACACC------------AATAGT---AGTAGTGGGGAA----------
--------AACATGGAGAGAGGGGAAATGAAAAACTGCTCTTTCAATGTCACCACAAGCATAAAAAATAA
GGTGCAGAAAGAATATGCACTCTTTTATAAACTTGATATAGTACCAATA------GATAAT---GAT---
------------------AAT---------ACAAGCTATACATTGATAAATTGTAACACCTCAGTCATTA
CACAAGCCTGTCCAAAGGTATCCTTTGAACCAATTCCCATACATTATTGTACCCCGGCTGGTTTTGCGAT
TCTAAAGTGTAATGATGAGAAGTTCAATGGAACAGGACCATGTACAAATGTCAGCACAGTACAATGTGCA
CATGGAATTAAGCCAGTAGTGTCAACTCAATTGCTGTTAAATGGCAGTCTAGCAGAAAAAGAGGTAGTAA
TTAGATCTGAAAATTTCACGGACAATGCTAAAACCATAATAGTACAGCTGAATGAATCTGTAGAAATTAA
TTGTACAAGACCCAACAACAATACAAGAAAAAGTATACCTATAGGACCGGGGAGAGCATTTTATGCAACA
GGAGACATAATAGGAGATATAAGACAAGCACATTGTAACGTTAGTAAAGCAAAATGGAATAGCACTTTAG
AACAGATAGTTAAAAAATTAGGAGAACAATTTGGG---AATAAT---ACAATAGTCTTTAATCAATCCTC
AGGAGGAGACCCAGAAATTGTGATGCACAGTTTTAATTGTGGAGGAGAATTTTTCTACTGTAATTCAACA
CAGCTGTTTAATAGTACT------TGGGTT---------------------AATCATAATGGTACTTGGA
ATAGTACTTGGAGTAGTAAT------------------AATAATACTGATAACAATGGA------ACTAT
CACACTCCCATGCAGAATAAGACAAATTATAAACAGGTGGCAGGAAGTAGGAAAAGCAATGTATGCCCCT
CCCATCAGAGGACAAATTAGATGTTCATCAAATATTACAGGGCTGCTATTAACAAGAGAT---GGTGGT-
-----------------AATAACAATAACACGAACAGG---------ACT------GAGATCTTCAGACC
TGGAGGAGGAGATATGAGGGACAATTGGAGAAGTGAATTATATAAGTATAAAGTAGTAAGAATTGAGCCA
TTAGGAGTAGCACCCACCAGGGCAAAGAGAAGAGTGGTGCAGAGAGAAAAAAGA---GCAGTGGGAACGA
TAGGAGCTATGTTCCTTGGGTTCTTGGGAGCAGCAGGAAGCACTATGGGCGCAGCGTCAATGACACTGAC
GGTACAGGCCAGGCTATTATTGTCTGGTATAGTGCAGCAGCAAAACAATTTGCTGAGGGCTATTGAGGCA
CAACAGCATATGTTGCAACTCACAGTCTGGGGCATCAAGCAGCTCCAGGCAAGAGTCCTGGCTGTGGAAA
GATACCTAAAGGATCAACAGCTCCTAGGGATTTGGGGTTGCTCTGGAAAACTCATCTGCACCACTACTGT
GCCTTGGAATACTAGTTGG---AGTAATAAATCTCTGGATAAGATTTGGGATAACATGACCTGGATGGAG
TGGGACAGAGAAATTAACAATTACACAACATTAATATACACCTTACTTGAAGAATCGCAAAACCAACAAG
AAAAGAATGAACAAGAATTATTGGAATTGGATAAGTGGGCAAATTTGTGGACTTGGTTTGACATAACACA
ATGGCTGTGGTATATAAAAATATTCATAATGATAGTAGGAGGATTAGCAGGTTTAAGAATAGTTTTTACT
GTACTTTCTATAGTGAATAGAGTTAGGCAGGGATACCCACCATTATCATTTCAGACCCGCCTCCCA---G
CCCCGAGGGGACCCGACAGGCCCGCAGGAATCGAAGAAGAAGGTGGAGAGCAAGACAGAGACAGATCCAG
TCCATTAGTGCATGGATTCTTAGCACTCATCTGGGACGATCTGCGGAGCCTGTGCCTCTTCAGCTACCAC
CGCTTGAGAGACTTACTCTTGATTGTAGCGAGGATTGTGGAACTTCTGGGACGCAGGGGGTGGGAAGCCC
TCAAATATTGGTGGAATCTCCTGCAGTATTGGAGTCAGGAACTAAAGAATAGTGCTGTTAGTTTGCTTAA
TGCCACAGCTATAGCTGTAGCTGAGGGGACAGATAGGGTTATAGAAGTAGTACAAAGAATTGGTAGAGCT
ATTCTCCACATACCTACAAGAATAAGACAGGGCTTAGAAAGGCTTTTGCTA
>AY173954 
ATGAGAGTGAAGGAGATCAGGAAGAATTGTCAGCGC---TTA------------TGGAAATGGGGCACCA
TGCTCCTTGGCATGTTGATGATCTGTAGTGCTGCA------GAAAATTCGTGGGTCACAGTCTATTATGG
GGTACCTGTGTGGAAAGAAGCAACCACCACTCTATTTTGTGCATCAGATGCTAAAGCATATGACACAGAG
GTACATAATGTTTGGGCCACACATGCCTGTGTACCCACAGACCCTAGCCCACAAGAAGTAGTATTGGAAA
ATGTGACAGAAAATTTTAACATGTGGAAAAATAACATGGTAGAACAGATGCATGAGGATATAATCAGTTT
ATGGGATCAAAGCCTAAAGCCATGTGTAAAATTAACCCCACTCTGTGTTACTTTAAATTGCACTAAT---
TTGAATGATGCT---TACACCAATAGC---------------------AGTAGTGGGGAA----------
--------AACATGGAGAGAGGGGAAATGAAAAACTGCTCTTTCAATGTCACCACAAGCATAAGAAATAA
GATGCAGAAAGAATATGCACTTTTTTATAAACTTGATATAGTACCAATA------GATAAT---GAT---
------------------AAT---------ACAAGCTATACATTGATAAATTGTAACACCTCAGTCATTA
CACAAGCCTGTCCAAAGGTATCCTTTGAACCAATTCCCATACATTATTGTACCCCGGCTGGTTTTGCGAT
T---AAATGTAATGATAAGAAGTTCAATGGAACAGGACCATGTACAAATGTCAGCACAGTACAATGTACA
CATGGAATTAAGCCAGTAGTGTCAACTCAATTGCTGTTAAATGGCAGTCTAGCAGAAGAAGGTGTAGTAA
TTAGATCTGAAAATTTCACGGACAATGCTAAAACCATAATAGTACAGCTGAATGAATCTGTAGAAATTAA
TTGTACAAGACCCAACAACAATACAAGAAAAAGTATACCTATAGGACCGGGGAGAGCATTTTATGCAACA
GGAGACATAATAGGAGATATAAGACAAGCACATTGTAACATTAGTAAAGCAAAATGGAATAGCACTTTAG
AACTGATAGTTAAAAAATTAGGAGAACAATTTGGGAATGAAACAATAGCAATAGCCTTTAATCAATCCTC
AGGAGGAGACCCAGAAATTGTAATGCACAGTTTTAATTGTGGAGGGGAATTTTTCTACTGTAATTCAACA
CAGCTGTTTAATAGTACT------TGGATT---------------------AATAATAATGGTACTTGGA
ATAGTACTTGGAGTAGTAAT------------------AATAATACTGATAACAATGGA------ACTAT
CACACTCCCATGCAGAATAAGACAAATTATAAACAGGTGGCAGGAAGTAGGAAAAGCAATGTATGCCCCT
CCCATCAGAGGACAAATTAGATGTTCATCAAATATTACAGGGCTGCTATTAACAAGAGAT---GGTGGT-
-----------------AATAACAATAACACGAACAGG---------ACC------GAGACCTTCAGACC
TGGAGGAGGAGATATGAGGGACAATTGGAGAAGTGAATTATATAAGTATAAAGTAGTACAAATTGAGCCA
TTAGGAGTAGCACCCACCAGGGCAAAGAGAAGAGTGGTGCAGAGAGAAAAAAGA---GCAGTGGGAACGA
TAGGAGCTATGTTCCTTGGGTTCTTGGGAGCAGCAGGAAGCACTATGGGCGCAGCGTCAATGACGCTGAC
GGTACAGGCCAGGCTATTATTGTCTGGTATAGTGCAGCAGCAGAACAATTTGCTGAGGGCTATTGAGGCA
CAACAGCATATGTTGCAACTCACAGTCTGGGGCATCAAACAGCTCCAGGCAAGAGTCCTAGCTGTGGAAA
GATACCTAAAGGATCAACAGCTCCTAGGGATTTGGGGTTGCTCTGGAAAACTCATCTGCACCACTACTGT
GCCTTGGAATACTAGTTGG---AGTAATAAATCTCTGAAAACGATTTGGGATAACATGACCTGGATGGAG
TGGGACAGAGAAATTAACAATTACACAACATTAATATACACCTTACTTGAAGAATCGCAAAACCAACAAG
AAAAGAATGAACAAGAATTACTGGAATTGGATAAGTGGGCAAACTTGTGGAATTGGTTTGACATAACACA
ATGGCTGTGGTATATAAAAATATTCATAATGATAGTAGGAGGTTTAGTAGGTTTAAGAATAGTTTTTACT
GTACTTTCTATAGTGAATAGAGTTAGGCAGGGATACTCACCATTATCATTTCAGACCCGCCTCCCA---G
CCCCGAGGGGACCCGACAGGCCCGCAGGAATCGAAGAAGAAGGTGGAGAGCAAGACAGAGACAGATCCAG
TCCATTAGTGCATGGATTCTTAGCACTCATCTGGGACGATCTGCGGAGCCTGTGCCTCTTCAGCTACCAC
CGCTTGAGAGACTTACTCTTGATTGTAGCGAGGATTGTGGAACTTCTGGGACGCAGGGGGTGGGAAGCCC
TCAAATATTGGTGGAATCTCCTGCAGTATTGGAGTCAGGAACTAAAGAATAGTGCTGTTAGTTTGTTTAA
TGCCATAGCTATAGCAGTAGCTGAGGGGACAGATAGGGTTATAGAAGTAGTACAAAGAATTGGTAGAGCT
ATTCTCCACATACCTACAAGAATAAGACAGGGCTTAGAAAGGCTTTTGCTA
>EF367179 
ATGAGAGTGAAGGGGATCAGGAAGAATTATCAGCAC---TTG------------KGGAGAGGGGGCACCT
TGCTCCTTGGGATGTTGATGATCTGTAGTGCTGTA------GAAAAATTGTGGGTCACAGTCTATTATGG
GGTACCTGTGTGGAAAGAAGCAACCACCACTCTATTTTGTGCATCAGATGCTAAAGCCTATGACACAGAG
GTACATAATGTCTGGGCCACACATGCCTGTGTACCCACAGACCCTAACCCACAAGAAATAGTATTGGAAA
ATGTGACAGAAAATTTTAACATGTGGAAAAATAACATGGTAGAACAGATGCATGAGGATATAATCAGTTT
ATGGGATCAAAGTCTAAAGCCATGTGTAAAGTTAACCCCACTCTGTGTTACTCTACATTGCACTAAT---
TTGAAGAAGGCT------ACTAATACT------------AAGAGT---AGTAATTGGAAA----------
--------AAGATGGACAGAGGAGAAATAAAAAATTGCTCTTTCAAGGTCACCACAAGCATAAGAAATAA
GATGCAGAAAGAATATGCACTTTTTCATAAACTTGATGTAGTACCAATA------GATAAT---GAT---
------------------AAT---------ACAAGCTATAAATTGATAAATTGTAACACCTCAGTCATTA
CACAGGCCTGTCCAAAGGTATCCTTTGAACCAATTCCCATACATTATTGTGCCCCGGCTGGTTTTGCGAT
TCTAAAGTGTAATGATAAGAAGTTCAATGGATCAGGACCATGTACAAATGTCAGCACAGTACAATGTACA
CATGGAATTAGGCCAGTAGTGTCAACTCAATTGCTGTTAAATGGCAGTCTAGCAGAAGAAGGGGTAGTAA
TTAGATCTGAAAATTTCACAGACAATGCTAAAACTATAATAGTACAGCTGAAGGAATCTGTAGAAATTAA
TTGTACAAGACCTAACAATAATACAAGAAAAAGTATAACTAKAGGACCGGGGAGAGYATTTTATGCAACA
GGAGACATAATAGGAGATATAAGACAAGCACATTGTAACATTAGTRGAGAAAAATGGAATAACACTTTAA
AACAGATAGTTACAAAATTACAAGCACAATTTGGG---AATAAA---ACAATAGTCTTTAAGCAATCCTC
AGGAGGGGACCCAGAAATTGTAATGCACAGTTTTAATTGTGGAGGGGAATTTTTCTACTGTAATTCAACA
CAGCTTTTTAATAGTACT------TGGAATAAT-------------------------------------
--------ACTATAGGGCCA------------------AATAACACTAATGGA------------ACTAT
CACACTCCCATGCAGAATAAAACAAATTATAAACAGGTGGCAGGAAGTAGGAAAAGCAATGTATGCCCCT
CCCATCAGAGGACAAATTAGATGCTCATCAAATATTACAGGACTGCTATTAACAAGAGAT---GGTGGT-
-----------------AAAGAGATCAGTAACACC------------ACC------GAGATCTTCAGACC
TGGAGGTGGAGATATGAGGGACAATTGGAGAAGTGAATTATATAAATATAAAGTAGTAAAAATTGAGCCA
KTAGGAGTAGCACCCACCAAGGCAAAGAGAAGAGTGGTGCAGAGAGAAAAAAGA---GCAGTGACG---C
TAGGAGCTATGTTCCTTGGGTTCTTGGGAGCAGCAGGAAGCACTATGGGCGCAGCGTCACTGACGCTGAC
GGTACAGGCCAGACAATTATTGTCTGGTATAGTGCAACAGCAGAACAATTTGCTGAGAGCTATTGAGGCG
CAACAGCATCTGTTGCAACTCACAGTCTGGGGCATCAAGCAGCTCCAGGCAAGAGTCCTGGCTGTGGAAA
GATACCTAAAGGATCAACAGCTCCTAGGGATTTGGGGTTGCTCTGGAAAACTCATTTGCACCACTGCTGT
GCCTTGGAATGCTAGTTGG---AGTAATAAATCTCTGGATCAGATTTGGAATAAMATGACCTGGATGGAG
TGGGAGAGAGAAATTGACAATTACACAAGCTTAATATACACCTTAATTGAAGAATCGCAGAACCAACAAG
AAAAGAATGAACAAGAATTATTAGAATTGGATAAGTGGGCAAGTTTGTGGAATTGGTTTGACATATCAAA
ATGGCTGTGGTATATAAAAATATTCATAATGATAGTAGGAGGTTTAGTAGGTTTAAGGATAGTTTTTGCT
GTGCTTTCTATAGTGAATAGAGTTAGGCAGGGATACTCACCATTATCATTTCAGACCCGCTTCCCA---G
CCCCAAGGGGACCCGACAGGCCCGAAGGAATCGAAGAAGAAGGTGGAGAGAGAGACAGAGACAGATCCAG
TCCATTAGTGCATGGATTATTAGCACTCATCTGGGACGATCTACGGAGCCTGTGCCTCTTCAGCTACCAC
CGCTTGAGAGACTTAATCTTGATTGCAGCGAGGATTGTGGAACTTCWGGGACGCAGGGGGTGGGAAGCCC
TCAAGTATTGGGGGAATCTCCTGCAGTATTGGATTCAGGAACTAAAGAATAGTGCTGTTAGTTTGTTTGA
TGCCATAGCTATAGCAGTAGCTGAGGGGACAGATAGGATTATAGAAGTAGCACAAAGAATTGGTAGAGCT
TTTCTCCACATACCTAGAAGAATAAGACAGGGCTTTGAAAGGGTTTTGCTA
>EU123924 
ATGAGAGTGAAGGGGATCAGGAAGAATTATCAGCAC---TTG------------TGGAGAGGGGGCACCT
TGCTCCTTGGGATGTTGATGATCTGTAGTGCTGTA------GAAAAATTGTGGGTCACAGTCTATTATGG
GGTACCTGTGTGGAAAGAAGCAACCACCACTCTATTTTGTGCATCAGATGCTAAAGCCTATGACACAGAG
GTACATAATGTCTGGGCCACACATGCCTGTGTACCCACAGACCCTAACCCACAAGAAATAGTATTGGAAA
ATGTGACAGAAAATTTTAACATGTGGAAAAATAACATGGTAGAACAGATGCATGAGGATATAATCAGTTT
ATGGGATCAAAGTCTAAAGCCATGTGTAAAGTTAACCCCACTCTGTGTTACTCTACATTGCACTAAT---
TTGAAGAATGCT------ACTAATACC------------AAGAGT---AGTAATTGGAAA----------
--------GAGATGGACAGAGGAGAAATAAAAAATTGCTCTTTCAAGGTCACCACAAGCATAAGAAATAA
GATGCAGAAAGAATATGCACTTTTTTATAAACTTGATGTAGTACCAATA------GATAAT---GAT---
------------------AAT---------ACAAGCTATAAATTGATAAATTGTAACACCTCAGTCATTA
CACAGGCCTGTCCAAAGGTATCCTTTGAACCAATTCCCATACATTATTGTGCCCCGGCTGGTTTTGCGAT
TCTAAAGTGTAATGATAAGAAGTTCAATGGATCAGGACCATGTACAAATGTCAGCACAGTACAATGTACA
CATGGAATTAGGCCAGTAGTGTCAACTCAATTGCTGTTAAATGGCAGTCTAGCAGAAGAAGGGGTAGTAA
TTAGATCTGAAAATTTCACAGACAATGCTAAAACTATAATAGTACAGCTGAAGGAATCTGTAGAAATTAA
TTGTACAAGACCTAACAATAATACAAGAAAAAGTATAACTATAGGACCGGGGAGAGCATTTTATGCAACA
GGAGACATAATAGGAGATATAAGACAAGCACATTGTAACATTAGTGGAGAAAAATGGAATAACACTTTAA
AACAGATAGTTACAAAATTACAAGCACAATTTGGG---AATAAA---ACAATAGTCTTTAAGCAATCCTC
AGGAGGGGACCCAGAAATTGTAATGCACAGTTTTAATTGTGGAGGGGAATTTTTCTACTGTAATTCAACA
CAGCTTTTTAATAGTACT------TGGAATAAT-------------------------------------
--------ACTATAGGGCCA------------------AATAACACTAATGGA------------ACTAT
CACACTCCCATGCAGAATAAAACAAATTATAAACAGGTGGCAGGAAGTAGGAAAAGCAATGTATGCCCCT
CCCATCAGAGGACAAATTAGATGCTCATCAAATATTACAGGACTGCTATTAACAAGAGAT---GGTGGT-
-----------------AAAGAGATCAGTAACACC------------ACC------GAGATCTTCAGACC
TGGAGGTGGAGATATGAGGGACAATTGGAGAAGTGAATTATATAAATATAAAGTAGTAAAAATTGAGCCA
TTAGGAGTAGCACCCACCAAGGCAAAGAGAAGAGTGGTGCAGAGAGAAAAAAGA---GCAGTGACG---C
TAGGAGCTATGTTCCTTGGGTTCTTGGGAGCAGCAGGAAGCACTATGGGCGCAGCGTCACTGACGCTGAC
GGTACAGGCCAGACAATTATTGTCTGGTATAGTGCAACAGCAGAACAATTTGCTGAGAGCTATTGAGGCG
CAACAGCATCTGTTGCAACTCACAGTCTGGGGCATCAAGCAGCTCCAGGCAAGAGTCCTGGCTGTGGAAA
GATACCTAAAGGATCAACAGCTCCTAGGGATTTGGGGTTGCTCTGGAAAACTCATTTGCACCACTGCTGT
GCCTTGGAATGCTAGTTGG---AGTAATAAATCTCTGGATCAGATTTGGAATAACATGACCTGGATGGAG
TGGGAGAGAGAAATTGACAATTACACAAACTTAATATACACCTTAATTGAAGAATCGCAGAACCAACAAG
AAAAGAATGAACAAGAATTATTAGAATTGGATAAGTGGGCAAGTTTGTGGAATTGGTTTGACATATCAAA
ATGGCTGTGGTATATAAAAATATTCATAATGATAGTAGGAGGTTTAGTAGGTTTAAGGATAGTTTTTACT
GTGCTTTCTATAGTGAATAGAGTTAGGCAGGGATACTCACCATTATCATTTCAGACCCGCTTCCCA---G
CCCCAAGGGGACCCGACAGGCCCGAAGGAATCGAAGAAGAAGGTGGAGAGAGAGACAGAGACAGATCCAG
TCCATTAGTGCATGGATTATTAGCACTCATCTGGGACGATCTACGGAGCCTGTGCCTCTTCAGCTACCAC
CGCTTGAGAGACTTAATCTTGATTGCAGCGAGGATTGTGGAACTTCTGGGACGCAGGGGGTGGGAAGCCC
TCAAGTATTGGGGGAATCTCCTGCAGTATTGGATTCAGGAACTAAAGAATAGTGCTGTTAGTTTGTTTGA
TGCCATAGCTATAGCAGTAGCTGAGGGGACAGATAGGATTATAGAAGTAGCACAAAGAATTGGTAGAGCT
TTTCTCCACATACCTAGAAGAATAAGACAGGGCTTTGAAAGGGCTTTGCTA
>M65024 
ATGAGAGTGAAGGGGATCAGGAAGAATTATCAGCAC---TTG------------TGGAGAGGGGGCACCT
TGCTCCTTGGGATGTTGATGATCTGTAGTGCTGTA------GAAAAATTGTGGGTCACAGTCTATTATGG
GGTACCTGTGTGGAAAGAAGCAACCACCACTCTATTTTGTGCATCAGATGCTAAAGCCTATGACACAGAG
GTACATAATGTCTGGGCCACACATGCCTGTGTACCCACAGACCCTAACCCACAAGAAATAGTATTGGAAA
ATGTGACAGAAAATTTTAACATGTGGAAAAATAACATGGTAGAACAGATGCATGAGGATATAATCAGTTT
ATGGGATCAAAGTCTAAAGCCATGTGTAAAGTTAACCCCACTCTGTGTTACTCTACATTGCACTAAT---
TTGAAGAATGCT------ACTAATACC------------AAGAGT---AGTAATTGGAAA----------
--------GAGATGGACAGAGGAGAAATAAAAAATTGCTCTTTCAAGGTCACCACAAGCATAAGAAATAA
GATGCAGAAAGAATATGCACTTTTTTATAAACTTGATGTAGTACCAATA------GATAAT---GAT---
------------------AAT---------ACAAGCTATAAATTGATAAATTGTAACACCTCAGTCATTA
CACAGGCCTGTCCAAAGGTATCCTTTGAACCAATTCCCATACATTATTGTGCCCCGGCTGGTTTTGCGAT
TCTAAAGTGTAATGATAAGAAGTTCAATGGATCAGGACCATGTACAAATGTCAGCACAGTACAATGTACA
CATGGAATTAGGCCAGTAGTGTCAACTCAATTGCTGTTAAATGGCAGTCTAGCAGAAGAAGGGGTAGTAA
TTAGATCTGAAAATTTCACAGACAATGCTAAAACTATAATAGTACAGCTGAAGGAATCTGTAGAAATTAA
TTGTACAAGACCTAACAATAATACAAGAAAAAGTATAACTATAGGACCGGGGAGAGCATTTTATGCAACA
GGAGACATAATAGGAGATATAAGACAAGCACATTGTAACATTAGTGGAGAAAAATGGAATAACACTTTAA
AACAGATAGTTACAAAATTACAAGCACAATTTGGG---AATAAA---ACAATAGTCTTTAAGCAATCCTC
AGGAGGGGACCCAGAAATTGTAATGCACAGTTTTAATTGTGGAGGGGAATTTTTCTACTGTAATTCAACA
CAGCTTTTTAATAGTACT------TGGAATAAT-------------------------------------
--------ACTATAGGGCCA------------------AATAACACTAATGGA------------ACTAT
CACACTCCCATGCAGAATAAAACAAATTATAAACAGGTGGCAGGAAGTAGGAAAAGCAATGTATGCCCCT
CCCATCAGAGGACAAATTAGATGCTCATCAAATATTACAGGACTGCTATTAACAAGAGAT---GGTGGT-
-----------------AAAGAGATCAGTAACACC------------ACC------GAGATCTTCAGACC
TGGAGGTGGAGATATGAGGGACAATTGGAGAAGTGAATTATATAAATATAAAGTAGTAAAAATTGAGCCA
TTAGGAGTAGCACCCACCAAGGCAAAGAGAAGAGTGGTGCAGAGAGAAAAAAGA---GCAGTGACG---C
TAGGAGCTATGTTCCTTGGGTTCTTGGGAGCAGCAGGAAGCACTATGGGCGCACGGTCACTGACGCTGAC
GGTACAGGCCAGACAATTATTGTCTGGTATAGTGCAACAGCAGAACAATTTGCTGAGAGCTATTGAGGCG
CAACAGCATCTGTTGCAACTCACAGTCTGGGGCATCAAGCAGCTCCAGGCAAGAGTCCTGGCTGTGGAAA
GATACCTAAAGGATCAACAGCTCCTAGGGATTTGGGGTTGCTCTGGAAAACTCATTTGCACCACTGCTGT
GCCTTGGAATGCTAGTTGG---AGTAATAAATCTCTGGATCAGATTTGGAATAACATGACCTGGATGGAG
TGGGAGAGAGAAATTGACAATTACACAAACTTAATATACACCTTAATTGAAGAATCGCAGAACCAACAAG
AAAAGAATGAACAAGAATTATTAGAATTGGATAAGTGGGCAAGTTTGTGGAATTGGTTTGACATATCAAA
ATGGCTGTGGTATATAAAAATATTCATAATGATAGTAGGAGGTTTAGTAGGTTTAAGGATAGTTTTTACT
GTGCTTTCTATAGTGAATAGAGTTAGGCAGGGATACTCACCATTATCATTTCAGACCCGCTTCCCA---G
CCCCAAGGGGACCCGACAGGCCCGAAGGAATCGAAGAAGAAGGTGGAGAGAGAGACAGAGACAGATCCAG
TCCATTAGTGCATGGATTATTAGCACTCATCTGGGACGATCTACGGAGCCTGTGCCTCTTCAGCTACCAC
CGCTTGAGAGACTTAATCTTGATTGCAGCGAGGATTGTGGAACTTCTGGGACGCAGGGGGTGGGAAGCCC
TCAAGTATTGGGGGAATCTCCTGCAGTATTGGATTCAGGAACTAAAGAATAGTGCTGTTAGTTTGTTTGA
TGCCATAGCTATAGCAGTAGCTGAGGGGACAGATAGGATTATAGAAGTAGCACAAAGAATTGGTAGAGCT
TTTCTCCACATACCTAGAAGAATAAGACAGGGCTTTGAAAGGGCTTTGCTA
>EF367177 
ATGAGAGTGAAGGGGATCAGGAAGAATTATCAGCAC---TTG------------TGGAGAGGGGGCACCT
TGCTCCTTGGGATGTTGATGATCTGTAGTGCTGTA------GAAAAATTGTGGGTCACAGTCTATTATGG
GGTACCTGTGTGGAAAGAAGCAACCACCACTCTATTTTGTGCATCAGATGCTAAAGCCTATGACACAGAG
GTACATAATGTCTGGGCCACACATGCCTGTGTACCCACAGACCCTAACCCACAAGAAATAGTATTGGAAA
ATGTGACAGAAAATTTTAACATGTGGAAAAATAACATGGTAGAACAGATGCATGAGGATATAATCAGTTT
ATGGGATCAAAGTCTAAAGCCATGTGTAAAGTTAACCCCACTCTGTGTTACTCTACATTGCACTAAT---
TTGAAGAATGCT------ACTAATACC------------AAGAGT---AGTARTTGGAAA----------
--------GAGATGGACAGAGGAGAAATAAAAAATTGCTCTTTCAAGGTCACCACAAGCATAAGAAATAA
GATGCAGAAAGAATATGCACTTTTTTATAAACTTGATGTAGTACCAATA------GATAAT---SAT---
------------------AAT---------ACAAGCTATAAATTGATAAATTGTAACACCTCAGTCATTA
CACAGGCCTGTCCAAAGGTATCCTTTGAACCAATTCCCATACATTATTGTGCCCCGGCTGGTTTTGCGAT
TCTAAAGTGTAATGATAAGAAGTTCAATGGATCAGGACCATGTACAAATGTCAGCACAGTACAATGTACA
CATGGAATTAGGCCAGTAGTGTCAACTCAATTGCTGTTAAATGGCAGTCTAGCAGAAGAAGGGGTAGTAA
TTAGATCTGAAAATTTCACAGACAATGCTAAAACTATAATAGTACAGCTGAAGGAATCTGTAGAAATTAA
TTGTACAAGACCTAACAATAATACAAGAAAAAGTATAACTAGAGGACCGGGGAGAGYATTTTATACAACA
GGAGACATAATAGGAGATATAAGACAAGCACATTGTAACATTAGTAGAGAAAAATGGAATAACACTTTAA
AACAGATAGTTACAAAATTACAAGCACAATTTGGG---AATAAA---ACAATAGTCTTTAAGCAATCCTC
AGGAGGGGACCCAGAAATTGTAATGCACAGTTTTAATTGTGGAGGGGAATTTTTCTACTGTAATTCAACA
CAGCTTTTTAATAGTACT------TGGAATAAT-------------------------------------
--------ACTATAGGGCCA------------------AATAACACTAATGGA------------ACTAT
CACACTCCCATGCAGAATAAAACAAATTATAAACAGGTGGCAGGAAGTAGGAAAAGCAATGTATGCCCCT
CCCATCAGAGGACAAATTAGATGCTCATCAAATATTACAGGACTGCTATTAACAAGAGAT---GGTGGT-
-----------------AAAGAGATCAGTAACACC------------ACC------GAGATCTTCAGACC
TGGAGGTGGAGATATGAGGGACAATTGGAGAAGTGAATTATATAAATATAAAGTAGTAAAAATTGAGCCA
TTAGGAGTAGCACCCACCAAGGCAAAGAGAAGAGTGGTGCAGAGAGAAAAAAGA---GCAGTGACG---C
TAGGAGCTATGTTCCTTGGGTTCTTGGGAGCAGCAGGAAGCACTATGGGCGCAGCGTCACTGACGCTGAC
GGTACAGGCCAGACAATTATTGTCTGGTATAGTGCAACAGCAGAACAATTTGCTGAGAGCTATTGAGGCG
CAACAGCATCTGTTGCAACTCACAGTCTGGGGCATCAAGCAGCTCCAGGCAAGAGTCCTGGCTGTGGAAA
GATACCTAAAGGATCAACAGCTCCTAGGGATTTGGGGTTGCTCTGGAAAACTCATTTGCACCACTGCTGT
GCCTTGGAATGCTAGTTGG---AGTAATAAATCTCTGGATCAGATTTGGAATAACATGACCTGGATGGAG
TGGGAGAGAGAAATTGACAATTACACAAGCTTAATATACACCTTAATTGAAGAATCGCAGAACCAACAAG
AAAAGAATGAACAAGAATTATTAGAATTGGATAAGTGGGCAAGTTTGTGGAATTGGTTTGACATATCAAA
ATGGCTGTGGTATATAAAAATATTCATAATGATAGTAGGAGGTTTAGTAGGTTTAAGGATAGTTTTTGCT
GTGCTTTCTATAGTGAATAGAGTTAGGCAGGGATACTCACCATTATCATTTCAGACCCGCTTCCCA---G
CCCCAAGGGGACCCGACAGGCCCGAAGGAATCGAAGAAGAAGGTGGAGAGAGAGACAGAGACAGATCCAG
TCCATTAGTGCATGGATTATTAGCACTCATCTGGGACGATCTACGGAGCCTGTGCCTCTTCAGCTACCAC
CGCTTGAGAGACTTAATCTTGATTGCAGCGAGGATTGTGGAACTTCWGGGACGCAGGGGGTGGGAAGCCC
TCAAGTATTGGGGGAATCTCCTGCAGTATTGGATTCAGGAACTAAAGAATAGTGCTGTTAGTTTGTTTGA
TGCCATAGCTATAGCAGTAGCTGAGGGGACAGATAGGATTATAGAAGTAGCACAAAGAATTGGTAGAGCT
TTTCTCCACATACCTAGAAGAATAAGACAGGGCTTTGAAAGGGTTTTGCTA
>EF367173 
ATGAGAGTGAAGGGGATCAGGAAGAATTATCAGCAC---TTG------------TGGAGAGGGGGCACCT
TGCTCCTTGGGATGTTGATGATCTGTAGTGCTGTA------GAAAAATTGTGGGTCACAGTCTATTATGG
GGTACCTGTGTGGAAAGAAGCAACCACCACTCTATTTTGTGCATCAGATGCTAAAGCCTATGACACAGAG
GTACATAATGTCTGGGCCACACATGCCTGTGTACCCACAGACCCTAACCCACAAGAAATAGTATTGGAAA
ATGTGACAGAAAATTTTAACATGTGGAAAAATAACATGGTAGAACAGATGCATGAGGATATAATCAGTTT
ATGGGATCAAAGTCTAAAGCCATGTGTAAAGTTAACCCCACTCTGTGTTACTCTACATTGCACTAAT---
TTGAAGAATGCT------ACTAATACC------------AAGAGT---AGTAGTTGGAAA----------
--------RAGATGGACAGAGGARAAATAAAAAATTGCTCTTTCAAGGTCACCACAAGCAKAAGAAATAA
GATGCAGAAAGAATATGCACTTTTTTATAAACWTGATGTAGTACCAATA------GATAAT---SAT---
------------------AAT---------ACAAGCTATAAATTGATAAATTGTAACACCTCAGTCATTA
CACAGGCCTGTCCAAAGGTATCCTTTGAACCAATTCCCATACATTATTGTGCCCCGGCTGGTTTTGCGAT
TCTAAAGTGTAATGATAAGAAGTTCAATGGATCAGGACCATGTACAAATGTCAGCACAGTACAATGTACA
CATGGAATTAGGCCAGTAGTGTCAACTCAATTGCTGTTAAATGGCAGTCTAGCAGAAGAAGGGGTAGTAA
TTAGATCTGAAAATTTCACAGACAATGCTAAAACTATAATAGTACAGCTGAAGGAATCTGTAGAAATTAA
TTGTACAAGACCTAACAATAATACAAGAAAAAGTATAACTAGAGGACCGGGGAGAGTATTTTATACAACA
GGAGACATAATAGGAGATATAAGACAAGCACATTGTAACATTAGTAGAGAAAAATGGAATAACACTTTAA
AACAGATAGTTACAAAATTACAAGCACAATTTGGG---AATAAA---ACAATAGTCTTTAAGCAATCCTC
AGGAGGGGACCCAGAAATTGTAATGCACAGTTTTAATTGTGGAGGGGAATTTTTCTACTGTAATTCAACA
CAGCTTTTTAATAGTACT------TGGAATAAT-------------------------------------
--------ACTATAGGGCCA------------------AATAACACTAATGGA------------ACTAT
CACACTCCCATGCAGAATAAAACAAATTATAAACAGGTGGCAGGAAGTAGGAAAAGCAATGTATGCCCCT
CCCATCAGAGGACAAATTAGATGCTCATCAAATATTACAGGACTGCTATTAACAAGAGAT---GGTGGT-
-----------------AAAGAGATCAGTAACACC------------ACC------GAGATCTTCAGACC
TGGAGGTGGAGATATGAGGGACAATTGGAGAAGTGAATTATATAAATATAAAGTAGTAAAAATTGAGCCA
TTAGGAGTAGCACCCACCAAGGCAAAGAGAAGAGTGGTGCAGAGAGAAAAAAGA---GCAGTGACG---C
TAGGAGCTATGTTCCTTGGGTTCTTGGGAGCAGCAGGAAGCACTATGGGCGCAGCGTCACTGACGCTGAC
GGTACAGGCCAGACAATTATTGTCTGGTATAGTGCAACAGCAGAACAATTTGCTGAGAGCTATTGAGGCG
CAACAGCATCTGTTGCAACTCACAGTCTGGGGCATCAAGCAGCTCCAGGCAAGAGTCCTGGCTGTGGAAA
GATACCTAAAGGATCAACAGCTCCTAGGGATTTGGGGTTGCTCTGGAAAACTCATTTGCACCACTGCTGT
GCCTTGGAATGCTAGTTGG---AGTAATAAATCTCTGGATCAGATTTGGAATAACATGACCTGGATGGAG
TGGGAGAGAGAAATTGACAATTACACAAGCTTAATATACACCTTAATTGAAGAATCGCAGAACCAACAAG
AAAAGAATGAACAAGAATTATTAGAATTGGATAAGTGGGCAAGTTTGTGGAATTGGTTTGACATATCAAA
ATGGCTGTGGTATATAAAAATATTCATAATGATAGTAGGAGGTTTAGTAGGTTTAAGGATAGTTTTTGCT
GTGCTTTCTATAGTGAATAGAGTTAGGCAGGGATACTCACCATTATCATTTCAGACCCGCTTCCCA---G
CCCCAAGGGGACCCGACAGGCCCGAAGGAATCGAAGAAGAAGGTGGAGAGAGAGACAGAGACAGATCCAG
TCCATTAGTGCATGGATTATTAGCACTCATCTGGGACGATCTACGGAGCCTGTGCCTCTYCAGCTACCAC
CGCTTGAGAGACTTAATCTTGATTGCAGCGAGGATTGTGGAACTTCWGGGACGCAGGGGGTGGGAAGCCC
TCAAGTATTGGGGGAATCTCCTGCAGTATTGGATTCAGGAACTAAAGAATAGTGCTGTTAGTTTGTTTGA
TGCCATAGCTATAGCAGTAGCTGAGGGGACAGATAGGATTATAGAAGTAGCACAAAGAATTGGTAGAGCT
TTTCTCCACATACCTAGAAGAATAAGACAGGGCTTTGAAAGGGTTTTGCTA
>AF025761 
ATGAGAGTGAAGGGGATCAGGAAGAATTATCAGCAC---TTG------------TGGAAATGGGGCATCA
TGCTCCTTGGGATATTAATGATCTGTAGTGCTACA------GAAAACTTGTGGGTCACAGTCTATTATGG
GGTACCTGTGTGGAAAGAAGCAACCACCACTCTATTTTGTGCATCAGATGCTAAAGCATATGATACAGAG
GTACATAATGTTTGGGCCACACATGCCTGTGTACCCACAGACCCCAACCCACAAGAAGTAGTATTGGGAA
ATGTGACAGAAAATTTTAACATGTGGAAAAATAACATGGTAGACCAGATGCATGATGATATAATCAGTTT
ATGGGATCAAAGCCTAAAGCCATGTGTAAAATTAACCCCACTCTGTGTTACTTTAAATTGCACTGATGAT
TTCGGGAATAAT------ACTAATACC------------AATATT---AGTAGCTGGGAA----------
--------AGGATGGATGAAGGAGAAATAAAAAACTGCTCTTTCAATATCACCACAAGCATAAGAGATAA
GGTG---AAAGAATATGCACTTTTTTATAAACTTGATGTAGTACCAATA------GATAAT---GAT---
------------------AAT---AATAATACCAGGTATAGGTTGATAAGTTGTAACACCTCAGTCATTA
CACAGGCCTGTCCAAAGGTAACCTTTGAGCCAATTCCCATACATTATTGTGCCCCGGCTGGTTTTGCGAT
TCTAAAGTGTAAAGATAAGAAGTTCAATGGAACAGGGCCATGTAAAAAGGTCAGCACAGTGCAATGTACA
CATGGAATTAGGCCAGTAGTATCAACTCAACTGCTGTTAAATGGCAGTCTAGCAGAAGAAGAGGTAGTAA
TTAGATCTGAAAATTTCACGAACAATGCTAAAATCATAATAGTACAGCTGAAGGAATCTGTAGTCATTAA
TTGTACAAGACCCAACAACAATACAGGAAAAAGTATAAATATAGGACCAGGGGGAGCATTTTATACAACA
GGAAAAATAATAGGAGATATAAGACAAGCATATTGTAACATTAGTAGAGCACAATGGAATAACACATTAA
AACAGATAGTTGAAAAATTAAGAGAACAATTTGAG---AATAAA---ACAATAGTCTTTAATCACTCCTC
AGGAGGGGACCCAGAAATTGAAACGCACAGTTTTAATTGTGGAGGGGAATTTTTCTACTGTAATACAACA
CAACTGTTTAATAGTACT------TGGAATAGTACTGGG-------------------------------
--------GATGAAGGGTCA------------------AATAACACTGAAGGAAATAACACACTCCCAAT
CATACTTCCATGCAGAATAAAACAAATTATAAACATGTGGCAGGGAGTAGGAAAAGCAATGTATGCCCCT
CCCATCGGAGGACAAATTAGATGTTCATCAAATATTACAGGGCTGCTATTAACAAGAGAT---GGTGGT-
-----------------AAGAGT---CCAAACGAT------------ACC------GAGACCTTCAGACC
TGCAGGAGGAGATATGAGGGACAATTGGAGAAGTGAATTATATAAATATAAAGTAGTAAAAATTGAACCA
TTAGAAGTAGCACCCACTAGGGCAAAGAGAAGAGTGGTGCAAAGAGAAAAAAGA---GCAGTAGGA---A
TAGGAGCTATGTTCCTTGGGTTCTTGGGAGCAGCAGGAAGCACTATGGGCGCAGCGTCGATAACGCTGAC
GGTACAGGCCAGACTATTATTGTCTGGTATAGTGCAACAGCAGAACAATCTGCTGAGGGCTATTGAGGCG
CAACAGCATCTGTTGCAACTCACAGTCTGGGGCATCAAGCAGCTCCAGGCAAGAGTCCTGGCTGTGGAAA
GATACCTAAAGGATCAACAGCTCCTGGGGATTTGGGGTTGCTCTGGAAAACTCATTTGCCCCACTGCTGT
GCCTTGGAATGCTAGTTGG---AGTAATAAATCTCTGGGTCAGATTTGGGATAACATGACCTGGATGGAG
TGGGATAGAGAAATTAACAATTACACAAGCTTAATATACACCTTAATTGAAGAATCGCAGAACCAACAAG
AAAAGAATGAACAAGAATTATTGGAATTGGACAAATGGGCAAATTTGTGGAATTGGTTTGACATATCAAA
CTGGCTGTGGTATATAAAAATATTCATAATGATAGTAGGAGGCTTGGTAGGTTTAAGAATAGTTTTTGCT
GTACTTTCTATAGTAAATAGAGTTAGGCAGGGATACTCACCATTATCGTTTCAGACCCGCCTCCCA---G
CCCAGAGGGGACCCGACAGGCCCGAAGGAATCGAAGAAGAAGGTGGAGAGAGAGACAGAGACAGATCCAG
TCGATTAGTGAACGGATTCTTAGCACTTATCTGGGTCGATCTGCGGAGCCTGTGCCTCTTCAGCTACCAC
CGCTTGAGAGACTTACTCTTGATTGTAACGAGGATTGTGGAACTTCTGGGACGCAGGGGGTGGGAAGCTC
TCAGATATTGGTGGAATCTCCTACAGTATTGGAGTCAGGAACTAAAGAATAGTGCTGTTAACTTGCTTAA
TGCCACAGCCATAGCAGTAGCTGAGGGGACAGATAGGATTATAGAAGTATTACAAAGAGCTTATAGAGCT
ATTCTACACATACCTACAAGAATCAGACAGGGCTTGGAAAGGGCTTTGCAA
>AY835777 
ATGAGAGTGAAGGAGATCAGGAAGAATTGTCAGCGC---TTG------------TGGAAATGGGGCACCA
TGCTCCTTGGGATGTTGATGATCTGTAGTGCTACA------GAACAATTGTGGGTCACAGTCTATTATGG
GGTACCTGTGTGGAAAGAAGCAACCACCACTCTATTTTGTGCATCAGATGCTAAAGCATATGACACCGAG
GTACATAATGTTTGGGCCACACATGCCTGTGTACCCACAGACCCTAACCCACAAGAAGTAGTATTGGGAA
ATGTGACAGAAAATTTTAACATGTGGAAAAATAACATGGTAGAACAAATGCATGAGGATATAATCAGTTT
ATGGGATCAAAGCCTAAAGCCATGTGTAAAATTAACCCCACTCTGTGTTAGTTTGAAGTGCACTGAT---
TTGAAGAATGAT------ACTAATACC------------AATAGT---AGTAGCGGGAGAATG-------
--------ATGATGGAGGTAGGAGAAATAAAAAACTGCTCTTTCAATATCACCACAAGCATAAGAAATAA
GGTACAGAAAGAATATGCACTTTTTTATAAACTTGATGTAGTACCAATA------GATAAT---GAT---
------------------AAT---------ACAAGCTATACGTTGATAAATTGTAACACCTCAGTCATTA
CACAGGCCTGTCCAAAGGCATCCTTTGAACCAATTCCCATACATTATTGTACCCCGGCTGGTTTTGCGAT
TCTAAAGTGTAATGATAAGAAGTTCGATGGAACAGGACCATGTACAAATGTCAGCACAGTACAATGTACA
CATGGAATTAGGCCAGTAGTGTCAACTCAACTGCTGTTAAATGGCAGTCTAGCAGAAGAAGGGGTAGTAA
TTAGATCTGAAAATTTCACGGACAATGCTAAAACCATAATAGTACAGCTGAATGAATCTGTAGAAATTAA
TTGTACAAGACCCAACAACAATACAAGAAAAAGTATACATATAGGACGAGGGAGAGCATTTTATGCAACA
GGAGAAATAATAGGAGATATAAGGAAAGCACATTGTAACATTAGTGAAAAGAAATGGAATGACACTTTAA
GACAGGTAGTTATAAAATTAAGAGAACAATTTGGG---AATAAA---ACAATAATCTTTAATCAATCCTC
AGGAGGGGACCCAGAAATTGTAATGCACAGTTTTAATTGTGGAGGGGAATTTTTCTACTGTAATTCAACA
AAGCTGTTTAATAGTACT------TGGAAT------------------------GATACTAAAGGGTGGA
ATGAT---ACTAACAGGTCA------------------AATAAA---------------------ACTAT
CACACTCCAATGCAGAATAAAACAAGTTATAAACAGATGGCAGGAAGTAGGAAAAGCAATGTATGCCCCT
CCCATCAGAGGACAAATTAGATGTACATCAAATATTACAGGGCTGCTATTAACAAGAGAT---GGTGGT-
-----------------AGTAAC---AATAGCGAG------------ACC------GAGACCTTCAGACC
TGGAGGAGGAGATATGAGGGACAATTGGAGAAGTGAATTATATAAATATAAAGTAGTAAAAATTGAGCCA
TTAGGAGTAGCACCCACCAGGGCAAAGAGAAGAGTGGTGCAGAGAGAAAAAAGA---GCAGTGGGAACAA
TAGGAGCTATGTTCCTTGGGTTCTTGGGAGCAGCAGGAAGCACTATGGGCGCAGCGTCAATGACGCTGAC
GGTACAAGCCAGACTATTATTGTCTGGTATAGTGCAACAGCAGAACAATTTGCTGAGGGCTATTGAGGCG
CAACAGCATCTGTTGCAACTCACAGTCTGGGGCATCAAACAGCTCCAGGCAAGAGTCCTGGCTGTGGAAA
GATACCTAAGGGATCAACAGCTCCTAGGAATTTGGGGTTGCTCTGGAAAACTCATTTGCACCACTTCTGT
GCCTTGGAATAATAGTTGG---AGTAATAAATCTCTGAATGACATTTGGGATAACATGACCTGGATGGAG
TGGGAGAGAGAGATTGACAATTATACAAGCTTAATATACACCTTAATTGAAGAATCGCAGAACCAACAAG
AAAAGAATGAACAAGACTTATTGCAATTGGATACGTGGGCAAGTTTGTGGAATTGGTTTACCATAACAAA
TCGGCTGTGGTATATAAAAATATTCATAATGATAGTAGGAGGGTTAGTAGGTTTAAGAATAGTTTTTGCT
GTACTTTCTATAGCGAATAGAGTTAGGCAGGGATACTCACCATTATCATTTCAGACCCGCCTCCCA---G
CCCCGAGGGGACCCGACAGGCCCGAAGGAATCGAAGAAGAAGGTGGAGAGAGAGACAGAGACGGATCCAG
TCCATTAGTGCATGGATTCTTAGCACTCATCTGGGACGATCTGCGGAGCCTGTGCCTCTTCAGCTACCAC
CGCTTGAGAGACTTACTCTTGATTGTAGCGAGGATTGTGGAACTTCTGGGACGCAGGGGGTGGGAAGCCC
TCAAATATTGGTGGAATCTCCTGCAGTATTGGAGTCAGGAACTAAAGAATAGTGCTGTTAGTTTGCTTAA
TGCCACAGCTATAGCAGTAGCTGAGGGGACAGATAGGGTTATAGAAGTAGTACAAAGAATTTGTAGAGCT
ATTCTCCACATACCTAGAAGAATAAGACAGGGCTTGGAAAGGGCTTTGCTA
>L08655 
ATGAGAGCGAAGGGGACCAGGAAGAATTATCAGCAC---TTG------------TGGAGATGGGGCATCA
TGCTCCTTGGGATGTTGATGATCTGTAGTGCTGCA------GAACAATTGTGGGTCACAGTCTATTATGG
GGTACCTGTGTGGAAAGAAACAACTACCACTCTATTTTGTGCATCAGATGCTAAAGCATATGATACAGAG
GTACATAATGTTTGGGCCACACATGCCTGTGTACCCACAGACCCCAACCCACAAGAAGTAGTATTGGAAA
ATGTGACAGAAAATTTTAACATGTGGAAAAATAACATGGTAGAACAGATGCATGAGGATATAATCAGTTT
ATGGGATCAAAGCCTAAAGCCATGTGTAAAATTAACCCCACTCTGTGTTACTTTACATTGCACTGAT---
TTGAAGAATGCT------ACTAATACCACTAGTAGTAATACCAATAGTAGTAGTTGGGGA----------
--------ATGATGGAGAAAGGAGAAATAAAAAACTGCTCTTTCAATATCACCACAGCCATAAGAGATAA
GGTGCGGAGAGAACATGCACTTTTTTATAAACTTGATGTAGTACCAATA------GATAAT---GAT---
------------------AGTAAAAATATTACCAGCTTTAGGTTGATACATTGTAACACCTCAGTCATTA
CACAGGCCTGTCCAAAGATATCCTTTGAGCCAATTCCCATACACTATTGTGCCCCGGCTGGTTTTGCAAT
GCTAAAGTGTAACAATAAGACGTTCAGTGGAAAAGGACCATGTACAAATGTCAGCACAGTACAATGTACA
CATGGAATTAGGCCAGTAGTGTCAACTCAACTGCTGTTAAATGGCAGTCTAGCAGAAGAAGATGTAGTAA
TTAGATCTGACAATTTCACAGACAATGCTAAAACCATAATAGTACAACTGAACGAATCTGTGGTAATTAA
TTGTACAAGACCTAACAACAACACAAGAAAAGGTATACATATAGGACCAGGGAGAGCAGTTTATACAACA
GGAAGAATAATAGGAGATATAAGACAAGCACATTGTAACCTTAGTAGAGCAAAATGGGAAAACACTTTAA
AACAGATAGTTACAAAATTAAGAGAACAATTTAGG---AATAAA---ACAATAGTCTTTAATCAATCCTC
AGGAGGGGACCCAGAAATTGTAATGCACAGTTTTAACTGTGGAGGGGAATTTTTCTACTGTAATACAACA
CAACTGTTTAATAGTACT------TGGTAT------------------------------------GCTA
ATGAT---ACTGAAGGGTCA------------------AATGACACTAAAGCA------------AATAT
CACACTCCCATGTAGAATAAAACAAATTATAAACATGTGGCAGGAAGTAGGGAAAGCAATGTATGCCCCT
CCCATCAAAGGACAAATTAGATGTTCATCAAATATTACAGGGCTACTATTAACAAGAGAT---GGTGGT-
-----------------AATAAT---GAGAACGGGACCGATGAGAACAGGACCGAGGAGATCTTCAGACC
TGGAGGAGGAGATATGAGGGACAATTGGAGAAGTGAATTATATAAATATAAAGTAGTAAAAATTGAGCCA
TTAGGAGTAGCACCCACCAAGGCAAAGAGAAGAGTGGTGCAGAGAGAAAAAAGA---GCAGTGGGAATGA
TAGGAGCTATGTTCCTTGGGTTCTTGGGAGCAGCAGGAAGCACTATGGGCGCAGCGTCGCTGACGCTGAC
GGTACAGGCCAGACAATTATTGTCTGGTATAGTGCAACAGCAGAACAATTTGCTGAGGGCTATTGAGGCG
CAACAGCATCTGTTGCAACTCACAGTCTGGGGCATCAAACAGCTCCAGGCAAGAGTCCTGGCTGTGGAAA
GATACCTAAAGGATCAACAGCTCCTAGGGATTTGGGGTTGCTCTGGAAAACTCATTTGCACCACTGCTGT
GCCTTGGAATGCTAGTTGG---AGTAATAAATCTCTGGATACGATTTGGAATAACATGACCTGGATGCAG
TGGGAAAAAGAAATAGACAATTACACAGGCTTAATATACACCTTAATTGAAGAATCGCAGAACCAACAAG
AAAAGAATGAACAAGAATTATTGGAATTAGATAAGTGGGCAAGTTTGTGGGATTGGTTTGACATAACAAA
ATGGCTGTGGTATATAAAAATATTCATAATGATAGTAGGAGGCTTGGTAGGTTTAAGGATAGTTTTTGTT
GTACTTTCTATAGTGAATAGAGTTAGGCAGGGATACTCACCATTATCATTGCAGACCCACCTCCCA---C
CGCGAAGGGGCCCCGACAGGCCCGACGGAATCGAAGAAGAAGGTGGAGAGAGAGACAGAGACAGATCCGG
AAGATTAGTGAATGGATTCTTAGCACTTATCTGGGACGATCTGCGGAGCCTGTGCCTCTTCAGCTACCAC
CGCTTGAGAGACTTACTCTTGATTGTAACGAGGATTGTGGAACTTCTGGGACGCAGGGGGTGGGAAGTCC
TCAAATATTGGTGGAATCTCCTGCATTATTGGAGTCAGGAACTAAAGAATAGTGCTGTTAGCTTGCTCAA
TGCCACAGCTATAGCAGTAGCTGAGGGGACTGATAGGGTAATAGAAGTAGTACAAAGAATTTGTAGAGCT
ATTCGCCACATACCTAGAAGAGTAAGACAGGGCTTAGAAAGGGCTTTGCTA
>AY223741 
ATGAGAGCGAAGGAGATCAGGAAGAATTGTCAGCGC---TTG------------TGGAGATGGGGCACCA
TGCTCCTTGGGATGTTGATGATCTGTAGTGCTGCA------GGCAATTTGTGGGTGACAGTCTATTATGG
GGTACCTGTGTGGAAAGAAGCAACCACCACTCTATTTTGTGCATCAGATGCTAAAGCATATGATACAGAG
GTACATAATGTTTGGGCCACACATGCCTGTGTACCCACAGACCCCAACCCACAAGAAGTAGTACTGGAAA
ATGTGACAGAAAATTTTAACATGTGGAAAAATAACATGGTAGAACAGATGCATGAGGATATAATCAGTTT
ATGGGATCAAAGCCTAAAGCCATGTGTAAAACTAACTCCACTCTGTGTTACTTTAAATTGCACTGATCAT
TTGAAGAACGCT------ACTAATACC------------ACTAGT---ATTGAGGAGAGA----------
--------GAAATG---AAAGGAGAAATAAAAAACTGCTCTTTCAATGTCACCACAAGCATAAGAGATAA
GGTGCAGAAAGAATATGCACTTTTTTATAAACTTGATGTAGTACCAATAGATAATGATAAT---GAT---
------------------AAT---------ACTAGCTATAGGTTGATAAGTTGTAATACCTCAGTCATTA
CACAGGCCTGTCCAAAGGTAACCTTTGAGCCAATTCCCATACATTATTGTACCCCGGCTGGTTTTGCAAT
TCTAAAGTGTAAAGATAAGAAGTTCAGTGGAACAGGACTATGTGAAAATGTCAGCACAGTACAATGTACA
CATGGAATTAGACCAGTAGTGTCAACTCAACTGTTGTTAAATGGCAGTCTAGCAGAAGAAGAGGTAGTAA
TTAGATCTGAAAATTTTACGAACAATGCTAAAACCATAATAGTACAGCTGAATGAAACTGTAGAAATTAA
TTGTACAAGACCCAACAACAATACAAGAAAAGGTATACATATAGGACCAGGGAGAACATTTTATACAACA
GGAGACATAATAGGAAATATAAGGCAAGCACATTGTAACCTTAGTAGAACAAAATGGGAAGACACTTTAA
AAAGGATAGTCACAAAATTAGGAGAACAATATGGGAATAATAAA---ACAATAGTCTTTAATCACTCCTC
AGGAGGGGACCCAGAAATTATAATGCACAGTTTTAATTGTGGAGGGGAATTTTTCTACTGTAATTCAACA
CAACTGTTTAATAGTACT------TGGAATTTTAATGGTACTTGGAATAAGAATTTTACTAATACTTGGA
ATAAT---ACTGAAGGGACA------------------AATGACACA---------------------AT
CACACTCCCATGCAGAATAAAACAAATTATAAACATGTGGCAGGAAGTAGGAAAAGCAATGTATGCCCCT
CCCATCAGAGGACAAATTAGATGTTTATCTAATATTACAGGGCTGCTATTAACAAGAGAT---GGTGGG-
-----------------CATAAT---GAGAACAAGACC---------ACT------GAGATCTTCAGACC
TGGAGGGGGAGATATGAGGGACAATTGGAGAAGTGAACTATACAAATATAAAGTAGTAAAAATTGAACCA
TTAGGAGTAGCACCTACCAAGGCAAAGAGAAGAGTGGTGCAAAGAGAAAAAAGA---GCAGTGGGAGCGC
TAGGAGCTATGTTCCTTGGGTTCTTGGGAGCAGCAGGAAGCACTATGGGCGCAGCGTCAGTGGCGCTGAC
GGTACAGGCCAGGCAATTATTGTCTGGTATAGTGCAACAGCAGAACAATTTGCTGAGGGCTATTGAGGCG
CAACAGCATCTGTTGCAACTCACAGTCTGGGGCATCAAGCAGCTCCAGGCAAGAGTCCTGGCTGTGGAAA
GATACCTAATGGATCAACAGCTCCTAGGGATGTGGGGTTGCTCTGGAAAACTCATTTGCACCACTACTGT
GCCTTGGAATACTAGTTGG---AGTAATAAATCTCTGGATGATATTTGGCATAACATGACCTGGATGCAG
TGGGAAAGAGAGATTGACAATTACACAAGCTTAATATACACCTTAATTGAAGAATCGCAAAACCAACAAG
AAAAGAATGAACAAGAACTATTGGAGTTAGGAAAATGGGACAGTTTGTGGAATTGGTTTAACATAACAAA
TTGGCTGTGGTATATAAAAATATTCATAATGATAGTAGGAGGCTTGATAGGTTTAAGAATAGTTTTTATT
ATACTTTCTGTAGTGAATAGAGTTAGGCAGGGATACTCACCATTATCATTTCAGACCCGCCTCCCA---G
TCCCGAGGGAACCCGACAGGCCCGAAGGAACAGAAGAAGAAGGTGGAGAGAAAGACAGAGGCAGATCCGG
ACGATTAGTGGATGGATTCTTAGCACTTATCTGGGACGACCTGCGGAGCCTGTTCCTCTTCAGCTACCAC
CGCTTGAGAGACTTACTCTTGATTGTAGCGAGGATTGTGGAACTTCTGGGACGCAGGGGGTGGGAAGCTC
TCAAATATTGGTGGAACATCTTGCAGTATTGGAGTCAGGAACTAAAGAATAGTGCTGTTAGCTTGCTCAA
TGCCACAGCTATCGCAGTAGCTGAGGGGACAGATAGGGTTATAGAAGTATTACAAAGAATTTATAGAGCT
TTTCTCCACATACCTAGAAGAATAAGACAGGGCCTCGAAAGGGCTTTGTTA
>AY223737 
ATGAGAGCGAAGGAGATCAGGAAGAATTGTCAGCGC---TTG------------TGGAGATGGGGCACCA
TGCTCCTTGGGATGTTGATGATCTGTAGTGCTGCA------GGCAATTTGTGGGTGACAGTCTATTATGG
GGTACCTGTGTGGAAAGAAGCAACCACCACTCTATTTTGTGCATCAGATGCTAAAGCATATGATACAGAG
GTACATAATGTTTGGGCCACACATGCCTGTGTACCCACAGACCCCAACCCACAAGAAGTAGTACTGGAAA
ATGTGACAGAAAATTTTAACATGTGGAAAAATAACATGGTAGAACAGATGCATGAGGATATAATCAGTTT
ATGGGATCAAAGCCTAAAGCCATGTGTAAAACTAACTCCACTCTGTGTTACTTTAAATTGCACTGATCAT
TTGAAGAACGCT------ACTAATACC------------ACTAGT---ATTGAGGAGAGA----------
--------GAAATG---AAAGGAGAAATAAAAAACTGCTCTTTCAATGTCACCACAAGCATAAGAGATAA
GGTGCAGAAAGAATATGCACTTTTTTATAAACTTGATGTAGTACCAATAGATAATGATAAT---GAT---
------------------AAT---------ACTAGCTATAGGTTGATAAGTTGTAATACCTCAGTCATTA
CACAGGCCTGTCCAAAGGTAACCTTTGAGCCAATTCCCATACATTATTGTACCCCGGCTGGTTTTGCAAT
TCTAAAGTGTAAAGATAAGAAGTTCAGTGGAACAGGACTATGTGAAAATGTCAGCACAGTACAATGTACA
CATGGAATTAGACCAGTAGTGTCAACTCAACTGTTGTTAAATGGCAGTCTAGCAGAAGAAGAGGTAGTAA
TTAGATCTGAAAATTTTACGAACAATGCTAAAACCATAATAGTACAGCTGAATGAAACTGTAGAAATTAA
TTGTACAAGACCCAACAACAATACAAGAAAAGGTATACATATAGGACCAGGGAGAACATTTTATACAACA
GGAGACATAATAGGAAATATAAGGCAAGCACATTGTAACCTTAGTAGAACAAAATGGGAAGACACTTTAA
AAAGGATAGTCACAAAATTAGGAGAACAATATGGGAATAATAAA---ACAATAGTCTTTAATCACTCCTC
AGGAGGGGACCCAGAAATTATAATGCACAGTTTTAATTGTGGAGGGGAATTTTTCTACTGTAATTCAACA
CAACTGTTTAATAGTACT------TGGAATTTTAATGGTACTTGGAATAAGAATTTTACTAATACTTGGA
ATAAT---ACTGAAGGGACA------------------AATGACACA---------------------AT
CACACTCCCATGCAGAATAAAACAAATTATAAACATGTGGCAGGAAGTAGGAAAAGCAATGTATGCCCCT
CCCATCAGAGGACAAATTAGATGTTTATCTAATATTACAGGGCTGCTATTAACAAGAGAT---GGTGGG-
-----------------CATAAT---GAGAACAAGACC---------ACT------GAGATCTTCAGACC
TGGAGGGGGAGATATGAGGGACAATTGGAGAAGTGAACTATACAAATATAAAGTAGTAAAAATTGAACCA
TTAGGAGTAGCACCTACCAAGGCAAAGAGAAGAGTGGTGCAAAGAGAAAAAAGA---GCAGTGGGAGCGC
TAGGAGCTATGTTCCTTGGGTTCTTGGGAGCAGCAGGAAGCACTATGGGCGCAGCGTCAGTGGCGCTGAC
GGTACAGGCCAGGCAATTATTGTCTGGTATAGTGCAACAGCAGAACAATTTGCTGAGGGCTATTGAGGCG
CAACAGCATCTGTTGCAACTCACAGTCTGGGGCATCAAGCAGCTCCAGGCAAGAGTCCTGGCTGTGGAAA
GATACCTAATGGATCAACAGCTCCTAGGGATTTGGGGTTGCTCTGGAAAACTCATTTGCACCACTACTGT
GCCTTGGAATGCTAGTTGG---AGTAATAGATCTCTGGATGATATTTGGCATAACATGACCTGGATGCAG
TGGGAAAGAGAGATTGACAATTACACAAGCTTAATATACACCTTAATTGAAGAATCGCAAAACCAACAAG
AAAAGAATGAACAAGAACTATTGGAGTTAGGAAAATGGGACAGTTTGTGGAATTGGTTTAACATAACAAA
TTGGCTGTGGTATATAAAAATATTCATAATGATAGTAGGAGGCTTGATAGGTTTAAGAATAGTTTTTATT
GTACTTTCTGTAGTGAATAGAGTTAGGCAGGGATACTCACCATTATCATTTCAGACCCGCCTCCCA---G
TCCCGAGGGAACCCGACAGGCCCGAAGGAACAGAAGAAGAAGGTGGAGAGAAAGACAGAGGCAGATCCGG
ACGATTAGTGGATGGATTCTTAGCACTTATCTGGGACGATCTGCGGAGCCTGTTTCTCTTCAGCTACCAC
CGCTTGAGAGACTTACTCTTGATTGTAGCGAGGATTGTGGAACTTCTGGGACGCAGGGGGTGGGGAGTTC
TCAAATATTGGTGGAATATCCTGCAATATTGGAGTCAGGAACTAAAGAATAGTGCTGTTAGCTTGCTCAA
TGCCACAGCTATTGCAGTAGCTGAGGGGACAGATAGGATTATAGAAGTATTACAAAGAATTTATAGAGCT
TTTCTCCACATACCTAGAAGAATAAGACAGGGCCTCGAAAGGGCTTTGTTA
>AY223742 
ATGAGAGCGAAGGAGATCAGGAAGAATTGTCAGCGC---TTG------------TGGAGATGGGGCACCA
TGCTCCTTGGGATGTTGATGATCTGTAGTGCTGCA------GGCAATTTGTGGGTGACAGTCTATTATGG
GGTACCTGTGTGGAAAGAAGCAACCACCACTTTATTTTGTGCATCAGATGCTAAAGCATATGATACAGAG
GTACACAATGTTTGGGCCACACATGCCTGTGTACCCACAGACCCCAACCCACAAGAAGTAGTACTGGAAA
ATGTGACAGAAAATTTTAACATGTGGAAAAATAACATGGTAGAACAGATGCATGAGGATATAATCAGTTT
ATGGGATCAAAGCCTAAAGCCATGTGTAAAACTAACTCCACTCTGTGTTACTTTAAATTGCACTGATCAT
TTGAATAATGCT------ACTAATACC------------ACTAGT---ACTAATGAGAGA----------
--------GAAATG---ATAGGAGAAATAAAAAACTGCTCTTTCAATGTCACCACAAGCATAAGAGATAA
GGTGCAGAAAGAATATGCACTTTTTTATAAACTTGATGTAGTACCAATAGATAATGATAAT---GAT---
------------------AAT---------ACTAGCTATAGGTTGATAAGTTGTAATACCTCAGTCATTA
CACAGGCCTGTCCAAAGGTAACCTTTGAGCCAATTCCCATACATTATTGTACCCCGGCTGGTTTTGCAAT
TCTAAAGTGTAAAGATAAGAAGTTCAATGGAACAGGACTATGTAAAAATGTCAGCACAGTACAATGTACA
CATGGAATTAGACCAGTAGTGTCAACTCAACTGTTGTTAAATGGCAGTCTAGCAGAAGAAGAGGTAGTAA
TTAGATCTGAAAATTTTACGAACAATGCTAAAACCATAATAGTACAGCTGAATGAAACTGTAGAAATTAA
TTGTACAAGACCCAACAACAATACAAGAAAAGGTATACATATAGGACCAGGGAGAACATTTTATACAACA
GGAGACATAATAGGAAATATAAGGCAAGCACATTGTAACCTTAGTAGAACAAAATGGGAAGACACTTTAA
AAAAGATAGTCACAAAATTAGGAGAACAATATGGGAATAATAAA---ACAATAGTCTTTAATCACTCCTC
AGGAGGGGACCCAGAAATTGTAATGCACAGTTTTAATTGTAGAGGGGAATTTTTCTACTGTAATTCAACA
CAACTGTTTAATAGTACT------TGGAATTTTAATGGTACTTGGAATAAGAATCTTAATAATACTTGGA
ATAAT---ACTGAAGGGACA------------------AATGACACA---------------------AT
CACACTCCCATGCAGAATAAAACAAATTATAAACATGTGGCAGGAAGTAGGAAAAGCAATGTATGCCCCT
CCCATCAGAGGACAAATTAGATGTTTATCTAATATTACAGGGCTGCTATTAACAAGAGAT---GGTGGG-
-----------------GATAAT---GAAAACAAGACC---------ACT------GAGATCTTCAGACC
TGGAGGGGGAGATATGAGGGACAATTGGAGAAGTGAACTATACAAATATAAAGTAGTAAAAATTGAACCA
TTAGGAGTAGCACCTACCAAGGCAAAGAGAAGAGTGGTGCAAAGAGAAAAAAGA---GCAGTGGGAGCGC
TAGGAGCTATGTTCCTTGGGTTCTTGGGAGCAGCAGGAAGCACTATGGGCGCAGCGTCAGTGGCGCTGAC
GGTACAGGCCAGGCAATTATTGTCTGGTATAGTGCAACAGCAGAACAATTTGCTGAGGGCTATTGAGGCG
CAACAGCATCTGTTGCAACTCACAGTCTGGGGCATCAAGCAGCTCCAGGCAAGAGTCCTGGCTGTGGAAA
GATACCTAATGGATCAACAGCTCCTAGGGATGTGGGGTTGCTCTGGAAAACTCATTTGCACCACTACTGT
GCCTTGGAATGCTAGTTGG---AGTAATAGATCTCTGGATGATATTTGGCATAATATGACCTGGATGCAG
TGGGAAAGAGAGATTGACAATTACACAAGCTTAATATACACCTTAATTGAAGAATCGCAAAACCAACAAG
AAAAGAATGAACAAGAACTATTGGAGTTAGGAAAATGGGACAGTTTGTGGAATTGGTTTAACATAACAAA
TTGGCTGTGGTATATAAAAATATTCATAATGATAGTAGGAGGCTTGATAGGTTTAAAAATAGTTTTTATT
GTACTTTCTGTAGTGAATAGAGTTAGGCAGGGATACTCACCATTATCATTTCAGACCCGCCTCCCA---G
TCCCGAGGGAACCCGACAGGCCCGAAGGAACAGAAGAAGAAGGTGGAGAGAAAGACAGAGGCAGATCCGG
ACGATTAGTGGATGGATTCTTAGCACTTATCTGGGACGACCTGCGGAGCCTGTTCCTCTTCAGCTACCAC
CGCTTGAGAGACTTACTCTTGATTGTAGCGAGGATTGTGGAACTTCTGGGACGCAGGGGGTGGGGAGTCC
TCAAATATTGGTGGAATATCCTGCAGTATTGGAGTCAGGAACTAAAGAATAGTGCTGTTAGCTTGCTCAA
TGCCACAGCTATCGCAGTAGCTGAAGGGACAGATAGGGTTATAGAAGTATTACAAAGAATTTATAGAGCT
TTTCTCCACATACCTAGAAGAATAAGACAGGGCCTCGAAAGGGCTTTGTTA
>AY223736 
ATGAGAGCGAAGGAGATCAGGAAGAATTGTCAGCGC---TTG------------TGGAGATGGGGCACCA
TGCTCCTTGGGATGTTGATGATCTGTAGTGCTGCA------GGCAATTTGTGGGTGACAGTCTATTATGG
GGTACCTGTGTGGAAAGAAGCAACCACCACTCTATTTTGTGCATCAGATGCTAAAGCATATGATACAGAG
GTACATAATGTTTGGGCCACACATGCCTGTGTACCCACAGACCCCAACCCACAAGAAGTAGTACTGACAA
ATGTGACAGAAAATTTTAACATGTGGAAAAATAACATGGTAGAACAGATGCATGAGGATATAATCAGTTT
ATGGGATCAAAGCCTAAAGCCATGTGTAAAACTAACTCCACTCTGTGTTACTTTAAATTGCACTGAT---
TTGAAGAATGCT------ACTAATACC------------ACTATT---ATTGAGGAGAGA----------
--------GGAATG---AGAGGAGAAATAAAAAACTGCTCTTTCAATGTCACCACAAGCATAAGAGATAA
GGTGCAGAAAGAATATGCACTTTTTTATAAACTTGATGTAGTACCAATAGATAAGGATAAT---GAT---
------------------AAT---------ACTAGCTATAGGTTGATAAGTTGTAATACCTCAGTCATTA
CACAGGCCTGTCCAAAGGTAACCTTTGAGCCAATTCCCATACATTATTGTACCCCGGCTGGTTTTGCAAT
TCTAAAGTGTAAAGATAAGAAGTTCAATGGAACAGGACTATGTGAAAATGTCAGCACAGTACAATGTACA
CATGGAATTAGACCAGTAGTGTCAACTCAACTGTTGTTAAATGGCAGTCTAGCAGAAGAAGAGGTAGTAA
TTAGATCTGAAAATTTTACGAACAATGCTAAAACCATAATAGTACAGCTGAATGAAACTGTAGAAATTAA
TTGTACAAGACCCAACAACAATACAAGAAAAGGTATACATATAGGACCAGGGAGAACATTTTATACAACA
GGAGACATAATAGGAAATATAAGGCAAGCACATTGTAACCTTAGTAGAACAAAATGGGAAGACACTTTAA
AAAAGATAGTCACAAAATTAGGAGAACAATATGGGAATAATAAA---ACAATAGTCTTTAATCACTCCTC
AGGAGGGGACCCAGAAATTGTAATGCACAGTTTTAATTGTAGAGGGGAATTTTTCTACTGTAATTCAACA
CAACTGTTTAATAGTACT------TGGAATTTTAATGGTACTTGGAATAAGAATCTTAATAATACTTGGA
ATAAT---ACTGAAGGGACA------------------AATGACACA---------------------AT
CACACTCCCATGCAGAATAAAACAAATTATAAACATGTGGCAGGAAGTAGGAAAAGCAATGTATGCCCCT
CCCATCAGAGGACAAATTAGATGTTTATCTAATATTACAGGGCTGCTATTAACAAGAGAT---GGTGGG-
-----------------GATAAT---GAAAACAAGACC---------ACT------GAGATCTTCAGACC
TGGAGGGGGAGATATGAGGGACAATTGGAGAAGTGAACTATACAAATATAAAGTAGTAAAAATTGAACCA
TTAGGAGTAGCACCTACCAAGGCAAAGAGAAGAGTGGTGCAAAGAGAAAAAAGA---GCAGTGGGAGCGC
TAGGAGCTATGTTCCTTGGGTTCTTGGGAGCAGCAGGAAGCACTATGGGCGCAGCGTCAGTGGCGCTGAC
GGTACAGGCCAGACAATTATTGTCTGGTATAGTGCAACAGCAGAACAATTTGCTGAGGGCTATTGAGGCG
CAACAACATCTGTTGCAACTCACAGTCTGGGGCATCAAGCAGCTCCAGGCAAGAGTCCTGGCTGTGGAAA
GATACCTAATGGATCAACAGCTCCTAGGGATGTGGGGTTGCTCTGGAAAACTCATTTGCACCACTACTGT
GCCTTGGAATGCTAGTTGG---AGTAATAGATCTCTGGATGATATTTGGCATAACATGACCTGGATGCAG
TGGGAAAGAGAGATTGACAATTACACAAGCTTAATATACACCTTAATTGAAGAATCGCAAAACCAACAAG
AAAAGAATGAACAAGAACTATTGGAGTTAGGAAAATGGGACAGTTTGTGGAATTGGTTTAACATAACAAA
TTGGCTGTGGTATATAAAAATATTCATAATGATAGTAGGAGGCTTGATAGGTTTAAGAATAGTTTTTATT
GTACTTTCTGTAGTAAATAGAGTTAGGCAGGGATACTCACCATTATCATTTCAGACCCGCCTCCCA---G
TCCCGAGGGAACCCGACAGGCCCGAAGGAACAGAAGAAGAAGGTGGAGAGAGAGACAGAGGCAGATCCGG
ACGATTAGTGGATGGATTCTTAGCACTTATCTGGGACGACCTGCGGAGCCTGCTCCTCTTCAGCTACCAC
CGCTTGAGAGACTTACTCTTGATTGTAGCGAGGATTGTGGAACTTCTGGGACGCAGGGGGTGGGGAGTCC
TCAAATATTGGTGGAATCTCCTGCAGTATTGGAGTCAGGAACTAAAGAATAGTGCTGTTAGCTTGCTCAA
TGCCACAGCTATCGCAGTAGCTGAGGGGACAGATAGGGTTATAGAAGTATTACAAAGAATTTATAGAGCT
TTTCTCCACATACCTAGAAGAATAAGACAGGGCTTCGAAAGGGCTTTGTTA
>AY223735 
ATGAGAGCGAAGGAGATCAGGAAGAATTGTCAGCGC---TTG------------TGGAGATGGGGCACCA
TGCTCCTTGGGATGTTGATGATCTGTAGTGCTGCA------GGCAATTTGTGGGTGACAGTCTATTATGG
GGTACCTGTGTGGAAAGAAGCAACCACCACTCTATTTTGTGCATCAGATGCTAAAGCATATGATACAGAG
GTACATAATGTTTGGGCCACACATGCCTGTGTACCCACAGACCCCAACCCACAAGAAGTAGTACTGACAA
ATGTGACAGAAAATTTTAACATGTGGAAAAATAACATGGTAGAACAGATGCATGAGGATATAATCAGTTT
ATGGGATCAAAGCCTAAAGCCATGTGTAAAACTAACTCCACTCTGTGTTACTTTAAATTGCACTGAT---
TTGAAGAATGCT------ACTAATACC------------ACTATT---ATTGAGGAGAGA----------
--------GGAATG---AGAGGAGAAATAAAAAACTGCTCTTTCAATGTCACCACAAGCATAAGAGATAA
GGTGCAGAAAGAATATGCACTTTTTTATAAACTTGATGTAGTACCAATAGATAAGGATAAT---GAT---
------------------AAT---------ACTAGCTATAGGTTGATAAGTTGTAATACCTCAGTCATTA
CACAGGCCTGTCCAAAGGTAACCTTTGAGCCAATTCCCATACATTATTGTACCCCGGCTGGTTTTGCAAT
TCTAAAGTGTAAAGATAAGAAGTTCAATGGAACAGGACTATGTGAAAATGTCAGCACAGTACAATGTACA
CATGGAATTAGACCAGTAGTGTCAACTCAACTGTTGTTAAATGGCAGTCTAGCAGAAGAAGAGGTAGTAA
TTAGATCTGAAAATTTTACGAACAATGCTAAAACCATAATAGTACAGCTGAATGAAACTGTAGAAATTAA
TTGTACAAGACCCAACAACAATACAAGAAAAGGTATACATATAGGACCAGGGAGAACATTTTATACAACA
GGAGACATAATAGGAAATATAAGGCAAGCACATTGTAACCTTAGTAGAACAAAATGGGAAGACACTTTAA
AAAAGATAGTCACAAAATTAGGAGAACAATATGGGAATAATAAA---ACAATAGTCTTTAATCACTCCTC
AGGAGGGGACCCAGAAATTGTAATGCACAGTTTTAATTGTAGAGGGGAATTTTTCTACTGTAATTCAACA
CAACTGTTTAATAGTACT------TGGAATTTTAATGGTACTTGGAATAAGAATCTTAATAATACTTGGA
ATAAT---ACTGAAGGGACA------------------AATGACACA---------------------AT
CACACTCCAATGCAGAATAAAACAAATTATAAACATGTGGCAGGAAGTAGGAAAAGCAATGTATGCCCCT
CCCATCAGAGGACAAATTAGATGTTTATCTAATATTACAGGGCTGCTATTAACAAGAGAT---GGTGGG-
-----------------GATAAT---GAAAACAAGACC---------ACT------GAGATCTTCAGACC
TGGAGGGGGAGATATGAGGGACAATTGGAGAAGTGAACTATACAAATATAAAGTAGTAAAAATTGAACCA
TTAGGAGTAGCACCTACCAAGGCAAAGAGAAGAGTGGTGCAAAGAGAAAAAAGA---GCAGTGGGAGCGC
TAGGAGCTATGTTCCTTGGGTTCTTGGGAGCAGCAGGAAGCACTATGGGCGCAGCGTCAGTGGCGCTGAC
GGTACAGGCCAGACAATTATTGTCTGGTATAGTGCAACAGCAGAACAATTTGCTGAGGGCTATTGAGGCG
CAACAACATCTGTTGCAACTCACAGTCTGGGGCATCAAGCAGCTCCAGGCAAGAGTCCTGGCTGTGGAAA
GATACCTAATGGATCAACAGCTCCTAGGGATGTGGGGTTGCTCTGGAAAACTCATTTGCACCACTACTGT
GCCTTGGAATGCTAGTTGG---AGTAATAGATCTCTGGATGATATTTGGCATAACATGACCTGGATGCAG
TGGGAAAGAGAGATTGACAATTACACAAGCTTAATATACACCTTAATTGAAGAATCGCAAAACCAACAAG
AAAAGAATGAACAAGAACTATTGGAGTTAGGAAAATGGGACAGTTTGTGGAATTGGTTTAACATAACAAA
TTGGCTGTGGTATATAAAAATATTCATAATGATAGTAGGAGGCTTGATAGGTTTAAGAATAGTTTTTATT
GTACTTTCTGTAGTAAATAGAGTTAGGCAGGGATACTCACCATTATCATTTCAGACCCGCCTCCCA---G
TCCCGAGGGAACCCGACAGGCCCGAAGGAACAGAAGAAGAAGGTGGAGAGAGAGACAGAGGCAGATCCGG
ACGATTAGTGGATGGATTCTTAGCACTTATCTGGGACGACCTGCGGAGCCTGTTCCTCTTCAGCTACCAC
CGCTTGAGAGACTTACTCTTGATTGTAGCGAGGATTGTGGAACTTCTGGGACGCAGGGGGTGGGGAGTCC
TCAAATATTGGTGGAATCTCCTGCAGTATTGGAGTCAGGAACTAAAGAATAGTGCTGTTAGCTTGCTCAA
TGCCACAGCTATCGCAGTAGCTGAGGGGACAGATAGGGTTATAGAAGTATTACAAAGAATTTATAGAGCT
TTTCTCCACATACCTAGAAGAATAAGACAGGGCTTCGAAAGGGCTTTGTTA
>AY223732 
ATGAGAGCGAAGGAGATCAGGAAGAATTGTCAGCGC---TTG------------TGGAGATGGGGCACCA
TGCTCCTTGGGATGTTGATGATCTGTAGTGCTGCA------GGCAATTTGTGGGTGACAGTCTATTATGG
GGTACCTGTGTGGAAAGAAGCAACCACCACTCTATTTTGTGCATCAGATGCTAAAGCATATGATACAGAG
GTACATAATGTTTGGGCCACACATGCCTGTGTACCCACAGACCCCAACCCACAAGAAGTAGTACTGACAA
ATGTGACAGAAAATTTTAACATGTGGAAAAATAACATGGTAGAACAGATGCATGAGGATATAATCAGTTT
ATGGGATCAAAGCCTAAAGCCATGTGTAAAACTAACTCCACTCTGTGTTACTTTAAATTGCACTGAT---
TTGAAGAATGCT------ACTAATACC------------ACTATT---ATTGAGGAGAGA----------
--------GGAATG---AGAGGAGAAATAAAAAACTGCTCTTTCAATGTCACCACAAGCATAAGAGATAA
GGTGCAGAAAGAATATGCACTTTTTTATAAACTTGATGTAGTACCAATAGATAAGGATAAT---GAT---
------------------AAT---------ACTAGCTATAGGTTGATAAGTTGTAATACCTCAGTCATTA
CACAGGCCTGTCCAAAGGTAACCTTTGAGCCAATTCCCATACATTATTGTACCCCGGCTGGTTTTGCAAT
TCTAAAGTGTAAAGATAAGAAGTTCAATGGAACAGGACTATGTGAAAATGTCAGCACAGTACAATGTACA
CATGGAATTAGACCAGTAGTGTCAACTCAACTGTTGTTAAATGGCAGTCTGGCAGAAGAAGAGGTAGTAA
TTAGATCTGAAAATTTTACGAACAATGCTAAAACCATAATAGTACAGCTGAATGAAACTGTAGAAATTAA
TTGTACAAGACCCAACAACAATACAAGAAAAGGTATACATATAGGACCAGGGAGAACATTTTATACAACA
GGAGACATAATAGGAAATATAAGGCAAGCACATTGTAACCTTAGTAGAACAAAATGGGAAGACACTTTAA
AAAAGATAGTCACAAAATTAGGAGAACAATATGGGAATAATAAA---ACAATAGTCTTTAATCACTCCTC
AGGAGGGGACCCAGAAATTGTAATGCACAGTTTTAATTGTAGAGGGGAATTTTTCTACTGTAATTCAACA
CAACTGTTTAATAGTACT------TGGAATTTTAATGGTACTTGGAATAAGAATCTTAATAATACTTGGA
ATAAT---ACTGAAGGGACA------------------AATGACACA---------------------AT
CACACTCCCATGCAGAATAAAACAAATTATAAACATGTGGCAGGAAGTAGGAAAAGCAATGTATGCCCCT
CCCATCAGAGGACAAATTAGATGTTTATCTAATATTACAGGGCTGCTATTAACAAGAGAT---GGTGGG-
-----------------GATAAT---GAAAACAAGACC---------ACT------GAGATCTTCAGACC
TGGAGGGGGAGATATGAGGGACAATTGGAGAAGTGAACTATACAAATATAAAGTAGTAAAAATTGAACCA
TTAGGAGTAGCACCTACCAAGGCAAAGAGAAGAGTGGTGCAAAGAGAAAAAAGA---GCAGTGGGAGCGC
TAGGAGCTATGTTCCTTGGGTTCTTGGGAGCAGCAGGAAGCACTATGGGCGCAGCGTCAGTGGCGCTGAC
GGTACAGGCCAGACAATTATTGTCTGGTATAGTGCAACAGCAGAACAATTTGCTGAGGGCTATTGAGGCG
CAACAACATCTGTTGCAACTCACAGTCTGGGGCATCAAGCAGCTCCAGGCAAGAGTCCTGGCTGTGGAAA
GATACCTAATGGATCAACAGCTCCTAGGGATGTGGGGTTGCTCTGGAAAACTCATTTGCACCACTACTGT
GCCTTGGAATGCTAGTTGG---AGTAATAGATCTCTGGATGATATTTGGCATAACATGACCTGGATGCAG
TGGGAAAGAGAGATTGACAATTACACAAGCTTAATATACACCTTAATTGAAGAATCGCAAAACCAACAAG
AAAAGAATGAACAAGAACTATTGGAGTTAGGAAAATGGGACAGTTTGTGGAATTGGTTTAACATAACAAA
TTGGCTGTGGTATATAAAAATATTCATAATGATAGTAGGAGGCTTGATAGGTTTAAGAATAGTTTTTATT
GTACTTTCTGTAGTAAATAGAGTTAGGCAGGGATACTCACCATTATCATTTCAGACCCGCCTCCCA---G
TCCCGAGGGAACCCGACAGGCCCGAAGGAACAGAAGAAGAAGGTGGAGAGGGAGACAGAGGCAGATCCGG
ACGATTAGTGGATGGATTCTTAGCACTTATCTGGGACGACCTGCGGAGCCTGTTCCTCTTCAGCTACCAC
CGCTTGAGAGACTTACTCTTGATTGTAGCGAGGATTGTGGAACTTCTGGGACGCAGGGGGTGGGGAGTCC
TCAAATATTGGTGGAATCTCCTGCAGTATTGGAGTCAGGAACTAAAGAATAGTGCTGTTAGCTTGCTCAA
TGCCACAGCTATCGCAGTAGCTGAGGGGACAGATAGGGTTATAGAAGTATTACAAAGAATTTATAGAGCT
TTTCTCCACATACCTAGAAGAATAAGACAGGGCTTCGAAAGGGCTTTGTTA
>AY223734 
ATGAGAGCGAAGGAGATCAGGAAGAATTGTCAGCGC---TTG------------TGGAGATGGGGCACCA
TGCTCCTTGGGATGTTGATGATCTGTAGTGCTGCA------GGCAATTTGTGGGTGACAGTCTATTATGG
GGTACCTGTGTGGAAAGAAGCAACCACCACTCTATTTTGTGCATCAGATGCTAAAGCATATGATACAGAG
GTACATAATGTTTGGGCCACACATGCCTGTGTACCCACAGACCCCAACCCACAAGAAGTAGTACTGACAA
ATGTGACAGAAAATTTTAACATGTGGAAAAATAACATGGTAGAACAGATGCATGAGGATATAATCAGTTT
ATGGGATCAAAGCCTAAAGCCATGTGTAAAACTAACTCCACTCTGTGTTACTTTAAATTGCACTGAT---
TTGAAGAATGCT------ACTAATACC------------ACTATT---ATTGAGGAGAGA----------
--------GGAATG---AGAGGAGAAATAAAAAACTGCTCTTTCAATGTCACCACAAGCATAAGAGATAA
GGTGCAGAAAGAATATGCACTTTTTTATAAACTTGATGTAGTACCAATAGATAAGGATAAT---GAT---
------------------AAT---------ACTAGCTATAGGTTGATAAGTTGTAATACCTCAGTCATTA
CACAGGCCTGTCCAAAGGTAACCTTTGAGCCAATTCCCATACATTATTGTACCCCGGCTGGTTTTGCAAT
TCTAAAGTGTAAAGATAAGAAGTTCAATGGAACAGGACTATGTGAAAATGTCAGCACAGTACAATGTACA
CATGGAATTAGACCAGTAGTGTCAACTCAACTGTTGTTAAATGGCAGTCTAGCAGAAGAAGAGGTAGTAA
TTAGATCTGAAAATTTTACGAACAATGCTAAAACCATAATAGTACAGCTGAATGAAACTGTAGAAATTAA
TTGTACAAGACCCAACAACAATACAAGAAAAGGTATACATATAGGACCAGGGAGAACATTTTATACAACA
GGAGACATAATAGGAAATATAAGGCAAGCACATTGTAACCTTAGTAGAACAAAATGGGAAGACACTTTAA
AAAAGATAGTCACAAAATTAGGAGAACAATATGGGAATAATAAA---ACAATAGTCTTTAATCACTCCTC
AGGAGGGGACCCAGAAATTGTAATGCACAGTTTTAATTGTAGAGGGGAATTTTTCTACTGTAATTCAACA
CAACTGTTTAATAGTACT------TGGAATTTTAATGGTACTTGGAATAAGAATCTTAATAATACTTGGA
ATAAT---ACTGAAGGGACA------------------AATGACACA---------------------AT
CACACTCCCATGCAGAATAAAACAAATTATAAACATGTGGCAGGAAGTAGGAAAAGCAATGTATGCCCCT
CCCATCAGAGGACAAATTAGATGTTTATCTAATATTACAGGGCTGCTATTAACAAGAGAT---GGTGGG-
-----------------GATAAT---GAAAACAAGACC---------ACT------GAGATCTTCAGACC
TGGAGGGGGAGATATGAGGGACAATTGGAGAAGTGAACTATACAAATATAAAGTAGTAAAAATTGAACCA
TTAGGAGTAGCACCTACCAAGGCAAAGAGAAGAGTGGTGCAAAGAGAAAAAAGA---GCAGTGGGAGCGC
TAGGAGCTATGTTCCTTGGGTTCTTGGGAGCAGCAGGAAGCACTATGGGCGCAGCGTCAGTGGCGCTGAC
GGTACAGGCCAGACAATTATTGTCTGGTATAGTGCAACAGCAGAACAATTTGCTGAGGGCTATTGAGGCG
CAACAACATCTGTTGCAACTCACAGTCTGGGGCATCAAGCAGCTCCAGGCAAGAGTCCTGGCTGTGGAAA
GATACCTAATGGATCAACAGCTCCTAGGGATGTGGGGTTGCTCTGGAAAACTCATTTGCACCACTACTGT
GCCTTGGAATGCTAGTTGG---AGTAATAGATCTCTGGATGATATTTGGCATAACATGACCTGGATGCAG
TGGGAAAGAGAGATTGACAATTACACAAGCTTAATATACACCTTAATTGAAGAATCGCAAAACCAACAAG
AAAAGAATGAACAAGAACTATTGGAGTTAGGAAAATGGGACAGTTTGTGGAATTGGTTTAACATAACAAA
TTGGCTGTGGTATATAAAAATATTCATAATGATAGTAGGAGGCTTGATAGGTTTAAGAATAGTTTTTATT
GTACTTTCTGTAGTAAATAGAGTTAGGCAGGGATACTCACCATTATCATTTCAGACCCGCCTCCCA---G
TCCCGAGGGAACCCGACAGGCCCGAAGGAACAGAAGAAGAAGGTGGAGAGAGAGACAGAGGCAGATCCGG
ACGATTAGTGGATGGATTCTTAGCACTTATCTGGGACGACCTGCGGAGCCTGTTCCTCTTCAGCTACCAC
CGCTTGAGAGACTTACTCTTGATTGTAGCGAGGATTGTGGAACTTCTGGGACGCAGGGGGTGGGGAGTCC
TCAAATATTGGTGGAATCTCCTGCAGTATTGGAGTCAGGAACTAAAGAATAGTGCTGTTAGCTTGCTCAA
TGCCACAGCTATCGCAGTAGCTGAGGGGACAGATAGGGTTATAGAAGTATTACAAAGAATTTATAGAGCT
TTTCTCCACATACCTAGAAGAATAAGACAGGGCTTCGAAAGGGCTTTGTTA
>AY223733 
ATGAGAGCGAAGGAGATCAGGAAGAATTGTCAGCGC---TTG------------TGGAGATGGGGCACCA
TGCTCCTTGGGATGTTGATGATCTGTAGTGCTGCA------GGCAATTTGTGGGTGACAGTCTATTATGG
GGTACCTGTGTGGAAAGAAGCAACCACCACTCTATTTTGTGCATCAGATGCTAAAGCATATGATACAGAG
GTACATAATGTTTGGGCCACACATGCCTGTGTACCCACAGACCCCAACCCACAAGAAGTAGTACTGACAA
ATGTGACAGAAAATTTTAACATGTGGAAAAATAACATGGTAGAACAGATGCATGAGGATATAATCAGTTT
ATGGGATCAAAGCCTAAAGCCATGTGTAAAACTAACTCCACTCTGTGTTACTTTAAATTGCACTGAT---
TTGAAGAATGCT------ACTAATACC------------ACTATT---ATTGAGGAGAGA----------
--------GGAATG---AGAGGAGAAATAAAAAACTGCTCTTTCAATGTCACCACAAGTATAAGAGATAA
GGTGCAGAAAGAATATGCACTTTTTTATAAACTTGATGTAGTACCAATAGATAAGGATAAT---GAT---
------------------AAT---------ACTAGCTATAGGTTGATAAGTTGTAATACCTCAGTCATTA
CACAGGCCTGTCCAAAGGTAACCTTTGAGCCAATTCCCATACATTATTGTACCCCGGCTGGTTTTGCAAT
TCTAAAGTGTAAAGATAAGAAGTTCAATGGAACAGGACTATGTGAAAATGTCAGCACAGTACAATGTACA
CATGGAATTAGACCAGTAGTGTCAACTCAACTGTTGTTAAATGGCAGTCTAGCAGAAGAAGAGGTAGTAA
TTAGATCTGAAAATTTTACGAACAATGCTAAAACCATAATAGTACAGCTGAATGAAACTGTAGAAATTAA
TTGTACAAGACCCAACAACAATACAAGAAAAGGTATACATATAGGACCAGGGAGAACATTTTATACAACA
GGAGACATAATAGGAAATATAAGGCAAGCACATTGTAACCTTAGTAGAACAAAATGGGAAGACACTTTAA
AAAAGATAGTCACAAAATTAGGAGAACAATATGGGAATAATAAA---ACAATAGTCTTTAATCACTCCTC
AGGAGGGGACCCAGAAATTGTAATGCACAGTTTTAATTGTAGAGGGGAATTTTTCTACTGTAATTCAACA
CAACTGTTTAATAGTACT------TGGAATTTTAATGGTACTTGGAATAAGAATCTTAATAATACTTGGA
ATAAT---ACTGAAGGGACA------------------AATGACACA---------------------AT
CACACTCCCATGCAGAATAAAACAAATTATAAACATGTGGCAGGAAGTAGGAAAAGCAATGTATGCCCCT
CCCATCAGAGGACAAATTAGATGTTTATCTAATATTACAGGGCTGCTATTAACAAGAGAT---GGTGGG-
-----------------GATAAT---GAAAACAAGACC---------ACT------GAGATCTTCAGACC
TGGAGGGGGAGATATGAGGGACAATTGGAGAAGTGAACTATACAAATATAAAGTAGTAAAAATTGAACCA
TTAGGAGTAGCACCTACCAAGGCAAAGAGAAGAGTGGTGCAAAGAGAAAAAAGA---GCAGTGGGAGCGC
TAGGAGCTATGTTCCTTGGGTTCTTGGGAGCAGCAGGAAGCACTATGGGCGCAGCGTCAGTGGCGCTGAC
GGTACAGGCCAGACAATTATTGTCTGGTATAGTGCAACAGCAGAACAATTTGCTGAGGGCTATTGAGGCG
CAACAACATCTGTTGCAACTCACAGTCTGGGGCATCAAGCAGCTCCAGGCAAGAGTCCTGGCTGTGGAAA
GATACCTAATGGATCAACAGCTCCTAGGGATGTGGGGTTGCTCTGGAAAACTCATTTGCACCACTACTGT
GCCTTGGAATGCTAGTTGG---AGTAATAGATCTCTGGATGATATTTGGCATAACATGACCTGGATGCAG
TGGGAAAGAGAGATTGACAATTACACAAGCTTAATATACACCTTAATTGAAGAATCGCAAAACCAACAAG
AAAAGAATGAACAAGAACTATTGGAGTTAGGAAAATGGGACAGTTTGTGGAATTGGTTTAACATAACAAA
TTGGCTGTGGTATATAAAAATATTCATAATGATAGTAGGAGGCTTGATAGGTTTAAGAATAGTTTTTATT
GTACTTTCTGTAGTAAATAGAGTTAGGCAGGGATACTCACCATTATCATTTCAGACCCGCCTCCCA---G
TCCCGAGGGAACCCGACAGGCCCGAAGGAACAGAAGAAGAAGGTGGAGAGAGAGACAGAGGCAGATCCGG
ACGATTAGTGGATGGATTCTTAGCACTTATCTGGGACGACCTGCGGAGCCTGTTCCTCTTCAGCTACCAC
CGCTTGAGAGACTTACTCTTGATTGTAGCGAGGATTGTGGAACTTCTGGGACGCAGGGGGTGGGGAGTCC
TCAAATATTGGTGGAATCTCCTGCAGTATTGGAGTCAGGAACTAAAGAATAGTGCTGTTAGCTTGCTCAA
TGCCACAGCTATCGCAGTAGCTGAGGGGACAGATAGGGTTATAGAAGTATTACAAAGAATTTATAGAGCT
TTTCTCCACATACCTAGAAGAATAAGACAGGGCTTCGAAAGGGCTTTGTTA
>AY223726 
ATGAGAGCGAAGGAGATCAGGAAGAATTGTCAGCGC---TTG------------TGGAGATGGGGCACCA
CGCTCCTTGGGATGTTGATGATCTGTAGTGCTGCA------GGCAATTTGTGGGTCACAGTCTATTATGG
GGTACCTGTGTGGAAAGAAGCAACCACCACTCTATTTTGTGCATCAGATGCTAAAGCATATGATACAGAG
GTACATAATGTTTGGGCCACACATGCCTGTGTACCCACAGACCCCAACCCACAAGAAGTAGTACTGAAAA
ATGTGACAGAAAATTTTAACATGTGGAAAAATAACATGGTAGAACAGATGCATGAGGATATAATCAGTTT
ATGGGATCAAAGCCTAAAGCCATGTGTAAAACTAACTCCACTCTGTGTTACTTTAAATTGCACTGAT---
TTGAAGAATGCT------ACTAATACC------------ACTAGT---ATTAAGGAGAGA----------
--------GAAATG---AGAGGAGAAATAAAAAAATGCTCTTTCAATGTCACCACAAGAATAAGAGATGA
GGTGCAGAAAGAATATGCACTTTTTTATAAACTTGATGTAGTACCAATA------GGTAAT---GGT---
------------------AAT---------ACTAGCTATAGGTTGATAAATTGTAATACCTCAGTCATTA
CACAGGCCTGTCCAAAGGTATCCTTTGAACCAATTCCCATACATTATTGTACCCCGGCTGGTTTTGCAAT
TCTAAAGTGTAAAGATAAGAAGTTCAATGGAACAGGATCATGTAAAAATGTCAGCACAGTACAATGTACA
CATGGAATTAGACCAGTAGTGTCAACTCAACTGTTGTTAAATGGCAGTCTAGCAGAAGAAGAGGTAGTAA
TTAGATCTGAAAATTTTACGAACAATGCTAAAACCATAATAGTACAGCTGAATGAGACTGTAAAAATTAA
TTGTACAAGACCCAACAACAATACAAGAAAAGGTATACATATAGGACCAGGAAGAACATTTTATACAACA
GGAGACATAATAGGAGATATAAGGCAAGCATATTGTATCCTTAGTAGAGCAAAGTGGGAAGACACTTTAA
AAAAGATAGTCACAAAATTAGGAGAACAATATGGGAATAATAAA---ACAATAGTCTTTAATCACTCCTC
AGGAGGGGACCCAGAAATTGTAATGCACAGTTTTAATTGTGGAGGGGAATTTTTCTACTGTAATTCAACA
CAACTGTTTAATAGTACT------TGGAATTTTAATGGTACTTGGAATAAGAATTTTAATAATACTTGGA
ATAAT---ACTGAAGGGACA------------------AATGACACA---------------------AT
CACACTCCCATGCAGAATAAAACAAATTATAAACATGTGGCAGGAAGTAGGAAAAGCAATGTATGCCCCT
CCCATCAGAGGACAAATTAGATGTTCATCTAATATTACAGGGCTGCTATTAACAAGAGAT---GGTGGG-
-----------------GGTAAT---GGGAGCAGGACC---------ACT------GAGATCTTCAGACC
GGGAGGGGGAGATATGAGGGACAATTGGAGAAGTGAACTATACAAATATAAAGTAGTAAAAATTGAACCA
TTAGGAGTAGCACCTACCAAGGCAAAGAGAAGAGTGGTGCAAAGAGAAAAAAGA---GCAGTGGGAGCGC
TAGGAGCTATGTTCCTTGGGTTCTTGGGAGCAGCAGGAAGCACTATGGGCGCAGCGTCAGTGGCGCTGAC
GGTACAGGCCAGACAATTATTGTCTGGTATAGTGCAACAGCAGAACAATTTGCTGAGGGCTATTGAGGCG
CAACAGCATCTGTTGCAACTCACAGTCTGGGGCATCAAGCAGCTCCAGGCAAGAGTCCTGGCTGTGGAAA
GATACCTAAGGGATCAACAGCTCCTAGGGATTTGGGGTTGCTCTGGAAAACTCATTTGCACCACTACTGT
GCCTTGGAATGCTAGTTGG---AGTAATAGATCTCTGGATGATATTTGGCATAACATGACCTGGATGCAG
TGGGAAAGAGAGATTGACAATTACACAAGCTTAATATACACCTTAATTGAAGAATCGCAAAACCAACAAG
AAAAGAATGAACAAGAATTGTTGGAATTGGATAAATGGGAAAATTTGTGGAGTTGGTTTACCATAACAAA
TTGGCTGTGGTATATAAAAATATTCATAATGATAGTAGGAGGCTTGGTAGGTTTAAGAATAGTTTTTATT
GTACTTTCTGTAGTGAATAGAGTTAGGCAGGGATACTCACCATTATCATTCCAGATCCGCCTCCCA---G
TCCCGAGGGAACCCGACAGGCCCGAAGGAACAGAAGAAGAAGGTGGAGAGAAAGACAGAGGCAGATCCGG
ACGTTTAGTGGATGGATTCTTAGCACTTATCTGGGACGATCTGCGGAGCCTGATCCTCTTCAGCTACCAC
CGCTTGAGAGACTTACTCTTGATTGTAGCGAGGATTGTGGAACTTCTGGGACGCAGGGGGTGGGGAGTTC
TCAAATATTGGTGGAATCTCCTGCAGTATTGGAGTCAGGAACTAAAGAATAGTGCTGTTAGCTTGCTCAA
TGCCACAGCTATCGCAGTAGCTGAGGGGACAGATAGGGTTATAGAAGTATTACAAAGAATTTATAGAGCT
TTTCTCCACATACCTAGAAGAATAAGACAGGGCCTCGAAAGGGCTTTGTTA
>AY223729 
ATGAGAGCGGAGGAGATCAGGAAGAATTGTCAGCGC---TTG------------TGGAGATGGGGCACCA
TGCTCCTTGGGATGTTGATGATCTGTAGTGCTGCA------GGCAATTTGTGGGTCACAGTCTATTATGG
GGTACCTGTGTGGAAAGAAGCAACCACCACTTTATTTTGTGCATCAGATGCTAAAGCATATGATACAGAG
GTACATAATGTTTGGGCCACACATGCCTGTGTACCCACAGACCCCAACCCACAAGAAGTAGTACTGAAAA
ATGTGACAGAAAATTTTAACATGTGGAAAAATAACATGGTAGAACAGATGCATGAGGATATAATCAGTTT
ATGGGATCAAAGCCTAAAGCCATGTGTAAAACTAACTCCACTCTGTGTTACTTTAAATTGCACTGATTAT
TTGAATAATGCT------ACTAATACC------------ACTAGT---AGTAAGGAGGGA----------
--------GAAATG---AGAGGAGAAATAAAAAAATGCTCTTTCAATGTCACCACAAGAATAAGAGATAA
GGTGCAGAAAGAATATGCACTTTTTTATAAACTTGATGTAGTACCAATA------GGTAAT---GGT---
------------------AAT---------ACTAGCTATAGGTTGATAAATTGTAATACCTCAGTCATTA
CACAGGCCTGTCCAAAGGTATCCTTTGAACCAATTCCCATACATTATTGTACCCCGGCTGGTTTTGCAAT
TCTAAAGTGTAAAGATAAGAAGTTCAATGGAACAGGATCATGTAAAAATGTCAGCACAGTACAATGTACA
CATGGAATTAGACCAGTAGTGTCAACTCAACTGTTGTTAAATGGCAGTCTAGCAGAAGAAGAGGTAGTAA
TTAGATCTGAAAATTTTACGAACAATGCTAAAACCATAATAGTACAGCTGAATGAGACTGTAGAAATTAA
TTGTACAAGACCCAACAACAATACAAGAAAAGGTATACATATAGGACCAGGAAGAACATTTTATACAACA
GGAGACATAATAGGAGATATAAGGCAAGCATATTGTATCCTTAGTAGAGCAAAATGGGAAGACACTTTAA
AAAAGATAGTCACAAAATTAGGAGAACAATATGGGAATAATAAA---ACAATAGTCTTTAATCACTCCTC
AGGAGGGGACCCAGAAATTGTAATGCACAGTTTTAATTGTGGAGGGGAATTTTTCTACTGTAATTCAACA
CAACTGTTTAATAGTACT------TGGAGTTTTAATAGTACTTGGAATAAGAATTTTAATAGTACTTGGA
ATATT---ACTGAAGGGACA------------------AATAACACT------------------GAAAT
CACACTCCCATGTAGAATAAAACAAATTATAAACATGTGGCAGGAAGTAGGAAAAGCAATGTATGCCCCT
CCCATCAGAGGACAAATTAGATGTTCATCTAATATTACAGGGCTGCTATTAACAAGAGAT---GGTGGG-
-----------------GGTAAT---GGGAGCAGGACC---------ACT------GAGATCTTCAGACC
TGGAGGGGGAGATATGAGGGACAATTGGAGAAGTGAACTATACAAATATAAAGTAGTAAAAATTGAACCA
TTAGGAGTAGCACCTACCAAGGCAAAGAGAAGAGTGGTGCAAAGAGAAAAAAGA---GCAGTGGGAGCAA
TAGGAGCTATGTTCCTTGGGTTCTTGGGAGCAGCAGGAAGCACTATGGGCGCAGCGTCAATGGCGCTGAC
GGTACAGGCCAGACAATTATTGTCTGGTATAGTGCAACAGCAGAACAATTTGCTGAGGGCTATTGAGGCG
CAACAGCATCTGTTGCAACTCACAGTCTGGGGCATCAAGCAGCTCCAGGCAAGAGTCCTGGCTGTGGAAA
GATACCTAAAGGATCAACAGCTCCTAGGGATTTGGGGTTGCTCTGGAAAACTCATTTGCACCACTACTGT
GCCTTGGAATACTAGTTGG---AGTAATAAATCTCTGGATGATATTTGGCATAACATGACCTGGATGCAG
TGGGAAAAAGAGATTAACAATTACACAGACTTAATATACACCTTAATTGAAGAATCGCAAAACCAACAAG
AAAAGAATGAACAAGAATTATTGGAATTAGATAAATGGGACAGTTTGTGGAATTGGTTTAACATAACAAA
CTGGCTGTGGTATATAAAAATATTCATAATGATAGTAGGAGGCTTGATAGGTTTAAGAATAGTTTTTATT
GTACTTTCTGTAGTGAATAGAGTTAGGCAGGGATACTCACCATTATCATTTCAGACCCGCCTCCCA---G
TCCCGAGGGAACCCGACAGGCCCGAAGGAACAGAAGAAGAAGGTGGAGAGAAAGACAGAGGCAGATCCGG
ACGATTAGTGGATGGATTCTTAGCACTTATCTGGGACGACCTGCGGAGCCTGTGCCTCTTCAGCTACCAC
CGCTTGAGAGACTTACTCTTGATTGTAGCGAGGATTGTGGAACTTCTGGGACGCAGGGGGTGGGGAGCTC
TCAAATATTGGTGGAATCTCCTGCAGTATTGGAGTCAGGAACTAAAGAATAGTGCTGTTAGCTTGCTCAA
TGCCACAGCTATCGCAGTAGCTGAGGGGACAGATAGGGTTATAGAAATATTACAAAGAATTTATAGAGCT
TTTCTCCACATACCTAGAAGAATAAGACAGGGCCTCGAAAGGGCTTTGTTA
>EU576295 
ATGAGAGCGAAGGAGATCAGGAAGAATTGTCAGCGC---TTG------------TGGAGATGGGGCACCA
TGCTCCTTGGGATGTTGATGATCTGTAGTGCTGCA------GGCAATTTGTGGGTCACAGTCTATTATGG
GGTACCTGTGTGGAAAGAAGCAACCACCACTTTATTTTGTGCATCAGATGCTAAAGCATATGATACAGAG
GTACATAATGTTTGGGCCACACATGCCTGTGTACCCACAGACCCCAACCCACAAGAAGTAGTACTGAAAA
ATGTGACAGAAAATTTTAACATGTGGAAAAATAACATGGTAGAACAGATGCATGAGGATATAATCAGTTT
ATGGGATCAAAGCCTAAAGCCATGTGTAAAACTAACTCCACTCTGTGTTACTTTAAATTGCACTGATTAT
TTGAATAATGCT------ACTAATACC------------ACTAGT---AGTAAGGAGGGA----------
--------GAAATG---AGAGGAGAAATAAAAAAATGCTCTTTCAATGTCACCACAAGAATAAGAGATAA
GGTGCAGAAAGAATATGCACTTTTTTATAAACTTGATGTAGTACCAATA------GGTAAT---GGT---
------------------AAT---------ACTAGCTATAGGTTGATAAATTGTAATACCTCAGTCATTA
CACAGGCCTGTCCAAAGGTATCCTTTGAACCAATTCCCATACATTATTGTACCCCGGCTGGTTTTGCAAT
TCTAAAGTGTAAAGATAAGAAGTTCAATGGAACAGGATCATGTAAAAATGTCAGCACAGTACAATGTACA
CATGGAATTAGACCAGTAGTGTCAACTCAACTGTTGTTAAATGGCAGTCTAGCAGAAGAAGAGGTAGTAA
TTAGATCTGAAAATTTTACGAACAATGCTAAAACCATAATAGTACAGCTGAACGAAACTGTAGAAATTAA
TTGTACAAGACCCAACAACAATACAAGAAAAAGTATACATATAGGACCAGGGAGAACATTTTATACAACA
GGAGACATAATAGGAGATATAAGGCAGGCATATTGTATCCTTAGTAGAGCAAAATGGGAAGACACTTTAC
AAAAGATAGTCACAAAATTAGGAGAACAATATGGGAATAATAAA---ACAATAGTCTTTAATCACTCCTC
AGGAGGGGACCCAGAAATTGTAATGCACAGTTTTAATTGTGGAGGGGAATTTTTCTACTGTAATTCAATA
CAACTGTTTAATAGTACT------TGGAGTTTTAATAGTACTTGGAATAAGAATTTTAATAGTACTTGGA
ATATT---ACTGAAGGGACA------------------AATAACACT------------------GAAAT
CACACTCCCATGTAGAATAAAACAAATTATAAACATGTGGCAGGAAGTAGGAAAAGCAATGTATGCCCCT
CCCATCAGAGGACAAATTAAATGTTCATCTAACATTACAGGGCTGCTATTAACAAGAGAT---GGTGGG-
-----------------GGTAAT---GGGAGCGGGACC---------ACT------GAGGTCTTCAGACC
TGGAGGGGGAGATATGAGGGACAATTGGAGAAGTGAATTATACAAATATAAAGTAGTAAAAATTGAACCA
TTAGGAGTAGCACCTACCAAGGCAAAGAGAAGAGTGGTGCAAAGAGAAAAAAGA---GCAGTGGGAGCAA
TAGGAGCTATGTTCCTTGGGTTCTTGGGAGCAGCAGGAAGCACTATGGGCGCAGCGTCAGTGGCGCTGAC
GGTACAGGCCAGACAATTATTGTCTGGTATAGTGCAACAGCAGAACAATTTGCTGAGGGCTATTGAGGCG
CAACAGCATCTGTTGCAACTCACAGTCTGGGGCATCAAGCAGCTCCAGGCAAGAGTCCTGGCTGTGGAAA
GATACCTAAAGGATCAACAGCTCCTAGGGATTTGGGGTTGCTCTGGAAAACTCATTTGCACCACTACTGT
GCCTTGGAATACTAGTTGG---AGTAATAAATCTCTGGATGATATTTGGCATAACATGACCTGGATGCAG
TGGGAAAAAGAGATTAACAATTACACAGACTTAATATACACCTTAATTGAAGAATCGCAAAACCAACAAG
AAAAGAATGAACAAGAATTATTGGAATTAGATAAATGGGACAGTTTGTGGAATTGGTTTAACATAACAAA
CTGGCTGTGGTATATAAAAATATTCATAATGATAGTAGGAGGCTTGATAGGTTTAAGAATAGTTTTTATT
GTACTTTCTGTAGTGAATAGAGTTAGGCAGGGATACTCACCATTATCATTTCAGACCCGCCTCCCA---G
TCCCGAGGGAACCCGACAGGCCCGAAGGAACAGAAGAAGAAGGTGGAGAGAAAGACAGAGGCAGATCCGG
ACGTTTAGTGGATGGATTCTTAGCACTTATCTGGGACGATCTGCGGAGCCTGTTCCTCTTCAGCTACCAC
CGCTTGAGAGACTTACTCTTGATTGTAGCGAGGATTGTGGAACTTCTGGGACGCAGGGGGTGGGGAGTTC
TCAAATATTGGTGGAATCTCCTGCAGTATTGGAGTCAGGAACTAAAGAATAGTGCTGTTAGCTTGCTCAA
TGCCACAGCTATCGCAGTAGCTGAGGGGACAGATAGGGTTATAGAAATATTACAAAGAATTTATAGAGCT
TTTCTCCACATACCTAGAAGAATAAGACAGGGCCTCGAAAGGGCTTTGTTA
>EU576291 
ATGAGAGCGAAGGAGATCAGGAAGAATTGTCAGCGC---TTG------------TGGAGATGGGGCACCA
TGCTCCTTGGGATGTTGATGATCTGTAGTGCTGCA------GGCAATTTGTGGGTCACAGTCTATTATGG
GGTACCTGTGTGGAAAGAAGCAACCACCACTTTATTTTGTGCATCAGATGCTAAAGCATATGATACAGAG
GTACATAATGTTTGGGCCACACATGCCTGTGTACCCACAGACCCCAACCCACAAGAAGTAGTACTGAAAA
ATGTGACAGAAAATTTTAACATGTGGAAAAATAACATGGTAGAACAGATGCATGAGGATATAATCAGTTT
ATGGGATCAAAGCCTAAAGCCATGTGTAAAACTAACTCCACTCTGTGTTACTTTAAATTGCACTGATTAT
TTGAATAATGCT------ACTAATACC------------ACTAGT---AGTAAGGAGGGA----------
--------GAAATG---AGAGGAGAAATAAAAAAATGCTCTTTCAATGTCACCACAAGAATAAGAGATAA
GGTGCAGAAAGAATATGCACTTTTTTATAAACTTGATGTAGTACCAATA------GGTAAT---GGT---
------------------AAT---------ACTAGCTATAGGTTGATAAATTGTAATACCTCAGTCATTA
CACAGGCCTGTCCAAAGGTATCCTTTGAACCAATTCCCATACATTATTGTACCCCGGCTGGTTTTGCAAT
TCTAAAGTGTAAAGATAAGAAGTTCAATGGAACAGGATCATGTAAAAATGTCAGCACAGTACAATGTACA
CATGGAATTAGACCAGTAGTGTCAACTCAACTGTTGTTAAATGGCAGTCTAGCAGAAGAAGAGGTAGTAA
TTAGATCTGAAAATTTTACGAACAATGCTAAAACCATAATAGTACAGCTGAACGAAACTGTAGAAATTAA
TTGTACAAGACCCAACAACAATACAAGAAAAAGTATACATATAGGACCAGGGAGAACATTTTATACAACA
GGAGACATAATAGGAGATATAAGGCAGGCATATTGTATCCTTAGTAGAGCAAAATGGGAAGACACTTTAC
AAAAGATAGTCACAAAATTAGGAGAACAATATGGGAATAATAAA---ACAATAGTCTTTAATCACTCCTC
AGGAGGGGACCCAGAAATTGTAATGCACAGTTTTAATTGTGGAGGGGAATTTTTCTACTGTAATTCAACA
CAACTGTTTAATAGTACT------TGGAGTTTTAATAGTACTTGGAATAAGAATTTTAATAGTACTTGGA
ATATT---ACTGAAGGGACA------------------AATAACACT------------------GAAAT
CACACTCCCATGTAGAATAAAACAAATTATAAACATGTGGCAGGAAGTAGGAAAAGCAATGTATGCCCCT
CCCATCAGAGGACAAATTAAATGTTCATCTAACATTACAGGGCTGCTATTAACAAGAGAT---GGTGGG-
-----------------GGTAAT---GGGAGCGGGACC---------ACT------GAGGTCTTCAGACC
TGGAGGGGGAGATATGAGGGACAATTGGAGAAGTGAATTATACAAATATAAAGTAGTAAAAATTGAACCA
TTAGGAGTAGCACCTACCAAGGCAAAGAGAAGAGTGGTGCAAAGAGAAAAAAGA---GCAGTGGGAGCAA
TAGGAGCTGTGTTCCTTGGGTTCTTGGGAGCAGCAGGAAGCACTATGGGCGCAGCGTCAGTGGCGCTGAC
GGTACAGGCCAGACAATTATTGTCTGGTATAGTGCAACAGCAGAACAATTTGCTGAGGGCTATTGAGGCG
CAACAGCATCTGTTGCAACTCACAGTCTGGGGCATCAAGCAGCTCCAGGCAAGAGTCCTGGCTGTGGAAA
GATACCTAAAGGATCAACAGCTCCTAGGGATTTGGGGTTGCTCTGGAAAACTCATTTGCACCACTACTGT
GCCTTGGAATACTAGTTGG---AGTAATAAATCTCTGGATGATATTTGGCATAACATGACCTGGATGCAG
TGGGAAAAAGAGATTAACAATTACACAGACTTAATATACACCTTAATTGAAGAATCGCAAAACCAACAAG
AAAAGAATGAACAAGAATTATTGGAATTAGATAAATGGGACAGTTTGTGGAATTGGTTTAACATAACAAA
CTGGCTGTGGTATATAAAAATATTCATAATGATAGTAGGAGGCTTGATAGGTTTAAGAATAGTTTTTATT
GTACTTTCTGTAGTGAATAGAGTTAGGCAGGGATACTCACCATTATCATTTCAGACCCGCCTCCCA---G
TCCCGAGGGAACCCGACAGGCCCGAAGGAACAGAAGAAGAAGGTGGAGAGAAAGACAGAGGCAGATCCGG
ACGTTTAGTGGATGGATTCTTAGCACTTATCTGGGACGATCTGCGGAGCCTGTTCCTCTTCAGCTACCAC
CGCTTGAGAGACTTACTCTTGATTGTAGCGAGGATTGTGGAACTTCTGGGACGCAGGGGGTGGGGAGTTC
TCAAATATTGGTGGAATCTCCTGCAGTATTGGAGTCAGGAACTAAAGAATAGTGCTGTTAGCTTGCTCAA
TGCCACAGCTATCGCAGTAGCTGAGGGGACAGATAGGGTTATAGAAATATTACAAAGAATTTATAGAGCT
TTTCTCCACATACCTAGAAGAATAAGACAGGGCCTCGAAAGGGCTTTGTTA
>EU576292 
ATGAGAGCGAAGGAGATCAGGAAGAATTGTCAGCGC---TTG------------TGGAGATGGGGCACCA
TGCTCCTTGGGATGTTGATGATCTGTAGTGCTGCA------GGCAATTTGTGGGTCACAGTCTATTATGG
GGTACCTGTGTGGAAAGAAGCAACCACCACTTTATTTTGTGCATCAGATGCTAAAGCATATGATACAGAG
GTACATAATGTTTGGGCCACACATGCCTGTGTACCCACAGACCCCAACCCACAAGAAGTAGTACTGAAAA
ATGTGACAGAAAATTTTAACATGTGGAAAAATAACATGGTAGAACAGATGCATGAGGATATAATCAGTTT
ATGGGATCAAAGCCTAAAGCCATGTGTAAAACTAACTCCACTCTGTGTTACTTTAAATTGCACTGATTAT
TTGAATAATGCT------ACTAATACC------------ACTAGT---AGTAAGGAGGGA----------
--------GAAATG---AGAGGAGAAATAAAAAAATGCTCTTTCAATGTCACCACAAGAATAAGAGATAA
GGTGCAGAAAGAATATGCACTTTTTTATAAACTTGATGTAGTACCAATA------GGTAAT---GGT---
------------------AAT---------ACTAGCTATAGGTTGATAAATTGTAATACCTCAGTCATTA
CACAGGCCTGTCCAAAGGTATCCTTTGAACCAATTCCCATACATTATTGTACCCCGGCTGGTTTTGCAAT
TCTAAAGTGTAAAGATAAGAAGTTCAATGGAACAGGATCATGTAAAAATGTCAGCACAGTACAATGTACA
CATGGAATTAGACCAGTAGTGTCAACTCAACTGTTGTTAAATGGCAGTCTAGCAGAAGAAGAGGTAGTAA
TTAGATCTGAAAATTTTACGAACAATGCTAAAACCATAATAGTACAGCTGAACGAAACTGTAGAAATTAA
TTGTACAAGACCCAACAACAATACAAGAAAAAGTATACATATAGGACCAGGGAGAACATTTTATACAACA
GGAGACATAATAGGAGATATAAGGCAGGCATATTGTATCCTTAGTAGAGCAAAATGGGAAGACACTTTAC
AAAAGATAGTCACAAAATTAGGAGAACAATATGGGAATAATAAA---ACAATAGTCTTTAATCACTCCTC
AGGAGGGGACCCAGAAATTGTAATGCACAGTTTTAATTGTGGAGGGGAATTTTTCTACTGTAATTCAACA
CAACTGTTTAATAGTACT------TGGAGTTTTAATAGTACTTGGAATAAGAATTTTAATAGTACTTGGA
ATATT---ACTGAAGGGACA------------------AATAACACT------------------GAAAT
CACACTCCCATGTAGAATAAAACAAATTATAAACATGTGGCAGGAAGTAGGAAAAGCAATGTATGCCCCT
CCCATCAGAGGACAAATTAAATGTTCATCTAACATTACAGGGCTGCTATTAACAAGAGAT---GGTGGG-
-----------------GGTAAT---GGGAGCGGGACC---------ACT------GAGGTCTTCAGACC
TGGAGGGGGAGATATGAGGGACAATTGGAGAAGTGAATTATACAAATATAAAGTAGTAAAAATTGAACCA
TTAGGAGTAGCACCTACCAAGGCAAAGAGAAGAGTGGTGCAAGGAGAAAAAAGA---GCAGTGGGAGCAA
TAGGAGCTATGTTCCTTGGGTTCTTGGGAGCAGCAGGAAGCACTATGGGCGCAGCGTCAGTGGCGCTGAC
GGTACAGGCCAGACAATTATTGTCTGGTATAGTGCAACAGCAGAACAATTTGCTGAGGGCTATTGAGGCG
CAACAGCATCTGTTGCAACTCACAGTCTGGGGCATCAAGCAGCTCCAGGCAAGAGTCCTGGCTGTGGAAA
GATACCTAAAGGATCAACAGCTCCTAGGGATTTGGGGTTGCTCTGGAAAACTCATTTGCACCACTACTGT
GCCTTGGAATACTAGTTGG---AGTAATAAATCTCTGGATGATATTTGGCATAACATGACCTGGATGCAG
TGGGAAAAAGAGATTAACAATTACACAGACTTAATATACACCTTAATTGAAGAATCGCAAAACCAACAAG
AAAAGAATGAACAAGAATTATTGGAATTAGATAAATGGGACAGTTTGTGGAATTGGTTTAACATAACAAA
CTGGCTGTGGTATATAAAAATATTCATAATGATAGTAGGAGGCTTGATAGGTTTAAGAATAGTTTTTATT
GTACTTTCTGTAGTGAATAGAGTTAGGCAGGGATACTCACCATTATCATTTCAGACCCGCCTCCCA---G
TCCCGAGGGAACCCGACAGGCCCGAAGGAACAGAAGAAGAAGGTGGAGAGAAAGACAGAGGCAGATCCGG
ACGTTTAGTGGATGGATTCTTAGCACTTATCTGGGACGATCTGCGGAGCCTGTTCCTCTTCAGCTACCAC
CGCTTGAGAGACTTACTCTTGATTGTAGCGAGGATTGTGGAACTTCTGGGACGCAGGGGGTGGGGAGTTC
TCAAATATTGGTGGAATCTCCTGCAGTATTGGAGTCAGGAACTAAAGAATAGTGCTGTTAGCTTGCTCAA
TGCCACAGCTATCGCAGTAGCTGAGGGGACAGATAGGGTTATAGAAATATTACAAAGAATTTATAGAGCT
TTTCTCCACATACCTAGAAGAATAAGACAGGGCCTCGAAAGGGCTTTGTTA
>EU576289 
ATGAGAGCGAAGGAGATCAGGAAGAATTGTCAGCGC---TTG------------TGGAGATGGGGCACCA
TGCTCCTTGGGATGTTGATGATCTGTAGTGCTGCA------GGCAATTTGTGGGTCACAGTCTATTATGG
GGTACCTGTGTGGAAAGAAGCAACCACCACTTTATTTTGTGCATCAGATGCTAAAGCATATGATACAGAG
GTACATAATGTTTGGGCCACACATGCCTGTGTACCCACAGACCCCAACCCACAAGAAGTAGTACTGAAAA
ATGTGACAGAAAATTTTAACATGTGGAAAAATAACATGGTAGAACAGATGCATGAGGATATAATCAGTTT
ATGGGATCAAAGCCTAAAGCCATGTGTAAAACTAACTCCACTCTGTGTTACTTTAAATTGCACTGATTAT
TTGAATAATGCT------ACTAATACC------------ACTAGT---AGTAAGGAGGGA----------
--------GAAATG---AGAGGAGAAATAAAAAAATGCTCTTTCAATGTCACCACAAGAATAAGAGATAA
GGTGCAGAAAGAATATGCACTTTTTTATAAACTTGATGTAGTACCAATA------GGTAAT---GGT---
------------------AAT---------ACTAGCTATAGGTTGATAAATTGTAATACCTCAGTCATTA
CACAGGCCTGTCCAAAGGTATCCTTTGAACCAATTCCCATACATTATTGTACCCCGGCTGGTTTTGCAAT
TCTAAAGTGTAAAGATAAGAAGTTCAATGGAACAGGATCATGTAAAAATGTCAGCACAGTACAATGTACA
CATGGAATTAGACCAGTAGTGTCAACTCAACTGTTGTTAAATGGCAGTCTAGCAGAAGAAGAGGTAGTAA
TTAGATCTGAAAATTTTACGAACAATGCTAAAACCATAATAGTACAGCTGAACGAAACTGTAGAAATTAA
TTGTACAAGACCCAACAACAATACAAGAAAAAGTATACATATAGGACCAGGGAGAACATTTTATACAACA
GGAGACATAATAGGAGATATAAGGCAGGCATATTGTATCCTTAGTAGAGCAAAATGGGAAGACACTTTAC
AAAAGATAGTCACAAAATTAGGAGAACAATATGGGAATAATAAA---ACAATAGTCTTTAATCACTCCTC
AGGAGGGGACCCAGAAATTGTAATGCACAGTTTTAATTGTGGAGGGGAATTTTTCTACTGTAATTCAACA
CAACTGTTTAATAGTACT------TGGAGTTTTAATAGTACTTGGAATAAGAATTTTAATAGTACTTGGA
ATATT---ACTGAAGGGACA------------------AATAACACT------------------GAAAT
CACACTCCCATGTAGAATAAAACAAATTATAAACATGTGGCAGGAAGTAGGAAAAGCAATGTATGCCCCT
CCCATCAGAGGACAAATTAAATGTTCATCTAACATTACAGGGCTGCTATTAACAAGAGAT---GGTGGG-
-----------------GGTAAT---GGGAGCGGGACC---------ACT------GAGGTCTTCAGACC
TGGAGGGGGAGATATGAGGGACAATTGGAGAAGTGAATTATACAAATATAAAGTAGTAAAAATTGAACCA
TTAGGAGTAGCACCTACCAAGGCAAAGAGAAGAGTGGTGCAAAGAGAAAAAAGA---GCAGTGGGAGCAA
TAGGAGCTATGTTCCTTGGGTTCTTGGGAGCAGCAGGAAGCACTATGGGCGCAGCGTCAGTGGCGCTGAC
GGTACAGGCCAGACAATTATTGTCTGGTATAGTGCAACAGCAGAACAATTTGCTGAGGGCTATTGAGGCG
CAACAGCATCTGTTGCAACTCACAGTCTGGGGCATCAAGCAGCTCCAGGCAAGAGTCCTGGCTGTGGAAA
GATACCTAAAGGATCAACAGCTCCTAGGGATTTGGGGTTGCTCTGGAAAACTCATTTGCACCACTACTGT
GCCTTGGAATACTAGTTGG---AGTAATAAATCTCTGGATGATATTTGGCATAACATGACCTGGATGCAG
TGGGAAAAAGAGATTAACAATTACACAGACTTAATATACACCTTAATTGAAGAATCGCAAAACCAACAAG
AAAAGAATGAACAAGAATTATTGGAATCAGATAAATGGGACAGTTTGTGGAATTGGTTTAACATAACAAA
CTGGCTGTGGTATATAAAAATATTCATAATGATAGTAGGAGGCTTGATAGGTTTAAGAATAGTTTTTATT
GTACTTTCTGTAGTGAATAGAGTTAGGCAGGGATACTCACCATTATCATTTCAGACCCGCCTCCCA---G
TCCCGAGGGAACCCGACAGGCCCGAAGGAACAGAAGAAGAAGGTGGAGAGAAAGACAGAGGCAGATCCGG
ACGTTTAGTGGATGGATTCTTAGCACTTATCTGGGACGATCTGCGGAGCCTGTTCCTCTTCAGCTACCAC
CGCTTGAGAGACTTACTCTTGATTGTAGCGAGGATTGTGGAACTTCTGGGACGCAGGGGGTGGGGAGTTC
TCAAATATTGGTGGAATCTCCTGCAGTATTGGAGTCAGGAACTAAAGAATAGTGCTGTTAGCTTGCTCAA
TGCCACAGCTATCGCAGTAGCTGAAGGGACAGATAGGGTTATAGAAATATTACAAAGAATTTATAGAGCT
TTTCTCCACATACCTAGAAGAATAAGACAGGGCCTCGAAAGGGCTTTGTTA
>EU576299 
ATGAGAGCGAAGGAGATCAGGAAGAATTGTCAGCGC---TTG------------TGGAGATGGGGCACCA
TGCTCCTTGGGATGTTGATGATCTGTAGTGCTGCA------GGCAATTTGTGGGTCACAGTCTATTATGG
GGTACCTGTGTGGAAAGAAGCAACCACCACTTTATTTTGTGCATCAGATGCTAAAGCATATGATACAGAG
GTACATAATGTTTGGGCCACACATGCCTGTGTACCCACAGACCCCAACCCACAAGAAGTAGTACTGAAAA
ATGTGACAGAAAATTTTAACATGTGGAAAAATAACATGGTAGAACAGATGCATGAGGATATAATCAGTTT
ATGGGATCAAAGCCTAAAGCCATGTGTAAAACTAACTCCACTCTGTGTTACTTTAAATTGCACTGATTAT
TTGAATAATGCT------ACTAATACC------------ACTAGT---AGTAAGGAGGGA----------
--------GAAATG---AGAGGAGAAATAAAAAAATGCTCTTTCAATGTCACCACAAGAATAAGAGATAA
GGTGCAGAAAGAATATGCACTTTTTTATAAACTTGATGTAGTACCAATA------GGTAAT---GGT---
------------------AAT---------ACTAGCTATAGGTTGATAAATTGTAATACCTCAGTCATTA
CACAGGCCTGTCCAAAGGTATCCTTTGAACCAATTCCCATACATTATTGTACCCCGGCTGGTTTTGCAAT
TCTAAAGTGTAAAGATAAGAAGTTCAATGGAACAGGATCATGTAAAAATGTCAGCACAGTACAATGTACA
CATGGAATTAGACCAGTAGTGTCAACTCAACTGTTGTTAAATGGCAGTCTAGCAGAAGAAGAGGTAGTAA
TTAGATCTGAAAATTTTACGAACAATGCTAAAACCATAATAGTACAGCTGAACGAAACTGTAGAAATTAA
TTGTACAAGACCCAACAACAATACAAGAAAAAGTATACATATAGGACCAGGGAGAACATTTTATACAACA
GGAGACATAATAGGAGATATAAGGCAGGCATATTGTATCCTTAGTAGAGCAAAATGGGAAGACACTTTAC
AAAAGATAGTCACAAAATTAGGAGAACAATATGGGAATAATAAA---ACAATAGTCTTTAATCACTCCTC
AGGAGGGGACCCAGAAATTGTAATGCACAGTTTTAATTGTGGAGGGGAATTTTTCTACTGTAATTCAACA
CAACTGTTTAATAGTACT------TGGAGTTTTAATAGTACTTGGAATAAGAATTTTAATAGTACTTGGA
ATATT---ACTGAAGGGACA------------------AATAACACT------------------GAAAT
CACACTCCCATGTAGAATAAAACAAATTATAAACATGTGGCAGGAAGTAGGAAAAGCAATGTATGCCCCT
CCCATCAGAGGACAAATTAAATGTTCATCTAACATTACAGGGCTGCTATTAACAAGAGAT---GGTGGG-
-----------------GGTAAT---GGGAGCGGGACC---------ACT------GAGGTCTTCAGACC
TGGAGGGGGAGATATGAGGGACAATTGGAGAAGTGAATTATACAAATATAAAGTAGTAAAAATTGAACCA
TTAGGAGTAGCACCTACCAAGGCAAAGAGAAGAGTGGTGCAAAGAGAAAAAAGA---GCAGTGGGAGCAA
TAGGAGCTATGTTCCTTGGGTTCTTGGGAGCAGCAGGAAGCACTATGGGCGCAGCGTCAGTGGCGCTGAC
GGTACAGGCCAGACAATTATTGTCTGGTATAGTGCAACAGCAGAACAATTTGCTGAGGGCTATTGAGGCG
CAACAGCATCTGTTGCAACTCACAGTCTGGGGCATCAAGCAGCTCCAGGCAAGAGTCCTGGCTGTGGAAA
GATACCTAAAGGATCAACAGCTCCTAGGGATTTGGGGTTGCTCTGGAAAACTCATTTGCACCACTACTGT
GCCTTGGAATACTAGTTGG---AGTAATAAATCTCTGGATGATATTTGGCATAACATGACCTGGATGCAG
TGGGAAAAAGAGATTAACAATTACACAGACTTAATATACACCTTAATTGAAGAATCGCAAAACCAACAAG
AAAAGAATGAACAAGAATTATTGGAATTAGATAAATGGGACAGTTTGTGGAATTGGTTTAACATAACAAA
CTGGCTGTGGTATATAAAAATATTCATAATGATAGTAGGAGGCTTGATAGGTTTAAGAATAGTTTTTATT
GTACTTTCTGTAGTGAATAGAGTTAGGCAGGGATACTCACCATTATCATTTCAGACCCGCCTCCCA---G
TCCCGAGGGAACCCGACAGGCCCGAAGGAACAGAAGAAGAAGGTGGAGAGAAAGACAGAGGCAGATCCGG
ACGTTTAGTGGATGGATTCTTAGCACTTATCTGGGACGATCTGCGGAGCCTGTTCCTCTTCAGCTACCAC
CGCTTGAGAGACTTACTCTTGATTGTAGCGAGGATTGTGGAACTTCTGGGACGCAGGGGGTGGGGAGTTC
TCAAATATTGGTGGAATCTCCTGCAGTATTGGAGTCAGGAACTAAAGAATAGTGCTGTTAGCTTGCTCAA
TGCCACAGCTATCGCAGTAGCTGAGGGGACAGATAGGGTTATAGAAATATTACAAAGAATTTATAGAGCT
TTTCTCCACATACCTAGAAGAATAAGACAGGGCCTCGAAAGGGCTTTGTTA
>EU576302 
ATGAGAGCGAAGGAGATCAGGAAGAATTGTCAGCGC---TTG------------TGGAGATGGGGCACCA
TGCTCCTTGGGATGTTGATGATCTGTAGTGCTGCA------GGCAATTTGTGGGTCACAGTCTATTATGG
GGTACCTGTGTGGAAAGAAGCAACCACCACTTTATTTTGTGCATCAGATGCTAAAGCATATGATACAGAG
GTACATAATGTTTGGGCCACACATGCCTGTGTACCCACAGACCCCAACCCACAAGAAGTAGTACTGAAAA
ATGTGACAGAAAATTTTAACATGTGGAAAAATAACATGGTAGAACAGATGCATGAGGATATAATCAGTTT
ATGGGATCAAAGCCTAAAGCCATGTGTAAAACTAACTCCACTCTGTGTTACTTTAAATTGCACTGATTAT
TTGAATAATGCT------ACTAATACC------------ACTAGT---AGTAAGGAGGGA----------
--------GAAATG---AGAGGAGAAATAAAAAAATGCTCTTTCAATGTCACCACAAGAATAAGAGATAA
GGTGCAGAAAGAATATGCACTTTTTTATAAACTTGATGTAGTACCAATA------GGTAAT---GGT---
------------------AAT---------ACTAGCTATAGGTTGATAAATTGTAATACCTCAGTCATTA
CACAGGCCTGTCCAAAGGTATCCTTTGAACCAATTCCCATACATTATTGTACCCCGGCTGGTTTTGCAAT
TCTAAAGTGTAAAGATAAGAAGTTCAATGGAACAGGATCATGTAAAAATGTCAGCACAGTACAATGTACA
CATGGAATTAGACCAGTAGTGTCAACTCAACTGTTGTTAAATGGCAGTCTAGCAGAAGAAGAGGTAGTAA
TTAGATCTGAAAATTTTACGAACAATGCTAAAACCATAATAGTACAGCTGAACGAAACTGTAGAAATTAA
TTGTACAAGACCCAACAACAATACAAGAAAAAGTATACATATAGGACCAGGGAGAACATTTTATACAACA
GGAGACATAATAGGAGATATAAGGCAGGCATATTGTATCCTTAGTAGAGCAAAATGGGAAGACACTTTAC
AAAAGATAGTCACAAAATTAGGAGAACAATATGGGAATAATAAA---ACAATAGTCTTTAATCACTCCTC
AGGAGGGGACCCAGAAATTGTAATGCACAGTTTTAATTGTGGAGGGGAATTTTTCTACTGTAATTCAACA
CAACTGTTTAATAGTACT------TGGAGTTTTAATAGTACTTGGAATAAGAATTTTAATAGTACTTGGA
ATATT---ACTGAAGGGACA------------------AATAACACT------------------GAAAT
CACACTCCCATGTAGAATAAAACAAATTATAAACATGTGGCAGGAAGTAGGAAAAGCAATGTATGCCCCT
CCCATCAGAGGACAAATTAAATGTTCATCTAACATTACAGGGCTGCTATTAACAAGAGAT---GGTGGG-
-----------------GGTAAT---GGGAGCGGGACC---------ACT------GAGGTCTTCAGACC
TGGAGGGGGAGATATGAGGGACAATTGGAGAAGTGAATTATACAAATATAAAGTAGTAAAAATTGAACCA
TTAGGAGTAGCACCTACCAAGGCAAAGAGAAGAGTGGTGCAAAGAGAAAAAAGA---GCAGTGGGAGCAA
TAGGAGCTATGTTCCTTGGGTTCTTGGGAGCAGCAGGAAGCACTATGGGCGCAGCGTCAGTGGCGCTGAC
GGTACAGGCCAGACAATTATTGTCTGGTATAGTGCAACAGCAGAACAATTTGCTGAGGGCTATTGAGGCG
CAACAGCATCTGTTGCAACTCACAGTCTGGGGCATCAAGCAGCTCCAGGCAAGAGTCCTAGCTGTGGAAA
GATACCTAAAGGATCAACAGCTCCTAGGGATTTGGGGTTGCTCTGGAAAACTCATTTGCACCACTACTGT
GCCTTGGAATACTAGTTGG---AGTAATAAATCTCTGGATGATATTTGGCATAACATGACCTGGATGCAG
TGGGAAAAAGAGATTAACAATTACACAGACTTAATATACACCTTAATTGAAGAATCGCAAAACCAACAAG
AAAAGAATGAACAAGAATTATTGGAATTAGATAAATGGGACAGTTTGTGGAATTGGTTTAACATAACAAA
CTGGCTGTGGTATATAAAAATATTCATAATGATAGTAGGAGGCTTGATAGGTTTAAGAATAGTTTTTATT
GTACTTTCTGTAGTGAATAGAGTTAGGCAGGGATACTCACCATTATCATTTCAGACCCGCCTCCCA---G
TCCCGAGGGAACCCGACAGGCCCGAAGGAACAGAAGAAGAAGGTGGAGAGAAAGACAGAGGCAGATCCGG
ACGTTTAGTGGATGGATTCTTAGCACTTATCTGGGACGATCTGCGGAGCCTGTTCCTCTTCAGCTACCAC
CGCTTGAGAGACTTACTCTTGATTGTAGCGAGGATTGTGGAACTTCTGGGACGCAGGGGGTGGGGAGTTC
TCAAATATTGGTGGAATCTCCTGCAGTATTGGAGTCAGGAACTAAAGAATAGTGCTGTTAGCTTGCTCAA
TGCCACAGCTATCGCAGTAGCTGAGGGGACAGATAGGGTTATAGAAATATTACAAAGAATTTATAGAGCT
TTTCTCCACATACCTAGAAGAATAAGACAGGGCCTCGAAAGGGCTTTGTTA
>EU576301 
ATGAGAGCGAAGGAGATCAGGAAGAATTGTCAGCGC---TTG------------TGGAGATGGGGCACCA
TGCTCCTTGGGATGTTGATGATCTGTAGTGCTGCA------GGCAATTTGTGGGTCACAGTCTATTATGG
GGTACCTGTGTGGAAAGAAGCAACCACCACTTTATTTTGTGCATCAGATGCTAAAGCATATGATACAGAG
GTACATAATGTTTGGGCCACACATGCCTGTGTACCCACAGACCCCAACCCACAAGAAGTAGTACTGAAAA
ATGTGACAGAAAATTTTAACATGTGGAAAAATAACATGGTAGAACAGATGCATGAGGATATAATCAGTTT
ATGGGATCAAAGCCTAAAGCCATGTGTAAAACTAACTCCACTCTGTGTTACTTTAAATTGCACTGATTAT
TTGAATAATGCT------ACTAATACC------------ACTAGT---AGTAAGGAGGGA----------
--------GAAATG---AGAGGAGAAATAAAAAAATGCTCTTTCAATGTCACCACAAGAATAAGAGATAA
GGTGCAGAAAGAATATGCACTTTTTTATAAACTTGATGTAGTACCAATA------GGTAAT---GGT---
------------------AAT---------ACTAGCTATAGGTTGATAAATTGTAATACCTCAGTCATTA
CACAGGCCTGTCCAAAGGTATCCTTTGAACCAATTCCCATACATTATTGTACCCCGGCTGGTTTTGCAAT
TCTAAAGTGTAAAGATAAGAAGTTCAATGGAACAGGATCATGTAAAAATGTCAGCACAGTACAATGTACA
CATGGAATTAGACCAGTAGTGTCAACTCAACTGTTGTTAAATGGCAGTCTAGCAGAAGAAGAGGTAGTAA
TTAGATCTGAAAATTTTACGAACAATGCTAAAACCATAATAGTACAGCTGAACGAAACTGTAGAAATTAA
TTGTACAAGACCCAACAACAATACAAGAAAAAGTATACATATAGGACCAGGGAGAACATTTTATACAACA
GGAGACATAATAGGAGATATAAGGCAGGCATATTGTATCCTTAGTAGAGCAAAATGGGAAGACACTTTAC
AAAAGATAGTCACAAAATTAGGAGAACAATATGGGAATAATAAA---ACAATAGTCTTTAATCACTCCTC
AGGAGGGGACCCAGAAATTGTAATGCACAGTTTTAATTGTGGAGGGGAATTTTTCTACTGTAATTCAACA
CAACTGTTTAATAGTACT------TGGAGTTTTAATAGTACTTGGAATAAGAATTTTAATAGTACTTGGA
ATATT---ACTGAAGGGACA------------------AATAACACT------------------GAAAT
CACACTCCCATGTAGAATAAAACAAATTATAAACATGTGGCAGGAAGTAGGAAAAGCAATGTATGCCCCT
CCCATCAGAGGACAAATTAAATGTTCATCTAACATTACAGGGCTGCTATTAACAAGAGAT---GGTGGG-
-----------------GGTAAT---GGGAGCGGGACC---------ACT------GAGGTCTTCAGACC
TGGAGGGGGAGATATGAGGGACAATTGGAGAAGTGAATTATACAAATATAAAGTAGTAAAAATTGAACCA
TTAGGAGTAGCACCTACCAAGGCAAAGAGAAGAGTGGTGCAAAGAGAAAAAAGA---GCAGTGGGAGCAA
TAGGAGCTATGTTCCTTGGGTTCTTGGGAGCAGCAGGAAGCACTATGGGCGCAGCGTCAGTGGCGCTGAC
GGTACAGGCCAGACAATTATTGTCTGGTATAGTGCAACAGCAGAACAATTTGCTGAGGGCTATCGAGGCG
CAACAGCATCTGTTGCAACTCACAGTCTGGGGCATCAAGCAGCTCCAGGCAAGAGTCCTGGCTGTGGAAA
GATACCTAAAGGATCAACAGCTCCTAGGGATTTGGGGTTGCTCTGGAAAACTCATTTGCACCACTACTGT
GCCTTGGAATACTAGTTGG---AGTAATAAATCTCTGGATGATATTTGGCATAACATGACCTGGATGCAG
TGGGAAAAAGAGATTAACAATTACACAGACTTAATATACACCTTAATTGAAGAATCGCAAAACCAACAAG
AAAAGAATGAACAAGAATTATTGGAATTAGATAAATGGGACAGTTTGTGGAATTGGTTTAACATAACAAA
CTGGCTGTGGTATATAAAAATATTCATAATGATAGTAGGAGGCTTGATAGGTTTAAGAATAGTTTTTATT
GTACTTTCTGTAGTGAATAGAGTTAGGCAGGGATACTCACCATTATCATTTCAGACCCGCCTCCCA---G
TCCCGAGGGAACCCGACAGGCCCGAAGGAACAGAAGAAGAAGGTGGAGAGAAAGACAGAGGCAGATCCGG
ACGTTTAGTGGATGGATTCTTAGCACTTATCTGGGACGATCTGCGGAGCCTGTTCCTCTTCAGCTACCAC
CGCTTGAGAGACTTACTCTTGATTGTAGCGAGGATTGTGGAACTTCTGGGACGCAGGGGGTGGGGAGTTC
TCAAATATTGGTGGAATCTCCTGCAGTATTGGAGTCAGGAACTAAAGAATAGTGCTGTTAGCTTGCTCAA
TGCCACAGCTATCGCAGTAGCTGAGGGGACAGATAGGGTTATAGAAATATTACAAAGAATTTATAGAGCT
TTTCTCCACATACCTAGAAGAATAAGACAGGGCCTCGAAAGGGCTTTGTTA
>EU576277 
ATGAGAGCGAAGGAGATCAGGAAGAATTGTCAGCGC---TTG------------TGGAGATGGGGCACCA
TGCTCCTTGGGATGTTGATGATCTGTAGTGCTGCA------GGCAATTTGTGGGTCACAGTCTATTATGG
GGTACCTGTGTGGAAAGAAGCAACCACCACTTTATTTTGTGCATCAGATGCTAAAGCATATGATACAGAG
GTACATAATGTTTGGGCCACACATGCCTGTGTACCCACAGACCCCAACCCACAAGAAGTAGTACTGAAAA
ATGTGACAGAAAATTTTAACATGTGGAAAAATAACATGGTAGAACAGATGCATGAGGATATAATCAGTTT
ATGGGATCAAAGCCTAAAGCCATGTGTAAAACTAACTCCACTCTGTGTTACTTTAAATTGCACTGATTAT
TTGAATAATGCT------ACTAATACC------------ACTAGT---AGTAAGGAGGGA----------
--------GAAATG---AGAGGAGAAATAAAAAAATGCTCTTTCAATGTCACCACAAGAATAAGAGATAA
GGTGCAGAAAGAATATGCACTTTTTTATAAACTTGATGTAGTACCAATA------GGTAAT---GGT---
------------------AAT---------ACTAGCTATAGGTTGATAAATTGTAATACCTCAGTCATTA
CACAGGCCTGTCCAAAGGTATCCTTTGAGCCAATTCCCATACATTATTGTACCCCGGCTGGTTTTGCAAT
GCTAAAGTGTAAAGATAAGAAGTTCAATGGAACAGGATCATGTGAAAATGTCAGCACAGTACAATGTACA
CATGGAATTAGACCAGTAGTGTCAACTCAACTGTTGTTAAATGGCAGTCTAGCAGAAGAAGAGGTAGTAA
TTAGATCTGAAAATTTTACGAACAATGCTAAAACCATAATAGTACAGCTGAATGAAACTGTAGAAATTAA
TTGTACAAGACCCAACAACAATACAAGAAAAAGTATACATATAGGACCAGGGAGAACATTTTATACAACA
GGAGACATAATAGGAGATATAAGGCAAGCATATTGTATCCTTAGTAGAGCAAAATGGGAAGACACTTTAA
AAAAGATAGTCACAAAATTAGGAGAACAATATGGGAATAATAAA---ACAATAGTCTTTAATCACTCCTC
AGGAGGGGACCCAGAAATTGTAATGCACAGTTTTAATTGTGGAGGGGAATTTTTCTACTGTAATTCAACA
CAACTGTTTAATAGTACT------TGGAGTTTTAATAGTACTTGGAATAAGAATTTTAATAGTACTTGGA
ATATT---ACTGAAGGGACA------------------AATAACACT------------------GAAAT
CACACTCCCATGTAGAATAAAACAAATTATAAACATGTGGCAGGAAGTGGGAAAAGCAATGTATGCCCCT
CCCATCAGAGGACAAATTAAATGTTCATCTAACATTACAGGGCTGCTATTAACAAGAGAT---GGTGGG-
-----------------GGTAAT---GGGAGCGGGACC---------ACT------GAGGTCTTCAGACC
TGGAGGGGGAGATATGAGGGACAATTGGAGAAGTGAATTATACAAATATAAAGTAGTAAAAATTGAACCA
TTAGGAGTAGCACCCACCAAGGCAAAGAGAAGAGTGGTGCAAGGAGAAAAAAGA---GCAGTGGGAGCAA
TAGGAGCTATGTTCCTTGGGTTCTTGGGAGCAGCAGGAAGCACTATGGGCGCAGCGTCAATGGCGCTGAC
GGTACAGGCCAGACAATTATTGTCTGGTATAGTGCAACAGCAGAACAATTTGCTAAGGGCTATTGAGGCG
CAACAGCATCTGTTGCAACTCACAGTCTGGGGCATCAAGCAGCTCCAGGCAAGAGTCCTGGCTGTGGAAA
GATACCTAAAGGATCAACAGCTCCTAGGGATTTGGGGTTGCTCTGGAAAACTCATTTGCACCACTACTGT
GCCTTGGAATACTAGTTGG---AGTAATAAATCTCTGGATGATATTTGGCATAACATGACCTGGATGCAG
TGGGAAAAAGAGATTAACAATTACACAGATTTAATATACACCTTAATTGAAGAATCGCAAAACCAACAAG
AAAAGAATGAACAAGAATTATTGGAATTAGATAAATGGGACAGTTTGTGGAATTGGTTTAACATAACAAA
CTGGCTGTGGTATATAAAAATATTCATAATGATAGTAGGAGGCTTGATAGGTTTAAGAATAGTTTTTATT
GTACTTTCTGTAGTGAATAGAGTTAGGCAGGGATACTCACCATTATCATTTCAGACCCGCCTCCCA---G
TCCCGAGGGAACCCGACAGGCCCGAAGGAACAGAAAAAGAAGGTGGAGAGAAAGACAGAGGCAGATCCGG
ACGATTAGTGGATGGATTCTTAGCACTTATCTGGGACGATCTGCGGAGCCTGTGCCTCTTCAGCTACCAC
CGCTTGAGAGACTTACTCTTGATTGTAGCGAGGATTGTGGAACTTCTGGGACGCAGGGGGTGGGGAGCTC
TCAAATATTGGTGGAATCTCCTGCAGTATTGGAGTCAGGAACTAAAGAATAGTGCTGTTAGCTTGCTCAA
TGCCACAGCTATCGCAGTAGCTGAGGGGACAGATAGGGTTATAGAAATATTACAAAGAATTTATAGAGCT
TTTCTCCACATACCTAGAAGAATAAGACAGGGCCTCGAAAGGGCTTTGTTA
>AY223720 
ATGAGAGCGAAGGAGATCAGGAAGAATTGTCAGCGC---TTG------------TGGAGATGGGGCACCA
TGCTCCTTGGGATGTTGATGATCTGTAGTGCTGCA------GGCAATTTGTGGGTCACAGTCTATTATGG
GGTACCTGTGTGGAAAGAAGCAACCACCACTTTATTTTGTGCATCAGATGCTAAAGCATATGATACAGAG
GTACATAATGTTTGGGCCACACATGCCTGTGTACCCACAGACCCCAACCCACAAGAAGTAGTACTGAAAA
ATGTGACAGAAGATTTTAACATGTGGAAAAATAACATGGTAGAACAGATGCATGAGGATATAATCAGTTT
ATGGGATCAAAGCCTAAAGCCATGTGTAAAACTAACTCCACTCTGTGTTACTTTAAATTGCACTGATTAT
TTGAATAATGCT------ACTAATACC------------ACTAGT---AGTAAGGAGGGA----------
--------GAAATG---AGAGGAGAAATAAAAAAATGCTCTTTCAATGTCACCACAAGAATAAGAGATAA
GGTGCAGAAAGAATATGCACTTTTTTATAAACTTGATGTAGTACCAATA------GGTAAT---GGT---
------------------AAT---------ACTAGCTATAGGTTGATAAATTGTAATACCTCAGTCATTA
CACAGGCCTGTCCAAAGGTATCCTTTGAACCAATTCCCATACATTATTGTACCCCGGCTGGTTTTGCAAT
TCTAAAGTGTAAAGATAAGAAGTTCAATGGAACAGGATCATGTAAAAATGTCAGCACAGTACAATGTACA
CACGGAATTAGTCCAGTAGTGTCAACTCAACTGTTGTTAAATGGCAGTCTAGCAGAAGAAGAGGTAGTAA
TTAGATCTGAAAATTTTACGAACAATGCTAAAACCATAATAGTACAGCTGAACGAAACTGTAGAAATTAA
TTGTACAAGACCCAACAACAATACAAGAAAAAGTATACATATAGGACCAGGGAGAACATTTTATACAACA
GGAGACATAATAGGAGATATAAGGCAGGCATATTGTATCCTTAGTAGAGCAAAATGGGAAGACACTTTAC
AAAAGATAGTCACAAAATTAGGAGAACAATATGGGAATAATAAA---ACAATAGTCTTTAATCACTCCTC
AGGAGGGGACCCAGAAATTGTAATGCACAGTTTTAATTGTGGAGGGGAATTTTTCTACTGTAATTCAACA
CAACTGTTTAATAGTACT------TGGAGTTTTAATAGTACTTGGAATAAGAATTTTAATAGTACTTGGA
ATATT---ACTGAAGGGACA------------------AATAACACT------------------GAAAT
CACACTCCCATGTAGAATAAAACAAATTATAAACATGTGGCAGGAAGTAGGAAAAGCAATGTATGCCCCT
CCCATCAGAGGACAAATTAAATGTTCATCTAACATTACAGGGCTGCTATTAACAAGAGAT---GGTGGG-
-----------------GGTAAT---GGGAGCGGGACC---------ACT------GAGGTCTTCAGACC
TGGAGGGGGAGATATGAGGGACAATTGGAGAAGTGAATTATACAAATATAAAGTAGTAAAAATTGAACCA
TTAGGAGTAGCACCCACCAAGGCAAAGAGAAGAGTGGTGCAAAGAGAAAAAAGA---GCAGTGGGAGCAA
TAGGAGCTATGTTCCTTGGGTTCTTGGGAGCAGCAGGAAGCACTATGGGCGCAGCGTCAATGGCGCTGAC
GGTACAGGCCAGACAATTATTGTCTGGTATAGTGCAACAGCAGAACAATTTGCTGAGGGCTATTGAGGCG
CAACAGCATCTGTTGCAACTCACAGTCTGGGGCATCAAGCAGCTCCAGGCAAGAGTCCTGGCTGTGGAAA
GATACCTAAAGGATCAACAGCTCCTAGGGATTTGGGGTTGCTCTGGAAAACTCATTTGCACCACTACTGT
GCCTTGGAATACTAGTTGG---AGTAATAAATCTCTGGATGATATTTGGCATAACATGACCTGGATGCAG
TGGGAAAAAGAGATTAACAATTACACAGACTTAATATACACCTTAATTGAAGAATCGCAAAACCAACAAG
AAAAGAATGAACAAGAATTATTGGAATTAGATAAATGGGACAGTTTGTGGAATTGGTTTAACATAACAAA
CTGGCTGTGGTATATAAAAATATTCATAATGATAGTAGGAGGCTTGGTAGGTTTAAGAATAGTTTTTATT
GTACTTTCTGTAGTGAATAGAGTTAGGCAGGGATACTCACCATTATCATTTCAGACCCGCCTCCCA---G
TCCCGAGGGAACCCGACAGGCCCGAAGGAACAGAAAAAGAAGGTGGAGAGAAAGACAGAGGCAGATCCGG
ACGATTAGTGGATGGATTCTTAGCACTTATCTGGGACGATCTGCGGAGCCTGTGCCTCTTCAGCTACCAC
CGCTTGAGAGACTTACTCTTGATTGTAGCGAGGATTGTGGAACTTCTGGGACGCAGGGGGTGGGGAGCTC
TCAAATATTGGTGGAATCTCCTGCAGTATTGGAGTCAGGAACTAAAGAATAGTGCTGTTAGCTTGCTCAA
TGCCACAGCTATCGCAGTAGCTGAGGGGACAGATAGGGTTATAGAAATATTACAAAGAATTTATAGAGCT
TTTCTCCACATACCTAGAAGAATAAGACAGGGCCTCGAAAGGGCTTTGTTA
>EU576294 
ATGAGAGCGAAGGAGATCAGGAAGAATTGTCAGCGC---TTG------------TGGAGATGGGGCACCA
TGCTCCTTGGGATGTTGATGATCTGTAGTGCTGCA------GGCAATTTGTGGGTCACAGTCTATTATGG
GGTACCTGTGTGGAAAGAAGCAACCACCACTTTATTTTGTGCATCAGATGCTAAAGCATATGATACAGAG
GTACATAATGTTTGGGCCACACATGCCTGTGTACCCACAGACCCCAACCCACAAGAAGTAGTACTGAAAA
ATGTGACAGAAAATTTTAACATGTGGAAAAATAACATGGTAGAACAGATGCATGAGGATATAATCAGTTT
ATGGGACCAAAGCCTAAAGCCATGTGTAAAACTAACTCCACTCTGTGTTACTTTAAATTGCACTGATTAT
TTGAATAATGCT------ACTAATACC------------ACTAGT---AGTAAGGAGGGA----------
--------GAAATG---AGAGGAGAAATAAAAAAATGCTCTTTCAATGTCACCACAAGAATAAGAGATAA
GGTGCAGAAAGAATATGCACTTTTTTATAAACTTGATGTAGTACCAATA------GGTAAT---GGT---
------------------AAT---------ACTAGCTATAGGTTGATAAATTGTAATACCTCAGTCATTA
CACAGGCCTGTCCAAAGGTATCCTTTGAACCAATTTCCATACATTATTGTACCCCGGCTGGTTTTGCAAT
TCTAAAGTGTAAAGATAAGAAGTTCAATGGAACAGGATCATGTAAAAATGTCAGCACAGTACAATGTACA
CATGGAATTAGACCAGTAGTGTCAACTCAACTGTTGTTAAATGGCAGTCTAGCAGAAGAAGAGGTAGTAA
TTAGATCTGAAAATTTTACGAACAATGCTAAAACCATAATAGTACAGCTGAATGAGACTGTAGAAATTAA
TTGTACAAGACCCAACAACAATACAAGAAAAGGTATACATATAGGACCAGGAAGAACATTTTATACAACA
GGAGACATAATAGGAGATATAAGGCAAGCATATTGTATCCTTAGTAGAGCAAAATGGGAAGACACTTTAA
AAAAGATAGTCACAAAATTAGGAGAACAATATGGGAATAATAAA---ACAATAGTCTTTAATCACTCCTC
AGGAGGGGACCCAGAAATTGTAATGCACAGTTTTAATTGTGGAGGGGAATTTTTCTACTGTAATTCAACA
CAACTGTTTAATAGTACT------TGGAGTTTTAATAGTACTTGGAATAAAAATTCTAATAGTACTTGGA
ATAAT---ACTGAAGGGACA------------------AATGACACA---------------------AT
CACACTCCCATGCAGAATAAAACAAATTATAAACATGTGGCAGGAAGTAGGAAAAGCAATGTATGCCCCT
CCCATCAGAGGACAAATTAGATGTTCATCTAATATTACAGGGCTGCTATTAACAAGAGAT---GGTGGG-
-----------------AATAAT---GGGAGCGGGACC---------ACT------GAGATCTTCAGACC
TGGAGGGGGAGATATGAGGGACAATTGGAGAAGTGAACTATACAAATATAAAGTAGTAAAAATTGAACCA
TTAGGAGTAGCACCCACCAAGGCAAAGAGAAGAGTGGTGCAAAGAGAAAAAAGA---GCGGTGGGAGCAA
TAGGAGCTATGTTCCTTGGGTTCTTGGGAGCAGCAGGAAGCACTATGGGCGCAGCGTCAATGGCGCTGAC
GGTACAGGCCAGACAATTATTGTCTGGTATAGTGCAACAGCAGAACAATTTGCTGAGGGCTATTGAGGCG
CAACAGCATCTGTTGCAACTCACAGTCTGGGGCATCAAGCAGCTCCAGGCAAGAGTCCTGGCTGTGGAAA
GATACCTAAAGGATCAACAGCTCCTAGGGATTTGGGGTTGCTCTGGAAAACTCATTTGCACCACTACTGT
GCCTTGGAATACTAGTTGG---AGTAATAAATCTCTGGATGATATTTGGCATAACATGACCTGGATGCAG
TGGGAAAAAGAGATTAACAATTACACAGATTTAATATACACCTTAATTGAAGAATCGCAAAACCAACAAG
AAAAGAATGAACAAGAATTATTGGAATTAGATAAATGGGACAATTTGTGGAATTGGTTTAACATAACAAA
CTGGCTGTGGTATATAAAAATATTCATAATGATAGTAGGAGGCTTGATAGGTTTAAGAATAGTTTTTATT
GTACTTTCTGTAGTGAATAGAGTTAGGCAGGGATACTCACCATTATCATTTCAGACCCGCCTCCCA---G
TCCCGAGGGAACCCGACAGGCCCGAAGGAACAGAAGAAGAAGGTGGAGAGAAAGACAGAGGCAGATCCGG
ACGATTAGTGGATGGATTCTTAGCACTTATCTGGGACGATCTGCGGAGCCTGTGCCTCTTCAGCTACCAC
CGCTTGAGAGACTTACTCTTGATTGTAGCGAGGATTGTGGAACTTCTGGGACGCAGGGGGTGGGGAGCTC
TCAAATATTGGTGGAATCTCCTGCAGTATTGGAGTCAGGAACTAAAGAATAGTGCTGTTAGCTTGCTCAA
TGCCACAGCTATTGCAGTAGCTGAGGGGACAGATAGGATTATAGAAGTATTACAAAGACTTTATAGAGCT
TTTCTTCACATACCTAGAAGAATAAGACAGGGCTTCGAAAGGGCTTTGTTA
>AY223727 
ATGAGAGCGAAGGAGATCAGGAAGAATTGTCAGCGC---TTG------------TGGAGATGGGGCACCA
TGCTCCTTGGGATGTTGATGATCTGTAGTGCTGCA------GGCAATTTGTGGGTCACAGTCTATTATGG
GGTACCTGTGTGGAAAGAAGCAACCACCACTTTATTTTGTGCATCAGATGCTAAAGCATATGATACAGAG
GTACATAATGTTTGGGCCACACATGCCTGTGTACCCACAGACCCCAACCCACAAGAAGTAGTACTAAAAA
ATGTGACAGAAAATTTTAACATGTGGAAAAATAACATGGTAGAACAGATGCATGAGGATATAATCAGTTT
ATGGGATCAAAGCCTAAAGCCATGTGTAAAACTAACTCCACTCTGTGTTACTTTAAATTGCACTGATTAT
TTAAATAATGCT------ACTAATACC------------ACTAGT---AGTAAGGAGGGA----------
--------GAAATG---AGAGGAGAAATAAAAAAATGCTCTTTCAATGTCACCACAAGAATAAGAGATAA
GGTGCAGAAAGAATATGCACTTTTTTATAAACTTGATGTAGTACCAATA------GGTAAT---GGT---
------------------AAT---------ACTAGCTATAGGTTGATAAATTGTAATACCTCAGTCATTA
CACAGGCCTGTCCAAAGGTATCCTTTGAACCAATTCCCATACATTATTGTACCTCGGCTGGTTTTGCAAT
TCTAAAGTGTAAAGATAAGAAGTTCAATGGAACAGGATCATGTAAAAATGTCAGCACAGTACAATGTACA
CATGGAATTAGACCAGTAGTGTCAACTCAACTGTTGTTAAATGGCAGTCTAGCAGAAGAAGAGGTAGTAA
TTAGATCTGAAAATTTTACGAACAATGCTAAAACCATAATAGTACAGCTGAATGAGACTGTAGAAATTAA
TTGTACAAGACCCAACAACAATACAAGAAAAGGTATACATATAGGACCAGGAGGAACATTTTATACAACA
GGAGACATAATAGGAGATATAAGGCAAGCATATTGTATCCTTAGTAGAGCAAAATGGGAAGACACTTTAA
AAAAGATAGTCACAAAATTAGGAGAACAATATGGGAATAATAAA---ACAATAGTCTTTAATCACTCCTC
AGGAGGGGACCCAGAAATTGTAATGCACAGTTTTAATTGTGGAGGGGAATTTTTCTACTGTAATTCAACA
CAACTGTTTAATAGTACT------TGGAATTTTAATAGTACTTGGAATAAAAATTCTAATAGTACTTGGA
ATAGT---ACTGAAGGGACA------------------AATGACACA---------------------AT
CACACTCCCATGCAGAATAAAACAAATTATAAACATGTGGCAGGAAGTAGGAAAAGCAATGTATGCCCCT
CCCATCAGAGGACAAATTAGATGTTCATCTAATATTACAGGGCTGCTATTAACAAGAGAT---GGTGGG-
-----------------AATAAT---GGGAGCGGGACC---------ACT------GAGATCTTCAGACC
TGGAGGGGGAGATATGAGGGACAATTGGAGAAGTGAACTATACAAATATAAAGTAGTAAAAATTGAACCA
TTAGGAGTAGCACCCACCAAGGCAAGGAGAAGAGTGGTGCAAAGAGAAAAAAGA---GCGGTGGGAGCAA
TAGGAGCTATGTTCCTTGGGTTCTTGGGAGCAGCAGGAAGCACTATGGGCGCAGCGTCAATGGCGCTGAC
GGTACAGGCCAGACAATTATTGTCTGGTATAGTGCAACAGCAGAACAATTTGCTGAGGGCTATTGAGGCG
CAACAGCATCTGTTGCAACTCACAGTCTGGGGCATCAAGCAGCTCCAGGCAAGAGTCCTGGCTGTGGAAA
GATACCTAAAGGATCAACAGCTCCTAGGGATTTGGGGTTGCTCTGGAAAACTCATTTGCACCACTACTGT
GCCTTGGAATACTAGTTGG---AGTAATAAATCTCTGGATGATATTTGGCATAACATGACCTGGATGCAG
TGGGAAAAAGAGATTAACAATTACACAGATTTAATATACACCTTAATTGAAGAATCGCAAAACCAACAAG
AAAAGAATGAACAAGAATTATTGGAATTAGATAAATGGGACAATTTGTGGAATTGGTTTAACATAACAAA
CTGGCTGTGGTATATAAAAATATTCATAATGGTAGTAGGAGGCTTGATAGGTTTAAGAATAGTTTTTATT
GTACTTTCTGTAGTGAATAGAGTTAGGCAGGGATACTCACCATTATCATTTCAGACCCGCCTCCCA---G
TCCCGAGGGAACCCGACAGGCCCGAAGGAACAGAAGAAGAAGGTGGAGAGAAAGACAGAGGCAGATCCGG
ACGATTAGTGGATGGATTCTTAGCACTTATCTGGGACGACCTGCGGAGCCTGTTCCTCTTCAGCTACCAC
CGCTTGAGAGACTTACTCTTGATTGTAGCGAGGATTGTGGAACTTCTGGGACGCAGGGGGTGGGGAGCTC
TCAAATATTGGTGGAATCTCCTGCAGTATTGGAGTCAGGAACTAAAGAATAGTGCTGTTAGCTTGCTCAA
TGCCACAGCTATCGCAGTAGCTGAGGGGACAGATAGGGTTATAGAAGTATTACAAAGAATTTATAGAGCT
TTTCTCCACATACCTAGAAGAATAAGACAGGGCCTCGAAAGGGCTTTGTTA
>M38430 
ATGAGAGTGAAGGGGATCAGGAGGAATTATCAGCGC---TTG------------TGGAGATGGGGCATCA
TGCTCCTTGGGATATTGATGATCTGTAGTGCTACA------GAAAAATTGTGGGTCACAGTCTATTATGG
GGTACCTGTGTGGAAAGAAGCAACCACCACTCTATTTTGTGCATCAGATGCTAAAGCATATGATACAGAG
GTACATAATGTTTGGGCCACACATGCCTGTGTACCCACAGACCCCAACCCACAAGAAATAGTATTGGAAA
ATGTGACAGAAAATTTTAACATGTGGAAAAATAACATGGTAGAACAGATGCATGAGGATATAATCAGTTT
ATGGGATCAAAGCCTAAAGCCATGTGTAAAATTAACCCCACTCTGTGTTACTTTACATTGCATTGAT---
TATTTGAATGCT------ACTAATACC------------ACTAGT---AGTAACGGGACA----------
--------AAGATGGAGAGAGGAGAAATAAAAAACTGCTCTTTCAATATCACCACAAGCATAAGAGATAA
GATGCAGAAAGAATCTGCGCTTTTTCATAAACTTGATGTAGTACCAATA------GATAAT---AAT---
------------------AAT---------ACCAGCTATATATTGATAAGTTGTAACACCTCAGTCATTA
CACAGGCCTGTCCAAAGGTATCCTTTCAGCCAATTCCCATACATTATTGTGCCCCGGCTGGTTTTGCGAT
TCTAAAGTGTAAAGATAAGAAGTTCAATGGAAAAGGAACATGTAAAAACGTCAGCACAGTACAATGTACA
CATGGAATTAGACCAGTAGTATCAACTCAACTGCTGTTAAATGGCAGTCTAGCAGAAGAAGAGGTAGTAA
TTAGATCTGACAATTTCACGGACAATGCTAAAACCATAATAGTACAGCTGAACGAATCTGTAGAAATTAA
TTGTACAAGACCCAACATCTATAGAAAAGGAAGGATACATATAGGACCAGGGAGAGCATTTCATACAACA
AGACAAATAATAGAAAATATAAGACAAGCACATTGTAACATTAGTAGAGCAAAATGGGAGGACACTTTAA
AACAGATAGTTGAAAAATTAAGAGAACAATTTAAG---AATAAA---ACAATAGTCTTTAATCAATCCTC
AGGGGGGGACCCAGAAATTGTAACACACAGTTTTAATTGTGGAGGGGAATTTTTCTACTGTAATTCAACA
CAACTATTTAATAGTACT------TGGAAT---------------------------------AGTACTG
AAGGG---CCTAAAGGGTCA------------------AATAACACTGAAGAA------------AATAT
CACACTCCCATGCAGAATAAAACAAATTGTAAACATGTGGCAGGAAGTAGGAAAAGCAATGTATGCCCCT
CCCATCGAAGGACAAATTAGATGCTCATCAAATATTACAGGGCTGCTATTAACAAGAGAT---GGTGGT-
-----------------AATAGC---AGCAACAAC------------ACC------GAGATCTTCAGACC
TGGAGGAGGAGATATGAGGGACAATTGGAGAAGTGAATTATATAAATATAAAGTAGTAAAAATTGAACCA
TTAGGAGTAGCACCCACCAGGGCAAAGAGAAGAGTGGTGCAGAGAGAAAAAAGA---GCAGTGGGA---C
TAGGAGCTTTGTTCCTTGGGTTCTTGGGAGCAGCAGGAAGCACTATGGGCGCACGGTCAATGACGCTGAC
GGTACAGGCCAGACAATTATTGTCTGGTATAGTGCAACAGCAGAACAATTTGCTGAGGGCTATTGAGGCG
CAACAGCATCTGTTGCAACTCACAGTCTGGGGCATCAAGCAGCTCCAGGCAAGAGTCCTGGCTGTGGAAA
GATACCTAAGGGATCAACAGCTCCTGGAGATTTGGGGTTGCTCTGGAAAACTCATTTGCACCACTACTGT
GCCTTGGAATGCTAGTTGG---AGTAATAAATCTCTGAATCAGATTTGGGATAACATGACCTGGATGGAG
TGGGAAAGAGAAATTGACAATTACACAAGCTTAATATACACCTTAATTGAGGAATCGCAAAACCAACAAG
AAAAGAATGAACAAGAATTATTGGAATTAGATAAATGGGCAAGTTTGTGGAATTGGTTTAATATAACAAA
CTGGCTGTGGTATATAAAAATATTCATAATGATAGTAGGGGGCTTGGTAGGTTTAAGAATAGTTTTTTCT
GTACTTTCTATAGTGAATAGAGTTAGGCAGGGATACTCACCATTATCGTTTCAGACCCGCCTCCCA---G
CCAGGAGGGAACCCGACAGGCCCGAAGGAATCGAAGAAGAAGGTGGAGAGAGAGACAGAGACAGATCCGG
TCGATTAGTGGATGGATTATTAGCACTTATCTGGGTCGACCTGAGGAGCCTGTGCCTTTTCAGCTACCAC
CGCTTGAGAGACTTACTCTTGATTGTAACGAGGATTGTGGAACTTCTGGGACGCAGGGGGTGGGAAGTCC
TCAAATACTGGTGGAATCTCCTGCAGTATTGGAGTCAGGAACTAAAGAATAGTGCTGTTAGCTTGCTCAA
CGCCACAGCCATAGCAGTAGCTGAGGGGACAGATAGGGTTATAGAAGTATTACAGAGAGCTTTTAGAGCT
ATCCTTCACATACCTAGAAGAATAAGACAGGGCTTCGAAAGGGCTTTGCTA
>EF159973 
ATGAGAGCGAAGGGGACCAGGAAGAATTGTCAGCAC---TTG------------TGGAGATGGGGCACCA
TGCTCCTTGGAATGTTGATGATCTGTAGTGCTGCA------GACAATTTGTGGGTCACAGTCTATTATGG
GGTACCTGTGTGGAAAGAAGCTACCACCACTCTATTTTGTGCATCAGATGCTAAAGCATACGATACAGAG
GCACATAATGTTTGGGCCACACATGCCTGTGTACCCACAGACCCCAACCCACAAGAAGTAGTATTGGGAA
ATGTGACAGAAAATTTTAACATGTGGAAAAATGACATGGTAGAACAGATGCATGAGGATATAATCAGTTT
ATGGGATCAAAGCCTAAAGCCATGTGTAAAATTAACCCCACTCTGTGTTACCTTAAATTGCACTAATTGG
AATGGTACTAAGAATGGTACTAGTGTC------------ACTAGT---AATAGTGAGATA----------
--------AAGATAGAGCCAGGAGAAATAAAAAACTGCTCTTTCAAGATCACCACAGGCATAAGAGATAA
GGTGCAGAAACAATATGCACTTTTTTATAGACTTGATGTAGTACCAATA------GATGAT---------
------------------AATAATGATAGTACTAGTTATAGATTGATAAATTGTAATACCTCAGTCATTA
CACAGGCCTGTCCAAAGGTATCCTTTGAGCCAATTCCCATACATTTTTGTACCCCGGCTGGTTTTGCGAT
TCTAAAGTGTAACGATAGGAAGTTCAATGGAACAGGACCATGTACAAATGTCAGCACAGTACAGTGTACC
CATGGAATTAGACCAGTAGTATCAACTCAACTGCTGTTAAATGGCAGTCTAGCAGAAGGAGATGTAATAA
TTAGATCTGAAAATTTCACGAACAATGCTAAAACCATAATAGTACAGCTGAATGAAACTGTAGAAATTAA
TTGTACAAGACCCAGCAACAATACAAGAAAAGGAATACATATAGGACCAGGGAGAGCATTTTATACAACA
GGAGAAATAACAGGAGATATAAGACAAGCACATTGTAACATTAGTAGAGCAAAATGGAATAACACTTTAA
AACAGGTAGTTACAAAGTTAAGAGAACAGTTTGGG---AATAAA---ACAATAGTCTTTAATCAATCCTC
AGGAGGGGATCCAGAAATTATAATGCACAGTTTTAATTGTGGAGGGGAATTTTTCTACTGTAATTCAACA
CAACTGTTTAATAGTACTTTTAATTGGAAT------------AGTACTGAAGGGTCAGATAGTACTTGGA
ATAGT---ACTGAAGGGTCA------------------AATAAC---------------------ACTAT
CACACTCCAATGCAGAATAAAACAAATTATAAACATGTGGCAGGAAGTAGGCAAAGCAATGTATGCCCCT
CCCATCAGAGGACTAATTAGATGTTCATCAAATATTACAGGGCTGCTATTAACAAGAGAT---GGGGGT-
-----------------AATAATGACAAGGATGAG------------ATC------GAGATCTTCAGACC
TGGAGGAGGAGATATGAGGGACAATTGGAGAAGTGAATTATATAAATATAAAGTAGTAAAAATTGAACCA
TTAGGAGTAGCACCCACCAAGGCAAAGAGAAGAGTGGTGCAGAGAGAAAAAAGA---GCAGTGGGAACAA
TAGGAGCTATGTTCCTTGGGTTCTTGGGAGCAGCAGGAAGCACTATGGGCGCAGCGTCGATGACGCTGAC
GGTACAGGCCAGACTATTACTGTCTGGTATAGTGCAACAGCAGAACAATCTGCTGAGGGCTATTGAGGCG
CAACAGCATCTGTTGCAACTCACAGTCTGGGGCATCAAGCAGCTCCAGGCAAGAGTCCTGGCTGTGGAAA
GATACCTAAAGGATCAACAGCTCCTAGGGATTTGGGGTTGCTCTGGAAAACTCATTTGCACCACTACTGT
GCCTTGGAACGCTAGTTGG---AGTAATAAATCTCTGGATAAGATTTGGAATAACATGACCTGGATGGAG
TGGGACAGAGAAATTAACAATTACACAAGCTTAATATACACCTTAATTGAAGAATCGCAAAACCAGCAAG
AAAAGAATGAACAAGAATTATTAGAATTAGATAAGTGGGCAAGTTTGTGGAGTTGGTTTGATATAACAAA
CTGGCTGTGGTATATAAAAATATTCATAATGATAGTAGGAGGCTTGGTAGGTTTAAGAATAGTTTTTACT
GTACTTTCTGTAGTGAATAGAGTTAGGCAGGGATACTCACCATTATCATTTCAGACCCGCCTCCCA---G
CCCCGAGGGGACCCGACAGGCCCGAAGGAATCGAAGAAGAAGGTGGAGACAGAGACAGAGACAGATCCGG
TCGATTAGTGACTGGATTCTTACCACTTCTCTGGGACGATCTGTGGAGCCTGTGCCTCTTCAGCTACCAC
CACTTGAGAGACTTACTCTTGATTGTAGCGAGGATTGTGGAACTTCTGGGACGCAGGGGGTGGGAGGCCC
TCAAGTATTGGTGGAATCTCCTGCAGTATTGGAGTCAGGAACTAAAAAATAGTGCTGTTAACTTGCTTAA
TACTACAGCTATAGCAGTAGCTGAGGGGACAGATAGGGTTATAGCAGTAATACAAAGAGCTGGTAGAGCT
ATTCTCCATATACCTACAAGAATAAGACAGGGCTTAGAAAGGGCTTTGCTA
>AF025764 
ATGAGAGTGAAGGGGATCAGGAAGAATTATCAGCAC---TTG------------TGGAGATGGGGCACCA
TGCTCCTTGGGATGTTGATGATCTGTAGTGCTGCAGAACCAGAACAATTGTGGGTCACAGTCTATTATGG
GGTACCTGTGTGGAAAGAAGCAACCACCACTCTATTTTGTGCATCAGATGCTAAAGCATATGATACAGAG
GTACATAATGTTTGGGCCACACATGCCTGTGTACCCACAGACCCCAGCCCACAAGAAGTAGCATTGGAAA
ATGTGACAGAAAATTTTAACATGTGGAAAAATAACATGGTAGAACAGATGCATGAGGATATAATCAGTTT
ATGGGAGCAAAGTCTAAAACCATGTGTAAAATTAACCCCACTCTGTGTTACTTTAAATTGTACTGATGAG
TTAAACAATGTC---------------------------ACTAGT---AGGATTGGGGAA----------
--------AAGATG---AAGGGAGAAATAAAAAACTGCTCTTTCAATATCACCACAAGCATAAGAGATAA
GGTGAAAAAA---TATGCACTTTTTTATAAACTTGATGTAGTACCAATA------GATAAT---GAT---
---------AATACTACTACCAATACCACTGCCAACTATAGGTTGATAAATTGTAATACCTCAGTCATTA
CACAGGCCTGTCCAAAGGTATCCTTTGAGCCAATTCCCATACATTATTGTGCCCCGGCTGGTTTTGCAAT
TCTAAAGTGTAAAGATAAGAAGTTCAATGGGAAAGGACTATGTACAAATGTCAGCACAGTACAATGTACA
CATGGAATTAGGCCAGTAGTGTCAACTCAACTGCTGTTAAATGGCAGTCTAGCAGGAGAAGAGGTAGTAA
TTAGATCTGACAATTTCACGAACAATGCTAAAACCATAATAGTACAGCTGAAGGAAGCTGTAGAAATTAA
TTGTACAAGACCCAACAACAATACAAGAAAAAGTATACATATACAACCAGGGAGAGCATTTTATACAACA
GGAGACATAATAGGAGATATAAGACAAGCACATTGTAACCTTAGTAAAGCAAATTGGAATAACACTTTAA
AACAGATAGTTATAAAATTAAGACAACAGTTTAAT---AATAAA---ACAATAGTCTTTAATCACTCCTC
AGGAGGGGACCCAGAAATTGTAATGCACAGCTTTAATTGTGGAGGGGAATTTTTCTACTGTAATTCAACA
CAACTGTTTAATAGTACT------TGGCCA------------------------TTTAATAGTACTTTGA
ATGAT---------------------------------ACTAGCACTGAAGGAAATGCC------ACAAT
CACACTCCCATGCCGAATAAAACAAGTTGTAAACACGTGGCAGGAAGTAGGAAAAGCAATGTATGCCCCT
CCCATCAGAGGACAAATTAGATGTTCATCAAATATTACAGGGCTGCTATTAACAAGAGAT---GGAGGG-
-----------------ACTAGC---GAGAACGGGACGAACGAG---ATT------GAGATCTTCAGACC
TGGAGGAGGAGATATGAGGGACAATTGGAGAAGTGAATTATATAAATATAAAGTAGTAAAAATTGAACCA
TTAGGAGTAGCACCCACCAAGGCAAAGAGAAGAGTGGTCCAAAGAGAAAAAAGA---GCAGTGGGAACAA
TAGGAGCTATGTTCCTTGGGTTCTTGGGAGCAGCAGGAAGCACTATGGGCGCAGCGTCAATAACGCTGAC
GGTACAGGCCAGACTATTATTGTCTGGTATAGTGCAGCAGCAGAACAATCTGCTGAGGGCTATTGAGGCG
CAACAGCATCTGTTGCAACTCACAGTCTGGGGCATCAAGCAGCTCCAGGCAAGAGTCCTGGCTGTGGAAA
GATACCTAAGGGATCAACAGCTCCTGGGGATTTGGGGTTGCTCTGGAAAACTCATTTGCACCACTGCTGT
GCCTTGGAATACTAGTTGG---AGTAATAAATCTCTGGATAAGATTTGGAATAACATGACCTGGATGGAG
TGGGAAAGAGAAATTGACAATTACACAAGCTTAATATACACTTTAATTGAAGAATCGCAGAACCAACAAG
AAAAGAATGAACAAGAATTATTGGAATTAGATAAGTGGGCAAGTTTGTGGAATTGGTTTGACATAACAAA
ATGGCTGTGGTATATAAAAATATTCATAATGATAGTAGGAGGCTTGGTAGGTTTAAGAATAGTTTCTACT
GTACTTTCTATAGCAAATAGAGTTAGGCAGGGATACTCACCATTATCATTTCAGACCCGCCTCCCA---G
CCCCGAGGGGACCCGACAGGCCCGAAGGAATCGAAGAAGAAGGTGGAGAGAGAGACAGGGACAGATCCGG
TCGCTTAGTGAATGGATTATTAGCACTCATCTGGGACGACCTGAGGAGCCTGTGCCTTTTCAGCTACCAC
CGCTTGAGAGACTTACTCTTGATTGCAGCGAGGATTGTAGAGCTTCTGGGACGCAGGGGGTGGGGAATCC
TCAAATATTGGTGGAGTCTCCTGCAGTATTGGAGTCAGGAACTAAAGAATAGTGCTGTTAGCTTGCTTAA
TGCCACAGCTATAGTAGTAGCTGAGGGGACAGATAGGGTTATAGAAGTAGTACAAAGAATTTATAGAGCT
TTTCTCCACATACCTAGAAGAATAAGACCGGGCTTAGAAAGGGCTTTGCTA
>AY835774 
ATGAAAGTGAAGGAGACCAGGAAGAGTTATCAGCGG---TGG------------TGGAGATGGGGCACCA
TGCTCCTTGGGATGTTGATGATCTGTAGTGCTGCA------GAAAAATTGTGGGTCACAGTCTATTATGG
GGTACCTGTGTGGAAAGAAGCAACCACCACTCTATTTTGTGCATCAGATGCTAAAGCATATGATACAGAG
GTACATAATGTTTGGGCCACACATGCCTGTGTACCCACAGACCCCAACCCACAAGAAGTAGTATTGGGAA
ATGTGACAGAAAATTTTAACATGTGGAAAAATAACATGGTAGAACAGATGCATGAGGATATAATCAGCTT
ATGGGATCAAAGCCTAAAGCCATGTGTAAAACTAACCCCACTCTGTGTTACTTTAAATTGCACTCAT---
AAATCAAATGCT------ACTGGTACC------------AATAATAGTAGTTGTTGG-------------
--------ATAATGGAGAAAGGAGAAATAAAAAACTGCTCTTTCAATATCACCACAAGCATAAGAGATAA
GGTGCAGAAAGAATATGCACTTTTTTATAAACTTGATGTAGTACCAATA------GATAAA---GAT---
------------------AAT---------ACAAGCTATAGGTTGATAAATTGTAATACCTCAGTCATTA
CACAGGCCTGTCCAAAGGTATCCTTTGAGCCAATTCCCATACATTATTGTACCCCGGCTGGTTTTGCGAT
TCTAAAGTGTAACGATAAGAAGTTTAATGGAACAGGACCATGTACCAATGTCAGCACAGTACAATGTACA
CATGGAATTAGGCCAGTAGTGTCAACTCAACTGCTGTTAAATGGCAGTCTAGCAGAAAAAGAGGTAGTAA
TTAGATCTAGCAATTTCTCGAACAATGCTAAAATCATAATAGTACAGCTGAATGAATCTGTAGTAATTAA
TTGTACAAGACCCAACAACAATACAAGAAAAAGTATACATATAGGACCAGGGAGAGCATTTTATACAACG
GGAGATATAATAGGAGATATAAGACAAGCATATTGTAACATTAGTAAAGCAAAATGGAAAACCACTTTAG
AACAGGTAGCTAAAAAATTAAGAGAACAATTTGAG---AATAAA---ACAATAGCATTTAATCAATCCTC
AGGAGGGGACCCAGAAATTGTAATGCATAGTTTTAATTGTGGAGGGGAATTTTTCTACTGTGATTCATCA
CGATTGTTTAACAGTACT------TGGAAT------------------GGTACTTGGGAGACAGGGTGGA
ATGAT---ACTGAAAAGGCA------------------GATGAGACA------------------AATAT
CATACTCCCATGTAGAATAAAACAAATTATAAACATGTGGCAGGAAGTAGGAAAAGCAATGTATGCCCCT
CCCATCAGAGGACTAATTAGATGTTCATCAAATATTACAGGGCTACTATTAACAAGAGAT---GGTGGT-
--AATTATAATAAAACCGGGAAT---ATAACCGGGAATAAGACCGAGATC------GAAGTCTTCAGACC
TGGAGGAGGAGATATGAGGGACAATTGGAGAAGTGAATTATATAAATATAAAGTAGTAAAAATTGAACCA
TTAGGAGTAGCACCCACCAAGGCAAAGAGAAGAGTGGTGCAGAGAGAAAAAAGA---GCAGTGGGAACGT
TAGGAGCTATGTTCCTTGGGTTCTTGGGAGCAGCAGGAAGCACTATGGGCGCAGCGTCAATGACGCTGAC
GGTACAGGCCAGACTATTATTGTCTGGTATAGTGCAACAGCAAAACAATTTGCTGAGGGCTATTGAGGCG
CAACAGCATCTGTTGCAACTCACAGTCTGGGGTATCAAGCAGCTCCAGGCAAGAGTCCTGGCTGTGGAAA
GATACCTAAGGGATCAACAGCTCCTAGGGATTTGGGGATGCTCTGGAAAACTCATTTGCACCACTACTGT
GCCTTGGAATGCTAGTTGG---AGTAATAAATCTCTGGATAAGATTTGGAATAACATGACCTGGATGGAG
TGGGAAAGAGAAATTGACAATTACACAAGCTTAATATACACCTTAATTGAAGAATCGCAGAACCAACAAG
AAAAGAATGAACAAGAATTATTGGAATTAGATAAGTGGGCAAGTTTGTGGAATTGGTTTGACATATCAAA
ATGGCTGTGGTATATAAAAATATTCATAATGATAGTAGGAGGCTTGATAGGTTTAAGAATAGTTTTTCCT
GTACTTTCTATAGTAAATAGAGGTAGGCAGGGATATTCACCATTATCATTTCAGACCCGCTTCCCA---G
TTCCGAGGGGACCCGACAGGCCCGAAGGAATCGAAGAAGAAGGTGGAGAGAGAGACAGAGACAGATCCGG
TCGATTAGTGAACGGATTCTTAGCACTTATCTGGGACGATCTGCGGAGCCTGTGCCTCTTCAGCTACCAC
CGCTTGAGAGACTTACTCTTGATTGTAGCGAGGATTGTGGAACTTCTGGGACGCAGGGGGTGGGAAGCCC
TCAAATATTGGTGGAATCTCCTGCAGTATTGGAGTCAGGAACTAAAGAATAGTGCTGTTAGCTTGCTCAA
TGCCACAGCTATAGCAGTAGCTGAGGGGACAGATAGGATTATAGAAGTAGTACAAAGAGCTTATAGAGCT
ATCCTCCACATACCTACAAGAATAAGACAGGGCTTGGAAAGGGCTTTGCTA
>DQ976387 
ATGAGAGTGAAGGGGATCAGGAAGAGTTATCAGCAC---TTA------------TGGAGATGGGGCACCA
TGCTCCATGGGATATTGATGATCTGTAGTGCTACA------GAAAACTTGTGGGTCACAGTTTATTATGG
GGTACCTGTGTGGAAAGAAGCAACCACCACTCTATTTTGTGCATCAGATGCTAAAGCATATGATACAGAG
GTACATAATGTTTGGGCCACACATGCCTGTGTACCCACAGATCCCAACCCACAAGAAGTAGAATTGGAAA
ATGTGACAGAAAATTTTAACATGTGGAAAAATAACATGGTAGAACAGATGCATGAGGATATAATCAGTTT
ATGGGATCAAAGCCTAAAGCCATGTGTAAGATTAACCCCACTCTGTGTTATTTTAAATTGCACTGAC---
TTGAAGAATGAT------ACTACTACC------------ACTAGT---GGTGGCGGGGGAATA-------
--------ATGATGGAGAAAGGAGAAATAAAAAACTGCTCTTTCAGTATCAACACACGCGGAAGAAATAA
GGAGCAGAAAGACTATGCATTTTTTTATAAACTTGATGTAGTACCAATA------AATAAT---------
------------------AAT---------AATAGCTATAGGTTAATAAGTTGTAACACCTCAGTCATTA
CACAGGCCTGTCCAAAGGTATCCTTTGAGCCAATTCCCATACATTATTGTGCCCCGGCTGGTTTTGCGAT
TCTAAAGTGTAAAGATAAGAAGTTCAATGGAACAGGACCATGTAAAAATGTCAGCACAGTACAATGTACA
CATGGAATTAGGCGAGTAGTATCAACTCAGCTGCTGTTAAATGGCAGCCTAGCAGAAGAAGAGGTAGTAA
TTAGATCTGCCAATTTCAGTGACAATACTAAAACCATAATGGTACAGCTGAAAGAAGCTGTAGAGATTAA
TTGTACAAGACCCAACAACAATACAAGAAAAAGTATACCTATGGGACCAGGGAAAGCATTTTATACAACA
GGGGAAATAATAGGAGATATAAGACAAGCACATTGTAACCTTAGTATAACAAAATGGAATAACACTTTAA
AACAGATAGTTGAAAAATTAAGAGAACAATTTGAG---AATAAA---ACAATAATCTTTAATCAATCCGC
AGGAGGGGACCCAGAAATTGTAATGCACAGTTTTAATTGTGGAGGGGAGTTTTTCTACTGTAATTCAACA
CAACTGTTTAATAGTACT------TGGAGT------------------------AGTAATAGTACTTGGA
ATGAT---ACTCAAGGGTCA------------------AATAACCCTGAGGGAAATGAT------ACAAT
CACACTCACATGCAGAATAAAACAATTTATAAACATGTGGCAAGAAGTAGGAAAAGCAATGTATGCCCCT
CCCATCAGCGGACAGATTAGATGTTCATCAAATATTACAGGGCTGCTATTAACAAGAGAT---GGTGGT-
--------------------------ACTAACGAAATCAGCAACCAGACT------GAGATCTTCAGACC
TGGAGGAGGAGATATGAGGGACAATTGGAGAAGTGAATTATATAAATATAAAGTAGTAAAAATTGAACCA
TTAGGAGTAGCACCCACCAAGGCAAAGAGAAGAGTGGTGCAGAGAGAAAAAAGAGCAGCAGTGGGA---C
TAGGAGCTGTGTTCCTTGGGTTCTTGGGAGCAGCAGGAAGCACTATGGGCGCAGCGTCAATAACGCTGAC
GGCACAGGCCAGGCAATTATTGTCTGGTATAGTGCAACAGCAGAACAATCTGCTGAGGGCTATTGAGGCG
CAACAGCATCTGTTGCAACTCACAGTCTGGGGCATCAAGCAGCTCCAGGCAAGAGTCCTGGCTGTGGAAA
GATACCTAAAGGATCAACAGCTCCTGGGGATTTGGGGTTGCTCTGGAAAACTCATTTGCACCACTACTGT
GCCTTGGAATGCTAGTTGG---AGTAATAAATCTCTGGATAAAATTTGGAATAACATGACCTGGATGGAG
TGGGAAAGAGAAATTAATAATTACACAAGCTTAATATACAACTTAATTGAAGAATCGCAGAACCAACAAG
AAAAGAATGAACAAGAATTATTGGAATTGGATAAATGGGCAAGTTTGTGGAATTGGTTTGACATAACACA
ATGGCTGTGGTATATAAGGATATTCATAATGATAGTAGGAGGCTTGATAGGTTTAAGAATAGTTTTTGCT
GTACTTTCTATAGTGAATAGAGTTAGGCAGGGATACTCACCATTATCGTTTCAGACCCGCTTCCCA---G
CCCCGAGGGGACCCGACAGGCCCGGAGGAACCGAAGAAGAAGGTGGAGAGAGAGACAGAGACAGATCCGG
TCGATTAGTGAGCGGATTCTTAGCACTTATCTGGGACGATCTGAGGAGCCTGTGTCTCTTCAGCTACCAC
CGCTTGAGAGACTTACTCTTGATTGTAACGAGGATTGTGGAACTTCTGGGACGCAGGGGGTGGGAAGCCC
TCAAATATTGGGGGAATCTCCTGCAGTATTGGAGTCAGGAACTAAAGAATAGTGCTGTTAGCTTGCTCAA
TGTCACAGCCATAGCAGTAGCTGAGGGGACAGATAGGGTTATAGAAGTATTACAAAGAGCTTTTAGAGCT
ATTCTCCACATACCTAGAAGAATAAGACAGGGCTTGGAAAGGGCTTTGCTA
>DQ976385 
ATGAGAGTGAAGGGGATCAGGAAGAGTTATCAGCAC---TTA------------TGGAGATGGGGCACCA
TGCTCCATGGGATATTGATGATCTGTAGTGCTACA------GAAAACTTGTGGGTCACAGTTTATTATGG
GGTACCTGTGTGGAAAGAAGCAACCACCACTCTATTTTGTGCATCAGATGCTAAAGCATATGATACAGAG
GTACATAATGTTTGGGCCACACATGCCTGTGTACCCACAGATCCCAACCCACAAGAAGTAGAATTGGAAA
ATGTGACAGAAAATTTTAACATGTGGAAAAATAACATGGTAGAACAGATGCATGAGGATATAATCAGTTT
ATGGGATCAAAGCCTAAAGCCATGTGTAAGATTAACCCCACTCTGTGTTATTTTAAATTGCACTGAC---
TTGAAGAATGAT------ACTACTACC------------ACTAGT---GGTGGCGGGGGAATA-------
--------ATGATGGAGAAAGGAGAAATAAAAAACTGCTCTTTCAGTATCAACACACGCGGAAGAAATAA
GGAGCAGAAAGACTATGCATTTTTTTATAAACTTGATGTAGTACCAATA------AATAAT---------
------------------AAT---------AATAGCTATAGGTTAATAAGTTGTAACACCTCAGTCATTA
CACAGGCCTGTCCAAAGGTATCCTTTGAGCCAATTCCCATACATTATTGTGCCCCGGCTGGTTTTGCGAT
TCTAAAGTGTAAAGATAAGAAGTTCAATGGAACAGGACCATGTAAAAATGTTAGCACAGTACAATGTACA
CATGGAATTAGGCCAGTAGTATCAACTCAGCTGCTGTTAAATGGCAGCCTAGCAGAAGAAGAGGTAGTAA
TTAGATCTGCCAATTTCAGTGACAATACTAAAACCATAATGGTACAGCTGAAAGAAGCTGTAGAAATTAA
TTGTACAAGACCCAACAACAATACAAGAAAAAGTATACCTATGGGACCAGGGAAAGCATTTTATACAACA
GGAGAAATAATAGGAGATATAAGACAAGCACATTGTAACCTTAGTATAACAAAATGGAATAACACTTTAA
AACAGATAGTTGAAAAATTAAGAGAACAATTTGAG---AATAAA---ACAATAATCTTTAATCAATCCGC
AGGAGGGGACCCAGAAATTGTAATGCACAGTTTTAATTGTGGAGGGGAGTTTTTCTACTGTAATTCAACA
CAACTGTTTAATAGTACT------TGGAGT------------------------AGTAATAGTACTTGGA
ATGAT---ACTCAAGGGTCA------------------AATAACCCTGAGGGAAATGAT------ACAAT
CACACTCACATGCAGAATAAAACAATTTATAAACATGTGGCAAGAAGTAGGAAAAGCAATGTATGCCCCT
CCCATCAGCGGACAGATTAGATGTTCATCAAATATTACAGGGCTGCTATTAACAAGAGAT---GGTGGT-
--------------------------ACTAACGAAATCAGCAACCAGACT------GAGATCTTCAGACC
TGGAGGAGGAGATATGAGGGACAATTGGAGAAGTGAATTATATAAATATAAAGTAGTAAAAATTGAACCA
TTAGGAGTAGCACCCACCAAGGCAAAGAGAAGAGTGGTGCAGAGAGAAAAAAGAGCAGCAGTGGGA---C
TAGGAGCTGTGTTCCTTGGGTTCTTGGGAGCAGCAGGAAGCACTATGGGCGCAGCGTCAATAACGCTGAC
GGCACAGGCCAGGCAATTATTGTCTGGTATAGTGCAACAGCAGAACAATCTGCTGAGGGCTATTGAGGCG
CAACAGCATCTGTTGCAACTCACAGTCTGGGGCATCAAGCAGCTCCAGGCAAGAGTCCTGGCTGTGGAAA
GATACCTAAAGGATCAACAGCTCCTGGGGATTTGGGGTTGCTCTGGAAAACTCATTTGCACCACTACTGT
GCCTTGGAATGCTAGTTGG---AGTAATAAATCTCTGGATAAGATTTGGAATAACATGACCTGGATGGAG
TGGGAAAGAGAAATTAATAATTACACAAGCTTAATATACAACTTAATTGAAGAATCGCAGAACCAACAAG
AAAAGAATGAACAAGAATTATTGGAATTGGATAAATGGGCAAGTTTGTGGAATTGGTTTGACATAACACA
ATGGCTGTGGTATATAAGGATATTCATAATGATAGTAGGAGGCTTGATAGGTTTAAGAATAGTTTTTGCT
GTACTTTCTATAGTGAATAGAGTTAGGCAGGGATACTCACCATTATCGTTTCAGACCCGCTTCCCA---G
CCCCGAGGGGACCCGACAGGCCCGGAGGAACCGAAGAAGAAGGTGGAGAGAGAGACAGAGACAGATCCGG
TCGATTAGTGAACGGATTCTTAGCACTTATCTGGGACGATCTGAGGAGCCTGTGTCTCTTCAGCTACCAC
CGCTTGAGAGACTTACTCTTGATTGTAACGAGGATTGTGGAACTTCTGGGACGCAGGGGGTGGGAAGCCC
TCAAATATTGGGGGAATCTCCTGCAGTATTGGAGTCAGGAACTAAAGAATAGTGCTGTTAGCTTGCTCAA
TGTCACAGCCATAGCAGTAGCTGAGGGGACAGATAGGGTTATAGAAGTATTACAAAGAGCTTTTAGAGCT
ATTCTCCACATACCTAGAAGAATAAGACAGGGCTTGGAAAGGGCTTTGCTA
>DQ976383 
ATGAGAGTGAAGGGGATCAGGAAGAGTTATCAGCAC---TTA------------TGGAGATGGGGCACCA
TGCTCCATGGGATATTGATGATCTGTAGTGCTACA------GAAAACTTGTGGGTCACAGTTTATTATGG
GGTACCTGTGTGGAAAGAAGCAACCACCACTCTATTTTGTGCATCAGATGCTAAAGCATATGACACAGAG
GTACATAATGTTTGGGCCACACATGCCTGTGTACCCACAGATCCCAACCCACAAGAAGTAGAATTGGAAA
ATGTGACAGAAAATTTTAACATGTGGAAAAATAACATGGTAGAACAGATGCATGAGGATATAATCAGTTT
ATGGGATCAAAGCCTAAAGCCATGTGTAAGATTAACCCCACTCTGTGTTATTTTAAATTGCACTGAC---
TTGAAGAATGAT------ACTACTACC------------ACTAGT---GGTGGCGGGGGAATA-------
--------ATGATGGAGAAAGGAGAAATAAAAAACTGCTCTTTCAGTATCAACACACGCGGAAGAAATAA
GGAGCAGAAAGACTATGCATTTTTTTATAAACTTGATGTAGTACCAATA------AATAAT---------
------------------AAT---------AATAGCTATAGGTTAATAAGTTGTAACACCTCAGTCATTA
CACAGGCCTGTCCAAAGGTATCCTTTGAGCCAATTCCCATACATTATTGTGCCCCGGCTGGTTTTGCGAT
TCTAAAGTGTAAAGATAAGAAGTTCAATGGAACAGGACCATGTAAAAATGTTAGCACAGTACAATGTACA
CATGGAATTAGGCCAGTAGTATCAACTCAGCTGCTGTTAAATGGCAGCCTAGCAGAAGAAGAGGTAGTAA
TTAGATCTGCCAATTTCAGTGACAATACTAAAACCATAATGGTACAGCTGAAAGAAGCTGTAGAAATTAA
TTGTACAAGACCCAACAACAATACAAGAAAAAGTATACCTATGGGACCAGGGAAAGCATTTTATACAACA
GGAGAAATAATAGGAGATATAAGACAAGCACATTGTAACCTTAGTATAACAAAATGGAATAACACTTTAA
AACAGATAGTTGAAAAATTAAGAGAACAATTTGAG---AATAAA---ACAATAATCTTTAATCAATCCGC
AGGAGGGGACCCAGAAATTGTAATGCACAGTTTTAATTGTGGAGGGGAGTTTTTCTACTGTAATTCAACA
CAACTGTTTAATAGTACT------TGGAGT------------------------AGTAATAGTACTTGGA
ATGAT---ACTCAAGGGTCA------------------AATAACCCTGAGGGAAATGAT------ACAAT
CACACTCACATGCAGAATAAAACAATTTATAAACATGTGGCAAGAAGTAGGAAAAGCAATGTATGCCCCT
CCCATCAGCGGACAGATTAGATGTTCATCAAATATTACAGGGCTGCTATTAACAAGAGAT---GGTGGT-
--------------------------ACTAACGAAATCAGCAACCAGACT------GAGATCTTCAGACC
TGGAGGAGGAGATATGAGGGACAATTGGAGAAGTGAATTATATAAATATAAAGTAGTAAAAATTGAACCA
TTAGGAGTAGCACCCACCAAGGCAAAGAGAAGAGTGGTGCAGAGAGAAAAAAGAGCAGCAGTGGGA---C
TAGGAGCTGTGTTCCTTGGGTTCTTGGGAGCAGCAGGAAGCACTATGGGCGCAGCGTCAATAACGCTGAC
GGCACAGGCCAGGCAATTATTGTCTGGTATAGTGCAACAGCAGAACAATCTGCTGAGGGCTATTGAGGCG
CAACAGCATCTGTTGCAACTCACAGTCTGGGGCATCAAGCAGCTCCAGGCAAGAGTCCTGGCTGTGGAAA
GATACCTAAAGGATCAACAGCTCCTGGGGATTTGGGGCTGCTCTGGAAAACTCATTTGCACCACTACTGT
GCCTTGGAATGCTAGTTGG---AGTAATAAATCTCTGGATAAGATTTGGAATAACATGACCTGGATGGAG
TGGGAAAGAGAAATTAATAATTACACAAGCTTAATATACAACTTAATTGAAGAATCGCAGAACCAACAAG
AAAAGAATGAACAAGAATTATTGGAATTGGATAAATGGGCAAGTTTGTGGAATTGGTTTGACATAACACA
ATGGCTGTGGTATATAAGGATATTCATAATGATAGTAGGAGGCTTGATAGGTTTAAGAATAGTTTTTGCT
GTACTTTCTATAGTGAATAGAGTTAGGCAGGGATACTCACCATTATCGTTTCAGACCCGCTTCCCA---G
CCCCGAGGGGACCCGACAGGCCCGGAGGAACCGAAGAAGAAGGTGGAGAGAGAGACAGAGACAGATCCGG
TCGATTAGTGAACGGATTCTTAGCACTTATCTGGGACGATCTGAGGAGCCTGTGTCTCTTCAGCTACCAC
CGCTTGAGAGACTTACTCTTGATTGTAACGAGGATTGTGGAACTTCTGGGACGCAGGGGGTGGGAAGCCC
TCAAATATTGGGGGAATCTCCTGCAGTATTGGAGTCAGGAACTAAAGAATAGTGCTGTTAGCTTGCTCAA
TGTCACAGCCATAGCAGTAGCTGAGGGGACAGATAGGGTTATAGAAGTATTACAAAGAGCTTTTAGAGCT
ATTCTCCACATACCTAGAAGAATAAGACAGGGCTTGGAAAGGGCTTTGCTA
>DQ976384 
ATGAGAGTGAAGGGGATCAGGAAGAGTTATCAGCAC---TTA------------TGGAGATGGGGCACCA
TGCTCCATGGGATATTGATGATCTGTAGTGCTACA------GAAAACTTGTGGGTCACAGTTTATTATGG
GGTACCTGTGTGGAAAGAAGCAACCACCACTCTATTTTGTGCATCAGATGCTAAAGCATATGATACAGAG
GTACATAATGTTTGGGCCACACATGCCTGTGTACCCACAGATCCCAACCCACAAGAAGTAGAATTGGAAA
ATGTGACAGAAAATTTTAACATGTGGAAAAATAACATGGTAGAACAGATGCATGAGGATATAATCAGTTT
ATGGGATCAAAGCCTAAAGCCATGTGTAAGATTAACCCCACTCTGTGTTATTTTAAATTGCACTGAC---
TTGAAGAATGAT------ACTACTACC------------ACTAGT---GGTGGCGGGGGAATA-------
--------ATGATGGAGAAAGGAGAAATAAAAAACTGCTCTTTCAGTATCAACACACGCGGAAGAAATAA
GGAGCAGAAAGACTATGCATTTTTTTATAAACTTGATGTAGTACCAATA------AATAAT---------
------------------AAT---------AATAGCTATAGGTTAATAAGTTGTAACACCTCAGTCATTA
CACAGGCCTGTCCAAAGGTATCCTTTGAGCCAATTCCCATACATTATTGTGCCCCGGCTGGTTTTGCGAT
TCTAAAGTGTAAAGATAAGAAGTTCAATGGAACAGGACCATGTAAAAATGTTAGCACAGTACAATGTACA
CATGGAATTAGGCCAGTAGTATCAACTCAGCTGCTGTTAAATGGCAGCCTAGCAGAAGAAGAGGTAGTAA
TTAGATCTGCCAATTTCAGTGACAATACTAAAACCATAATGGTACAGCTGAAAGAAGCTGTAGAAATTAA
TTGTACAAGACCCAACAACAATACAAGAAAAAGTATACCTATGGGACCAGGGAAAGCATTTTATACAACA
GGAGAAATAATAGGAGATATAAGACAAGCACATTGTAACCTTAGTATAACAAAATGGAATAACACTTTAA
AACAGATAGTTGAAAAATTAAGAGAACAATTTGAG---AATAAA---ACAATAATCTTTAATCAATCCGC
AGGAGGGGACCCAGAAATTGTAATGCACAGTTTTAATTGTGGAGGGGAGTTTTTCTACTGTAATTCAACA
CAACTGTTTAATAGTACT------TGGAGT------------------------AGTAATAGTACTTGGA
ATGAT---ACTCAAGGGTCA------------------AATAACCCTGAGGGAAATGAT------ACAAT
CACACTCACATGCAGAATAAAACAATTTATAAACATGTGGCAAGAAGTAGGAAAAGCAATGTATGCCCCT
CCCATCAGCGGACAGATTAGATGTTCATCAAATATTACAGGGCTGCTATTAACAAGAGAT---GGTGGT-
--------------------------ACTAACGAAATCAGCAACCAGACT------GAGATCTTCAGACC
TGGAGGAGGAGATATGAGGGACAATTGGAGAAGTGAATTATATAAATATAAAGTAGTAAAAATTGAACCA
TTAGGAGTAGCACCCACCAAGGCAAAGAGAAGAGTGGTGCAGAGAGAAAAAAGAGCAGCAGTGGGA---C
TAGGAGCTGTGTTCCTTGGGTTCTTGGGAGCAGCAGGAAGCACTATGGGCGCAGCGTCAATAACGCTGAC
GGCACAGGCCAGGCAATTATTGTCTGGTATAGTGCAACAGCAGAACAATCTGCTGAGGGCTATTGAGGCG
CAACAGCATCTGTTGCAACTCACAGTCTGGGGCATCAAGCAGCTCCAGGCAAGAGTCCTGGCTGTGGAAA
GATACCTAAAGGATCAACAGCTCCTGGGGATTTGGGGTTGCTCTGGAAAACTCATTTGCACCACTACTGT
GCCTTGGAATGCTAGTTGG---AGTAATAAATCTCTGGATAAGATTTGGAATAACATGACCTGGATGGAG
TGGGAAAGAGAAATTAATAATTACACAAGCTTAATATACAACTTAATTGAAGAATCGCAGAACCAACAAG
AAAAGAATGAACAAGAATTATTGGAATTGGATAAATGGGCAAGTTTGTGGAATTGGTTTGACATAACACA
ATGGCTGTGGTATATAAGGATATTCATAATGATAGTAGGAGGCTTGATAGGTTTAAGAATAGTTTTTGCT
GTACTTTCTATAGTGAATAGAGTTAGGCAGGGATACTCACCATTATCGTTTCAGACCCGCTTCCCA---G
CCCCGAGGGGACCCGACAGGCCCGGAGGAACCGAAGAAGAAGGTGGAGAGAGAGACAGAGACAGATCCGG
TCGATTAGTGAACGGATTCTTAGCACTTATCTGGGACGATCTGAGGAGCCTGTGTCTCTTCAGCTACCAC
CGCTTGAGAGACTTACTCTTGATTGTAACGAGAATTGTGGAACTTCTGGGACGCAGGGGGTGGGAAGCCC
TCAAATATTGGGGGAATCTCCTGCAGTATTGGAGTCAGGAACTAAAGAATAGTGCTGTTAGCTTGCTCAA
TGTCACAGCCATAGCAGTAGCTGAGGGGACAGATAGGGTTATAGAAGTATTACAAAGAGCTTTTAGAGCT
ATTCTCCACATACCTAGAAGAATAAGACAGGGCTTGGAAAGGGCTTTGCTA
>DQ976381 
ATGAGAGTGAAGGGGATCAGGAAGAGTTATCAGCAC---TTA------------TGGAGATGGGGCACCA
TGCTCCATGGGATATTGATGATCTGTAGTGCTACA------GAAAACTTGTGGGTCACAGTTTATTATGG
GGTACCTGTGTGGAAAGAAGCAACCACCACTCTATTTTGTGCATCAGATGCTAAAGCATATGATACAGAG
GTACATAATGTTTGGGCCACACATGCCTGTGTACCCACAGATCCCAACCCACAAGAAGTAGAATTGGAAA
ATGTGACAGAAAATTTTAACATGTGGAAAAATAACATGGTAGAACAGATGCATGAGGATATAATCAGTTT
ATGGGATCAAAGCCTAAAGCCATGTGTAAGATTAACCCCACTCTGTGTTATTTTAAATTGCACTGAC---
TTGAAGAATGAT------ACTACTACC------------ACTAGT---GGTGGCGGGGGAATA-------
--------ATGATGGAGAAAGGAGAAATAAAAAACTGCTCTTTCAGTATCAACACACGCGGAAGAAATAA
GGAGCAGAAAGACTATGCATTTTTTTATAAACTTGATGTAGTACCAATA------AATAAT---------
------------------AAT---------AATAGCTATAGGTTAATAAGTTGTAACACCTCAGTCATTA
CACAGGCCTGTCCAAAGGTATCCTTTGAGCCAATTCCCATACATTATTGTGCCCCGGCTGGTTTTGCGAT
TCTAAAGTGTAAAGATAAGAAGTTCAATGGAACAGGACCATGTAAAAATGTCAGCACAGTACAATGTACA
CATGGAATTAGGCCAGTAGTATCAACTCAGCTGCTGTTAAATGGCAGCCTAGCAGAAGAAGAGGTAGTAA
TTAGATCTGCCAATTTCAGTGACAATACTAAAACCATAATGGTACAGCTGAAAGAAGCTGTAGAAATTAA
TTGTACAAGACCCAACAACAATACAAGAAAAAGTATACCTATGGGACCAGGGAAAGCATTTTATACAACA
GGAGAAATAATAGGAGATATAAGACAAGCACATTGTAACCTTAGTATAACAAAATGGAATAACACTTTAA
AACAGATAGTTGAAAAATTAAGAGAACAATTTGAG---AATAAA---ACAATAATCTTTAATCAATCCGC
AGGAGGGGACCCAGAAATTGTAATGCACAGTTTTAATTGTGGAGGGGAGTTTTTCTACTGTAATTCAACA
CAACTGTTTAATAGTACT------TGGAGT------------------------AGTAATAGTACTTGGA
ATGAT---ACTCAAGGGTCA------------------AATAACCCTGAGGGAAATGAT------ACAAT
CACACTCACATGCAGAATAAAACAATTTATAAACATGTGGCAAGAAGTAGGAAAAGCAATGTATGCCCCT
CCCATCAGCGGACAGATTAGATGTTCATCAAATATTACAGGGCTGCTATTAACAAGAGAT---GGTGGT-
--------------------------ACTAACGAAATCAGCAACCAGACT------GAGATCTTCAGACC
TGGAGGAGGAGATATGAGGGACAATTGGAGAAGTGAATTATATAAATATAAAGTAGTAAAAATTGAACCA
TTAGGAGTAGCACCCACCAAGGCAAAGAGAAGAGTGGTGCAGAGAGAAAAAAGAGCAGCAGTGGGA---C
TAGGAGCTGTGTTCCTTGGGTTCTTGGGAGCAGCAGGAAGCACTATGGGCGCAGCGTCAATAACGCTGAC
GGCACAGGCCAGGCAATTATTGTCTGGTATAGTGCAACAGCAGAACAATCTGCTGAGGGCTATTGAGGCG
CAACAGCATCTGTTGCAACTCACAGTCTGGGGCATCAAGCAGCTCCAGGCAAGAGTCCTGGCTGTGGAAA
GATACCTAAAGGATCAACAGCTCCTGGGGATTTGGGGTTGCTCTGGAAAACTCATTTGCACCACTACTGT
GCCTTGGAATGCTAGTTGG---AGTAATAAATCTCTGGATAAGATTTGGAATAACATGACCTGGATGGAG
TGGGAAAGAGAAATTAATAATTACACAAGCTTAATATACAACTTAATTGAAGAATCGCAGAACCAACAAG
AAAAGAATGAACAAGAATTATTGGAATTGGATAAATGGGCAAGTTTGTGGAATTGGTTTGACATAACACA
ATGGCTGTGGTATATAAGGATATTCATAATGATAGTAGGAGGCTTGATAGGTTTAAGAATAGTTTTTGCT
GTACTTTCTATAGTAAATAGAGTTAGGCAGGGATACTCACCATTATCGTTTCAGACCCGCTTCCCA---G
CCCCGAGGGGACCCGACAGGCCCGGAGGAACCGAAGAAGAAGGTGGAGAGAGAGACAGAGACAGATCCGG
TCGATTAGTGAACGGATTCTTAGCACTTATCTGGGACGATCTGAGGAGCCTGTGTCTCTTCAGCTACCAC
CGCTTGAGAGACTTACTCTTGATTGTAACGAGGATTGTGGAACTTCTGGGACGCAGGGGGTGGGAAGCCC
TCAAATATTGGGGGAATCTCCTGCAGTATTGGAGTCAGGAACTAAAGAATAGTGCTGTTAGCTTGCTCAA
TGTCACAGCCATAGCAGTAGCTGAGGGGACAGATAGGGTTATAGAAGTATTACAAAGAGCTTTTAGAGCT
ATTCTCCACATACCTAGAAGAATAAGACAGGGCTTGGAAAGGGCTTTGCTA
>DQ976382 
ATGAGAGTGAAGGGGATCAGGAAGAGTTATCAGCAC---TTA------------TGGAGATGGGGCACCA
TGCTCCATGGGATATTGATGATCTGTAGTGCTACA------GAAAACTTGTGGGTCACAGTTTATTATGG
GGTACCTGTGTGGAAAGAAGCAACCACCACTCTATTTTGTGCATCAGATGCTAAAGCATATGATACAGAG
GTACATAATGTTTGGGCCACACATGCCTGTGTACCCACAGATCCCAACCCACAAGAAGTAGAATTGGAAA
ATGTGACAGAAAATTTTAACATGTGGAAAAATAACATGGTAGAACAGATGCATGAGGATATAATCAGTTT
ATGGGATCAAAGCCTAAAGCCATGTGTAAGATTAACCCCACTCTGTGTTATTTTAAATTGCACTGAC---
TTGAAGAATGAT------ACTACTACC------------ACTAGT---GGTGGCGGGGGAATA-------
--------ATGATGGAGAAAGGAGAAATAAAAAACTGCTCTTTCAGTATCAACACACGCGGAAGAAATAA
GGAGCAGAAAGACTATGCATTTTTTTATAAACTTGATGTAGTACCAATA------AATAAT---------
------------------AAT---------AATAGCTATAGGTTAATAAGTTGTAACACCTCAGTCATTA
CACAGGCCTGTCCAAAGGTATCCTTTGAGCCAATTCCCATACATTATTGTGCCCCGGCTGGTTTTGCGAT
TCTAAAGTGTAAAGATAAGAAGTTCAATGGAACAGGACCATGTAAAAATGTCAGCACAGTACAATGTACA
CATGGAATTAGGCCAGTAGTATCAACTCAGCTGCTGTTAAATGGCAGCCTAGCAGAAGAAGAGGTAGTAA
TTAGATCTGCCAATTTCAGTGACAATACTAAAACCATAATGGTACAGCTGAAAGAAGCTGTAGAAATTAA
TTGTACAAGACCCAACAACAATACAAGAAAAAGTATACCTATGGGACCAGGGAAAGCATTTTATACAACA
GGAGAAATAATAGGAGATATAAGACAAGCACATTGTAACCTTAGTATAACAAAATGGAATAACACTTTAA
AACAGATAGTTGAAAAATTAAGAGAACAATTTGAG---AATAAA---ACAATAATCTTTAATCAATCCGC
AGGAGGGGACCCAGAAATTGTAATGCACAGTTTTAATTGTGGAGGGGAGTTTTTCTACTGTAATTCAACA
CAACTGTTTAATAGTACT------TGGAGT------------------------AGTAATAGTACTTGGA
ATGAT---ACTCAAGGGTCA------------------AATAACCCTGAGGGAAATGAT------ACAAT
CACACTCACATGCAGAATAAAACAATTTATAAACATGTGGCAAGAAGTAGGAAAAGCAATGTATGCCCCT
CCCATCAGCGGACAGATTAGATGTTCATCAAATATTACAGGGCTGCTATTAACAAGAGAT---GGTGGT-
--------------------------ACTAACGAAATCAGCAACCAGACT------GAGATCTTCAGACC
TGGAGGAGGAGATATGAGGGACAATTGGAGAAGTGAATTATATAAATATAAAGTAGTAAAAATTGAACCA
TTAGGAGTAGCACCCACCAAGGCAAAGAGAAGAGTGGTGCAGAGAGAAAAAAGAGCAGCAGTGGGA---C
TAGGAGCTGTGTTCCTTGGGTTCTTGGGAGCAGCAGGAAGCACTATGGGCGCAGCGTCAATAACGCTGAC
GGCACAGGCCAGGCAATTATTGTCTGGTATAGTGCAACAGCAGAACAATCTGCTGAGGGCTATTGAGGCG
CAACAGCATCTGTTGCAACTCACAGTCTGGGGCATCAAGCAGCTCCAGGCAAGAGTCCTGGCTGTGGAAA
GATACCTAAAGGATCAACAGCTCCTGGGGATTTGGGGTTGCTCTGGAAAACTCATTTGCACCACTACTGT
GCCTTGGAATGCTAGTTGG---AGTAATAAATCTCTGGATAAGATTTGGAATAACATGACCTGGATGGAG
TGGGAAAGAGAAATTAATAATTACACAAGCTTAATATACAACTTAATTGAAGAATCGCAGAACCAACAAG
AAAAGAATGAACAAGAATTATTGGAATTGGATAAATGGGCAAGTTTGTGGAATTGGTTTGACATAACACA
ATGGCTGTGGTATATAAGGATATTCATAATGATAGTAGGAGGCTTGATAGGTTTAAGAATAGTTTTTGCT
GTACTTTCTATAGTAAATAGAGTTAGGCAGGGATACTCACCATTATCGTTTCAGACCCGCTTCCCA---G
CCCCGAGGGGACCCGACAGGCCCGGAGGAACCGAAGAAGAAGGTGGAGAGAGAGACAGAGACAGATCCGG
TCGATTAGTGAACGGATTCTTAGCACTTATCTGGGACGATCTGAGGAGCCTGTGTCTCTTCAGCTACCAC
CGCTTGAGAGACTTACTCTTGATTGTAACGAGGATTGTGGAACTTCTGGGACGCAGGGGGTGGGAAGCCC
TCAAATATTGGGGGAATCTCCTGCAGTATTGGAGCCAGGAACTAAAGAATAGTGCTGTTAGCTTGCTCAA
TGTCACAGCCATAGCAGTAGCTGAGGGGACAGATAGGGTTATAGAAGTATTACAAAGAGCTTTTAGAGCT
ATTCTCCACATACCTAGAAGAATAAGACAGGGCTTGGAAAGGGCTTTGCTA
>DQ976386 
ATGAGAGTGAAGGGGATCAGGAAGAGTTATCAGCAC---TTA------------TGGAGATGGGGCACCA
TGCTCCATGGGATATTGATGATCTGTAGTGCTACA------GAAAACTTGTGGGTCACAGTTTATTATGG
GGTACCTGTGTGGAAAGAAGCAACCACCACTCTATTTTGTGCATCAGATGCTAAAGCATATGATACAGAG
GTACATAATGTTTGGGCCACACATGCCTGTGTACCCACAGATCCCAACCCACAAGAAGTAGAATTGGAAA
ATGTGACAGAAAATTTTAACATGTGGAAAAATAACATGGTAGAACAGATGCATGAGGATATAATCAGTTT
ATGGGATCAAAGCCTAAAGCCATGTGTAAGATTAACCCCACTCTGTGTTATTTTAAATTGCACTGAC---
TTGAAGAATGAT------ACTACTACC------------ACTAGT---GGTGGCGGGGGAATA-------
--------ATGATGGAGAAAGGAGAAATAAAAAACTGCTCTTTCAGTATCAACACACGCGGAAGAAATAA
GGAGCAGAAAGACTATGCATTTTTTTATAAACTTGATGTAGTACCAATA------AATAAT---------
------------------AAT---------AATAGCTATAGGTTAATAAGTTGTAACACCTCAGTCATTA
CACAGGCCTGTCCAAAGGTATCCTTTGAGCCAATTCCCATACATTATTGTGCCCCGGCTGGTTTTGCGAT
TCTAAAGTGTAAAGATAAGAAGTTCAATGGAACAGGACCATGTAAAAATGTCAGCACAGTACAATGTACA
CATGGAATTAGGCCAGTAGTATCAACTCAGCTGCTGTTAAATGGCAGCCTAGCAGAAGAAGAGGTAGTAA
TTAGATCTGCCAATTTCAGTGACAATACTAAAACCATAATGGTACAGCTGAAAGAAGCTGTAGAAATTAA
TTGTACAAGGCCCAACAACAATACAAGAAAAAGTATACCTATGGGACCAGGGAAAGCATTTTATACAACA
GGGGAAATAATAGGAGATATAAGACAAGCACATTGTAACCTTAGTATAACAAAATGGAATAACAGTTTAA
AACAGATAGTTGAAAAATTAAGAGAACAATTTGAG---AATAAA---ACAATAATCTTTAATCAATCCGC
AGGAGGGGACCCAGAAATTGTAATGCACAGTTTTAATTGTGGAGGGGAGTTTTTCTACTGTAATTCAACA
CAACTGTTTAATAGTACT------TGGAGT------------------------AGTAATAGTACTTGGA
ATGAT---ACTCAAGGGTCA------------------AATAACCCTGAGGGAAATGAT------ACAAT
CACACTCACATGCAGAATAAAACAATTTATAAACATGTGGCAAGAAGTAGGAAAAGCAATGTATGCCCCT
CCCATCAGCGGACAGATTAGATGTTCATCAAATATTACAGGGCTGCTATTAACAAGAGAT---GGTGGT-
--------------------------ACTAACGAAATCAGCAACCAGACT------GAGATCTTCAGACC
TGGAGGAGGAGATATGAGGGACAATTGGAGAAGTGAATTATATAAATATAAAGTAGTAAAAATTGAACCA
TTAGGAGTAGCACCCACCAAGGCAAAGAGAAGAGTGGTGCAGAGAGAAAAAAGAGCAGCAGTGGGA---C
TAGGAGCTGTGTTCCTTGGGTTCTTGGGAGCAGCAGGAAGCACTATGGGCGCAGCGTCAATAACGCTGAC
GGCACAGGCCAGGCAATTATTGTCTGGTATAGTGCAACAGCAGAACAATCTGCTGAGGGCTATTGAGGCG
CAACAGCATCTGTTGCAACTCACAGTCTGGGGCATCAAGCAGCTCCAGGCAAGAGTCCTGGCTGTGGAAA
GATACCTAAAGGATCAACAGCTCCTGGGGATTTGGGGTTGCTCTGGAAAACTCATTTGCACCACTACTGT
GCCTTGGAATGCTAGTTGG---AGTAATAAATCTCTGGATAAAATTTGGAATAACATGACCTGGATGGAG
TGGGAAAGAGAAATTAATAATTACACAAGCTTAATATACAACTTAATTGAAGAATCGCAGAACCAACAAG
AAAGGAATGAACAAGAATTATTGGAATTGGATAAATGGGCAAGTTTGTGGAATTGGTTTGACATAACACA
ATGGCTGTGGTATATAAGGATATTCATAATGATAGTAGGAGGCTTGATAGGTTTAAGAATAGTTTTTGCT
GTACTTTCTATAGTGAATAGAGTTAGGCAGGGATACTCACCATTATCGTTTCAGACCCGCTTCCCA---G
CCCCGAGGGGACCCGACAGGCCCGGAGGAACCGAAGAAGAAGGTGGAGAGAGAGACAGAGACAGATCCGG
TCGATTAGTGAACGGATTCTTAGCACTTATCTGGGACGATCTGAGGAGCCTGTGTCTCTTCAGCTACCAC
CGCTTGAGAGACTTACTCTTGATTGTAACGAGGATTGTGGAACTTCTGGGACGCAGGGGGTGGGAAGCCC
TCAAATATTGGGGGAATCTCCTGCAGTATTGGAGTCAGGAACTAAAGAATAGTGCTGTTAGCTTGCTCAA
TGTCACAGCCATAGCAGTAGCTGAGGGGACAGATAGGGTTATAGAAGTATTACAAAGAGCTTTTAGAGCT
ATTCTCCACATACCTAGAAGAATAAGACAGGGCTTGGAAAGGGCTTTGCTA
>U34604 
ATGAAAGTGAAGGAGACCAGGAAGAATTATCAGCAC---TTG------------TGGAGATGGGGCACCA
TGCTCCTTGGGATGTTGATGATCTGTAGTGCTGCA------GAACAATTGTGGGTCACAGTCTATTATGG
GGTACCTGTGTGGAAAGAAGCAACTACCACTCTATTCTGTGCATCAGATGCTAAAGCATCTGATACAGAG
GTACATAATGTTTGGGCCACACATGCCTGTGTACCCACAGACCCCAACCCACAAGAAGTAGCATTGGAAA
ATGTGACAGAAGATTTTGACATGTGGAAAAATAACATGGTAGAACAGATGCATGAGGATATAATCAATTT
ATGGGATCAAAGCCTAAAGCCATGTGTAAAATTAACCCCACTCTGTGTTACTTTAAATTGCACTGAT---
TTTGGGAATGCT------ACTAATACC------------ACTAGT---AGTAGCGGGGTT----------
--------ATAATAGAGAAAGGAGAAATAAAAAACTGCTCTTTCAAGATCAACACAAACATGAAAGATAA
GGCGCAGATAGAATATGCACTTTTTTATAAACTTGATGTAGTACCAATA------GATAATAATAAT---
---------------ACTAATACCAGCTATACCAGCTATAGGTTGATAAGTTGTAACACCTCAGTCATTA
CACAGGCCTGTCCAAAGGTATCCTTTGAGCCAATTCCCATACATTTTTGTACCCCTGCTGGTTTTGCGCT
TCTAAAATGTAATGATAAGAAGTTCAATGGAACAGGACCATGTAAAAATGTCAGCACCGTACAATGTACA
CATGGAATTAGGCCAGTAGTATCAACTCAACTGCTGTTAAATGGCAGTCTAGCAGAAGAAGAGGTAGTAA
TTAGATCTGCCAATTTCTCGAACAATGCTAAAACCATAATAGTACAGCTGAATGAATCTGTAGCAATTAA
TTGTACAAGACCCAACAACAATACAAGAAAAGGTATACATATAGGACCAGGGAAAGCATTTTATGCAACA
GGACAAATAATAGGAGATATAAGACAAGCACATTGTAACCTTAGTAGAGCAAAATGGAATAACACTTTAA
AACAGATAGTTAGCAAATTAAGAAAACAATTTGGG---AATAAA---ACAATAGTCTTTAGTCAACCCTT
AGGAGGGGACCCAGAAATTGTAATGCACAGTTTTAATTGTGGAGGGGAATTTTTCTACTGTAATTCAACA
CAACTGTTTAATAGTACT------TGGAAT------------------------------GATACTGGGA
ATGTT---ACTGAAAGGTCA------------------AATAACAATGAA---------------AATAT
CACACTCCCATGCAGAATAAAACAAATTATAAACATGTGGCAGGGAGTAGGAAAAGCAATGTATGCCCCT
CCCATCAGTGGACAAATTAGATGTTCATCAAATATTACAGGGCTGCTATTAACAAGAGAT---GGTGGT-
-----------------AAGGAC---GAGAACAAGACTGGG------ACT------GAGATCTTCAGACC
TGGAGGAGGAGATATGAAGGATAATTGGAGAAGTGAATTATATAAATATAAAGTAGTAAAAATTGAACCA
TTAGGAGTAGCACCCACCAGGGCAAAGAGAAGAGTGGTGCAGAGAGAAAAAAGA---GCAGTGGGA---A
TAGGAGCGTTGTTCCTTGGGTTCTTGGGAGCAGCAGGAAGCACTATGGGCGCAGCGTCAATAACGCTGAC
GGTACAGGCCAGACAATTATTGTCTGGTATAGTGCAACAGCAGAACAATTTGCTGAGGGCTATTGAGGCG
CAACAGCATCTGTTGCAACTCACAGTCTGGGGCATCAAGCAGCTCCAGGCAAGAGTCCTGGCTGTGGAAA
GATACCTAAAGGATCAACAGCTCCTGGGGATTTGGGGTTGCTCTGGAAAACTCATCTGCACCACTGCTGT
GCCTTGGAATGCTAGTTGG---AGTAATAAATCTCTGGATAAGATTTGGAATAACATGACCTGGATGGAG
TGGGACAGAGAAGTTAGCAATTACACAAGCTTGATATACACCTTAATTGAAGAATCGCAAAACCAACAAG
AAAAGAATGAACAAGAATTATTGGAATTAGATAAATGGGCAAGTTTGTGGAATTGGTTTGACATAACAAA
ATGGCTGTGGTATATAAAAATATTCATAATGATAGTAGGAGGCTTGGTAGGTTTAAGAATAATTTTTGCT
GTACTTTCTATAGTGAATAGAGTTAGGCAGGGATACTCACCATTATCGTTTCAGACCCGCCTCCCA---G
CCCCGAGGGGACCCGACAGGCCCGAAGGAATCGAAGAAGAAGGTGGAGAGAGAGACAGAGACAGATCCGG
TCGATTAGTGAACGGATTCTTAGCACTTATCTGGGACGATCTGCGGAGCCTGTGCCTCTTCAGCTACCAC
CGCTTGAGAGACTTACTCTTGATTGTGACGAGGATTGTGGAACTTCTGGGACGCAGGGGGTGGGAAGTCC
TCAAATATTGGTGGAATCTCCTGCAGTATTGGAGTCAGGAACTAAAGAATAGTGCTGTTAGTTTGCTTAA
TGCCACAGCTATAGCAGTAGCTGAGGGGACAGATAGGGTTATAGAAGTAGTGCAAAGAGCTTGTAGAGCT
GTTCTCCACATACCTGTAAGAATAAGACAGGGTCTGGAAAGGGCTTTGCTA
>U69584 
ATGAAAGCGAAGGAGACCAGGAAGAATTATCAGCAC---TTG------------TGGAGATGGGGCATCA
CGCTCCTTGGGATGTTGATGATCTGTAGTGCTGCA------GAACAATTGTGGGTCACAGTCTATTATGG
GGTACCTGTGTGGAAAGAAGCAACCACCACCCTATTTTGTGCATCAGATGCTAAAGCATATGATACAGAG
GTGCATAATGTTTGGGCCACACATGCCTGTGTACCCACAGACCCCAACCCACAAGAAGTAGTATTGGAAA
ATGTGACAGAAAATTTTAACATGTGGAAAAATAACATGGTAGAACAGATGCATGAGGATATAATCAGTTT
ATGGGATCAAAGCCTAAAGCCATGTGTAAAGTTAACCCCACTCTGTGTTACTTTAAATTGCACTGATGAT
TTAAAAAATGCT------ACTGTAAAAAATGCTACTAATACCAATAATAGTAGCTGGGGA----------
--------GGGATGGAGAGAGGAGAAATAAAAAACTGCTCTTTCAATATCACCACTAGCATAAGAGATAA
GGTGCAGAAAGAATATGCACTTTTTTATAAACTTGATGTAGTACCAATA------GATAATGCTGAT---
------AATAATAATATTACTACTAACTATACCAGCTATAGATTGATAAGTTGTAACACCTCAGTCATTA
CACAGGCCTGTCCAAAGGTATCCTTTGAGCCAATTCCCATACATTATTGTGCCCCGGCTGGTTTTGCGAT
TCTAAAGTGTAACGATAAGAAGTTCAATGGAACAGGACCATGTACAAATGTCAGCACAGTACAATGTACA
CATGGAATTAGGCCAGTAGTATCAACTCAACTGCTGTTAAATGGCAGTCTAGCAGAAAAAGAGGTAGTAA
TTAGATCTGAAAATTTCACGAACAATGCCAAAACCATAATAGTACAGCTGGATGAATCTGTAGTAATTAA
TTGTACAAGACCCAACAACAATACAAGAAAAAGTATACATATAGGACCAGGGAGAGCATTTTATACAACA
GGAGAAATAATAGGAGATATAAGACAAGCTCATTGTACCCTTAATAGAACAGAATGGAATAACACTTTAG
CAAAGATAACTGAAAAATTAAGAGAACAATTTGGG---AATAACATAACAATAGTCTTTAATCACTCCTC
GGGAGGGGACCCAGAAATTGTAATGCACAGTTTTATTTGTGGAGGGGAATTTTTCTACTGTAATACATCA
CAACTGTTTAATAGTACT------TGGAAT------------------------------AGTACTGGGA
ATAAT---ATTAGCGAGTCA------------------GATAACACTGAAAGAAAT------------AT
CACACTCCCATGCAGAATAAAACAAATTATAAACCTGTGGCAGGAAGTAGGAAAAGCAATGTATGCCCCT
CCCATCAGAGGACAAATTAGATGTTCATCAAATATTACAGGGCTGCTATTAACAAGAGAT---GGTGGT-
-----------------AGTAACACGGACGAGAACAGG---------ACC------GAGATCTTCAGACC
TGGAGGAGGAGATATGAGGGACAATTGGAGAAGTGAATTATATAAATATAAAGTAGTAAAAATTGAACCA
TTAGGAGTAGCACCCACCAAGGCAAAGAGAAGAGTGGTGCAGAGAGAAAAAAGA---GCAGTGGGAACAA
TAGGAGCTATGTTCCTTGGGTTCTTGGGAGCAGCAGGAAGCACTATGGGCGCAGCGTCGATGACGCTGAC
GGTACAGGCCAGACTATTATTGTCTGGTATAGTGCAACAGCAGAACAATTTGCTGAGGGCTATTGAGGCG
CAACAGCATCTGTTGCAACTCACAGTCTGGGGCATCAAGCAGCTCCAGGCAAGAGTCCTGGCTGTGGAAA
GATACCTAAAGGATCAACAGCTCCTAGGGATTTGGGGTTGCTCTGGAAAACTCATTTGCACCACTGCTGT
GCCTTGGAATGCTAGTTGG---AGTAATAAATCTCTGGATGAGATTTGGGATAACATGACCTGGATGGAA
TGGGAAAGAGAAATTGACAATTACACAAACCTAATATACACCTTAATTGAAGAATACCGGAACCAGCAAG
AAAAGAATGAACAAGCATTATTGGAATTAGATAAATGGGCAAGTTTGTGGAATTGGTTTAACATAACAAA
TTGGCTGTGGTATATAAAAATATTCATAATGATAGTAGGAGGCTTGGTAGGTTTAAGAATAGTCTTTACT
GTACTTTCTATAGTGAATAGAGTTAGGAAGGGATACTCACCATTATCGTTTCAGACCCGCCTCCCA---A
CCCCGAGGGGACCCGACAGGCCCGAAGGAATCGAAGAAGAAGGTGGAGAGCGAGACAGAGACAGATCCGG
TCTCTTAGTGGATGGATTCTTAGCACTTATCTGGGTCGACCTGCGGAGCCTGTGCCTCTTCAGCTACCAC
CGATTGAGAGACTTACTCTTGATTGTAGCGAGGATTGTGGAACTTCTGGGACGCAGGGGGTGGGAAGTCC
TCAAATATTGGTGGAATCTCCTGCAGTATTGGAGTCAGGAACTAAAGAATAGTGCAGTTAGCTTGCTCAA
TGCCACAGCTATAGCAGTAGCTGAGGGGACAGATAGGGTTATAGAAGTATTACAAAGAGCTTGTAGAGCT
ATCCTCCACATACCTACAAGAATAAGACAGGGCTTGGAAAGGGCTTTGCTA
>GU455427 
ATGAGAGTGAAGGAGATCAGGAAGAATTAC---------TTG------------TGGAGATGGGGCACCA
TGCTCCTTGGGATATTGATGATCTGTAGTGCTGCA------GAAAAATTGTGGGTCACAGTCTATTATGG
GGTACCTGTGTGGAAAGAAGCAAACACCACTCTATTTTGTGCGTCAGATGCTAAAGCATATGATACAGAG
GTACATAATGTTTGGGCCACACATGCCTGTGTACCCACAGACCCCAACCCACAAGAAGTAGTATTGGGAA
ATGTGTCAGAAAATTTTAACGTGTGGAAAAATAACATGGTAGAACAGATGCATGAGGATATAATCAGTTT
ATGGGATCAAAGCCTAAAGCCATGTGTAAAATTAACCCCACTCTGTGTTACTTTAAATTGCACTGAT---
TTGGGGAATGCT------ACCACTAGT---------------------AGTAGCGGGGGA----------
--------ATGATGGAGAGAGGAGAAATAAAAAATTGCTCTTTCAATATCACCACAAGCATAAGAGGTAA
GGTGCAGAAAGAATATGCCTTTTTCTATAAACTTGATGTAGTACCAATA------GATAAT---GAT---
------------------AAT---------ACCAGCTATAGGTTGATAAGTTGTAACACCTCAGTCATTA
CACAGGCCTGTCCAAAGGTAACCTTTGAGCCAATTCCCATACATTATTGTGCCCCGGCTGGTTTTGCGAT
TCTAAAGTGTAAAGAGAAGAAGTTCAATGGAAAAGGACTATGTACAAATGTCAGCACAGTACAATGTACA
CATGGAATTAGGCCAGTAGTATCAACTCAACTGCTGTTAAATGGCAGTCTAGCAGAAGAAGAGGTAGTAA
TTAGATCTGACAATTTCACGAATAATGCTAAAACCATAATAGTACAGCTGAACAAACCTGTAGAAATTAA
TTGTACAAGACCCAACAACAATACAAGAAAAAGTATACCTATAGGACCAGGGAGAGCATTTTATACAACA
GGAGAAATAATAGGAGATATAAGACAAGCACACTGTAACCTTAGTAGAGCAAAATGGAATGACACTTTAG
AACAGATAGTTAAAAAATTAAGAGAACAATGGGGG---AATAAA---ACAATAGTCTTTAATCAATCCTC
AGGAGGGGACCCAGAAATTGTAACGCACAGTTTTAATTGTGGAGGGGAATTTTTCTACTGTAATACTACA
CAACTGTTTAATAGTACT------TGGAAT---------------------------GATACTACTTTGA
ATGAT---AATAAAGAGTCA------------------AATAACACTGAAAAA------------ATTAT
CACACTTCCATGCAGAATAAAACAAATTATAAACATGTGGCAGGAAGTAGGAAAAGCAATGTATGCCCCT
CCCATCGGAGGACAAATTAGATGTTCATCAAAAATTACAGGGCTGCTATTAACAAGAGAT---GGTGGT-
-----------------AATGAC---GAGAACAGG------------ACC------GAGATCTTCAGACC
TGGAGGAGGAGATATGAGGGACAATTGGAGAAGTGAATTATATAAATATAAAGTAGTAAAAATTGAACCA
TTAGGAGTAGCACCCACGAAGGCAAAGAGAAGAGTGGTGCAGAGAGAAAAAAGA---GCAGTGGGA---C
TAGGAGCTATGTTCCTTGGGTTCTTGGGAGCAGCAGGAAGCACTATGGGCGCAGCGTCAATAACGCTGAC
GGTACAGGCCAGACAATTATTGTCTGGTATAGTGCAACAGCAGAACAATTTGCTGAGGGCTATTGAGGCG
CAACAGCATCTGTTGCAACTCACAGTCTGGGGCATCAAGCAGCTCCAGGCAAGAGTCCTGGCTGTGGAAA
GATACCTAAAGGATCAACAGCTCCTGGGGATTTGGGGTTGCTCTGGAAAACTCATTTGCACCACTGCTGT
GCCTTGGAATGCTAGCTGG---AGTAATAAATCTCTGAATGAGATTTGGGATAGCATGACCTGGATGGAG
TGGGAAAAAGAAATTGACAATTACACAAGCTTAATATACACTTTAATTGAAGAATCACAGAACCAACAAG
AAAAGAATGAGCAAGAATTATTGGAATTAGATAAATGGGCAAGTTTGTGGAATTGGTTTGATATAACAAA
CTGGCTGTGGTATATAAGAATATTCATAATGATAGTAGGAGGCTTGGTAGGTTTAAGAATAGTTTTTGCT
GTACTTTCTATAGTGAATAGAGTTAGGCAGGGATACTCACCATTATCGTTTCAGACCCGCCTCCCA---G
CCCCGAGGGGACCCGACAGGCCCGAAGGAATCGAAGAAGAAGATGGAGAGAGAGACAGAGACAGATCCGG
TCTATTAGTGGATGGATTCTTAGCACTTATCTGGGACGACCTGCGGAGCCTGTGCCTCTTCAGCTACCAC
CGCTTGAGAGACTTACTCTTGATTGTAACGAGGATTGTGGAACTTCTGGGACGCAGGGGGTGGGAAGCCC
TCAAATATTGGTGGAATCTCCTACAGTATTGGAGTCAGGAACTAAAGAATAGTGCTGTTAGCTTGCTCAA
TGCCACAGCCATAGCAGTAGCTGAGGGGACAGATAGGGTTATAGAAGTATTACAAAGAGCTTATAGAGCT
ATACTCCACATACCTAACAGAATAAGACAGGGCTTGGAAAGGGCTTTGCTA
>GU455437 
ATGAGAGTGAAGGAGATCAGG---AATTAC---------TTG------------TGGAGATGGGGCACCA
TGCTCCTTGGGATGTTGATGATCTGTAGTGCTGCA------GAAAAATTGTGGGTCACAGTCTATTATGG
GGTACCTGTGTGGAAAGAAGCAAACACCACTCTATTCTGTGCATCAGATGCTAAAGCATATAGCACAGAG
GTACATAATGTTTGGGCCACACATGCCTGTGTGCCCACAGACCCCAACCCACAAGAAGTAGTATTGGAAA
ATGTGACAGAAAATTTTAACATGTGGAAAAATAACATGGTAGAACAGATGCATGAGGACATAATCAATTT
ATGGGATCAAAGCCTAAAGCCATGTGTAAAATTAACTCCACTCTGTGTTACTTTAAACTGCACTGAT---
GTGGGGAATGCT------ACTAATACC------------AATAGT---AGTAGCGAGGGA----------
--------CTGATGGAGAGAGGAGAAATAAAAAATTGCTCTTTCAATATCACCACAAGCAGAAAAGGTAA
GGTGCAGAAAGAATATGCCTTTTTCTATAAACTTGATGTAGTACCAATA------GATAAT---GAT---
------------------AAT---------GCCAGCTATAGGTTGATAAGTTGTAACACCTCAGTCATTA
CACAGGCCTGTCCAAAGGTAACCTTTGAGCCAATTCCTATACATTATTGTGCCCCGGCTGGTTTTGCGAT
TCTAAAGTGTAAAGATAAGAAGTTCAATGGAACAGGACCATGTAAAAATGTCAGCACAGTACAATGTACA
CATGGAATTAGGCCAGTAGTATCAACTCAACTGCTGTTAAATGGCAGTCTAGCAGAAGAAGAGGTAGTAA
TTAGATCTGCCAATTTCTCGGACAATGCTAAAACCATAATAGTACAGCTGAATGAATCTGTAGTAATTAA
TTGTACAAGACCCAACAACAATACAAGAAAAAGTATACCTATAGGACCAGGGAGAGCCTTTTATGCAACA
GGAGACATAATAGGAGATATAAGACAAGCACATTGTAACCTTAGTATAGTAAAATGGAATAACACTTTAA
AACAGATAGCTAGAAAATTAAGAGAACAATGGGGG---AATAAA---ACAATAGTCTTTAATCAATCCTC
AGGAGGGGACCCAGAAATTGTAATGCACACTTTTAATTGTGCAGGGGAATTTTTCTACTGTAATACTACA
CGACTGTTTAATAGTACT------TGGAAT---------------------------GATACTACTTTGA
ATGAT---ACTCAAGGGTCA------------------AATACCACTGAAGAA------------ATTAT
CACACTTCCATGCAGAATAAAACAAATTATAAATATGTGGCAGGAAGTAGGAAAAGCAATGTATGCCCCT
CCCATCAAAGGACAAATTAGATGTTTATCAAATATTACAGGGCTGCTATTAACAAGAGAT---GGTGGT-
-----------------AATAACAATGACACAAACAAC---------ACC------GAGATCTTCAGACC
TGGAGGAGGAGATATGAGGGACAATTGGAGAAGTGAATTATATAAATATAAAGTAGTGAAAATTGAACCA
TTAGGAGTAGCACCCACCAAGGCAAAGAGAAGAGTGGTGCAGAGAGAAAAAAGA---GCAGTGGGA---C
TAGGAGCTATGTTCCTTGGGTTCTTGGGAGCAGCAGGAAGCACTATGGGCGCAGCGTCAATGATGCTGAC
GGTACAGGCCAGACAATTATTGTCTGGTATAGTGCAACAGCAGAACAATTTGCTGAGGGCTATTGAGGCG
CAACAACATCTGTTGCAACTCACAGTCTGGGGCATCAAGCAGCTCCAGGCAAGAGTCCTGGCTGTGGAAA
GATACCTAAAGGATCAACAGCTCCTGGGGATTTGGGGTTGCTCTGGAAAACTCATTTGCACCACTGCTGT
GCCTTGGAATGCTAGTTGG---AGTAATAAATCTCTGGATAAGATTTGGAATAACATGACCTGGATGGAG
TGGGAAAAAGAAATTGACAATTACACAAGCTTAATATACACTTTAATTGAAGAATCGCAGAACCAACAAG
AAAAGAATGAGCAAGAATTATTGGAATTAGATAAATGGGCAAGTTTGTGGAATTGGTTTGACATAACAAA
CTGGCTGTGGTATATAAGAATATTCATAATGATAGTAGGAGGCTTGGTAGGTTTAAGAATAGTTTTTGCT
GTACTTTCTATAGTGAATAGAGTTAGGCAGGGATACTCACCATTATCGTTTCAGACCCGCCTCCCA---G
CCCCGAGGGGACCCGACAGGCCCGAAGGAATCGAAGAAGAAGGTGGAGAGAGAGACAGAGACAGATCCGG
TCTATTAGTGAACGGATTCTTGGCACTTATCTGGGACGACCTGCGGAGCCTGTGCCTCTTCAGCTACCAC
CGCTTGAGAGACTTACTCTTGATTGTAACGAGGATTGTGGAACTTCTGGGACGCAGGGGGTGGGAAGCCC
TCAAATATTGGTGGAATCTCCTACAGTATTGGAGGCAGGAACTAAAGAATAGTGCTGTTAGCTTGCTCAA
TGCCACAGCCATAGCAGTAGCTGAGGGGACAGATAGGATTATAGAAGCATTACAAAGAGCTTATAGAGCT
ATACTCCACATACCTACAAGAATAAGACAGGGCTTGGAAAGGGCTTTGCTA
>GU455429 
ATGAGAGTGAAGGAGATCAGGAAGAGTTAC---------TTG------------TGGAGATGGGGCACCA
TGCTCCTTGGGATGTTGATGATCTGTAGTGCTGCA------GAACAATTGTGGGTCACAGTCTATTATGG
GGTACCTGTGTGGAAAGAAGCAAACACCACTCTATTTTGTGCGTCAGATGCTAAAGCATATGATACAGAG
GTACATAATGTTTGGGCCACACATGCCTGTGTGCCCACAGACCCCAACCCACAAGAAGTAGTATTGAAAA
ATGTGACAGAAAATTTTAACATGTGGAAAAATAACATGGTAGAACAGATGCATGAGGATATAATCAGTTT
ATGGGATCAAAGCCTAAAGCCATGTGTAAAATTAACTCCACTCTGTGTTACTTTAAACTGCACTGAT---
TTGAAGAATGCT------ACTAATGCC------------ACTAGT---AGTAGCGAGAGA----------
--------ACGGTGGAGGGAGGAGAAATAAAAAACTGCTCTTTCAATATCACCACAAGCCTAAGAGATAA
GGTGCAGAAAGAATATGCACTTTTCTATAAACTTGATGTAGTACCAATA------GATAATGATGAT---
------------------AAT---------ACCAGTTATAGGTTGATAAGTTGTAATACCTCAGTCATTA
CACAGGCCTGTCCAAAGGTAACCTTTGAGCCAATTCCCATACATTATTGTGCCCCGGCTGGTTTTGCGAT
TCTAAAGTGTAAAGATAAGAAGTTCAATGGGACAGGACCATGTACAAATGTCAGCACAGTACAATGTACA
CATGGAATTAGGCCAGTAGTATCAACTCAACTGCTGTTAAATGGCAGTCTAGCAGAAGAAGAGGTAGTAA
TTAGGTCTGACAATTTCTCGGACAATGCTAAAACCATAATAGTACAGCTGAAAGAACCTGTAGAAATTAA
TTGTACAAGACCCAACAACAATACAAGAAAAAGTATACCTATAGGACCAGGGAGAGCATTTTATGCAACA
GGAGAAATAATAGGAAATATAAGACAAGCACATTGTAACCTTAGTATAGCAAAATGGAATAACACTTTAA
GACAGATAGCTAGAAAATTAAGAGAACAATTGGGG---AATCAAACAACAATAGTCTTTAATCAATCCTC
AGGAGGGGACCCAGAAATTGTAATGCACAGTTTTAATTGTGGAGGGGAATTTTTCTACTGTAATACTACA
AAACTGTTTAATAGTACT------TGGACT------------------------------------TGGA
ATGAT---ACTGAAAGGTCA------------------AATGATACTGAAGGAAATATC------ACACT
CACACTCCCATGCAGAATAAAACAAATTATAAACATGTGGCAGGAAGTAGGAAAAGCAATGTATGCCCCT
CCCATCAGAGGACAAATTAGATGTTTATCAAATATTACAGGGCTGCTATTAACAAGAGAT---GGTGGT-
-----------------AATAACAATGACACGAACGGG---------ACC------GAGATCTTCAGACC
TGGAGGAGGAGATATGAGGGACAATTGGAGAAGTGAATTATATAAATATAAAGTAGTAAAAATTGAACCA
TTAGGAGTAGCACCCACCAGGGCAAAGAGAAGAGTGGTGCAGAGAGAAAAAAGA---GCAGCGGGA---C
TAGGAGCTTTGTTCCTTGGGTTCTTGGGAGCAGCAGGAAGCACTATGGGCGCAGCGTCAATAACGCTGAC
GGTACAGGCCAGACAATTATTGTCTGGTATAGTGCAACAGCAGAACAATTTGCTGAGGGCTATTGAGGCG
CAACAACATCTGTTGCAACTCACAGTCTGGGGCATCAAGCAGCTCCAGGCAAGAGTCCTGGCTGTGGAAA
GATACCTAAAGGATCAACAGCTCCTGGGGATTTGGGGTTGCTCTGGAAAACTCATTTGCACCACTGCTGT
GCCTTGGAATGCTAGTTGG---AGTAATAAATCTCTGGATAAGATTTGGGATAACATGACCTGGATGGAG
TGGGAAAGAGAAATTGAAAATTACACAAGCTTAATATACACTTTAATTGAAAAATCACAGAACCAACAAG
AAAAGAATGAGCAAGAACTATTGGAATTAGATAAATGGGCAAGTTTGTGGAATTGGTTTGACATAACAAA
CTGGCTGTGGTATATAAGAATATTCATAATGATAGTAGGAGGCTTGGTAGGTTTAAGAATAGTTTTTGCT
GTACTTTCTATAGTGAATAGAGTTAGGCAGGGATACTCACCATTATCGTTTCAGACCCGCCTCCCA---G
CCCCGAGGGGACCCGACAGGCCCGAAGGAATCGAAGAAGAAGGTGGAGAGAGAGACAGAGACAGATCCGG
TCCATTAGTGGATGGATTCTTAGCACTTATCTGGGTCGACCTGCGGAGCCTGTGCCTCTTCAGCTACCAC
CGCTTGAGAGACTTACTCTTGATTGTAACGAGGATTGTGGAACTTCTGGGACGCAGGGGGTGGGAAGCCC
TCAAATATTGGTGGAATCTCCTACAGTATTGGAGTCAGGAACTAAAGAATAGTGCTGTTAGCTTGCTCAA
TGCCACAGCCATAACAGTAGCTGAGGGGACAGATAGGATTATAGAAGCATTACAAAGAGCTTATAGAGCT
ATACTCCACATACCTACAAGAATAAGACAGGGCTTGGAAAGGGCTTTGCTA
>AY835749 
ATGAGAGTGGAGGAGATCAGGAAGAATTATCAGCAC---TTG------------TGGAGATGGGGCACGA
CGCTCCTTGGGATATTAATGATCTGTAGTGCTGCA------GGACAATTGTGGGTCACAGTCTATTATGG
GGTACCTGTGTGGAAAGAAGCAACCACCACTCTATTTTGTGCTTCAGATGCTAAAGCATATGACACAGAG
GTGCATAATGTTTGGGCCACACATGCCTGTGTACCCACAGACCCCAACCCACAAGAAGTAGTATTGAAAA
ATGTGACAGAAAATTTTAACATGTGGAAAAATAACATGGTAGAACAGATGCATGAGGATGTAATCAGTTT
ATGGGATCAAAGCCTAAAGCCATGTGTAAAATTAACCCCACTCTGTGTTACCTTAAATTGTACTGACTTC
TCGAGGAATGGT------ACTAAGACC------------AATAGT---AGTAGCGAGAGA----------
--------ACAATGGAGAAAGGAGAAGTAAAAAACTGCTCTTTCAATATCACCACAAGCATAAGAGATAA
GGTGCAGAAAGAATATGCGCTTTTTTATAAACTTGATGTAGTACCAATA------GATGAT---GAT---
------------------AAT---------ACTAGCTATAGGTTGATAAGTTGTAACACCTCAGTCATTA
CACAAGCCTGTCCAAAGGTATCCTTTGAGCCAATTCCCATACATTATTGTACCCCGGCTGGTTTTGCGCT
TCTAAAGTGTAATGATAAGAAGTTCAATGGAACAGGACCATGCGAAAATGTCAGCACAGTACAATGTACA
CATGGAATTAGACCAGTAGTATCAACTCAACTGCTGTTAAATGGCAGTCTAGCAGAAGAAGATGTAGTAA
TTAGATCTGCCAATTTCACGGACAATACTAAAAACATAATAGTACAGCTGAATGAATCTGTAACAATTAA
TTGTACAAGACCCAACAACAATACAAGAAAAAGTATACATATAGGACCAGGGAGAGCATTTTATACAACA
GGAGAAATAATAGGAGATATAAGACAAGCACATTGTAACCTTAGTATAACAAAATGGAATGACACTTTAA
AACAGATAGTTATAAAATTAAGAGAACAATTTAGG---AATAAA---ACAATAGTCTTTAATCAATCCTC
AGGAGGGGACCCAGAAATTGTAATGCACAGTTTTAATTGTGGAGGGGAATTTTTCTACTGTAATACAACA
CAACTATTTAATAGTACT------TGGAAT------------------------GTTAATAGTACTTGGA
GTAGT---ACTGAAGGGTCA------------------AATAACACTGAAAGAAATGAC------ACACT
CACACTCCCATGCAGAATAAAACAAATTATAAACATGTGGCAGGAAGTAGGAAAAGCAATGTATGCCCCT
CCCATCAGCGGACAAATTAGTTGTTCATCAAATATTACAGGGCTGATATTAACAAGAGAT---GGTGAT-
-----------------AAAAAC---AACAATGAG------------ACC------GAGATCTTCAGACC
TGTAGGAGGAGATATGAGGGACAATTGGAGAAGTGAATTATATAAATATAAAGTAGTAAAGATTGAACCA
TTAGGAGTAGCACCCACTAGGGCAAAGAGAAGAGTGGTGCAGAGAGAAAAAAGAGTAGCAGTGGGA---C
TAGGAGCTGTGTTCCTTGGGTTCTTGGGAGCAGCAGGAAGCACTATGGGCGCAGCGGCAGTGACGCTGAC
GGTACAGGCCAGACTATTATTGTCTGGTATAGTGCAACAGCAGAACAATTTGCTGAGAGCTATTGAGGCG
CAACAGCATCTGTTGCAACTCACAGTCTGGGGCATCAAGCAGCTCCAGGCAAGAGTCCTGGCTGTGGAAA
GATACCTAAAGGATCAACAGCTCCTGGGTATTTGGGGTTGCTCTGGAAAACTCATTTGCACCACTGCTGT
GCCTTGGAATGCTAGTTGG---AGTAATAAATCTCTGGATCAGATTTGGAATAGAACGACCTGGATGGAG
TGGGAAAGAGAAATTAACAATTACACAGACTTAATATACACCTTAATTGAAGACGCGCAAAACCAACAAG
AAAAGAATGAACAAGAGTTATTGGAATTAGATAAATGGGCAAGTTTGTGGAATTGGTTTGACATAACAGA
ATGGCTGTGGTATATAAAAATATTCATAATGATAGTAGGAGGCTTGATAGGTTTAAGAATAGTTTTTACT
GTGCTTTCTATAGTGAATAGAGTTAGGCAGGGATACTCACCATTATCGTTTCAGACCCGCCTCCCA---G
CACCGAGGGGACCCGACAGGCCCGAAGGAATCGAAGAAGAAGGTGGAGAGAGAGACAGAGACAGATCCGG
TCCATTAGTGAACGGATTCTTAGCACTTTTCTGGGTCGACCTGCGGAACCTGTGCCTCTTCAGTTACCAC
CTCTTGAGAGACTTACTCTTGATTGTAGCGAGGATTGTGGAACTTCTGGGACGCAGGGGGTGGGAAGCCC
TCAAATATTGGTGGAATCTCCTCCAGTATTGGAGCCAGGAACTACAGAATAGTGCTGTTAGCTTGCTCAA
CGCCACAGCCATAGCAGTAGCTGAGGGGACAGATAGGGTTATAGAAGTAGTACAAAGAGCTTGTAGAGGT
GTTCTCCACATACCTAGAAGAATAAGACAGGGCTTGGAAGGGGCTTTGCTA
>AY426120 
ATGAGAGTGAAGGAG---------AAGTATCAGCAC---TTGTGGAGATGGGGGTGGAAATGGGGCACCA
TGCTCCTTGGGATATTGATGATCTGTAGTGCTACA------GAAAAATTGTGGGTCACAGTCTATTATGG
GGTACCTGTGTGGAAAGAAGCAACCACCACTCTATTTTGTGCATCAGATGCTAAAGCATATGATACAGAG
GTACATAATGTTTGGGCCACACATGCCTGTGTACCCACAGACCCCAACCCACAAGAAGTAGTATTGGAAA
ATGTGACAGAAAATTTTAACATGTGGAAAAATAACATGGTAGAACAGATGCATGAGGATATAATCAGTTT
ATGGGATCAAAGCCTAAAGCCATGTGTAAAATTAACCCCACTCTGTGTTACTTTAAATTGCACTGAT---
TTGAGGAATGTT------ACTAATATC------------AATAAT---AGTAGTGAGGGA----------
--------------ATGAGAGGAGAAATAAAAAACTGCTCTTTCAATATCACCACAAGCATAAGAGATAA
GGTGAAGAAAGACTATGCACTTTTTTATAGACTTGATGTAGTACCAATA------GATAAT---GAT---
------------------AAT---------ACTAGCTATAGGTTGATAAATTGTAATACCTCAACCATTA
CACAGGCCTGTCCAAAGGTATCCTTTGAGCCAATTCCCATACATTATTGTACCCCGGCTGGTTTTGCGAT
TCTAAAGTGTAAAGACAAGAAGTTCAATGGAACAGGGCCATGTAAAAATGTCAGCACAGTACAATGTACA
CATGGAATTAGGCCAGTAGTGTCAACTCAACTGCTGTTAAATGGCAGTCTAGCAGAAGAAGAGGTAGTAA
TTAGATCTAGTAATTTCACAGACAATGCAAAAAACATAATAGTACAGTTGAAAGAATCTGTAGAAATTAA
TTGTACAAGACCCAACAACAATACAAGGAAAAGTATACATATAGGACGAGGAAGAGCATTTTATACAACA
GGAGAAATAATAGGAGATATAAGACAAGCACATTGCAACATTAGTAGAACAAAATGGAATAACACTTTAA
ATCAAATAGCTACAAAATTAAAAGAACAATTTGGGAATAATAAA---ACAATAGTCTTTAATCAATCCTC
AGGAGGGGACCCAGAAATTGTAATGCACAGTTTTAATTGTGGAGGGGAATTTTTCTACTGTAATTCAACA
CAACTGTTTAATAGTACT------TGGAAT------------------------TTTAATGGTACTTGGA
AT------TTAACACAATCG------------------AATGGTACTGAAGGAAATGAC------ACTAT
CACACTCCCATGTAGAATAAAACAAATTATAAATATGTGGCAGGAAGTAGGAAAAGCAATGTATGCCCCT
CCCATCAGAGGACAAATTAGATGCTCATCAAATATTACAGGGCTAATATTAACAAGAGAT---GGTGGA-
-----------------ACTAAC---AGTAGTGGG------------TCC------GAGATCTTCAGACC
TGGGGGAGGAGATATGAGGGACAATTGGAGAAGTGAATTATATAAATATAAAGTAGTAAAAATTGAACCA
TTAGGAGTAGCACCCACCAAGGCAAAAAGAAGAGTGGTGCAGAGAGAAAAAAGA---GCAGTGGGAACGA
TAGGAGCTATGTTCCTTGGGTTCTTGGGAGCAGCAGGAAGCACTATGGGCGCAGCGTCAATAACGCTGAC
GGTACAGGCCAGACTATTATTGTCTGGTATAGTGCAACAGCAGAACAATTTGCTGAGGGCTATTGAGGCG
CAACAGCATCTGTTGCAACTCACAGTCTGGGGCATCAAGCAGCTCCAGGCAAGAGTCCTGGCTGTGGAAA
GATACCTAAGGGATCAACAGCTCCTAGGGATTTGGGGTTGCTCTGGAAAACTCATCTGCACCACTGCTGT
GCCTTGGAATGCTAGTTGG---AGTAATAAATCTCTGGAACAGATTTGGAATCACACGACCTGGATGGAG
TGGGACAGAGAAATTAACAATTACACAAGCTTAATACACTCCTTAATTGAAGAATCGCAAAACCAGCAAG
AAAAGAATGAACAAGAATTATTGGAATTAGATAAATGGGCAAGTTTGTGGAATTGGTTTAACATAACAAA
TTGGCTGTGGTATATAAAATTATTCATAATGATAGTAGGAGGCTTGGTAGGTTTAAGAATAGTTTTTGCT
GTACTTTCTATAGTGAATAGAGTTAGGCAGGGATATTCACCATTATCGTTTCAGACCCACCTCCCA---A
CCCCGAGGGGACCCGACAGGCCCGAAGGAATAGAAGAAGAAGGTGGAGAGAGAGACAGAGACAGATCCAT
TCGATTAGTGAACGGATCCTTAGCACTTATCTGGGACGATCTGCGGAGCCTGTGCCTCTTCAGCTACCAC
CGCTTGAGAGACTTACTCTTGATTGTAACGAGGATTGTGGAACTTCTGGGACGCAGGGGGTGGGAAGCCC
TCAAATATTGGTGGAATCTCCTACAGTATTGGAGTCAGGAACTAAAGAATAGTGCTGTTAACTTGCTCAA
TGCCACAGCCATAGCAGTAGCTGAGGGGACAGATAGGGTTATAGAAGTATTACAAGCAGCTTATAGAGCT
ATTCGCCACATACCTAGAAGAATAAGACAGGGCTTGGAAAGGATTTTGCTA
>AY426119 
ATGAGAGTGAAGGAG---------AAGTATCAGCAC---TTGTGGAGATGGGGGTGGAAATGGGGCACCA
TGCTCCTTGGGATATTGATGATCTGTAGTGCTACA------GAAAAATTGTGGGTCACAGTCTATTATGG
GGTACCTGTGTGGAAAGAAGCAACCACCACTCTATTTTGTGCATCAGATGCTAAAGCATATGATACAGAG
GTACATAATGTTTGGGCCACACATGCCTGTGTACCCACAGACCCCAACCCACAAGAAGTAGTATTGGAAA
ATGTGACAGAAAATTTTAACATGTGGAAAAATAACATGGTAGAACAGATGCATGAGGATATAATCAGTTT
ATGGGATCAAAGCCTAAAGCCATGTGTAAAATTAACCCCACTCTGTGTTACTTTAAATTGCACTGAT---
TTGAGGAATGTT------ACTAATATC------------AATAAT---AGTAGTGAGGGA----------
--------------ATGAGAGGAGAAATAAAAAACTGCTCTTTCAATATCACCACAAGCATAAGAGATAA
GGTGAAGAAAGACTATGCACTTTTTTATAGACTTGATGTAGTACCAATA------GATAAT---GAT---
------------------AAT---------ACTAGCTATAGGTTGATAAATTGTAATACCTCAACCATTA
CACAGGCCTGTCCAAAGGTATCCTTTGAGCCAATTCCCATACATTATTGTACCCCGGCTGGTTTTGCGAT
TCTAAAGTGTAAAGACAAGAAGTTCAATGGAACAGGGCCATGTAAAAATGTCAGCACAGTACAATGTACA
CATGGAATTAGGCCAGTAGTGTCAACTCAACTGCTGTTAAATGGCAGTCTAGCAGAAGAAGAGGTAGTAA
TTAGATCTAGTAATTTCACAGACAATGCAAAAAACATAATAGTACAGTTGAAAGAATCTGTAGAAATTAA
TTGTACAAGACCCAACAACAATACAAGGAAAAGTATACATATAGGACCAGGAAGAGCATTTTATACAACA
GGAGAAATAATAGGAGATATAAGACAAGCACATTGCAACATTAGTAGAACAAAATGGAATAACACTTTAA
ATCAAATAGCTACAAAATTAAAAGAACAATTTGGGAATAATAAA---ACAATAGTCTTTAATCAATCCTC
AGGAGGGGACCCAGAAATTGTAATGCACAGTTTTAATTGTGGAGGGGAATTTTTCTACTGTAATTCAACA
CAACTGTTTAATAGTACT------TGGAAT------------------------TTTAATGGTACTTGGA
AT------TTAACACAATCG------------------AATGGTACTGAAGGAAATGAC------ACTAT
CACACTCCCATGTAGAATAAAACAAATTATAAATATGTGGCAGGAAGTAGGAAAAGCAATGTATGCCCCT
CCCATCAGAGGACAAATTAGATGCTCATCAAATATTACAGGGCTAATATTAACAAGAGAT---GGTGGA-
-----------------ACTAAC---AGTAGTGGG------------TCC------GAGATCTTCAGACC
TGGGGGAGGAGATATGAGGGACAATTGGAGAAGTGAATTATATAAATATAAAGTAGTAAAAATTGAACCA
TTAGGAGTAGCACCCACCAAGGCAAAAAGAAGAGTGGTGCAGAGAGAAAAAAGA---GCAGTGGGAACGA
TAGGAGCTATGTTCCTTGGGTTCTTGGGAGCAGCAGGAAGCACTATGGGCGCAGCGTCAATAACGCTGAC
GGTACAGGCCAGACTATTATTGTCTGGTATAGTGCAACAGCAGAACAATTTGCTGAGGGCTATTGAGGCG
CAACAGCATCTGTTGCAACTCACAGTCTGGGGCATCAAGCAGCTCCAGGCAAGAGTCCTGGCTGTGGAAA
GATACCTAAGGGATCAACAGCTCCTAGGGATTTGGGGTTGCTCTGGAAAACTCATCTGCACCACTGCTGT
GCCTTGGAATGCTAGTTGG---AGTAATAAATCTCTGGAACAGATTTGGAATCACACGACCTGGATGGAG
TGGGACAGAGAAATTAACAATTACACAAGCTTAATACACTCCTTAATTGAAGAATCGCAAAACCAGCAAG
AAAAGAATGAACAAGAATTATTGGAATTAGATAAATGGGCAAGTTTGTGGAATTGGTTTAACATAACAAA
TTGGCTGTGGTATATAAAATTATTCATAATGATAGTAGGAGGCTTGGTAGGTTTAAGAATAGTTTTTGCT
GTACTTTCTATAGTGAATAGAGTTAGGCAGGGATATTCACCATTATCGTTTCAGACCCACCTCCCA---A
CCCCGAGGGGACCCGACAGGCCCGAAGGAATAGAAGAAGAAGGTGGAGAGAGAGACAGAGACAGATCCAT
TCGATTAGTGAACGGATCCTTAGCACTTATCTGGGACGATCTGCGGAGCCTGTGCCTCTTCAGCTACCAC
CGCTTGAGAGACTTACTCTTGATTGTAACGAGGATTGTGGAACTTCTGGGACGCAGGGGGTGGGAAGCCC
TCAAATATTGGTGGAATCTCCTACAGTATTGGAGTCAGGAACTAAAGAATAGTGCTGTTAACTTGCTCAA
TGCCACAGCCATAGCAGTAGCTGAGGGGACAGATAGGGTTATAGAAGTATTACAAGCAGCTTATAGAGCT
ATTCGCCACATACCTAGAAGAATAAGACAGGGCTTGGAAAGGATTTTGCTA
>AF004394 
ATGAAAGTGAAGGGGATCAGGAAGAATTATCAGCAC---TTG------------TGGAAATGGGGCATCA
TGCTCCTTGGGATGTTGATGATCTGTAGTGCTGTA------GAAAATTTGTGGGTCACAGTTTATTATGG
GGTACCTGTGTGGAAAGAAGCAACCACCACTCTATTTTGTGCATCAGATGCTAAAGCATATGATACAGAG
GTACATAATGTTTGGGCCACACATGCCTGTGTACCCACAGACCCCAACCCACAAGAAGTAGTATTGGAAA
ATGTGACAGAAAATTTTAACATGTGGAAAAATAACATGGTAGAACAGATGCATGAGGATATAATCAGTTT
ATGGGATCAAAGCCTAAAGCCATGTGTAAAATTAACCCCACTCTGTGTTACTTTAAATTGCACTGAT---
TTGAGGAATGTT------ACTAATATC------------AATAAT---AGTAGTGAGGGA----------
--------------ATGAGAGGAGAAATAAAAAACTGCTCTTTCAATATCACCACAAGCATAAGAGATAA
GGTGAAGAAAGACTATGCACTTTTTTATAGACTTGATGTAGTACCAATA------GATAAT---GAT---
------------------AAT---------ACTAGCTATAGGTTGATAAATTGTAATACCTCAACCATTA
CACAGGCCTGTCCAAAGGTATCCTTTGAGCCAATTCCCATACATTATTGTACCCCGGCTGGTTTTGCGAT
TCTAAAGTGTAAAGATAAGAAGTTCAATGGAACAGGGCCATGTAAAAATGTCAGCACAGTACAATGTACA
CATGGAATTAGGCCAGTAGTGTCAACTCAACTGCTGTTAAATGGCAGTCTAGCAGAAGAAGAGGTAGTAA
TTAGATCTAGTAATTTCACAGACAATGCAAAAAACATAATAGTACAGTTGAAAGAATCTGTAGAAATTAA
TTGTACAAGACCCAACAACAATACAAGGAAAAGTATACATATAGGACCAGGAAGAGCATTTTATACAACA
GGAGACATAATAGGAGATATAAGACAAGCACATTGCAACATTAGTAGAACAAAATGGAATAACACTTTAA
ATCAAATAGCTACAAAATTAAAAGAACAATTTGGGAATAATAAA---ACAATAGTCTTTAATCAATCCTC
AGGAGGGGACCCAGAAATTGTAATGCACAGTTTTAATTGTGGAGGGGAATTTTTCTACTGTAATTCAACA
CAACTGTTTAATAGTACT------TGGAAT------------------------TTTAATGGTACTTGGA
AT------TTAACACAATCG------------------AATGGTACTGAAGGAAATGAC------ACTAT
CACACTCCCATGTAGAATAAAACAAATTATAAACATGTGGCAAGAAGTAGGAAAAGCAATGTATGCCCCT
CCCATCAGAGGACAAATTAGATGTTCATCAAATATTACAGGGCTGATATTAACAAGAGAT---GGTGGA-
-----------------AATAACCACAATAATGAT------------ACC------GAGACCTTTAGACC
TGGAGGAGGAGATATGAGGGACAATTGGAGAAGTGAATTATATAAATATAAAGTAGTAAAAATTGAACCA
TTAGGAGTAGCACCCACCAAGGCAAAGAGAAGAGTGGTGCAGAGAGAAAAAAGA---GCAGTGGGAACAA
TAGGAGCTATGTTCCTTGGGTTCTTGGGAGCAGCAGGAAGCACTATGGGCGCAGCGTCAATAACGCTGAC
GGTACAGGCCAGACTATTATTGTCTGGTATAGTGCAACAGCAGAACAACTTGCTGAGGGCTATTGAGGCG
CAACAGCATCTGTTGCAACTCACAGTCTGGGGCATCAAGCAGCTCCAGGCAAGAGTCCTGGCTGTGGAAA
GATACCTAAGGGATCAACAGCTCCTAGGGATTTGGGGTTGCTCTGGAAAACTCATCTGCACCACTGCTGT
GCCTTGGAATGCTAGTTGG---AGTAATAAAACTCTGGATATGATTTGGAATAACATGACCTGGATGGAG
TGGGAAAGAGAAATCGACAACTACACAGGCTTAATATACACATTAATTGAAGAATCGCAGAACCAGCAAG
AAAAGAATGAACAAGAATTATTAGAATTAGATAAGTGGGCAAGTTTGTGGAATTGGTTTGACATAACAAA
TTGGCTGTGGTATATAAAAATATTCATAATGATAGTAGGAGGCTTGATAGGTTTAAGAATAGTTTTTACT
GTACTTTCTATAGTAAATAGAGTTAGGCAGGGATACTCACCATTGTCATTTCAGACCCACCTCCCA---G
CCCCGAGGGGACCCGACAGGCCCGAAGGAATCGAAGAAGAAGGTGGAGACAGAGACAGAGACAGATCCGT
GCGATTAGTGGATGGATTCTTAGCACTTTTCTGGGACGACCTGCGGAGCCTGTGCCTCTTCAGCTACCAC
CGCTTGAGAGACTTACTCTTGATTGTAGCGAGGATTGTGGAACTTCTGGGACGCAGGGGGTGGGAAGCCC
TCAAGTATTGGTGGAATCTCCTGCAGTATTGGAGTCAGGAACTAAGGAATAGTGCTGTTAGCTTGCTTAA
TGCCACAGCTATAGCAGTAGCTGAGGGGACAGATAGGGTTATAGAAATAGTACAAAGAATTTATAGGGCT
ATTCTCCACATACCTACAAGAATAAGACAGGGCTTGGAAAGGCTTTTGCTA
>M60472 
ATGAAAGTGAAGGGGATCAGGAAGAATTATCAGCAC---TTG------------TGGAAATGGGGCATCA
TGCTCCTTGGGATGTTGATGATCTGTAGTGCTGTA------GAAAATTTGTGGGTCACAGTTTATTATGG
GGTACCTGTGTGGAAAGAAGCAACCACCACTCTATTTTGTGCATCAGATGCTAAAGCATATGATACAGAG
GTACATAATGTTTGGGCCACACATGCCTGTGTACCCACAGACCCCAACCCACAAGAAGTAGTATTGGAAA
ATGTGACAGAAAATTTTAACATGTGGAAAAATAACATGGTAGAACAGATGCATGAGGATATAATCAGTTT
ATGGGATCAAAGCCTAAAGCCATGTGTAAAATTAACCCCACTCTGTGTTACTTTAAATTGCACTGAT---
TTGAGGAATGTT------ACTAATATC------------AATAAT---AGTAGTGAGGGA----------
--------------ATGAGAGGAGAAATAAAAAACTGCTCTTTCAATATCACCACAAGCATAAGAGATAA
GGTGAAGAAAGACTATGCACTTTTTTATAGACTTGATGTAGTACCAATA------GATAAT---GAT---
------------------AAT---------ACTAGCTATAGGTTGATAAATTGTAATACCTCAACCATTA
CACAGGCCTGTCCAAAGGTATCCTTTGAGCCAATTCCCATACATTATTGTACCCCGGCTGGTTTTGCGAT
TCTAAAGTGTAAAGACAAGAAGTTCAATGGAACAGGGCCATGTAAAAATGTCAGCACAGTACAATGTACA
CATGGAATTAGGCCAGTAGTGTCAACTCAACTGCTGTTAAATGGCAGTCTAGCAGAAGAAGAGGTAGTAA
TTAGATCTAGTAATTTCACAGACAATGCAAAAAACATAATAGTACAGTTGAAAGAATCTGTAGAAATTAA
TTGTACAAGACCCAACAACAATACAAGGAAAAGTATACATATAGGACCAGGAAGAGCATTTTATACAACA
GGAGAAATAATAGGAGATATAAGACAAGCACATTGCAACATTAGTAGAACAAAATGGAATAACACTTTAA
ATCAAATAGCTACAAAATTAAAAGAACAATTTGGGAATAATAAA---ACAATAGTCTTTAATCAATCCTC
AGGAGGGGACCCAGAAATTGTAATGCACAGTTTTAATTGTGGAGGGGAATTTTTCTACTGTAATTCAACA
CAACTGTTTAATAGTACT------TGGAAT------------------------TTTAATGGTACTTGGA
AT------TTAACACAATCG------------------AATGGTACTGAAGGAAATGAC------ACTAT
CACACTCCCATGTAGAATAAAACAAATTATAAATATGTGGCAGGAAGTAGGAAAAGCAATGTATGCCCCT
CCCATCAGAGGACAAATTAGATGCTCATCAAATATTACAGGGCTAATATTAACAAGAGAT---GGTGGA-
-----------------ACTAAC---AGTAGTGGG------------TCC------GAGATCTTCAGACC
TGGGGGAGGAGATATGAGGGACAATTGGAGAAGTGAATTATATAAATATAAAGTAGTAAAAATTGAACCA
TTAGGAGTAGCACCCACCAAGGCAAAAAGAAGAGTGGTGCAGAGAGAAAAAAGA---GCAGTGGGAACGA
TAGGAGCTATGTTCCTTGGGTTCTTGGGAGCAGCAGGAAGCACTATGGGCGCAGCGTCAATAACGCTGAC
GGTACAGGCCAGACTATTATTGTCTGGTATAGTGCAACAGCAGAACAATTTGCTGAGGGCTATTGAGGCG
CAACAGCATCTGTTGCAACTCACAGTCTGGGGCATCAAGCAGCTCCAGGCAAGAGTCCTGGCTCTGGAAA
GATACCTAAGGGATCAACAGCTCCTAGGGATTTGGGGTTGCTCTGGAAAACTCATCTGCACCACTGCTGT
GCCTTGGAATGCTAGTTGG---AGTAATAAAACTCTGGATATGATTTGGGATAACATGACCTGGATGGAG
TGGGAAAGAGAAATCGAAAATTACACAGGCTTAATATACACCTTAATTGAAGAATCGCAGAACCAACAAG
AAAAGAATGAACAAGACTTATTAGCATTAGATAAGTGGGCAAGTTTGTGGAATTGGTTTGACATATCAAA
TTGGCTGTGGTATATAAAAATCTTCATAATGATAGTAGGAGGCTTGATAGGTTTAAGAATAGTTTTTACT
GTACTTTCTATAGTAAATAGAGTTAGGCAGGGATACTCACCATTGTCATTTCAGACCCACCTCCCA---G
CCCCGAGGGGACCCGACAGGCCCGAAGGAATCGAAGAAGAAGGTGGAGACAGAGACAGAGACAGATCCGT
GCGATTAGTGGATGGATTCTTAGCACTTTTCTGGGACGACCTGCGGAGCCTGTGCCTCTTCAGCTACCAC
CGCTTGAGAGACTTACTCTTGATTGTAGCGAGGATTGTGGAACTTCTGGGACGCAGGGGGTGGGAAGTCC
TCAAGTATTGGTGGAATCTCCTGCAGTATTGGAGTCAGGAACTAAGGAATAGTGCTGTTAGCTTGCTTAA
TGCCACAGCTATAGCAGTAGCTGAGGGGACAGATAGGGTTATAGAAGTAGTACAAAGAATTTATAGGGCT
ATTCTCCACATACCTACAAGAATAAGACAGGGCTTGGAAAGGCTTTTGCTA
>DQ410258 
ATGAGAGTGAAGGAGATCAGGAGGAATTATCCACAC---TTG------------TGGAGATGGGGCATCT
TGCTCCTTGGGATGTTAATGACCTGTAGTGCTGAA------GAAAACTTGTGGGTCACAGTCTATTATGG
GGTACCTGTGTGGAAAGAAGCAACCACCACTCTATTTTGTGCATCAGATGCTAAAGCATATGATACAGAG
GTACATAATGTTTGGGCCACACATGCCTGTGTACCCACAGACCCCAACCCACAAGAAGTAGTATTGGAAA
ATGTGACAGAAAAGTTTAACATGTGGAAAAATAACATGGTAGAACAGATGCATGAGGATATAATCAGTTT
ATGGGATCAAAGCCTAAAGCCATGTGTAAAATTAACCCCACTCTGTGTTACTTTAAATTGCACTGATTAT
TTAGGGAATGCT------AATAATACT------------AATAGT---AGTAGCGGGGAA----------
--------ACAATGGAGGAAAGGGAAATGAAAAGCTGCTCTTTCAACATCACCACAAGCGTAAGAGATAA
GATGCAGAAAGAATATGCACTTTTTTATAAACTTGATGTAGTACCAATA------GATAAT---------
------------------AGT---------ACAAGCTATAGGTTGATAAGTTGTAACACCTCAGTCATTA
CACAGGCCTGTCCAAAGGTATCTTTTGAGCCAATTCCCATACATTATTGTGCCCCGGCTGGTTTTGCGAT
TCTAAAATGTAATGATAAGAAGTTCAATGGAACAGGACCATGTACAAATGTCAGCATAGTACAATGTACA
CATGGAATTAGACCAGTAGTATCAACTCAACTGCTGTTAAATGGCAGTCTAGCAGAAGAAGAGGTAGTAA
TTAGATCTGAAAATTTCACGAACAATGCTAAAACCATAATAGTACAGCTGAAAGAACCTGTAGAAATTAA
TTGTACAAGACCCAACAACAATACAAGAAAAAGTATACATATAGGACCAGGGAGAGCATTTTATGCAACA
GGAGAAATAATAGGAAATATAAGACAAGCACATTGTAACATTAGTGGAACAAAATGGAATAACACTTTAA
GACAGATAGTTAAAAAATTAAGAGAACAATTTGAG---AATAAA---ACAATAGTCTTTAATCAATCCTC
AGGGGGGGACCCAGAAATTGTAATGCACAGTTTTAATTGTGGAGGGGAATTTTTCTACTGTAATACAACA
CGACTGTTTAATAGTACT------TGGAATGAT-------------------------------------
--------ACTGAAGGAGCA------------------AATAACACTGTAGGAAATGAC------ACAAT
CACACTCCCATGCAGAATAAAACAAATTATAACCATGTGGCAGGAAGTAGGAAAAGCAATGTATGCCCCT
CCCATCAGAGGACAAATTAACTGTTCATCAATTATTACAGGGCTGCTATTAACAAGAGAT---GGTGGT-
-----------------AATAAT---ACAAACGGG------------ACC------GAGGTCTTCAGACC
TGGAGGAGGAGATATGAGGGACAATTGGAGAAGTGAATTATATAAATATAAAGTAGTAAAAATTGAACCA
TTAGGAGTAGCACCCACCAAGGCAAAGAGAAGAGTGGTGCAAAGAGAAAAAAGA---GCAGTGGGA---A
TAGGAGCTGTGTTCCTTGGGTTCTTGGGAGCAGCAGGAAGCACTATGGGCGCAGCGTCAGTGACGCTGAC
GGTACAGGCCAGACTATTATTGTCTGGTATAGTGCAACAGCAAAACAATTTGCTGAGGGCTATTGAGGCG
CAACAACATCTGTTGCAACTCACAGTCTGGGGCATCAAGCAGCTCCAGGCAAGAGTCCTGGCTGTGGAAA
GATACCTACATGATCAACAGCTCCTGGGGATTTGGGGTTGCTCTGGAAAACTCATTTGTACCACTGCTGT
GCCTTGGAATGCTAGTTGG---AGTAATAAATCTCTAGAGAAGATTTGGAATAACATGACCTGGATGGAG
TGGGACAGAGAAATTAACAATTACACAAGCTTAATATACACCTTAATTGAAGAATCGCAGAACCAACAAG
AAAAAAATGAACAAGAATTATTAGGATTGGATAAATGGGCAAGTTTGTGGAATTGGTTTAACATAACAAA
TTGGCTGTGGTATATAAAAATATTCATAATGGTAGTAGGAGGCTTGGTAGGTTTAATAATAGTTTTTACT
GTACTTTCTATAGTGAATAGAGTTAGGCAGGGATACTCACCATTATCGTTCCAGACCCGCCTCCCA---G
CACAGAGGGGACCCGACAGGCCCGAAGGAATCGAAGAAGAAGGTGGAGAGAGAGACAGAGACAGATCCGG
TCAATTAGTGAATGGATTCTTAGCACTCATCTGGGGCGACCTGTGGAACCTGTGCCTCTTCAGCTACCAC
CGCTTGAGAGACTTACTCTTGATTGTAACGAGGATTGTGGAACTTCTGGGACGCAGGGGGTGGGAAGTCC
TCAAATATTGGTGGAACCTCCTGACGTATTGGAGTCAGGAACTAAAGAATAGTGCTGTTAGCTTGCTCAA
CGCCACAGCCATAGCAGTAGCTGAAGGGACAGATAGGATTATAGAAGTATTACAAAGAATTTTTAGAGCT
ATTCTCCACATACCTACAAGAATAAGACAGGGCTTCGAAAGGGCTTTGCTA
>DQ410256 
ATGAGAGTGAAGGAGATCAGGAGGAATTATCCACAC---TTG------------AGGAGATGGGGCATCA
TGCTCCTTGGGATGTTAATGACCTGTAGTGCTAAA------GAAAAATTGTGGGTCACAGTCTATTATGG
GGTACCTGTGTGGAAAGAAGCAACCACCACTCTATTTTGTGCATCAGATGCTAAAGCATATGATACAGAG
GTACATAATGTTTGGGCCACACATGCCTGTGTACCCACAGACCCCAACCCACAAGAAGTAGTATTGGAAA
ATGTGACAGAAAAGTTTAACATGTGGAAAAATAACATGGTAGAACAGATGCATGAGGATATAATCAGTTT
ATGGGATCAAAGCCTAAAGCCATGTGTAAAATTAACCCCACTCTGTGTTACTTTAAATTGCACTGAT---
TTCGGGAATGCT------ACTAATACT------------AATAAT---AGTAGCGGGGGA----------
--------ACAATGGAGAGAGGGGAAATGAAAAACTGCTCTTTCAACATCACCACAAGCATAAGAGATAA
GATGCAGAAAGAATATGCACTTTTTTATAGACTTGATGTAGTACCAATA------GATGAG---GAT---
------------------AAT---------ACAAGCTATAGGTTGATAAATTGTAACACCTCAGTCATTA
CACAGGCCTGTCCAAAGGTATCTTTTGAGCCAATTCCCATACATTATTGTGCCCCGGCTGGTTTTGCGAT
TCTAAAATGTAATGATAAGAAGTTCAATGGACAAGGACCATGTACAAATGTCAGCACAGTACAATGTACA
CATGGAATTAGACCAGTAGTATCAACTCAACTGCTGTTAAATGGCAGTCTAGCAGAGGAAGAGGTAGTAA
TTAGATCTGAAAATTTCACAAACAATGCTAAAACCATAATAGTACAGCTGAAGGAACATGTAGAAATTAA
TTGTACAAGACCCAACAACAATACAAGAAAAAGTATACATATAGGACCAGGGAGAGCATTTTATGCAACA
GGAGAAATAATAGGAAATATAAGACAAGCACATTGTAACATTAGTGGAGAAAAATGGAATAACACTTTAG
GACAGATAGTTAAAAAATTAAGAGAACAATTTAAA---AATAAA---ACAATAGTCTTTAATCAATCCTC
AGGGGGGGACCCAGAAATTGTAATGCACAGTTTTAATTGTGGAGGGGAATTTTTCTACTGTAATACAACA
CAACTGTTTAATAGTACT------TGGAATGAT-------------------------------------
--------ACTGGAGGATCA------------------AATAACACTGTAGGAGATGGC------ACAAT
CACACTCCCATGCAGAATAAAACAAATTATAAACATGTGGCAGGAAGTAGGAAAAGCAATGTATGCCCCT
CCCATCAGAGGACAAATTAGATGTTCATCAAATATTACAGGGCTGCTATTAACAAGAGAT---GGTGGT-
-----------------AATAAT---ACAAACGAG------------ACC------GAGGTCTTCAGACC
TGGAGGAGGAGATATGAGGGACAATTGGAGAAGTGAATTATATAAATATAAAGTAGTAAAAATTGAACCA
TTAGGAGTAGCACCCACCAGGGCAAAGAGAAGAGTGGTGCAGAGAGAAAAAAGA---GCAGTGGGA---A
TAGGAGCTGTGTTCCTTGGGTTCTTGGGAGCAGCAGGAAGCACTATGGGCGCAGCGTCAGTGACGCTGAC
GGTACAGGCCAGACAATTATTGTCTGGTATAGTGCAACAGCAGAACAATTTGCTGAGGGCTATTGAGGCG
CAACAACATCTGTTGCAACTCACAGTCTGGGGCATCAAGCAGCTCCGGGCAAGAGTCCTGGCTGTGGAGA
GATACCTACAGGATCAACAGCTCCTGGGGATTTGGGGTTGCTCTGGAAAACTCATTTGTACCACTGCTGT
GCCTTGGAATGCTAGTTGG---AGTAATAAATCTCTAGATAAGATTTGGAATAACATGACCTGGATGGAG
TGGGACAGAGAAATTAACAATTACACAAGCTTAATATACACCTTAATTGAAGAATCGCAGAACCAACAAG
AAAAAAATGAACAAGAATTATTAGAATTGGATAAATGGGCAAGTTTGTGGAATTGGTTTGACATAACAAA
TTGGCTGTGGTATATAAAAATATTCATAATGATAGTAGGAGGCTTGGTAGGTTTAAGAATAGTTTTTACT
GTACTTTCTATAGTGAATAGAGTTAGGCAGGGATACTCACCATTATCGTTCCAGACCCGCCTCCCA---G
CCCAGAGGGGACCCGACAGGCCCGAAGGAATCGAAGAAGAAGGTGGAGAGAGAGACAGAGACAGATCCGG
TGGATTAGTGAACGGATTCTTAGCACTTATCTGGGTCGACCTGTGGAACCTGTGCCTCTTCAGCTACCAC
CGCTTGAGAGACTTACTCTTGATCGGGACGAGGATTGTGGAACTTCTGGGACGCAGGGGGTGGGAAGTCC
TCAAATATTGGTGGAACCTCCTGACGTATTGGAGTCAGGAACTAAAGAATAGTGCTGTTAGCTTGCTCAA
TGCCACAGCCATAGCAGTAGCTGAAGGGACAGATAGGATTATAGAAGTATTACGAAGAGCTTTTAGAGCT
ATTCTCCACATACCTACAAGAATAAGACAGGGCTTCGAAAGGGCTTTGCTA
>AY247224 
ATGAGAGTGAAGGAGACCAGGAAGAATTATCAGCAC---TTG------------TGGAGATGGGGCACGA
TGCTCCTTGGGATGTTGATGATCTGTAGTGCTGCA------GAACAATTGTGGGTCACAGTCTATTATGG
GGTACCTGTGTGGAAAGAAGCAACCACTACTCTATTTTGTGCATCAGATGCTAAAGCATATGTTACAGAG
GTACATAATGTTTGGGCCACACATGCCTGTGTACCCACAGACCCCAACCCACAAGAAGTATTATTGGGAA
ATGTGACAGAAAATTTTAACATGTGGAAAAATAACATGGTAGAACAGATGCAGGAGGATATAATCAGTTT
ATGGGATCAAAGCCTAAAGCCATGCGTAAAACTAACCCCACTCTGTGTTACTTTAAATTGTACTGATTAT
GTAGGGAATGTT------ACTAATACCAATGCTACTAAAACCACTAATAGTAGTTGGGAA----------
--------AAGATGGAGAAAGGAGAAATAAAAAGATGCTCTTTCAATATCACCACAAACATAAGAGATAA
GGTGCAGAAAGAATATGCACTTTTTTATAAACTTGATGTAGTACCAATA------GGTAAT---GAT---
------------------ACT---------ACCAGCTATAGGTTGATAAATTGTAACACCTCAGTCATTA
CACAGGCCTGTCCAAAGGTATCCTTTGAGCCAATTCCCATACATTATTGTACCCCGGCTGGTTTTGCAAT
TCTAAAGTGTAATGATAAGAAGTTCAATGGAACAGGACCATGTACAAATGTCAGCACAGTACAATGTACA
CATGGAATTAGGCCAGTAGTGTCAACTCAACTGCTGTTAAATGGCAGTCTAGCAGAAGGAGGGGTAGTGA
TTAGATCTGAAAATTTCACGGACAATGCTAAAATCATAATAGTACAGCTGAATGAATCTGTAGTAATTAA
TTGTACAAGACCCAACAACAATACAAGAAAAAGTATACCTATAGGACCAGGGAGGGCATTTTTT---ACA
GGAGAAATAATAGGAGATATAAGGCAAGCACATTGTAACATTAGTAAAGCAAAATGGAATGACACTTTAA
AACAGATAGTTACAAAATTAAGAGAACAATTTGTG---AATAAA---ACAATAGTCTTTAATCAATCCTC
AGGAGGGGACCCAGAAATTGTAATGCACAGTTTTAATTGTGGAGGGGAATTTTTCTACTGTGATTCAACA
CAACTGTTTAATAGTACT------TGGCTG------------------------TTTAATAGTACTTGGG
AAAATGATACTAGAGGGTCA------------------GATAGCGAA------------------AATAT
CACACTCCCATGCAGAATAAAACAAATTATAAACATGTGGCAGGAAGTAGGAAAAGCAATGTATGCCCCT
CCCATCAGAGGACAAATTAGATGTTCATCAAATATTACAGGGCTGCTATTAACAAGAGAT---GGTGGG-
-----------------AATAAT---AGGAACGAGACC---------ACC------GAGATCTTCAGACC
TGGAGGAGGAGATATGAGGGACAATTGGAGAAGTGAATTATATAAATATAAAGTAGTAAAAATTGAACCA
TTAGGAGTAGCACCCACCAAGGCAAAGAGAAGAGTGGTGCAGAGAGAAAAAAGA---GCAGTGGGAACGA
TAGGAGCTATGTTCCTTGGGTTCTTGGGAGCAGCAGGAAGCACTATGGGCGCAGCGTCAATGGCGCTGAC
GGTACAGGCCAGACAATTATTGTCTGGTATAGTGCAGCAGCAGAACAACTTGCTGAGAGCTATTGAGGCG
CAACAGCATCTGTTGCAACTCACAGTCTGGGGAATCAAGCAGCTCCAGGCAAGAGTCCTGGCTGTGGAAA
GATACCTAAAGGATCAACAGCTCCTAGGGATTTGGGGTTGCTCTGGAAAACTCATCTGCACCACTACTGT
GCCTTGGAATGCTAGTTGG---AGTAATAAATCTCTGGATAAGATTTGGAATAACATGACCTGGATGGAG
TGGGAAAGAGAAATTGACAATTACACAAGCTTAATATACACCTTAATTGAAGAATCGCAAAACCAACAAG
AAAAGAATGAACAAGAATTATTGGAATTAGATAAGTGGTCAAGTTTGTGGAATTGGTTTAGCATATCAAA
CTGGCTGTGGTATATAAGAATATTCATAATGATAGTAGGAGGCTTGATAGGTTTAAGAATAGTTTTTGCT
GTACTTTCTATAGTGAATAGAGTTAGGCAGGGATACTCACCTTTATCATTTCAGACCCACCTCCCA---G
CCCCGAGGGGACCCGACAGGCCCGAAGGAATCGAAGAAGAAGGTGGAGACAGAGACAGAGGCAGATCCAA
TCGATTAGTGCATGGATTCTTAGCACTTATCTGGGACGACCTGCGGAGCCTGTGCCTCTTCAGCTACCAC
CGCTTGAGAGACTTACTCTCGATTGTAGCGAGGATTGTGGAACTTCTGGGACGCAGGGGGTGGGAAGTCC
TCAAATATTGGTGGAATCTCCTGCAGTATTGGAGTCAGGAACTAAAGAATAGTGCTGTTAGCTTGCTTAA
TGTTACAGCTATCGCAGTAGCTGAGGGGACAGATAGGATTATAGAAGTAGTACAAAGAATTTATAGAGCT
TTTCTCCACATACCTAGAAGAATAAGACAGGGCTTAGAAAGGGCTTTGCTA
>AY835762 
ATGAGAGTGAAGGAGATCAAGAAGAATTATCAGCGC---TTG------------TGGAGATGGGGCACCA
TGCTCCTTGGGATATTGATGATCTGTAGTGCTACA------GATAAATTGTGGGTCACAGTCTATTATGG
GGTACCTGTGTGGAAAGAAGCAACCACCACTCTATTTTGTGCATCTGATGCTAAAGCATATGATACAGAG
GTACATAATGTTTGGGCCACACATGCCTGTGTACCCACAGACCCCAACCCACAAGAAGTAGTATTGGGAA
ATGTGACAGAAAATTTTAACATGTGGAAAAATAACATGGTAGAACAGATGCATGAGGATATAATCAGTTT
GTGGGATCAAAGCTTAAAGCCATGTGTAAAATTAACCCCACTCTGTGTTACTTTAAATTGCACTGAT---
TTGAGGAATGCT------ACTAATACC------------ACTAGT---AGTAGCGGGAAA----------
--------ATAATGGAGGGAGGAGAAATAAAAAACTGCTCTTTTAATATCACCACAGGGATAAGAGATAA
GGTGCAGAAAGAATATGCACTTTTGTATAAATTTGATATAGTACCAATA------GATAAT---GAT---
------------------ACG---------ACCAGCTATAGGTTGATAAGTTGTAACACCTCAGTCATTA
CACAGGCCTGTCCAAAGGTAACCTTTGAGCCAATTCCCATACATTATTGTGCCCCGGCTGGTTTTGCGAT
TCTAAAGTGTAATGATAAGAAGTTCAAGGGAACAGGACCATGTACAAATGTCAGCACAGTACAATGTACA
CATGGAATTAGGCCAGTAGTATCCACTCACTTGCTGTTAAATGGCAGTCTAGCAGAAAAAGAGATAGTAA
TTAGATCTGAAAATTTCACAGACAATAGTAAAACCATAATAGTACATCTGAATGAATCTGTAGAAATTAA
TTGTACAAGGCCCAACAACAATACAAGGAAAAGTATACATATAGGACCAGGAAGAGCATTTTATACAACA
GGAGAAATAATAGGAAATATAAGACAAGCACATTGTAACCTTAGTAGAACAAAATGGGCGAACACTTTAA
AACAGATAGTTGAAAAATTAAGAGAACAATTTAAG---AATAGA---ACAGTAATATTTAATCAATCCTC
AGGAGGGGACCCAGAAATTGTAATGCACACTTTTAATTGTGGAGGGGAATTTTTCTACTGTAATTCAACA
CAACTGTTTAATAGTACT------TGGATG------------------------TTTAATAGTACTAATA
GT------ACTAGAGGGTTA------------------AATGAAACTGAC---------------ACACT
CACACTCCCATGCAGAATAAAACAAATTATAAACATGTGGCAGGAAGTAGGAAAAGCAATGTATGCCCCT
CCAATCAGAGGACAAATTAGATGTTCATCAAATATTACAGGGCTGCTATTAACAAGAGAT---GGTGGT-
-----------------AAGAAC------AATGAG------------ACC------GAGATCTTCAGACC
TGGAGGAGGAGATATGAGGGACAATTGGAGAAGTGAATTATATAAATATAAAGTAGTAAAAATTGAACCA
TTAGGAGTAGCACCCACCAAGGCAAAGAGAAGAGTGGTGCAGAGAGAAAAAAGA---GCAGTGGGA---T
TAGGAGCTTTGTTCCTTGGGTTCTTGGGAGCAGCAGGAAGCACTATGGGCGCAGCGTCAATGACGCTGAC
GGTACAGGCCAGACTATTATTGTCTGGTATAGTGCAACAGCAGAACAATTTGCTGAGGGCTATTGAGGCG
CAACAGCGTATGTTGCAACTTACAGTCTGGGGCATCAAGCAGCTCCAGGCAAGAGTCCTGGCTGTGGAAA
GATACCTAAGGGATCAACAGCTCCTGGGGATTTGGGGTTGCTCTGGAAAACTCATTTGCACCACTACTGT
GCCTTGGAATGTTAGTTGG---AGTAATAAAACTCTGGATGAGATTTGGAATAACATGACCTGGATGGAG
TGGGAGAGAGAAATTGACAATTACACAAGCTTAATATACACCTTAATTGAGAAATCGCAAAACCAACAAG
AAAAGAATGAACAAGAATTATTGGAATTAGATAAATGGGCAAGTTTGTGGAATTGGTTTGACATAACAAA
ATGGCTGTGGTATATAAAAATATTCATAATGATAGTAGGAGGCTTGGTAGGTTTAAGAATAGTTTTTGCT
GTGCTTTCTATAGTGAATAGAGTTAGGCAGGGATACTCACCATTATCGTTTCAGACCCGCCTCCCA---A
CCCCGAGGGGACCCGACAGGCCCGAAGGAATCGAAGAAGAAGGTGGAGAGAGAGACAGAAACAGATCCGG
TCCCTTAGTGGATGGATTCTTAGCACTTTTCTGGGACGATCTGCGGAGCCTGTGCCTCTTCAGCTACCAC
CGCTTGAGAGACTTACTCTTGATTGTAACGAGGATTGTGGAACTCCTGGGACGCAGGGGGGGGGAAGTCC
TCAAATATTGGTGGAATCTCCTACAGTATTGGAGTCAGGAACTAAGGAATAGTGCTGTTAGCTTGCTCAA
TGTCACAGCCATAGCAGTAGCTGAGGGGACAGATAGGGTTATAGAAGTATTACAAAGAGCTTATAGAGCT
ATCCTGCACATACCTAGAAGAATAAGACAGGGCTTTGAAAGGGCTTTGCAA
>AY835781 
ATGAAAGCGAAGGAGACCAGGAAGAATTGTCAGCAC---TTG------------TGGAGATGGGGCACCA
TGCTCCTTGGGATGTTGATGATCTGTAGTGCTGCA------GGAAATTTGTGGGTCACAGTCTATTATGG
GGTACCTGTGTGGAAAGAAGCAACCACCACTCTATTTTGTGCATCAGATGCTAAAGCATATGATACAGAG
GTACATAATGTTTGGGCCACACATGCCTGTGTACCCACAGACCCCAACCCACAAGAAGTAGTATTGGAAA
ATGTGACAGACAGTTTTAACATGTGGAAAAATAACATGGTAGAACAGATGCATGAGGATATAATCAGTTT
ATGGGATCAAAGCCTAAAGCCATGTGTAAAATTAACCCCACTCTGTGTCACTCTAAATTGCACTGATAAA
TTGAGGAATGAT------ACTAATACC------------AATAAT---AGTAGTTGGGGA----------
--------AAGATGGAGAAAGGAGAAATAAAAAACTGCTCTTTCAATATCACCACAAACATAAGAGACAA
GGTGCCGAAAGAATATGCACTTTTTTATAAACTTGATGTAGTACCAATT------GATAAT---GAT---
------------------AAT---------ACTAGCTATAGGTTGATAAATTGTAACACCTCAGTCATTA
CACAGGCCTGTCCAAAGGTATCCTTTGAGCCAATTCCCATACATTATTGTGCCCCGGCTGGTTTTGCGAT
TCTAAAGTGTAAAGATAAAAAGTTCAATGGAAAAGGACCATGTACAAATGTCAGCACAGTACAATGTACA
CATGGAATTAGGCCAGTGGTATCAACTCAACTGCTATTAAATGGCAGTCTAGCAGAAGAAGAGGTAGTAA
TTAGATCTGACAATCTCACGGACAATGCTAAAACCATAATAGTACAGCTGAAGGAACCTGTAGAAATTAA
TTGTACAAGACCTAACAACAATACAAGAAAAAGTATACATATAGGACCAGGGAGAGCATTTTATACAACA
GGACAAATAATAGGAGATATAAGACAAGCACATTGTAACATTAGTAGAGCAAAATGGAATAACACTTTAC
AACAGATAGTTATAAAATTAAGAAAACAATTTGAG---AATAGA---ACAATAGTCTTTAATCAATCCTC
AGGAGGGGACCCAGAAGTTGTAATGCACAGTTTTAATTGTGGAGGAGAATTTTTCTACTGTAATTCATCA
CAACTGTTTAATAGTACT------TGGAAT---------------------------GATAGTACTTGGA
ATGAT---ACTAAAGGGTTA------------------AATAACACTGAAGGA------------ATTAT
CACACTCCCATGCAGAATAAAACAATTTATAAACATGTGGCAGGAAGTAGGAAAAGCAATGTATGCCCCT
CCCATCAGAGGACAAATTAGATGTTCATCAAATATTACAGGGCTGCTCTTAACAAGAGAT---GGTGGT-
-----------------AATAGC---GAGAACGATACC---------ACC------GAGATCTTCAGACC
TGGAGGAGGAGATATGAGGGACAATTGGAGAAGTGAATTATATAAATATAAAGTAATAAAAATTGAACCA
TTAGGAGTAGCACCCACCAAGGCAAAGAGAAGAGTGGTGCAGAGAGAAAAAAGA---GCAGTGGGAACGC
TAGGAGCTGTGTTCCTTGGGTTCTTGGGAGCAGCAGGAAGCACCATGGGCGCAGCGTCAATGACGCTGAC
GGTACAGGCCAGACAATTATTGTCTGGTATAGTGCAACAGCAGAACAATTTGCTGAGGGCTATTGAGGCG
CAACAGCATCTGTTGCAACTCACAGTCTGGGGCATCAAGCAGCTCCAGGCAAGAGTCCTGGCTGTGGAAA
GATACCTACAGGATCAACAGCTCCTAGGGATTTGGGGTTGCTCTGGAAAACTCATTTGCACCACTACTGT
GCCTTGGAATAGTAGTTGG---AGTAATAAATCTCTGAATGAGATTTGGAATAACATGACCTGGATGGAG
TGGGAAAGAGAAATTAACAATTACACAAGCTTAATATACACCTTAATTGAAGAATCGCAGAACCAACAAG
AAAAGAATGAACAAGAATTATTGGAATTAGATAAGTGGGCAAGTTTGTGGAATTGGTTTAGCATAACAAA
CTGGCTGTGGTATATAAAAATATTCATAATGATAGTAGGAGGCTTGATAGGTTTAAGAATAGTTTTTGCT
GTACTTTCTATAGCGAATAGAGTTAGGCAGGGATATTCACCATTATCATTACAGACCCGCCTCCCA---A
CCCCGAGGGGACCCGACAGGCCCGAAGGAATCGAAGAAGAAGGTGGAGAGAGAGACAGAGACAGATCCGG
AATATTAGTGAACGGATTCTTAGCACTTTTCTGGGACGACCTGCGGAGCCTGTGCCTCTTCAGCTACCAC
CGCTTGAGAGACTTACTCTTGATTGTAGCGAGGATTGTGGAACTTCTGGGACGCAGGGGGTGGGAAGTCC
TCAAATATTGGTGGAATCTCCTACAGTATTGGAGTCAGGAACTAAAGAATAGTGCTGTTAGCTTGCTCAA
CGCCACAGCCATAGCAGTAGCTGAGGGGACAGATAGGGTTATAGAATTAGTACAAGCAGCTTGTAGAGCT
ATTCTCCACATACCTAGAAGAGTGAGACAGGGCTTGGAAAGGGCTTTGCTA
>GU455517 
ATGAGAGTGAGGGAGATCAGGAAGAATTATCAGCAC---TTG------------TGGAGATGGGGCACCA
TGCTCCTTGGGATGTTGATGATCTGTAGTGCTGCA------GGAAATTTGTGGGTCACAGTCTATTATGG
GGTACCTGTGTGGAAAGAAGCAACCACCACTCTATTTTGTGCATCAGATGCTAAAGCATATGCTACAGAG
GTACATAATGTTTGGGCCACACATGCCTGTGTACCCACAGACCCCAGCCCACAAGAAGTAGTATTGGGAA
ATGTGACAGAAAATTTTAACATGTGGAAAAATAACATGGTAGAACAGATGCATGAGGATATAATCAGTTT
ATGGGATCAAAGCCTAAAGCCATGTGTAAAATTAACTCCACTCTGTGTCACTTTAAATTGCACTGAT---
TTAAGGAATGCGAATGCTACTAATAAC------------ACTAGT---AGTAGCGGGGGA----------
--------ACGATGGAGAGAGGAGAAATAAAAAACTGTTCTTTCAATATCACCACAAACATAAGAGATAA
GGTGCAGAAAGAATATGCAACGTTTTATAAACTTGATGTAGTACCAATA------GATAAA---GAT---
------------GAGGATAAT---------ACCAGCTATAGGTTGATAAGTTGTAACACCTCAGTCCTTA
CACAAGCCTGTCCAAAGATATCCTTTGAACCAATTCCCATACATTATTGTGCCCCGGCTGGTTTTGCGAT
TCTAAAGTGTAACAATAAGACGTTCAATGGAACAGGACCATGTACAAATGTCAGCACAGTACAATGTACA
CATGGAATTAGGCCAGTAGTATCAACTCAACTACTGTTAAATGGCAGTCTAGCAGAAGAAGAGGTAGTAA
TTAGATCTGAAGATTTAATGAACAATGCTAAAACCATAATAGTACAGCTAAATGAATCTGTAGAAATTAA
TTGTACAAGACCCAACAACAATACAAGAAAAGGTATACATATAGGACCAGGGAGAGCATTTTATACAACA
GGACAAATAATAGGAGATATAAGACAAGCACATTGTAACATTAGTAGAGCAAAATGGAATAATGCTTTAC
AAAAGATAGTTAAAAAATTAAGAGAAAAATTTGAA---AATAAA---ACAATAGTCTTTAATCAATCCTC
AGGAGGGGACCCAGAAATTGTAACACACAGTTTTAATTGTGGAGGGGAATTTTTCTACTGTAATTCAACA
CAACTGTTTAATAGTATT------TGGAATGAT-------------------------------------
--------ACTGAAGAGTCA------------------AATAACACTGGAGGAAATATC------ACAAT
TACACTCCCATGCAGAATAAAACAAATTATAAACATGTGGCAGGAAGTAGGAAAAGCAATGTATGCCCCT
CCCATCGAAGGACAAATTAGATGTTCATCAAATATTACAGGGCTGCTATTAACAAGAGAT---GGTGGT-
-----------------AATACC---ACGAACGACACC---------ACC------GAGATCTTCAGACC
TGGAGGAGGAAATATGAGGGACAATTGGAGAAGTGAATTATATAAATATAAAGTAGTAAAAATTGAACCA
TTAGGAGTAGCACCCACCAAGGCAAAGAGAAGAGTGGTGCAGAGAGAAAAAAGA---GCAGTGGGA---A
TAGGAGCTGTGTTCCTTGGGTTCTTGGGAGCAGCAGGAAGCACTATGGGCGCAGCGTCAATGACGCTGAC
GGTACAGGCCAGGCGATTATTGTCTGGTATAGTGCAACAGCAGAACAATTTGCTGAGGGCTATTGAGGCG
CAACAGCATCTGTTGCAACTCACAGTCTGGGGCATCAAGCAGCTCCAGGCAAGGGTCCTGGCTGTGGAAA
GATACCTAAAGGATCAACAGCTCCTGGGGATTTGGGGTTGCTCTGGAAAACTCATTTGCACCACTGCTGT
GCCTTGGAATGCTAGTTGG---AGTAATAAATCTTTGAATGAGATTTGGGATAACATGACCTGGATGGAG
TGGGAAAGAGAAATTGACAATTACACAAGCTTAATATACACCTTAATTGAAGAATCGCAGAACCAACAAG
AAAAAAATGAACAAGAATTATTGGAATTAGATAAATGGGCAAGTTTATGGAATTGGTTTAGCATAACAAA
CTGGCTGTGGTATATAAAAATGTTCATAATGATAGTAGGAGGCTTGGTAGGTTTAAGAATAGTTTTTGCT
GTGCTTTCTATAGTGAATAGAGTTAGGCAGGGATACTCACCATTATCGTTTCAGACCCACCTCCCA---G
CCCCGAGGGGACCCGACAGGCCCGAAGGAATCGAAGAAGAAGGTGGAGAGAGAGACAGAGACAGATCCGG
TCAATTAGTGGATGGATTATTAGCACTTATCTGGGTCGATCTGCGGAGCCTGTGCCTCTTCAGCTACCAC
CGCTTGAGAGACTTACTCTTGATTGTAACGAGGATTGTGGAACTTCTGGGACGCAGGGGGTGGGAAGCCC
TCAAATATTGGTGGAATCTCCTACAGTATTGGGGTCAGGAACTAAAGAAGAGTGCTGTTAGCTTGCTCAA
TGCCACAGCCATAGCAGTAGCTGAGGGGACAGATAGGGTTATAGAAATATTACAAAGAGCTTGTAGAGCT
ATTCTCCATATACCTAGAAGAATAAGACAGGGCTTCGAAAGGGCTTTGCAA
>EU743980 
ATGAGAGTGAAGGGGATCAAGAAGAATTATCAGCAC---TTG------------TGGAGATGGGGCACCA
TGCTCCTTGGGATATTGATGATCTGTAGTGCTACA------GAAAATTTATGGGTCACAGTCTATTATGG
GGTACCTGTGTGGAAAGAAGCAACCACCACTCTATTTTGTGCATCAGATGCTAAAGCATATGATACAGAG
GTACATAATGTTTGGGCCACACATGCCTGTGTACCCACAGACCCCAACCCACAAGAAGTAGAATTGGAAA
ATGTGACAGAAAATTTTAACATGTGGAAAAATAACATGGTAGAACAGATGCATGAGGATATAATTAGTTT
ATGGGATCAAAGCCTAAAGCCATGTGTAAAATTAACCCCACTCTGTGTTACTTTAAATTGCACTGAT---
TTGAGGAATGCT------ACTAATAAT---------------------AGTAGCATAAGA----------
--------ATGATGGAGAGAGAAGAAATAAAAAACTGCTCTTTCAATATCACCACAAGCATAAGAGATAA
GATGCAAAAAGAATATGCACTTTTGTATAAACTTGATATAGTACCAATA------GATAAT---GAT---
------------------AAT---------ACTAGCTATAGGTTGATAAGTTGTAACACCTCAGTCATTA
CACAGGCCTGTCCAAAGGTATCCTTTGAGCCAATTCCCATACATTATTGTGCCCCGGCTGGTTTTGCGAT
TCTAAAGTGTAATAATAAGACGTTCAATGGAAAAGGACCATGTACAAATGTCAGCACAGTACAATGCACA
CATGGAATTAGGCCAGTAGTATCAACTCAACTGCTGCTAAATGGCAGTCTAGCAGAAGAAGAGATAGTAA
TTAGATCTGACAATATCACAGACAATGCTAAAACCATAATAGTACAACTAAAAGAAGCTGTACAAATTAA
TTGTACAAGACCCAACAACAATACAAGAAAAAGTATACATATAGGACCAGGAAAAGCATTTTATGCAACA
GGAGAAATAATAGGAGATATAAGACAAGCACATTGTAACCTTAGTAGAGTAGACTGGGAGAACACTTTAA
AACAGATAGCTGAAAAATTAAGAGAACAATTTAGG---AATAAA---ACAATAGTCTTTAATCAACCCTC
AGGAGGGGACCCAGAAATTACAATGCACAGTTTTAATTGTGGAGGGGAATTTTTCTACTGTAATACAACA
CAACTGTTTAATAGTACT------TGGAAT------------------------------TCAACACGGA
ATGGT---ACTGAAGTGTCA------------------AATAAGACTGAA---------------ATTAT
CACACTCCCATGCAGAATAAAACAACTTATAAACATGTGGCAGGAAGTAGGAAAAGTAATGTATGCCCCT
CCCATCAGAGGAAAAATTAGATGCTCATCAAAGATTACAGGGCTGCTATTAACAAGAGAT---GGTGGT-
-----------------AATAAC---AAGAGCGAGGCCGAGAACAAGACC------GAGATCTTTAGACC
TGGAGGAGGAGATATGAGGGACAATTGGAGAAGTGAATTATATAAATATAAAGTAGTAAAAATTGAACCA
TTAGGAGTAGCACCCACCAAGGCAAAGAGAAGAGTGGTGCAGAAAGAAAAAAGA---GCAGTGGGA---C
TAGGAGCTATGTTCCTTGGGTTCTTGGGAGCAGCAGGAAGCACTATGGGCGCAGCGTCGGTGACGCTGAC
GGTACAGGCCAGACTATTATTGTCTGGTATAGTGCAACAGCAGAACAATTTGCTGAGGGCTATTGAGGCG
CAACAGCATCTGTTGCAACTCACAGTCTGGGGCATCAAGCAGCTCCAGGCAAGAGTCCTGGCTGTGGAAA
GATACCTAAAGGATCAACAGCTCCTGGGGATTTGGGGTTGCTCTGGAAAACTCATTTGCACCACTGCTGT
GCCTTGGAATGCTAGTTGG---AGTAATAAATCTCTGGATAAGATTTGGAATAACATGACCTGGATGGAG
TGGGAAAGGGAAATTAACAATTATACAAGCTTGATATACACCTTAATTGAAGAATCGCAGAACCAACAAG
AAAAGAATGAACAAGAATTATTGGAATTGGATCAATGGGCAAGTTTGTGGAATTGGTTTAGCATAACAAA
CTGGCTGTGGTATATAAAAATATTCATAATGATAGTAGGAGGCTTGGTAGGTTTAAGAATAGTTTTTGCT
GTACTTTCTATAGCGAATAGAGTTAGGCAGGGATACTCACCATTATCGTTTCAGACCCACCTCCCA---G
CCCAGAGGGGACCCGACAGGCCCGAAGGAATCGAAGAAGAAGGTGGAGAGAGAGACAAAGACAGATCCGG
ACGCTTAGTGGATGGATTCTTAGCAATTATCTGGGTCGACCTGCGGAGCCTGTGCCTCTTCAGCTACCAC
CGCTTGAGAGACTTACTCTTGATTGTAACGAGGATTGTGGAACTTCTGGGACGCAGGGGGTGGGAACTCC
TCAAATATTGGTGGAATCTCCTACAGTATTGGAGTCAGGAATTAAAGAATAGTGCTGTTAGCTTGCTCAA
TGCCACAGCCATAGCAGTAGCTGAGGGGACAGATAGGATTATAGAAGTATCACAAAGAGCTTTTAGAGCT
ATTCTCCACATACCTACGAGAATAAGACAGGGCTTGGAAAGGGCTTTGCTA
>EU743975 
ATGAGAGTGAAGGGGATCAAGAAGAATTATCAGCAC---TTG------------TGGAGATGGGGCACCA
TGCTCCTTGGGATATTGATGATCTGTAGTGCTACA------GAAAATTTATGGGTCACAGTCTATTATGG
GGTACCTGTGTGGAAAGAAGCAACCACCACTCTATTTTGTGCATCAGATGCTAAAGCATATGATACAGAG
GTACATAATGTTTGGGCCACACATGCCTGTGTACCCACAGACCCCAACCCACAAGAAGTAGAATTGGAAA
ATGTGACAGAAAATTTTAACATGTGGAAAAATAACATGGTAGAACAGATGCATGAGGATATAATTAGTTT
ATGGGATCAAAGCCTAAAGCCATGTGTAAAATTAACCCCACTCTGTGTTACTTTAAATTGCACTGAT---
TTGAGGAATGCT------ACTAATAAT---------------------AGTAGCATGAGA----------
--------ATGATGGAGAGAGGAGAAATAAAAAACTGCTCTTTCAATATCACCACAAGCATAAGAGATAA
GATGCAAAAAGAATATGCACTTTTGTATAAACTTGATATAGTACCAATA------GATAAT---GAT---
------------------AAT---------ACTAGCTATAGGTTGATAAGTTGTAACACCTCAGTCATTA
CACAGGCCTGTCCAAAGGTATCCTTTGAGCCAATTCCCATACATTATTGTGCCCCGGCTGGTTTTGCGAT
TCTAAAGTGTAATAATAAGACGTTCAATGGAAAAGGACCATGTACAAATGTCAGCACAGTACAATGCACA
CATGGAATTAGGCCAGTAGTATCAACTCAACTGCTGCTAAATGGCAGTCTAGCAGAAGAAGAGATAGTAA
TTAGATCTGACAATATCACAGACAATGCTAAAACCATAATAGTACAACTAAAAGAAGCTGTACAAATTAA
TTGTACAAGACCCAACAACAATACAAGAAAAGGTATACATATAGGACCAGGAAAAGCATTTTATGCAACA
GGAGAAATAATAGGAGATATAAGACAAGCACATTGTAACCTTAGTAGAGTAGACTGGGAGAACACTTTAA
AACAGATAGCTGAAAAATTAAGAGAACAATTTAGG---AATAAA---ACAATAGTCTTTAATCAACCCTC
AGGAGGGGACCCAGAAATTACAATGCACAGTTTTAATTGTGGAGGGGAATTTTTCTACTGTAATACAACA
CAACTGTTTAATAGTACT------TGGAAT------------------------------TCAACACGGA
ATGGT---ACTGAAGTGTCA------------------AATAAGACTGAA---------------ATTAT
CACACTCCCATGCAGAATAAAACAACTTATAAACATGTGGCAGGAAGTAGGAAAAGTAATGTATGCCCCT
CCCATCAGAGGAAAAATTAGATGCTCATCAAAGATTACAGGGCTGCTATTAACAAGAGAT---GGTGGT-
-----------------AATAAC---AAGAGCGAGGCCGAGAACGAGACC------GAGATCTTTAGACC
TGGAGGAGGAGATATGAGGGACAATTGGAGAAGTGAATTATATAAATATAAAGTAGTAAAAATTGAACCA
TTAGGAGTAGCACCCACCAAGGCAAAGAGAAGAGTGGTGCAGAAAGAAAAAAGA---GCAGTGGGA---C
TAGGAGCTATGTTCCTTGGGTTCTTGGGAGCAGCAGGAAGCACTATGGGCGCAGCGTCGGTGACGCTGAC
GGTACAGGCCAGACTATTATTGTCTGGTATAGTGCAACAGCAGAACAATTTGCTGAGGGCTATTGAGGCG
CAACAGCATCTGTTGCAACTCACAGTCTGGGGCATCAAGCAGCTCCAGGCAAGAGTCCTGGCTGTGGAAA
GATACCTAAAGGATCAACAGCTCCTGGGGATTTGGGGTTGCTCTGGAAAACTCATTTGCACCACTGCTGT
GCCTTGGAATGCTAGTTGG---AGTAATAAATCTCTGGATAAGATTTGGAATAACATGACCTGGATGGAG
TGGGAAAGGGAAATTAACAATTATACAAGCTTGATATACACCTTAATTGAAGAATCGCAGAACCAACAAG
AAAAGAATGAACAAGAATTATTGGAATTGGATCAATGGGCAAGTTTGTGGAATTGGTTTAGCATAACAAA
CTGGCTGTGGTATATAAAAATATTCATAATGATAGTAGGAGGCTTGGTAGGTTTAAGAATAGTTTTTGCT
GTACTTTCTATAGCGAATAGAGTTAGGCAGGGATACTCACCATTATCGTTTCAGACCCACCTCCCA---G
CCCAGAGGGGACCCGACAGGCCCGAAGGAATCGAAGAAGAAGGTGGAGAGAGAGACAAAGACAGATCCGG
ACGCTTAGTGGATGGATTCTTAGCAATTATCTGGGTCGACCTGCGGAGCCTGTGCCTCTTCAGCTACCAC
CGCTTGAGAGACTTACTCTTGATTGTAACGAGGATTGTGGAACTTCTGGGACGCAGGGGGTGGGAACTCC
TCAAATATTGGTGGAATCTCCTACAGTATTGGAGTCAGGAATTAAAGAATAGTGCTGTTAGCTTGCTCAA
TGCCACAGCCATAGCAGTAGCTGAGGGGACAGATAGGATTATAGAAGTATCACAAAGAGCTTTTAGAGCT
ATTCTCCACATACCTACAAGAATAAGACAGGGCTTGGAAAGGGCTTTGCTA
>EU743974 
ATGAGAGTGAAGGGGATCAAGAAGAATTATCAGCAC---TTG------------TGGAGATGGGGCACCA
TGCTCCTTGGGATATTGATGATCTGTAGTGCTACA------GAAAACTTATGGGTCACAGTCTATTATGG
GGTACCTGTGTGGAAAGAAGCAACCACCACTCTATTTTGTGCATCAGATGCTAAAGCATATGATACAGAG
GTACATAATGTTTGGGCCACACATGCCTGTGTACCCACAGACCCCAACCCACAAGAAGTAGAATTGGAAA
ATGTGACAGAAAATTTTAACATGTGGAAAAATAACATGGTAGAACAGATGCATGAGGATATAATTAGTTT
ATGGGATCAAAGCCTAAAGCCATGTGTAAAATTAACCCCACTCTGTGTTACTTTAAATTGCACTGAT---
TTGAGGAATGCT------ACTAATAAT---------------------AGTAGCATGAGA----------
--------ATGATGGAGAGAGGAGAAATAAAAAACTGCTCTTTCAATATCACCACAAGCATAAGAGATAA
GATGCAAAAAGAATATGCACTTTTGTATAAACTTGATATAGTACCAATA------GATAAT---GAT---
------------------AAT---------ACTAGCTATAGGTTGATAAGTTGTAACACCTCAGTCATTA
CACAGGCCTGTCCAAAGGTATCCTTTGAGCCAATTCCCATACATTATTGTGCCCCGGCTGGTTTTGCGAT
TCTAAAGTGTAATAATAAGACGTTCAATGGAAAAGGACCATGTACAAATGTCAGCACAGTACAATGCACA
CATGGAATTAGGCCAGTAATATCAACTCAACTGCTGCTAAATGGCAGTCTAGCAGAAGAAGAGATAGTAA
TTAGATCTGACAATATCACAGACAATGCTAAAACCATAATAGTACAACTAAAAGAAGCTGTACAAATTAA
TTGTACAAGACCCAACAACAATACAAGAAAAAGTATACATATAGGACCAGGAAAAGCATTTTATGCAACA
GGAGAAATAATAGGAGATATAAGACAAGCACATTGTAACCTTAGTAGAGTAGACTGGGAGGACACTTTAA
AACAGATAGCTAAAAAATTAAGAGAACAATTTAGG---AATAAA---ACAATAGTCTTTAATCAATCCTC
AGGAGGGGACCCAGAAATTACAATGCACAGTTTTAATTGTGGAGGGGAATTTTTCTACTGTAATACAACA
CAACTGTTTAATAGTACT------TGGAAT------------------------------TCAACACGGA
ATGGT---ACTGAAGTGTCA------------------AATAAGACTGAA---------------ATTAT
CACACTCCCATGCAGAATAAAACAACTTATAAACATGTGGCAGGAAGTAGGAAAAGTAATGTATGCCCCT
CCCATCAGAGGAAAAATTAGATGCTCATCAAAGATTACAGGGCTGCTATTAACAAGAGAT---GGTGGT-
-----------------AATAAC---AAGAGCGAGGCCGAGAACGAGACC------GAGATCTTTAGACC
TGGAGGAGGAGATATGAGGGACAACTGGAGAAGTGAATTATATAAATATAAAGTAGTAAAAATTGAACCA
TTAGGAGTAGCACCCACCAAGGCAAAGAGAAGAGTGGTGCAGAGAGAAAAAAGA---GCAGTGGGA---C
TAGGAGCTATGTTCCTTGGGTTCTTGGGAGCAGCAGGAAGCACTATGGGCGCAGCGTCGGTGACGCTGAC
GGTACAGGCCAGACTATTATTGTCTGGTATAGTGCAACAGCAGAACAATTTGCTGAGGGCTATTGAGGCG
CAACAGCATCTGTTGCAACTCACAGTCTGGGGCATCAAGCAGCTCCAGGCAAGAGTCCTGGCTGTGGAAA
GATACCTAAAGGATCAACAGCTCCTGGGGATTTGGGGTTGCTCTGGAAAACTCATTTGCACCACTGCTGT
GCCTTGGAATGCTAGTTGG---AGTAATAAATCTCTGGATAAGATTTGGAATAACATGACCTGGATGGAG
TGGGAAAGGGAAATTAACAATTATACAAGCTTGATATACACCTTAATTGAAGAATCGCAGAACCAACAAG
AAAAGAATGAACAAGAATTATTGGAATTGGATCAATGGGCAAGTTTGTGGAATTGGTTTAGCATAACAAA
CTGGCTGTGGTATATAAAAATATTCATAATGATAGTAGGAGGCTTGGTAGGTTTAAGAATAGTTTTTGCT
GTACTTTCTATAGCGAATAGAGTTAGGCAGGGATACTCACCATTATCGTTTCAGACCCACCTCCCA---G
CCCAGAGGGGACCCGACAGGCCCGAAGGAATCGAAGAAGAAGGTGGAGAGAGAGACAAAGACAGATCCGG
ACGCTTAGTGGATGGATTCTTAGCAATTATCTGGGTCGACCTGCGGAGCCTGTGCCTCTTCAGCTACCAC
CGCTTGAGAGACTTACTCTTGATTGTAACGAGGATTGTGGAACTTCTGGGACGCAGGGGGTGGGAACTCC
TCAAATATTGGTGGAATCTCCTACAGTATTGGAGTCAGGAATTAAAGAATAGTGCTGTTAGCTTGCTCAA
TGCCACAGCCATAGCAGTAGCTGAGGGGACAGATAGAATTATAGAAGTATCACAAAGAGCTTTTAGAGCT
ATTCTCCACATACCTACGAGAATAAGACAGGGCTTGGAAAGGGCTTTGCTA
>EU743978 
ATGAGAGTGAAGGGGATCAAGAAGAATTATCAGCAC---TTG------------TGGAGATGGGGCACCA
TGCTCCTTGGGATATTGATGATCTGTAGTGCTACA------GAAAAATTATGGGTCACAGTCTATTATGG
GGTACCTGTGTGGAAAGAAGCAACCACCACTCTATTTTGTGCATCAGATGCTAAAGCATATGATACAGAG
GTACATAATGTTTGGGCCACACATGCCTGTGTACCCACAGACCCCAACCCACAAGAAGTAAAATTGGAAA
ATGTGACAGAAAATTTTAACATGTGGAAAAATAACATGGTAGAACAGATGCATGAGGATATAATTAGTTT
ATGGGATCAAAGCCTAAAGCCATGTGTAAAATTAACCCCACTCTGTGTTACTTTAAATTGCACTGAT---
TTGAGGAATGCT------ACTAATAAT---------------------AGTAGCATGAGA----------
--------ATGATGGAGAGAGGAGAAATAAAAAACTGCTCTTTCAATATCACCACAAGCATAAGAGATAA
GATGCAAAAAGAATATGCACTTTTGTATAAACTTGATATAGTACCAATA------GATAAT---GAT---
------------------AAT---------ACTAGCTATAGGTTGATAAGTTGTAACACCTCAGTCATTA
CACAGGCCTGTCCAAAGGTATCCTTTGAGCCAATTCCCATACATTATTGTGCCCCGGCTGGTTTTGCGAT
TCTAAAGTGTAATAATAAGACGTTCAATGGAAAAGGACCATGTACAAATGTCAGCACAGTACAATGCACA
CATGGAATTAGGCCAGTAGTATCAACTCAACTGCTGCTAAATGGCAGTCTAGCAGAAGAAGAGATAGTAA
TTAGATCTGACAATATCACAGACAATGCTAAAACCATAATAGTACAACTAAAAGAAGCTGTACAAATTAA
TTGTACAAGACCCAACAACAATACAAGAAAAAGTATACATATAGGACCAGGAAAAGCATTTTATGCAACA
GGAGAAATAATAGGAGATATAAGACAAGCACATTGTAACCTTAGTAGAGTAGACTGGGAGGACACTTTAA
AACAGATAGCTGAAAAATTAAGAGAACAATTTAGG---AATAAA---ACAATAGTCTTTAATCAATCCTC
AGGAGGGGACCCAGAAATTACAATGCACAGTTTTAACTGTGGAGGGGAATTTTTCTACTGTAATACAACA
CAACTGTTTAATAGTACT------TGGAAT------------------------------TCAACACGGA
ATGGT---ACTGAAGTGTCA------------------AATAAGACTGAA---------------ATTAT
CACACTCCCATGCAGAATAAAACAACTTATAAACATGTGGCAGGAAGTAGGAAAAGTAATGTATGCCCCT
CCCATCAGAGGAAAAATTAGATGCTCATCAAAGATTACAGGGCTGCTATTAACAAGAGAT---GGTGGT-
-----------------AATAAC---AAGAGCGAGGCCGAGAACGAGACC------GAGATCTTTAGACC
TGGAGGAGGAGATATGAGGGACAATTGGAGAAGTGAATTATATAAATATAAAGTAGTAAAAATTGAACCA
TTAGGAGTAGCACCCACCAAGGCAAAGAGAAGAGTGGTGCAGAGAGAAAAAAGA---GCAGTGGGA---C
TAGGAGCTATGTTCCTTGGGTTCTTGGGAGCAGCAGGAAGCACTATGGGCGCAGCGTCGGTGACGCTGAC
GGTACAGGCCAGACTATTATTGTCTGGTATAGTGCAACAGCAGAACAATTTGCTGAGGGCTATTGAGGCG
CAACAGCATCTGTTGCAACTCACAGTCTGGGGCATCAAGCAGCTCCAGGCAAGAGTCCTGGCTGTGGAAA
GATACCTAAAGGATCAACAGCTCCTGGGGATTTGGGGTTGCTCTGGAAAACTCATTTGCACCACTGCTGT
GCCTTGGAATGCTAGTTGG---AGTAATAAATCTCTGGATAAGATTTGGAATAACATGACCTGGATGGAG
TGGGAAAGGGAAATTAACAATTATACAAGCTTGATATACACCTTAATTGAAGAATCGCAGAACCAACAAG
AAAAGAATGAACAAGAATTATTGGAATTGGATCAATGGGCAAGTTTGTGGAATTGGTTTAGCATAACAAA
CTGGCTGTGGTATATAAAAATATTCATAATGATAGTAGGAGGCTTGGTAGGTTTAAGAATAGTTTTTGCT
GTACTTTCTATAGCGAATAGAGTTAGGCAGGGATACTCACCATTATCGTTTCAGACCCACCTCCCA---G
CCCAGAGGGGACCCGACAGGCCCGAAGGAATCGAAGAAGAAGGTGGAGAGAGAGACAAAGACAGATCCGG
ACGCTTAGTGGATGGATTCTTAGCAATTATCTGGGTCGACCTGCGGAGCCTGTGCCTCTTCAGCTACCAC
CGCTTGAGAGACTTACTCTTGATTGTAACGAGGATTGTGGAACTTCTGGGACGCAGGGGGTGGGAACTCC
TCAAATATTGGTGGAATCTCCTACAGTATTGGAGTCAGGAATTAAAGAATAGTGCTGTTAGCTTGCTCAA
TGCCACAGCCATAGCAGTAGCTGAGGGGACAGATAGGATTATAGAAGTATCACAAAGAGCTTTTAGAGCT
ATTCTCCACATACCTACGAGAATAAGACAGGGCTTGGAAAGGGCTTTGCTA
>EU743973 
ATGAGAGTGAAGGGGATCAAGAAGAATTATCAGCAC---TTG------------TGGAGATGGGGCACCA
TGCTCCTTGGGATATTGATGATCTGTAGTGCTACA------GAAAAATTATGGGTCACAGTCTATTATGG
GGTACCTGTGTGGAAAGAAGCAACCACCACTCTATTTTGTGCATCAGATGCTAAAGCATATGATACAGAG
GTACATAATGTTTGGGCCACACATGCCTGTGTACCCACAGACCCCAACCCACAAGAAGTAGAATTGGAAA
ATGTGACAGAAAATTTTAACATGTGGAAAAATAACATGGTAGAACAGATGCATGAGGATATAATTAGTTT
ATGGGATCAAAGCCTAAAGCCATGTGTAAAATTAACCCCACTCTGTGTTACTTTAAATTGCACTGAT---
TTGAGGAATGCT------ACTAATAAT---------------------AGTAGCATGAGA----------
--------ATGATGGAGAGAGGAGAAATAAAAAACTGCTCTTTCAATATCACCACAAGCATAAGAGATAA
GATGCAAAAAGAATATGCACTTTTGTATAAACTTGATATAGTACCAATA------GATAAT---GAT---
------------------AAT---------ACTAGCTATAGGTTGATAAGTTGTAACACCTCAGTCATTA
CACAGGCCTGTCCAAAGGTATCCTTTGAGCCAATTCCCATACATTATTGTGCCCCGGCTGGTTTTGCGAT
TCTAAAGTGTAATAATAAGACGTTCAATGGAAAAGGACCATGTACAAATGTCAGCACAGTACAATGCACA
CATGGAATTAGGCCAGTAGTATCAACTCAACTGCTGCTAAATGGCAGTCTAGCAGAAGAAGAGATAGTAA
TTAGATCTGACAATATCACAGACAATGCTAAAACCATAATAGTACAACTAAAAGAAGCTGTACAAATTAA
TTGTACAAGACCCAACAACAATACAAGAAAAAGTATACATATAGGACCAGGAAAAGCATTTTATGCAACA
GGAGAAATAATAGGAGATATAAGACAAGCACATTGTAACCTTAGTAGAGTAGACTGGGAGGACACTTTAA
AACAGATAGCTGAAAAATTAAGAGAACAATTTAGG---AATAAA---ACAATAGTCTTTAATCAATCCTC
AGGAGGGGACCCAGAAATTACAATGCACAGTTTTAATTGTGGAGGGGAATTTTTCTACTGTAATACAACA
CAACTGTTTAATAGTACT------TGGAAT------------------------------TCAACACGGA
ATGGT---ACTGAAGTGTCA------------------AATAAGACTGAA---------------ATTAT
CACACTCCCATGCAGAATAAAACAACTTATAAACATGTGGCAGGAAGTAGGAAAAGTAATGTATGCCCCT
CCCATCAGAGGAAAAATTAGATGCTCATCAAAGATTACAGGGCTGCTATTAACAAGAGAT---GGTGGT-
-----------------AATAAC---AAGAGCGAGGCCGAGAACGAGACC------GAGATCTTTAGACC
TGGAGGAGGAGATATGAGGGACAATTGGAGAAGTGAATTATATAAATATAAAGTAATAAAAATTGAACCA
TTAGGAGTAGCACCCACCAAGGCAAAGAGAAGAGTGGTGCAGAGAGAAAAAAGA---GCAGTGGGA---C
TAGGAGCTATGTTCCTTGGGTTCTTGGGAGCAGCAGGAAGCACTATGGGCGCAGCGTCGGTGACGCTGAC
GGTACAGGCCAGACTATTATTGTCTGGTATAGTGCAACAGCAGAACAATTTGCTGAGGGCTATTGAGGCG
CAACAGCATCTGTTGCAACTCACAGTCTGGGGCATCAAGCAGCTCCAGGCAAGAGTCCTGGCTGTGGAAA
GATACCTAAAGGATCAACAGCTCCTGGGGATTTGGGGTTGCTCTGGAAAACTCATTTGCACCACTGCTGT
GCCTTGGAATGCTAGTTGG---AGTAATAAATCTCTGGATAAGATTTGGAATAACATGACCTGGATGGAG
TGGGAAAGGGAAATTAACAATTATACAAGCTTGATATACACCTTAATTGAAGAATCGCAGAACCAACAAG
AAAAGAATGAACAAGAATTATTGGAATTGGATCAATGGGCAAGTTTGTGGAATTGGTTTAGCATAACAAA
CTGGCTGTGGTATATAAAAATATTCATAATGATAGTAGGAGGCTTGGTAGGTTTAAGAATAGTTTTTGCT
GTACTTTCTATAGCGAATAGAGTTAGGCAGGGATACTCACCATTATCGTTTCAGACCCACCTCCCA---G
CCCAGAGGGGACCCGACAGGCCCGAAGGAATCGAAGAAGAAGGTGGAGAGAGAGACAAAGACAGATCCGG
ACGCTTAGTGGATGGATTCTTAGCAATTATCTGGGTCGACCTGCGGAGCCTGTGCCTCTTCAGCTACCAC
CGCTTGAGAGACTTACTCTTGATTGTAACGAGGATTGTGGAACTTCTGGGACGCAGGGGGTGGGAACTCC
TCAAATATTGGTGGAATCTCCTACAGTATTGGAGTCAGGAATTAAAGAATAGTGCTGTTAGCTTGCTCAA
TGCCACAGCCATAGCAGTAGCTGAGGGGACAGATAGGATTATAGAAGTATCACAAAGAGCTTTTAGAGCT
ATTCTCCACATACCTACGAGAATAAGACAGGGCTTGGAAAGGGCTTTGCTA
>EU743979 
ATGAGAGTGAAGGGGATCAAGAAGAATTATCAGCAC---TTG------------TGGAGATGGGGCACCA
TGCTCCTTGGGATATTGATGATCTGTAGTGCTACA------GAAGAATTATGGGTCACAGTCTATTATGG
GGTACCTGTGTGGAAAGAAGCAACCACCACTCTATTTTGTGCATCAGATGCTAAAGCATATGATACAGAG
GTACATAATGTTTGGGCCACACATGCCTGTGTACCCACAGACCCCAACCCACAAGAAGTAGAATTGGAAA
ATGTGACAGAAAATTTTAACATGTGGAAAAATAACATGGTAGAACAGATGCATGAGGATATAATTAGTTT
ATGGGATCAAAGCCTAAAGCCATGTGTAAAATTAACCCCACTCTGTGTTACTTTAAATTGCACTGAT---
TTGAGGAATGCT------ACTAATAAT---------------------AGTAGCATGAGA----------
--------ATGATGGAGAGAGGAGAAATAAAAAACTGCTCTTTCAATATCACCACAAGCATAAGAGATAA
GATGCAAAAAGAATATGCACTTTTGTATAAACTTGATATAGTACCAATA------GATAAT---GAT---
------------------AAT---------ACTAGCTATAGGTTGATAAGTTGTAACACCTCAGTCATTA
CACAGGCCTGTCCAAAGGTATCCTTTGAGCCAATTCCCATACATTATTGTGCCCCGGCTGGTTTTGCGAT
TCTAAAGTGTAATAATAAGACGTTCAATGGAAAAGGACCATGTACAAATGTCAGCACAGTACAATGCACA
CATGGAATTAGGCCAGTAGTATCAACTCAACTGCTGCTAAATGGCAGTCTAGCAGAAGAAGAGATAGTAA
TTAGATCTGACAATATCACAGACAATGCTAAAACCATAATAGTACAACTAAAAGAAGCTGTACAAATTAA
TTGTACAAGACCCAACAACAATACAAGAAAAAGTATACATATAGGACCAGGAAAAGCATTTTATGCAACA
GGAGAAATAATAGGAGATATAAGACAAGCACATTGTAACCTTAGTAGAGTAGACTGGGAGAACACTTTAA
AACAGATAGCTGAAAAATTAAGAGAACAATTTAGG---AATAAA---ACAATAGTCTTTAATCAATCCTC
AGGAGGGGACCCAGAAATTACAATGCACAGCTTTAATTGTGGAGGGGAATTTTTCTACTGTAATACAACA
CAACTGTTTAATAGTACT------TGGAAT------------------------------TCAACACGGA
ATGGT---ACTGAAGTGTCA------------------AATAAGACTGAA---------------ATTAT
CACACTCCCATGCAGAATAAAACAACTTATAAACATGTGGCAGGAAGTAGGAAAAGTAATGTATGCCCCT
CCCATCAGAGGAAAAATTAGATGCTCATCAAAGATTACAGGGCTGCTATTAACAAGAGAT---GGTGGT-
-----------------AATAAC---AAGAGCGAGGCCGAGAACGAGACC------GAGATCTTTAGACC
TGGAGGAGGAGATATGAGGGACAATTGGAGAAGTGAATTATATAAATATAAAGTAGTAAAAATTGAACCA
TTAGGAGTAGCACCCACCAAGGCAAAGAGAAGAGTGGTGCAGAGAGAAAAAAGA---GCAGTGGGA---C
TAGGAGCTATGTTCCTTGGGTTCTTGGGAGCAGCAGGAAGCACTATGGGCGCAGCGTCGGTGACGCTGAC
GGTACAGGCCAGACTATTATTGTCTGGTATAGTGCAACAGCAGAACAATTTGCTGAGGGCTATTGAGGCG
CAACAGCATCTGTTGCAACTCACAGTCTGGGGCATCAAGCAGCTCCAGGCAAGAGTCCTGGCTGTGGAAA
GATACTTAAAGGATCAACAGCTCCTGGGGATTTGGGGTTGCTCTGGAAAACTCATTTGCACCACTGCTGT
GCCTTGGAATGCTAGTTGG---AGTAATAAATCTCTGGATAAGATTTGGAATAACATGACCTGGATGGAG
TGGGAAAGGGAAATTAACAATTATACAAGCTTGATATACACCTTAATTGAAGAATCGCAGAACCAACAAG
AAAAGAATGAACAAGAATTATTGGAATTGGATCAATGGGCAAGTTTGTGGAATTGGTTTAGCATAACAAA
CTGGCTGTGGTATATAAAAATATTCATAATGATAGTAGGAGGCTTGGTAGGTTTAAGAATAGTTTTTGCT
GTACTTTCTATAGCGAATAGAGTTAGGCAGGGATACTCACCATTATCGTTTCAGACCCACCTCCCA---G
CCCAGAGGGGACCCGACAGGCCCGAAGGAATCGAAGAAGAAGGTGGAGAGAGAGACAAAGACAGATCCGG
ACGCTTAGTGGATGGATTCTTAGCAATTATCTGGGTCGACCTGCGGAGCCTGTGCCTCTTCAGCTACCAC
CGCTTGAGAGACTTACTCTTGATTGTAACGAGGATTGTGGAACTTCTGGGACGCAGGGGGTGGGAACTCC
TCAAATATTGGTGGAATCTCCTACAGTATTGGAGTCAGGAATTAAAGAATAGTGCTGTTAGTTTGCTCAA
TGCCACAGCCATAGCAGTAGCTGAGGGGACAGATAGGATTATAGAAGTATCACAAAGAGCTTTTAGAGCT
ATTCTCCACATACCTACGAGAATAAGACAGGGCTTGGAAAGGGCTTTGCTA
>EU743976 
ATGAGAGTGAAGGGGATCAAGAAGAATTATCAGCAC---TTG------------TGGAGATGGGGCACCA
TGCTCCTTGGGATATTGATGATCTGTAGTGCTACA------GAAAATTTATGGGTCACAGTCTATTATGG
GGTACCTGTGTGGAAAGAAGCAACCACCACTCTATTTTGTGCATCAGATGCTAAAGCATATGATACAGAG
GTACATAATGTTTGGGCCACACATGCCTGTGTACCCACAGACCCCAACCCACAAGAAGTAGAATTGGAAA
ATGTGACAGAAAATTTTAACATGTGGAAAAATAACATGGTAGAACAGATGCATGAGGATATAATTAGTTT
ATGGGATCAAAGCCTAAAGCCATGTGTAAAATTAACCCCACTCTGTGTTACTTTAAATTGCACTGAT---
TTGAGGAATGCT------ACTAATAAT---------------------AGTAGCATGAGA----------
--------ATGATGGAGAGAGGAGAAATAAAAAACTGCTCTTTCAATATCACCACAAGCATAAGAGATAA
GATGCAAAAAGAATATGCACTTTTGTATAAACTTGATATAGTACCAATA------GATAAT---GAT---
------------------AAT---------ACTAGCTATAGGTTGATAAGTTGTAACACCTCAGTCATTA
CACAGGCCTGTCCAAAGGTATCCTTTGAGCCAATTCCCATACATTATTGTGCCCCGGCTGGTTTTGCGAT
TCTAAAGTGTAATAATAAGACGTTCAATGGAAAAGGACCATGTACAAATGTCAGCACAGTACAATGCACA
CATGGAATTAGGCCAGTAGTATCAACTCAACTGCTGCTAAATGGCAGTCTAGCAGAAGAAGAGATAGTAA
TTAGATCTGACAATATCACAGACAATGCTAAAACCATAATAGTACAACTAAAAGAAGCTGTACAAATTAA
TTGTACAAGACCCAACAACAATACAAGAAAAAGTATACATATAGGACCAGGAAAAGCATTTTATGCAACA
GGAGAAATAATAGGAGATATAAGACAAGCACATTGTAACCTTAGTAGAGTAGACTGGGAGAACACTTTAA
AACAGATAGCTGAAAAATTAAGAGAACAATTTAGG---AATAAA---ACAATAGTCTTTAATCAATCCTC
AGGAGGGGACCCAGAAATTACAATGCACAGTTTTAATTGTGGAGGGGAATTTTTCTACTGTAATACAACA
CAACTGTTTAATAGTACT------TGGAAT------------------------------TCAACACGGA
ATGGT---ACTGAAGTGTCA------------------AATAAGACTGAA---------------ATTAT
CACACTCCCATGCAGAATAAAACAACTTATAAACATGTGGCAGGAAGTAGGAAAAGTAATGTATGCCCCT
CCCATCAGAGGAAAAATTAGATGCACATCAAAGATTACAGGGCTGCTATTAACAAGAGAT---GGTGGT-
-----------------AATAAC---AAGAGCGAGGCCGAGAACGAGACC------GAGATCTTTAGACC
TGGAGGAGGAGATATGAGGGACAATTGGAGAAGTGAATTATATAAATATAAAGTAGTAAAAATTGAACCA
TTAGGAGTAGCACCCACCAAGGCAAAGAGAAGAGTGGTGCAGAGAGAAAAAAGA---GCAGTGGGA---C
TAGGAGCTATGTTCCTTGGGTTCTTGGGAGCAGCAGGAAGCACTATGGGCGCAGCGTCGGTGACGCTGAC
GGTACAGGCCAGACTATTATTGTCTGGTATAGTGCAACAGCAGAACAATTTGCTGAGGGCTATTGAGGCG
CAACAGCATCTGTTGCAACTCACAGTCTGGGGCATCAAGCAGCTCCAGGCAAGAGTCCTGGCTGTGGAAA
GATACCTAAAGGATCAACAGCTCCTGGGGATTTGGGGTTGCTCTGGAAAACTCATTTGCACCACTGCTGT
GCCTTGGAATGCTAGTTGG---AGTAATAAATCTCTGGATAAGATTTGGAATAACATGACCTGGATGGAG
TGGGAAAGGGAAATTAACAATTATACAAGCTTGATATACACCTTAATTGAAGAATCGCAGAACCAACAAG
AAAAGAATGAACAAGAATTATTGGAATTGGATCAATGGGCAAGTTTGTGGAATTGGTTTAGCATAACAAA
CTGGCTGTGGTATATAAAAATATTCATAATGATAGTAGGAGGCTTGGTAGGTTTAAGAATAGTTTTTGCT
GTACTTTCTATAGCGAATAGAGTTAGGCAGGGATACTCACCATTATCGTTTCAGACCCACCTCCCA---G
CCCAGAGGGGACCCGACAGGCCCGAAGGAATCGAAGAAGAAGGTGGAGAGAGAGACAAAGACAGATCCGG
ACGCTTAGTGGATGGATTCTTAGCAATTATCTGGGTCGACCTGCGGAGCCTGTGCCTCTTCAGCTACCAC
CGCTTGAGAGACTTACTCTTGATTGTAACGAGGATTGTGGAACTTCTGGGACGCAGGGGGTGGGAACTCC
TCAAATATTGGTGGAATCTCCTACAGTATTGGAGTCAGGAATTAAAAAATAGTGCTGTTAGTTTGCTCAA
TGCCACAGCCATAGCAGTAGCTGAGGGGACAGATAGGATTATAGAAGTATCACAAAGAGCTTTTAGAGCT
ATTCTCCACATACCTACGAGAATAAGACAGGGCTTGGAAAGGGCTTTGCTA
>EU743977 
ATGAGAGTGAAGGGGATCAAGAAGAATTATCAGCAC---TTG------------TGGAGATGGGGCACCA
TGCTCCTTGGGATATTGATGATCTGTAGTGCTACA------GAAAATTTATGGGTCACAGTCTATTATGG
GGTACCTGTGTGGAAAGAAGCAACCACCACTCTATTTTGTGCATCAGATGCTAAAGCATATGATACAGAG
GTACATAATGTTTGGGCCACACATGCCTGTGTACCCACAGACCCCAACCCACAAGAAGTAGAATTGGAAA
ATGTGACAGAAAATTTTAACATGTGGAAAAATAACATGGTAGAACAGATGCATGAGGATATAATTAGTTT
ATGGGATCAAAGCCTAAAGCCATGTGTAAAATTAACCCCACTCTGTGTTACTTTAAATTGCACTGAT---
TTGAGGAATGCT------ACTAATAAT---------------------AGTAGCATGAGA----------
--------ATGATGGAGAGAGGAGAAATAAAAAACTGCTCTTTCAATATCACCACAAGCATAAGAGATAA
GATGCAAAAAGAATATGCACTTTTGTATAAACTTGATATAGTACCAATA------GATAAT---GAT---
------------------AAT---------ACTAGCTATAGGTTGATAAGTTGTAACACCTCAGTCATTA
CACAGGCCTGTCCAAAGGTATCCTTTGAGCCAATTCCCATACATTATTGTGCCCCGGCTGGTTTTGCGAT
TCTAAAGTGTAATAATAAGACGTTCAATGGAAAAGGACCATGTACAAATGTCAGCACAGTACAATGCACA
CATGGAATTAGGCCAGTAGTATCAACTCAACTGCTGCTAAATGGCAGTCTAGCAGAAGAAGAGATAGTAA
TTAGATCTGACAATATCACAGACAATGCTAAAACCATAATAGTACAACTAAAAGAAGCTGTACAAATTAA
TTGTACAAGACCCAACAACAATACAAGAAAAAGTATACATATAGGACCAGGAAAAGCATTTTATGCAACA
GGAGAAATAATAGGAGATATAAGACAAGCACATTGTAACCTTAGTAGAGCAGACTGGGAGAACACTTTAA
AACAGATAGCTGAAAAATTAAGAGAACAATTTAGG---AATAAA---ACAATAGTCTTTAATCAATCCTC
AGGAGGGGACCCAGAAATTACAATGCACAGTTTTAATTGTGGAGGGGAATTTTTCTACTGTAATACAACA
CAACTGTTTAATAGTACT------TGGAAT------------------------------TCAACACGGA
ATGGT---ACTGAAGTGTCA------------------AATAAGACTGAA---------------ATTAT
CACACTCCCATGCAGAATAAAACAACTTATAAACATGTGGCAGGAAGTAGGAAAAGTAATGTATGCCCCT
CCCATCAGAGGAAAAATTAGATGCACATCAAAGATTACAGGGCTGCTATTAACAAGAGAT---GGTGGT-
-----------------AATAAC---AAGAGCGAGGCCGAGAACGAGACC------GAGATCTTTAGACC
TGGAGGAGGAGATATGAGGGACAATTGGAGAAGTGAATTATATAAATATAAAGTAGTAAAAATTGAACCA
TTAGGAGTAGCACCCACCAAGGCAAAGAGAAGAGTGGTGCAGAGAGAAAAAAGA---GCAGTGGGA---C
TAGGAGCTATGTTCCTTGGGTTCTTGGGAGCAGCAGGAAGCACTATGGGCGCAGCGTCGGTGACGCTGAC
GGTACAGGCCAGACTATTATTGTCTGGTATAGTGCAACAGCAGAACAATTTGCTGAGGGCTATTGAGGCG
CAACAGCATCTGTTGCAACTCACAGTCTGGGGCATCAAGCAGCTCCAGGCAAGAGTCCTGGCTGTGGAAA
GATACCTAAAGGATCAACAGCTCCTGGGGATTTGGGGTTGCTCTGGAAAACTCATTTGCACCACTGCTGT
GCCTTGGAATGCTAGTTGG---AGTAATAAATCTCTGGATAAGATTTGGAATAACATGACCTGGATGGAG
TGGGAAAGGGAAATTAACAATTATACAAGCTTGATATACACCTTAATTGAAGAATCGCAGAACCAACAAG
AAAAGAATGAACAAGAATTATTGGAATTGGATCAATGGGCAAGTTTGTGGAATTGGTTTAGCATAACAAA
CTGGCTGTGGTATATAAAAATATTCATAATGATAGTAGGAGGCTTAGTAGGTTTAAGAATAGTTTTTGCT
GTACTTTCTATAGCGAATAGAGTTAGGCAGGGATACTCACCATTATCGTTTCAGACCCACCTCCCA---G
CCCAGAGGGGACCCGACAGGCCCGAAGGAATCGAAGAAGAAGGTGGAGAGAGAGACAAAGACAGATCCGG
ACGCTTAGTGGATGGATTCTTAGCAATTATCTGGGTCGACCTGCGGAGCCTGTGCCTCTTCAGCTACCAC
CGCTTGAGAGACTTACTCTTGATTGTAACGAGGATTGTGGAACTTCTGGGACGCAGGGGGTGGGAACTCC
TCAAATATTGGTGGAATCTCCTACAGTATTGGAGTCAGGAATTAAAGAATAGTGCTGTTAGCTTGCTCAA
TGCCACAGCCATAGCAGTAGCTGAGGGGACAGATAGGATTATAGAAGTATCACAAAGAGCTTTTAGAGCT
ATTCTCCACATACCTACGAGAATAAGACAGGGCTTGGAAAGGGCTTTGCTA
>EU743987 
ATGAAAGTGAAGGGGATCAAGAAGAATTATCAGCAC---TTG------------TGGAGATGGGGCACCA
TGCTCCTTGGGATATTGATGATCTGTAGTGCTGCA------GAAAATTTATGGGTCACAGTCTATTATGG
GGTACCTGTGTGGAAAGAAGCAAACACCACTCTATTTTGTGCATCAGATGCTAAAGCATATGATACAGAG
GTACATAATGTTTGGGCCACACATGCCTGTGTACCCACAGACCCCAACCCACAAGAAGTAAAATTGGAAA
ATGTGACAGAAAATTTTAACATGTGGAAAAATAACATGGTAGAACAGATGCATGAGGATATAATTAGTTT
ATGGGATCAAAGCCTAAAGCCATGTGTAAAGCTAACCCCACTCTGTGTTACTTTAAATTGCACTGAT---
TTGAGGAATGCT------ACTAATAAT------------AGTACTACTAATAATAGTACTACTAATAATA
GTGGCATGAAAATGGAGACAGGAGAAATAAAAAACTGCTCTTTCAATATCACCACAAGCATAAGAGATAA
GATACAAAAAGAATATGCACTTTTGTATAAACTTGATATAGTACCAATA------GATAAT---GAT---
------------------ACT---------AATAGCTATAGGTTGATAAGTTGTAACACCTCAGTCATTA
CACAGGCCTGTCCAAAGGTATCCTTTGAGCCAATTCCCATACATTATTGTGCCCCGGCTGGTTTTGCGAT
TCTAAAGTGTAATAATAAGACGTTCAATGGAAAAGGACCATGTACAAATGTCAGCACAGTACAATGCACA
CATGGAATTAGGCCAGTAGTATCAACTCAACTGCTGCTAAATGGCAGTCTAGCAGAAAAAGAGATAGTAA
TTAGATCTGACAATATCACAGATAATGCTAAAACCATAATAGTACAACTAAAAGAAGCTGTACAAATTAC
TTGTACAAGACCCAACAACAATACAAGAAAAAGTATACATATAGGACCAGGAAGAGCATTTTATGCAACA
GGAGAAATAATAGGAGATATAAGACAAGCACATTGTAACCTTACTAGAGGAAACTGGGAGAACACTTTAC
AACAGATAGCTAAAAAATTAAGAGAACAATTTAGG---AATAAA---ACAATAGTCTTTAATCAATCCTC
AGGAGGGGACCCAGAAATTACAATGCACAGTTTTAATTGTGGAGGGGAATTTTTCTACTGTAATACAACA
CAGCTGTTTAATAGTACT------TGGAAT---------------TCAACACGGATTAATAGTACTTGGA
AT------TCAACACGGAAT------------------GATACTAAAGTGTCAAATGAG------ACTAT
CACACTCCCATGCAGAATAAAACAACTTATAAACATGTGGCAGGAAGTAGGAAAAGTAATGTATGCCCCT
CCCATCAGAGGAACAATTAGCTGCTCATCAAATATTACAGGGCTGCTATTAACAAGAGAT---GGTGGT-
-----------------AATAAC---AAGAACGAGACCGAGAACGGGACC------GAGATCTTTAGACC
TGGAGGAGGAGATATGAGGGACAATTGGAGAAGTGAATTATATAAATATAAAGTAGTAAAAATTGAACCA
TTAGGAGTAGCACCCACCAAGGCAAAGAGAAGAGTGGTGCAGAGAGAAAAAAGA---GCAGTGGGA---A
TAGGAGCTATGTTCCTTGGGTTCTTGGGAGCAGCAGGAAGCACTATGGGCGCAGCGTCGGTGACGCTGAC
GGTACAGGCCAGACAATTATTGTCTGGTATAGTGCAACAGCAGAACAATTTGCTGAGGGCTATTGAGGCG
CAACAGCATCTGTTGCAACTCACAGTCTGGGGCATCAAGCAGCTCCAGGCAAGAGTCCTGGCTGTAGAAA
GATACCTAAAGGATCAACAGCTCCTGGGGATTTGGGGTTGCTCTGGAAAACTCATCTGCACCACTGCTGT
GCCTTGGAATGCTAGTTGG---AGTAATAAATCTCTGGATAATATTTGGAATAACATGACCTGGATGGAG
TGGGAAAGGGAAATTAACAATTATACAAGAGAGATATACACCTTAATTGAAGAATCGCAGAACCAACAAG
AAAAGAATGAACAAGAATTATTGGAATTGGATCAATGGGCAAATTTGTGGAATTGGTTTGACATAACGAA
CTGGCTGTGGTATATAAAAATATTCATAATGATAGTAGGAGGCTTGGTAGGTTTAAGAATAGTTTTTGCT
GTACTTTCTATAGCGAATAGAGTTAGGCAGGGATACTCACCATTATCGTTTCAGACCCACCTCCCA---G
CCCAGAGGGGACCCGACAGGCCCGAAGGAATCGAAGAAGAAGGTGGAGAGAGAGACAAAGACAGATCCGG
ACGCTTAGTGGATGGATTCTTAGCAATTATCTGGGCCGACCTGCGGAGCCTGTGCCTCTTCAGCTACCAC
CGCTTGAGAGACTTACTCTTGATTGTAACGAGGATTGTGGAACTTCTGGGACGCAGGGGGTGGGAACTCC
TCAAATATTGGTGGAATCTCCTACAGTATTGGAGTCAGGAATTAAAGAATAGTGCTGTTAGCTTGCTCAA
TGCCACGGCCATAGCAGTAGCTGAGGGGACAGATAGGATTATAGAAGTATCACAAAGAGCTTTTAGAGCT
ATTCTCCACATACCTACGAGAATAAGACAGGGCTTGGAAAGGGCTTTGCTA
>EU743988 
ATGAGAGTGAAGGGGATCAGGAAGAATTATCAGCAC---TTG------------TGGAGATGGGGCACCA
TGCTCCTTGGGATATTGATGATCTGTAGTGCTACA------GATAAATTATGGGTCACAGTCTATTATGG
GGTACCTGTGTGGAAAGAAGCAAACACCTCTCTATTTTGTGCATCAGATGCTAAAGCATATGATACAGAG
GTACATAATGTTTGGGCCACACATGCCTGTGTACCCACAGACCCCAACCCACAAGAAGTAAAATTAGAAA
ATGTGACAGAAAATTTTAACATGTGGAAAAATAACATGGTAGAACAGATGCATGAGGATATAATTAGTTT
ATGGGATCAAAGCCTAAAGCCATGTGTAAAATTAACCCCACTCTGTGTTACTTTAAATTGCACTGAT---
TTGAGGAATGCT------ACTAATAAT------------AGTACTACTAATAGTAGTAGCATGGAA----
--------AGAATGAAGGAAGGAGAAATAAAAAACTGCTCTTTCAATATCACCACAAGCATAAGAGATAA
GATACAAAAAGAATATGCACTTTTGTATAAACTTGATATAGTACCAATA------GATAAT---AAT---
------------------AGT---------ACTAGCTATAGGTTGATAAGTTGTAACACCTCAGTCATTA
CACAGGCCTGTCCAAAGGTATCCTTTGAGCCAATTCCCATACATTATTGTGCCCCGGCTGGTTTTGCGAT
TCTAAAGTGTAATAATAAGACGTTCAATGGAAAAGGACCATGTACAAATGTCAGCACAGTACAATGCACA
CATGGAATTAGGCCAGTAGTATCAACTCAACTGCTGCTAAATGGCAGTCTAGCAGAAAAAGAGATAGTAA
TTAGATCTGACAATATCACAGACAATGCTAAAACCATAATAGTACAACTAAAAGAAGCTGTACAAATTAC
TTGTACAAGACCCAACAACAATACAAGAAAAAGTATACATATAGGACCAGGAAGAGCATTTTATGCAACA
GGAGAAATAATAGGAGATATAAGACAAGCACATTGTAACCTTACTAGAGAAAACTGGGAGAAGACTTTAG
GACAGATAGCTGAAAAATTAAGAGAACAATTTAAG---AATAAA---ACAATAGTCTTTAATCAATCCTC
AGGAGGGGACCCAGAAATTACAATGCACAGTTTTAATTGTGGAGGGGAATTTTTCTACTGTAATACAACA
CAACTGTTTAATAGTACT------TGGTAT------------------------TGGAATTCAACATGGA
ATGAT---ACTAAAGTGCCA------------------AATACGACT---------------------AT
CACACTCCCATGCAGAATAAAACAACTTATAAACATGTGGCAGGAAGTAGGAAAAGTAATGTATGCCCCT
CCCATCAGAGGAACAATTAAATGCTCATCAAATATTACAGGGCTGCTATTAACAAGAGAT---GGTGGT-
-----------------AATAAC---AAGAACGGGACCGAGAACGAGACC------GAGATCTTTAGACC
TGGAGGAGGAGATATGAGGGACAATTGGAGAAGTGAATTATATAAATATAAAGTAGTAAAAATTGAACCA
TTAGGAGTAGCACCCACCAAGGCAAAGAGAAGAGTGGTGCAAAGAGAAAAAAGA---GCAGTGGGA---A
TAGGAGCTATGTTCCTTGGGTTCTTGGGAGCAGCAGGAAGCACTATGGGCGCAGCGTCGGTGACGCTGAC
GGTACAGGCCAGACAATTATTGTCTGGTATAGTGCAACAGCAGAACAATTTGCTGAGGGCTATTGAGGCG
CAACAGCATCTGTTGCAACTCACAGTCTGGGGCATCAAGCAGCTCCAGGCAAGAGTCCTGGCTGTGGAAA
GATACCTAAAGGATCAACAGCTCCTGGGGATTTGGGGTTGCTCTGGAAAACTCATTTGCACCACTGCTGT
GCCTTGGAATGCTAGTTGG---AGTAATAAATCTCTGGATAACATTTGGAATAACATGACCTGGATGGAG
TGGGAAAGGGAAATTAACAATTATACAAGAGAGATATACACCTTAATTGAAGAATCGCAGAACCAACAAG
AAAAGAATGAACAAGAATTATTGGAATTGGACCAATGGGCAAATTTGTGGAATTGGTTTGACATAACACA
CTGGCTGTGGTATATAAAAATATTCATAATGATAGTAGGAGGCTTGGTAGGTTTAAGAATAGTTTTTGCT
GTACTTTCTATAGTGAATAGAGTTAGGCAGGGATACTCACCATTATCGTTTCAGACCCACCTCCCA---G
CCCAGAGGGGACCCGACAGGCCCGAAGGAATCGAAGAAGAAGGTGGAGAGAAAGACAAAGACAGATCCGG
ACGCTTAGTGGATGGATTCTTAGCAATTATCTGGGCCGACCTGCGGAGCCTGTGCCTCTTCAGCTACCAC
CGCTTGAGAGACTTACTCTTGATTGTAACGAGGATTGTGGAACTTCTGGGACGCAGGGGGTGGGAACTCC
TCAAATATTGGTGGAATCTCCTGCAGTATTGGAGTCAGGAACTAAAGAGTAGTGCTGTTAGCTTATTCAA
TGCCACAGCCATAGCAGTAGCTGAGGGGACAGATAGGATTATAGAAGTATCACAAAGAGCTTTTAGAGCT
ATTCTCCACATACCTACAAGAATAAGACAGGGCTTGGAAAGGGCTTTGCTA
>EU743989 
ATGAGAGTGAAGGGGATCAGGAAGAATTATCAGCAC---TTG------------TGGAGATGGGGCATCA
TGCTCCTTGGGATATTGATGATCTGTAGTGCTGCA------GAAAATTTATGGGTCACAGTCTATTATGG
GGTACCTGTGTGGAAAGAAGCAAGCACCACTCTATTTTGTGCATCAGATGCTAAAGCACATGATACAGAG
GTACATAATGTTTGGGCCACACATGCCTGTGTACCCACAGACCCCAACCCACAAGAAGTAAAATTGGAAA
ATGTGACAGAAAATTTTAACATGTGGAAAAATAACATGGTAGAACAGATGCATGAGGATATAATTAGTTT
ATGGGATCAAAGCCTAAAGCCATGTGTAAAATTAACCCCACTCTGTGTTACTTTAAATTGCACTGAT---
TTGAGGAATGCT------ACTAATAAT------------AGTACTACTAATAATGGTAGCACGGGA----
--------AGAATGGAGGAAGGAGAAATAAAAAACTGCTCTTTCAATATCACCACAAGCATAAGAGATAA
GATGCAAAAAGAATATGCACTTTTGTATAAACTTGATATAGTACCAATA------GATAAT---AAT---
------------------AGT---------ACTAGCTATAGGTTGATAAGTTGTAACACCTCAGTCATTA
CACAGGCCTGTCCAAAGGTATCCTTTGAGCCAATTCCCATACATTATTGTGCCCCGGCTGGTTTTGCGAT
TCTAAAGTGTAATAATAAGACGTTCAATGGAAAAGGACCATGTACAAATGTCAGCACAGTACAATGCACA
CATGGAATTAGGCCAGTAGTATCAACTCAACTGCTGCTAAATGGCAGTCTAGCAGAAGAAGAGATAGTAA
TTAGATCTGACAATATCACAGACAATGCTAAAACCATAATAGTACAACTAAAAGAAGCTGTACAAATTAC
TTGTACAAGACCCAACAACAACACAAGAAAAAGTATACATATAGGACCAGGAAAAGCATTTTATGCAACA
GGAGAAATAATAGGAGATATAAGACAAGCACATTGTAACCTTACTAGAGGAAGCTGGGAGAACACTTTAC
AACAGATAGCTAAAAAATTAAGAGAACAATTTAGG---AATAAA---ACAATAGCCTTTAATCAATCCTC
AGGAGGGGACCCAGAAATTACAATGCACAGTTTTAATTGTGGAGGGGAATTTTTCTACTGTAATACAACA
CAACTGTTTAATAGTACT------TGGAAT------------TCAAATAGTACTTGGAATTCAACATGGA
ATGGT---ACTGAAGCGTCA------------------AATGAT---------------------ACTAT
CACACTCCCATGCAGAATAAAACAAATTATAAACATGTGGCAGGAAGTAGGAAAAGTAATGTATGCCCCT
CCCATCAGAGGAACAATTAAATGCTCATCAAATATTACAGGGCTGCTATTAACAAGAGAT---GGTGGT-
-----------------AATAAC---ATGAGCGGGACCGAGAATGAGACC------GAGATCTTTAGACC
TGGAGGAGGAGATATGAGGGACAATTGGAGAAGTGAATTATATAAATATAAAGTAGTAAAAATTGAACCA
TTAGGAGTAGCACCCACCAAGGCAAAGAGAAGAGTGGTGCAGAGAGAAAAAAGA---GCAGTGGGA---A
TAGGAGCTATGTTCCTTGGGTTCTTGGGAGCAGCAGGAAGCACTATGGGCGCAGCGTCGGTGACGCTGAC
GGTACAGGCCAGACAATTATTGTCTGGTATAGTGCAACAGCAGAACAATTTGCTGAGGGCTATTGAGGCG
CAACAGCATCTGTTGCAACTCACAGTCTGGGGCATCAAGCAGCTCCAGGCAAGAGTCCTGGCTGTGGAAA
GATACCTAAAGGATCAACAGCTCCTGGGGATTTGGGGTTGCTCTGGAAAACTCATTTGCACCACTGCTGT
GCCTTGGAATGCTAGTTGG---AGTAATAAATCTCTGGATAATATTTGGAATAACATGACCTGGATGGAG
TGGGAAAGGGAAATTAACAATTATACAAGAGAGATATACACCTTAATTGAAGAATCGCAGAACCAACAAG
AAAAGAATGAACAAGAATTATTGGAATTGGATCAATGGGCAAATTTGTGGAATTGGTTTGACATAACAAA
ATGGCTGTGGTATATAAAAATATTCATAATGATAGTAGGAGGCTTGGTAGGTTTAAGAATAGTTTTTGCT
GTACTTTCTATAGTGAATAGAGTTAGGCAGGGATACTCACCATTATCGTTTCAGACCCACCTCCCA---G
CCCAGAGGGAACCCGACAGGCCCGAAGGAATCGAAGAAGAAGGTGGAGAGAGAGACAAAGACAGATCCGG
ACGCTTAGTGGATGGATTCTTAGCAATTATCTGGGTCGACCTGCGGAGCCTGTGCCTCTTCAGCTACCAC
CGCTTGAGAGACTTACTCTTGATTGTAACGAGGATTGTGGAACTTCTGGGACGCAGGGGGTGGGAACTCC
TCAAATATTGGTGGAATCTCCTGCAGTATTGGAGTCAGGAATTAAAGAATAGTGCTGTTAGCTTGCTCAA
TGCCACAGCCATAGCAGTAGCTGAGGGGACAGATAGGATTATAGAAGTATCACAAAGAGCTTTTAGAGCT
ATTCTCAACATACCTACGAGAATAAGACAGGGCTTGGAAAGGGCTTTGCTA
>EU743984 
ATGAGAGTGAAGGGGATCAAGAAGAATTATCAGCAC---TTG------------TGGAGATGGGGCACCA
TGCTCCTTGGGATATTGATGATCTGTAGTGCTGCA------GATAAATTATGGGTCACAGTCTATTATGG
GGTACCTGTGTGGAAAGAAGCAAACACCACTCTATTTTGTGCATCAGATGCTAAAGCATATGATACAGAG
GTACATAATGTTTGGGCCACACATGCCTGTGTACCCACAGACCCCAACCCACAAGAAGTAAAATTGGAAA
ATGTGACAGAAAATTTTAACATGTGGAAAAATAACATGGTAGAACAGATGCATGAGGATATAATTAGTTT
ATGGGATCAAAGCCTAAAACCATGTGTAAAATTAACCCCACTCTGTGTTACTTTAAATTGCACTGAT---
TTGAGGAATGCT------ACTAATAAT------------AGTACTACTAGTAATAGTAGCATG-------
--------GAAATGGAGGGAGGAGAAATAAAAAACTGCTCTTTCAATATCACCACAAGCATAAGAGATAA
GATGCAAAAAGAATATGCACTTTTGTATAAACTTGATATAGTACCAATA------GATAAT---AAT---
------------------AGT---------ACTAGATATAGGTTGATAAGTTGTAACACCTCAGTCATTA
CACAGGCCTGTCCAAAGGTATCCTTTGAACCAATTCCCATACATTATTGTGCCCCGGCTGGTTTTGCGAT
TCTAAAGTGTAATAATAAGACATTCAATGGAAAAGGACCATGTACAAATGTCAGCACAGTACAATGCACA
CATGGAATTAGGCCAGTAGTATCAACTCAACTGCTGCTAAATGGCAGTCTAGCAGAAGAAAAGATAGTAA
TTAGATCTGACAATATCACAGACAATGCTAAAACCATAATAGTACAACTAAAAGAAGCTGTACAAATTAC
TTGTACAAGACCCAACAACAATACAAGAAAAAGTATACATATAGGACCAGGAAGAGCATTTTATGCAACA
GGAGAAATAATAGGAGATATAAGACAAGCACATTGTAACCTTACTAGAGGAAACTGGGAGAAGACTTTAG
GACAGATAGCTGAAAAATTAAGAGAACAATTTAGG---AATAAA---ACAATAGCCTTTAATCAATCCTC
AGGAGGGGACCCAGAAATTACAATGCACAGTTTTAATTGTGGAGGGGAATTTTTCTACTGTAACACAACA
CAACTGTTTAATAGTACT------TGGAAT------------TCAAATAGTACTTGGAATTCAACATGGA
ATGGT---ACTGAAGCGTCA------------------AATGAT---------------------ACTAT
CACACTCCCATGCAGAATAAAACAAATTATAAACATGTGGCAGGAAGTAGGAAAAGTAATGTATGCCCCT
CCCATCAGAGGAACAATTAAATGCTCATCAAATATTACAGGGCTGCTATTAACAAGAGAT---GGTGGT-
-----------------AATAAC---AAGAACGGGACCGAGAACGAGACC------GAGATCTTTAGACC
TGGAGGAGGAGATATGAGGGACAATTGGAGAAGTGAATTATATAAATATAAAGTAATAAAAATTGAACCA
TTAGGAGTAGCACCCACCAAGGCAAAGAGAAGAGTGGTGCAAAGAGAAAAAAGA---GCAGTGGGA---A
TAGGAGCTATGTTCCTTGGGTTCTTGGGAGCAGCAGGAAGCACTATGGGCGCAGCGTCGGTGACGCTGAC
GGTACAGGCCAGACAATTATTGTCTGGTATAGTGCAACAGCAGAACAATTTGCTGAGGGCTATTGAGGCG
CAACAGCATCTGTTGCAACTCACAGTCTGGGGCATTAAGCAGCTCCAGGCAAGAGTCCTGGCTGTGGAAA
GATACCTAAAGGATCAACAGCTCCTGGGGATTTGGGGTTGCTCTGGAAAACTCATTTGCACCACTGCTGT
GCCTTGGAATGCTAGTTGG---AGTAATAAATCTCTGGATACGATTTGGAATAACATGACCTGGATGGAG
TGGGAAAGGGAAATTAACAATTATACAAGAGAGATATACACCTTAATTGAAGAATCGCAGAACCAACAAG
AAAAGAATGAACAAGAATTATTGGAATTGGATCAATGGGCAAATTTGTGGAATTGGTTTGACATAACAAA
CTGGCTGTGGTATATAAAAATATTCATAATGATAGTAGGAGGCTTGGTAGGTTTAAGAATAGTTTTTGCT
GTACTTTCTATAGTGAATAGAGTTAGGCAGGGATACTCACCATTATCGTTTCAGACCCACCTCCCA---G
CCCAGAGGGGACCCGACAGGCCCGGAGGAATCGAAGAAGAAGGTGGAGAGAGAGACAAAGACAGATCCGG
ACGCTTAGTGGATGGATTCTTAGCAATTATCTGGGTCGACCTGCGGAGCCTGTGCCTCTTCAGCTACCAC
CGCTTGAGAGACTTACTCTTGATTGTAACGAGGATTGTGGAACTTCTGGGACGCAGGGGGTGGGAACTCC
TCAAATATTGGTGGAATCTCCTACAGTATTGGAGTCAGGAAATAAAGAATAGTGCTGTTAGCTTGCTCAA
TGCCACAGCCATAGCAGTAGCTGAGGGGACAGATAGGATTATAGAAGTATCACAAAGAGCTTTTAGAGCT
ATTCTCCACATACCTACAAGAATAAGACAGGGCTTGGAAAGGGCTTTGCTA
>EU743985 
ATGAGAGTGAAGGGGATCAAGAAGAATTATCAGCAC---TTG------------TGGAGATGGGGCACCA
TGCTCCTTGGGATATTGATGATCTGTAGTGCTGCA------GATAAATTGTGGGTCACAGTCTATTATGG
GGTACCTGTGTGGAAAGAAGCAAACACCACTCTATTTTGTGCATCAGATGCTAAAGCATATGATACAGAG
GTACATAATGTTTGGGCCACACATGCCTGTGTACCCACAGACCCCAACCCACAAGAAGTAAAATTGGAAA
ATGTGACAGAAAATTTTAACATGTGGAAAAATAACATGGTAGAACAGATGCATGAGGATATAATTAGTTT
ATGGGATCAAAGTCTAAAGCCGTGTGTAAAATTAACCCCACTCTGTGTTACTTTAAATTGCACTGAT---
TTAAGGAATGAT------ACTAATAAT------------AGTACTATTAATAATAGTAGCCTG-------
--------AGAATGGAGAGAGGAGAAATAAAAAACTGCTCTTTCAATATCACCACAAGCATAAGAGATAA
GATGCAAAAAGAATATGCACTTTTGTATAAACTTGATGTAGTACCAATA------GATAAT---------
------------------GCT---------ACTAGCTATAGGTTGATAAGTTGTAACACCTCAGTCATTA
CACAGGCCTGTCCAAAGGTATCCTTTGAGCCAATTCCCATACATTATTGTGCCCCGGCTGGTTTTGCGAT
TCTAAAGTGTAATAATAAGACGTTCAATGGAAAAGGACCATGTACAAATGTCAGCACAGTACAATGCACA
CATGGAATTAGGCCAGTAGTATCAACTCAACTGCTGCTAAATGGCAGTCTAGCAGAAGAAGAGATAGTAA
TTAGATCTGACAATATCACAGACAATGCTAAAACCATAATAGTACAACTAACAAAAGCTGTACAAATTAT
TTGTACAAGACCCAACAACAATACAAGAAAAAGTATACATATAGGACCAGGAAAAGCATTTTATGCAACA
GGAGAAATAATAGGAGATATAAGACAAGCACACTGTAACCTTAGTAGAGGAAACTGGGAGAACACTTTAC
AACAGGTAGCTGAAAAATTGAGAGAACAATTTAGG---AATAAA---ACAATAGCCTTTAATCAATCCTC
AGGAGGGGACCCAGAAATTACAATGCACAGTTTTAATTGTGGAGGGGAATTTTTCTACTGTAATACAACA
CAACTGTTTAATAGTACT------TGGAATACAACACAACTGTTTAATAGTACTTGGGATTCAACATGGA
ATGGT---ACTGAAGGGCCA------------------AATAGGACT---------------------AT
CACACTCCCATGCAGAATAAAACAAATTATAAACATGTGGCAGGAAGTAGGAAAAGTAATGTATGCCCCT
CCCATCAGAGGAACAATTAGATGCTCATCAAATATTACAGGGCTGCTATTAACAAGAGAT---GGTGGT-
-----------------AATAAC---AAGAGCAAGGACGAGAACGGGACC------GAGATCTTTAGACC
TGGAGGAGGAGATATGAGGGACAATTGGAGAAGTGAATTATATAAATATAAAGTAGTAAAAATTGAACCA
TTAGGAGTAGCACCCACCAAGGCAAAGAGAAGAGTGGTGCAGAGAGAAAAAAGA---GCAGTGGGA---A
TAGGAGCTATGTTCCTTGGGTTCTTGGGAGCAGCAGGAAGCACTATGGGCGCAGCGTCGGTGACGCTGAC
GGTACAGGCCAGACAATTATTGTCTGGTATAGTGCAACAGCAGAACAATTTGCTGAGGGCTGTTGAGGCG
CAACAGCATCTGTTGCAACTCACAGTCTGGGGCATCAAGCAGCTCCAGGCAAGAGTCCTGGCTGTGGAAA
GATACCTAAAGGATCAACAGCTCCTGGGGATTTGGGGTTGCTCTGGAAAACTCATTTGCACCACTGCTGT
GCCTTGGAATGCTAGTTGG---AGTAATAAATCTCTGGATGAGATTTGGGATAACATGACCTGGATGGAG
TGGGAAAGGGAAATTAACAATTATACAAGAGAGATATACACCTTAATTGAAGAATCGCAGAACCAACAAG
AAAAGAATGAACAAGAATTATTGGAATTGGATCAATGGGCAAATTTGTGGAATTGGTTTGACATAACAAA
CTGGCTGTGGTATATAAAAATATTCATAATGATAGTAGGAGGCTTGGTAGGTTTAAGAATAGTTTTTGCT
GTACTTTCTATAGCGAATAGAGTTAGGCAGGGATACTCACCATTATCGTTTCAGACCCACCTCCCA---G
CCCAGAGGGGACCCGACAGGCCCGGAGGAATCGAAGAAGAAGGTGGAGAGAGAGACAAAGACAGATCCGG
ACGCTTAGTGGATGGATTCTTAGCAATTATCTGGGCCGACCTGCGGAGCCTGTGCCTCTTCAGCTACCAC
CGCTTGAGAGACTTACTCTTGATTGTAACGAGGATTGTGGAACTTCTGGGACGCAGGGGGTGGGAACTCC
TCAAATATTGGTGGAATCTCCTACAGTATTGGAGTCAGGAAATAAAGAATAGTGCTGTTAGCTTGCTCAA
TGCCACAGCCATAGCAGTAGCTGAGGGGACAGATAGGATTATAGAAGTATCACAAAGAGCTTTTAGAGCT
ATTCTCCACATACCTACGAGAATAAGACAGGGCTTGGAAAGGGCTTTGCTA
>EU743983 
ATGAAAGTGAAGGGGATCAAGAAGAATTATCAGCAC---TTG------------TGGAGATGGGGCACCA
TGCTCCTTGGGATATTGATGATCTGTAGTGCTACA------GATAAATTATGGGTCACAGTCTATTATGG
GGTACCTGTGTGGAAAGAAGCAAACACCTCTCTATTTTGTGCATCAGATGCTAAAGCATATGATACAGAA
GTACATAATGTTTGGGCCACACATGCCTGTGTACCCACAGACCCCAACCCACAAGAAGTAAAATTGGAAA
ATGTGACAGAAAATTTTAACATGTGGAAAAATAACATGGTAGAACAGATGCATGAGGATATAATTAGTTT
ATGGGATCAAAGCCTAAAGCCATGTGTAAAATTAACCCCACTCTGTGTTACTTTAAATTGCACTGAT---
TTGAGGAATGCTACTAATAATAGTACT------------ACTGATAATAGTAGCATGGGA----------
--------AGAATGGAGGAAGGAGAAATAAAAAACTGCTCTTTCAATATCACCACAAGCATAAGAGATAA
GATACAAAAAGAATATGCACTTTTGTATAAACTTGATATAGTACCAATA------GATAAT---AAT---
------------------AGT---------ACTAGCTATAGGTTGATAAGTTGTAACACCTCAGTCATTA
CACAGGCCTGTCCAAAGGTATCCTTTGAGCCAATTCCCATACATTATTGTGCCCCGGCTGGTTTTGCGAT
TCTAAAGTGTAATAATAAGACGTTCAATGGAAAAGGACCATGTACAAATGTCAGCACTGTACAATGCACA
CATGGAATTAGGCCAGTAGTATCAACTCAACTGCTGCTAAATGGCAGTCTAGCAGAAAAAGAGATAGTAA
TTAGATCTGACAATATCACAGACAATGCTAAAACCATAATAGTACAACTAACAAAAGCTGTACGAATTAC
TTGTACAAGACCCAACAACAATACAAGAAAAAGTATACATATAGGACCAGGAAAAGCATTTTATGCAACA
GGAGAAATAATAGGAGATATAAGACAAGCACATTGTAACCTTAGTAAAGGAAACTGGGAGGACACTTTAA
GACAGATAGCTAAAAAATTAAGAGAACAATTTAGG---AATGAA---ACAATAGTCTTTAATCAATCCTC
AGGAGGGGACCCAGAAATTACAATGCACAGTTTTAATTGTGGAGGGGAATTTTTCTACTGTAATACAACA
CAACTGTTTAATAGTACT------TGGAAT------------TCAAATAGTACTTGGAATTCAACATGGA
ATGAT---ACTGAAGTGCCA------------------AATAAT---------------------ACTAT
CACACTCCCATGCAGAATAAAACAACTTATAAACATGTGGCAGGAAGTAGGAAAAGTAATGTATGCCCCT
CCCATCAGAGGAACAATTAGATGCTCATCAAACATTACAGGGCTGCTATTAACAAGAGAT---GGTGGT-
-----------------AATAAC---AAGAGCAAGGATGAGAACGGGACC------GAGATCTTTAGACC
TGGAGGAGGAGATATGAGGGACAATTGGAGAAGTGAATTATATAAATATAAAGTAGTAAAAATTGAACCA
TTAGGAGTAGCACCCACCAAGGCAAAGAGAAGAGTGGTGCAAAGAGAAAAAAGA---GCAGTGGGA---A
TAGGAGCTATGTTCCTTGGGTTCTTGGGAGCAGCAGGAAGCACTATGGGCGCAGCGTCGGTGACGCTGAC
GGTACAGGCCAGACAATTATTGTCTGGTATAGTGCAACAGCAGAACAATTTGCTGAGGGCTATTGAGGCG
CAACAGCATCTGTTGCAACTCACAGTCTGGGGCATCAAACAGCTCCAGGCAAGAGTCCTGGCTGTGGAAA
GATACCTAAAGGATCAACAGCTCCTGGGGATTTGGGGTTGCTCTGGAAAACTCATTTGCACCACTGCTGT
GCCTTGGAATGCTAGTTGG---AGTAATAAATCTCTGGATATGATTTGGAATAACATGACCTGGATGGAG
TGGGAAAGGGAAATTAACAATTATACAAGAGAGATATACACCTTAATTGAAGAATCGCAGAACCAACAAG
AAAAGAATGAACAAGAATTATTGGAATTGGATCAATGGGCAAATTTGTGGAATTGGTTTGACATAACAAA
CTGGCTGTGGTATATAAAAATATTCATAATGATAGTAGGAGGCTTGGTAGGTTTAAGAATAGTATTTGCT
GTACTTTCTATAGTGAATAGAGTTAGGCAGGGATACTCACCATTATCGTTTCAGACCCACCTCCCA---G
CCCAGAGGGGACCCGACAGGCCCGAAGGAATCGAAGAAGAAGGTGGAGAGAGAGACAAAGACAGATCCGG
ACGCTTAGTGGATGGATTCTTAGCAATTATCTGGGCCGACCTGCGGAGCCTGTGCCTCTTCAGCTACCAC
CGCTTGAGAGACTTACTCTTGATTGTAACGAGGATTGTGGAACTTCTGGGACGCAGGGGGTGGGAACTCC
TCAAATATTGGTGGAATCTCCTACAGTATTGGAGTCAGGAAATAAAGAATAGTGCTGTTAGCTTGCTCAA
TGCCACAGCCATAGCAGTAGCTGAGGGGACAGATAGGATTATAGAAGTATCACAAAGAGCTTTTAGAGCT
ATTCTCCACATACCTACAAGAATAAGACAGGGCTTGGAAAGGGCTTTGCTA
>U90934 
ATGAGAGTGAAGGGGATCAGGAAGAATTGTCAGCAC---TTG------------TGGAAATGGGGCACGA
TGCTCCTTGGGATGTTGATGATCTGTAGTGCTGCA------GAACAATTGCGGGTCACAGTCTATTATGG
GGTACCTGTGTGGAAAGAAGCAACCACTACTCTATTTTGTGCATCAGATGCTAAAGCATATGATACAGAG
GTACATAATGTCTGGGCCACACATGCCTGTGTACCCACAGACCCTAACCCACAAGAAGTAGTATTGAAAA
ATGTGACAGAAAATTTTAACATGTGGAAAAATAACATGGTAGAACAGATGCATGAGGATATAATCAGTTT
ATGGGATCAAAGCCTAAAGCCATGTGTAAAATTAACCCCACTCTGTGTTACTTTAAATTGCACTGATTAT
TTGAGGAATGAT------ACTAATACC------------ACTAGT---AATAACGGAGGA----------
--------GGGATGGAGGGAGGAGAAATAAAAAACTGCTCTTTCAATATCACCACAAGAATAGGAAATAA
GGTGCAGAAAGAATATGCACTTTTTTATAAACTTGATGTAGTACCAATA------GATAAT---ACT---
------------------ACT---------ACCAGCTATAGGTTGATAAATTGTAACACCTCAGTCATTA
CACAGGCCTGTCCAAAAGTATCCTTTGAGCCAATTCCTATACATTATTGTACCCCGGCTGGTTTTGCGCT
TCTAAAATGTAAAGATAAAAAGTTCAATGGAACAGGACCATGTACAAATGTCAGCACAGTACAATGTACA
CATGGAATTAGACCAGTAGTATCCACTCAACTGCTGTTAAATGGAAGTCTAGCAGAAGAAGAGGTAGTAA
TTAGATCTGAAAATTTCACGGACAATGCTAAAACCATAATAGTACAGCTGAATGAATCTGTAGAAATTAA
TTGTACAAGACCCAATAACAATACAAGAAAAAGTATACATATAGGGCCAGGGCAGGCATTATATGCAACA
GGAGCTATAATAGGAGATATAAGACAAGCACATTGTAACATTAGTAGAGCAAAATGGAATAACACTTTAA
AACAGATAGTTAAAAAATTAAAAGTACAATTTGGG---AATAAA---ACAATAATCTTTAATCAATCCTC
AGGAGGGGACCCAGAAATTGTAATGCACAGTTTTAATTGTGGAGGGGAATTTTTCTACTGTAATACAACA
AAACTGTTTAATAGTACT------TGGATG------------------------TTTAATAATACTTGGA
ATGAT---ACTGAAGACACT---------------------------GAAGGAAATGGC------ACAAT
CACACTCCCATGCAGAATAAAACAAATTATAAACAGGTGGCAGGAAGTAGGAAAAGCAATGTATGCCCCT
CCCATCAGAGGACAAATTAGATGTTCATCAAACATTACAGGGATACTATTAACAAGAGAT---GGTGGT-
-----------------ACTAAC---AATAGTACC------------AAC------GAGACCTTCAGACC
TGGAGGAGGAGATATGAGGGACAATTGGAGAAGTGAATTATATAAATATAAAGTAGTAAAAATTGAACCA
TTAGGAGTAGCACCCACCAAGGCAAAGAGAAGAGTGGTACAGAGAGAAAAAAGA---GCAGTGGGA---A
TAGGAGCTTTGTTCCTTGGGTTCTTGGGAGCAGCAGGAAGCACTATGGGCGCAGCGGCAGTGACGCTGAC
GGTACAGGCCAGACAATTATTGTCTGGTATAGTGCAACAGCAGAACAACTTGCTGAGGGCTATTGAGGCG
CAACAGCATCTGTTGCAACTCACAGTCTGGGGCATCAAGCAGCTCCAGGCAAGAGTCCTGGCTGTGGAAA
GATACCTAAGGGATCAACAGCTCCTGGGGATTTGGGGTTGCTCTGGAAAACTCATCTGCACCACTACTGT
GCCTTGGAATGCTAGTTGG---AGTAATAAATCTCTAGATAAGATTTGGAATAACATGACCTGGATGGAG
TGGGAAAGAGAAATTGACAATTACACAAGCTTAATATACTCCCTAATTGAAGAATCGCAGAACCAACAAG
TAAAGAATGAACAAGAATTATTGGAATTGGATAAATGGGCAAGTCTGTGGAGTTGGTTTGACATAACAAA
ATGGCTGTGGTACATAAAAATATTCATAATGATAGTAGGAGGCTTGATAGGTTTAAGAATAGTTTTTCTT
GTACTTTCTATAGTGAATAGAGTTAGGCAGGGATACTCACCATTATCGTTTCAGACCCGCTTCCCA---G
CCCCGAGGGGACCCGACAGGCCCGAAGGAATCGAAGAAGAAGGTGGAGAGAGAGACAGAGACAGATCCGG
ACGATTAGTGGATGGATTCTTGACACTTATCTGGATCGACCTGCGGAGCCTGTGCCTCTTCAGCTACCAC
CGCTTGAGAGACTTACTCTTGATTGTAGCGAGGATTGTGGAACTTCTGGGACGCAGGGGGTGGGAAGCCC
TCAAATATTGGTGGAATCTCCTGCAGTATTGGAGTCAGGAACTAAAGAATAGTGCTGTTAGTTTGCTTAA
TGCCACAGCTATAGCAGTAGCTGAGGGGACAGATAGGGTTATAGAAGTAGTACAAAGAACTTGTAGAGCT
ATTCTCCACATTCCTACAAGAATAAGACAGGGCTTAGAAAGGGCTTTGCTA
>U90935 
ATGAGAGTGAAGGGGATCAGGAAGAATTGTCAGCAC---TTG------------TGGAAATGGGGCACGA
TGCTCCTTGGGATGTTGATGATCTGTAGTGCTGCA------GAACAATTGTGGGTCACAGTCTATTATGG
GGTACCTGTGTGGAAAGAAGCAACCACTACTCTATTTGGTGCATCAGATGCTAAAGCATATGATACAGGG
GTACATAATGTCTGGGCCACACATGCCTGTGTACCCACAGACCCTAACCCACAAGAAGTAGTATTGAAAA
ATGTGACAGAAAATTTTAACATGTGGAAAAATAACATGGTAGAACAGATGCATGAGGATATAATTAGTTT
ATGGGATCAAAGCCTAAAGCCATGTGTAAAATTAACCCCACTCTGTGTTACTTTAAATTGCACTGATTAT
TTGAGGAATGAT------ACTAATACC------------ACTAGT---AGTAGCGGAGGA----------
--------GGGATGGAGGGAGGAGAAATAAAAAACTGCTCTTTCAATATCACCACAAGAATAGGAAATAA
GGTGCAGAAAGAATATGCACTTTTTTATAAACTTGATGTAGTACCAATA------GATAAT---ACT---
------------------ACT---------ACCAGCTATAGGTTGATAAGTTGTAACACCTCAGTCATTA
CACAGGCCTGTCCAAAAGTATCCTTTGAGCCAATTCCTATACATTATTGTACCCCGGCTGGTTTTGCGCT
TCTAAAATGTAAAGATAAAAAGTTCAATGGAACAGGACCATGTACAAATGTCAGCACAGTACAATGTACA
CATGGAATTAGACCAGTAGTATCCACTCAACTGCTGTTAAATGGAAGTCTAGCAGAAGAAGAGGTAGTAA
TTAGATCTGAAAATTCCACGGACAATGCTAAAACCATAATAGTACAGCTGAATGAATCTGTAGAAATTAA
TTGTACAAGACCCAATAACAATACAAGAAAAAGTATACATATAGGGCCAGGGCAGGCATTATATGCAACA
GGAGCTATAATAGGAGATATAAGACAAGCACATTGTAACATTAGTAGAGCAAAATGGAATAACACTTTAA
AACAGATAGTTAAAAAATTAAAAGTACAATTTGGG---AATAAA---ACAATAATCTTTAATCAATCCTC
AGGAGGGGACCCAGAAATTGTAATGCACAGTTTTAATTGTGGAGGGGAATTTTTCTACTGTAATACAACA
AAACTGTTTAATAGTACT------TGGATG------------------------TTTAATAATACTTGGA
ATGAT---ACTGAAGACACT---------------------------GAAGGAAATGGC------GCAAT
CACACTCCCATGCAGAATAAAACAGATTATAAACAGGTGGCAGGAAGTAGAAAAAGCAATGTATGCCCCT
CCCATCAGAGGACAAATTAGATGTTCATCAAACATTACAGGGATACTATTAACAAGAGAT---GGTGGT-
-----------------ACTAAC---AATAGTACC------------AAC------GAGACCTTCAGACC
TGGAGGAGGAGATATGAGGGACAATTGGAGAAGTGAATTATATAAATATAAAGTAGTAAAAATTGAACCA
TTAGGAGTAGCACCCACCAAGGCAAAGAGAAGAGTGGTGCAGAGAGAAAAAAGA---GCAGTGGGA---A
TAGGAGCTTTGTTCCTTGGGTTCTTGGGAGCAGCAGGAAGCACTATGGGCGCAGCGGCAGTGACGCTGAC
GGTACAGGCCAGACAATTATTGTCTGGTATAGTGCAACAGCAGAACAACTTGCTGAGGGCTATTGAGGCG
CAACAGCATCTGTTGCAACTCACAGTCTGGGGCATCAAGCAGCTCCAGGCAAGAGTCCTGGCTGTGGAAA
GATACCTAAGGGATCAACAGCTCCTGGGGATTTGGGGTTGCTCTGGAAAACTCATCTGCACCACTACTGT
GCCTTGGAATGCTAGTTGG---AGTAATAAATCTCTAGATAAGATTTGGAATAACATGACCTGGATGGAG
TGGGAAAGAGAAATTGACAATTACACAAGCTTAATATACTCCCTAATTGAAGAATCGCAGAACCAACAAG
TAAAGAATGAACAAGAATTATTGGAATTGGATAAATGGGCAAGTCTGTGGAGTTGGTTTGACATAACAAA
ATGGCTGTGGTACATAAAAATATTCATAATGATAGTAGGAGGCTTGATAGGTTTAAGAATAGTTTTTCTT
GTACTTTCTATAGTGAATAGAGTTAGGCAGGGATACTCACCATTATCGTTTCAGACCCGCTTCCCA---G
CCCCGAGGGGGCCCGACAGGCCCGAAGGAATCGAAGAAGAAGGTGGAGAGAGAGACAGAGACAGATCCGG
ACGATTAGTGGATGGATTCTTGACACTTATCTGGATCGACCTGCGGAGCTTGTGCCTCTTCAGCTACCAC
CGCTTGAGAGACTTACTCTTGATTGTAGCGAGGATTGTGGAACTTCTGGGACGCAGGGGGTGGGAAGCCC
TCAAATATTGGTGGAATCTCCTGCAGTATTGGAGTCAGGAACTAAAGAATAGTGCTGTTAGTTTGCTTAA
TGCCACAGCTATAGCAGTAGCTGAGGGGACAGATAGGGTTATAGAAGTAGTACAAAGAACTTGTAGAGCT
ATTCTCCACATTCCTGCAAGAATAAGACAGGGCTTAGAAAGGGCTTTGCTA
>AF025759 
ATGAGAGTGACGGAGACCAGGAAGAATTATCGGCAC---TTG------------TGGAGATGGGGCACCA
TGCTCCTTGGGATGTTGATGATCTGTAGTGCTACA------GGACAATTGTGGGTCACAGTCTATTATGG
GGTACCTGTGTGGAAAGAAGCAACCACCACTCTATTTTGTGCATCAGATGCTGAAGCATATGATACAGAG
GTACATAATGTTTGGGCCACACATGCCTGTGTACCCACAGATCCCAACCCACAAGAAGTAGTATTGGTAA
ATGTGACAGAAAAATTTAACATGGGGAAAAATAACATGGTAGAACAGATGCATGAGGATATAATCAGTTT
ATGGGATCAAAGCCTAAAGCCATGTGTAGAATTAACCCCACTCTGTGTTACTTTAAATTGCACTGAT---
TTGAGGAATGCT------ACTAATACC------------AATAGT---AGCAGCGAGAGG----------
--------ACGATGGAGAGAGGAGAAATAAAAAACTGCTCTTTCAATATCACCTCAAGCATAAGAGATAA
GGTGCAGAAAGAATACGCACTTTTTTATAAACTTGATGTAGTACCAATA------GATAAT---GAT---
------------------AAT---------ACTAGCTATAGGTTGACAAGTTGTAACACCTCAGTCATTA
AACAGGCCTGTCCAAAGGTAACCTTTGAACCAATTCCCATACATTATTGTACCCCGGCTGGTTTTGCGAT
TCTAAAGTGTAATGATAAGAAGTTCAATGGAACAGGACCATGTACAAATGTCAGCACAGTACAATGTACA
CATGGAATTAGGCCAGTAGTGTCAACACAACTGCTGTTAAATGGCAGTCTAGCAGAAGAAGAGGTAGTAA
TTAGATCTGAAAATTTCACGAACAATGCTAAAACCATAATAGTACAGCTGAAAGAATCCATAGAAATTAA
TTGTACAAGACCCAACAACAATACAAGAAAAAGTATACATATAGGACCAGGGAGAGCATTTTATACAACA
GGAGAAATAATAGGAGATATAAAACAAGCACATTGTAACCTTAGTAGAGCAAAATGGAATGACACTTTAA
AACAGATAGTTATAAAATTAAGAGAACAATTTGGG---AATAAA---ACAATAATCTTTAATCAATCCTC
AGGAGGGGACCCAGAAATTGTAACGCACAGTTTTAATTGTGGAGGGGAATTTTTCTACTGTAATTCAACA
CAGCTATTTAATAGTACT------TGGCTG------------------------TTTAATAGTACTGGGA
ATGAT---ACTACAGGGTCA------------------AATAACACGGAA---------------CCTAT
CACACTCCCATGCAGAATAAAACAAATTATAAATATGTGGCAAAAAGTAGGAAAAGCAATGTATGCCCCT
CCCATCAGAGGACAAATTAGATGTTCATCAAATATTACAGGGCTGCTATTAACAAGAGAT---GGTGGTC
TATTAACAAGAAATGACATCAAA---GAGAACGAG------------ACT------GAGATCTTCAGACC
TGGAGGAGGAGATATGAGGGACAATTGGAGAAGTGAATTATATAAATATAAAGTAGTAAAAATTGAGCCA
TTAGGAGTAGCACCCACCAAGGCAATGAGAAGAGTGGTGCAGAGAGAAAAAAGA---GCAGTGGGAACGA
TAGGAGCTATGTTCCTTGGGTTCTTGGGAGCAGCAGGAAGCACTATGGGCGCAGCGTCGATGACGCTGAC
GGTACAGGCCAGACTATTATTGTCTGGTATAGTGCAACAGCAGAACAATTTGCTGAGGGCTATTGAGGCG
CAACAGCATCTGTTGCAACTCACAGTCTGGGGCATCAAGCAGCTCCAGGCAAGAGTCCTGGCTGTGGAAA
GATACCTAAAGGATCAACAGCTCCTGGGAATTTGGGGTTGCTCTGGAAAACTCATTTGCACCACTGCTGT
GCCTTGGAATGCTAGTTGG---AGTAATAAATCTCTGGATACAATTTGGAATAACATGACCTGGATGGAG
TGGGAAAGAGAAATTAACAATTACACAAACTTAATATACACCTTAATTGAAGAATCGCAGAACCAACAAG
AAAAGAATGAACAAGAATTATTGGAATTAGATAGTTGGGCAAGTTTGTGGAGTTGGTTTGACATATCAAA
ATGGCTGTGGTATATAAAAATATTCATAATGATAGTAGGAGGCTTGATAGGTTTAAAAATAGTTTTTGCT
GTACTTTCTATAGTGAATAGAGTTAGGCAGGGATATTCACCATTATCGTTTCAGACCCGCCTCCCA---G
CCAGGAGGGGACCCGACAGGCCCGACGGAATCGAAGAAGAAGGTGGAGAGAGAGACAGAGACAGATCCGG
ACAATTAGTGAACGGATTCTTAGCACTTTTCTGGGACGGCCTACGGAGCCTGTGCCTCTTCAGCTACCAC
CACTTGAGAGACTTACTCTTGATTGTAACGAGGATTGTGGAACTGCTGGGACGCAGGGGGTGGGAAGCCC
TCAAATATTGGTGGAATCTCCTGCAGTATTGGAGTCAGGAACTAAAGGATAGTGCTGTTAGTTTGCTTAA
TGCCACAGCTATAGCAGTAGCTGAAGGGACAGATAGGGTTATAGAAGGAGTACAAAGAATTTGTAGAGCT
ATTCTCCACATACCT---AGAGAAAGACAG---------------------
>DQ178991 
ATGAGAGCGAAGGGGACCAGGAAGAACTATCGGCAC---TTG------------TGGAGGTGGGGCACCA
TGCTCCTTGGGATGTTGATGATCTGTAGTGCTGCA------GAAAAATTGTGGGTCACAGTCTATTATGG
GGTACCTGTGTGGAAAGAAGCAACTACCACTCTATTTTGTGCATCAGATGCTAAAGCATATGATACAGAG
GTACATAATGTTTGGGCCACACATGCCTGTGTACCCACAGACCCTAACCCACAAGAAGTAGTATTGGAAA
ATGTGACAGAAAATTTTAACATGTGGAAAAATACCATGGTAGAACAGATGCATGAGGATATAATCAGTTT
ATGGGATCAAAGCCTAAAGCCATGTGTAAAATTAACTCCACTATGTGTTACTTTAAATTGCACTAAT---
TTGAAGAATGCT------ACTAATACC------------AATAGTAATAGTAGTTGGGGA----------
--------AGGATGGAGGGAGGAGAAATAAAAAACTGCTCTTTCAATATCACCACAAGCATAGGAAAAAA
GGTGCAGAAAGAATATGCACTTTTTTATAAACTTGATGTAGTACCAATA------GATAAT---GAT---
------------------AAT---------ACAAGCTATACGTTGATAAATTGTAACACCTCAGTCATTA
CACAGGCCTGTCCAAAGGTATCCTTTGAACCAATTCCCATACATTATTGTACCCCGGCTGGTTTTGCGAT
TCTAAAATGTAATGATAAGAAGTTCAATGGAACAGGACCATGCACAAATGTCAGCACAGTACAATGTACA
CATGGAATTAGGCCAGTAGTGTCAACTCAACTGCTGTTAAATGGCAGTCTAGCAGAAGGAGAGGTAGTAA
TTAGATCTGAAAATTTCACGGACAATGCTAAAACCATAATAGTACAGCTGAATCAATCTATAGAAATTAA
TTGTACAAGACCCAACAACAATACAAGAAAAAGTATAACTATAGGACCGGGGAGAGCCTTTTATACAACA
GGAGAAATAATAGGAGATATAAGACAGGCACATTGTAACCTTAGCAGAGCACAATGGAATAACACTTTAA
AACAGATAGTTACAAAATTAAAAGAACAATTTGGG---AATAAA---ACAATAATCTTTAATCAATCCTC
AGGAGGGGACCCAGAAATTGTAACGCACAGTTTTAATTGTGGAGGGGAATTCTTTTATTGTAATTCAACA
GAGCTGTTTAATAGTACT------TGGAAT---------------------------GATACTCAAAGGT
CAGAT---AGCAAGGGAGAA---------------------------------------------CTTAT
CACACTCCCATGCAGAATAAAACAAATTATAAACAGGTGGCAGGAAGTAGGAAAAGCAATGTATGCCCCT
CCCATCAGAGGACAAATTAGATGTTCATCTAATATTACAGGGCTACTATTAACAAGAGAT---GGTGGT-
-----------------TGTAAC---AATAACGAG------------ACC------GAGACCTTCAGACC
TGGAGGAGGAGATATGAGGGACAATTGGAGAAGTGAATTATATAAATATAAAGTAGTAAAAATTGAGCCA
TTAGGAGTAGCACCCACCAAGGCAAAGAGAAGAGTGGTGCAAAGAGAAAAAAGA---GCAGTGGGAACGA
TAGGAGCTATGTTCCTTGGGTTCTTGGGAGCAGCAGGAAGCACTATGGGCGCAGCGTCGATGACGCTGAC
GGTACAGGCCAGACTATTATTGTCTGGTATAGTGCAACAGCAGAACAACTTGCTGAGGGCTATTGAGGCG
CAACAGCATCTGTTGCAACTCACAGTCTGGGGCATCAAGCAGCTCCAGGCAACAGTCCTGGCTGTGGAAA
GATACCTAAAGGATCAACAGCTCCTAGGGATTTGGGGTTGCTCTGGAAAACTCATTTGCACCACTGCTGT
GCCTTGGAATGCTAGTTGG---AGTAATAAATCTCTGAATGCGATTTGGGATAACATGACCTGGATGGAG
TGGGAGAGAGAAATTAACAATTACACGAGCTTAATATACACCTTAATTGAAGAATCGCAGAACCAACAAG
AAAAGAATGAACAAGAATTATTGGAATTGGATACGTGGGCAAGTTTGTGGAATTGGTTTGACATAACAAA
ATGGCTGTGGTATATAAAAATATTCATAATGATAGTAGGAGGCTTAGTAGGTTTAAGAATAGTTTTTGCT
GTACTTTCTATAGTGAATAGAGTTAGGCAGGGATACTCACCATTATCGTTGCAGACCCGCCTCCCA---A
CCCAGAGGGGACCCGACAGGCCCGACGGAATCGAAGAAGAAGGTGGAGAGAGAGACAGAGACAGATCCGG
TCGATTAGTGGATGGATTCTTAGCACTTATCTGGGACGATCTGCGGAGCCTGTGCCTCTTCAGCTACCAC
CGCTTGAGAGACTTACTCTTGATTGCAGCGAGGATTGTGGAACTTCTGGGACGCAGGGGGAGGGAAGTCC
TCAAATATTGGTGGAATCTCCTGCAGTATTGGAGTCAGGAACTAAAAATTAGTGCTATTAGTTTGCTTAA
TGCCGCAGCTATAGCAGTAGCCGAGGGGACAGATAGGGTTATAGAAGTAGTACAAAGAACTTGTAGAGCT
ATTCTCCACATACCTACAAGAATAAGACAGGGCTTAGAAAGGCTTTTGCTA
>AF025750 
ATGAGAGTGAAGGGGATCAGGAAGAATTATCAGCAC---TTG------------TGGAGATGGGGCACCA
TGCTCCTTGGGATATTAATGATCTGTAGTGCTGCA------GGCCAATTGTGGGTCACAGTCTATTATGG
GGTACCTGTGTGGAAAGAAGCAACCACCACTCTATTTTGTGCATCAGATGCTAAAGCATATGATACAGAG
GTACATAATGTTTGGGCCACACATGCCTGTGTACCCACAGACCCCAACCCACAAGAAGTAGTATTGGGAA
ATGTGACAGAAAATTTTAACATATGGAAAAATAACATGGTAGAACAGATGCATGAGGATATAATTAGTTT
ATGGGATCAAAGCCTAAAACCATGTGTAAAATTAACCCCACTCTGTGTTACTCTAAATTGCACTGAT---
TTGAGGAATGCT------ACTAATACC------------ACTAGT---AGTAGCGGGGAA----------
--------ATGATGGAGAGAGGAGAAATAAAAAACTGCTCTTTCAATATCACCACAAGCATAAGAGATAA
AATGCAGAAAGAATATGCACTTTTTTATAAACTTGATGTAGTACCAATA------GATACT---AAT---
------------------AAT---ACTAATACCAGCTATAGGCTGGTAAGTTGTAACACCTCAGTCATTA
CACAAGCCTGTCCAAAGGTATCCTTTGAGCCAATTCCCATACATTATTGTGCCCCGGCTGGTTTTGCGAT
TCTAAAATGTAATAATAAGACGTTCAATGGGAGCGGACCATGTACAAATGTCAGCACAGTACAATGTACA
CATGGAATTAGGCCAGTAGTATCAACTCAACTGCTGTTAAATGGCAGTCTAGCAGAAGAAGAGATAGTAA
TTAGATCTGAAAATATCACGAACAATGCTAAAACCATAATAGTACAGCTGAAAGAACCTGTAGAAATTAA
TTGTACAAGACCCAACAACAATACAAGAAAAAGTATACATATAGGACCAGGGAGAGCATTTTATACAACA
GGAGAAATAATAGGAGATATAAGACAAGCACATTGTAACATTAGTAGAGCAAAATGGAATGACACTTTAA
GACAGATAGCTAAACAATTAAGAGAACAATTTAAA---AATAAA---ACAATAATCTTTAATCAATCCGT
AGGAGGGGACCCAGAAATTGTAACGCACAGTTTTAATTGTGGAGGGGAATTTTTCTACTGTAATTCAGCA
CAACTGTTTAACAGTACT------TGGAAT------------GAT-------------------------
--------ACTGAAAGGTCA------------------AATAACACTAGAGAAAATGACACA---ACAAT
CACACTCCCATGCAGAATAAAACAAATTATAAACATGTGGCAGGAAGTAGGAAAAGCAATGTATGCCCCT
CCTATCAGAGGACAAATTAAATGTGCATCAAATATCACAGGGCTGCTATTAACAAGAGAT---GGTGGT-
-----------------AATAAC---AATACTGGGACC---------ACC------GAGACCTTCAGACC
TGGAGGAGGAGATATGAGGGACAATTGGAGAAGTGAATTATATAAATATAAAGTAGTAAAAATTGAACCA
TTAGGAATAGCACCCACTAAGGCAAAGAGAAGAGTGGTGCAGAGAGAAAAAAGA---GCAGTGGGA---A
TAGGAGCTGTGTTCCTTGGGTTCTTGGGAGCAGCAGGAAGCACTATGGGCGCAGCGTCAGTGACGCTGAC
GGTACAAGCCAGACTATTATTGTCTGGTATAGTGCAACAGCAAAACAATCTGCTGAGGGCTATTGAGGCG
CAACAGCATCTGTTGCAACTCACAGTCTGGGGCATCAAGCAGCTCCAGGCAAGAGTCCTGGCTGTGGAAA
GATACCTAAGGGATCAACAGCTCCTGGGAATTTGGGGTTGCTCTGGAAAACTCATTTGCACCACTACTGT
GCCTTGGAATACTAGTTGG---AGTAATAAATCTCTGGATACGATTTGGAATAACATGACCTGGATGCAG
TGGGAAAGAGAAATTGACAATTACACAGGTTTAATATACACCTTACTTGAAGAATCGCAGAACCAACAAG
AAAAGAATGAACAAGAATTATTGGAATTAGATAAATGGGCAAGTTTGTGGAATTGGTTTGACATAACAAA
CTGGCTGTGGTATATAAAAATATTCATAATGATAATAGGAGGCTTGGTAGGTTTAAGAATAGTTTTTGCT
GTACTTTCTATAGTGAATAGAGTTAGGCAGGGATACTCACCATTATCGTTTCAGACCCGCCTCCCA---G
CCCCGAGGGAACCCGACAGACCCGAAGGAATCGAAGAAGAAGGTGGAGAGAGAGACAGAGACAGATCCGG
TCGATTAGTGGATGGCTTCTTAGCAATCATCTGGGTCGACCTACGGAGCCTGTGCCTCTTCAGCTACCAC
CGATTGAGAGACTTACTCTTGATTGTAACGAGGATTGTGGAACTTCTGGGACGCAGGGGGTGGGAAGCCC
TCAAATACTGGGGGAATCTCCTACAGTATTGGAGTCAGGAACTAAAGAATAGTGCTGTTAGCTTGCTCAA
TGCCACAGCCATAGCAGTAGCTGAGGGGACAGATAGGGTTATAGAAGTGTTACAAAGAGCTTGTAGAGCT
ATTCTCCACATACCTGTAAGAATAAGACAGGGCTTGGAAAGGGCTTTGCTA
>U45960 
ATGAGAGTGAAGGGGATCAGGAAGAATTATCAGCAC---TTG------------TGGAAAGGGGGCATCT
TGCTCCTTGGGACATTAATGATCTGTAGTGCTGTA------GAAAAGTTGTGGGTCACAGTCTATTATGG
GGTACCTGTGTGGAAAGAAACAACCACCACTCTATTTTGTGCATCAGATGCTAAAGCATATGATACAGAG
GTACATAATGTTTGGGCCACACATGCCTGTGTACCCACAGACCCCAACCCACAAGAAGTAGTATTGGAAA
ATGTAACAGAAGATTTTAACATGTGGAAAAATAACATGGTAGAACAGATGCAGGAGGATGTAATCAATTT
ATGGGATCAAAGCTTAAAGCCATGTGTAAAATTAACCCCACTCTGTGTTACTTTAAATTGCAAAGAT---
---GTGAATGCT------ACTAATACC------------ACTAGT---AGTAGTGAGGGA----------
--------ATGATGGAGAGAGGAGAAATAAAAAACTGCTCTTTCAATATCACCAAAAGCATAAGAAATAA
GGTGCAGAAAGAATATGCTCTTTTTTATAAACTGGATGTAGTACCAATA------GATAGT---AAG---
------------------AAT------AATACCAAATATAGGTTAATAAATTGTAACACCTCAGTCATTA
CACAAGCCTGTCCAAAGGTATCCTTTGAACCAATTCCCATACATTATTGTGCCCCGGCTGGTTTTGCGAT
TCTAAAGTGTAATAATAAGACATTCAATGGAAAAGGACAATGTAAAAATGTCAGCACAGTACAATGTACA
CATGGAATTAGGCCAGTAGTATCAACTCAACTGCTGCTAAATGGCAGTCTAGCAGAAGAAAAGGTTGTAA
TTAGATCTGACAATTTTACGGACAATGCTAAAACCATAATAGTACAGCTGAATGAATCTGTAAAAATTAA
TTGTACAAGGCCCAGCAACAATATAAGAAAAAGTATACATATAGGACCAGGGAGAGCATTTTATACAACA
GGAAAAATAATAGGAGATATAAGACAAGCACATTGTAACATTAGTAGAGCACAATGGAATAACACTTTAA
AACAGATAGTTGAAAAATTAAGAGAACAATTTAAT---AATAAA---ACAATAGTCTTTACTCACTCCTC
AGGAGGGGATCCAGAAATTGTAATGCACAGTTTTAATTGTGGAGGGGAATTTTTCTACTGTAATTCAACA
CAACTGTTTAATAGTACT------TGGAAT------------GAT-------------------------
--------ACTGAAAAGTCA------------------AGTGGCACTGAAGGATATGAC------ACCAT
CATACTCCCATGCAGAATAAAACAAATTATAAACATGTGGCAGGAAGTGGGAAAAGCAATGTATGCTCCT
CCCATTAAAGGACAAATTAGATGTTCATCAAATATTACAGGGCTGCTATTAACAAGAGAT---GGTGGT-
-----------------AAAAAT---GAGAGTGAG------------ATC------GAGATCTTCAGACC
TGGAGGAGGAGACATGAGGGACAATTGGAGAAGTGAATTATATAAATATAAAGTAGTAAAAATTGAACCA
TTAGGAGTAGCACCCACCAAGGCAAAGAGAAGAGTGGTGCAAAGAGAAAAAAGA---GCAGTGGGA---A
TAGGAGCTTTGTTCCTTGGGTTCTTGGGAGCAGCAGGAAGCACTATGGGCGCAGCGTCAATGACACTGAC
GGTACAGGCCAGACAATTATTGTCTGGTATAGTGCAACAGCAAAACAATTTGCTGAGGGCTATTGAGGCG
CAACAGCATATGTTGCAACTCACAGTCTGGGGCATCAAGCAGCTCCAGGCAAGAGTCCTGGCTGTGGAAA
GATACCTAAAGGATCAACAGCTCATGGGGATTTGGGGTTGCTCTGGAAAACTCATTTGCACCACTGCTGT
GCCTTGGAATACTAGTTGG---AGTAATAAATCTCTGGATAGTATTTGGAATAACATGACCTGGATGGAG
TGGGAAAAAGAAATTGAGAATTACACAAACACAATATACACCCTAATTGAAGAATCGCAGATCCAACAAG
AAAAGAATGAACAAGAATTATTGGAATTAGATAAATGGGCAAGTTTGTGGAATTGGTTTGGCATAACAAA
ATGGCTGTGGTATATAAAAATATTCATAATGATAGTAGGAGGCTTGATAGGTTTAAGAATAGTTTTTTCT
GTACTTTCTATAGTGAATAGAGTTAGGCAGGGATACTCACCCTTATCGTTTCAGACCCTCCTCCCA---G
CAACGAGGGGACCCGACAGGCCCGAAGGAATCGAAGAAGAAGGTGGAGAGAGAGACAGAGACAGATCCGG
ACAATTAGTGAACGGATTCTTAGCACTTATCTGGGTCGACCTGCGGAGCCTGTTCCTCTTCAGCTACCAC
CGCTTGAGAGACTTACTCTTGACTGTAACGAGGATTGTGGAACTTCTGGGACGCAGGGGGTGGGAAATCC
TGAAATACTGGTGGAATCTCCTACAGTATTGGAGTCAGGAACTAAAGAATAGTGCTGTTAGCTTGCTTAA
TGCCACAGCTATAGCAGTAGCTGAGGGGACAGATAGGATTATAGAAGTAGTACAAAGAGTTTATAGGGCT
ATTCCCCACATACCTACAAGAATAAGACAGGGCTTGGAAAGGGCTTTGCTA
>AY426126 
ATGAGAGTGAAGGGGATCAGGAAGAATTATCAGCAC---TTG------------TGGAAAGGGGGCATCT
TGCTCCTTGGGACATTAATAATCTGTAGTGCTGTA------GAAAAGTTGTGGGTCACAGTCTATTATGG
GGTACCTGTGTGGAAAGAAACAACCACCACTCTATTTTGTGCATCAGATGCTAAAGCATATGATACAGAG
GTACATAATGTTTGGGCCACACATGCCTGTGTACCCACAGACCCCAACCCACAAGAAGTAGTATTGGAAA
ATGTAACAGAAGATTTTAACATGTGGAAAAATAACATGGTAGAACAGATGCAGGAGGATGTAATCAATTT
ATGGGATCAAAGCTTAAAGCCATGTGTAAAATTAACCCCACTCTGTGTTACTTTAAATTGCAAAGAT---
---GTGAATGCT------ACTAATACC------------ACTAGT---AGTAGTGAGGGA----------
--------ATGATGGAGAGAGGAGAAATAAAAAACTGCTCTTTCAATATCACCAAAAGCATAAGAAATAA
GGTGCAGAAAGAATATGCTCTTTTTTATAAACTGGATGTAGTACCAATA------GATAAT---AAG---
------------------AAT------AATACCAAATATAGGTTAATAAGTTGTAACACCTCAGTCATTA
CACAAGCCTGTCCAAAGGTATCCTTTGAACCAATTCCCATACATTATTGTGCCCCGGCTGGTTTTGCGAT
TCTAAAGTGTAATAATAAGACATTCAATGGAAAAGGACAATGTAAAAATGTCAGCACAGTACAATGTACA
CATGGAATTAGGCCAGTAGTATCAACTCAACTGCTGCTAAATGGCAGTCTAGCAGAAGAAAAGGTTGTAA
TTAGATCTGACAATTTTACGGACAATGCTAAAACCATAATAGTACAGCTGAATGAATCTGTAAAAATTAA
TTGTACAAGGCCCAACAACAATACAAGAAAAAGTATACATATAGGACCAAGGAGAGCATTTTATACAACA
GGAGAAATAATAGGAGATATAAGACAAGCACATTGTAACATTAGTAGAGCACAATGGAATAACACTTTAA
AACAGATAGTTGAAAAATTAAGAGAACAATTTAAT---AATAAA---ACAATAGTCTTTACTCACTCCTC
AGGAGGGGATCCAGAAATTGTAATGCACAGTTTTAATTGTGGAGGGGAATTTTTCTACTGTAATTCAACA
CAACTGTTTAATAGTACT------TGGAAT------------GAT-------------------------
--------ACTGAAAAGTCA------------------AGTGGCACTGAAGGAAATGAC------ACCAT
CATACTCCCATGCAGAATAAAACAAATTATAAACATGTGGCAGGAAGTGGGAAAAGCAATGTATGCTCCT
CCCATTAAAGGACAAATTAGATGTTCATCAAATATTACAGGGCTGCTATTAACAAGAGAT---GGTGGT-
-----------------AAAAAT---GAGAGTGAG------------ATC------GAGATCTTCAGACC
TGGAGGAGGAGACATGAGGGACAATTGGAGAAGTGAATTATATAAATATAAAGTAGTAAAAATTGAACCA
TTAGGAGTAGCACCCACCAAGGCAAAGAGAAGAGTGGTGCAAAGAGAAAAAAGA---GCAGTGGGA---A
TAGGAGCTTTGTTCCTTGGGTTCTTGGGAGCAGCAGGAAGCACTATGGGCGCAGCGTCAATGACACTGAC
GGTACAGGCCAGACAATTATTGTCTGGTATAGTGCAACAGCAAAACAATTTGCTGAGGGCTATTGAGGCG
CAACAGCATATGTTGCAACTCACAGTCTGGGGCATCAAGCAGCTCCAGGCAAGAGTCCTGGCTGTGGAAA
GATACCTAAAGGATCAACAGCTCATGGGGATTTGGGGTTGCTCTGGAAAACTCATTTGCACCACTGCTGT
GCCTTGGAATACTAGTTGG---AGTAATAAATCTCTGGATAGTATTTGGAATAACATGACCTGGATGGAG
TGGGAAAAAGAAATTGAGAATTACACAAACACAATATACACCCTAATTGAAGAATCGCAGATCCAACAAG
AAAAGAATGAACAAGAATTATTGGAATTAGATAAATGGGCAAGTTTGTGGAATTGGTTTGACATAACAAA
ATGGCTGTGGTATATAAAAATATTCATAATGATAGTAGGAGGCTTGATAGGTTTAAGAATAGTTTTTTCT
GTACTTTCTATAGTGAATAGAGTTAGGCAGGGATACTCACCCTTATCGTTTCAGACCCTCCTCCCA---G
CAACGAGGGGACCCGACAGGCCCGAAGGAATCGAAGAAGAAGGTGGAGAGAGAGACAGAGACAGATCCGG
ACAATTAGTGAACGGATTCTTAGCACTTATCTGGGTCGACCTGCGGAGCCTGTTCCTCTTCAGCTACCAC
CGCTTGAGAGACTTACTCTTGACTGTAACGAGGATTGTGGAACTTCTGGGACGCAGGGGGTGGGAAATCC
TGAAATACTGGTGGAATCTCCTACAGTATTGGAGTCAGGAACTAAAGAATAGTGCTGTTAGCTTGCTTAA
TGCCACAGCTATAGCAGTAGCTGAGGGGACAGATAGGATTATAGAAGTAGTACAAAGAGTTTATAGGGCT
ATTCTCCACATACCTACAAGAATAAGACAGGGCTTGGAAAGGGCTTTGCTA
>M38429 
ATGAGAGTGAAGGGGATCAGGAAGAATTATCAGCAC---TTG------------TGGAAAGGGGGCATCT
TGCTCCTTGGGACATTAATGATCTGTAGTGCTGTA------GAAAAGTTGTGGGTCACAGTCTATTATGG
GGTACCTGTGTGGAAAGAAACAACCACCACTCTATTTTGTGCATCAGATGCTAAAGCATATGATACAGAG
GTACATAATGTTTGGGCCACACATGCCTGTGTACCCACAGACCCCAACCCACAAGAAGTAGTATTGGAAA
ATGTAACAGAAGATTTTAACATGTGGAAAAATAACATGGTAGAACAGATGCAGGAGGATGTAATCAATTT
ATGGGATCAAAGCTTAAAGCCATGTGTAAAATTAACCCCACTCTGTGTTACTTTAAATTGCAAAGAT---
---GTGAATGCT------ACTAATACC------------ACTAGT---AGTAGTGAGGGA----------
--------ATGATGGAGAGAGGAGAAATAAAAAACTGCTCTTTCAATATCACCAAAAGCATAAGAGATAA
GGTGCAGAAAGAATATGCTCTTTTTTATAAACTGGATGTAGTACCAATA------GATAAT---AAG---
------------------AAT------AATACCAAATATAGGTTAATAAGTTGTAACACCTCAGTCATTA
CACAAGCCTGTCCAAAGGTATCCTTTGAACCAATTCCCATACATTATTGTGCCCCGGCTGGTTTTGCGAT
TCTAAAGTGTAATAATAAGACATTCAATGGAAAAGGACAATGTAAAAATGTCAGCACAGTACAATGTACA
CATGGAATTAGGCCAGTAGTATCAACTCAACTGCTGCTAAATGGCAGTCTAGCAGAAGAAAAGGTTGTAA
TTAGATCTGACAATTTTACGGACAATGCTAAAACCATAATAGTACAGCTGAATGAATCTGTAAAAATTAA
TTGTACAAGGCCCAGCAACAATACAAGAAAAAGTATACATATAGGACCAGGGAGAGCATTTTATACAACA
GGAGAAATAATAGGAGATATAAGACAAGCACATTGTAACATTAGTAGAGCACAATGGAATAACACTTTAA
AACAGATAGTTGAAAAATTAAGAGAACAATTTAAT---AATAAA---ACAATAGTCTTTACTCACTCCTC
AGGAGGGGATCCAGAAATTGTAATGCACAGTTTTAATTGTGGAGGGGAATTTTTCTACTGTAATTCAACA
CAACTGTTTAATAGTACT------TGGAAT------------GAT-------------------------
--------ACTGAAAAGTCA------------------AGTGGCACTGAAGGAAATGAC------ACCAT
CATACTCCCATGCAGAATAAAACAAATTATAAACATGTGGCAGGAAGTGGGAAAAGCAATGTATGCTCCT
CCCATTAAAGGACAAATTAGATGTTCATCAAATATTACAGGGCTGCTATTAACAAGAGAT---GGTGGT-
-----------------AAAAAT---GAGAGTGAG------------ATC------GAGATCTTCAGACC
TGGAGGAGGAGACATGAGGGACAATTGGAGAAGTGAATTATATAAATATAAAGTAGTAAAAATTGAACCA
TTAGGAGTAGCACCCACCAAGGCAAAGAGAAGAGTGGTGCAAAGAGAAAAAAGA---GCAGTGGGA---A
TAGGAGCTTTGTTCCTTGGGTTCTTGGGAGCAGCAGGAAGCACTATGGGCGCACGGTCAATGACACTGAC
GGTACAGGCCAGACAATTATTGTCTGGTATAGTGCAACAGCAAAACAATTTGCTGAGGGCTATTGAGGCG
CAACAGCATATGTTGCAACTCACAGTCTGGGGCATCAAGCAGCTCCAGGCAAGAGTCCTGGCTGTGGAAA
GATACCTAAAGGATCAACAGCTCATGGGGATTTGGGGTTGCTCTGGAAAACTCATTTGCACCACTGCTGT
GCCTTGGAATACTAGTTGG---AGTAATAAATCTCTGGATAGTATTTGGAATAACATGACCTGGATGGAG
TGGGAAAAAGAAATTGAGAATTACACAAACACAATATACACCCTAATTGAAGAATCGCAGATCCAACAAG
AAAAGAATGAACAAGAATTATTGGAATTAGATAAATGGGCAAGTTTGTGGAATTGGTTTGGCATAACAAA
ATGGCTGTGGTATATAAAAATATTCATAATGATAGTAGGAGGCTTGATAGGTTTAAGAATAGTTTTTTCT
GTACTTTCTATAGTGAATAGAGTTAGGCAGGGATACTCACCCTTATCGTTTCAGACCCTCCTCCCA---G
CAACGAGGGGACCCGACAGGCCCGAAGGAATCGAAGAAGAAGGTGGAGAGAGAGACAGAGACAGATCCGG
ACAATTAGTGAACGGATTCTTAGCACTTATCTGGGTCGACCTGCGGAGCCTGTTCCTCTTCAGCTACCAC
CGCTTGAGAGACTTACTCTTGACTGTAACGAGGATTGTGGAACTTCTGGGACGCAGGGGGTGGGAAATCC
TGAAATACTGGTGGAATCTCCTACAGTATTGGAGTCAGGAACTAAAGAATAGTGCTGTTAGCTTGCTTAA
TGCCACAGCTATAGCAGTAGCTGAGGGGACAGATAGGATTATAGAAGTAGTACAAAGAGTTTATAGGGCT
ATTCTCCACATACCTACAAGAATAAGACAGGGCTTGGAAAGGGCTTTGCTA
>AY426125 
ATGAGAGTGAAGGGGATCAGGAAGAATTATCAGCAC---TTG------------TGGAAAGGGGGCATCT
TGCTCCTTGGGACATTAATGATCTGTAGTGCTGTA------GAAAAGTTGTGGGTCACAGTCTATTATGG
GGTACCTGTGTGGAAAGAAACAACCACCACTCTATTTTGTGCATCAGATGCTAAAGCATATGATACAGAG
GTACATAATGTTTGGGCCACACATGCCTGTGTACCCACAGACCCCAACCCACAAGAAGTAGTATTGGAAA
ATGTAACAGAAGATTTTAACATGTGGAAAAATAACATGGTAGAACAGATGCAGGAGGATGTAATCAATTT
ATGGGATCAAAGCTTAAAGCCATGTGTAAAATTAACCCCACTCTGTGTTACTTTAAATTGCAAAGAT---
---GTGAATGCT------ACTAATACC------------ACTAGT---AGTAGTGAGGGA----------
--------ATGATGGAGAGAGGAGAAATAAAAAACTGCTCTTTCAATATCACCAAAAGCATAAGAAATAA
GGTGCAGAAAGAATATGCTCTTTTTTATAAACTGGATGTAGTACCAATA------GATAAT---AAG---
------------------AAT------AATACCAAATATAGGTTAATAAGTTGTAACACCTCAGTCATTA
CACAAGCCTGTCCAAAGGTATCCTTTGAACCAATTCCCATACATTATTGTGCCCCGGCTGGTTTTGCGAT
TCTAAAGTGTAATAATAAGACATTCAATGGAAAAGGACAATGTAAAAATGTCAGCACAGTACAATGTACA
CATGGAATTAGGCCAGTAGTATCAACTCAACTGCTGCTAAATGGCAGTCTAGCAGAAGAAAAGGTTGTAA
TTAGATCTGACAATTTTACGGACAATGCTAAAACCATAATAGTACAGCTGAATGAATCTGTAAAAATTAA
TTGTACAAGGCCCAGCAACAATACAAGAAAAAGTATACATATAGGACCAGGGAGAGCATTTTATACAACA
GGAGAAATAATAGGAGATATAAGACAAGCACATTGTAACATTAGTAGAGCACAATGGAATAACACTTTAA
AACAGATAGTTGAAAAATTAAGAGAACAATTTAAT---AATAAA---ACAATAGTCTTTACTCACTCCTC
AGGAGGGGATCCAGAAATTGTAATGCACAGTTTTAATTGTGGAGGGGAATTTTTCTACTGTAATTCAACA
CAACTGTTTAATAGTACT------TGGAAT------------GAT-------------------------
--------ACTGAAAAGTCA------------------AGTGGCACTGAAGGAAATGAC------ACCAT
CATACTCCCATGCAGAATAAAACAAATTATAAACATGTGGCAGGAAGTGGGAAAAGCAATGTATGCTCCT
CCCATTAAAGGACAAATTAGATGTTCATCAAATATTACAGGGCTGCTATTAACAAGAGAT---GGTGGT-
-----------------AAAAAT---GAGAGTGAG------------ATC------GAGATCTTCAGACC
TGGAGGAGGAGACATGAGGGACAATTGGAGAAGTGAATTATATAAATATAAAGTAGTAAAAATTGAACCA
TTAGGAGTAGCACCCACCAAGGCAAAGAGAAGAGTGGTGCAAAGAGAAAAAAGA---GCAGTGGGA---A
TAGGAGCTTTGTTCCTTGGGTTCTTGGGAGCAGCAGGAAGCACTATGGGCGCAGCGTCAATGACACTGAC
GGTACAGGCCAGACAATTATTGTCTGGTATAGTGCAACAGCAAAACAATTTGCTGAGGGCTATTGAGGCG
CAACAGCATATGTTGCAACTCACAGTCTGGGGCATCAAGCAGCTCCAGGCAAGAGTCCTGGCTGTGGAAA
GATACCTAAAGGATCAACAGCTCATGGGGATTTGGGGTTGCTCTGGAAAACTCATTTGCACCACTGCTGT
GCCTTGGAATACTAGTTGG---AGTAATAAATCTCTGGATAGTATTTGGAATAACATGACCTGGATGGAG
TGGGAAAAAGAAATTGAGAATTACACAAACACAATATACACCCTAATTGAAGAATCGCAGATCCAACAAG
AAAAGAATGAACAAGAATTATTGGAATTAGATAAATGGGCAAGTTTGTGGAATTGGTTTGACATAACAAA
ATGGCTGTGGTATATAAAAATATTCATAATGATAGTAGGAGGCTTGATAGGTTTAAGAATAGTTTTTTCT
GTACTTTCTATAGTGAATAGAGTTAGGCAGGGATACTCACCCTTATCGTTTCAGACCCTCCTCCCA---G
CAACGAGGGGACCCGACAGGCCCGAAGGAATCGAAGAAGAAGGTGGAGAGAGAGACAGAGACAGATCCGG
ACAATTAGTGAACGGATTCTTAGCACTTATCTGGGTCGACCTGCGGAGCCTGTTCCTCTTCAGCTACCAC
CGCTTGAGAGACTTACTCTTGACTGTAACGAGGATTGTGGAACTTCTGGGACGCAGGGGGTGGGAAATCC
TGAAATACTGGTGGAATCTCCTACAGTATTGGAGTCAGGAACTAAAGAATAGTGCTGTTAGCTTGCTTAA
TGCCACAGCTATAGCAGTAGCTGAGGGGACAGATAGGATTATAGAAGTAGTACAAAGAGTTTATAGGGCT
ATTCTCCACATACCTACAAGAATAAGACAGGGCTTGGAAAGGGCTTTGCTA
>AY247222 
ATGAGAGCGAAGGTGATCAGGAAGAATTGTCAGCAC---TTG------------TGGAGATGGGGCACCA
TGCTCCTTGGGATGTTGATGATCTGTAGTGCTGCA------GAACAATTGTGGGTCACAGTCTATTATGG
GGTACCTGTGTGGAAAGAAGCAACCACCACTCTATTTTGTGCATCAGATGCTAAAGCATATGATACAGAG
GTACATAATGTTTGGGCCACACATGCCTGTGTACCCACAGACCCCAACCCACAAGAAGTAGTATTGGAAA
ATGTGACAGAAAATTTTAACATGTGGAAAAATAACATGGTAGAACAGATGCATGAGGATATAATCAGTTT
ATGGGATCAAAGCCTAAAGCCATGTGTAAAACTAACCCCACTCTGTGTTACTTTAAATTGTACTAAT---
TTAAGGAATACT------ACTAATACC------------ACTAGT---AGTAGTTGGGGA----------
--------ACGATGGAGAGCGGAGAAATAAAAAACTGCTCTTTCAATACCACCACAAGCATAAGAGATAA
GGTGCAGAAAGAATATGCACTTTTTTATAAACTTGATGTAGTACCAATA------AATGAT---GAT---
------------------AAT---ACTACTACCAGCTATAGGTTGATAAATTGTAATACCTCAGTCATTA
CACAGGCCTGTCCAAAGGTAACCTTTGAGCCAATTCCCATACATTATTGTACCCCGGCTGGTTTTGCAAT
TCTAAAGTGTAATGATAAGAAGTTCAATGGAAAAGGACCATGTACAAATGTCAGCACAGTACAATGTACA
CATGGAATTAGGCCAGTAGTGTCAACTCAACTGCTGTTAAATGGCAGTCTAGCAGAAGAAGAGGTAGTAA
TTAGATCTGACAATTTCACGGACAATGCTAAAACCATAATAGTACAGCTGAATGAATCTGTAGAAATTAA
TTGTACAAGACCCAACAACAATACAAGAAAAAGTATAAATATAGGACCAGGGAGGGCATTTTATGCAACA
GGAGAAATAATAGGAGATATAAGGCAAGCACATTGTAACCTTAGTAGAGCAAAATGGAATGACACTTTAA
AACAGATAGTTACAAAATTAAGAGAACAATTTGGGAATAATAAA---ACAATAGTCTTTAATCAATCCTC
AGGAGGGGACCCAGAAATTGTAATGCACAGTTTTAATTGTGGAGGGGAATTTTTCTACTGTGATTCAACA
CAACTGTTTAATAGTACT------TGGGAG---------------------------------AATGATA
ATAAT---ATTAGAGGGTCA------------------AATAGCACACAAGAA------------AATAT
CACACTCCCATGCAGAATAAAACAAATTATAAACATGTGGCAGGGAGTAGGAAAAGCAATGTATGCCCCT
CCTATCAGAGGACAAATTAGATGTTCATCAAATATTACAGGGCTGCTATTAACAAGAGAT---GGTGGG-
-----------------AAGGAC---GAGAACGGGACC---------ACC------GAGATCTTCAGACC
TGGAGGAGGAGATATGAGGGACAATTGGAGAAGTGAATTATATAAATATAAAGTAGTAAAAATTGAACCA
TTAGGAGTAGCACCCACCAAGGCAAAGAGAAGAGTGGTGCAAAGAGAAAAAAGA---GCAGTGGGAACGA
TAGGAGCTATGTTCCTTGGGTTCTTGGGAGCAGCAGGAAGCACTATGGGCGCAGCGTCAATGGCGCTGAC
GGTACAGGCCAGACAATTATTGTCTGGTATAGTGCAGCAGCAGAACAATCTGCTGAGGGCTATTGAGGCG
CAACAGCATCTGTTGCAACTCACAGTCTGGGGCATCAAGCAGCTCCAGGCAAGAGTCCTGGCTGTGGAAA
GATACCTAAAGGATCAACAGCTCCTAGGGATTTGGGGTTGCTCTGGAAAACTCATTTGCACCACTACTGT
GCCTTGGAATGTTAGTTGG---AGTAATAAATCTCTGGATAAGATTTGGAATAACATGACCTGGATGGAG
TGGGAAAGAGAAATTGACAATTACACAAACTTAATATACACCTTAATTGAAGAATCGCAGAACCAACAAG
AAAAGAATGAACAAGAATTATTGGAATTAGATAAGTGGGCAAGTTTGTGGAATTGGTTTAGCATAACAAA
CTGGCTGTGGTATATAAAAATATTCATAATGATAGTAGGAGGCTTGGTAGGTTTAAGAATAGTTTTTGCT
GTACTTTCTATAGTGAATAGAGTTAGGCAGGGATACTCACCATTATCATTTCAGACCCGCTTCCCA---G
CCCCGAGGGGACCCGACAGGCCCGAAGGAACCGAAGAAGAAGGTGGAGAGAGAGACAGAGACAGATCCAG
TCGATTAGTGCATGGATTATTAGCACTCATCTGGGACGATCTACGGAGCCTGTGCCTCTTCAGCTACCAC
CGCTTGAGAGACTTACTCTTGATTGTAGCGAGGATTGTAGAACTTCTGGGACGCAGGGGGTGGGGAATCC
TCAAATATTGGTGGAATCTCCTGCAGTATTGGAGTCAGGAACTAAAGAATAGTGCTGTTAGCTTGCTCAA
CGCCACAGCTATAGCAGTAGCTGAGGGGACAGATAGGGTTATAGAAATAGTGCAAAGAATTTATAGAGCT
TTTCTCCACATACCTGTAAGAATAAGACAGGGCTTAGAAAGGGCTTTGCTA
>EU744146 
ATGAGAGTGACGGGGATCAGGAAGTATTATCAGCAC---TTG------------TGGAGATGGGGCACCA
TGCTCCTTGGGATATTGATGATCTGTAGTGCTACA------GAAAAATTGTGGGTCACAGTCTATTATGG
GGTACCTGTGTGGAAAGAAACAACCACCACTCTATTTTGTGCATCAGATGCTAAAGCATATGATACAGAG
GTTCATAATGTTTGGGCCACACATGCCTGTGTACCCACAGACCCCAACCCACAAGAAGTAGTATTGGAAA
ATGTGACAGAAAATTTTAACATGTGGAAAAATGGCATGGTAGAACAGATGCATGAGGATATAATCAGTTT
ATGGGATCAAAGCCTAAAGCCATGTGTAAAATTAACCCCACTCTGTGTTACTTTAAATTGCACTGAT---
TTGATGAATACC------ACTAATACC------------AATAGT---AGTAACGGAGAA----------
--------ATGATGGAAAAAGGAGAGATAAAAAACTGCTCTTTCAAGATCACCACACAAATAAGAGATAA
GTTACAGAAAGAATATGCACTTTTTTATAAACTTGATGTAGTGCCAATA------GATAAT---GAT---
------------------AAT---------ACCAGCTATAGGTTGATAAGTTGTAACACCTCAGTCATTA
CACAGGCCTGTCCAAAGGTATCCTTTGAGCCAATTCCCATACATTATTGTGCCCCGGCTGGTTTTGCGAT
TCTAAAGTGTAAAGATAAGAAGTTCAATGGAAAAGGACCATGTACAAATGTCAGCACAGTACAATGTACA
CATGGAATTAGGCCAGTAGTATCAACTCAACTGCTGTTAAATGGCAGTCTAGCAGAAGAGGAGGTAGTAA
TTAGATCTGAAAATTTCACGGACAATGCTAAAACCATAATAGTACAGCTGAAAGAATCTGTAGAAATTAA
CTGTACAAGACCCAACAACAATACAAGAAAAAGTATACATATAGGACCAGGGAAAGCATTTTATACAACA
GGAGAAATAATAGGAGATATAAGACAAGCACATTGTAGCCTTAATAGAACAAAATGGGAGAACACTTTAA
AACAGATAGTTGAAAAATTAAGAGAACAATTTAAA---AATAAA---ACAATAGTCTTTAATCAATCCTC
AGGAGGGGACCCAGAAATTGTAACGCACAGTTTTAACTGTGGAGGGGAATTTTTCTACTGTAATTCAACA
CAACTGTTTAATAGTACT------TGGAGT----------------------------------------
--------GATACTGAAAAT------------------AATAAAACGGAAGGAAATGAC------ACACT
CATACTCCCATGCAGAATAAAACAGATTATAAACCTGTGGCAGGAAGTAGGAAAAGCAATGTATGCCCCT
CCCATCAGAGGACAAATTAAATGTTCATCAAATATTACAGGGCTGCTATTAACAAGAGAT---GGTGGT-
-----------------GATAAC---GGGAATAATAAG---------ACT------GAGATCTTCAGACC
TGGAGGAGGAGATATGAGGGACAATTGGAGAAGTGAATTATATAAATATAAAGTAGTAAAAATTGAACCA
TTAGGAGTAGCACCCACCAAGGCAAAGAGAAGAGTGGTGCAGAGAGAAAAAAGA---GCAGTGGGA---A
TAGGAGCTGTGTTCCTTGGGTTCTTGGGAGCAGCAGGAAGTACTATGGGCGCAGCGTCAATAACGCTGAC
GGTACAGGCCAGACTATTATTGTCTGGTATAGTACAACAGCAGAACAATCTGCTGAGGGCTATTGAGGCG
CAACAACATCTGTTGCAACTCACAGTCTGGGGCATCAAGCAGCTCCAGGCAAGAGTCCTGGCTGTAGAAA
GATACCTAAAGGATCAACAGCTCCTGGGGATTTGGGGTTGCTCTGGAAAACTCATTTGCACCACTGCTGT
GCCTTGGAATGCTAGTTGG---AGTAATAAATCTCTGGATAAAATTTGGAATAACATGACCTGGATGGAG
TGGGAGAAAGAAATTGACAATTACACAAGCTTAATATACACCTTAATTGAAGAATCGCAGAACCAACAAG
AAAAGAATGAACAAGAATTATTGGAATTGGATAAATGGGCAAGTTTGTGGAATTGGTTTGACATAACAAA
CTGGCTGTGGTATATAAAAATATTCATAATGATAGTAGGAGGCTTGGTAGGTTTAAGAATAGTTTTTGCT
GTACTTACTATAGTGAATAGAGTTAGGCAGGGATACTCACCATTATCGTTGCAGACCCGCCTCCCA---G
CACCGAGGGGACCCGACAGGCCCGAAGGAATCGAAGAAGAAGGTGGAGAGCGAGACAGAGACAGATCCAG
TCGATTAGTGGATGGATTCTTAGCACTTCTCTGGGTCGATCTAAGGAGCCTGTGCCTCTTCAGCTACCAC
CGCTTGAGAGACTTACTCTTGATTGTAACGAGGATTGTGGAACTTCTGGGACGCAGGGGGTGGGAAATCC
TCAAATATTGTTGGAATCTCCTACAGTATTGGAGTCAGGAACTAAGGAATAGTGCTGTTAGCTTGCTCAA
TGCCACAGCCATAGCAGTAGCTGAGGGGACAGATAGGGTTATAGAAATATTACAAAGAGCTTTTAGAGCT
ATTCTCCACATACCTACAAGAATAAGACAGGGTTTCGAAAGGGCTTTGCTA
>EU744152 
ATGAGAGTGACGGGGATCAGGAAGCATTATCAGCAC---TTG------------TGGAGATGGGGCACCA
TGCTCCTTGGGATATTGATGATCTGTAGTGCTACA------GAAAAATTGTGGGTCACAGTCTATTATGG
GGTACCTGTGTGGAAAGAAACAACCACCACTCTATTTTGTGCATCAGATGCTAAAGCATATGATACAGAG
GTTCATAATGTTTGGGCCACACATGCCTGTGTACCCACAGACCCCAACCCACAAGAAGTAGTATTGGAAA
ATGTGACAGAAAATTTTAACATGTGGAAAAATGGCATGGTAGACCAGATGCATGAGGATATAATCAGTTT
ATGGGATCAAAGCCTAAAGCCATGTGTAAAATTAACCCCACTCTGTGTTACTTTAAATTGCACTGAT---
TTGGAGAATACT------AATAAAACT------------GCTAAT---AGTAGCGGGGAA----------
--------ATAATGGAAAAAGGAGAGATAAAAAACTGCTCTTTCAATATCACCACACAAATAAGAGATAA
GTTACAGAAAGAATATGCACTTTTTTATAAACTTGATGTAGTGCCAATA------GATAAT---GAT---
------------------AAT---------ACCAGCTATAGGTTGATAAGTTGTAACACCTCAGTCATTA
CACAGGCCTGTCCAAAGGTATCCTTTGAGCCAATTCCCATACATTATTGTGCCCCGGCTGGTTTTGCGAT
TCTAAAGTGTAAAGATAAGAAGTTCAATGGAAAAGGACCATGTACAAATGTCAGCACAGTACAATGTACA
CATGGAATTAGGCCAGTAGTATCAACTCAACTGCTGTTAAATGGCAGTCTAGCAGAAGAGGAGGTAGTAA
TTAGATCTGAAAATTTCACGAACAATGCTAAAATCATAATAGTACAGCTGAACGAATCTGTAGAAATTAA
CTGTACAAGACCCAACAACAATACAAGAAAAAGTATACATATAGGACCAGGGAGAGCATTTTATACAACA
GGAGGAATAATAGGAGATATAAGACAAGCACATTGTAACATTAGTAAAGAAAAATGGGATAATACTTTAA
AACAGATAGCTGAAAAATTAAGAAAACAATTTAAA---AATAAA---ACAATAGTCTTTAATCAATCCTC
AGGAGGGGACCCAGAAATTGTAACGCACAGTTTTAACTGTGGAGGGGAATTTTTCTACTGTAACTCAACA
CAACTGTTTAATAGTACT------TGGAAT----------------------------------------
--------------GGTACT------------------GAAGGAACGAAAGAAAATGGC------ACAAT
CACACTCCCATGCAGAATAAAACAGATTATAAACCTGTGGCAGGAAGTAGGAAAAGCAATGTATGCCCCT
CCCATCAAAGGACAAATTAGATGTTCATCAAATATTACAGGGCTGCTATTAACAAGAGAT---GGGGGT-
-----------------CAGGAC---GAGAATAATGAGACT------ACT------GAGACCTTCAGACC
TGGAGGAGGAAATATGAGGGACAATTGGAGAAGTGAATTATATAAATATAAAGTAGTAAAAATTGAACCA
TTAGGAGTAGCACCCACCAAGGCAAAGAGAAGAGTGGTGCAAAGAGAAAAAAGA---GCAGTGGGA---A
TAGGAGCTGTGTTCCTTGGGTTCTTGGGAGCAGCAGGAAGTACTATGGGCGCAGCGTCAATAACGCTGAC
GGTACAGGCCAGACTATTATTGTCTGGTATAGTACAACAGCAGAACAATCTGCTGAGGGCTATTGAGGCG
CAACAACATCTGTTGCAACTCACAGTCTGGGGCATCAAGCAGCTCCAGGCAAGAGTCCTGGCTGTAGAAA
GATACCTAAGGGATCAACAGCTCCTGGGGATTTGGGGTTGCTCTGGAAAACTCATTTGCACCACTGCTGT
GCCTTGGAATGCTAGTTGG---AGTAATAAATCTCTGGATAAAATTTGGAATAACATGACCTGGATGGAG
TGGGAGAAAGAAATTGACAATTACACAAGCTTAATATACACCTTAATTGAAGAATCGCAGAACCAACAAG
AAAAGAATGAACAAGAATTATTGGAATTGGATAAATGGGCAAGTTTGTGGAATTGGTTTGACATAACACA
CTGGCTGTGGTATATAAAAATATTCATAATGATAGTAGGAGGCTTGGTAGGTTTAAGAATAGTTTTTGCT
GCACTTACTATAGTGAATAGAGTTAGGCAGGGATACTCACCATTATCGTTGCAGACCCGCCTCCCA---G
CTCCGAGGGGACCCGACAGGCCCGAAGGAATCGAAGAAGAAGGTGGAGAGCGAGACAGAGACAGATCCGA
TCGATTAGTGGATGGATTCTTAGCACTTATCTGGGTCGATCTCAGGAGCCTGTGCCTCTTCAGCTACCAC
CGCTTGAGAGACTTACTCTTGATTGTAACGAGGATTGTGGAACTTCTGGGACGCAGGGGGTGGGGAATCC
TCAAATATTGTTGGAATCTCCTACAGTATTGGAGTCAGGAACTAAAGAGTAGTGCTGTTAGCTTGCTCAA
TGCCACAGCCATAGCAGTAGCTGAGGGGACAGATAGGGTTATAGAAATATTACAACAAGCTTTTAGAGCT
ATTCTCCACATACCTACAAGAATAAGACAGGGCCTCGAAAGGGCTTTACAA
>EU744148 
ATGAGAGTGACGGGGATCAGGAAGTATTATCAGCAC---TTG------------TGGAGATGGGGCACCA
TGCTCCTTGGGATATTGATGATCTGTAGTGCTACA------GAAAAATTGTGGGTCACAGTCTATTATGG
GGTACCTGTGTGGAAAGAAACAACCACCACTCTATTTTGTGCATCAGATGCTAAAGCATATGATACAGAG
GTTCATAATGTTTGGGCCACACATGCCTGTGTACCCACAGACCCCAACCCACAAGAAGTAGTATTGGAAA
ATGTGACAGAAAATTTTAACATGTGGAAAAATGGCATGGTAGACCAGATGCATGAGGATATAATCAGTTT
ATGGGATCAAAGCCTAAAGCCATGTGTAAAATTAACCCCACTCTGTGTTACTTTAAATTGCACTGAT---
TTGAATACT---------ACTAATACC------------GCTAAT---AGTAGCAGGGAA----------
--------ATAATGGAAAAAGGAGAGATAAAAAACTGCTCTTTCAATATCACCACACAAATAAGAGATAG
GTTACAGAAAGAATATGCACTTTTTTATAAACTTGATGTAGTGCCAATA------GATAAT---GAT---
------------------AAT---------ACCAGCTATAGGTTAATAAGTTGTAACACCTCAGTCATTA
CACAGGCCTGTCCAAAGGTATCCTTTGAGCCAATTCCCATACATTATTGTGCCCCGGCTGGTTTTGCGAT
TCTAAAGTGTAAAGATAAGAAGTTCAATGGAAAAGGACCATGTACAAATGTCAGCACAGTACAATGTACA
CATGGAATTAGGCCAGTAGTATCAACTCAACTGCTGTTAAATGGCAGTCTAGCAGAAGAGGAGGTAGTAA
TTAGATCTGAAAATTTCACGAACAATGCTAAAACCATAATAGTACAGCTGAATGAATCTGTAGAAATTAA
CTGTACAAGACCCAACAACAATACAAGAAAAAGTATACATATAGGACCAGGGAGAGCATTTTACACAACA
GGAGGAATAATAGGAGATATAAGACAAGCACATTGTAACATTAGTAAAGAAAAATGGGAGAACACTTTAA
AACAGATAGTTAAAAAATTAAGAGAACAATTTAAA---AATAAA---ACAATAGTCTTTAATCAATCCTC
AGGAGGGGACCCAGAAATTGTAATGCACAGTTTTAACTGTGGAGGGGAATTTTTCTACTGTAATTCAACA
CAACTGTTTAATAGTACT------TGGAAT------------GTT-------------------------
--------ACTGAAAGAACA---------------------ATAGAAAATGGC------------ACAAT
CACACTCCCATGCAGAATAAAACAGATTGTAAACCTGTGGCAGGAAGTAGGAAAAGCAATGTATGCCCCT
CCCATCAGAGGACAAATTAGATGTTCATCAAATATTACAGGGCTGATATTAACAAGAGAT---GGTGGT-
-----------------CAGGAC---GAGAATAATGAGACT------ACT------GAGACCTTCAGACC
TGGAGGAGGAAATATGAGGGACAATTGGAGAAGTGAATTATATAAGTATAAAGTAGTAAAAATTGAACCA
TTAGGAGTAGCACCCACCAAGGCAAAGAGAAGAGTGGTGCAGAGAGAAAAAAGA---GCAGTGGGA---A
TAGGAGCTGTGTTCCTTGGGTTCTTGGGAGCAGCAGGAAGTACTATGGGCGCAGCGTCAATAACGCTGAC
GGTACAGGCCAGACTATTATTGTCTGGTATAGTACAACAGCAGAACAATCTGCTGAGGGCTATTGAGGCG
CAACAGCATCTGTTGCAACTCACAGTCTGGGGCATCAAGCAGCTCCAGGCAAGAGTCCTGGCTGTAGAAA
GATACCTAAGGGATCAACAGCTCCTGGGGATTTGGGGTTGCTCTGGAAAACTCATTTGCACCACTGCTGT
GCCTTGGAATGCTAGTTGG---AGTAATAAATCTCTGGATAAAATTTGGAATAACATGACCTGGATGGAG
TGGGAGAAAGAAATTGACAATTACACAAGCTTAATATACACCTTAATTGAAGAATCGCAGAACCAACAAG
AAAAGAATGAACAAGAATTATTGGAATTGGATAAATGGGCAAGTTTGTGGAATTGGTTTGACATAACACA
CTGGCTGTGGTATATAAAAATATTCATAATGATAGTAGGAGGCTTGGTAGGTTTAAGAATAGTTTTTGTG
GTACTTACTATAGTGAATAGAGTTAGGCAGGGATACTCACCATTATCGTTGCAGACCCGCCTCCCA---G
CTCCGAGGGGACCCGACAGGCCCGAAGGAATCGAAGAAGAAGGTGGAGAGCGAGACAGAGACAGATCCGA
TCGATTAGTGGATGGATTCTTAGCACTTATCTGGGTCGATCTCAGGAGCCTGTGCCTCTTCAGCTACCAC
CGCTTGAGAGACTTACTCTTGATTGTAACGAGGATTGTGGAACTTCTGGGACGCAGGGGGTGGGGAATCC
TCAAGTATTGTTGGAATCTCCTACAGTATTGGAGTCAGGAACTAAAGAGTAGTGCTGTTAGCTTGCTCAA
TGCCACAGCCATAGCAGTAGCTGAGGGGACAGATAGGGTTATAGAAATATTACAACAAGCTTTTAGAGCT
ATTCTCCACATACCTACAAGAATAAGACAGGGCCTCGAAAGGGCTTTACAA
>EU744021 
ATGAGAGTGACGGAGATCAGGAGGAATTGTCAGCAC---TTG------------TGGAGATGGGGCACCA
TGCTCCTTGGGATGTTAATGATCTGTAGTGCTGCA------GAACAATTGTGGGTCACAGTCTATTATGG
GGTACCTGTGTGGAAGGAAGCAACCACCACTCTATTTTGTGCATCAGATGCTAAAGCATATGATACAGAG
GTACATAATGTTTGGGCCACACATGCCTGTGTACCCACAGACCCCAGCCCACAAGAAGTACTATTGGAAA
ATGTGACAGAAAATTTTAACATGTGGAAAAATAACATGGTAGAACAGATGCATGAGGATATAATCAGTTT
ATGGGATCAAAGCCTAAAGCCCTGTGTAAAATTAACCCCACTCTGTGTCACGTTAAATTGCACTGATTAT
TTGGGGAATGCT------ACTAATACC------------AATAGT---AGTAGCGGGAAA----------
--------ATGATGGAGAGAGGAGAAATAAAAAACTGCTCTTTTAATATCACCACAAACATAAGAGATAA
GATGCAGAAAGAATATGCACTTTTTTATAAACTTGATGTAGAACCAATA------GATAAT---GGG---
---------AATGAGACTAAT---------ACCAGCTATAGGTTGATAAGTTGTAACACCTCAGTCATTA
CACAGGCCTGTCCAAAGGTATCCTTTCAGCCAATTCCCATACATTATTGTACCCCGGCTGGTTTTGCGAT
TCTAAAGTGTAACGATAAGAAGTTCAATGGAACAGGACCATGTACAAATGTCAGCACAGTACAATGTACA
CATGGAATTAGGCCAGTAGTATCAACTCAACTGCTGTTAAATGGCAGTCTAGCAGAAGAAGAGGTAGTAA
TTAGATCTGAAAATTTCACGGACAATGCTAAAACCATAATAGTACAGCTGAAAGAACCTGTAGAAATTAA
TTGTACAAGACCCAACAACAATACAAGAAAAGGTATACATATAGGACCAGGGAGAGCATTTTATACAACA
GGAGAAATAGTAGGAGATATTAGACAAGCACACTGTAACCTTAGTAGAGCAAAATGGAATGACACTTTAA
GACAGATAGCTAAAAAATTAGGAGAACAATTTAAG---AATAAA---ACAATAGTCTTTAATCAATCCTC
AGGAGGGGACCCAGAAATTGTAACACACAGTTTTAATTGTGGAGGGGAATTTTTCTATTGTAATTCAACA
CCACTGTTTAATAGTACT------TGGAAT------------AGTACACAACTGCTTAATAGTACTGGGA
ATGGT---ACTGAAGAGTCA---------------------------------AATAGC------ACAAT
TACACTCCAATGCAGAATAAAACAAATTATAAACATGTGGCAGGAAGTAGGAAAAGCAATGTATGCCCCT
CCCATCAGAGGACAAATTAAATGTTCATCAAATATTACAGGGCTGCTATTAACAAGAGAT---GGTGGT-
-----------------GGTAAT---GACACGAATAGGACC------ACC------GAGACCTTCAGACC
TGGAGGGGGAGATATGAGGGACAATTGGAGAAGTGAATTATATAAATATAAAGTAGTAAAAATTGAACCA
TTAGGAGTAGCACCCACCAAGGCAAAGAGAAGAGTGGTGCAGAGAGAAAAAAGA---GCAGTGGGA---A
TAGGAGCTGTGTTCCTTGGGTTCTTGGGAGCAGCAGGAAGCACTATGGGCGCAGCGTCAATAACGCTGAC
GGTACAGGCCAGACTATTATTGTCTGGTATAGTGCAACAGCAGAACAATTTGCTGAGGGCTATTGAGGCG
CAACAGCACCTGTTGCAACTCACAGTCTGGGGCATCAAGCAGCTCCAGGCAAGAGTCCTGGCTGTGGAAA
GATACCTAAGGGATCAACAGCTCCTGGGAATTTGGGGTTGCTCTGGAAAACTCATTTGCACCACTACTGT
GCCTTGGAATGCTAGTTGG---AGTAATAAATCTCTGAATCAGATTTGGGATAACATGACCTGGATGGAG
TGGGAAAGAGAAATTGACAATTACACAAGCTTAATATACACCTTAATTGAAGAATCGCAAAACCAACAAG
AAAAGAATGAACTAGAATTATTGGAATTAGATAAATGGGCAAGTTTGTGGAATTGGTTTGACATAACAAG
CTGGCTGTGGTATATAAAAATATTCATAATGATAGTAGGAGGCTTGGTAGGTCTAAGAATAGTTTTTGCT
GTACTTTCTATAGTGAATAGAGTTAGGCAGGGATATTCACCATTATCGTTTCAGACCCGCCTCCCA---A
CCCCGAGGGGACCAGACAGGCCCGAAGGAATCGAAGAAGAAGGTGGAGAGAGAGACAGAGGCAGATCCAT
TCGATTAGTGGATGGATTCTTAGCACTTATCTGGGACGACCTGAGGAGCCTGTGCCTCTTCAGCTACCAC
CGCTTGAGAGACTTACTCTTGATTGCAAAGAGGACTGTGGAACTTCTGGGACGCAGGGGGTGGGAAATCC
TCAAATATTGGTGGAATCTCCTACAATATTGGAGTCAGGAACTAAAGAATAGTGCTGTTAGCTTGCTCAA
TGCCACAGCCATAGCAGTAGCTGAGGGGACAGATAGGGTTATAGAAGTATTCCAAAGAGCTTTTAGAGCT
ATTCTCCACATACCTACCAGAATAAGACAGGGCTTCGAAAGGGCTTTGCTA
>EU744020 
ATGAGAGTGACGGAGATCAGGAGGAATTGTCAGCAC---TTG------------TGGAGATGGGGCACCA
TGCTCCTTGGGATGTTAATGATCTGTAGTGCTGCA------GAACAATTGTGGGTCACAGTCTATTATGG
GGTACCTGTGTGGAAGGAAGCAACCACCACTCTATTTTGTGCATCAGATGCTAAAGCATATGATACAGAG
GTACATAATGTTTGGGCCACACATGCCTGTGTACCCACAGACCCCAGCCCACAAGAAGTACTATTGGGAA
ATGTGACAGAAAATTTTAACATGTGGAAAAATAACATGGTAGAACAGATGCATGAGGATATAATCAGTTT
ATGGGATCAAAGCCTAAAGCCCTGTGTAAAATTAACCCCACTCTGTGTTACTTTAAATTGCACTGAT---
TTGAGGAATGCT------ACTAATACC------------ACTAGT---AGTAGCGGGAAA----------
--------ATGATGGAAATAGGAGAAATAAAAAACTGCTCTTTTAATATCACCACAAACATAAGAGATAA
GATGCAGAAAGAATATGCACTTTTTTATAAACTTGATGTAGTACCAATA------GATAAT---------
------------GAGAGTAAT---------ACCAGCTATAGGTTGATAAGTTGTAACACCTCAGTCATTA
CACAGGCCTGTCCAAAGGTATCCTTTCAGCCAATTCCCATACATTATTGTACCCCGGCTGGTTTTGCGAT
TCTAAAGTGTAACGATAAGAAGTTCAATGGAACAGGACCATGTACAAATGTCAGCACAGTACAATGTACA
CATGGAATTAGGCCAGTAGTATCAACTCAACTGCTGTTAAATGGCAGTCTAGCAGAAGAAGAGGTAGTAA
TTAGATCTGAAAATTTCACGGACAATGCTAAAACCATAATAGTACAGCTGAAAGAACCTGTAGAAATTAA
TTGTACAAGACCCAACAACAATACAAGAAAAGGTATACATATAGGACCAGGGAGAGCATTTTATACAACA
GGAGAAATAATAGGAGATATTAGACAAGCACACTGTAACATTAGTGGAACAAAATGGAATGACACTTTAA
GACAGATAGTTAACAAATTAAGAGAACAATTTAAG---AATACA---ACAATAGTCTTTAATCAATCCTC
AGGAGGGGACCCAGAAATTGTAACGCACAGTTTTAATTGTGGAGGGGAATTTTTCTACTGTGATTCAACA
CCACTGTTTAATAGTACT------TGGAAT------------AGTACACAACTGTTAAATAGTACTAAGA
ATGAT---ACTGAAGAGTCA---------------------------------AATAGC------ACAAT
TACACTCCAATGCAGAATAAAACAAATTATAAACATGTGGCAGGAAGTAGGAAAAGCAATGTATGCCCCT
CCCATCAGAGGACAAATTAAATGTTCATCAAATATTACAGGGCTGCTATTAACAAGAGAT---GGTGGT-
-----------------GGTAAT---GACACGAATAGGACC------ACC------GAGACCTTCAGACC
TGGAGGGGGAGATATGAGGGACAATTGGAGAAGTGAATTATATAAATATAAAGTAGTAAAAATTGAACCA
TTAGGAGTAGCACCCACCAAGGCAAAGAGAAGAGTGGTGCAGAGAGAAAAAAGA---GCAGTGGGA---A
TAGGAGCTGTGTTCCTTGGGTTCTTGGGAGCAGCAGGAAGCACTATGGGCGCAGCGTCAATAACGCTGAC
GGTACAGGCCAGACTATTATTGTCTGGTATAGTGCAACAGCAGAACAATTTGCTGAGGGCTATTGAGGCG
CAACAGCACCTGTTGCAACTCACAGTCTGGGGCATCAAGCAGCTCCAGGCAAGAGTCCTGGCTGTGGAAA
GATACCTAAGGGATCAACAGCTCCTGGGAATTTGGGGTTGCTCTGGAAAACTCATTTGCACCACTACTGT
GCCTTGGAATGCTAGTTGG---AGTAATAAATCTTTGAATCAGATTTGGGATAACATGACCTGGATGGAG
TGGGAAAGAGAAATTGACAATTACACAAGCTTAATATACACCTTAATTGAAGAATCGCAAAACCAACAAG
AAAAGAATGAACTAGAATTATTGGAATTAGATAAATGGGCAAGTCTGTGGAATTGGTTTGACATAACAAA
CTGGCTGTGGTATATAAAAATATTCATAATGATAGTAGGAGGCTTGGTAGGTTTAAGAATAGTTTTTGCT
GTACTTTCTATAGTGAATAGAGTTAGGCAGGGGTATTCACCATTATCGTTTCAGACCCGCCTCCCA---A
CCCCGAGGGGACCCGACAGGCCAGAAGGAATCGAAGAAGAAGGTGGAGAGAGAGACAGAGGCAGATCCAT
TCGATTAGTGGATGGATTCTTAGCACTTATCTGGGACGACCTGAGGAGCCTGTGCCTCTTCAGCTACCAC
CGCTTGAGAGACTTACTCTTGATTGCAACGAGGACTGTGGAACTTCTGGGACACAGGGGGTGGGAAATCC
TCAAATATTGGTGGAATCTCTTACAATATTGGAGTCAGGAACTAAAGAATAGTGCTGTTAGCTTGCTCAA
TGCCACAGCCATAGCAGTAGCTGAGGGGACAGACAGGGTTATAGAAGTATTCCAAAGAGCTTTTAGGGCT
ATTCTCCACATACCTACCAGAATAAGACAGGGCTTCGAAAGGGCTTTGCTA
>EU744019 
ATGAGAGTGACGGAGATCAGGAGGAATTGTCAGCAC---TTG------------TGGAGATGGGGCACCA
TGCTCCTTGGAATGTTAATGATCTGTAGTGCTGCA------GAACAATTGTGGGTCACAGTCTATTATGG
GGTACCTGTGTGGAAGGAAGCAACCACCACTCTATTTTGTGCATCAGATGCTAAAGCATATGATACAGAG
GTACATAATGTTTGGGCCACACATGCCTGTGTACCCACAGACCCCAGCCCACAAGAAGTACTATTGGGAA
ATGTGACAGAAAATTTTAACATGTGGAAAAATAACATGGTAGAACAGATGCATGAGGATATAATCAGTTT
ATGGGATCAAAGCCTAAAGCCCTGTGTAAAATTAACCCCACTCTGTGTTACTTTAAATTGCACTGAT---
GTGGGGAATGCT------ACTAATACC------------AATAGT---AGTAGCGGGAAA----------
--------ATGATGGAGAAAGGAGAAATAAAAAACTGCTCTTTTAATATCACCACAAACATAAGAGATAA
GATGCAGAAAGAATATGCACTTTTTTATAAACTTGATGTAATACCAATA------GATAAT---GAG---
---------AAGGAGACTAAT---------ACCAGCTATAGGTTGATAAGTTGTAACACCTCAGTCATTA
CACAGGCCTGTCCAAAGGTATCCTTTCAGCCAATTCCCATACATTATTGTACCCCGGCTGGTTTTGCGAT
TCTAAAGTGTAACGATAAGAAGTTCAATGGAACAGGACCATGTACAAATGTCAGCACAGTACAATGTACA
CATGGAATTAGGCCAGTAGTATCAACTCAACTGCTGTTAAATGGCAGTCTAGCAGAAGAAGAGGTAATAA
TTAGATCTGAAAATTTCACGGACAATGCTAAAACCATAATAGTACAGCTGAAAGAACCTGTAGAAATTAA
TTGTACAAGACCCAACAACAATACAAGAAAAGGTATACATATAGGACCAGGGAGAGCATTTTATACAACA
GGAGAAATAATAGGAGATATTAGACAAGCACACTGTAACCTTAGTAGAACAAAATGGAATGACACTTTAA
AACAGATAGTTAACAAATTAAGAGAACAATTTAAG---AATACA---ACAATAGTCTTTAATCAATCCTC
AGGAGGGGACCCAGAAATTGTAACGCACAGTTTTAATTGTGGAGGGGAATTTTTCTACTGTAATTCAACA
CCATTGTTTAATAGTACT------TGGAAT------------AGTACACAACCGCTTAATAGTACTGGGA
ATGGT---ACTGAAGAGTCA---------------------------------AATAGC------ACAAT
TACACTCCAATGCAGAATAAAACAAATTATAAACATGTGGCAGGAAGTAGGAAAAGCAATGTATGCCCCT
CCCATCAGAGGACAAATTAAATGTTCATCAAATATTACAGGGCTGCTATTAACAAGAGAT---GGTGGT-
-----------------GGTAAT---GACACGAATAGGACC------ACC------GAGACCTTCAGACC
TGGAGGGGGAGACATGAGGGACAATTGGAGAAGTGAATTATATAAATATAAAGTAGTAAAAATTGAACCA
TTAGGAGTAGCACCCACCAAGGCAAAGAGAAGAGTGGTGCAGAGAGAAAAAAGA---GCAGTGGGA---A
TAGGAGCTGTGTTCCTTGGGTTCTTGGGAGCAGCAGGAAGCACTATGGGCGCAGCGTCAATAACGCTGAC
GGTACAGGCCAGACTATTATTGTCTGGTATAGTGCAACAGCAGAACAATTTGCTGAGGGCTATTGAGGCG
CAACAGCACCTGTTGCAACTCACAGTCTGGGGCATCAAGCAGCTCCAGGCAAGAGTCCTGGCTGTGGAAA
GATACCTAAGGGATCAACAGCTCCTGGGAATTTGGGGTTGCTCTGGAAAACTCATTTGCACCACTACTGT
GCCTTGGAATGCTAGTTGG---AGTAATAAATCTCTGAATCAGATTTGGGATAACATGACCTGGATGGAG
TGGGAAAGAGAAATCGACAATTACACAAGCTTAATATACACCTTAATTGAAGAATCGCAAAACCAACAAG
AAAAGAATGAACTAGAATTATTGGAATTAGATAAATGGGCAAGTTTGTGGAATTGGTTTGACATAACAAA
ATGGCTGTGGTATATAAAAATATTCATAATGATAGTAGGAGGCTTGGTAGGTTTAAGAATAGTTTTTGCT
GTACTTTCTATAGTGAATAGAGTTAGGCAGGGATATTCACCATTATCGTTTCAGACCCGCCTCCCA---A
CCCCGAGGGGACCAGACAGGCCCGAAGGAATCGAAGAAGAAGGTGGAGAGAGAGACAGAGGCAGATCCAT
TCGATTAGTGGATGGATTCTTAGCACTTATCTGGGACGACCTGAGGAGCCTGTGCCTCTTCAGCTACCAC
CGCTTGAGAGACTTACTCTTGATTGCAACGAGGACTGTGGAACTTCTGGGACGCAGGGGGTGGGAAATCC
TCAAATATTGGTGGAATCTCCTACAATATTGGAGTCAGGAACTAAAGAATAGTGCTGTTAGCTTGCTCAA
TGCCATAGCCATAGCAGTAGCTGAGGGGACAGATAGGGTTATAGAAGCATTACAAAGAGCTTTTAGAGCT
ATTCTCCACATACCTACCAGAATAAGACAGGGCTTCGAAAGGGCTTTGCTA
>EU744022 
ATGAGAGTGACGGAGATCAGGAGGAATTGTCAGCAC---TTG------------TGGAGATGGGGCACCA
TGCTCCTTGGGATGTTAATGATCTGTAGTGCTGCA------GAACAATTGTGGGTCACAGTCTATTATGG
GGTACCTGTATGGAAGGAAGCAACCACCACTCTATTTTGTGCATCAGATGCTAAAGCATATGATACAGAG
GTACATAATGTTTGGGCCACACATGCCTGTGTACCCACAGACCCCAGCCCACAAGAAGTACTATTGGGAA
ATGTGACAGAAAATTTTAACATGTGGAAAAATAACATGGTAGAACAGATGCATGAGGATATAATCAGTTT
ATGGGATCAAAGCCTAAAGCCCTGTGTAAAATTAACCCCACTCTGTGTCACGTTAAATTGCACTGATTAT
TTGGGGAATGCT------ACTAATACC------------ACTAGT---AGTAGCGGGAAA----------
--------ATGATGGAGACAGGAGAAATAAAAAACTGCTCTTTTAATATCACCACAAACATAAGAAATAA
GATGCAGAAAGAATATGCACTTTTTTATAAACTTGATGTAGTACCAATA------GATAAT---GAG---
---------AAGGAGACTAAT---------ACCAGCTATAGGTTGATAAGTTGTAACACCTCAGTCATTA
CACAGGCCTGTCCAAAGGTATCCTTTCAGCCAATTCCCATACATTATTGTACCCCGGCTGGTTTTGCGAT
TCTAAAGTGTAACGATAAGAAGTTCAATGGAACAGGACCATGTACAAATGTCAGCACAGTACAATGTACA
CATGGAATTAGGCCAGTAGTATCAACTCAACTACTGTTAAATGGCAGTCTAGCAGAAGATGAGGTAGTAA
TTAGATCTGAAAATTTCACGGACAATGCTAAAACCATAATAGTACAGCTGAAGGAACCTGTAGAAATTAA
TTGTACAAGACCCAACAACAATACAAGAAAAAGTATACATATAGGACCAGGGAGAGCATTTTATACAACA
GGAGAAATAATAGGAGATATTAGACAAGCACACTGTAACCTTAGTAGAACAAAATGGAATGACACTTTAA
AACAGATAGTTAACAAATTAAGAGAACAATTTAAG---AATGCA---ACAATAGTCTTTAATCAATCCTC
AGGAGGGGACCCAGAAATTGTAACGCACAGTTTTAATTGTGGAGGGGAATTTTTCTACTGTAATTCAACA
CCACTGTTTAATAGTACT------TGGAAT------------AGTACACAACTGCTTAATAGTACTGACA
ATGGT---ACTGAAGAGTCA---------------------------------AATAGC------ACAAT
TACACTCCAATGCAGAATAAAACAAATTATAAACATGTGGCAGGAAGTAGGAAAAGCAATGTATGCCCCT
CCCATCAGAGGACAAATTAAATGTTCATCAAATATTACAGGGCTGCTATTAACAAGAGAT---GGTGGT-
-----------------GGTAAT---GACACGAATAGGACC------ACC------GAGACCTTCAGACC
TGGAGGGGGAGATATGAGGGACAATTGGAGAAGTGAATTATATAAATATAAAGTAGTAAAAATTGAACCA
TTAGGAGTAGCACCCACCAAGGCAAAGAGAAGAGTGGTGCAGAGAGAAAAAAGA---GCAGTGGGA---A
TAGGAGCTGTGTTCCTTGGGTTCTTGGGAGCAGCAGGAAGCACTATGGGCGCAGCGTCAATAACGCTGAC
GGTACAGGCCAGACTATTATTGTCTGGTATAGTGCAACAGCAGAACAATTTGCTGAGGGCTATTGAGGCG
CAACAGCACCTGTTGCAACTCACAGTCTGGGGCATCAAGCAGCTCCAGGCAAGAGTCCTGGCTGTGGAAA
GATACCTAAGGGATCAACAGCTCCTGGGAATTTGGGGTTGCTCTGGAAAACTCATTTGCACCACTACTGT
GCCTTGGAATGCTAGTTGG---AGTAATAAATCTCTGAATCAGATTTGGGATAACATGACCTGGATGGAG
TGGGAAAGAGAAATTGACAATTACACAAGCTTAATATACACCTTAATTGAAGAATCGCAAAACCAACAAG
AAAAGAATGAACTAGAATTATTGGAATTAGATAAATGGGCAAGTTTGTGGAATTGGTTTGACATAACAAA
ATGGCTGTGGTATATAAAAATATTCATAATGATAGTAGGAGGCTTGGTAGGTTTAAGAATAGTTTTTGCT
GTACTTTCTATAGTAAATAGAGTTAGGCAGGGATATTCACCATTATCGTTTCAGACCCGCCTCCCA---A
CCCCGAGGGGACCCGACAGGCCCGAAGGAATCGAAGAAGAAGGTGGAGAGAGAGACAGAGGCAGATCCAT
TCGATTAGTGGATGGATTCTTAGCACTTATCTGGGACGACCTGAGGAGCCTGTGCCTCTTCAGCTACCAC
CGCTTGAGAGACTTACTCTTGATTGCAACGAGGACTGTGGAACTTCTGGGACGCAGGGGGTGGGAAATCC
TCAAATATTGGTGGAATCTCCTACAATATTGGAGTCAGGAACTAAAGAATAGTGCTGTTAGCTTGCTCAA
TGCCACAGCCATAGCAGTAGCTGAGGGGACAGATAGGGTTATAGAAATATTCCAAAGAGCTTTTAGAGCT
ATTCTCCACATACCTACCAGAATAAGACAGGGCTTCGAAAGGGCTTTGCTA
>EU744018 
ATGAGAGTGACGGAGATCAGGAGGAATTGTCAGCAC---TTG------------TGGAGATGGGGCACCA
TGCTCCTTGGGATGTTAATGATCTGTAGTGCTGCA------GAACAATTGTGGGTCACAGTATATTATGG
GGTACCTGTGTGGAAGGAAGCAACCACCACTCTATTTTGTGCATCAGATGCTAAAGCATATGATACAGAG
GTACATAATGTTTGGGCCACACATGCCTGTGTACCCACAGACCCCAGCCCACAAGAAGTACTATTGGAAA
ATGTGACAGAAAATTTTAACATGTGGAAAAATAACATGGTAGAACAGATGCATGAGGATATAATCAGTTT
ATGGGATCAAAGTCTAAAGCCCTGTGTAAAATTAACCCCACTCTGTGTTACTTTAAATTGCACTGAT---
TTGAGGAATGCT------ACTAATACC------------ACTAGT---AGTAGCGGGAAA----------
--------ATGATGGAGATAGGAGAAATAAAAAACTGCTCTTTTAATATCACCACAAACATAAGAGATAA
GATGCAGAAGGAATATGCACTTTTTTATAAACTTGATGTAGTACCAATA------GATAAT---GAG---
---------AATAAGACTAATACTAGCTATACTAGCTATAGGTTGATAAGTTGTAACACCTCAGTCATTA
CACAGGCCTGTCCAAAGGTATCCTTTCAGCCAATTCCCATACATTATTGTACCCCGGCTGGTTTTGCGAT
TCTAAAGTGTAACGATAAGAAGTTCAATGGAACAGGACCATGTACAAATGTCAGCACAGTACAATGTACA
CATGGAATTAGGCCAGTAGTATCAACTCAACTGCTGTTAAATGGCAGTCTAGCAGAAGAAGAGGTAATAA
TTAGATCTGAAAATTTCACGGACAATGCTAAAACCATAATAGTACAGCTGAATGAACCTGTAGAAATTAA
TTGTACAAGACCCAACAACAATACAAGAAAAAGTATACATATAGGACCAGGGAGAGCATTTTATACAACA
GGAGAAATAATAGGAGATATTAGACAAGCACACTGTAACCTTAGTAGAACACAATGGAATAACACTTTAA
GACAGATAGTTAACAAATTAAGAGAACAATTTAAG---AATAAA---ACAATAGTCTTTAATCAATCCTC
AGGAGGGGACCCAGAAATTGTAACGCACAGTTTTAATTGTGGAGGGGAATTTTTCTACTGTAATTCAACA
CCACTGTTTAATAGTACT------TGGTAT------------------------AGTAATAGTACTGAGA
ATGGT---ACTGAAGGGTCA------------------AATGGC---------------------ACAAT
TACACTCCAATGCAGAATAAAACAAATTATAAACATGTGGCAGGAAGTAGGAAAAGCAATGTATGCCCCT
CCCATCAGAGGACAAATTAAATGTTCATCAAATATTACAGGGCTGCTATTAACAAGAGAT---GGTGGT-
-----------------GGTAAT---GACACGAATAGGACC------ACC------GAGACCTTCAGACC
TGGAGGGGGAGATATGAGGGACAATTGGAGAAGTGAATTATATAAATATAAAGTAGTAAAAATTGAACCA
TTAGGAGTAGCACCCACCAAGGCAAAGAGAAGAGTGGTGCAGAGAGAAAAAAGA---GCAGTGGGA---A
TAGGAGCTGTGTTCCTTGGGTTCTTGGGAGCAGCAGGAAGCACTATGGGCGCAGCGTCAATAACGCTGAC
GGTACAGGCCAGACTATTATTGTCTGGTATAGTGCAACAGCAGAACAATTTGCTGAGGGCTATTGAGGCG
CAACAGCACCTGTTGCAACTCACAGTCTGGGGCATCAAGCAGCTCCAGGCAAGAGTCCTGGCTGTGGAAA
GATACCTAAGGGATCAACAGCTCCTGGGAATTTGGGGTTGCTCTGGAAAACTCATTTGCACCACTACTGT
GCCTTGGAATGCTAGTTGG---AGTAATAAATCTCTGGATCAGATTTGGGAGAACATGACCTGGATGGAG
TGGGAAAGAGAAATTGACAATTACACAAGCTTAATATACACCTTAATTGAAGAATCGCAAAACCAACAAG
AAAAGAATGAACTAGAATTATTGGAATTAGATAAATGGGCAAGTTTGTGGAATTGGTTTGACATAACAAG
CTGGCTGTGGTATATAAAAATATTCATAATGATAGTAGGAGGCTTGGTAGGTTTAAGAATAGTTTTTGCT
GTACTTTCTATAGTGAATAGAGTTAGGCAGGGATATTCACCATTATCGTTTCAGACCCGCCTCCTA---A
CCCCGAGGGGACCAGACAGGCCCGAAGGAATCGAAGAAGAAGGTGGAGAGAGAGACAGAGGCAGATCCAT
TCGATTAGTGGATGGATTCTTAGCACTTATCTGGGACGACCTGAGGAGCCTGTGCCTCTTCAGCTACCAC
CGCTTGAGAGACTTACTCTTGATTGCAACGAGGACTGTGGAACTTCTGGGACGCAGGGGGTGGGAAATCC
TCAAATATTGGTGGAATCTCCTACAATATTGGGGTCAGGAATTAAAGAATAGTGCTGTTAGCTTGCTCAA
TGCCACAGCCATAGCAGTAGCTGAGGGGACAGATAGGGCTATAGAAATATTACAAAGAGCTTTTAGAGCT
ATTCTCCACATACCTACCAGAATAAGACAGGGCTTCGAAAGGGCTTTGCTA
>EU744017 
ATGAGAGTGACGGAAATCAGGAGGAATTGTCAGCAC---TTG------------TGGAGATGGGGCACCA
TGCTCCTTGGGATGTTAATGATCTGTAGTGCTGCA------GAACAATTGTGGGTCACAGTCTATTATGG
GGTACCTGTGTGGAAGGAAGCAACCACCACTCTATTTTGTGCATCAGATGCTAAAGCATATGATACAGAG
GTACATAATGTTTGGGCCACACATGCCTGTGTACCCACAGACCCCAGCCCACAAGAAGTACTATTGGGAA
ATGTGACAGAAAATTTTAACATGTGGAAAAATAACATGGTAGAACAGATGCATGAGGATATAATCAGTTT
ATGGGATCAAAGCCTAAAGCCCTGTGTAAAATTAACCCCACTCTGTGTTACTTTAAATTGCACTGAT---
TTGGGGAATGCT------ACTAATACC------------ACTAGT---AGTAGCGGGAAA----------
--------ATGATGGAGATAGGAGAAATAAAAAACTGCTCTTTTAATATCACCACAAACATAAGAGATAA
GATGCAGAAAGAATATGCACTTTTTTATAAACTTGATGTAGTACCAATA------GATAAT---GAG---
---------AATAAGACTAAT---------ACCAGCTATAGGTTGATAAGTTGTAACACCTCAGTCATTA
CACAGGCCTGTCCAAAGGTATCCTTTCAGCCAATTCCCATACATTATTGTACCCCGGCTGGTTTTGCGAT
TCTAAAGTGTAACGATAAGAAGTTCAATGGAACAGGACCATGTACAAATGTCAGCACAGTACAATGTACA
CATGGAATTAGGCCAGTAGTATCAACTCAACTGCTGTTAAATGGCAGTCTAGCAGAAGAAGAGGTAGTAA
TTAGATCTGAAAATTTCACGGACAATGCTAAAACCATAATAGTACAGCTGAAAGAATCTGTAGAAATTAA
TTGTACAAGACCCAACAACAATACAAGAAAAAGTATACATATGGGACCAGGGAGAGCATTTTATACAACA
GGAGAAATAATAGGAGATATTAGACAAGCACACTGTAACCTTAGTAGAACAAAATGGGATAACACTTTAA
GACAGATAGTTAAAAAATTAAGAGAACAATTTAAG---AATAAA---ACAATAGTCTTTAATCAATCCTC
AGGAGGGGACCCAGAAATTGTAACGCACAGTTTTAATTGTGGAGGGGAATTTTTCTACTGTAATTCAACA
CCACTGTTTAATAGTACT------TGGAAT------------AGTACACAACTGTTTAATAGTACTGAGA
ATGGT---ACTGAAGGGTCA---------------------------------AATAGC------ACAAT
TACACTCCAATGCAGAATAAAACAAATTATAAACATGTGGCAGGAAGTAGGAAAAGCAATGTATGCCCCT
CCCATCAGAGGACAAATTAAATGTTCATCAAATATTACAGGGCTGCTATTAACAAGAGAT---GGTGGT-
-----------------GGTAAT---GACACGAATAGGACC------ACC------GAGACCTTCAGACC
TGGAGGGGGAGATATGAGGGACAATTGGAGAAGTGAATTATATAAATATAAAGTAGTAAAAATTGAACCA
TTAGGAGTAGCACCCACCAAGGCAAAGAGAAGAGTGGTGCAGAGAGAAAAAAGA---GCAGTGGGA---A
TAGGAGCTGTGTTCCTTGGGTTCTTGGGAGCAGCAGGAAGCACTATGGGCGCAGCGTCAATAACGCTGAC
GGTACAGGCCAGACTATTATTGTCTGGTATAGTGCAACAGCAGAACAATTTGCTGAGGGCTATTGAGGCG
CAACAGCACCTGTTGCAACTCACAGTCTGGGGCATCAAGCAGCTCCAGGCAAGAGTCCTGGCTGTGGAAA
GATACCTAAGGGATCAACAGCTCCTGGGAATTTGGGGTTGCTCTGGAAAACTCATTTGCACCACTACTGT
GCCTTGGAATGCTAGTTGG---AGTAATAAATCTCTGGATCAGATTTGGGATAACATGACCTGGATGGAG
TGGGAAAGAGAAATTGACAATTACACAAGCTTAATATACACCTTAATTGAAGAATCGCAAAACCAACAAG
AAAAGAATGAACTAGAATTATTGGAATTAGATAAATGGGCAAGTTTGTGGAGTTGGTTTGACATAACAAA
CTGGCTGTGGTATATAAAAATATTCATAATGATAGTAGGAGGCTTGGTAGGTTTAAGAATAGTTTTTGCT
GTACTTTCTATAGTGAATAGAGTTAGGCAGGGATATTCACCATTATCGTTTCAGACCCGCCTCCCA---A
CCCCGAGGGGACCCGACAGGCCCGAAGGAATCGAAGAAGAAGGTGGAGAGAGAGACAGAGGCAGATCCAT
TCGATTAGTGGATGGATTCTTAGCACTTATCTGGGACGACCTGAGGAGCCTGTGCCTCTTCAGCTACCAC
CGCTTGAGCGACTTACTCTTGATTGCAGCGAGGACTGTGGAACTTCTGGGACGCAGGGGGTGGGAAATCC
TCAAATATTGGTGGAATCTCCTACAATATTGGAGTCAGGAACTAAAGAATAGTGCTGTTAGCTTGCTCAA
TGCCACAGCCATAGCAGTAGCTGAGGGGACAGATAGGGTTATAGAAGTATTACAAAGAGCTTTTAGAGCT
ATTCTCCGCATACCTACCAGAATAAGACAGGGCTTCGAAAGGGCTTTGCTA
>EU744015 
ATGAGAGTGACGGAGATCAGGAGGAATTGTCAGCAC---TTG------------TGGAGATGGGGCACCA
TGCTCCTTGGGATGTTAATGATCTGTAGTGCTGCA------GAACAATTGTGGGTCACAGTCTATTATGG
GGTACCTGTGTGGAAGGAAGCAACCACCACTCTATTTTGTGCATCAGATGCTAAAGCATATGATACAGAG
GTACATAATGTTTGGGCCACACATGCCTGTGTACCCACAGACCCCAGCCCACAAGAAGTACTATTGGGAA
ATGTGACAGAAAATTTTAACATGTGGAAAAATAACATGGTAGAACAGATGCATGAGGATATAATCAGTTT
ATGGGATCAAAGCCTAAAGCCCTGTGTAAAATTAACCCCACTCTGTGTTACTTTAAATTGCACTGAT---
TTGGGGAATGCT------ACTAATACC------------ACTAGT---AGTAGCGGGAAA----------
--------ATGATGGAGATAGGAGAAATAAAAAACTGCTCTTTTAATATCACCACAAACATAAGAAATAA
GATGCAGAAAGAATATGCACTTTTTTATAAACTTGATGTAGTACCAATA------GATAAT---GAG---
---------AATAAGACTAAT---------ACCAGCTATAGGTTGATAAGTTGTAACACCTCAGTCATTA
CACAGGCCTGTCCAAAGGTATCCTTTCAGCCAATTCCCATACATTATTGTACCCCGGCTGGTTTTGCGAT
TCTAAAGTGTAACGATAAGAAGTTCAATGGAACAGGACCATGTACAAATGTCAGCACAGTACAATGTACA
CATGGAATTAGGCCAGTAGTATCAACCCAACTGCTGTTAAATGGCAGTCTAGCAGAAGAAGAGGTAGTAA
TTAGATCTGAAAATTTCACGGACAATGCTAAAACCATAATAGTACAGCTGAAAGAATCTGTAGAAATTAA
TTGTACAAGACCCAACAACAATACAAGAAAAAGTATACATATAGGACCAGGGAGAGCATTTTATACAACA
GGAGAAATAATAGGAGAGATTAGACAAGCACACTGTAACCTTAGTAGAACAAAATGGGATAACACTTTAA
GACAGATAGTTAAAAAATTAAGAGAACAATTTAAG---AATAAA---ACAATAGTCTTTAATCAATCCTC
AGGAGGGGACCCAGAAATTGTAACGCACAGTTTTAATTGTGGAGGGGAATTTTTCTACTGTAATTCATCA
CCACTGTTTAATAGTACT------TGGAAT------------AGTACACAACTGTTTAATAGTGCTGAGA
ATGGT---ACTGAAGGGTCA---------------------------------AATAGC------ACAAT
TACACTCCAATGCAGAATAAAACAAATTATAAACATGTGGCAGGAAGTAGGAAAAGCAATGTATGCCCCT
CCCATCAGAGGACAAATTAAATGTTCATCAAATATTACAGGGCTGCTATTAACAAGAGAT---GGTGGT-
-----------------GGTAAT---GACACGAATAGGACC------ACC------GAGACCTTCAGACC
TGGAGGGGGAGATATGAGGGACAATTGGAGAAGTGAATTATATAAATATAAAGTAGTAAAAATTGAACCA
TTAGGAGTAGCACCCACCAAGGCAAAGAGAAGAGTGGTGCAGAGAGAAAAAAGA---GCAGTGGGA---A
TAGGAGCTGTGTTCCTTGGGTTCTTGGGAGCAGCAGGAAGCACTATGGGCGCAGCGTCAATAACGCTGAC
GGTACAGGCCAGACTATTATTGTCTGGTATAGTGCAACAGCAGAACAATTTGCTGAGGGCTATTGAGGCG
CAACAGCACCTGTTGCAACTCACAGTCTGGGGCATCAAGCAGCTCCAGGCAAGAGTCCTGGCTGTGGAAA
GATACCTAAGGGATCAACAGCTCCTGGGAATTTGGGGTTGCTCTGGAAAACTCATTTGCACCACTACTGT
GCCTTGGAATGCTAGTTGG---AGTAATAAATCTCTGGATCAGATTTGGGATAACATGACCTGGATGGAG
TGGGAAAGAGAAATTGACAATTACACAAGCTTAATATACACCTTAATTGAAGAATCGCAAAACCAACAAG
AAAAGAATGAACTAGAATTATTGGAATTAGATAAATGGGCAAGTTTGTGGAGTTGGTTTGACATAACAAA
CTGGCTGTGGTATATAAAAATATTCATAATGATAGTAGGAGGCTTGGTAGGTTTAAGAATAGTTTTTGCT
GTACTTTCTATAGTGAATAGAGTTAGGCAGGGATATTCACCATTATCGTTTCAGACCCGCCTCCCA---A
CCCCGAGGGGACCCGACAGGCCCGAAGGAATCGAAGAAGAAGGTGGAGAGAGAGACAGAGGCAGATCCAT
TCGATTAGTGGATGGATTCTTAGCACTTATCTGGGACGACCTGAGGAGCCTGTGCCTCTTCAGCTACCAC
CGCTTGAGCGACTTACTCTTGATTGCAACGAGGACTGTGGAACTTCTGGGACGCAGGGGGTGGGAAATCC
TCAAATATTGGTGGAATCTCCTACAATATTGGAGTCAGGAACTAAAGAATAGTGCTGTTAGCTTGCTCAA
TGCCACAGCCATAGCAGTAGCTGAGGGGACAGATAGGGTTATAGAAGTATTACAAAGAGCTTTTAGAGCT
ATTCTCCGCATACCTACCAGAATAAGACAGGGCTTCGAAAGGGCTTTGCTA
>EU744014 
ATGAGAGTGACGGAGATCAGGAGGAATTGTCAGCAC---TTG------------TGGAGATGGGGCACCA
TGCTCCTTGGGATGTTAATGATCTGTAGTGCTGCA------GAACAATTGTGGGTCACAGTCTATTATGG
GGTACCTGTGTGGAAGGAAGCAACCACCACTCTATTTTGTGCATCAGATGCTAAAGCATATGATACAGAG
GTACATAATGTTTGGGCCACACATGCCTGTGTACCCACAGACCCCAGCCCACAAGAAGTACTATTGGGAA
ATGTGACAGAAAATTTTAACATGTGGAAAAATAACATGGTAGAACAGATGCATGAGGATATAATCAGTTT
ATGGGATCAAAGCCTAAAGCCCTGTGTAAAATTAACCCCACTCTGTGTTACTTTAAATTGCACTGAT---
TTGGGGAATGCT------ACTAATACC------------ACTAGT---AGTAGCGGGAAA----------
--------ATGATGGAGATAGGAGAAATAAAAAACTGCTCTTTTAATATCACCACAAACATAAGAAATAA
GATGCAGAAAGAATATGCACTTTTTTATAAACTTGATGTAGTACCAATA------GATAAT---GAG---
---------AATAAGACTAAT---------ACCAGCTATAGGTTGATAAGTTGTAACACCTCAGTCATTA
CACAGGCCTGTCCAAAGGTATCCTTTCAGCCAATTCCCATACATTATTGTACCCCGGCTGGTTTTGCGAT
TCTAAAGTGTAACGATAAGAAGTTCAATGGAACAGGACCATGTACAAATGTCAGCACAGTACAATGTACA
CATGGAATTAGGCCAGTAGTATCAACTCAACTGCTGTTAAATGGCAGTCTAGCAGAAGAAGAGGTAGTAA
TTAGATCTGAAAATTTCACGGACAATGCTAAAACCATAATAGTACAGCTGAAAGAATCTGTAGAAATTAA
TTGTACAAGACCCAACAACAATACAAGAAAAAGTATACATATAGGACCAGGGAGAGCATTTTATACAACA
GGAGAAATAATAGGAGATATTAGACAAGCACACTGTAACCTTAGTAGAACAAAATGGGATAACACTTTAA
GACAGATAGTTAAAAAATTAAGAGAACAATTTAAG---AATAAA---ACAATAGTCTTTAATCAATCCTC
AGGAGGGGACCCAGAAATTGTAACGCACAGTTTTAATTGTGGAGGGGAATTTTTCTACTGTAATTCAACA
CCACTGTTTAATAGTACT------TGGAAT------------AGTACACAACTGTTTGATAGTACTGAGA
ATGGT---ACTGAAGGGTCA---------------------------------AATAGC------ACAAT
TACACTCCAATGCAGAATAAAACAAATTATAAACATGTGGCAGGAAGTAGGAAAAGCAATGTATGCCCCT
CCCATCAGAGGACAAATTAAATGTTCATCAAATATTACAGGGCTGCTATTAACAAGAGAT---GGTGGT-
-----------------GGTAAT---GACACGAATAGGACC------ACC------GAGACCTTCAGACC
TGGAGGGGGAGATATGAGGGACAATTGGAGAAGTGAATTATATAAATATAAAGTAGTAAAAATTGAACCA
TTAGGAGTAGCACCCACCAAGGCAAAGAGAAGAGTGGTGCAGAGAGAAAAAAGA---GCAGTGGGA---A
TAGGAGCTGTGTTCCTTGGGTTCTTGGGAGCAGCAGGAAGCACTATGGGCGCAGCGTCAATAACGCTGAC
GGTACAGGCCAGACTATTATTGTCTGGTATAGTGCAACAGCAGAACAATTTGCTGAGGGCTATTGAGGCG
CAACAGCACCTGTTGCAACTCACAGTCTGGGGCATCAAGCAGCTCCAGGCAAGAGTCCTGGCTGTGGAAA
GATACCTAAGGGATCAACAGCTCCTGGGAATTTGGGGTTGCTCTGGAAAACTCATTTGCACCACTACTGT
GCCTTGGAATGCTAGTTGG---AGTAATAAATCTCTGGATCAGATTTGGGATAACATGACCTGGATGGAG
TGGGAAAGAGAAATTGACAATTACACAAGCTTAATATACACCTTAATTGAAGAATCGCAAAACCAACAAG
AAAAGAATGAACTAGAATTATTGGAATTAGATAAATGGGCAAGTTTGTGGAGTTGGTTTGACATAACAAA
CTGGCTGTGGTATATAAAAATATTCATAATGATAGTAGGAGGCTTGGTAGGTTTAAGAATAGTTTTTGCT
GTACTTTCTATAGTGAATAGAGTTAGGCAGGGATATTCACCATTATCGTTTCAGACCCGCCTCCCA---A
CCCCGAGGGGACCCGACAGGCCCGAAGGAATCGAAGAAGAAGGTGGAGAGAGAGACAGAGGCAGATCCAT
TCGATTAGTGGATGGATTCTTAGCACTTATCTGGGACGACCTGAGGAGCCTGTGCCTCTTCAGCTACCAC
CGCTTGAGCGACTTACTCTTGATTGCAACGAGGACTGTGGAACTTCTGGGACGCAGGGGGTGGGAAATCC
TCAAATATTGGTGGAATCTCCTACAATATTGGAGTCAGGAACTAAAGAATAGTGCTGTTAGCTTGCTCAA
TGCCACAGCCATAGCAGTAGCTGAGGGGACAGATAGGGTTATAGAAGTATTACAAAGAGCTTTTAGAGCT
ATTCTCCGCATACCTACCAGAATAAGACAGGGCTTCGAAAGGGCTTTGCTA
>EU744016 
ATGAGAGTGACGGAAATCAGGAGGAATTGTCAGCAC---TTG------------TGGAGATGGGGCACCA
TGCTCCTTGGGATGTTAATGATCTGTAGTGCTGCA------GAACAATTGTGGGTCACAGTCTATTATGG
GGTACCTGTGTGGAAGGAAGCAACCACCACTCTATTTTGTGCATCAGATGCTAAAGCATATGATACAGAG
GTACATAATGTTTGGGCCACACATGCCTGTGTACCCACAGACCCCAGCCCACAAGAAGTACTATTGGGAA
ATGTGACAGAAAATTTTAACATGTGGAAAAATAACATGGTAGAACAGATGCATGAGGATATAATCAGTTT
ATGGGATCAAAGCCTAAAGCCCTGTGTAAAATTAACCCCACTCTGTGTTACTTTAAATTGCACTGAT---
TTGGGGAATGCT------ACTAATACC------------ACTAAT---AGTAGCGGGAAA----------
--------ATGATGGAGATAGGAGAAATAAAAAACTGCTCTTTTAATATCACCACAAACATAAGAGATAA
GATGCAGAAAGAATATGCACTTTTTTATAAACTTGATGTAGTACCAATA------GATAAT---GAG---
---------AATAAGACTAAT---------ACCAGCTATAGGTTGATAAGTTGTAACACCTCAGTCATTA
CACAGGCCTGTCCAAAGGTATCCTTTCAGCCAATTCCCATACATTATTGTACCCCGGCTGGTTTTGCGAT
TCTAAAGTGTAACGATAAGAAGTTCAATGGAACAGGACCATGTACAAATGTCAGCACAGTACAATGTACA
CATGGAATTAGGCCAGTAGTATCAACTCAACTGCTGTTAAATGGCAGTCTAGCAGAAGAAGAGGTAGTAA
TTAGATCTGAAAATTTCACGGACAATGCTAAAACCATAATAGTACAGCTGAAAGAATCTGTAGAAATTAA
TTGTACAAGACCCAACAACAATACAAGAAAAAGTATACATATAGGACCAGGGAGAGCATTTTATACAACA
GGAGAAATAATAGGAGATATTAGACAAGCACACTGTAACCTTAGTAGAACAAAATGGGATAACACTTTAA
GACAGATAGTTAAAAAATTAAGAGAACAATTTAAG---AATAAA---ACAATAGTCTTTAATCAATCCTC
AGGAGGGGACCCAGAAATTGTAACGCACAGTTTTAATTGTGGAGGGGAATTTTTCTACTGTAATTCAACA
CCACTGTTTAATAGTACT------TGGAAT------------AGTACACAACTGTTTAATAGTGCTGAGA
ATGGT---ACTGAAGGGTCA---------------------------------AATAGC------ACAAT
TACACTCCAATGCAGAATAAAACAAATTATAAACATGTGGCAGGAAGTAGGAAAAGCAATGTATGCCCCT
CCCATCAGAGGACAAATTAAATGTTCATCAAATATTACAGGGCTGCTATTAACAAGAGAT---GGTGGT-
-----------------GGTAAT---GACATGAATAGGACC------ACC------GAGACCTTCAGACC
TGGAGGGGGAGATATGAGGGACAATTGGAGAAGTGAATTATATAAATATAAAGTAGTAAAAATTGAACCA
TTAGGAGTAGCACCCACCAAGGCAAAGAGAAGAGTGGTGCAGAGAGAAAAAAGA---GCAGTGGGA---A
TAGGAGCTGTGTTCCTTGGGTTCTTGGGAGCAGCAGGAAGCACTATGGGCGCAGCGTCAATAACGCTGAC
GGTACAGGCCAGACTATTATTGTCTGGTATAGTGCAACAGCAGAACAATTTGCTGAGGGCTATTGAGGCG
CAACAGCACCTGTTGCAACTCACAGTCTGGGGCATCAAGCAGCTCCAGGCAAGAGTCCTGGCTGTGGAAA
GATACCTAAGGGATCAACAGCTCCTGGGAATTTGGGGTTGCTCTGGAAAACTCATTTGCACCACTACTGT
GCCTTGGAATGCTAGTTGG---AGTAATAAATCTCTGGATCAGATTTGGGATAACATGACCTGGATGGAG
TGGGAAAGAGAAATTGACAATTACACAAGCTTAATATACACCTTAATTGAAGAATCGCAAAACCAACAAG
AAAAGAATGAACTAGAATTATTGGAATTAGATAAATGGGCAAGTTTGTGGAGTTGGTTTGACATAACAAA
CTGGCTGTGGTATATAAAAATATTCATAATGATAGTAGGAGGCTTGGTAGGTTTAAGAATAGTTTTTGCT
GTACTTTCTATAGTGAATAGAGTTAGGCAGGGATATTCACCATTATCGTTTCAGACCCGCCTCCCA---A
CCCCGAGGGGACCCGACAGGCCCGAAGGAATCGAAGAAGAAGGTGGAGAGAGAGACAGAGGCAGATCCAT
TCGATTAGTGGATGGATTCTTAGCACTTATCTGGGACGACCTGAGGAGCCTGTGCCTCTTCAGCTACCAC
CGCTTGAGCGACTTACTCTTGATTGCAACGAGGACTGTGGAACTTCTGGGACGCAGGGGGTGGGAAATCC
TCAAATATTGGTGGAATCTCCTACAATATTGGAGTCAGGAACTAAAGAATAGTGCTGTTAGCTTGCTCAA
TGCCACAGCCATAGCAGTAGCTGAGGGGACAGATAGGGTTATAGAAGTATTACAAAGAGCTTTTAGAGCT
ATTCTCCGCATACCTACCAGAATAAGACAGGGCTTCGAAAGGGCTTTGCTA
>EU744024 
ATGAGAGTGACGGGGATCAGGAGGAATTGTCAGCAC---TTG------------TGGAGATGGGGCACCA
TGCTCCTTGGGATGTTAATGATCTGTAGTGCTGCA------GAACAATTGTGGGTCACAGTCTATTATGG
GGTACCTGTGTGGAAGGAAGCAACCACCACTCTATTTTGTGCATCAGATGCTAAAGCATATGATACAGAG
GTACATAATGTTTGGGCTACACATGCCTGTGTACCCACAGACCCCAGCCCACAAGAAGTACTATTGGAAA
ATGTGACAGAAAATTTTAACATGTGGAAAAATAACATGGTAGAACAGATGCATGAGGATATAATCAGTTT
ATGGGATCAAAGCCTAAAGCCCTGTGTAAAATTAACCCCACTCTGTGTCACGTTAAATTGCACTGATGAT
TTGAGGAATGCT------ACTAATACC------------AATAGT---AGTAGCGGGGAA----------
--------GTGATGGAGAAAGGAGAAATAAAAAACTGCTCTTTTAATATCACCACAAGCATAAAAAATAA
GATGCAGAAAGAATATGCACTTTTTTATAAACTTGATGTAGTACCAATA------GATAAT---GAAAAT
AATAATGACAATAATACTAATACCAATTATACCAACTATAGGTTGATAAGTTGTAACACCTCAGTCATTA
CACAGGCCTGTCCAAAGGTATCCTTTCAGCCAATTCCCATACATTATTGTGCCCCGGCTGGCTTTGCGAT
TCTAAAGTGTAACGATAAGAGGTTCAATGGAACAGGACCATGTACAAATGTCAGCACAGTACAATGTACA
CATGGAATTAGGCCAGTAGTATCAACTCAACTACTGTTAAATGGCAGTCTAGCAAAAAAAGAGGTAATAA
TTAGATCTGAAAATTTCACGGACAATGCTAAAACCATAATAGTACAGCTGAATGTACCTGTAGAAATTAA
TTGTACAAGACCCAACAACAATACAAGAAAAAGTATACATATAGGACCAGGGAGAGCATTTTATGCAACA
GGAGAAATAATAGGAAATATTAGACAAGCACACTGTAACATTAGTGGAACAAAATGGAATAACACTTTAA
AACAGATAGTTAAAAAATTAAGAGAACAATTTGAG---AATAAA---ACAATAGTCTTTAATCAATCCTC
AGGAGGGGACCCAGAAATTGTAACGCACAGTTTTAATTGTGGAGGGGAATTTTTCTACTGTGATTCAACA
CCACTGTTTAATAGTACT------TGGAAT------------ATCACACAACCGCTTAATAGTACTGGGA
ATGGT---ACTGAAGGGTCA---------------------------------AATGAC------ACAAT
TACACTCCAATGCAGAATAAAACAAATTATAAACATGTGGCAGGAAGTAGGAAAAGCAATGTATGCCCCT
CCCATTAGAGGACAAATTAAATGTTCATCAAATATTACAGGGCTGCTATTAACAAGAGAT---GGTGGT-
-----------------GGTAAT---GACGAGAATAGGACC------ACC------GAGACCTTCAGACC
TGGAGGGGGAGATATGAGGGACAATTGGAGAAGTAAATTATATAAATATAAAGTAGTAAAAATTGAACCA
TTAGGAGTAGCACCCACCAAGGCAAAGAGAAGAGTGGTGCAGAGAGAAAAAAGA---GCAGTGGGA---A
TAGGAGCTTTGTTCCTTGGGTTCTTGGGAGCAGCAGGAAGCACTATGGGCGCAGCGTCAATAACGCTGAC
GGTACAGGCCAGACAATTATTGTCTGGTATAGTGCAACAGCAGAACAATTTGCTGAGGGCTATTGAGGCG
CAACAGCACCTGTTGCAACTCACAGTCTGGGGCATCAAGCAGCTCCAGGCAAGAGTCCTGGCTGTGGAAA
GATACCTAAGGGATCAACAGCTCCTGGGAATTTGGGGTTGCTCTGGAAAACTCATTTGCACCACTACTGT
GCCTTGGAATACTAGTTGG---AGCAATAAATCTCTGAATCAGATTTGGGATAACATGACCTGGATGGAG
TGGGAAAGAGAAATTGACAATTACACAAGCTTAATATACAACTTAATTGAAGAATCGCAAAACCAACAAG
AAAAGAATGAACAAGAATTATTGGAATTAGATAAATGGGCAAGTTTGTGGAATTGGTTTGACATAACAAA
CTGGCTGTGGTATATAAAAATATTCATAATGATAGTAGGAGGCTTGGTAGGTTTAAGAATAGTTTTTGCT
GTACTTTCTGTAGTGAATAGAGTTAGGCAGGGATATTCACCATTATCGTTTCAGACCCGCCTCCCA---A
CCCCGAGGGAACCAGACAGGCCCGAAGGAATCGAAGAAGAAGGTGGAGAGAGAGACAGAGGCAGATCCAT
TCGATTAGTGGATGGATTCTTAGCACTTATCTGGGACGACCTGAGGAGCCTGTGCCTCTTCAGCTACCAC
CGCTTGAGAGACTTACTCTTGATTGTAACGAGGACTGTGGAACTTCTGGGACGCAGGGGGTGGGAAATCC
TCAAATATTGGTGGAATCTCCTACAATATTGGAGTCAGGAACTAAAGAATAGTGCTGTTAGCTTGCTCAA
TGCCACAGCCATAGCAGTAGCTGAGGGGACAGATAGGGTTATAGAAGCATTACAAAGAACTTTTAGAGCT
ATTCTCCATATACCTACCAGAATAAGACAGGGCTTCGAAAGGGCTTTGCTA
>EU744029 
ATGAGAGTGACGGAGATCAGGAGGAATTGTCAGCAC---TTG------------TGGAGATGGGGCACCA
TGCTCCTTGGGATGTTAATGATCTGTAGTGCTGCA------GAACAATTGTGGGTCACAGTCTATTATGG
GGTACCTGTGTGGAAGGAAGCCACCACCACTCTATTTTGTGCATCAGATGCTAAAGCATATGATACAGAG
GTACATAATGTTTGGGCCACACATGCCTGTGTACCCACAGACCCCAGCCCACGAGAAATACTATTGGAAA
ATGTGACAGAAAATTTTAACATGTGGAAAAATAACATGGTAGAACAAATGCATGAGGATATAATCAGTTT
ATGGGATCAAAGCCTAAAGCCCTGTGTAAAATTAACCCCACTCTGTGTCACGTTAAATTGCACTGATGAT
TTGAGGAATGCT------ACTAATACC------------ACTAGT---AGTAGCGGGGAA----------
--------GTGATGGAGAAAGGAGAAATAAAAAACTGCTCTTTTAATATCACCACAAGCATAAGAGATAA
GATGCAGAAAGAATATGCACTTTTTTATAAACTTGATGTAGTACCAATA------GATAAT---GATGTA
GTACCAATAAATAATACTAATACCAACTATACCAACTATAAGTTGATAAGTTGTAACACCTCAGTCATTA
CACAGGCCTGTCCAAAGGTATCCTTTCAGCCAATTCCCATACATTATTGTGCCCCGGCTGGTTTTGCGAT
TCTAAAGTGTAACGATAAGAAGTTCAATGGAACAGGACCATGTACAAATGTCAGCACAGTACAATGTACA
CATGGAATTAGGCCAGTAGTATCAACTCAACTGCTGTTAAATGGCAGTCTAGCAGAAAAAGAGGTAGTAA
TTAGGTCTGAAAATTTCACGGACAATGCTAAAACCATAATAGTACAGCTGAATGAAACTGTAGAAATTAA
TTGTACAAGACCCAACAACAATACAAGAAAAAGTATACATATAGGACCAGGGAGAGCATTTTATGCAACA
GGAGAAATAATAGGAAATATTAGACAAGCACACTGTAACATTAGTGGAACAAAATGGAATAACACTTTAA
GACAGATAGTTATAAAATTAAGAGAACAATTTAAG---AATAAA---ACAATAGTCTTTAATCAATCCTC
AGGAGGGGACCCAGAAATTGTAATGCACAGTTTTAATTGTGGAGGGGAATTTTTCTACTGTAATTCAACA
CCACTGTTTAATAGTACT------TGGAAT------------ATCACACAACCGCTTAATAGTACTGGAA
ATGGT---ACTGAAAAGGCA---------------------------------AATGAC------ACAAT
TACACTCCAATGCAGAATAAAACAAATTATAAACATGTGGCAGGAAGTAGGAAAAGCAATGTATGCCCCT
CCCATCAGAGGACAAATTAAATGTTCATCAAATATTACAGGGCTGCTATTAACAAGAGAT---GGTGGT-
-----------------GATGAC---GAGAATAGGACC---------ACC------GAGACCTTCAGACC
TGGAGGGGGAGATATGAGGGACAATTGGAGAAGTGAATTATATAAATATAAAGTAGTAAAAATTGAACCA
TTAGGAGTAGCACCCACCAAGGCAAAGAGAAGAGTGGTGCAGAGAGAAAAAAGA---GCAGTGGGA---A
TAGGAGCTTTGTTCCTTGGGTTCTTGGGAGCAGCAGGAAGCACTATGGGCGCAGCGTCAATAACGCTGAC
GGTACAGGCCAGACAATTATTGTCTGGTATAGTGCAACAGCAGAACAATTTGCTGAGGGCTATTGAGGCG
CAACAGCACCTGTTGCAACTCACAGTCTGGGGCATCAAGCAGCTCCAGGCAAGAGTCCTGGCTGTGGAAA
GATACCTAAGGGATCAACAGCTCCTGGGAATTTGGGGTTGCTCTGGAAAACTCATTTGCGCCACTACTGT
GCCTTGGAATGCTAGTTGG---AGTAATAAATCTCTGAATCAGATTTGGGATAACATGACCTGGATGGAG
TGGGAAAGAGAAATTGACAATTACACAAGCTTAATATACACCTTAATTGAAGAATCGCAAAACCAACAAG
AAAAGAATGAACTAGAATTATTGGAATTAGATAAATGGGCAAGTTTGTGGAATTGGTTTGACATAACAAG
CTGGCTGTGGTATATAAGAATATTCATAATGATAGTAGGAGGCTTGGTAGGTTTAAGAATAGTTTTTGCT
GTACTTTCTGTAGTGAATAGAGTTAGGCAGGGATATTCACCATTATCGTTTCAGACCCGCCTCCCA---A
CCCCGAGGGGACCAGACAGGCCCGAAGGAATCGAAGAAGAAGGTGGAGAGAGAGACAGAGGCAGATCCAT
TCGATTAGTGGATGGATTCTTAGCACTTATCTGGGACGACCTGAGGAGCCTGTGCCTCTTCAGCTACCAC
CGCTTGAGAGACTTACTCTTGATTGTAACGAGGACTGTGGAACTTCTGGGACGCAGGGGGTGGGAAATCC
TCAAATATTGGTGGAATCTCCTACAATATTGGAGTCAGGAACTAAAGAATAGTGCTGTTAGCTTGCTCAA
CGCCACAGCCATAGCAGTAGCTGAGGGGACAGATAGGGTTATAGAAGTATTACAAAGAACTTTTAGGGCT
ATTCTCCACATCCCTACCAGAATAAGACAGGGCTTCGAAAGGGCTTTGCTA
>EU744028 
ATGAGAGTGACGGGGATCAGGAGGAATTGTCAGCAC---TTG------------TGGAGATGGGGCACCA
TGCTCCTTGGGATGTTAATGATCTGTAGTGCTGCA------GAACAATTGTGGGTCACAGTCTATTATGG
GGTACCTGTGTGGAAGGAAGCAACCACCACTCTATTTTGTGCATCAGATGCTAAAGCATATGATACAGAG
GTACATAATGTTTGGGCCACACATGCCTGTGTACCCACAGACCCCAGCCCAAAAGAAATACTATTGGAAA
ATGTGACAGAAAATTTTAACATGTGGAAAAATAACATGGTAGAACAGATGCATGAGGATATAATCAGTTT
ATGGGATCAAAGCCTAAAGCCCTGTGTAAAATTAACCCCACTCTGTGTCACTTTAAATTGCACTGATGAT
TTGAGGAATGCT------ACTAATACC------------ACTAGT---AGTAGTGGGGAA----------
--------GTGATGGAGAAAGGAGAAATAAAAAACTGCTCTTTTAATATCACCACAAACATAAGAGATAA
GATGCAGAAAGAATATGCACTTTTTTATAAACTTGATGTAGTACCAATA------GATAAT---GAGGAT
AATAATGAAAATAGTACTAATACCAATTATACCAACTATAGGTTGATAAGTTGTAACACCTCAGTCATTA
CACAGGCCTGTCCAAAGGTATCCTTTCAGCCAATTCCCATACATTATTGTGCCCCGGCTGGTTTTGCGAT
TCTAAAGTGTAACGATAAGAAGTTCAATGGAACAGGACCATGTACAAATGTCAGCACAGTACAATGTACA
CATGGAATTAGGCCAGTAGTATCAACCCAACTGCTGTTAAATGGCAGTCTAGCAGAAGAAGAGGTAGTAA
TTAGGTCTGAAAATTTCACGGACAATACTAAAACCATAATAGTACAGCTGAATGAAACTGTAGAAATTAA
TTGTACAAGACCCAACAACAATACAAGAAAAAGTATACATATAGGACCAGGGAGAGCATTTTATGCAACA
GGAGAAATAATAGGAAATATTAGACAAGCACACTGTAACATTAGTGGAACAAAATGGAATAACACTTTAA
GACAGATAGTTATAAAATTAAGAGAACAATTTAAG---AATAAA---ACAATAGTCTTTAATCAATCCTC
AGGAGGGGACCCAGAAATTGTAATGCACAGTTTTAATTGTGGAGGGGAATTTTTCTACTGTAATTCAACA
CCACTGTTTAATAGTACT------TGGAAT------------ATCACACAACCGCTTAATAGTACTGGGA
ATGGT---ACTGAAAAGGCA---------------------------------AATGAC------ACAAT
TACACTCCAATGCAGAATAAAACAAATTATAAACATGTGGCAGGAAGTAGGAAAAGCAATGTATGCCCCT
CCCATCAGAGGACAAATTAAATGTTCATCAAATATTACAGGGCTGCTATTAACAAGAGAT---GGTGGT-
-----------------GATGAC---GAGAATAGGACC---------ACC------GAGACCTTCAGACC
TGGAGGGGGAGATATGAGGGACAATTGGAGAAGTGAATTATATAAATATAAAGTAGTAAAAATTGAACCA
TTAGGAGTAGCACCCACCAAGGCAAAGAGAAGAGTGGTGCAGAGAGAAAAAAGA---GCAGTGGGA---A
TAGGAGCTTTGTTCCTTGGGTTCTTGGGAGCAGCAGGAAGCACTATGGGCGCAGCGTCAATAACGCTGAC
GGTACAGGCCAGACAATTATTGTCTGGTATAGTGCAACAGCAGAACAATTTGCTGAGAGCTATTGAGGCG
CAACAGCACCTGTTGCAACTCACAGTCTGGGGCATCAAGCAGCTCCAGGCAAGAGTCCTGGCTGTGGAAA
GATACCTAAGGGATCAACAGCTCCTGGGAATTTGGGGTTGCTCTGGAAAACTCATTTGCACCACTACTGT
GCCTTGGAATACTAGTTGG---AGCAATAAATCTCTGAATCAGATTTGGGAAAACATGACCTGGATGGAG
TGGGAAAGAGAAATTGACAATTACACAAGCTTAATATACACCTTAATTGAAGAATCGCAAAACCAACAAG
AAAAGAATGAACTAGACTTATTGGAATTAGATAAATGGGCAAGTTTGTGGAATTGGTTTGACATATCAAG
CTGGCTATGGTATATAAGAATATTCATAATGATAGTAGGAGGCTTGGTAGGTTTAAGAATAGTTTTTGCT
GTACTTTCTGTAGTGAATAGAGTTAGGCAGGGATATTCACCATTATCGTTTCAGACCCGCCTCCCA---A
CCCCGAGGGAACCCGACAGGCCCGAAGGAATCGAAGAAGAAGGTGGAGAGAGAGACAGAGGCAGATCCAT
TCGATTAGTGGATGGATTCTTAGCACTTATCTGGGACGACCTGAGGAGCCTGTGCCTCTTCAGCTACCAC
CGCTTGAGAGACTTACTCTTGATTGTAACGAGGACTGTGGAACTTCTGGGACGCAGGGGGTGGGAAATCC
TCAAATATTGGTGGAATCTCCTACAATATTGGAGTCAGGAACTAAAGAATAGTGCTGTTAGCTTGCTCAA
CGCCACAGCCATAGCAGTAGCTGAGGGGACAGATAGGGTTATAGAAGTATTACAAAGAACTTTTAGGGCT
ATCCTCCACATACCTACCAGAGTAAGACAGGGCTTAGAAAGGGCTTTGCTA
>EU744025 
ATGAGAGTGACGGGGATCAGGAGGAATTGTCAGCAC---TTG------------TGGAGATGGGGCACCA
TGCTCCTTGGGATGTTAATGATCTGTAGTGCTGCA------GAACAATTGTGGGTCACAGTCTATTATGG
GGTACCTGTGTGGAAGGAAGCAACCACCACTCTATTTTGTGCATCAGATGCTAAAGCATATGATACAGAG
GTACATAATGTTTGGGCCACACATGCCTGTGTACCCACAGACCCCAGCCCACAAGAAGTACTATTGGAAA
ATGTGACAGAAAATTTTAACATGTGGAAAAATAACATGGTAGAACAGATGCATGAGGATATAATCAGTTT
ATGGGATCAAAGTCTAAAGCCCTGTGTAAAATTAACCCCACTCTGTGTTACTTTAAATTGCACTGATGAT
TTGAGGAATGCT------ACTAATACC------------ACTAGT---AGTAGCGGAAAA----------
--------ATAATGGAGAAAGGAGAAATAAAAAACTGCTCTTTTAATATCACCACAAACATAAGAGATAA
GATGCAGAAAGAATATGCACTTTTTTATAAACTTGATGTAGTACCAATA------GATAAT---GAGGAT
AATAATGAAAATAGTACTAATACCAATTATACCAACTATAGGTTGATAAGTTGTAACACCTCAGTCATTA
CACAGGCCTGTCCAAAGGTATCCTTTCAGCCAATTCCCATACATTATTGTGCCCCGGCTGGTTTTGCGAT
TCTAAAATGTAATGATAAGAAGTTCAATGGAACAGGACCATGTACAAATGTTAGCACAGTACAATGTACA
CATGGAATTAGGCCAGTAGTATCAACTCAACTGCTGTTAAATGGCAGTCTAGCAGAAGATGAGGTAGTAA
TTAGATCTGAAAATTTCACGGACAATGCTAAAACCATAATAGTACAGCTGAATAAATCTGTAGAAATTAA
TTGTACAAGACCCAACAACAATACAAGAAAAAGTATACATATAGGACCAGGGAGAGCACTTTATGCAACA
GGAGAAATAATAGGAAATATTAGACAAGCACACTGTAACCTTAGTACAACAAAATGGAATAACACTTTAA
GACAGATAGTTGAAAAATTAAGAGAACAATTTAAG---AATAAA---ACAATAGTCTTTAATCAATCCTC
AGGAGGGGACCCAGAAATTATAACGCACAGTTTTAATTGTGGAGGGGAATTTTTCTACTGTGATTCAACA
CCACTGTTTAATAGTACT------TGGAAT------------ATCACACAACCGCTTAATAGTACTGGGA
ATGGT---ACTGAAGGGTCA---------------------------------AATGAC------ACAAT
TACACTCCAATGCAGAATAAAACAAATTATAAACATGTGGCAGGAAGTAGGAAAAGCAATGTATGCCCCT
CCCATCAGAGGACAAATTAAATGTTCATCAAATATTACAGGGCTGCTATTAACAAGAGAT---GGTGGT-
-----------------GGTGAT---GACGAGAATAGAACC------ACC------GAGACCTTCAGACC
TGGAGGGGGAGATATGAGGGACAATTGGAGAAGTGAATTATATAAATATAAAGTAGTAAAAATTGAACCA
CTAGGAGTAGCACCCACCAAGGCTAAGAGAAGAGTGGTGCAGAGAGAAAAAAGA---GCAGTGGGA---A
TAGGAGCTTTGTTCCTTGGGTTCTTGGGAGCAGCAGGAAGCACTATGGGCGCAGCGTCAATAACGCTGAC
GGTACAGGCCAGACAATTATTGTCTGGTATAGTGCAACAGCAGAACAATTTGCTGAGGGCTATTGAGGCG
CAACAGCATCTGTTGCAACTCACAGTCTGGGGCATCAAGCAGCTCCAGGCAAGAATCCTGGCTGTGGAAA
GATACCTAAGGGATCAACAGCTCCTGGGAATTTGGGGTTGCTCTGGAAAACTCATTTGCACCACTACTGT
GCCTTGGAATGCTAGTTGG---AGTAATAAATCTCTGAATCAGATTTGGGATAACATGACCTGGATGGAG
TGGGAAAGAGAAATTGACAATTACACAAGCTTAATATACACCTTAATTGAAGAATCGCAAAACCAACAAG
AAAAGAATGAACTAGAATTATTGGAATTAGATAAATGGGCAAGTTTGTGGAATTGGTTTGACATATCAAG
CTGGCTGTGGTATATAAGAATATTCATAATGATAGTAGGAGGCTTGGTAGGTTTAAGAATAGTTTTTGCT
GTACTTTCTGTAGTGAATAGAGTTAGGCAGGGATATTCACCATTATCGTTTCAGACCCGCCTCCCA---A
CCCCGAGGGGACCAGACAGGCCCGAAGGAATCGAAGAAGAAGGTGGAGAGAGAGACAGAGGCAGATCCAT
TCGATTAGTGGATGGATTCTTAGCACTTATCTGGGACGACCTGAGGAGCCTGTGCCTCTTCAGCTACCAC
CGCTTGAGAGACTTACTCTTGATTGTAACGAGGACTGTGGAACTTCTGGGACGCAGGGGGTGGGAAATCC
TCAAATATTGGTGGAATCTCCTACAATATTGGAGTCAGGAACTAAAGAATAGTGCTGTTAGCTTGCTCAA
CGCCACAGCCATAGCAGTAGCTGAGGGGACAGATAGGGTTATAGAAGTATTACAAAGAACTTTTAGAGCT
ATTCTACACATCCCTACCAGAATAAGACAGGGCTTCGAAAGGGCTTTGCTA
>EU744030 
ATGAGAGTGACGGGGATCAGGAGGAATTGTCAGCAC---TTG------------TGGAGATGGGGCACCA
TGCTCCTTGGGATGTTAATGATCTGTAGTGCTGCA------GAACAATTGTGGGTCACAGTCTATTATGG
GGTACCTGTGTGGAAGGAAGCAACCACCACTCTATTTTGTGCATCAGATGCTAAAGCATATGATACAGAG
GTACATAATGTTTGGGCCACACATGCCTGTGTACCCACAGACCCCAGCCCACAAGAAGTACTATTGGAAA
ATGTGACAGAAAATTTTAACATGTGGAAAAATAACATGGTAGAACAGATGCATGAGGATATAATCAGTTT
ATGGGATCAAAGTCTAAAGCCCTGTGTAAAATTAACCCCACTCTGTGTCACTTTAAATTGCACTGAT---
GTGAGGAATGCT------ACTAATACC------------ACTAAT---AGTAGCGGGAAA----------
--------TTGATGGAGAAAGGAGAAATAAAAAACTGCTCTTTTAATATCACCACAAACATAAGAGATAA
GATGCAGAAAGAATATGCGCTTTTTTATAAACTTGATGTAGTACCAATA------GATAAT---GATGTA
GTACCGATAAATAATACTAATACCAACTATACCAACTATAGGTTGATAAGTTGTAACACCTCAGTCATTA
CACAGGCCTGTCCAAAGGTATCCTTTCAGCCAATTCCCATACATTATTGTGCCCCGGCTGGTTTTGCGAT
TCTAAAATGTAACAATAAGAAGTTCAATGGAACAGGACCATGTACAAATGTCAGCACAGTACAATGTACA
CATGGAATTAGGCCAGTAGTATCAACTCAACTGCTGTTAAATGGCAGTCTAGCAGAAGATGAGATAGTAA
TTAGATCTGAAAATTTCACGGACAATGCTAAAACCATAATAGTACAGCTGAATGAAACTGTAGAAATTAA
TTGTACAAGACCCAGCAACAATACAAGAAAAAGTATACATATAGGACCAGGGAGAGCATTTTATACAACA
GGAGAAATAATAGGAGATATTAGACAAGCACACTGTAACCTTAGTACAACAAAATGGAATAACACTTTAA
GACAGATAGTTGAAAAATTAAGAGAACAATTTAAG---AATAAA---ACAATAGTCTTTAATCAATCCTC
AGGAGGGGACCCAGAAATTGTAACGCACAGTTTTAATTGTGGAGGGGAATTTTTCTACTGTGATTCAACA
CCACTGTTTAATAGTACT------TGGAAT------------ATCACACAACCGCTTAATAGTACTGGGA
ATGGT---ACTGAAGGGTCA---------------------------------AATGAC------ACAAT
TACACTCCAATGCAGAATAAAACAAATTATAAACATGTGGCAGGAAGTAGGAAAAGCAATGTATGCCCCT
CCCATTAGAGGACAAATTAAATGTTCATCAAATATTACAGGGCTGCTATTAACAAGAGAT---GGTGGT-
-----------------GGTGAC---GACGAGAATAGGACC------ACC------GAGACCTTCAGACC
TGGAGGGGGAGATATGAGGGACAATTGGAGAAGTGAATTATATAAATATAAAGTAGTAAAAATTGAACCA
TTAGGAGTAGCACCCACCAAGGCAAAGAGAAGAGTGGTGCAGAGAGAAAAAAGA---GCAGTGGGA---A
TAGGAGCTTTGTTCCTTGGGTTCTTGGGAGCAGCAGGAAGCACTATGGGCGCAGCGTCAATAACGCTGAC
GGTACAGGCCAGACAATTATTGTCTGGTATAGTGCAACAGCAGAACAATTTGCTGAGGGCTATTGAGGCG
CAACAGCACCTGTTGCAACTCACAGTCTGGGGCATCAAGCAGCTCCAGGCAAGAGTCCTGGCTGTGGAAA
GATACCTAAGGGATCAACAGCTCCTGGGAATTTGGGGTTGCTCTGGAAAACTCATTTGCACCACTACTGT
GCCTTGGAATACTAGTTGG---AGCAATAAATCTCTGAATCAGATTTGGGAGAACATGACCTGGATGGAG
TGGGAAAGAGAAATTGACAATTACACAAGCTTAATATACACCTTAATTGAAGAATCGCAAAACCAACAAG
AAAAGAATGAACTAGAATTATTGGAATTAGATAAATGGGCAAGTTTGTGGAATTGGTTTGACATATCAAG
CTGGCTGTGGTATATAAGAATATTCATAATGATAGTAGGAGGCTTGGTAGGTTTAAGAATAGTTTTTGCT
GTACTTTCTGTAGTGAATAGAGTTAGGCAGGGATATTCACCATTATCGTTTCAGACCCGCCTCCCA---A
CCCCGAGGGGACCAGACAGGCCCGAAGGAATCGAAGAAGAAGGTGGAGAGAGAGACAGAGGCAGATCCAT
TCGATTAGTGGATGGATTCTTAGCACTTATCTGGGACGACCTGAGGAGCCTGTGCCTCTTCAGCTACCAC
CGCTTGAGAGACTTACTCTTGATTGTAACGAGGACTGTGGAACTTCTGGGACGCAGGGGGTGGGAAATCC
TCAAATATTGGTGGAATCTCCTACAATATTGGAGTCAGGAACTAAAGAATAGTGCTGTTAGCTTGCTCAA
CGCCACAGCCATAGCAGTAGCTGAGGGGACAGATAGGGTTATAGAAGTATTACAAAGAACTTTTAGAGCT
ATTCTCCACATCCCTACCAGAATAAGACAGGGCTTCGAAAGGGCTTTGCTA
>DQ410442 
ATGAGAGTGACGGGGATCAGGAAGAATTGTCAGCAC---TGG------------TGGAAATGGGGCATCA
TGCTCCTTGGGATATTAATGATCTGTAATGCTGAA------GACAAATTGTGGGTCACAGTCTATTATGG
GGTACCTGTGTGGAAAGAAGCAACCACCACTCTATTTTGTGCATCAGATGCTAAAGCATATGATACAGAG
GTACATAATGTTTGGGCCACACATGCCTGTGTACCCACAGACCCCAACCCACAAGAAGTAGTATTGGGAA
ATGTGACAGAAAATTTTAACATGTGGAAAAATAACATGGTAGAACAAATGCATGAGGATATAATTAGTTT
ATGGGATCAAAGCCTAAAGCCATGTGTAAAATTAACCCCACTCTGTGTTACTTTAAATTGCACTGAT---
CTGAAGAATGCT------ACTAATACC------------ACGATT---AGTAGAGAA-------------
--------ATGATGGAGGGGGGAGAAATAAAAAATTGCTCTTTCAATATCACCACAAGCATAAGAGATAA
GATGCAGAAAGAATATGCACTTTTTTATAAACTTGATGTAATACCAATA------GAAAAA---GAT---
------------------AAT---------ACTAGCTATAGGTTGATAAGTTGTAACACCTCAGTCATTA
CACAGGCCTGTCCAAAGGTATCCTTTGAGCCAATTCCCATACATTATTGTGCCCCGGCTGGTTTTGCGAT
TCTAAAGTGTAACGATAAGAAGTTCAATGGAAAAGGACCATGTACAAATGTCAGCACAGTACAATGTACA
CATGGAATTAGGCCAGTAGTATCAACTCAACTGCTGTTAAATGGCAGTCTAGCAGAAGAAGAGATAGTAA
TTAGATCCGACAATCTCACGGACAATACTAAAATCATAATAGTACAGCTGAAGGAACCTATAGAAATGAA
TTGTACAAGACCCAACAACAATACAAGAAAAAGTATACCTATAGGACCAGGCAGAGCATTTTATGCAACA
GGAGAAGTAATAGGAGATATAAGACAAGCACATTGTAACCTTAGTGGAGTACAATGGAATAACACTTTAG
GAAATATAGCTATAAAATTAAGAGAACAATTTAAG---AATAAA---ACAATAGTCTTTAATCAATCCTC
AGGAGGGGACCCAGAAATTGCAATGCTCAGTTTTAATTGTGGAGGGGAATTTTTCTACTGTAATACAACA
CAACTGTTTAATAGTACT------TGGAAT------------------------------AGTACTTGGA
ATGGTACTGAGTCGAATACA------------------GGAAATGACACACTCAATGGC------ACACT
CACACTCCCATGCAGAATAAAACAAATTATAAACAGGTGGCAGGAAGTAGGAAAAGCAATGTATGCCCCT
CCCATCAGAGGACAAATTAGATGTTCATCAAATATTACGGGGCTACTATTAACAAGAGAT---GGTGGT-
-----------------AACAAC---AATAACGAGACC---------ACC------GAGATCTTCAGACC
TGGAGGAGGAAATATGAGGGACAATTGGAGAAGTGAATTATATAAATATAAAGTAGTAAAAATTGAACCA
TTAGGAGTAGCACCCACCCCGGCAAAGAGAAGAGTGGTGCAGAGAGAAAAAAGA---GCAATAGGA---A
TAGGAGCTATGTTCCTTGGGTTCTTGGGAGCAGCAGGAAGCACTATGGGCGCAGCGTCAATGACGCTGAC
GGTACAGGCCAGACTATTATTGTCTGGTATAGTGCAACAGCAGAACAATTTGCTGAGGGCTATTGAGGCG
CAACAGCATCTGTTGCAACTCACAGTCTGGGGCATCAAGCAGCTCCAGGCAAGAGTCCTGGCTGTGGAAA
GATACCTAAAGGATCAACAGCTCCTGGGGATTTGGGGTTGCTCTGGAAAACTCATTTGCACCACTACTGT
GCCTTGGAGTGCTAGTTGG---AGTAATAAAACTCAGGATCAGATTTGGCAGAACATGACCTGGATGCAG
TGGGAAAGAGAAATTAATAATTACACAAGCTTAATATACACCTTAATTGCAGAATCACAAAACCAACAAG
AAAAGAATGAACAAGAGTTATTGGAATTAGATAAATGGGCAAGTCTGTGGAATTGGTTTGACATAACGAA
CTGGCTGTGGTATATAAAAATATTCATAATGATAGTAGGAGGCTTGGTAGGTTTAAGAATAGTTTTTATT
GTACTTTCTATAGTGAATAGAGCTAGGCAGGGATACTCACCATTATCGTTACAGACCCGCCTCCCA---A
CCCCGAGGGGACCCGACAGGCCCGAAGGAATCGAAGAAGAAGGTGGAGAGAGAGACAGAGACGGATCCGG
TCAATCAGTGAATGGATTCTTAGCAATCATCTGGGTCGACCTGCGGAGCCTGTGCCTCTTCAGCTACCAC
CGCTTGAGAGACTTACTCTTGATTGTAACGAGGATTGTGGAACTCCTGGGACGCAGGGGGTGGGAAGTCC
TCAAATATTGGTGGAATCTCCTACAGTATTGGAGTCAGGAACTAAAGAGTAGTGCTGTTAGCTTGCTCAA
TGCCACAGCCATAGCAGTAGCTGAGGGGACAGATAGGGTTATAGAAGTATTACAAAGAGCTGGTAGAGCT
ATTCTCCACATACCTAGAAGAATAAGACAGGGCTTGGAAAGGGCTTTGCTA
>DQ410440 
ATGAGAGTGACGGGGATCAGGAAGAATTGTCAGCATTGGTGG------------TGGAAATGGGGCATCA
TGCTCCTTGGGATATTAATGATCTGTAATGCTGAAGAC---GAAAACTTGTGGGTCACAGTCTATTATGG
GGTACCTGTGTGGAAAGAAGCAACCACCACTCTATTTTGTGCATCAGATGCTAAAGCATATGATACAGAG
GTACATAATGTCTGGGCCACACATGCCTGTGTACCCACAGACCCCAACCCACAAGAAGTAGTATTGGAAA
ATGTGACAGAAAATTTTAACATGTGGAAAAATAACATGGTAGAACAAATGCATGAGGATATAATTAGTTT
ATGGGATCAAAGCCTAAAGCCATGTGTAAAATTAACCCCACTCTGTGTTACTTTAAATTGCACTGAT---
CTGAGGAATGCT------ACTAATACC------------ACGATT---AGTAAAGAA-------------
--------ATGATAGAGGGGGGAGAAATAAAAAATTGCTCTTTCAATATCACCACAAGCATAAGAGATAA
GGTGCAGAAAGAATATGCATTTTTTTATAAACTTGATGTAATACCAATA------GAAAAA---GAT---
------------------AAT---------ACTAGCTATAGGTTGATAAGTTGTAACACCTCAGTCATTA
CACAGGCCTGTCCAAAGGTATCCTTTGAGCCAATTCCCATACATTATTGTGCCCCGGCTGGTTTTGCGAT
TCTAAAGTGTAACGATAAGAAGTTCAATGGAAAAGGACCATGTACAAATGTCAGCACAGTACAATGTACA
CATGGAATTAGGCCAGTAGTATCAACTCAACTGCTGTTAAATGGCAGTCTAGCAGAAGAAGAGGTAGTAA
TTAGATCCGACAATCTCACGGACAATACTAAAAACATAATAGTACAGCTGAAAGAACCTGTAGAAATGAA
TTGTACAAGACCCAACAACAATACAAGAAAAAGTATACATATAGGACCAGGCAGAGCATTTTATACAACA
GGAGAAATAATAGGAAATATAAGACAAGCACATTGTAACCTTAGTGGAGTACAATGGAATAACACTTTAA
GAAAAATAGCTATAAAATTAAGAGAACAATTTCAG---AATAGA---ACAATAGTCTTTAATCAATCCTC
AGGAGGGGACCCAGAAATTGCAACGCTCAGTTTTAATTGTGGAGGGGAATTTTTCTACTGTAATACAACA
CAACTGTTTAATAGTACT------TGGCTG------------------------TTTAATAGTACTTGGA
ATGAT---ACTGGGTCAAGT------------------AACGAAAATAGC---------------ACACT
CACACTCCCATGCAGAATAAAACAAATTATAAACAGGTGGCAGGAAGTAGGAAAAGCAATGTATGCCCCT
CCCATCAGAGGACAAATTAGATGTTCATCAAATATTACGGGGCTGCTATTAACAAGAGAT---GGTGGT-
-----------------ATAAAC---AATAGCGAG------------CGC------GAGATCTTCAGACC
TGGAGGAGGAAATATGAGGGACAATTGGAGAAGTGAATTATATAAATATAAAGTAGTAAGAATTGAACCA
TTAGGAGTAGCACCCACCCCGGCAAAGAGAAGAGTGGTGCAGAGAGAAAAAAGA---GCAGTGGGA---A
TAGGAGCTATGTTCCTTGGGTTCTTGGGAGCAGCAGGAAGCACTATGGGCGCAGCGTCAATGACGCTGAC
GGTACAGGCCAGACTATTATTGTCTGGTATAGTGCAACAGCAGAACAATTTGCTGAGGGCTATTGAGGCG
CAACAGCATCTGTTGCAACTCACAGTCTGGGGCATCAAGCAGCTCCAGGCAAGAGTCCTGGCTGTGGAAA
GATACCTAAAGGATCAACAGCTCCTGGGGATTTGGGGTTGCTCTGGAAAACTCATTTGCACCACTACTGT
GCCTTGGAATACTAGTTGG---AGTAATAAAACTCATGATCAGATTTGGCAGAACATGACCTGGATGCAG
TGGGAAAGAGAAATTGATAATTACACAAGCGTAATATACACCTTAATTGAAGAATCGCAAATCCAACAAG
AAAAGAATGAACAAGAATTATTGGAATTAGATAAATGGGCAAGTTTGTGGAATTGGTTTGACATAACAAA
CTGGCTGTGGTATATAAAAATATTCATAATGATAGTAGGAAGCTTGGTAGGTTTAAGAATAGTTTTTATT
GTACTTTCTATAGCGAATAGAGTTAGGCAGGGATACTCACCATTATCGTTACAGACCCGCCTCCCA---A
CCCCGAGGGGACCCGACAGGCCCGAAGGAATCGACGAAGAAGGTGGAGAGAGAGACAGAGACGGATCCGG
TCAATCAGTGAATGGATTCTTAGCAATCATCTGGGTCGACCTGCGGAGCCTGTGCCTCTTCAGCTACCAC
CGCTTGAGAGACTTACTCTTGATTGTAACGAGGATTGTGGAACTCCTGGGACGCAGGGGGTGGGAAGTCC
TCAAATATTGGTGGAATCTCCTACAGTATTGGAGTCAGGAACTAAAGAGTAGTGCTGTTAGCTTGCTCAA
TGCCACAGCCATAGCAGTAGCTGAGGGGACAGATAGGGTTATAGAAGTATTACAAAGAGCTGGTAGAGCT
ATTCTCCACATACCTACAAGAATAAGACAGGGCTTGGAAAGGGCTTTGCTA
>DQ410441 
ATGAGAGTGACGGGGATCAGGAAGAATTGTCAGCACTGGTGG------------TGGAAATGGGGCATCA
TGCTCCTTGGGATATTAATGATCTGTAATGCTGAAAAA---GAAAACTTGTGGGTCACAGTCTATTATGG
GGTACCTGTGTGGAAAGAAGCAACCACCACTCTATTTTGTGCATCAGATGCTAAAGCATATGATACAGAG
GTACATAATGTTTGGGCCACACATGCCTGTGTACCCACAGACCCCAACCCACAAGAAATAGTATTGGAAA
ATGTGACAGAAAATTTTAACATGTGGAAAAATAACATGGTAGAACAAATGCATGAGGATATAATTAGTTT
ATGGGATCAAAGCCTAAAGCCATGTGTAAAATTAACCCCACTCTGTGTTACTTTAAATTGCACTGAT---
CTGAAGAATGCT------ACTAATACC------------ACGAGT---AGTATCGAGGGA----------
--------CCGATGGAGGAGGGAGAAATAAAAAATTGCTCTTTCAATATCACCACAAGCATAAGAGATAA
GATACAGAAAGAATATGCACTTTTTTATAAACTTGATGTAATACCAATA------GAAAAA---GAT---
------------------AAT---------ACTAGCTATAGGTTGATAAGTTGTAATACCTCAGTCATTA
CACAGGCCTGTCCAAAGGTATCCTTTGAGCCAATTCCCATACATTATTGTGCCCCGGCTGGTTTTGCGAT
TCTAAAGTGTAACGATAAGAAGTTCAATGGAAAAGGACCATGTACAAATGTCAGCACAGTACAATGTACA
CATGGAATTAGGCCAGTAGTATCAACTCAACTGCTGTTAAATGGCAGTCTAGCAGAAGAAGAGATAGTAA
TTAGATCAGACAATCTCACGGACAATACTAAAAACATAATAGTACAACTGAAGGAACCTATAGAAATGAA
TTGTACAAGACCCAACAACAATACAAGAAAAAGTATACATATAGGACCAGGCAGAGCATTTTATGCAACA
GGAAAAATAATAGGAAATATAAGACAAGCACATTGTAACCTTAGTATAGCAAAGTGGAATAACACTCTAA
AAGAGATAGCTATAAAATTAAGAGAACAATTTCAG---AATAGA---ACAATAGTCTTTAATCAATCCTC
AGGAGGGGACCCAGAAATTGCAATGTTCAGTTTTAATTGTGGAGGGGAATTTTTCTACTGTAATACAACA
CAACTGTTTAATAGTACT------TGGAAT------------ATAACACAACTGTTTAATAGTACTTGGA
AT------AATACTGGGTCA------------------AATAACGGAAATAGC------------ACACT
CACACTCCCATGCAGAATAAAACAAATTATAAACAGGTGGCAGGAAGTAGGAAAAGCAATGTATGCCCCT
CCCATCAGAGGACAAATTAGATGTTCATCAAATATTACGGGGCTGCTATTAACAAGAGAT---GGTGGT-
-----------------ATAAAC---AATAGCGAG------------CGC------GAGATCTTCAGACC
TGGAGGAGGAAATATGAGGGACAATTGGAGAAGTGAATTATATAAATATAAAGTAGTAAGAATTGAACCA
TTAGGAGTAGCACCCACCCCGGCAAAGAGAAGAGTGGTGCAAAGAGAAAAAAGA---GCAGTGGGA---A
TAGGAGCTATGTTCCTTGGGTTCTTGGGAGCAGCAGGAAGCACTATGGGCGCAGCGTCAATGACGCTGAC
GGTACAGGCCAGACTATTATTGTCTGGTATAGTGCAACAGCAGAACAATTTGCTGAGGGCTATTGAGGCG
CAACAGCATCTGTTGCAACTCACAGTCTGGGGCATCAAGCAGCTCCAGGCAAGAGTCCTGGCTGTGGAAA
GATACCTAAAGGATCAACAGCTCCTGGGGATTTGGGGTTGCTCTGGAAAACTCATTTGCACCACTTCTGT
GCCTTGGAATTCTAGTTGG---AGTAATAAAACTCATGATCAGATTTGGCAGAACATGACCTGGATGCAG
TGGGAAAGAGAAATTGATAATTACACAAACGTAATATACACCTTAATTGAAAAATCGCAAATCCAACAAG
AAAAGAATGAACAAGAGTTATTGGAATTAGATAAATGGGCAAGTTTGTGGAATTGGTTTGACATAACAAA
CTGGCTGTGGTATATAAAAATATTCATAATGATAGTAGGAGGCTTGGTAGGTTTAAGAATAGTTTTTATT
GTACTTTCTATAGCGAATAGAGTTAGGCAGGGATACTCACCATTATCGTTACAGACCCGCCTCCCA---A
CCCCGAGGGGACCCGACAGGCCCGAAGGAATCGACGAAGAAGGTGGAGAGAGAGACAGAGACGGATCCGG
TCAATCAGTGAATGGATTCTTAGCACTCATCTGGGTCGACCTGCGGAGCCTGTGCCTCTTCAGCTACCAC
CGCTTGAGAGACTTACTCTTGATTGTAACGAGGATTGTGGAACTCCTGGGACGCAGGGGGTGGGAAGTCC
TCAAATATTGGTGGAATCTCCTACAGTATTGGAGTCAGGAACTAAAGAGTAGTGCTGTTAGCTTGCTCAA
TGCCACAGCCATAGCAGTAGCTGAGGGGACAGATAGGGTTATAGACGCATTACAAAGAGCTTGTAGAGCT
ATTCTCCACATACCTAGAAGAATAAGACAGGGCTTGGAAAGGGCTTTGCTA
>AY835771 
ATGAGAGTGAAGGGGATCAGGAGGAATTGTCAGCAC---TTG------------TGGAGATGGGGCACCA
TGCTCCTTGGGATATTGATGATCTGTAGTGCTACA------GAAAAATTGTGGGTCACAGTCTATTATGG
GGTACCTGTGTGGAAAGAAGCAAACACCACTCTTTTTTGTGCATCAGATGCTAAAGCATATGATACAGAG
GTACATAATGTCTGGGCCACACATGCCTGTGTACCCACAGACCCCAACCCACAAGAAGTAGTATTGGTAA
ATGTGACAGAAAATTTTAACATGTGGAAAAATAACATGGTAGAACAGATGCATGAGGATATAATCAGTTT
ATGGGATCAAAGCCTAAAGCCATGTGTAAAATTAACCCCACTCTGTGTCACTTTAAATTGCACTGAT---
TGGAAGAATGCT------ACTAATACC------------AATAGT---AGTAGAGAGGTA----------
--------ACGATGGAGAGAGGAGAAATAAAAAACTGCTCTTTCAATATCACCACAAGCATGAGAGATAA
GATGCAGAAAGTATATGCACTTTTTTATAAACTTGATGTAGTACCAATA------GATAAT---GAT---
------------------AATGATAGTAATACCAGCTATAGGTTGATAAGTTGTAACACCTCAGTCATTA
CACAGGCCTGTCCAAAGGTATCCTTTGAGCCAATTCCCATACATTATTGTGCCCCGGCTGGTTTTGCGAT
TATAAAGTGTAAAGATAAGAAGTTCAATGGAACAGGACCATGTAAAAATGTCAGCACAGTACAATGTACA
CATGGAATTAGGCCAGTAGTATCAACTCAACTGCTGTTAAATGGCAGTCTAGCAGAAGAAGAGGTAGTAA
TTAGATCTGCCAAATTCTCGGACAATACTAAAACCATAATAGTACAGCTGAACGAATCTGTAGAAATTAA
TTGTATAAGACCCAACAACAATACAAGAAAAAGTATAACTATAGGACCAGGGAGAGCATTTTATACAACA
GGAGATATAATAGGAGATATAAGACAAGCACATTGTAACCTTAGTAGAACAGAATGGAATAACACTTTGA
TACAGATAGTTGAAAAATTAAGAGAACAATTTAGG---AATAAA---ACAATAGCCTTTAATCGATCCTC
AGGAGGGGACCCAGAAATTGTAATGCACAGCTTTAATTGTGGAGGAGAATTTTTCTACTGTAATACAACA
CAACTGTTTAATAGTACT------TGGAAT------------------------GTAACTGGTACTTGGA
ATGTT---ACTGCAAGGTCA------------------AATTACACTGGAGGAAATGAC------AATAT
CACACTCCCATGCAGAATAAAACAAATTATAAACATGTGGCAGGAAGTAGGAAAAGCAATGTATGCCCCT
CCCATCAGCGGACAAATTAGATGTTCATCAAATATTACAGGGCTGCTGTTAACAAGAGAT---GGTGGT-
-----------------AACGAG---AGCGAGACCACC---------ACC------GAGACCTTCAGACC
TGGAGGAGGAGATATGAGGGACAATTGGAGAAGTGAATTATATAGATATAAAGTAGTAAAAATTGAACCA
TTAGGAGTAGCGCCCACCAAGGCGAAGAGAAGAGTGGTGCAGAGAGAGAAAAGA---GCAGTGGGA---A
TAGGAGCTAAGTTCCTTGGGTTCTTGGGAGCAGCAGGAAGCACTATGGGCGCAGCGTCACTGACGCTGAC
GGTACAGGCCAGACAATTATTGTCTGGTATAGTGCAACAGCAGAGCAATTTGCTGAGAGCTATTGAGGCG
CAACAGCATCTGTTGCAACTCACAGTCTGGGGCATCAAGCAGCTCCAGGCAAGAGTCCTGGCTGTGGAAA
GATACCTAAAGGATCAACAGCTCCTGGGGATTTGGGGTTGCTCTGGAAAACTCATTTGCACCACTACTGT
GCCTTGGAATGCTAGTTGG---AGTAATAAAAATCTGAGTCAAATTTGGGATAACATGACCTGGATGGAG
TGGGAAAGAGAAATTGACAATTACACAAGCTTAATATACACCTTAATTGAAGAATCGCAAAACCAACAAG
AAAAGAATGAACAAGAATTATTGGAATTGGATAAATGGGCAAGTTTGTGGAATTGGTTTAACATAACACA
ATGGCTGTGGTATATAAAAATATTCATAATGATAGTAGGAGGCTTGGTAGGTTTAAGAATAGTTTTTGCT
GTACTTTCTATAGTGAATAGAGTTAGGCAGGGATACTCACCATTATCGTTGCAGACCCGCCTCCCA---A
GCCAGAGGGGACCCGACAGGCCCGAAGGAATCGAAGAAGAAGGTGGAGAGAGAGACAGAGACGGATCCGT
CAGATTAGTGGATGGCTTCTTAGCACTTATCTGGGACGACCTGCGGAGCCTGTGCCTCTTCAGCTACCAC
CGCTTGAGAGACTTACTCTTGATTGTAACGAGGATTGTGGAACTTCTGGGACGCAGGGGGTGGGAAATCC
TCAAATATTGGTGGAATCTCCTGCAGTATTGGAGTCAGGAACTAAAGAATAGTGCTGTTAGCTTGTTTGA
TGCCTTAGCCATAGCAGTAGCTGAGGGGACAGATAGGGTTATAGAAGTATTACAAAGAGCTTGTAGAGCT
ATTCTCCACATACCTAGAAGAATAAGACAGGGCTTGGAAAGGGCTTTGCTA
>EU807760 
ATGAGAGTGAAGGGGAGCAGGAGGAATTATCAGCAC---TTG------------TGGAGATGGGGCATCA
TGCTCCTTGGGATGTTAATGATCTGTAATGCTGCA------GAGAAATTGTGGGTCACAGTCTATTATGG
GGTACCTGTGTGGAAAGAAGCGACCACCACTCTATTTTGTGCATCAGATGCTAGAGCATATGATACAGAG
GTACATAATGTTTGGGCCACACATGCCTGTGTACCCACAGACCCCAACCCACAAGAAGTAGTATTGGAAA
ATGTGACAGAAAATTTTAACATGTGGAAAAATAACATGGTAGAACAGATGCATGAGGATATAATCAGTCT
ATGGGATCAAAGTCTAAAGCCATGTGTAAAATTAACCCCACTCTGTATTACTTTAAATTGCACTGAT---
TTGAGGAATGCT------ACTAATACC------------ACTAGT---AGTAGTGGGGGA----------
--------ACGATGGGGGGAGGAGAAATAAAAAATTGCTCTTTCAATATCACCACAAGCATAAAAGGTAA
GATGCAGAAAGAATATGCACTTTTTTATAGTCTTGATGTAATACCAATA------GATAAT---GAT---
------------------AAT---------ACTAGTTATAGGTTGAGAAGTTGTAACACCTCAGTCATTA
CACAGGCCTGTCCAAAGGTATCCTTTGAGCCAATTCCCATACATTATTGTGCCCCGGCTGGTTTTGCGAT
TCTAAAGTGTAAAGATAAAAAGTTCAATGGAACAGGACCATGTGCAAATGTCAGCACAGTACAATGTACA
CATGGAATTAAGCCAGTAGTATCAACTCAACTGCTGTTAAATGGCAGTCTAGCAGAAGGAGAGGTAGTAA
TTAGATCCTATAATTTCACGGACAATGCTAAAATCATAATAGTACAGCTGAATGAATCTGTAGAAATTAA
CTGTACAAGACCCAACAACAATACAAGAAAAAGTATACATATAGGACAAGGCAGGGCACTTTATGCAACA
GGAGAAATAATAGGAGATATAAGACAAGCACATTGTAATCTTAGTATAACAGAATGGAATAACACTTTAA
AACGGATAGTTGTAAAATTAAGAGAACAATTTGAG---AATAGA---ACAATAGTCTTTAATCAATCCTC
AGGAGGGGACCTAGAAATTGTAATGCACAGTTTTACTTGTGGAGGGGAATTTTTCTACTGTAATACATCA
CAACTGTTTAATAGTACT------TGGCCT------------------------TATAATAGTACTTGGC
CTGGT---ACTGAAGGGTCA------------------AATAACACTGAAGAA------------AAAAT
CACACTCCCATGCAGAATAAAACAAATTATAAACATGTGGCAGGAGGTAGGAAAAGCGATGTATGCCCCT
CCCATCAGAGGACAAATTAAATGTATATCAAATATTACAGGACTGCTATTAACAAGAGAT---GGTGGT-
-----------------AAGAAC---AAGAACGGG------------ACC------GAGACCTTCAGACC
TGGAGGAGGAGATATGAGGGACAATTGGAGAAGTGAATTATATAAATATAAAGTAGTAAAAATTGAACCA
TTAGGAGTAGCACCCACCAAGGCAAAGAGAAGAGTGGTGCAGAGAGAAAAAAGA---GCATTGGGA---A
TAGGAGCTGTGTTCCTTGGGTTCTTGGGAGCAGCAGGAAGCACTATGGGCGCAGCGTCAATGACGCTGAC
GGTACAAGCCAGACTATTATTGTCTGGTATAGTGCAACAGCAGAACAATTTGCTGAGGGCTATTGAGGCG
CAACAGCATCTGTTGCAACTCACAGTCTGGGGCATCAAGCAGCTCCAGGCAAGAGTCCTGGCTGTGGAAA
GATACCTAAAGGATCAACAGCTCCTGGGGATTTGGGGTTGCTCTGGAAAACTCATTTGTACCACTGCGGT
GCCTTGGAACACTAGTTGG---AGTAATAAATCTCTGGATCAGATTTGGCATAACATGACCTGGATGGAG
TGGGAAAGAGAAATTGATAATTACACAAGCTTAATATACACCCTAATTGAAGAATCGCAGAACCAACAAG
AAAAGAATGAACAAGAATTATTGGAATTAGATAAATGGGCAAGTTTGTGGAATTGGTTTGACATAACAAA
ATGGCTGTGGTATATAAAAATATTCATAATGATAGTAGGGGGCTTGGTAGGTTTAAGAATAGTTTTTACT
GTACTTTCTATAGTGAATAGGGTTAGGCAGGGATACTCACCATTATCGTTTCAGACCCGCATCCCA---G
CCTCGAGGGGACCCGACAGGCCCGAAGGAATCGAAGAAGAAGGTGGAGAGAGAGACAGAGACAGATCCGG
TCAATCAGTGAACTCATTCTTAACACTTATCTGGGTCGATCTGCAGAGCCTGTGCCTCTTCAGCTACCAC
CGCTTGAGAGACTTACTCTTGATTGTAACGAGGATTGTGGAACTTCTGGGACGCAGGGGGTGGGAACTCC
TCAAATACTGGTGGAATCTCCTACAGTATTGGAGTCAGGAACTAAAGAATAGTGCTGTTAGCTTGCTCAA
TGCCACAGCCATAGCAGTAGCTGAGGGGACAGATAGGATTATAGAAGTATTACAAAGAGCTTATAGAGTT
ATTCTCCACATACCTACAAGAATAAGACAGGGCTTAGAAAGGGCTTTGCTA
>DQ410192 
ATGAGAGTGACGGGGATCAGGAGGAATTGTCAGCAC---TTG------------TGGAGATGGGGCATCA
TGCTCCTTGGGATGTTAATGATCTGTAATGCTGCA------GAGAAATTGTGGGTCACAGTCTATTATGG
GGTACCTGTGTGGAAAGAAGCAACCACCACTCTATTTTGTGCATCAGATGCTAGAGCATATGATACAGAG
GTACATAATGTTTGGGCCACACATGCCTGTGTACCCACAGACCCCAACCCACAAGAAGTAGTATTGGAAA
ATGTGACAGAAAATTTTAACATGTGGAAAAATAACATGGTAGAACAGATGCATGAGGATATAATCAGTCT
ATGGGATCAAAGTCTAAAGCCATGTGTAAAATTAACCCCACTCTGTGTTACTTTAAATTGCACTGAT---
TTGAGGAATGCT------ACTAATACC------------ACTAGT---AGTAGTGGGAGA----------
--------ACGATGGGGGGAGGAGAAATAAAAAATTGCTCTTTCAATATCACCACAAGCATAAAAGGTAA
GATGCAGAAAGAATATGCACTTTTTTATAGTCTTGATGTAATACCAATA------GATAAT---GAT---
------------------AAT---------ACTAGTTATAGGTTGAGAAGTTGTAACACCTCAGTCATTA
CACAGGCCTGTCCAAAGGTATCCTTTGAGCCAATTCCCATACATTATTGTGCCCCGGCTGGTTTTGCGAT
TCTAAAGTGTAAAGATAAAAAGTTCAATGGAACAGGACCATGTGCAAATGTCAGCACAGTACAATGTACA
CATGGAATTAGGCCAGTAGTATCAACTCAACTGCTGTTAAATGGCAGTCTAGCAGAAGGAGAGGTAGTAA
TTAGATCCTATAATTTCACGGACAATGCTAAAATCATAATAGTACAGCTGAATGAATCTGTAGAAATTGA
ATGTACAAGACCCAACAACAATACAAGAAAAAGTATACATATAGGACAAGGCAGGACACTTTATGCAACA
GGAGAAATAATAGGAGATATAAGACAAGCACATTGTAATCTTAGTATAACAGAATGGAATAACACTTTAA
AACAGATAGTTGTAAAATTAAGAGAACAATTTGAG---AATAGA---ACAATAGTCTTTAATCAATCCTC
AGGAGGGGACCTAGAAATTGTAATGCACAGTTTTACTTGTGGAGGGGAATTTTTCTACTGTAATACAACA
CAACTGTTTAATAGTACT------TGGCCT------------------------TATAATAGTACTTGGC
CTGGT---ACTGAAGGGTCA------------------AATAACACTGAAGAAAAT------------AT
CACACTCCCATGCAGAATAAAACAAATTATAAACATGTGGCAGGAGGTAGGAAAAGCAATGTATGCCCCT
CCCATCAGAGGACAAATTAGATGTATATCAAATATTACAGGACTGCTATTAACAAGAGAT---GGTGGT-
-----------------AAGAAC---GAGAACGAG------------ACC------GAGACCTTCAGACC
TGGAGGAGGAGATATGAGGGACAATTGGAGAAGTGAATTATATAAATATAAAGTAGTAAAAATTGAACCA
TTAGGAGTAGCACCCACCAAGGCAAAGAGAAGAGTGGTGCAGAGAGAAAAAAGA---GCATTGGGA---A
TAGGAGCTGTGTTCCTTGGGTTCTTGGGAGCAGCAGGAAGCACTATGGGCGCAGCGTCAATGACGCTGAC
GGTACAAGCCAGACTATTATTGTCTGGTATAGTGCAACAGCAGAACAATTTGCTGAGGGCTATTGAGGCG
CAACAGCATCTGTTGCAACTCACAGTCTGGGGCATCAAGCAACTCCAGGCAAGAGTCCTGGCTGTGGAAA
GATACCTAAAGGATCAACAGCTCCTGGGGATTTGGGGTTGCTCTGGAAAACTCATTTGTACCACTGCGGT
GCCTTGGAACACTAGTTGG---AGTAATAAATCTCTGGATCAGATTTGGCATAACATGACCTGGATGGAG
TGGGAAAGAGAAATTGATAATTACACAAGCTTAATATACACCCTAATTGAAGAATCGCAGAACCAACAAG
AAAAGAATGAACAAGAATTATTGGAATTAGATAAATGGGCAAGTTTGTGGAATTGGTTTGACATAACAAA
ATGGCTGTGGTATATAAAAATATTCATAATGATAGTAGGGGGCTTGGTAGGTTTAAGAATAGTTTTTACT
GTACTTTCTATAGTGAATAGAGTTAGGCAGGGATACTCACCATTATCGTTTCAGACCCGCATCCCA---A
CCTCGAGGGGACCCGACAGGCCCGAAGGAATCAAAGAAGAAGGTGGAGAGAGAGACAGAGACAGATCCGG
TCAATCAGTGGACTCATTCTTGACACTTATCTGGGTCGATCTGCAGAGCCTGTGCCTCTTCAGCTACCAC
CGCTTGAGAGACTTACTCTTGATTGTAACGAGGATTGTGGAACTTCTGGGACGCAGGGGGTGGGAACTCC
TCAAATACTGGTGGAATCTCCTACAGTATTGGAGTCAGGAACTAAAGAATAGTGCTGTTAGCTTGCTCAA
TGCCACAGCCATAGCAGTAGCTGAGGGGACAGATAGGATTATAGAAGTATTACAAAGAGCTTATAGAGCT
ATTCTCCACATACCTACAAGAATAAGACAGGGCTTAGAAAGGGCTTTGCTA
>DQ410191 
ATGAGAGTGACGGGGATCAGGAGGAATTGTCAGCAC---TTG------------TGGAGATGGGGCATCA
TGCTCCTTGGGATGTTAATGATCTGTAATGCTGCA------GAGAAATTGTGGGTCACAGTCTATTATGG
GGTACCTGTGTGGAAAGAAGCAACCACCACTCTATTTTGTGCATCAGATGCTAGAGCATATGATACAGAG
GTACATAATGTTTGGGCCACACATGCCTGTGTACCCACAGACCCCAACCCACAAGAAGTAGTATTGGAAA
ATGTGACAGAAAATTTTAACATGTGGAAAAATAACATGGTAGAACAGATGCATGAGGATATAATCAGTCT
ATGGGATCAAAGTCTAAAGCCATGTGTAAAATTAACCCCACTCTGTGTTACTTTAAATTGCACTGAT---
TTGAGGAATGCT------ACTAATACC------------ACTAGT---AGTAGTGGGAGA----------
--------ACGATGGGGGGAGGAGAAATAAAAAATTGCTCTTTCAATATCACCACAAGCATAAAAGGTAA
GATGCAGAAAGAATATGCACTTTTTTATAGTCTTGATGTAATACCAATA------GATAAT---GAT---
------------------AAT---------ACTAGTTATAGGTTGAGAAGTTGTAACACCTCAGTCATTA
CACAGGCCTGTCCAAAGGTATCCTTTGAGCCAATTCCCATACATTATTGTGCCCCGGCTGGTTTTGCGAT
TCTAAAGTGTAAAGATAAAAAGTTCAATGGAACAGGACCATGTGCAAATGTCAGCACAGTACAATGTACA
CATGGAATTAGGCCAGTAGTATCAACTCAACTGCTGTTAAATGGCAGTCTAGCAGAAGGAGAGGTAGTAA
TTAGATCCTATAATTTCACGGACAATGCTAAAATCATAATAGTACAGCTGAATGAATCTGTAGAAATTGA
ATGTACAAGACCCAACAACAATACAAGAAAAAGTATACATATAGGACAAGGCAGGACACTTTATGCAACA
GGAGAAATAATAGGAGATATAAGACAAGCACATTGTAATCTTAGTATAACAGAATGGAATAACACTTTAA
AACAGATAGTTGTAAAATTAAGAGAACAATTTGAG---AATAGA---ACAATAGTCTTTAATCAATCCTC
AGGAGGGGACCTAGAAATTGTAATGCACAGTTTTACTTGTGGAGGGGAATTTTTCTACTGTAATACAACA
CAACTGTTTAATAGTACT------TGGCCT------------------------TATAATAGTACTTGGC
CTGGT---ACTGAAGGGTCA------------------AATAACACTGAAGAAAAT------------AT
CACACTCCCATGCAGAATAAAACAAATTATAAACATGTGGCAGGAGGTAGGAAAAGCAATGTATGCCCCT
CCCATCAGAGGACAAATTAGATGTATATCAAATATTACAGGACTGCTATTAACAAGAGAT---GGTGGT-
-----------------AAGAAC---GAGAACGAG------------ACC------GAGACCTTCAGACC
TGGAGGAGGAGATATGAGGGACAATTGGAGAAGTGAATTATATAAATATAAAGTAGTAAAAATTGAACCA
TTAGGAGTAGCCCCCACCAAGGCAAAGAGAAGAGTGGTGCAGAGAGAAAAAAGA---GCATTGGGA---A
TAGGAGCTGTGTTCCTTGGGTTCTTGGGAGCAGCAGGAAGCACTATGGGCGCAGCGTCAATGACGCTGAC
GGTACAAGCCAGACTATTATTGTCTGGTATAGTGCAACAGCAGAACAATTTGCTGAGGGCTATTGAGGCG
CAACAGCATCTGTTGCAACTCACAGTCTGGGGCATCAAGCAACTCCAGGCAAGAGTCCTGGCTGTGGAAA
GATACCTAAAGGATCAACAGCTCCTGGGGATTTGGGGTTGCTCTGGAAAACTCATTTGTACCACTGCGGT
GCCTTGGAACACTAGTTGG---AGTAATAAATCTCTGGATCAGATTTGGCATAACATGACCTGGATGGAG
TGGGAAAGAGAAATTGATAATTACACAAGCTTAATATACACCCTAATTGAAGAATCGCAGAACCAACAAG
AAAAGAATGAACAAGAATTATTGGAATTAGATAAATGGGCAAGTTTGTGGAATTGGTTTGACATAACAAA
ATGGCTGTGGTATATAAAAATATTCATAATGATAGTAGGGGGCTTGGTAGGTTTAAGAATAGTTTTTACT
GTACTTTCTATAGTGAATAGAGTTAGGCAGGGATACTCACCATTATCGTTTCAGACCCGCATCCCA---A
CCTCGAGGGGACCCGACAGGCCCGAAGGAATCAAAGAAGAAGGTGGAGAGAGAGACAGAGACAGATCCGG
TCAATCAGTGGACTCATTCTTGACACTTATCTGGGTCGATCTGCAGAGCCTGTGCCTCTTCAGCTACCAC
CGCTTGAGAGACTTACTCTTGATTGTAACGAGGATTGTGGAACTTCTGGGACGCAGGGGGTGGGAACTCC
TCAAATACTGGTGGAATCTCCTACAGTATTGGAGTCAGGAACTAAAGAATAGTGCTGTTAGCTTGCTCAA
TGCCACAGCCATAGCAGTAGCTGAGGGGACAGATAGGATTATAGAAGTATTACAAAGAGCTTATAGAGCT
ATTCTCCACATACCTACAAGAATAAGACAGGGCTTAGAAAGGGCTTTGCTA
>DQ410193 
ATGAGAGTGAAGGGGATCAGGAGGAATTATCAGCAC---TTG------------TGGAGATGGGGCATCA
TGCTCCTTGGGATGTTAATGATCTGTAATGCTGCA------GAGAAATTGTGGGTCACAGTCTATTATGG
GGTACCTGTGTGGAAAGAAGCAACCACCACTCTATTTTGTGCATCAGATGCTAGAGCATATGATACAGAG
GTACATAATGTTTGGGCCACACATGCCTGTGTACCCACAGACCCCAACCCACAAGAAGTAGTATTGGAAA
ATGTGACAGAAAATTTTAACATGTGGAAAAATAACATGGTAGAACAGATGCATGAGGATATAATCAGTCT
ATGGGATCAAAGTCTAAAGCCATGTGTAAAATTAACCCCACTCTGTGTTACTTTAAATTGCACTGAT---
TTGAGGAATGCT------ACTAATACC------------ACTAGT---AGTAGTGGGGGA----------
--------ACGATGGGGGGAGGAGAAATAAAAAATTGCTCTTTCAATATCACCACAAGCATAAAAGGTAA
GATGCAGAAAGAATATGCACTTTTTTATAGTCTTGATGTAATACCAATA------GATAAT---GAT---
------------------AAT---------ACTAGTTATAGGTTGAGAAGTTGTAACACCTCAGTCATTA
CACAGGCCTGTCCAAAGGTATCCTTTGAGCCAATTCCCATACATTATTGTGCCCCGGCTGGTTTTGCGAT
TCTAAAGTGTAAAGATAAAAAGTTCAATGGAACAGGACCATGTGCAAATGTCAGCACAGTACAATGTACA
CATGGAATTAGGCCAGTAGTATCAACTCAACTGCTGTTAAATGGCAGTCTAGCAGAAGGAGAGGTAGTAA
TTAGATCCTATAATTTCACGGACAATGCTAAAATCATAATAGTACAGCTGAATGAATCTGTAGAAATTGA
ATGTACAAGACCCAACAACAATACAAGAAAAAGTATACATATAGGACAAGGCAGGACACTTTATGCAACA
GGAGAAATAATAGGAGATATAAGACAAGCACATTGTAATCTTAGTATAACAAAATGGAATAACACTTTAA
AACAGATAGTTGTAAAATTAAGAGAACAATTTGAG---AATAGA---ACAATAGTCTTTAATCAATCCTC
AGGAGGGGACCTAGAAATTGTAATGCACAGTTTTACTTGTGGAGGGGAATTTTTCTACTGTAATACAACA
CAACTGTTTAATAGTACT------TGGCCT------------------------TATAATAGTACTTGGC
CTGGT---ACTGAAGGGTCA------------------AATAACACTGAAGGAAAT------------AT
CACACTCCCATGCAGAATAAAACAAATTATAAACATGTGGCAGGAGGTAGGAAAAGCAATGTATGCCCCT
CCCATCAGAGGACAAATTAGATGTATATCAAATATTACAGGACTGCTATTAACAAGAGAT---GGTGGT-
-----------------AAGAAC---GAGAACAGG------------ACC------GAGACCTTCAGACC
TGGAGGAGGAGATATGAGGGACAATTGGAGAAGTGAATTATATAAATATAAAGTAGTAAAAATTGAACCA
TTAGGAGTAGCACCCACCAAGGCAAAGAGAAGAGTGGTGCAGAGAGAAAAAAGA---GCATTGGGA---A
TAGGAGCTGTGTTCCTTGGGTTCTTGGGAGCAGCAGGAAGCACTATGGGCGCAGCGTCAATGACGCTGAC
GGTACAAGCCAGACTATTATTGTCTGGTATAGTGCAACAGCAGAACAATTTGCTGAGGGCTATTGAGGCG
CAACAGCATCTGTTGCAACTCACAGTCTGGGGCATCAAGCAACTCCAGGCAAGAGTCCTGGCTGTAGAAA
GATACCTAAAGGATCAACAGCTCCTGGGGATTTGGGGTTGCTCTGGAAAACTCATTTGTACCACTGCGGT
GCCTTGGAACACTAGTTGG---AGTAATAAATCTCTGGATCAGATTTGGCATAACATGACCTGGATGGAG
TGGGAAAGAGAAATTGATAATTACACAAGCTTAATATACACCCTAATTGAAGAATCGCAGAACCAACAAG
AAAAGAATGAACAAGAATTATTGGAATTAGATAAATGGGCAAGTTTGTGGAATTGGTTTGACATAACAAA
ATGGCTGTGGTATATAAAAATATTCATAATGATAGTAGGGGGCTTGGTAGGTTTAAGAATAGTTTTTACT
GTACTTTCTATAGTGAATAGAGTTAGGCAGGGATACTCACCATTATCGTTTCAGACCCGCATCCCA---G
CCTCGAGGGGACCCGACAGGCCCGAAGGAATCAAAGAAGAAGGTGGAGAGAGAGACAGAGACAGATCCGG
TCAATCAGTGAACTCATTCTTGACACTTATCTGGGTCGATCTGCAGAGCCTGTGCCTCTTCAGCTACCAC
CGCTTGAGAGACTTACTCTTGATTGTAACGAGGATTGTGGAACTTCTGGGACGCAGGGGGTGGGAACTCC
TCAAATACTGGTGGAATCTCCTACAGTATTGGAGTCAGGAACTAAAGAATAGTGCTGTTAGCTTGCTCAA
TGCCACAGCCATAGCAGTAGCTGAGGGGACAGATAGGATTATAGAAGTATCACAAGGAGCTTATAGAGCT
ATTCTCCACATACCTACAAGAATAAGACAGGGCTTAGAAAGGGCTTTGCTA
>AY247225 
ATGAGAGTGAAGGAGATCAGGAGGAATTATCAGCAC---TTG------------TGGAGATGGGGCACGA
TGCTCCTTGGGATGTTAATGATCTGTAGTGCTGCA------GAACAATTGTGGGTCACAGTCTATTATGG
GGTACCTGTGTGGAAAGAAGCAACCACCACTCTATTTTGTGCATCAGATGCTAAAGCATATGATACAGAG
GTACATAATGTTTGGGCCACACATGCCTGTGTACCCACAGACCCCAACCCACAAGAAGTAGGATTGGAAA
ATGTGACAGAAAATTTTAACATGTGGAAAAATAATATGGTAGAACAGATGCATGAGGATATAATCAGTTT
ATGGGATCAAAGCCTAAAGCCATGTGTAAAATTAACCCCACTCTGTGTTACTTTAAATTGCACTGATTAT
TTGGGGAATGTTACTAATACTAATACC------------ACTAGT---AGTAGCGGGGGA----------
--------ACGATGGAGAAAGGAGAAATAAAAGAATGCTCTTTCAATATCACCACAAGCATAAGAGATAA
GGTGCAGAAAGAATATGCACTTTTTTATAAACTTGATGTAGTACCAATA------GATGAT---GAT---
------------------AAT---------ACTAGCTATAGGTTGATAAGTTGTAACACCTCAGTCATTA
CACAGGCCTGTCCAAAGATATCCTTTGAGCCAATTCCCATACATTATTGTGCCCCGGCTGGTTTTGCGAT
TCTAAAGTGTAAAGATAAGAAGTTCAATGGAAAAGGATCATGTACAAATGTCAGCACAGTACAATGTACA
CATGGAATTAGGCCAGTAGTATCAACTCAACTGCTGTTAAATGGCAGTCTAGCAGAAGAAGAGGTAGTAA
TTAGATCTGAAAATTTCACAAACAATGCTAAAACCATAATAGTACAGCTGAACGAATCTGTAGTAATTAA
TTGTACAAGACCCAACAACAATACAAGAAAAAGTATACATATAGGACCAGGGAGAGCATTTTATACAACA
GGAGAAATAATAGGAAATATAAGACAAGCACATTGTAACCTTAGTAGAGCAGAATGGAATAAAACTTTAG
AACAGATAGTTGGAAAATTAAGAGAACAATTTGGG---AATAAA---ACAATAGTCTTTAATCAATCCTC
AGGAGGGGACCCAGAAATTGTAACGCACAGTTTTAATTGTGGAGGGGAATTTTTCTACTGTAATACAACA
CAACTGTTTAATAGTACT------TGGACT------------------------------------TGGA
ATGGT---ACTGAAGGGTTA------------------AATAACACTGAAGGAAAT------------AT
CACACTCCCATGCAGAATAAAACAAATTGTAAACATGTGGCAGGAAGTAGGGAAAGCAATGTATGCCCCT
CCCATCAGAGGACAAATTAGATGTTCATCAAATATTACAGGGCTGCTATTAACAAGAGAT---GGAGGT-
-----------------AATAAC---GAGAACGGGACCGAGAACGGGACC------GAGATCTTCAGACC
TGGAGGAGGAGATATGAGGGACAATTGGAGAAGTGAATTATATAAATATAAAGTAGTAAAAATTGAACCA
TTAGGAGTAGCACCCACCAGGGCAAAGAGAAGAGTGGTGCAGAGAGAAAAAAGA---GCAGTGGGA---A
TAGGAGCTGTGTTCCTTGGGTTCTTGGGAGCAGCAGGAAGCACTATGGGCGCAGCGTCAATAACGCTGAC
GGTACAGGCCAGACTATTATTGTCTGGTATAGTGCAACAGCAGAACAATTTGCTGAGGGCTATTGAGGCG
CAACAGCATCTGTTGCAACTCACAGTCTGGGGCATCAAGCAGCTCCAGGCAAGAGTCCTGGCTGTGGAAA
GATACCTAAAGGATCAACAGCTCCTGGGGATTTGGGGTTGCTCTGGAAAACTCATTTGCACCACTGCTGT
GCCTTGGAATGCTAGTTGG---AGTAATAAATCTCTGAATGAGATTTGGGATAACATGACCTGGATGGAG
TGGGAAAGAGAAATTAACAATTACACAGGCTTAATATACAACTTAATTGAAGAATCGCAGAACCAACAAG
AAAAGAATGAGCAAGAATTATTGGAGTTAGATAAATGGGCAAATTTGTGGACTTGGTTTGACATAACAAA
CTGGCTGTGGTATATAAAAATATTCATAATGATAGTAGGAGGCTTGATAGGTTTAAGAATAGTTTTTACT
GTACTTTCTATAGTGAATAGAGTTAGGCAGGGATACTCACCATTATCGTTTCAGACCCGCCTCCCA---G
CCCCGAGGGGACCCGACAGGCCCGAAGGAATCGAAGAAGAAGGTGGAGAGAGAGACAGAGACAGATCCGG
TCCATTAGTGGATGGATTCTTAGCACTTATCTGGGTCGACCTGCGGAGCCTGTGCCTCTTCAGCTACCAC
CGCTTGAGAGACTTACTCTTGATTGTAACGAGGATTGTGGAACTTCTGGGACGCAGGGGGTGGGAAGTCC
TCAAAATTTGGTGGAATCTCCTACAGTATTGGAGTCAGGAACTAAAGAATAGTGCTGTTAGCTTGTTCAA
TGCCATAGCCATAGCAGTAGCTGAGGGGACAGATAGGGTTATAGAAGCATTACAAAGAGCTTATAGAGCT
ATTCTACACATACCTACAAGAATAAGACAGGGCTTGGAAAGGGCTTTGCTA
>U63632 
ATGAGAGTGAAGGGGATCAGGAAGAGTTATCAGTAC---TTG------------TGGAAAGGGGGCACCT
TGCTCCTTGGGATATTAATGATCTGTAGTGCTGTA------GAAAAGTTGTGGGTCACAGTCTATTATGG
GGTACCTGTGTGGAAAGAAGCAACCACCACTCTATTTTGTGCATCAGATGCTAAAGCATATGATACAGAG
GTACATAATGTTTGGGCCACACATGCCTGTGTACCCACAGACCCCAACCCACAAGAAGTAGTATTGGAAA
ATGTAACAGAACATTTTAACATGTGGAAAAATAACATGGTAGAACAGATGCAGGAGGATATAATCAGTTT
ATGGGATCAAAGCCTAAAGCCATGTGTAAAATTAACCCCACTCTGTGTTACTTTAAATTGCAAGGAT---
---GTGAATGCT------ACTAATACC------------ACTAAT---GATAGCGAGGGA----------
--------ACGATGGAGAGAGGAGAAATAAAAAACTGCTCTTTCAATATCACCACAAGCATAAGAGATGA
GGTGCAGAAAGAATATGCTCTTTTTTATAAACTTGATGTAGTACCAATA------GATAAT---AAT---
------------------AAT---------ACCAGCTATAGGTTGATAAGTTGTGACACCTCAGTCATTA
CACAGGCCTGTCCAAAGATATCCTTTGAGCCAATTCCCATACATTATTGTGCCCCGGCTGGTTTTGCGAT
TCTAAAGTGTAATGATAAGACGTTCAATGGAAAAGGACCATGTAAAAATGTCAGCACAGTACAATGTACA
CATGGAATTAGGCCAGTAGTATCAACTCAACTGCTGCTAAATGGCAGTCTAGCAGAAGAAGAGGTAGTAA
TTAGATCTGACAATTTCACGAACAATGCTAAAACCATAATAGTACAGCTGAAAGAATCTGTAGAAATTAA
TTGTACAAGACCCAACAACAATACAAGAAAAAGTATACATATAGGACCAGGGAGAGCATTTTATACTACA
GGAGAAATAATAGGAGATATAAGACAAGCACATTGTAACATTAGTAGAGCAAAATGGAATGACACTTTAA
AACAGATAGTTATAAAATTAAGAGAACAATTTGAG---AATAAA---ACAATAGTCTTTAATCACTCCTC
AGGAGGGGACCCAGAAATTGTAATGCACAGTTTTAATTGTGGAGGAGAATTTTTCTACTGTAATTCAACA
CAACTGTTTAATAGTACT------TGGAAT---------------------------------------A
ATAAT---ACTGAAGGGTCA------------------AATAACACTGAAGGAAAT---------ACTAT
CACACTCCCATGCAGAATAAAACAAATTATAAACATGTGGCAGGAAGTAGGAAAAGCAATGTATGCCCCT
CCCATCAGAGGACAAATTAGATGTTCATCAAATATTACAGGGCTGCTATTAACAAGAGAT---GGTGGT-
-----------------ATTAAT---GAGAATGGG------------ACC------GAGATCTTCAGACC
TGGAGGAGGAGATATGAGGGACAATTGGAGAAGTGAATTATATAAATATAAAGTAGTAAAAATTGAACCA
TTAGGAGTAGCACCCACCAAGGCAAAGAGAAGAGTGGTGCAAAGAGAAAAAAGA---GCAGTGGGA---A
TAGGAGCTGTGTTCCTTGGGTTCTTGGGAGCAGCAGGAAGCACTATGGGCGCAGCGTCAATGACACTGAC
GGTACAGGCCAGACTATTATTGTCTGGTATAGTGCAACAGCAGAACAATTTGCTGAGGGCTATTGAGGCG
CAACAGCGTATGTTGCAACTCACAGTCTGGGGCATCAAGCAGCTCCAGGCAAGAGTCCTGGCTGTGGAAA
GATACCTAGGGGATCAACAGCTCCTGGGGATTTGGGGTTGCTCTGGAAAACTCATTTGCACCACTGCTGT
GCCTTGGAATGCTAGTTGG---AGTAATAAATCTCTGGATAGGATTTGGAATAACATGACCTGGATGGAG
TGGGAAAGAGAAATTGACAATTACACAAGCGAAATATACACCCTAATTGAAGAATCGCAGAACCAACAAG
AAAAGAATGAACAAGAATTATTGGAATTAGATAAATGGGCAAGTTTGTGGAATTGGTTTGACATAACAAA
ATGGCTGTGGTATATAAAAATATTCATAATGATAGTAGGAGGCTTAGTAGGTTTAAGACTAGTTTTTACT
GTACTTTCTATAGTGAATAGAGTTAGGCAGGGATACTCACCATTATCGTTTCAGACCCTCCTCCCA---G
CCCCGAGGGGACCCGACAGGCCCGAAGGAATCGAAGAAGAAGGTGGAGAGAGAGACAGAGACAGATCCGG
ACGATTAGTGAACGGATTCTTAGCACTTATCTGGGTCGACCTGCGGAGCCTGTGCCTCTTCAGCTACCAC
CGCTTGAGAGACTTACTCTTGACTGTAACGAGGATTGTGGAACTTCTGGGACGCAGGGGGTGGGAAGTCC
TGAAATATTGGTGGAATCTCCTACAGTATTGGAGTCAGGAACTAAAGAATAGTGCTGTTAGCTTGCTCAA
TGCCACAGCCATAGCAGTAGCTGAGGGGACAGATAGGATTATAGAAGCATTACAAAGAACTTATAGAGCT
ATTCTCCACATACCTACAAGAATAAGACAGGGCTTGGAAAGGGCTTTGCTA
>JF689859 
ATGAGAGTGAAGGAGATCAGGAGGAATTGTCAGCAT---TTG------------TGGAGATGGGGCACCA
TGCTCCTTGGGATATTGATGATCTGTAATGCTGCA------GAAGATTCGTGGGTCACAGTCTATTATGG
GGTACCTGTGTGGAAAGAAGCAATCACCACTCTATTTTGTGCATCAGATGCTAAAGCATATGATACAGAG
GTACATAATGTTTGGGCCACACATGCCTGTGTACCCACAGACCCCAGCCCACAAGAAGTAGTATTGGAAA
ATGTGACAGAAAATTTTAACATGTGGAAAAATAACATGGTAGAACAGATGCATGAGGATATAATCAGTTT
ATGGGATCAAAGCCTAAAGCCATGTGTAAAATTAACCCCACTCTGTGTTACTTTAAATTGCACTGATTAT
TTGAAGAATACT------ACTGATTCG---------------------AGTAATGCTACT----------
-----------------AGTGGAGAAATAAAAAACTGCTCTTTCAATATCACCACAAGCATAAGAGATAA
GGTGCAGAAAGAATCTGCACTTTTTTATAAACTTGATGTGGTACCAATA------GATAAT---AAT---
------------------AAT---ACTAATACCAGCTATAGGTTAATAAGTTGTAACACCTCAGTTATTA
CACAGGCCTGTCCAAAAGTAACCTTTGAGCCAATTCCCATACATTATTGTGCCCCGGCTGGTTTTGCGAT
TCTAAAGTGTAATGATAAGAAGTTCAAGGGAACAGGATCATGTACAAATGTCAGCACAGTACAATGTACA
CATGGTATTAGGCCAGTAGTATCAACTCAACTGCTGTTAAATGGCAGTCTAGCAGAAGAAGAGGTAGTAA
TTAGATCTACCAATTTCACGGACAATACTAAAACCATAATAGTACAGCTGAACGAATCTGTAGTAATTAA
TTGTACAAGACCCAACAACAATACAAGAAAAAGTATACATATAGGACCAGGGAAAGCATTTTATGCAACA
GGAGAAATAATAGGAGATATAAGACAAGCACATTGTAACCTTAGTAAAGCAAAATGGGATAACACTTTAA
AACAGATAGTTGAAAAATTAAGAGAACAATTTAAG---AATAAA---ACAATAGTCTTTAATCAATCCTC
AGGAGGGGACCCAGAAATTGTAACGCACAGTTTTAATTGTGGAGGGGAATTTTTCTACTGTGATTCAACA
CAACTATTTAATAGTACT------TGGAAT------------GGT-------------------------
--------ACTGAAGGGTCA------------------AATAACACTGAAGGAAATAGC------ACACT
CACACTCCCATGCAGAATAAAACAGATTATAAACATGTGGCAGGAAGTAGGAAAAGCAATGTATGCCCCT
CCCATCAGAGGACAAATTAGATGTTCATCAAATATTACAGGGCTGCTATTAACAAGAGAT---GGTGGT-
-----------------ACTAAC---AATAGCGAGAAC---------ACC------GAGATCTTCAGACC
TGGAGGAGGAGATATGAGGGATAATTGGAGAAGTGAATTATATAAATATAAAGTAGTAAAAATTGAACCA
TTAGGAATAGCACCCACCAAGGCAAAGAGAAGAGTGGTGCAGAGAGAAAAAAGA---GCAGTGGGA---A
TAGGAGCTGTGTTCCTTGGGTTCTTGGGAGCAGCAGGAAGCACTATGGGCGCAGCGTCACTGACGCTGAC
GGTACAGGCCAGACTATTATTGTCTGGTATAGTGCAACAGCAGAACAATTTGCTGAGGGCTATTGAGGCG
CAACAGCATCTGTTGCAACTCACAGTCTGGGGCATCAAGCAGCTCCAGGCAAGAGTCCTGGCTGTGGAAA
GATACCTAAAGGATCAACAGCTCCTGGGGATTTGGGGTTGCTCTGGAAAACTCATTTGCACCACTACTGT
GCCTTGGAATGCTAGTTGG---AGTAATAAATCTCTGGAGAAGATTTGGAATAACATGACCTGGATGGAG
TGGGACAGAGAAATTAACAATTACACAAGCTTAATATACACCTTAATTGAAGAATCGCAGAACCAACAAG
AAAAGAATGAACAAGAATTATTGGAATGGGACAAATGGGCAAGTTTGTGGAATTGGTTTGACATAACAAA
ATGGCTGTGGTATATAAAAATATTCATAATGATAGTAGGAGGCTTGGTAGGCCTAAGAATAGTTTTTACT
GTACTTTCTATAGCGAATAGAGTTAGGCAGGGGTACTCACCATTATCGTTTCAGACCCGCCTCCCA---G
CCCCGAGGGGACCCGACAGGCCCGAAGGAATCGAAGAAGAAGGTGGAGAGAGAGACAGAGACAGATCCGG
TCTCTTGGTGACAGGATTCTTAGCACTTTTCTGGGTCGATCTGCGGAGCCTGTGCCTCTTCAGCTACCAC
CGCTTGAGAGACTTACTCTTGATTGTAGCGAGGATTGTGGAACTTCTGGGACGCAGGGGGTGGGAAATCC
TCAAATATTGGTGGAATCTCCTACAGTATTGGAGTCAGGAACTAAAGAATAGTGCTGTTAGCTTGCTCAA
TGCCATAGCCATAGCAGTAGCTGAGGGGACAGATAGAGTTATAGAAGTATTACAAAGAGCTTTTAGAACT
GTTCTCCACATACCTACAAGAATAAGACAGGGCTTAGAAAGGGCTTTGCTA
>AY835770 
ATGAAAGTGAAGGGGATCAGGAAGAATTATCAGCAC---TTG------------TGGAGATGGGGCACCA
TGCTCCTTGGGATATTGATGATCTGTAGTGCTACA------GAAAAATTGTGGGTCACAGTCTATTATGG
GGTACCTGTGTGGAAAGAAGCAGACACCACTTTATTTTGTGCATCAGATGCTAAAGCATATGATACAGAG
GTACATAATGTTTGGGCCACACATGCCTGTGTACCCACAGACCCCAACCCACAAGAAGTAGTATTGGAAA
ATGTGACAGAAAACTTTAACATGTGGAAAAAAGACATGGTAGAACAGATGCATGAGGATATAATCAGTTT
ATGGGATCAAAGCCTAAAGCCATGTGTAAAATTAACCCCACTCTGTGTCACTTTAAATTGCACTGAT---
TTGAGGAATGAT------ACTAATACC------------AATAGT---AGTAGAGAGGTA----------
--------ACGATGGAGAGAGGAGAAATAAAAAACTGCTCTTTCAATATCACCACAAGCATAAGAGATAA
GATGCAGAAAGAATATGCACTTTTTTATAAACTTGATGTAGTACCAATA------GATAAT---GAT---
------------------AAT---------ACCAGCTATAGGTTGATAAGTTGTAACACCTCAGTCATTA
CACAGGCCTGTCCAAAGGTATCCTTTGAGCCAATTCCCATACATTATTGTGCCCCAGCTGGTTTTGCGAT
TATAAAGTGTAAAGATAAGAAGTTCAATGGAACAGGACCATGTAAAAATGTCAGCACAGTACAATGTACA
CATGGAATTAGGCCAGTAGTATCAACTCAACTGCTGTTAAATGGCAGTCTAGCAGAAGAAGAGGTAGTAA
TTAGATCTGCCAATTTCACGAACAATGCTAAAACCATAATAGTACAGCTGAACGAATCTGTAGAAATTAA
TTGTACAAGACCCAACAACAATACAAGAAAAAGTATACCTATAGGACCAGGGAGAGCATTTTATACAACA
GGAGACATAATAGGAGATATAAGACAAGCACATTGTAACCTTAGTAGAACAAAATGGAATGACACTTTAA
AACAGATAGTTGAAAAATTAAGAGAACAATTTGGG---AATAAA---ACAATAATCTTTAATCAATCCTC
AGGAGGGGACCCAGAAATTGTAATGCACAGCTTTAATTGTGGAGGAGAATTTTTCTACTGTAATTCAACA
CAACTGTTTAATAGTACT------TGGAAT------------------------GGTAATAGTACTTGGA
ATGTT---ACTGAAGGGTCAAATACTGAAGGGTCAAATAATAACACTACAGGAAATGAC------ACAAT
CACACTCCCATGCAGAATAAAACAAATTATAAACATGTGGCAGGAAGTAGGAAAAGCAATGTATGCCCCT
CCCATCAGAGGACAAATTAGATGTTCATCAAATATTACAGGGCTGCTGTTAACAAGAGAT---GGTGGT-
-----------------GATAAT---AGCAACGAA------------TCG------GAGGGCCCGAGACC
TGGAGGAGGAGATATGAGGGACAATTGGAGAAGTGAATTATATAAATATAAAGTGGTAAAAATTGAACCA
TTAGGGGTAGCGCCCACCAAGGCGAAGAGAAGAGTGGTGCAAAGAGAGAAAAGA---GCAGTGGGA---A
TAGGAGCTATGTTCCTTGGGTTCTTGGGAGCAGCAGGAAGCACTATGGGCGCAGCGTCAATGACGCTGAC
GGTACAGGCCAGACTATTATTGTCTGGTATAGTGCAACAGCAAAACAATTTGCTGAGAGCTATTGAGGCG
CAACAGCATCTGTTGCAACTCACAGTCTGGGGCATCAAGCAGCTCCAGGCAAGAGTCCTGGCTGTGGAAA
GATACCTAAAGGATCAACAGCTCCTGGGGATTTGGGGTTGCTCTGGAAAACTCATTTGCACCACTACTGT
GCCTTGGAATGCTAGTTGG---AGTAATAAATCTCTGAATCAAATTTGGGATAGCATGACCTGGATGGAG
TGGGAAAGAGAAATTAGCAATTACACAAGCTTAATATACACCTTAATTGAAGAATCGCAAAACCAACAAG
AAAAGAATGAACAAGAATTATTGGAATTAGATAAATGGGCAAGTTTGTGGAATTGGTTTGACATAACACA
TTGGCTGTGGTATATAAAAATATTCATAATGATAGTAGGAGGCTTGGTAGGTTTAAGAATAGTTTTTGCT
GTACTTTCTATAGTGAATAGAGTTAGGCAGGGATACTCACCATTATCGTTGCAGACCCGCCTCCCC---A
GCCCGAGGGGACCCGACAGGCCCGAAGGAATCGAAGAAGAAGGTGGAGAGAGAGACAGAGACGGATCCGG
CAGATTAGTGGATGGATTCTTAGCGCTTTTCTGGGTCGACCTGCGGAGCCTGTGCCTCTTCAGCTACCAC
CGCTTGAGAGACTTACTCTTGATTGTAACGAGGATTGTGGAACTTCTGGGACGCAGGGGGTGGGAAGTCC
TCAAATATTGGTGGAATCTCCTGCAGTATTGGAGTCAGGAACTAAAGAATAGTGCTGTTAGCTTGTTTGA
TGCCATAGCCATAGCAGTAGCTGAGGGGACAGATAGGGTTATAGAAGTATTACAAAGAGCTTGTAGAGCT
ATTCTCCACATACCTACAAGAATAAGACAGGGCTTGGAAAGGGCGTTGCTA
>AY247220 
ATGAGAGTGAAGGAGATCGGGAAGAATTATCAGTAC---TTA------------TGGAGATGGGGCACCA
TGCTCCTTGGGATATTGATGATCTGTAGTGCTGCA------GAACAATTGTGGGTCACAGTCTATTATGG
GGTACCTGTGTGGAAAGAAGCAACCACCACTCTCTTTTGTGCATCAGATGCTAAAGCCTATGATACAGAG
GTACATAATGTTTGGGCCACACATGCCTGTGTACCCACAGACCCCAACCCACAAGAAGTAGGATTGGAAA
ATGTGACAGAAAATTTTAACATGTGGAAAAATAACATGGTAGAACAGATGCATGAGGATATAATCAGTTT
ATGGGATCAAAGCCTAAAGCCATGTGTAAAATTAACCCCACTCTGCGTTACTTTAAATTGCACTGAT---
TTGGGGAATACT------ACTAATACC------------ACTAGT---AGTAGCGGGGGA----------
--------GGAATGGAGAGAGGAGAAATAAAAAACTGCTCTTTCAATATCACCACAAGCATAAGAGATAA
GGTGCAGAAAGAATATGCACTTTTGTATAAACTTGATATAGTACCAATA------GATGAT---AAT---
------------------AAT---------ACCAGCTATAGGTTGATAAGTTGCAACACCTCAGTCATTA
CACAGGCCTGTCCAAAGGTATCCTTTGAGCCAATTCCCATACATTATTGTGCCCCGGCTGGTTTTGCGAT
TCTAAAGTGTAGAGACAAGAAGTTCAATGGAAAAGGACCATGTACAAATGTCAGCACAGTACAATGCACA
CATGGAATTAGGCCAGTAGTATCAACTCAACTGCTGTTAAATGGCAGTCTAGCAGAAGAAGAGGTAGTAA
TTAGATCTGACAATTTCACGGACAATGCTAAAACCATAATAGTACAGCTGAAAGAATCTGTAGAAATTAA
TTGTACAAGACCCAACAACAATACAAGAAAAAGTATACATATAGGACCAGGGAGAGCATTTTACACAACA
GGAGATATAGTAGGAGATATAAGACAAGCACATTGTAACATTAGTAAAGCAAAATGGAATACTACTTTAA
AACAGATAGTTACAAAATTAAGAGAACAATTTGGA---AATCGA---ACAATAGTCTTTAATCAATCCTC
AGGAGGGGACCCAGAAATTGTAATGCACAGTTTTAATTGTGGAGGGGAATTTTTCTACTGTAATTCAACA
CAACTGTTTAATAGTACT------TGGAAT------------------------GCTAGTAGTACTTGGA
ATGAT---ACTGAAGGGTCA------------------AATAACACTGAAGGA------------ACTAT
CACACTCCCATGCAGAATAAAACAAATTATAAACATGTGGCAGGAAGTAGGAAAAGCAATGTATGCCCCT
CCCATCAGAGGACAAATTAGATGTTCATCAAATATTACAGGGCTGATATTAACAAGAGAT---GGTGGT-
-----------------AGTAAC---GAGAACGAC------------ACC------GAGATCTTCAGACC
TGGAGGAGGAAATATGAGGGACAATTGGAGAAGTGAATTATATAAATATAAAGTAGTAAAAATTGAACCA
TTAGGAGTAGCACCCACCAAGGCAAAGAGAAGAGTGGTGCAAAGAGAAAAAAGA---GCAGTAGGA---A
TAGGAGCTGTGTTCCTTGGGTTCTTGGGAGCAGCAGGAAGCACTATGGGCGCAGCGTCAATGACACTGAC
GGTACAGGCCAGATTATTATTGTCTGGTATAGTGCAACAGCAGAACAATCTGCTGAGGGCTATTGAGGCG
CAGCAGCATCTGTTGCAACTCACGGTCTGGGGCATCAAGCAGCTCCAGGCAAGAGTCCTGGCTATGGAAA
GATACCTAAAGGATCAACAGCTCCTGGGGATTTGGGGCTGCTCTGGAAAACTCATTTGCACCACTACTGT
GCCTTGGAATGCTAGTTGG---AGTAATAAATCTCTGGATAACATTTGGAATAACATGACCTGGATGGAG
TGGGATAGAGAAATTAACAATTACACAAGCTTAATATATACCTTAATTGAAGAATCGCAGAACCAACAAG
AAAAGAATGAACAAGAATTATTGGAATTAGATAAATGGGCAAGTTTATGGAATTGGTTTGACATAACAAA
ATGGCTGTGGTATATAAAAATATTCATAATGATAGTAGGAGGCTTGGTAGGTTTAAGAATAGTTTTTGCT
GTACTTTCTATAGTGAATAGAGTTAGGCAGGGATACTCACCATTATCGTTTCAGACCCGCCTCCCA---G
CCCCGAGGGGACCCGACAGGCCCGAAGGAATCGAAGAAGAAGGTGGAGAGAAAGACAGAGACAGATCCGG
ACGATTAGTGGATGGATTCTTAGCGATTATCTGGGTCGATCTACGGAGCCTGTGCCTCTTCAGCTACCAC
CGCTTGAGAGACTTACTCTTGATTGTAACGAGGATTGTGGAACTTCTGGAACGCAGGGGGTGGGAAGCCC
TCAAATACTGGTGGAATCTCCTACAGTATTGGAGTCAGGAACTAAAGAATAGTGCTGTTAACTTGCTCAA
TACCACAGCCATAGCAGTAGCTGAGGGGACAGATAGGGTTATAGAAGTATTACAAAGAGCTTATAGAGCT
CTTCTCCACATACCTAGAAGAATAAGACAGGGCTTGGAAAGGCTTTTGCTA
>DQ410094 
ATGAGAGTGACGGAGATCAAGAAGAATTGTCAGCAC---TGG------------TGGAAATGGGGCATCA
TGCTCCTTGGGATATTAATGATCTGTAATGCTGCA------GAAAAATTGTGGGTCACAGTCTATTATGG
GGTACCTGTGTGGAAGGAAGCAACCACCACTCTATTTTGTGCATCAGATGCTAAAGTATATGATACAGAG
GTACATAATGTTTGGGCCACACATGCCTGTGTACCCACAGACCCCAACCCACAAGAAGTAGTATTGGAAA
ATGTGACAGAAAATTTTAACATGTGGAAAAATAATATGGTAGAACAGATGCATGAGGATATAATTAGTGT
ATGGGATCAAAGCCTAAAGCCATGTGTAAAATTAACCCCACTCTGTGTTACTTTAAATTGCACTGAT---
CTGAGGACTGCT------ACTAATACC------------ACGAGT---AGTAGCGAGAGA----------
--------ACGATGGAGGGGGGAGAAATAAAAAATTGCTCTTTCAATATCACCACAAGCATAAGAGATAA
GGTGCAGAAAGAATATGCACTTTTTTATAAACTTGATGTAATACCAATA------GAAAAA---GAT---
------------------AAT---------ACTAGCTATAGGTTGATAAGCTGTAACACCTCAGTCATTA
CACAGGCCTGTCCAAAGGTATCCTTTGAGCCAATTCCCATACATTATTGTGCCCCGGCTGGTTTTGCGAT
TCTAAAGTGTAACGATAAGAAGTTCAATGGAAAAGGACCATGTACAAATGTCAGCACAGTACAATGTACA
CATGGAATTAGGCCAGTAGTATCAACTCAACTGCTGTTAAATGGCAGTCTAGCAGAAGAAGAGGTAGTAA
TTAGATCCGCCAATCTCACGGACAATGCTAAAATCATAATAGTACAGCTGAATAAATCTGTAGAAATGAA
TTGTACAAGACCCAACAACAATACAAGAAAAAGTATACCTATGGGACCAGGCAGAGCATTTTATACAACA
GGAGAAATAATAGGAGATATAAGACAAGCACATTGTAACCTTAGTAGAGCAAAATGGAATGACACTTTAG
AAAAGATAGCTATAAAATTAAGAGAACAATTTAAG---AATAAA---ACAATAGTCTTTAGGCAATCCTC
AGGAGGGGACCCAGAAATTGTAACGCTCAGTTTTAATTGTGGAGGGGAATTTTTCTACTGTAATTCAACA
CAACTGTTTAGTAGTACT------TGGAAT----------------------------------------
--------GGTACTGGGTCA------------------AATAACACTAAAGGAAATGAC------ACAAT
CACACTCCCATGCAGAATAAAACAAATTATAAACATGTGGCAGGAAGTAGGAAAAGCAATGTATGCCCCT
CCCATCAGAGGACAAATTAGATGTTCATCAAATATTACAGGGCTGCTATTAACAAGAGAT---GGTGGT-
-----------------GAAAAC---GAGAGCGAG------------ACC------GAGATCTTCAGACC
TGGAGGAGGAGATATGAGGGACAATTGGAGAAGTGAATTATATAAATATAAAGTAGTAAAAATTGAACCA
TTAGGAGTAGCACCCACCAAGGCAAAGAGAAGAGTGGTGCAGAGAGAAAAAAGA---GCAGTGGGA---A
TAGGAGCTATGTTCCTTGGGTTCTTGGGAGCAGCAGGAAGCACTATGGGCGCAGCGTCAATGACGCTGAC
GGTACAGGCCAGACTATTATTGTCTGGTATAGTGCAACAGCAGAACAATTTGCTGAGGGCTATTGAGGCG
CAACAGCATCTGTTGCAACTCACAGTCTGGGGCATCAAGCAGCTCCAGGCAAGAGTCCTGGCTGTGGAAA
GATACCTAAAGGATCAACAGCTCCTGGGGATTTGGGGTTGCTCTGGAAAACTCATTTGCACCACTACTGT
GCCTTGGAATACTAGTTGG---AGTAATAAATCTCTGAATCAGATTTGGCAGAACATGACCTGGATGCAG
TGGGAAAGAGAAATTAATAATTACACAAGCTTAATATACACCTTAATTGAAGAATCGCAAAACCAACAAG
AAAAGAATGAACAAGAATTATTGGAATTAGATAAATGGGCAAGTTTGTGGAATTGGTTTGACATAACAAA
CTGGCTGTGGTATATAAAAATATTCATAATGATAGTAGGAGGCTTGGTAGGTTTAAGAATAGTTTTTATT
GTACTTTCTATAGTGAATAGAGTTAGGCAGGGATACTCACCATTATCGTTCCAGACCCGCCTCCCA---G
CCCCGAGGGGACCCGACAGGCCCGAAGAAATCGAAGAAGAAGGTGGAGAGAGAGACAGAGACAGATCCGG
TCAATTAGTGAATGGATTCTTAGCAATCATCTGGGTCGATCTGCGGAGCCTGTGCCTCTTCAGCTACCAC
CGCTTGAGAGACTTACTCTTGATTGTAACGAGGATTGTGGAACTTCTGGGACGCAGGGGGTGGGAAGTCC
TCAAATATTGGTGGAATCTCCTACAGTATTGGAGTCAGGAACTAAAGAGTAGTGCTGTTAGCTTGCTCAA
TGCCACAGCCATAGCAGTAGCTGAGGGGACAGATAGGGTTATAGAAGTATTACAAAGAGCTTGTAGAGCT
ATTCTCCACATACCTACAAGAATAAGACAGGGCTTGGAAAGGGCTTTGCTA
>DQ410100 
ATGAGAGTGACGGAGATCAAGAAGAATTGTCAGCAC---TGG------------TGGAAATGGGGCATCA
TGCTCCTTGGGATATTAATGATCTGTAATGCTGCA------GAAAAATTGTGGGTCACAGTCTATTATGG
GGTACCTGTGTGGAAGGAAGCAACCACCACTCTATTTTGTGCATCAGATGCTAAAGTATATGATACAGAG
GTACATAATGTTTGGGCCACACATGCCTGTGTACCCACAGACCCCAACCCACAAGAAGTAGTATTGGAAA
ATGTGACAGAAAATTTTAACATGTGGAAAAATAATATGGTAGAACAGATGCATGAGGATATAATTAGTGT
ATGGGATCAAAGCCTAAAGCCATGTGTAAAATTAACCCCACTCTGTGTTACTTTAAATTGCACTGAT---
CTGAGGAATGCT------ACTAATACC------------ACGAGT---AGTAGCGAGAGA----------
--------ACGATGGAGGGGGGAGAAATAAAAAATTGCTCTTTCAATATCACCACAAGCATAAGAGATAA
GGTGCAGAAAGAATATGCACTTTTTTATAAACTTGATGTAATACCAATA------GAAAAA---GAT---
------------------AAT---------ACTAGCTATAGGTTGATAAGTTGTAACACCTCAGTCATTA
CACAGGCCTGTCCAAAGGTATCCTTTGAGCCAATTCCCATACATTATTGTGCCCCGGCTGGTTTTGCGAT
TCTAAAGTGTAACGATAAGAAGTTCAATGGAAAAGGACCATGTACAAATGTCAGCACAGTACAATGTACA
CATGGAATTAGGCCAGTAGTATCAACTCAACTGCTGTTAAATGGCAGTCTAGCAGAAGAAGAGGTAGTAA
TTAGATCCGCCAATCTCACGGACAATGCTAAAATCATAATAGTACAGCTGAATAAATCTGTAGAAATGAA
TTGTACAAGACCCAACAACAATACAAGAAAAAGTATACCTATGGGACCAGGCAGAGCATTTTATACAACA
GGAGAAATAATAGGAGATATAAGACAAGCACATTGTAACCTTAGTAGAGCAAAATGGAATGACACTTTAG
AAAAGATAGCTATAAAATTAAGAGAACAATTTAAG---AATAAA---ACAATAGTCTTTAGGCAATCCTC
AGGAGGGGACCCAGAAATTGTAACGCTCAGTTTTAATTGTGGAGGGGAATTTTTCTACTGTAATTCAACA
CAACTGTTTAGTAGTACT------TGGAAT----------------------------------------
--------GGTACTGGGTCA------------------AATAACACTAAAGGAAATGAC------ACAAT
CACACTCCCATGCAGAATAAAACAAATTATAAACATGTGGCAGGAAGTAGGAAAAGCAATGTATGCCCCT
CCCATCAGAGGACAAATTAGATGTTCATCAAATATTACAGGGCTGCTATTAACAAGAGAT---GGTGGT-
-----------------GAAAAC---GAGAGCGAG------------ACC------GAGATCTTCAGACC
TGGAGGAGGAGATATGAGGGACAATTGGAGAAGTGAATTATATAAATATAAAGTAGTAAAAATTGAACCA
TTAGGAGTAGCACCCACCAAGGCAAAGAGAAGAGTGGTGCAGAGAGAAAAAAGA---GCAGTGGGA---A
TAGGAGCTATGTTCCTTGGGTTCTTGGGAGCAGCAGGAAGCACTATGGGCGCAGCGTCAATGACGCTGAC
GGTACAGGCCAGACTATTATTGTCTGGTATAGTGCAACAGCAGAACAATTTGCTGAGGGCTATTGAGGCG
CAACAGCATCTGTTGCAACTCACAGTCTGGGGCATCAAGCAGCTCCAGGCAAGAGTCCTGGCTGTGGAAA
GATACCTAAAGGATCAACAGCTCCTGGGGATTTGGGGTTGCTCTGGAAAACTCATTTGCACCACTACTGT
GCCTTGGAATACTAGTTGG---AGTAATAAATCTCTGAATCAGATTTGGCAGAACATGACCTGGATGCAG
TGGGAAAGAGAAATTAATAATTACACAAGCTTAATATACACCTTAATTGAAGAATCGCAAAACCAACAAG
AAAAGAATGAACAAGAATTATTGGAATTAGATAAATGGGCAAGTTTGTGGAATTGGTTTGACATAACAAA
CTGGCTGTGGTATATAAAAATATTCATAATGATAGTAGGAGGCTTGGTAGGTTTAAGAATAGTTTTTATT
GTACTTTCTATAGTGAATAGAGTTAGGCAGGGATACTCACCATTATCGTTCCAGACCCGCCTCCCA---G
CCCCGAGGGGACCCGACAGGCCCGAAGAAATCGAAGAAGAAGGTGGAGAGAGAGACAGAGACAGATCCGG
TCAATTAGTGAATGGATTCTTAGCAATCATCTGGGTCGATCTGCGGAGCCTGTGCCTCTTCAGCTACCAC
CGCTTGAGAGACTTACTCTTGATTGTAACGAGGATTGTGGAACTTCTGGGACGCAGGGGGTGGGAAGTCC
TCAAATATTGGTGGAATCTCCTACAGTATTGGAGTCAGGAACTAAAGAGTAGTGCTGTTAGCTTGCTCAA
TGCCACAGCCATAGCAGTAGCTGAGGGGACAGATAGGGTTATAGAAGTATTACAAAGAGCTTGTAGAGCT
ATTCTCCACATACCTACAAGAATAAGACAGGGCTTGGAAAGGGCTTTGCTA
>DQ410097 
ATGAGAGTGACGGAGATCAAGAAGAATTGTCAGCAC---TGG------------TGGAAATGGGGCATCA
TGCTCCTTGGGATATTAATGATCTGTAATGCTGCA------GAAAAATTGTGGGTCACAGTCTATTATGG
GGTACCTGTGTGGAAGGAAGCAACCACCACTCTATTTTGTGCATCAGATGCTAAAGTATATGATACAGAG
GTACATAATGTTTGGGCCACACATGCCTGTGTACCCACAGACCCCAACCCACAAGAAGTAGTATTGGAAA
ATGTGACAGAAAATTTTAACATGTGGAAAAATAATATGGTAGAACAGATGCATGAGGATATAATTAGTGT
ATGGGATCAAAGCCTAAAGCCATGTGTAAAATTAACCCCACTCTGTGTTACTTTAAATTGCACTGAT---
CTGAGGAATGCT------ACTAATACC------------ACGAGT---AGTAGCGAGAGA----------
--------ACGATGGAGGGGGGAGAAATAAAAAATTGCTCTTTCAATATCACCACAAGCATAAGAGATAA
GGTGCAGAAAGAATATGCACTTTTTTATAAACTTGATGTAATACCAATA------GAAAAA---GAT---
------------------AAT---------ACTAGCTATAGGTTGATAAGTTGTAACACCTCAGTCATTA
CACAGGCCTGTCCAAAGGTATCCTTTGAGCCAATTCCCATACATTATTGTGCCCCGGCTGGTTTTGCGAT
TCTAAAGTGTAACGATAAGAAGTTCAATGGAAAAGGACCATGTACAAATGTCAGCACAGTACAATGTACA
CATGGAATTAGGCCAGTAGTATCAACTCAACTGCTGTTAAATGGCAGTCTAGCAGAAGAAGAGGTAGTAA
TTAGATCCGCCAATCTCACGGACAATGCTAAAATCATAATAGTACAGCTGAATAAATCTGTAGAAATGAA
TTGTACAAGACCCAACAACAATACAAGAAAAAGTATACCTATGGGACCAGGCAGAGCATTTTATACAACA
GGAGAAATAATAGGAGATATAAGACAAGCACATTGTAACCTTAGTAGAGCAAAATGGAATGACACTTTAG
AAAAGATAGCTATAAAATTAAGAGAACAATTTAAG---AATAAA---ACAATAGTCTTTAGGCAATCCTC
AGGAGGGGACCCAGAAATTGTAACGCTCAGTTTTAATTGTGGAGGGGAATTTTTCTACTGTAATTCAACA
CAACTGTTTAGTAGTACT------TGGAAT----------------------------------------
--------GGTACTGGGTCA------------------AATAACACTAAAGGAAATGAC------ACAAT
CACACTCCCATGCAGAATAAAACAAATTATAAACATGTGGCAGGAAGTAGGAAAAGCAATGTATGCCCCT
CCCATCAGAGGACAAATTAGATGTTCATCAAATATTACAGGGCTGCTATTAACAAGAGAT---GGTGGT-
-----------------GAAAAC---GAGAGCGAG------------ACC------GAGATCTTCAGACC
TGGAGGAGGAGATATGAGGGACAATTGGAGAAGTGAATTATATAAATATAAAGTAGTAAAAATTGAACCA
TTAGGAGTAGCACCCACCAAGGCAAAGAGAAGAGTGGTGCAGAGAGAAAAAAGA---GCAGTGGGA---A
TAGGAGCTATGTTCCTTGGGTTCTTGGGAGCAGCAGGAAGCACTATGGGCGCAGCGTCAATGACGCTGAC
GGTACAGGCCAGACTATTATTGTCTGGTATAGTGCAACAGCAGAACAATTTGCTGAGGGCTATTGAGGCG
CAACAGCATCTGTTGCAACTCACAGTCTGGGGCATCAAGCAGCTCCAGGCAAGAGTCCTGGCTGTGGAAA
GATACCTAAAGGATCAACAGCTCCTGGGGATTTGGGGTTGCTCTGGAAAACTCATTTGCACCACTACTGT
GCCTTGGAATACTAGTTGG---AGTAATAAATCTCTGAATCAGATTTGGCAGAACATGACCTGGATGCAG
TGGGAAAGAGAAATTAATAATTACACAAGCTTAATATACACCTTAATTGAAGAATCGCAAAACCAACAAG
AAAAGAATGAACAAGAATTATTGGAATTAGATAAATGGGCAAGTTTGTGGAATTGGTTTGACATAACAAA
CTGGCTGTGGTATATAAAAATATTCATAATGATAGTAGGAGGCTTGGTAGGTTTAAGAATAGTTTTTATT
GTACTTTCTATAGTGAATAGAGTTAGGCAGGGATACTCACCATTATCGTTCCAGACCCGCCTCCCA---G
CCCCGAGGGGACCCGACAGGCCCGAAGAAATCGAAGAAGAAGGTGGAGAGAGAGACAGAGACAGATCCGG
TCAATTAGTGAATGGATTCTTAGCAATCATCTGGGTCGATCTGCGGAGCCTGTGCCTCTTCAGCTACCAC
CGATTGAGAGACTTACTCTTGATTGTAACGAGGATTGTGGAACTTCTGGGACGCAGGGGGTGGGAAGTCC
TCAAATATTGGTGGAATCTCCTACAGTATTGGAGTCAGGAACTAAAGAGTAGTGCTGTTAGCTTGCTCAA
TGCCACAGCCATAGCAGTAGCTGAGGGGACAGATAGGGTTATAGAAGTATTACAAAGAGCTTGTAGAGCT
ATTCTCCACATACCTACAAGAATAAGACAGGGCTTGGAAAGGGCTTTGCTA
>DQ410099 
ATGAGAGTGACGGAGATCAAGAAGAATTGTCAGCAC---TGG------------TGGAAATGGGGCATCA
TGCTCCTTGGGATATTAATGATCTGTAATGCTGCA------GAAAAATTGTGGGTCACAGTCTATTATGG
GGTACCTGTGTGGAAGGAAGCAACCACCACTCTATTTTGTGCATCAGATGCTAAAGTATATGATACAGAG
GTACATAATGTTTGGGCCACACATGCCTGTGTACCCACAGACCCCAACCCACAAGAAGTAGTATTGGAAA
ATGTGACAGAAAATTTTAACATGTGGAAAAATAATATGGTAGAACAGATGCATGAGGATATAATTAGTGT
ATGGGATCAAAGCCTAAAGCCATGTGTAAAATTAACCCCACTCTGTGTTACTTTAAATTGCACTGAT---
CTGAGGAATGCT------ACTAATACC------------ACGAGT---AGTAGCGAGAGA----------
--------ACGATGGAGGGGGGAGAAATAAAAAATTGCTCTTTCAATATCACCACAAGCATAAGAGATAA
GGTGCAGAAAGAATATGCACTTTTTTATAAACTTGATGTAATACCAATA------GAAAAA---GAT---
------------------AAT---------ACTAGCTATAGGTTGATAAGTTGTAACACCTCAGTCATTA
CACAGGCCTGTCCAAAGGTATCCTTTGAGCCAATTCCCATACATTATTGTGCCCCGGCTGGTTTTGCGAT
TCTAAAGTGTAACGATAAGAAGTTCAATGGAAAAGGACCATGTACAAATGTCAGCACAGTACAATGTACA
CATGGAATTAGGCCAGTAGTATCAACTCAACTGCTGTTAAATGGCAGTCTAGCAGAAGAAGAGGTAGTAA
TTAGATCCGCCAATCTCACGGACAATGCTAAAATCATAATAGTACAGCTGAATAAATCTGTAGAAATGAA
TTGTACAAGACCCAACAACAATACAAGAAAAAGTATACCTATGGGACCAGGCAGAGCATTTTATACAACA
GGAGAAATAATAGGAGATATAAGACAAGCACATTGTAACCTTAGTAGAGCAAAATGGAATGACAATTTAG
AAAAGATAGCTATAAAATTAAGAGAACAATTTAAG---AATAAA---ACAATAGTCTTTAGGCAATCCTC
AGGAGGGGACCCAGAAATTGTAACGCTCAGTTTTAATTGTGGAGGGGAATTTTTCTACTGTAATTCAACA
CAACTGTTTAGTAGTACT------TGGAAT----------------------------------------
--------GGTACTGGGTCA------------------AATAACACTAAAGGAAATGAC------ACAAT
CACACTCCCATGCAGAATAAAACAAATTATAAACATGTGGCAGGAAGTAGGAAAAGCAATGTATGCCCCT
CCCATCAGAGGACAAATTAGATGTTCATCAAATATTACAGGGCTGCTATTAACAAGAGAT---GGTGGT-
-----------------GAAAAC---GAGAGCGAG------------ACC------GAGATCTTCAGACC
TGGAGGAGGAGATATGAGGGACAATTGGAGAAGTGAATTATATAAATATAAAGTAGTAAAAATTGAACCA
TTAGGAGTAGCACCCACCAAGGCAAAGAGAAGAGTGGTGCAGAGAGAAAAAAGA---GCAGTGGGA---A
TAGGAGCTATGTTCCTTGGGTTCTTGGGAGCAGCAGGAAGCACTATGGGCGCAGCGTCAATGACGCTGAC
GGTACAGGCCAGACTATTATTGTCTGGTATAGTGCAACAGCAGAACAATTTGCTGAGGGCTATTGAGGCG
CAACAGCATCTGTTGCAACTCACAGTCTGGGGCATCAAGCAGCTCCAGGCAAGAGTCCTGGCTGTGGAAA
GATACCTAAAGGATCAACAGCTCCTGGGGATTTGGGGTTGCTCTGGAAAACTCATTTGCACCACTACTGT
GCCTTGGAATACTAGTTGG---AGTAATAAATCTCTGAATCAGATTTGGCAGAACATGACCTGGATGCAG
TGGGAAAGAGAAATTAATAATTACACAAGCTTAATATACACCTTAATTGAAGAATCGCAAAACCAACAAG
AAAAGAATGAACAAGAATTATTGGAATTAGATAAATGGGCAAGTTTGTGGAATTGGTTTGACATAACAAA
CTGGCTGTGGTATATAAAAATATTCATAATGATAGTAGGAGGCTTGGTAGGTTTAAGAATAGTTTTTATT
GTACTTTCTATAGTGAATAGAGTTAGGCAGGGATACTCACCATTATCGTTCCAGACCCGCCTCCCA---G
CCCCGAGGGGACCCGACAGGCCCGAAGAAATCGAAGAAGAAGGTGGAGAGAGAGACAGAGACAGATCCGG
TCAATTAGTGAATGGATTCTTAGCAATCATCTGGGTCGATCTGCGGAGCCTGTGCCTCTTCAGCTACCAC
CGCTTGAGAGACTTACTCTTGATTGTAACGAGGATTGTGGAACTTCTGGGACGCAGGGGGTGGGAAGTCC
TCAAATATTGGTGGAATCTCCTACAGTATTGGAGTCAGGAACTAAAGAGTAGTGCTGTTAGCTTGCTCAA
TGCCACAGCCATAGCAGTAGCTGAGGGGACAGATAGGGTTATAGAAGTATTACAAAGAGCTTGTAGAGCT
ATTCTCCACATACCTACAAGAATAAGACAGGGCTTGGAAAGGGCTTTGCTA
>DQ410107 
ATGAGAGTGACGGAGATCAGGAAGCATTGTCAGCAC---TGG------------TGGAAATGGGGCATCA
TGCTCCTTGGGATATTAATGATCTGTAATGCTGCA------GAAAAATTGTGGGTCACAGTCTATTATGG
GGTACCTGTGTGGAAAGAAGCAACCACCACTCTATTTTGTGCATCAGATGCTAAAGTATATGATACAGAG
GTACATAATGTTTGGGCCACACATGCCTGTGTACCCACAGACCCCAACCCACAAGAAGTAGTATTGGAAA
ATGTAACAGAAAATTTTAACATGTGGAAAAATAACATGGTAGAACAGATGCATGAGGATATAATTAGTTT
ATGGGATCAAAGCCTAAAGCCATGTGTAAAATTAACCCCACTCTGTGTTACTTTAAATTGCACTGAT---
CTGAGGAATGCT------ACTAATACC------------ACGAGT---AGTAGCGAGAGA----------
--------ACGATGGAGGGGGGAGAAATAAAAAATTGCTCTTTCAATATCACCACAAGCATAAGAGATAA
GGTGCAGAAAGAATATGCACTTTTTTATAAACTTGATGTAATACCAATA------GAAAAA---GAT---
------------------AAT---------ACTAGCTATAGGTTGATAAGTTGTAACACCTCAGTCATTA
CACAGGCCTGTCCAAAGGTATCCTTTGAGCCAATTCCCATACATTATTGTGCCCCGGCTGGTTTTGCGAT
TCTAAAGTGTAACGATAAGAAGTTCAATGGAAAAGGACTATGTACAAATGTCAGCACAGTACAATGTACA
CATGGAATTAGGCCAGTAGTATCAACTCAACTGCTGTTAAATGGCAGTCTAGCAGAAGAAGAGGTAGTAA
TTAGATCCGCCAATCTCACGGACAATGCTAAAATCATAATAGTAAAGCTGAGTAAATCTGTAGAAATGAA
TTGTACAAGACCCAACAACAATACAAGAAAAAGTATACCTATAGGACCAGGCAGAGCATTTTATACAACA
GGAGAAATAATAGGAGATATAAGACAAGCACATTGTAACCTTAGTAGAGCAAAATGGACTGACACTTTAG
GAAAGATAGCTATAAAATTAAGAGAACAATTTAAG---AATAAA---ACAATAGTCTTTAATCAATCCTC
AGGAGGGGACCCAGAAATTGTAACGCTCAATTTTAATTGTGGAGGGGAATTTTTCTACTGTAATTCAACA
CAACTGTTTAGTAGTACT------TGGAAT----------------------------------------
--------GGTACTGGGTCA------------------AATGACACTAAAGGAAATGAC------ACAAT
CACACTCCCATGCAGAATAAAACAAATTATAAACATGTGGCAGGAAGTAGGAAAAGCAATGTATGCCCCT
CCCATCAGAGGACAAATTAGATGTTCATCAAATATTACAGGGCTGCTATTAACAAGAGAT---GGTGGT-
-----------------ATAAAC---GAGAGCGAG------------ACC------GAGATCTTCAGACC
TGGAGGAGGAGATATGAGGGACAATTGGAGAAGTGAATTATATAAATATAAAGTAGTAAAAATTGAACCA
TTAGGAGTAGCACCCACCAAGGCAAAGAGAAGAGTGGTGCAGAGAGAAAAAAGA---GCAGTGGGA---A
TAGGAGCTATGTTCCTTGGGTTCTTGGGAGCAGCAGGAAGCACTATGGGCGCAGCGTCAATAACGCTGAC
GGTACAGGCCAGACTATTATTGTCTGGTATAGTGCAACAGCAGAACAATTTGCTGAGGGCTATTGAGGCG
CAACAGCATCTGTTGCAACTCACAGTCTGGGGCATCAAGCAGCTCCAGGCAAGAGTCCTGGCTGTGGAAA
GATACCTAAAGGATCAACAGCTCCTGGGGATTTGGGGTTGCTCTGGAAAACTCATTTGCACCACTACTGT
GCCTTGGAATACTAGTTGG---AGTAATAAATCTCTGAATCAGATTTGGCAGAACATGACCTGGATGCAG
TGGGAAAGAGAAATTAATAATTACACAAGCTTAATATACACTTTAATTGAAGAATCGCAAAACCAACAAG
AAAAGAATGAACAAGAATTATTGGAATTAGATAAATGGGCAAGTTTGTGGAATTGGTTTGACATAACAAG
CTGGCTGTGGTATATAAAAATATTCATAATGATAGTAGGAGGCTTGGTAGGTTTAAGAATAGTTTTTATT
GTACTTTCTATAGTGAATAGAGTTAGGCAGGGATACTCACCATTATCGTTCCAGACCCGCCTCCCA---G
CCCCGAGGGGACCCGACAGGCCCGAAGGAATCGAAGAAGAAGGTGGAGAGAGAGACAGAGACAGATCCGG
TCAATTAGTGAATGGATTCTTAGCAATCATCTGGGTCGATCTGAGGAGCCTGTGCCTCTTCAGCTACCAC
CGCTTGAGAGACTTACTCTTGATTGTAACGAGGATTGTGGAACTTCTGGGACGCAGGGGGTGGGAAGTCC
TCAAATATTGGTGGAATCTCCTACAGTATTGGAGTCAGGAACTAAAGAGTAGTGCTGTTAGCTTGCTCAA
TGCCACAGCCATAGCAGTAGCTGAGGGGACAGATAGGGTTATAGAAGTAGTACACAGAGCTGGTAGAGCT
ATTCTCCACATACCTACAAGAATAAGACAGGGCTTGGAAAGGGTTTTGCTA
>DQ410105 
ATGAGAGTGACGGAGATCAGGAAGCATTGTCAGCAC---TGG------------TGGAAATGGGGCATCA
TGCTCCTTGGGATATTAATGATCTGTAATGCTGCA------GAAAAATTGTGGGTCACAGTCTATTATGG
GGTACCTGTGTGGAAAGAAGCAACCACCACTCTATTTTGTGCATCAGATGCTAAAGTATATGATACAGAG
GTACATAATGTTTGGGCCACACATGCCTGTGTACCCACAGACCCCAACCCACAAGAAGTAGTATTGGAAA
ATGTAACAGAAAATTTTAACATGTGGAAAAATAACATGGTAGAACAGATGCATGAGGATATAATTAGTTT
ATGGGATCAAAGCCTAAAGCCATGTGTAAAATTAACCCCACTCTGTGTTACTTTAAATTGCACTGAT---
CTGAGGAATGCT------ACTAATACC------------ACGAGT---AGTAGCGAGAGA----------
--------ACGATGGAGGGGGGAGAAATAAAAAATTGCTCTTTCAATATCACCACAAGCATAAGAGATAA
GGTGCAGAAAGAATATGCACTTTTTTATAAACTTGATGTAATACCAATA------GAAAAA---GAT---
------------------AAT---------ACTAGCTATAGGTTGATAAGTTGTAACACCTCAGTCATTA
CACAGGCCTGTCCAAAGGTATCCTTTGAGCCAATTCCCATACATTATTGTGCCCCGGCTGGTTTTGCGAT
TCTAAAGTGTAACGATAAGAAGTTCAATGGAAAAGGACCATGTACAAATGTCAGCACAGTACAATGTACA
CATGGAATTAGGCCAGTAGTATCAACTCAACTGCTGTTAAATGGCAGTCTAGCAGAAGAAGAGGTAGTAA
TTAGATCCGCCAATCTCATGGACAATGCTAAAATCATAATAGTAAAGCTGAATAAATCTGTAGAAATGAA
TTGTACAAGACCCAACAACAATACAAGAAAAAGTATACCTATAGGACCAGGCAGAGCATTTTATACAACA
GGAGAAATAATAGGAGATATAAGACAAGCACATTGTAACCTTAGTAGAGCAAAATGGAATGACACTTTAG
AAAAGATAGCTATAAAATTAAGAGAACAATTTAAG---AATAAA---ACAATAGTCTTTAATCAATCCTC
AGGAGGGGACCCAGAAATTGTAACGCTCAATTTTAATTGTGGAGGGGAATTTTTCTACTGTAATTCAACA
CAACTGTTTAGTAGTACT------TGGAAT----------------------------------------
--------GGTACTGGGTCA------------------AATAACACTAAAGGAAATGAC------ACAAT
CACACTCCCATGCAGAATAAAACAAATTATAAACATGTGGCAGGAAGTAGGAAAAGCAATGTATGCCCCT
CCCATCAGAGGACAAATTAGATGTTCATCAAATATTACAGGGCTGCTATTAACAAGAGAT---GGTGGT-
-----------------ACAAAC---GAGAGCGAG------------ACC------GAGATCTTCAGACC
TGGAGGAGGAGATATGAGGGACAATTGGAGAAGTGAATTATATAAATATAAAGTAGTAAAAATTGAACCA
TTAGGAGTAGCACCCACCAAGGCAAAGAGAAGAGTGGTGCAGAGAGAAAAAAGA---GCAGTGGGA---A
TAGGAGCTATGTTCCTTGGGTTCTTGGGAGCAGCAGGAAGCACTATGGGCGCAGCGTCAATAACGCTGAC
GGTACAGGCCAGACTATTATTGTCTGGTATAGTGCAACAGCAGAACAATTTGCTGAGGGCTATTGAGGCG
CAACAGCATCTGTTGCAACTCACAGTCTGGGGCATCAAGCAGCTCCAGGCAAGAGTCCTGGCTGTGGAAA
GATACCTAAAGGATCAACAGCTCCTGGGGATTTGGGGTTGCTCTGGAAAACTCATTTGCACCACTACTGT
GCCTTGGAATACTAGTTGG---AGTAATAAATCTCTGAATCAGATTTGGCAGAACATGACCTGGATGCAG
TGGGAAAGAGAAATTAATAATTACACAAGCTTAATATACACCTTAATTGAAGAATCGCAAAACCAACAAG
AAAAGAATGAACAAGAATTATTGGAATTAGATAAATGGGCAAGTTTGTGGAATTGGTTTGACATAACAAA
CTGGCTGTGGTATATAAAAATATTCATAATGATAGTAGGAGGCTTGGTAGGTTTAAGAATAGTTTTTATT
GTACTTTCTATAGTGAATAGAGTTAGGCAGGGATACTCACCATTATCGTTCCAGACCCGCCTCCCA---G
CCCCGAGGGGACCCGACAGGCCCGAAGGAATCGAAGAAGAAGGTGGAGAGAGAGACAGAGACAGATCCGG
TCAATTAGTGAATGGATTCTTAGCAATCATCTGGGTCGATCTGAGGAGCCTGTGCCTCTTCAGCTACCAC
CGCTTGAGAGACTTACTCTTGATTGTAACGAGGATTGTGGAACTTCTGGGACGCAGGGGGTGGGAAGTCC
TCAAATATTGGTGGAATCTCCTACAGTATTGGAGTCAGGAACTAAAGAGTAGTGCTGTTAGCTTGCTCAA
TGCCACAGCCATAGCAGTAGCTGAGGGGACAGATAGGGTTATAGAAGTAGTACAAAGAGCTGGTAGAGCT
ATTCTCCACATACCTACAAGAATAAGACAGGGCTTGGAAAGGGTTTTGCTA
>DQ410106 
ATGAGAGTGACGGAGATCAGGAAGCATTGTCAGCAC---TGG------------TGGAAATGGGGCATCA
TGCTCCTTGGGATATTAATGATCTGTAATGCTGCA------GAAAAATTGTGGGTCACAGTCTATTATGG
GGTACCTGTGTGGAAAGAAGCAACCACCACTCTATTTTGTGCATCAGATGCTAAAGTATATGATACAGAG
GTACATAATGTTTGGGCCACACATGCCTGTGTACCCACAGACCCCAACCCACAAGAAGTAGTATTGGAAA
ATGTAACAGAAAATTTTAACATGTGGAAAAATAACATGGTAGAACAGATGCATGAGGATATAATTAGTTT
ATGGGATCAAAGCCTAAAGCCATGTGTAAAATTAACCCCACTCTGTGTTACTTTAAATTGCACTGAT---
CTGAGGAATGCT------ACTAATACC------------ACGAGT---AGTAGCGAGAGA----------
--------ACGATGGAGGGGGGAGAAATAAAAAATTGCTCTTTCAATATCACCACAAGCATAAGAGATAA
GGTGCAGAAAGAATATGCACTTTTTTATAAACTTGATGTAATACCAATA------GAAAAA---GAT---
------------------AAT---------ACTAGCTATAGGTTGATAAGTTGTAATACCTCAGTCATTA
CACAGGCCTGTCCAAAGGTATCCTTTGAGCCAATTCCCATACATTATTGTGCCCCGGCTGGTTTTGCGAT
TCTAAAGTGTAACGATAAGAAGTTCAATGGAAAAGGACCATGTACAAATGTCAGCACAGTACAATGTACA
CATGGAATTAGGCCAGTAGTATCAACTCAACTGCTGTTAAATGGCAGTCTAGCAGAAGAAGAGGTAGTAA
TTAGATCCGCCAATCTCATGGACAATGCTAAAATCATAATAGTAAAGCTGAATAAATCTGTAGAAATGAA
TTGTACAAGACCCAACAACAATACAAGAAAAAGTATACCTATAGGACCAGGCAGAGCATTTTATACAACA
GGAGAAATAATAGGAGATATAAGACAAGCACATTGTAACCTTAGTAGAGCAAAATGGAATGACACTTTAG
AAAAGATAGCTATAAAATTAAGAGAACAATTTAAG---AATAAA---ACAATAGTCTTTAATCAATCCTC
AGGAGGGGACCCAGAAATTGTAACGCTCAATTTTAATTGTGGAGGGGAATTTTTCTACTGTAATTCAACA
CAACTGTTTAGTAGTACT------TGGAAT----------------------------------------
--------GGTACTGGGTCA------------------AATAACACTAAAGGAAATGAC------ACAAT
CACACTCCCATGCAGAATAAAACAAATTATAAACATGTGGCAGGAAGTAGGAAAAGCAATGTATGCCCCT
CCCATCAGAGGACAAATTAGATGTTCATCAAATATTACAGGGCTGCTATTAACAAGAGAT---GGTGGT-
-----------------ACAAAC---GAGAGCGAG------------ACC------GAGATCTTCAGACC
TGGAGGAGGAGATATGAGGGACAATTGGAGAAGTGAATTATATAAATATAAAGTAGTAAAAATTGAACCA
TTAGGAGTAGCACCCACCAAGGCAAAGAGAAGAGTGGTGCAGAGAGAAAAAAGA---GCAGTGGGA---A
TAGGAGCTATGTTCCTTGGGTTCTTGGGAGCAGCAGGAAGCACTATGGGCGCAGCGTCAATAACGCTGAC
GGTACAGGCCAGACTATTATTGTCTGGTATAGTGCAACAGCAGAACAATTTGCTGAGGGCTATTGAGGCG
CAACAGCATCTGTTGCAACTCACAGTCTGGGGCATCAAGCAGCTCCAGGCAAGAGTCCTGGCTGTGGAAA
GATACCTAAAGGATCAACAGCTCCTGGGGATTTGGGGTTGCTCTGGAAAACTCATTTGCACCACTACTGT
GCCTTGGAATACTAGTTGG---AGTAATAAATCTCTGAATCAGATTTGGCAGAACATGACCTGGATGCAG
TGGGAAAGAGAAATTAATAATTACACAAGCTTAATATACACCTTAATTGAAGAATCGCAAAACCAACAAG
AAAAGAATGAACAAGAATTATTGGAATTAGATAAATGGGCAAGTTTGTGGAATTGGTTTGACATAACAAA
CTGGCTGTGGTATATAAAAATATTCATAATGATAGTAGGAGGCTTGGTAGGTTTAAGAATAGTTTTTATT
GTACTTTCTATAGTGAATAGAGTTAGGCAGGGATACTCACCATTATCGTTCCAGACCCGCCTCCCA---G
CCCCGAGGGGACCCGACAGGCCCGAAGGAATCGAAGAAGAAGGTGGAGAGAGAGACAGAGACAGATCCGG
TCAATTAGTGAATGGATTCTTAGCAATCATCTGGGTCGATCTGAGGAGCCTGTGCCTCTTCAGCTACCAC
CGCTTGAGAGACTTACTCTTGATTGTAACGAGGATTGTGGAACTTCTGGGACGCAGGGGGTGGGAAGTCC
TCAAATATTGGTGGAATCTCCTACAGTATTGGAGTCAGGAACTAAAGAGTAGTGCTGTTAGCTTGCTCAA
TGCCGCAGCCATAGCAGTAGCTGAGGGGACAGATAGGGTTATAGAAGTAGTACAAAGAGCTGGTAGAGCT
ATTCTCCACATACCTACAAGAATAAGACAGGGCTTGGAAAGGGTTTTGCTA
>AY247219 
ATGAGAGTGAAGGGGATCAGGAAGAATTATCAGCAT---TTG------------TGGAGATGGGGCACCA
TGCTCCTTGGGATATTGATGATCTGTAGTGCTACA------GAAAAATTGTGGGTCACAGTCTATTATGG
GGTACCTGTGTGGAAAGAAGCAACCACCACTCTATTTTGTGCATCAGATGCTAAAGCATATGATACAGAG
GTACATAATGTTTGGGCCACACATGCCTGTGTCCCCACAGACCCCAACCCACAAGAAGTAGTATTGGGAA
ATGTGACAGAAAATTTTAACATGTGGAAAAATGACATGGTAGAACAGATGCATGAGGATATAATCAGTTT
ATGGGATCAAAGCCTAAAGCCATGTGTAAAATTAACCCCACTCTGTGTTACTTTAAATTGCACTGAT---
TTGAGGAATGCT------ACTAATACC------------ACTAGT---AGTAGCGGGGAA----------
--------AAGATGGAGGGAGGAGAAATAAAAAACTGCTCTTTCAATATCACCACAAGCTTAAGAGATAA
GATGCAGAAGGAATATGCACTTTTTTATAAACTTGATGTAGTACCAATA------GATAAT---GAT---
------------------AAT---ACTAATACCAGCTATAGGTTGATAAGTTGTAACACCTCAGTCATTA
CACAGGCCTGTCCAAAAGTATCCTTTGAGCCAATTCCCATACATTTTTGTGCCCCGGCTGGTTTTGCGAT
TCTAAAATGTAATGATAAGAAGTTCAGTGGAAAAGGACCATGTACAAATGTTAGTACAGTACAATGTACA
CATGGAATTAGGCCAGTAGTATCAACTCAACTGCTGTTAAATGGCAGTCTAGCAGAAGAAGAGGTAGTAA
TCAGATCTGACAATTTCACGGACAATGCTAAAACCATAATAGTACAGCTGAAAGAACCTGTAGAAATTAA
TTGTACAAGACCCAACAACAATACAAGAAAAAGTATACATATAGGACCAGGGAGAGCATTTTATACAACA
GGAGAAATAATAGGAGATATAAGACAGGCACATTGCAACCTTAGTATAACAAAATGGAATGACACTTTAA
AACAGATAGTTAAAAAATTAAAAGAACAATTTGGG---AATAAA---ACAATAGTCTTTAAGCAATCCTC
AGGAGGGGACCCAGAAATTGTAACGCACAGTTTTAATTGTGGAGGGGAATTTTTCTACTGTAATTCAACA
AAACTGTTTAATAGTACT------TGGAAT---------------------------AATAGTACTTGGA
ATGGT---ACTGAAGGGTCA------------------AATAACCCTGAAGGAAAT------------AT
CACACTCCCATGCAGAATAAAACAAATTGTAAACATGTGGCAGGAAGTAGGAAAAGCAATGTATGCCCCT
CCCATTAGAGGACAAATTAGATGTTCATCAAATATTACAGGGCTGCTATTAACAAGAGAT---GGTGGT-
-----------------AGTAAT---ACGAGCGGG------------ACC------GAGATCTTCAGACC
TGGAGGAGGAGATATGAGGGACAATTGGAGAAGTGAATTATATAAATATAAAGTAGTAAAAATTGAACCA
TTAGGAGTAGCACCCACCAAGGCAAAGAGAAGAGTGGTGCAGAGAGAAAAAAGA---GCAGTGGGA---A
TAGGAGCTTTGTTCCTTGGGTTCTTGGGAGCAGCAGGAAGCACTATGGGCGCAGCGTCAATGTCGCTGAC
GGTACAGGCCAGACTATTATTGTCTGGTATAGTGCAACAGCAGAACAATTTGCTGAGGGCTATTGAGGCG
CAACAGCATCTGTTGCAACTCACAGTCTGGGGCATCAAGCAGCTCCAGGCAAGAGTCCTGGCTGTGGAAA
GATACCTAAAGGATCAACAGCTCCTGGGGATTTGGGGTTGCTCTGGAAAACTCATTTGCACCACTACTGT
GCCTTGGAATGCTAGTTGG---AGTAATAAATCTCTGGATAAGATTTGGGATAACATGACCTGGATGGAG
TGGGAAAGAGAAATTAACAATTACACAAGCTTAATATACACCTTAATTGAAGAATCGCAGAACCAACAGG
AAAAGAATGAACTAGAATTATTGGAATTGGATAAATGGGCAAGTTTGTGGAATTGGTTTGACATAACAAA
ATGGCTGTGGTATATAAAAATATTCATAATGATAGTAGGAGGCTTGGTAGGTTTAAGAATAGTTTTTGCT
GTACTTTCTATAGTGAATAGAGTTAGGCAGGGATACTCACCATTATCGTTTCAGACCCACCTCCCA---G
CCCCGAGGGGACCCGACAGGCCCGAAGGAATCGAAGAAGAAGGTGGAGAGAAAGACAGAGACAGATCCGG
TCGCTTAGTGGATGGATTCTTAGCAATTATCTGGGTCGATCTGCGGAGCCTGTGCCTCTTCAGCTACCAC
CGCTTGAGAGACTTACTCTTGATTGTAACGAGGATTGTGGAACTTCTGGGACGCAGGGGGTGGGAAGTCC
TCAAATATTGGTGGAATCTCCTACAGTATTGGAGTCAGGAACTAAAGAATAGTGCTGTTAGCTTGCTCAA
TGCCACAGCCATAGCAGTAGCTGAGGGGACAGATAGGGTTATAGAAGTATTACAAAGAGCTTATAGAGCT
ATTCTCCACATACCTACAAGAATAAGACAGGGCTTGGAAAGGGCTTTGCTA
>AY835754 
ATGAGAGTGAAGGAGATCAGGAAGAATTATCAGCACTGGTGG------------TGGAGATGGGGCACCA
TGCTCCTTGGGATATTAATGATCTGTAGTGCTGCA------GACAAATTGTGGGTCACAGTCTATTATGG
GGTGCCTGTGTGGAAAGAAGCAACCACCACTCTATTTTGTGCATCAGATGCTAAAGCATATGATACAGAG
GTACATAATGTTTGGGCCACACATGCCTGTGTACCCACAGACCCCAACCCACAAGAAGTAGTATTGGAAA
ATGTAACAGAAAATTTTAACATGTGGAAAAATAACATGGTAGAACAGATGCATGAGGATATAATCAGTTT
ATGGGATCAAAGCCTAAAGCCATGTGTAAAATTAACCCCACTCTGTGTTACTTTAAATTGCACTGAT---
CTGAGGAATGCT------ACTAATACC------------ACTAGT---GGTAGTGGGGGA----------
--------GTGATGGAGAAAGGAGAAATAAAAAACTGCTCTTTCAATATCACCACAAGCATAAGAGATAA
GGTGCAGAAAGAACATGCACTTTTTTATAAACTTGATGTAGTACCAATA------GATAAT---GAT---
------------------AAT---------ACCAGCTATAGGTTGATAAGTTGTAACACCTCAGTCATTA
CACAGGCCTGTCCAAAGGTATCCTTTGAGCCAATTCCCATACATTATTGTACCCCGGCTGGTTTTGCGAT
TCTAAAGTGTAACGATAAGAAGTTCAATGGAAAAGGACCATGTACAAATGTCAGCACAGTACAATGTACA
CATGGAATTAGGCCAGTAGTATCAACTCAACTGCTGTTAAATGGCAGTCTAGCAGAAGAAGAGGTAATAA
TTAGATCTGACAATTTCACGGACAATGCTAAAACTATAATAGTACAGCTGAAAGAATCTGTAGAAATTAA
TTGTACAAGACCCAACAACAATACAAGAAAAAGTATACATATAGGACCAGGGAGAGCATTTTATACAACA
GGACAAATAATAGGAGATATAAGACAAGCACATTGTAACCTTAGTAGAACAAAATGGGATAACACTTTAA
AACAGATAGCTGAAAAATTAAGAGAACAATTTGGG---AATAGT---ACAATAGTCTTTAATCATTCCTC
AGGAGGGGACCCAGAAATTGTAACGCACAGTTTTAATTGTGGAGGGGAATTTTTCTACTGTAATTCAACA
CAACTGTTTAATAGTACT------TGGAAT------------GGT-------------------------
--------ACTGATGTGTCA------------------AATAACACTGAAGGAAAT------------AT
CACACTCCCATGCAGAATAAAACAAATTGTAAACATGTGGCAGGAAGTAGGAAAAGCAATGTATGCTCCT
CCCATCAGAGGACAAATTAGATGCTCATCAAATATTACAGGGCTGCTATTAACAAGAGAT---GGTGGT-
-----------------GATAAC---CAGAACGAG------------ACC------GAGATCTTTAGACC
TGGAGGAGGAGATATGAGGGACAATTGGAGAAGTGAATTATATAAATATAAAGTAGTAAAAATTGACCCA
TTAGGAGTAGCACCCACTAAGGCAAAGAGAAGAGTGGTGCAGAGAGAAAAAAGA---GCAGTGGGA---A
TAGGAGCTGTGTTCCTTGGGTTCTTGGGAGCAGCAGGAAGCACTATGGGCGCAGCGTCAATGACGCTGAC
GGTACAGGCCAGACTATTATTGTCTGGTATAGTGCAACAGCAGAACAATTTGCTGAGGGCTATTGAGGCG
CAACAGCATCTGTTGCAACTCACAGTCTGGGGCATCAAGCAGCTCCAGGCAAGAGTCTTAGCTGTGGAAA
GATACCTAAGGGATCAACAGCTCCTGGGGATTTGGGGTTGCTCTGGAAAACTCATTTGCACCACTACTGT
GCCTTGGAATGCTAGTTGG---AGTAATAAATCTTTGGATGAGATTTGGGATAACATGACCTGGATGCAG
TGGGAAAGAGAAATTAACAATTACACAAGCTTGATATACACCTTAATTGAAGAATCGCAAAACCAACAAG
AAAAGAATGAACAAGAATTATTGGAATTGGATAAATGGGCAAGTTTGTGGAATTGGTTTGACATAACAAA
ATGGCTGTGGTATATAAAAATATTCATAATGATAGTAGGAGGCTTGGTAGGTTTAAGAATAGTTTTTACT
ATACTTTCTATAGTGAATAGAGTTAGGCAGGGATATTCACCATTATCGTTTCAGACCCACCTCCCA---G
CCCAGAGAGGACCCGACAGGCCCGAAGGAATCGAAGAAGAAGGTGGAGAGAGAGACAGAGACAGATCCGG
TCGCTTAGTGGATGGATTCTTAGCAATTTTCTGGGTCGACCTACGGAGCCTGTGCCTTTTCAGCTACCAC
CGCTTGAGAGACTTACTCTTGATTGTAACGAGGATTGTGGAACTTCTGGGACGCAGGGGGTGGGAAGCCC
TCAAATATTGGTGGAATCTCCTACAGTATTGGAGTCAGGAACTAAAGAATAGTGCTATTAGCTTGCTCAA
TGCCACAGCCATAGCAGTAGCTGAGGGGACAGACAGGGTTATAGAAGTATTACAAAGAGCTTTTAGAGCT
ATTCTCCATATACCTGTAAGAATAAGACAGGGCTTGGAAAGGGCTTTGCTA
>DQ410062 
ATGAGAGTGACGGAGATCAGGAAGAATTATCAGCAC---TTG------------TGGAGATGGGGCATCA
TGCTCCTTGGGATATTAATGATCTGTAATGCTGCA------GAAAACTTGTGGGTCACAGTCTATTATGG
GGTACCTGTGTGGAAAGAAGCAACCACCACTCTCTTTTGTGCATCAGATGCTAAAGCATATGATACAGAG
GGACATAATGTTTGGGCCACACATGCCTGTGTACCCACAGACCCCAGCCCACAAGAAGTAGTATTGGAAA
ATGTGACAGAAAATTTTAACATGTGGAAAAATAACATGGTAGAACAGATGCATGAGGATATAATTAGTTT
ATGGGATCAAAGCTTAAAGCCATGTGTAAAATTAACCCCACTCTGTGTTACTTTAAATTGCACTGAT---
TTGAGGAATGCT------ACTAATACC------------AATAGT---AGTAGCGGGGGA----------
--------ACGATGGAGGGAGGAGAAATAAAAAATTGCTCTTTCAAAATCACCACAAGCATAAGAGATAA
GGTGCAGAAAGAATATGCACTTTTTTATAAACTTGATGTGATACCAATA------GAAAAT---GAT---
------------------AAT---------ACTAGCTATAGGTTGAGAAGTTGTAACACCTCAGTCATTA
CACAGGCCTGTCCAAAGGTATCCTTTGAGCCAATTCCCATACATTATTGTGCCCCGGCTGGTTTTGCGAT
TCTAAAGTGTAAAGATAAGAAGTTCAATGGAACAGGACCATGTACAAATGTCAGCACAGTACAATGTACA
CATGGAATTAAGCCAGTAGTATCAACTCAACTGCTGTTAAATGGCAGTCTAGCAGAAGAAGAGGTAGTAA
TTAGATCCGAAAATTTCACGAACAATGCTAAAATCATAATAGTACAGCTGAATGAATCTGTAGAAATTAA
TTGTACAAGACCCAACAACAATACAAGAAAAAGTATACATATAGGACCAGGCAGAGCATTTTATACAACA
GGAGACATAATAGGAGATATAAGACAAGCACATTGTAACCTTAGTAGAGCAAAATGGGATGACACTTTAA
AACAGATAGCTATAAAATTAGGAGAACAATTTAAG---AATAAA---ACAATAGTCTTTGATCAATCTTC
AGGAGGGGACCCAGAAATTGTAATGCACAGTTTTAATTGTGGAGGGGAATTTTTCTACTGTGATTCAACA
CAACTGTTTAATAGTACT------TGG-------------------------------------------
--------ACTGAAGGGTCA------------------AATAACACTGAAGGAAATGGC------ACAAT
CACACTCCCATGCAGAATAAAACAAATTATAAACATGTGGCAAGAAGTAGGAAAAGCAATGTATGCCCCT
CCCATCAGAGGACAAATTAGATGTTCATCAAATATTACAGGGCTGCTATTAACAAGAGAT---GGTGGT-
-----------------AATAGT---AGTTCCCAC------------ACC------GAGATCTTCAGACC
TGGAGGAGGAGATATGAGGGACAATTGGAGAAGTGAATTATATAAATATAAAGTAGTAAAAATTGAACCA
TTAGGAGTAGCACCCACCAAGGCAAAGAGAAGAGTGGTGCAGAGAGAAAAAAGA---GCAGTGGGA---A
TAGGAGCTGTGTTCCTTGGGTTCTTGGGAGCAGCAGGAAGCACTATGGGCGCAGCGTCAGTGACGCTGAC
GGTACAGGCCAGACTATTATTGTCTGGTATAGTGCAACAGCAGAACAATCTACTGAGGGCTATTGATGCG
CAACAGCATCTGTTGCAACTCACAGTCTGGGGCATCAAGCAGCTCCAGGCAAGAGTCCTGGCTGTGGAAA
GATACCTAAAGGATCAACAGCTCCTGGGGATTTGGGGTTGCTCTGGAAAACTCATTTGCACCACTACTGT
GCCTTGGAATACTAGTTGG---AGTAATAAATCTCTGGATCAGATTTGGCAGAACATGACCTGGATGGAG
TGGGAAAGAGAAATTGATAATTACACAAGCTTAATATACAACTTAATTGAAGAATCGCAAAACCAACAAG
AAAAGAATGAACATGAATTATTGGAATTAGATAAATGGGCAAGTTTGTGGAATTGGTTTGACATAACAAA
TTGGCTGTGGTATATAAAAATATTCATAATGATAGTAGGAGGCTTGGTAGGTTTAAGAATAGTTTTTACT
GTACTTTCTATAGTGAATAGAGTTAGGCAGGGATACTCACCCTTATCGTTCCAGACCCGCCTCCCA---G
CCCCGAGGGGACCCGACAGGCCCGAAGGAACCGAAGAAGAAGGTGGAGAGAGAGACAGAGACAGATCCGG
TCAATTAGTGGATGGATTCTTAGCACTCATCTGGGTCGATCTGCGGAGCCTGTGCCTCTTCAGCTACCAC
CGCTTGAGAGACTTACTCTTGATTGTAACGAGGATTGTGACACTTCTGGGACGCAGGGGGTGGGAAGCCC
TCAAATATTGGTGGAATCTCCTACAGTATTGGAGTCAGGAGCTAAAGAATAGTGCTATTAGCTTGCTCAA
CGCCACAGCCATAGCAGTAGCTGAAGGGACAGATAGGGTTATAGAAGTATTACAAAGAATTTGTAGAGCT
ATTCTCCATATACCTACAAGAATAAGACAGGGCTTGGAAAGGATTTTGCTA
>AY247218 
ATGAGAGTGAAGGGGATCAGGAAGAATTGTCAACAC---TTG------------TGGAGATGGGGCACCA
TGCTCCTTGGAATATTAATGATCTGTAGTGCTGCA------GGAAAATTGTGGGTCACAGTCTATTATGG
GGTACCTGTGTGGAAAGAAGCAACCACCACTCTATTTTGTGCATCAGATGCTAAAGCATATGATACAGAG
ATACATAATGTTTGGGCCACACATGCCTGTGTACCCACAGACCCCAACCCACAAGAAGTAGCATTGGAAA
ATGTGACAGAAAATTTTAACATGTGGAAAAATAACATGGTAGAACAGATGCATGAGGATATAATCAGTTT
ATGGGATCAAAGCCTAAAGCCATGTGTAAAATTAACCCCACTCTGTGTTACTTTAAATTGCACTGAT---
TTGAGGAATGCT------ACTAATACC------------ACTAGT---AGTAGCGGGGGA----------
--------AAGATGGAGAAAGGAGAAATAAAAAACTGCTCTTTCAATATCACCACAAACATAAGAGATAA
GATGCAGAAAGAATATGCACTTTTTTATAGACTTGATGTAGTACCAATA------GATAAT---GAT---
------------------AGT---ACTAATACCAGCTATAGGTTGATAAGTTGTAACACCTCAGTCATTA
CACAGGCCTGTCCAAAGGTATCCTTTGAGCCAATTCCCATACATTATTGTACCCCGGCTGGTTTTGCGAT
TTTAAAGTGTAACGATAAGAAGTTCAATGGAACAGGACCATGTACAAATGTCAGCACAGTACAATGTACA
CATGGAATTAGGCCAGTAATATCAACTCAACTGCTGTTAAATGGCAGTCTAGCAGAAGAAGAGGTAGTAA
TTAGATCTGACAATTTCATGGACAATGCTAAAACCATAATAGTACAGCTGAATGAATCTGTAGAAATTAA
TTGTACAAGACCCAACAACAATACAAGAAAAAGTATACATATAGGACCAGGGAGAGCATTTTATACAACA
GGAGAAATAATAGGAGATATAAGACAAGCACATTGTAACCTTAGTAGAACAAAATGGAATAACACTTTAA
GACAGATAGTTTACAAATTAAGAGAACAATTTGGG---AATAAA---ACAATAGTCTTTAATCAATCCTC
AGGAGGGGACCCAGAAATTGTAACGCACAGTTTTAATTGTGGAGGGGAATTTTTCTACTGTGATTCAACA
CAATTGTTTAATAGTACT------TGGAAT------------AATGATACTTTGTTTAATAGTACTTGGA
ATAATGATACTAAAGGGTCA------------------AATAACACTGAA------GAC------ACAAT
CACACTCCCATGTAGAATAAAACAAATTATAAACATGTGGCAGGAAGTAGGAAAAGCAATGTATGCCCCT
CCCATCAGAGGACAAATTAGATGTTCATCAAATATTACAGGGCTGTTATTAACAAGAGAT---GGTGGT-
-----------------AATAAC---AAAAGCGAGACC---------ACC------GAGATCTTCAGACC
TGGAGGAGGAGATATGAGGGACAATTGGAGAAGTGAATTATATAAATATAAAGTAGTAAAAATTGAACCA
TTAGGAGTAGCACCCACTAAGGCAAAGAGAAGAGTGGTGCAGAGAGAAAAAAGA---GCAGTGGGA---A
TAGGAGCTGTGTTCCTTGGGTTCTTGGGAGCAGCAGGAAGCACTATGGGCGCAGCGTCAATGACGCTGAC
GGTACAGGCCAGACTATTATTGTCTGGTATAGTGCAACAGCAAAACAATCTGCTGAGGGCTATTGAGGCG
CAACAGCATCTGTTGCAACTCACAGTCTGGGGCATCAAGCAGCTCCAGGCAAGAGTCCTGGCTGTGGAAA
GATACCTAAAGGATCAACAGCTCCTGGGGATTTGGGGTTGCTCTGGAAAACTCATTTGCACCACTACTGT
ACCTTGGAATGCTAGTTGG---AGTAATAAATCTCTGGATAAGATTTGGAATAACATGACCTGGATGGAG
TGGGAAAGAGAAATTAACAATTACACAAGCTTAATATACACCTTAATTGAAGAATCGCAGAACCAACAAG
AAAAGAATGAACAAGAATTATTGGAATTAGATAAATGGGCAAGTTTGTGGAATTGGTTTGACATAACAAA
ATGGCTGTGGTATATAAAAATATTCATAATGATAGTAGGAGGCTTGGTAGGTTTAAGAATAGTTTTTGCT
ATACTTTCTATAGTGAATAGAGTTAGGCAGGGATACTCACCATTATCGTTGCAGACCCACCTCCCA---G
CCCCGAGGGGACCCGACAGGCCCGAAGGAATCGAAGAAGAAGGTGGAGAGAGAGACAGAGACAGATCCGG
TCGATTAGTGGATGGATTCTTAGCACTTTTCTGGGTCGACCTGCGGAGCCTGTGCCTCTTCAGCTACCAC
CGCTTGAGAGACTTACTCTTGATTGTAACGAGGATTGTGGAACTTCTGGGACGCAGGGGGTGGGAAGTCC
TCAAATATTGGTGGAATCTCCTACAGTATTGGAGTCAGGAACTAAAGAATAGTGCTGTTAGCTTGCTCAA
TGCCACAGCCGTAGCAGTAGCTGAGGGGACAGATAGGATTATAGAAGTATTACAAAGAGCTTATAGAGCT
ATTATCCACATACCTACAAGAATAAGACAGGGCTTAGAAAGGGCTTTGCTA
>DQ410044 
ATGAGAGTGACGGAGATCAGGAAGAATTGTCAGCAC---TTG------------TGGAGATGGGGCACCA
TGCTCCTTGGGATATTAATGATCTGTAATGCTGCA------GAAAAATTGTGGGTCACAGTCTATTATGG
GGTACCTGTGTGGAAAGAAGCAACCACCACTCTATTTTGTGCATCAGATGCTAAAGCATATGATACAGAG
GTACATAATGTTTGGGCCACACATGCCTGTGTACCCACAGACCCCAACCCACAAGAAGTAGTATTGGAAA
ATGTGACAGAAAATTTTAACATGTGGAAAAATAACATGGTAGAACAGATGCATGAGGATATAATTAGTTT
ATGGGATCAAAGCCTAAAGCCATGTGTAAAATTAACCCCACTCTGTGTTACTTTAAATTGCACTGAT---
TTGAGGAATGCT------ACTAATACC------------ACTAGT---AGTAGCGGGGGA----------
--------ACGATGGAGGGAGGAGAAATAAAAAATTGCTCTTTCAATATCACCACAAGCATAAGAGATAA
GGTGCAGAAAGAATATGCACTTTTTTATAAACTTGATGTAATACCAATA------GAAAAT---GAT---
------------------AAT---------ACTAGCTATAGGTTGATAAGTTGTAACACCTCAGTCATTA
CACAGGCCTGTCCAAAGGTATCCTTTGAGCCAATTCCCATACATTATTGTGCCCCGGCTGGTTTTGCGAT
TCTAAAGTGTAAAGATAAGAAGTTCAATGGAACAGGACCATGTACAAATGTCAGCACAGTACAATGTACA
CATGGAATTAGGCCAGTAGTATCAACTCAACTGCTGTTAAATGGCAGTCTAGCAGAAGAAGAGGTAGTAA
TTAGATCCAACAATTTCACGGACAATGCTAAAATCATAATAGTACAGCTGAATGAATCTGTAGAAATTAA
TTGTACAAGACCCAACAACAATACAAGAAAAAGTATACATATAGGACCAGGCAGAGCATTTTATACAACA
GGAGAAATAATAGGAGATATAAGACAAGCACATTGTAACCTTAGTAGAGCAAAATGGGATGACACTTTAA
AACAGATAGTTATAAAATTAAGAGAACAATTTAAG---AATAAA---ACAATAGTCTTTAATCAATCCTC
AGGAGGGGACCCAGAAATTGTAACGCACAGTTTTAATTGTGGAGGGGAATTTTTCTACTGTAATTCAACA
CAACTGTTTAATAGTACT------TGGACT------------------------------------TGGA
ATGTT---ACTGAAGGGTCA------------------AATAACACTGAAGGAAATGAC------ACACT
CATACTCCCATGCAGAATAAAACAAATTATAAACATGTGGCAGGAAGTAGGAAAAGCAATGTATGCCCCT
CCCATCAGAGGACAAATTAGATGTTCATCAAATATTACAGGGCTGCTATTAACAAGAGAT---GGTGGT-
-----------------AATAAC---GAGAACAAG------------ACC------GAGATCTTCAGACC
TGGAGGAGGAGATATGAGGGACAATTGGAAAAGTGAATTATATAAATATAAAGTAGTAAAAATTGAACCA
TTAGGAGTAGCACCCACCAAGGCAAAGAGAAGAGTGGTGCAGAGAGAAAAAAGA---GCAGTGGGA---A
TAGGAGCTGTGTTCCTTGGGTTCTTGGGAGCAGCAGGAAGCACTATGGGCGCAGCGTCAATGACGCTGAC
GGTACAGGCCAGACTATTATTGTCTGGTATAGTGCAACAGCAGAACAATTTGCTGAGGGCTATTGAGGCG
CAACAGCATCTGTTGCAACTCACAGTCTGGGGCATCAAGCAGCTCCAGGCAAGAGTCCTGGCTGTGGAAA
GATACCTAAAGGATCAACAGCTCCTGGGGATTTGGGGTTGCTCTGGAAAACTCATTTGCACCACTACTGT
GCCTTGGAATACTAGTTGG---AGTAATAAATCTCTGGATCAGATTTGGCAGAACATGACCTGGATGGAG
TGGGAAAGAGAAATTAATAATTACACAAGCTTAATATACACCTTAATTGAAGAATCGCAAAACCAACAAG
AAAAGAATGAACAAGAATTATTGGAATTAGATAAATGGGCAAGTTTGTGGAATTGGTTTGACATAACAAA
ATGGCTGTGGTATATAAAAATATTCATAATGATAGTAGGAGGCTTGGTAGGTTTAAGAATAGTTTTTGCT
GTACTTTCTATAGTGAATAGAGTTAGGCAGGGATACTCACCATTATCGTTCCAGACCCGCCTCCCA---G
CCCCGAGGGGACCCGACAGGCCCGAAGGAATCGAAGAAGAAGATGGAGAGAGAGACAGAGACAGATCCGG
TCAATTAGTGGATGGATTCTTAGCACTCATCTGGGTCGATCTGCGGAGCCTGTGCCTCTTCAGCTACCAC
CGCTTGAGAGACTTACTCTTGATTGTAACGAGGATTGTGGAACTTCTGGGACGCAGGGGGTGGGAAGTCC
TCAAATATTGGTGGAATCTCCTACAGTATTGGAGTCAGGAACTAAAGAATAGTGCTGTTAGCTTGCTCAA
TGCCACAGCCATAGCAGTAGCTGAGGGGACAGATAGGGTTATAGAAGTATTACAAAGAGCTTGTAGAGCT
ATTCTCCACATACCTACAAGAATAAGACAGGGCTTGGAAAGGGCTTTGCTA
>DQ410045 
ATGAGAGTGACGGAGATCAGGAAGAATTATCAGCAC---TTG------------TGGAGATGGGGCACCA
TGCTCCTTGGGATATTAATGATCTGTAATGCTGCA------GAAAAATTGTGGGTCACAGTCTATTATGG
GGTACCTGTGTGGAAAGAAGCAACCACCACTCTATTTTGTGCATCAGATGCTAAAGCATATGATACAGAG
GTACATAATGTTTGGGCCACACATGCCTGTGTACCCACAGACCCCAACCCACAAGAAGTAGTATTGGAAA
ATGTGACAGAAAATTTTAACATGTGGAAAAATAACATGGTAGAACAGATGCATGAGGATATAATTAGTTT
ATGGGATCAAAGCCTAAAGCCATGTGTAAAATTAACCCCACTCTGTGTTACTTTAAATTGCACTGAT---
TTGAGGAATGCT------ACTAATACC------------ACTAGT---AGTAGCGGGGGA----------
--------ACGATGGAGGGAGGAGAAATAAAAAATTGCTCTTTCAATATCACCACAAGCATAAGAGATAA
GGTGCAGAAAGAATATGCACTTTTTTATAAACTTGATGTAATACCAATA------GAAAAT---GAT---
------------------AAT---------ACTAGCTATAGGTTGATAAGTTGTAACACCTCAGTCATTA
CACAGGCCTGTCCAAAGGTATCCTTTGAGCCAATTCCCATACATTATTGTGCCCCGGCTGGTTTTGCGAT
TCTAAAGTGTAAAGATAAGAAGTTCAATGGAACAGGACCATGTACAAATGTCAGCACAGTACAATGTACA
CATGGAATTAGGCCAGTAGTATCAACTCAACTGCTGTTAAATGGCAGTCTAGCAGAAGAAGAGGTAGTAA
TTAGATCCAACAATTTCACGGACAATGCTAAAATCATAATAGTACAGCTGAATGAATCTGTAGAAATTAA
TTGTACAAGACCCAACAACAATACAAGAAAAAGTATACATATAGGACCAGGCAGAGCATTTTATACAACA
GGAGAAATAATAGGAGATATAAGACAAGCACATTGTAACCTTAGTAGAGCAAAATGGGATGACACTTTAA
AACAGATAGTTATAAAATTAAGAGAACAATTTGAG---AATAAA---ACAATAGTCTTTAATCAATCCTC
AGGAGGGGACCCAGAAATTGTAACGCACAGTTTTAATTGTGGAGGGGAATTTTTCTACTGTAATTCAACA
CAACTGTTTAATAGTACT------TGGACT------------------------------------TGGA
ATGTT---ACTGAAGGGTCA------------------AATAACACTGAAGGAAATGAC------ACACT
CATACTCCCATGCAGAATAAAACAAATTATAAACATGTGGCAGGAAGTAGGAAAAGCAATGTATGCCCCT
CCCATCAGAGGACAAATTAGATGTTCATCAAATATTACAGGGCTGCTATTAACAAGAGAT---GGTGGT-
-----------------AATAAC---GAGAACAAG------------ACC------GAGATCTTCAGACC
TGGAGGAGGAGATATGAGGGACAATTGGAGAAGTGAATTATATAAATATAAAGTAGTAAAAATTGAACCA
TTAGGAGTAGCACCCACCAAGGCAAAGAGAAGAGTGGTGCAGAGAGAAAAAAGA---GCAGTGGGA---A
TAGGAGCTGTGTTCCTTGGGTTCTTGGGAGCAGCAGGAAGCACTATGGGCGCAGCGTCAATGACGCTGAC
GGTACAGGCCAGACTATTATTGTCTGGTATAGTGCAACAGCAGAACAATTTGCTGAGGGCTATTGAGGCG
CAACAGCATCTGTTGCAACTCACAGTCTGGGGCATCAAGCAGCTCCAGGCAAGAGTCCTGGCTGTGGAAA
GATACCTAAAGGATCAACAGCTCCTGGGGATTTGGGGTTGCTCTGGAAAACTCATTTGCACCACTACTGT
GCCTTGGAATACTAGTTGG---AGTAATAAATCTCTGGATCAGATTTGGCAGAACATGACCTGGATGGAG
TGGGAAAGAGAAATTAATAATTACACAAGCTTAATATACACCTTAATTGAAGAATCGCAAAACCAACAAG
AAAAGAATGAACAAGAATTATTGGAATTAGATAAATGGGCAAGTTTGTGGAATTGGTTTGACATAACAAA
ATGGCTGTGGTATATAAAAATATTCATAATGATAGTAGGAGGCTTGGTAGGTTTAAGAATAGTTTTTGCT
GTACTTTCTATAGTGAATAGAGTTAGGCAGGGATACTCACCATTATCGTTCCAGACCCGCCTCCCA---G
CCCCGAGGGGACCCGACAGGCCCGAAGGAATCGAAGAAGAAGATGGAGAGAGAGACAGAGACAGATCCGG
TCAATTAGTGGATGGATTCTTAGCACTCATCTGGGTCGATCTGCGGAGCCTGTGCCTCTTCAGCTACCAC
CGCTTGAGAGACTTACTCTTGATTGTAACGAGGATTGTGGAACTTCTGGGACGCAGGGGGTGGGAAGTCC
TCAAATATTGGTGGAATCTCCTACAGTATTGGAGTCAGGAACTAAAGAATAGTGCTGTTAGCTTGCTCAA
TGCCACAGCCATAGCAGTAGCTGAGGGGACAGATAGGGTTATAGAAGTATTACAAAGAGCTTGTAGAGCT
ATTCTCCACATACCTACAAGAATAAGACAGGGCTTGGAAAGGGCTTTGCTA
>DQ410040 
ATGAGAGTGACGGAGATCAGGAAGAATTATCAGCAC---TTG------------TGGAGATGGGGCACCA
TGCTCCTTGGGATATTAATGATCTGTAATGCTGCA------GAAAAATTGTGGGTCACAGTCTATTATGG
GGTACCTGTGTGGAAAGAAGCAACCACCACTCTATTTTGTGCATCAGATGCTAAAGCATATGATACAGAG
GTACATAATGTTTGGGCCACACATGCCTGTGTACCCACAGACCCCAACCCACAAGAAGTAGTATTGGAAA
ATGTGACAGAAAATTTTAACATGTGGAAAAATAACATGGTAGAACAGATGCATGAGGATATAATTAGTTT
ATGGGATCAAAGCCTAAAGCCATGTGTAAAATTAACCCCACTCTGTGTTACTTTAAATTGCACTGAT---
TTGAGGAATGCT------ACTAATACC------------ACTAGT---AGTAGCGGGGGA----------
--------ACGATGGAGGGAGGAGAAATAAAAAATTGCTCTTTCAATATCACCACAAGCATAAGAGATAA
GGTGCAGAAAGAATATGCACTTTTTTATAAACTTGATGTAATACCAATA------GAAAAT---GAT---
------------------AAT---------ACTAGCTATAGGTTGATAAGTTGTAACACCTCAGTCATTA
CACAGGCCTGTCCAAAGGTATCCTTTGAGCCAATTCCCATACATTATTGTGCCCCGGCTGGTTTTGCGAT
TCTAAAGTGTAAAGATAAGAAGTTCAATGGAACAGGACCATGTACAAATGTCAGCACAGTACAATGTACA
CATGGAATTAGGCCAGTAGTATCAACTCAACTGCTGTTAAATGGCAGTCTAGCAGAAGAAGAGGTAGTAA
TTAGATCCAACAATTTCACGGACAATGCTAAAATCATAATAGTACAGCTGAATGAATCTGTAGAAATTAA
TTGTACAAGACCCAACAACAATACAAGAAAAAGTATACATATAGGACCAGGCAGAGCATTTTATACAACA
GGAGAAATAATAGGAGATATAAGACAAGCACATTGTAACCTTAGTAGAGCAAAATGGGATGACACTTTAA
AACAGATAGTTATAAAATTAAGAGAACAATTTGAG---AATAAA---ACAATAGTCTTTAATCAATCCTC
AGGAGGGGACCCAGAAATTGTAACGCACAGTTTTAATTGTGGAGGGGAATTTTTCTACTGTAATTCAACA
CAACTGTTTAATAGTACT------TGGACT------------------------------------TGGA
ATGTT---ACTGAAGGGTCA------------------AATAACACTGAAGGAAATGAC------ACACT
CATACTCCCATGCAGAATAAAACAAATTATAAACATGTGGCAGGAAGTAGGAAAAGCAATGTATGCCCCT
CCCATCAGAGGACAAATTAGATGTTCATCAAATATTACAGGGCTGCTATTAACAAGAGAT---GGTGGT-
-----------------AATAAC---GAGAACAAG------------ACC------GAGATCTTCAGACC
TGGAGGAGGAGATATGAGGGACAATTGGAGAAGTGAATTATATAAATATAAAGTAGTAAAAATTGAACCA
TTAGGAGTAGCACCCACCAAGGCAAAGAGAAGAGTGGTGCAGAGAGAAAAAAGA---GCAGTGGGA---A
TAGGAGCTGTGTTCCTTGGGTTCTTGGGAGCAGCAGGAAGCACTATGGGCGCAGCGTCAATGACGCTGAC
GGTACAGGCCAGACTATTATTGTCTGGTATAGTGCAACAGCAGAACAATTTGCTGAGGGCTATTGAGGCG
CAACAGCATCTGTTGCAACTCACAGTCTGGGGCATCAAGCAGCTCCAGGCAAGAGTCCTGGCTGTGGAAA
GATACCTAAAGGATCAACAGCTCCTGGGGATTTGGGGTTGCTCTGGAAAACTCATTTGCACCACTACTGT
GCCCTGGAATACTAGTTGG---AGTAATAAATCTCTGGATCAGATTTGGCAGAACATGACCTGGATGGAG
TGGGAAAGAGAAATTAATAATTACACAAGCTTAATATACACCTTAATTGAAGAATCGCAAAACCAACAAG
AAAAGAATGAACAAGAATTATTGGAATTAGATAAATGGGCAAGTTTGTGGAATTGGTTTGACATAACAAA
ATGGCTGTGGTATATAAAAATATTCATAATGATAGTAGGAGGCTTGGTAGGTTTAAGAATAGTTTTTGCT
GTACTTTCTATAGTGAATAGAGTTAGGAAGGGATACTCACCATTATCGTTCCAGACCCGCCTCCCA---G
CCCCGAGGGGACCCGACAGGCCCGAAGGAATCGAAGAAGAAGATGGAGAGAGAGACAGAGACAGATCCGG
TCAATTAGTGGATGGATTCTTAGCACTCATCTGGGTCGATCTGCGGAGCCTGTGCCTCTTCAGCTACCAC
CGCTTGAGAGACTTACTCTTGATTGTAACGAGGATTGTGGAACTTCTGGGACGCAGGGGGTGGGAAGTCC
TCAAATATTGGTGGAATCTCCTACAGTATTGGAGTCAGGAACTAAAGAATAGTGCTGTTAGCTTGCTCAA
TGCCACAGCCATAGCAGTAGCTGAGGGGACAGATAGGGTTATAGAAGTATTACAAAGAGCTTGTAGAGCT
ATTCTCCACATACCTACAAGAATAAGACAGGGCTTGGAAAGGGCTTTGCTA
>AY247221 
ATGAGAGTGAAGGAGATCAGGAAGAATTATCAGCAC---TTG------------TGGAGATGGGGCACCA
TGCTCCTTGGGATATTGATGATCTGTAGTGCTGCA------GAAAAATTGTGGGTCACAGTCTATTATGG
GGTACCTGTGTGGAAAGAAGCAACCACCACTCTATTTTGTGCATCAGATGCTAAAGCATATGATACAGAG
GTACATAATGTTTGGGCCACACATGCCTGTGTACCCACAGACCCCAACCCACAAGAAGTAGTATTGGAAA
ATGTGACAGAAAATTTTAACATGTGGAAAAATAACATGGTAGAACAGATGCATGAGGATATAATCAGTTT
ATGGGATCAAAGCCTAAAGCCATGTGTAAAATTAACCCCACTCTGTGTTACTTTAAATTGCACTGAT---
TTGAGGAATGCT------ACTAATACC------------ACTAGT---AGTAGCGGGGGA----------
--------ACGATGGAGAGAGGAGAAATAAAAAACTGCTCTTTCAATATCACCACAAGCATAAGAGATAA
GGTGCAGAAAGAATATGCACTTTTTTATAAACTTGATGTAGTACCAATA------GATAAT---GAT---
------------------AAT---ACTACTACCAGCTATAGGTTGATAAGTTGTAACACCTCAGTCATTA
CACAGGCCTGTCCAAAGGTATCCTTTGAGCCAATTCCCATACATTATTGTACCCCGGCTGGTTTTGCGAT
TCTAAAGTGTAAAGATAAGAAGTTCAATGGAACAGGACCATGTACAAATGTCAGCACAGTACAATGTACA
CATGGAATTAGGCCAGTAGTATCAACTCAACTGCTGTTAAATGGCAGTCTAGCAGAAGAAGAGGTAGTAA
TTAGATCTGACAATTTCACGGACAATGCTAAAACCATAATAGTACAGCTGAAAGAATCTGTAGAAATTAA
TTGTACAAGACCCAACAACAATACAAGAAAAAGTATACATATAGGACCAGGGAGAGCATTTTATACAACA
GGAGAAATAATAGGAGATATAAGACAAGCACATTGTAACCTTAGTAGAGCAAAATGGGATAACACTTTAA
AACAGATAGTTAGAAAATTAAGAGAACAATTTGGG---AATAAA---ACAATAGTCTTTAATCAATCCTC
AGGAGGGGACCCAGAAATTGTAACGCACAGTTTTAATTGTGGAGGGGAATTTTTCTACTGTGATTCAACA
CAACTGTTTAATAGTACT------TGGAAT------------GTT-------------------------
--------ACTGAAGGGTCA------------------AATAACACTGAAGGAAATATC------ACACT
CACACTCCCATGCAGAATAAAACAAATTATAAACATGTGGCAGGAAGTAGGAAAAGCAATGTATGCCCCT
CCCATCAGAGGACAAATTAGATGTTCATCAAATATTACAGGGCTGCTATTAACAAGAGAT---GGTGGT-
-----------------AATAAC---GAGAGCGAG------------ACC------GAGATCTTCAGACC
TGGAGGAGGAGATATGAGGGACAATTGGAGAAGTGAATTATATAAATATAAAGTAGTAAAAATTGAACCA
TTAGGAGTAGCACCCACCAAGGCAAAGAGAAGAGTGGTGCAGAGAGAAAAAAGA---GCAGTGGGA---A
TAGGAGCTGTGTTCCTTGGGTTCTTGGGAGCAGCAGGAAGCACTATGGGCGCAGCGTCAATGACGCTGAC
GGTACAGGCCAGACTATTATTGTCTGGTATAGTGCAACAGCAGAACAATTTGCTGAGGGCTATTGAGGCG
CAACAGCATCTGTTGCAACTCACAGTCTGGGGCATCAAGCAGCTCCAGGCAAGAGTCCTGGCTGTGGAAA
GATACCTAAAGGATCAACAGCTCCTGGGGATTTGGGGTTGCTCTGGAAAACTCATTTGCACCACTACTGT
GCCTTGGAATGCTAGTTGG---AGTAATAAATCTCTGGATAAGATTTGGAATAACATGACCTGGATGGAG
TGGGAAAGAGAAATTAACAATTACACAAGCTTAATATACACCTTAATTGAAGAATCGCAGAACCAACAAG
AAAAGAATGAACAAGAATTATTGGAATTAGATAAATGGGCAAGTTTGTGGAATTGGTTTGACATAACAAA
ATGGCTGTGGTATATAAAAATATTCATAATGATAGTAGGAGGCTTGGTAGGTTTAAGAATAGTTTTTGCT
GTACTTTCTATAGTGAATAGAGTTAGGCAGGGATACTCACCATTATCGTTTCAGACCCGCCTCCCA---G
CCCCGAGGGGACCCGACAGGCCCGAAGGAATCGAAGAAGAAGGTGGAGAGAGAGACAGAGACAGATCCGG
TCGCTTAGTGGATGGATTCTTAGCACTTTTCTGGGTCGATCTGCGGAGCCTGTGCCTCTTCAGCTACCAC
CGCTTGAGAGACTTACTCTTGATTGTAACGAGGATTGTGGAACTTCTGGGACGCAGGGGGTGGGAAGTCC
TCAAATATTGGTGGAATCTCCTACAGTATTGGAGTCAGGAACTAAAGAATAGTGCTGTTAGCTTGCTCAA
TGCCACAGCCATAGCAGTAGCTGAGGGGACAGATAGGGTTATAGAAGTATTACAAAGAACTTGTAGAGCT
ATTCTCCACATACCTACAAGAATAAGACAGGGCTTGGAAAGGGCTTTGCTA
>DQ141344 
ATGAGAGTGAAGGGGATCAGGAAGAATTATCAGCAC---TTG------------TGGAGATGGGGCACCA
CGCTCCTTGGGTTATTAATAATCTGTAGTGCTGCA------GAAAAATTGTGGGTCACAGTCTATTATGG
GGTACCTGTGTGGAAAGAAGCAACCACCACTCTATTTTGTGCATCAGATGCTAAAGCATATGATACAGAG
GTACATAATGTTTGGGCCACGCATGCCTGTGTACCCACAGACCCCAACCCACAAGAAGTAGTATTGGAAA
ATGTGACAGAAAATTTTAACATGTGGAAAAATAACATGGTAGAACAGATGCATGAGGATATAATCAGTTT
ATGGGATCAAAGCCTAAAGCCATGTGTAAGATTAACCCCACTCTGTGTTACTTTAAATTGCACTGAT---
TGGAGGAATGCT------ACTAATACC------------ACTAGT---AGTAGCGGGGGA----------
--------ACGATGGAGAGAGGAGAAATAAAAAACTGCTCTTTCAATATCACCACAAGCATAAGAGATAA
GGTGCAGAAAGAATATGCACTTTTTTATAAACTTGATGTAGTACCAATA------GACAAT---GAT---
[truncated: 27,671 more chars]
