# Supplementary material for: Superinfection with drug-resistant HIV is rare and does not contribute substantially to therapy failure in a large European cohort
Source: BMC Infect Dis. 2013 Nov 12;13:537. doi: 10.1186/1471-2334-13-537 (PMC3879221; doi:10.1186/1471-2334-13-537)
Supplement: Additional file 8 — Sequence sets - Sets of case and control sequences for the samples of the 18 validated patients. Fasta files contain the alignments used to infer superinfection in each validated patient. The sequences from the patient under investigation are indicated in the fasta header lines. [file 1471-2334-13-537-S8.zip › additionalfile8source/env/Case3/d.fasta]

>QUERY_2004-04-19_ENV 
ATGAGAGTGAAGGAGATCAGGAAGAATTATCTGCAC---TTG---------TGGAAATGGGGYATC----
-----------------ATGCTCCTTGGGATATTCATGATTAGTAGTGTT---GCARACCAAACRTGGGT
CACAGTMTATTATGGGGTACCGGTGTGGAAAGAAGCAACCACCACTYTATTTTGTGCATCAGATGCTAAA
GCATATGATACAGAGGTACATAATGTTTGGGCCACACATGCCTGTGTACCCACAGACCCCAGCCCACAAG
AAGTAGTATTGGGA---AATGTGACTGAAAATTTTAACATGTGGAAAAATAACATGGTAGAACAAATGCA
TGAGGATATAATCAGTTTATGGGACCAAAGCCTAAAGCCCTGTGTAAAATTAACCCCACTCTGTGTCACT
CTAAATTGT------------------ACTAAT---GCTAARGGGAGTAATGATACTAGTAATAATAGTA
CTACTAATAGTAATAGTAGTAGCATC---AATAAT---------------------------------AG
TAGTAYTGAGAAAAGCATG------ATAGGAGAAATAAAAAACTGCTCTTTCAATATCACCACAAGCATA
AGAGATAAGGTGCAGAAAGTATATGCAACTTTTTATAGTCTTGATATAGTACCAATA---GAT---AATA
AT------------------------AATAAT---------------------ACTAGATATAGGTTGAT
AAGTTGTAACACTTCAGTCATTACACAGGCCTGTCCAAAGATATCCTTTGAACCAATTCCCATACATTAT
TGTGCCCCRGCTGGTTTTGCGATTCTAAAGTGTAACAATAAGACATTCAATGGAACAGGACCATGTAAAA
ATGTCAGCACAGTACAATGTACACATGGAATTAGACCAGTAGTATCAACTCAACTGCTGTTAAATGGC--
----------------------------------------ACGGACAATGCTAAGACCATAATAGTACAG
CTGAAAGAAGCTGTAGAAATTAATTGTACAAGACCCAACAACAATACAAGAAAAGGTATA---------A
ATATAGGACCAGGGAGAGCATTTTTTACARCAGGAGWAATAATAGGAAATATAAGACAASCWCATTGTAA
CATTAGTAGAAMAAAATGGAATAMCACMTTAAGACTGATAGCTGGCAAATTAAGGAAACAATTGGAGAAT
ARA---ACAATAGTCTTTAATCAATCCTCAGGAGGGGACCCAGAAATTGTAATGCACAGTTTTAATTGTG
GAGGGGAATTTTTCTACTGTAATTCAACAGAACTGTTTAATAGCACTTGGGATAAA------------AA
TGCTATTGAAGACAAAAATGATACTGAAGGAAGAAATACAGGGAAT------------GACACAATAACA
CTCCAATGCAGAATAAAACAAATTATAAACTTRTGGCAGGAAGTAGGGAAAGCAATGTATGCCCCTCCCA
TCCAAGGACAAATTAGATGTTCATCAAATATTACAGGGCTGCTATTAACAAGAGATGGTGGTAATAAC--
----AATGACACCAACGGGACTGAGAYCTTCAGACCTGGAGGAGGAGATATGAGGGACAATTGGAGAAGT
GAATTATATAAATATAAAGTAGTAAAAATTGAACCAATAGGARTAGCACCCACCAAGGCAAAGAGGAGAG
TGGTGCAAAGAGARAAAAGA---GCAGTGGGG---CTAGGAGCTGTGTTCCTTGGGTTCTTGGGAGCAGC
AGGAAGCACTATGGGCGCAGCGTCAGTGACGCTGACGGTACAGGCCAGACAATTATTGTCTGGTATAGTG
CAACAGCAAAGTAATTTGCTGAGAGCTATTGAGGCGCAACAGCATCTGTTGCAACTCTCAGTCTGGGGCA
TCAAGCAGCTCCAGGCAAGAGTCCTGGCTGTGGAAAGATACCTAAAGGATCAACAGCTCCTRGGGATTTG
GGGTTGCTCTGGAARACTCATTTGCCACACTGCTGTGCCTTGGAATGCTACCTGGAGTAATAAATCTCTA
AATGATATTTGGGATAACATGACCTGGATGCAGTGGGAAAGAGAAATTGATAATTACACAGATTTRATAT
ACWCCTTACTTGAGGAATCGCAAAACCAACAAGAAAAGAATGAACAAGACTTATTRGCATTGGATAAATG
GGCAAGTTTGTGGAATTGGTTTARCATAACAAACTGGCTGTGGTATATAAAAATATTCATAATGATAGTA
GGRGGCTTAATAGGTTTAAGAATARTTTTTACTGTACTTTCTATAGTRAATAGAGTTAGGAAGGGATACT
CACCATTATCGTTCCAGACCCTCCTCCCAACCCCGAGGGGACCCGACAGGCCCGRAGGAACCGACGAAGA
AGGTGGAGAGAGAGACAGAGACASATCCGAGCCATTAGTGACCGGATTCTTCACACTTATCTGGATCGAC
CTRCGGAGCCTGTGCCTCTTCAGCTACCACCGCTTGAGAGACTTACTCTTGATTGTAGCGAGGATTGTGG
AACTTCTGGGACGCAGGGGGTGGGAAGTCCTCAARTATCTGTGGAATCTCCTACAGTATTGGGGTCAGGA
GCTAAAGAATAGTGCTGTTAGCTTGCTCAACGCCACAGCCATAGCAGTAGCTGAGGGGACAGATAGRRTT
ATAGAAGTATTACAAAGACTTTTTAGAGCTTTTCTCCACATACCYAGAAGAATAAGACAGGGCTTGGAAA
GGGCMTTRCTR---
>QUERY_2004-12-31_ENV 
----------------------------------------------------------------------
--------------------------------------------NNAGCA--------------------
----------------------------------------------------------------------
---------------------------------------------------------------GAAGARG
WGGTAGTAATTWGG--------------------------------------------------------
----------------------------------------------------------------------
----------------------------------------------------------------------
----------------------------------------------------------------------
----------------------------------------------------------------------
----------------------------------------------------------------------
----------------------------------------------------------------------
----------------------------------------------------------------------
----------------------------------------------------------------------
----------------------------------------------------------------------
----------------------------TCTGAAAATTTCACGGACAATGCTAAGACCATAATAGTACAG
CTGAAAGAAGCTGTAGAAATTAATTGTACAAGACCCAACAACAATACAAGAAAAGGTATA---------A
ATATAGGACCAGGGAGAGCATTTTTTACAACAGGAGAAATAATAGGAAATATAAGACAAGCACATTGTAA
CATTAGTAGAACAAAATGGAAYAMCACCTTAAGAMTGATAGCTGGCAAATTAAGGAAACAATTSGAGAAT
AGA---ACAATAGTCTTTAATCAATCCTCAGGAGGGGACCCAGAAATTGTAATGCACAGTTTTAATTGTG
GAGGGGAATTTTTCTACTGTAATTCAACAGAACTGTTTAATAGCACTTGGGATAAA------------AA
TGCTATTGAAGACAAAAATGATACTGAAGGAAGAAATACAGGGAAT------------GACACAATAACA
CTCCAATGCAGAATAAAACAAATTATAAACTTRTGGCAGGAAGTAGGGAAAGCAATGTATGCCCCTCCCA
TCCAAGGACAAATTAGATGTTCATCAAATATTACAGGGCTGCTATTAACAAGAGATGGTGGTAATAAC--
----AATGACACCAACGGGACTGAGAYCTTCAGACCTGGAGGAGGAGATATGAGGGACAATTGGAGAAGT
GAATTATATAAATATAAAGTAGTAAAAATTGAACCAATAGGARTAGCACCCACCAAGGCAAAGAGGAGAG
TGGTGCAAAGAGARAAAAGA---GCAGTGGGG---CTAGGAGCTGTGTTCCTTGGGTTCTTGGGAGCAGC
AGGAAGCACTATGGGCGCAGCGTCAGTGACGCTGACGGTACAGGCCAGACAATTATTGTCTGGTATAGTG
CAACAGCAAAGTAATTTGCTGAGAGCTATTGAGGCGCAACAGCATCTGTTGCAACTCTCAGTCTGGGGCA
TCAAGCAGCTCCAGGCAAGAGTCCTGGCTGTGGAAAGATACCTAAAGGATCAACAGCTCCTGGGGATTTG
GGGTTGCTCTGGAARACTCATTTGCCACACTGCTGTGCCTTGGAATGCTACCTGGAGTAATAAATCTCTA
AATGATATTTGGGATAACATGACCTGGATGCAGTGGGAAAGAGAAATTGATAATTACACAGATTTRATAT
ACWCCTTACTTGAGGAATCGCAAAACCAACAAGAAAAGAATGAACAAGACTTATTGGCATTGGATAAATG
GGCAAGTTTGTGGAATTGGTTTARCATAACAAACTGGCTGTGGTATATAAAAATATTCATAATGATAGTA
GGRGGCTTAATAGGTTTAAGAATARTTTTTACTGTACTTTCTATAGTRAATAGAGTTAGGAAGGGATACT
CACCATTATCGTTCCAGACCCTCCTCCCAACCCCGAGGGGACCCGACAGGCCCGAAGGAACCGACGAAGA
AGGTGGAGAGAGAGACAGAGACASATCCGAGCCATTAGTGACCGGATTCTTCACACTTATCTGGATCGAC
CTRCGGAGCCTGTGCCTCTTCAGCTACCACCGCTTGAGAGACTTACTCTTGATTGTAGCGAGGATTGTGG
AACTTCTGGGACGCAGGGGGTGGGAAGTCCTCAARTATCTGTGGAATCTCCTACAGTATTGGGGTCAGGA
GCTAAAGAATAGTGCTGTTAGCTTGCTCAACGCCACAGCCATAGCAGTAGCTGAGGGGACAGATAGGRTT
ATAGAAGTATTACAAAGACTTTTTAGAGCTTTTCTCCACATACCYAGAAGAATAAGACAGGGCTTGGAAA
GGGCMTTRCTR---
>EU576646 
ATGAGAGTGAAGGGGATCAGGAAGAATTATCAGCAC---TTG---------TGGAGATGGGGCACC---A
TGCTCCGATGGGGCATCATGCTCCTTGGGATGTTAATGATCTGTAGTGCT---GGAGAACAGTTGTGGGT
CACAGTCTATTATGGGGTACCTGTGTGGAAAGAAGCAACCACCACACTATTTTGTGCATCAGATGCCAAA
GCATATGATACAGAGGTACATAATGTGTGGGCCACACATGCCTGTGTACCCACAGACCCCAACCCACAAG
AAGTAGTATTGGCA---AATGTGACAGAAAATTTTAACATGTGGAAAAATAACATGGTAGAACAGATGCA
TGAGGATGTAATTAGTTTATGGGATCAAAGCCTAAAGCCATGTGTAAAATTAACCCCACTCTGTGTTACT
TTAAATTGC------------------ACTAAG---TTAAAGGATGAGTTGAATGCTACTGCATCC----
--------AATAGTAGT------------ACTGCA---------------------GCCAAT------AA
TAGTAGCGAAATGAATATTACTAATACTAGTGACATGAAAAACTGCTCTTTTAAGATCACCACAAGCATA
AGAGATAAGGTGCAGAAAGAATATGCATTGTTTTATAAAACTGATATAGTACCAATA---AAT------A
GT------------------AAGAATAACAGC---------------------TATAGCTATAGGTTGAT
AAGTTGTAACACCTCAGTCATTACACAGGCCTGTCCAAAGGTATCCTTTGAGCCAATTCCCATACATTAT
TGTGCCCCGGCTGGTTTTGCTATTCTAAAGTGTAATAATAAGACATTCGATGGAAAAGGACCATGTATAA
ATGTCAGCACAGTACAATGTACACATGGAATTAGGCCAGTGGTATCAACTCAATTACTGTTAAATGGCAG
TCTAGCAGAAGAAGAGGTAGTAATTAGATCTGACAATTTCTCCAACAATGCTAAGACCATAATAGTACAG
CTGAAACAACCTGTAGAAATTGATTGTATAAGACCCTACAACAATACAAGAAAAAGTATA---------C
ATATAGGACCAGGGAGAGCCTTTTATACAACAGGAGAAATAATAGGAAATATAAGACAAGCACATTGTAA
CATTAGTAAAGCAAATTGGACTAACACCTTAAGACAGGTAGCTAAAAAATTAAGAGAACAATTTGGGAAT
AAA---ACAATAATCTTTAATCAATCCTCAGGAGGGGACCTAGAAATTGTAACGCACAGTTTTAATTGTG
GAGGGGAATTTTTCTACTGTAATACATCACCACTGTTTAATAGTACTTGG------------------AA
TAGTACTACTAATGGGAATGAGACTGAAGGGTCAAATAACGGAACT------------------ATCACA
CTCCAATGCAAAATAAAACAAATTATAAACATGTGGCAGGAAGTAGGGAAAGCAATGTATGCCCCTCCCA
TCAGAGGACAAATTAGATGTATATCAAATATTACAGGGCTGCTAATAACAAGAGATGGTGGTAATAAC--
-------GAGACCGACAGCACAGAGAGCTTCAGACCTGGAGGAGGAGATATGAGGGACAATTGGAGAAGT
GAATTATATAAATATAAAGTAGTAAAAATTGAACCATTAGGAGTAGCACCCACCAAGGCAAAGAGGAGAG
TGGTGCAGAGAGAAAAAAGA---GCAGTGGGA---TTAGGAGCTCTGTTCCTTGGGTTCTTGGGAGCAGC
AGGAAGCACTATGGGCGCAGCGTCAATGACGCTGACGGTACAGGCCAGACAATTGCTGTCTGGTATAGTG
CAACAGCAGAACAATCTGCTGAGGGCTATTGAGGCGCAACAGCACCTGTTGCAACTCACAGTCTGGGGCA
TCAAGCAGCTCCAGGCAAGAGTCCTGGCTGTAGAAAGATACCTAAAGGATCAACAGCTCCTGGGGATTTG
GGGTTGCTCTGGAAAACTCATTTGCACCACTACTGTGCCTTGGAATACTAGTTGGAGTAATAAATCTCTG
GATGATATTTGGAATAACATGACATGGATGCAGTGGGAAAGAGAAATTGACAATTACACAGGCTTGATAT
ACACCTTAATTGAACAATCGCAGAACCAGCAAGAAAAGAATGAACAAGAATTATTGGAATTAGATAAATG
GGCAAGTTTGTGGAATTGGTTTTCAATATCACATTGGCTGTGGTATATAAAAATATTTATAATGATAATA
GGGGGCTTGATAGGTTTAAGAATAGTTTTTACTGTACTTTCTATAGTGAATAGAGTTAGGCAGGGATACT
CACCATTATCGTTTCAGACCCGCTTCCCAGGCCCGAGGGGACCCGACAGGCCCGAAGGAATCGAAGAAGA
AGGTGGAGAGAGAGACAGAGGCAGATCAGATCGATTAGCGACTGGATTCTTAGAACTTGTCTGGGTCGAC
CTACGGAGCCTGTGCCTCTTCAGCTACCACCGCTTGAGAGACTTACTCTTGATTGTAACGAGGATTGTGG
AACTTCTGGGACACAGGGGGTGGGAAGCTCTCAAATATTGGTGGAATCTCCTACAATATTGGAGTCAGGA
ACTAAAGAATAGTGCTGTTAGCTTGCTCAACGCCACAGCCATAGCAGTAGCTGAGGGGACAGATAGGATT
ATAGAAATAGCACAAAGAATTTTTAGAGCTATCCTCCACATACCTAGAAGAATAAGACAGGGCTTGGAAA
GGTCTTTGCTA---
>EU576640 
ATGAGAGTGAAGGGGATCAGGAAGAATTATCAGCAC---TTG---------TGGAGATGGGGCACC---A
TGCTCCGATGGGGCATCATGCTCCTTGGGATGTTAATGATCTGTAGTGCT---GGAGAACAGTTGTGGGT
CACAGTCTATTATGGGGTACCTGTGTGGAAAGAAGCAACCACCACACTATTTTGTGCATCAGATGCCAAA
GCATATGATACAGAGGTACATAATGTGTGGGCCACACATGCCTGTGTACCCACAGACCCCAACCCACAAG
AAGTAGTATTGGCA---AATGTGACAGAAAATTTTAACATGTGGAAAAATAACATGGTAGAACAGATGCA
TGAGGATGTAATTAGTTTATGGGATCAAAGCCTAAAGCCATGTGTAAAATTAACCCCACTCTGTGTTACT
TTAAATTGC------------------ACTAAG---TTAAAGGATGAGTTGAATGCTACTGCATCC----
--------AATAGTAGT------------ACTGCA---------------------GCCAAT------AA
TAGTAGCGAAATGAATATTACTAATACTAGTGACATGAAAAACTGCTCTTTTAAGATCACCACAAGCATA
AGAGATAAGGTGCAGAAAGAATATGCATTGTTTTATAAAACTGATATAGTACCAATA---AAT------A
GT------------------AAGAATAACAGC---------------------TATAGCTATAGGTTGAT
AAGTTGTAACACCTCAGTCATTACACAGGCCTGTCCAAAGGTATCCTTTGAGCCAATTCCCATACATTAT
TGTGCCCCGGCTGGTTTTGCTATTCTAAAGTGTAATAATAAGACATTCGATGGAAAAGGACCATGTATAA
ATGTCAGCACAGTACAATGTACACATGGAATTAGGCCAGTGGTATCAACTCAATTACTGTTAAATGGCAG
TCTAGCAGAAGAAGAGGTAGTAATTAGATCTGACAATTTCTCCAACAATGCTAAGACCATAATAGTACAG
CTGAAACAACCTGTAGAAATTGATTGTATAAGACCCTACAACAATACAAGAAAAAGTATA---------C
ATATAGGACCAGGGAGAGCCTTTTATACAACAGGAGAAATAATAGGAAATATAAGACAAGCACATTGTAA
CATTAGTAAAGCAAATTGGACTAACACCTTAAGACAGGTAGCTAAAAAATTAAGAGAACAATTTGGGAAT
AAA---ACAATAATCTTTAATCAATCCTCAGGAGGGGACCTAGAAATTGTAACGCACAGTTTTAATTGTG
GAGGGGAATTTTTCTACTGTAATACATCACCACTGTTTAATAGTACTTGG------------------AA
TAGTACTACTAATGGGAATGAGACTGAAGGGTCAAATAACGGAACT------------------ATCACA
CTCCAATGCAAAATAAAACAAATTATAAACATGTGGCAGGAAGTAGGGAAAGCAATGTATGCCCCTCCCA
TCAGAGGACAAATTAGATGTATATCAAATATTACAGGGCTGCTAATAACAAGAGATGGTGGTAATAAC--
-------GAGACCGACAGCACAGAGAGCTTCAGACCTGGAGGAGGAGATATGAGGGACAATTGGAGAAGT
GAATTATATAAATATAAAGTAGTAAAAATTGAACCATTAGGAGTAGCACCCACCAAGGCAAAGAGGAGAG
TGGTGCAGAGAGAAAAAAGA---GCAGTGGGA---TTAGGAGCTCTGTTCCTTGGGTTCTTGGGAGCAGC
AGGAAGCACTATGGGCGCAGCGTCAATGACGCTGACGGTACAGGCCAGACAATTGCTGTCTGGTATAGTG
CAACAGCAGAACAATCTGCTGAGGGCTATTGAGGCGCAACAGCACCTGTTGCAACTCACAGTCTGGGGCA
TCAAGCAGCTCCAGGCAAGAGTCCTGGCTGTAGAAAGATACCTAAAGGATCAACAGCTCCTGGGGATTTG
GGGTTGCTCTGGAAAACTCATTTGCACCACTACTGTGCCTTGGAATACTAGTTGGAGTAATAAATCTCTG
GATGATATTTGGAATAACATGACATGGATGCAGTGGGAAAGAGAAATTGACAATTACACAGGCTTGATAT
ACACCTTAATTGAACAATCGCAGAACCAGCAAGAAAAGAATGAACAAGAATTATTGGAATTAGATAAATG
GGCAAGTTTGTGGAATTGGTTTTCAATATCACATTGGCTGTGGTATATAAAAATATTTATAATGATAATA
GGGGGTTTGATAGGTTTAAGAATAGTTTTTACTGTACTTTCTATAGTGAATAGAGTTAGGCAGGGATACT
CACCATTATCGTTTCAGACCCGCTTCCCAGGCCCGAGGGGACCCGACAGGCCCGAAGGAATCGAAGAAGA
AGGTGGAGAGAGAGACAGAGGCAGATCAGATCGATTAGCGACTGGATTCTTAGAACTTGTCTGGGTCGAC
CTACGGAGCCTGTGCCTCTTCAGCTACCACCGCTTGAGAGACTTACTCTTGATTGTAACGAGGATTGTGG
AACTTCTGGGACACAGGGGGTGGGAAGCTCTCAAATATTGGTGGAATCTCCTACAATATTGGAGTCAGGA
ACTAAAGAATAGTGCTGTTAGCTTGCTCAACGCCACAGCCATAGCAGTAGCTGAGGGGACAGATAGGATT
ATAGAAATAGCACAAAGAATTTTTAGAGCTATCCTCCACATACCTAGAAGAATAAGACAGGGCTTGGAAA
GGTCTTTGCTA---
>EU576621 
ATGAGAGTGAAGGGGATCAGGAAGAATTATCAGCAC---TTG---------TGGAGATGGGGCACC---A
TGCTCCGATGGGGCATCATGCTCCTTGGGATGTTAATGATCTGTAGTGCT---GGAGAACAGTTGTGGGT
CACAGTCTATTATGGGGTACCTGTGTGGAAAGAAGCAACCACCACACTATTTTGTGCATCAGATGCCAAA
GCATATGATACAGAGGTACATAATGTGTGGGCCACACATGCCTGTGTACCCACAGACCCCAACCCACAAG
AAGTAGTATTGGCA---AATGTGACAGAAAATTTTAACATGTGGAAAAATAACATGGTAGAACAGATGCA
TGAGGATGTAATTAGTTTATGGGATCAAAGCCTAAAGCCATGTGTAAAATTAACCCCACTCTGTGTTACT
TTAAATTGC------------------ACTAAG---TTAAAGGATGAGTTGAATGCTACTGCATCC----
--------AATAGTAGT------------ACTGCA---------------------GCCAAT------AA
TAGTAGCGAAATGAATATTACTAATACTAGTGACATGAAAAACTGCTCTTTTAAGATCACCACAAGCATA
AGAGATAAGGTGCAGAAAGAATATGCATTGTTTTATAAAACTGATATAGTACCAATA---AAT------A
GT------------------AAGAATAACAGC---------------------TATAGCTATAGGTTGAT
AAGTTGTAACACCTCAGTCATTACACAGGCCTGTCCAAAGGTATCCTTTGAGCCAATTCCCATACATTAT
TGTGCCCCGGCTGGTTTTGCTATTCTAAAGTGTAATAATAAGACATTCGATGGAAAAGGACCATGTATAA
ATGTCAGCACAGTACAATGTACACATGGAATTAGGCCAGTGGTATCAACTCAATTACTGTTAAATGGCAG
TCTAGCAGAAGAAGAGGTAGTAATTAGATCTGACAATTTCTCCAACAATGCTAAGACCATAATAGTACAG
CTGAAACAACCTGTAGAAATTGATTGTATAAGACCCTACAACAATACAAGAAAAAGTATA---------C
ATATAGGACCAGGGAGAGCCTTTTATACAACAGGAGAAATAATAGGAAATATAAGACAAGCACATTGTAA
CATTAGTAAAGCAAATTGGACTAACACCTTAAGACAGGTAGCTAAAAAATTAAGAGAACAATTTGGGAAT
AAA---ACAATAATCTTTAATCAATCCTCAGGAGGGGACCTAGAAATTGTAACGCACAGTTTTAATTGTG
GAGGGGAATTTTTCTACTGTAATACATCACCACTGTTTAATAGTACTTGG------------------AA
TAGTACCACTAATGGGAATGAGACTGAAGGGTCAAATAACGGAACT------------------ATCACA
CTCCAATGCAAAATAAAACAAATTATAAACATGTGGCAGGAAGTAGGGAAAGCAATGTATGCCCCTCCCA
TCAGAGGACAAATTAGATGTATATCAAATATTACAGGGCTGCTAATAACAAGAGATGGTGGTAATAAC--
-------GAGACCGACAGCACAGAGAGCTTCAGACCTGGAGGAGGAGATATGAGGGACAATTGGAGAAGT
GAATTATATAAATATAAAGTAGTAAAAATTGAACCATTAGGAGTAGCACCCACCAAGGCAAAGAGGAGAG
TGGTGCAGAGAGAAAAAAGA---GCAGTGGGA---TTAGGAGCTCTGTTCCTTGGGTTCTTGGGAGCAGC
AGGAAGCACTATGGGCGCAGCGTCAATGACGCTGACGGTACAGGCCAGACAATTGCTGTCTGGTATAGTG
CAACAGCAGAACAATCTGCTGAGGGCTATTGAGGCGCAACAGCACCTGTTGCAACTCACAGTCTGGGGCA
TCAAGCAGCTCCAGGCAAGAGTCCTGGCTGTAGAAAGATACCTAAAGGATCAACAGCTCCTGGGGATTTG
GGGTTGCTCTGGAAAACTCATTTGCACCACTACTGTGCCTTGGAATACTAGTTGGAGTAATAAATCTCTG
GATGATATTTGGAATAACATGACATGGATGCAGTGGGAAAGAGAAATTGACAATTACACAGGCTTGATAT
ACACCTTAATTGAACAATCGCAGAACCAGCAAGAAAAGAATGAACAAGAATTATTGGAATTAGATAAATG
GGCAAGTTTGTGGAATTGGTTTTCAATATCACATTGGCTGTGGTATATAAAAATATTTATAATGATAATA
GGGGGCTTGATAGGTTTAAGAATAGTTTTTACTGTACTTTCTATAGTGAATAGAGTTAGGCAGGGATACT
CACCATTATCGTTTCAGACCCGCTTCCCAGGCCCGAGGGGACCCGACAGGCCCGAAGGAATCGAAGAAGA
AGGTGGAGAGAGAGACAGAGGCAGATCAGATCGATTAGCGACTGGATTCTTAGAACTTGTCTGGGTCGAC
CTACGGAGCCTGTGCCTCTTCAGCTACCACCGCTTGAGAGACTTACTCTTGATTGTAACGAGGATTGTGG
AACTTCTGGGACACAGGGGGTGGGAAGCTCTCAAATATTGGTGGAATCTCCTACAATATTGGAGTCAGGA
ACTAAAGAATAGTGCTGTTAGCTTGCTCAACGCCACAGCCATAGCAGTAGCTGAGGGGACAGATAGGATT
ATAGAAATAGCACAAAGAATTTTTAGAGCTATCCTCCACATACCTAGAAGAATAAGACAGGGCTTGGAAA
GGTCTTTGCTA---
>EU576618 
ATGAGAGTGAAGGGGATCAGGAAGAATTATCAGCAC---TTG---------TGGAGATGGGGCACC---A
TGCTCCGATGGGGCATCATGCTCCTTGGGATGTTAATGATCTGTAGTGCT---GGAGAACAGTTGTGGGT
CACAGTCTATTATGGGGTACCTGTGTGGAAAGAAGCAACCACCACACTATTTTGTGCATCAGATGCCAAA
GCATATGATACAGAGGTACATAATGTGTGGGCCACACATGCCTGTGTACCCACAGACCCCAACCCACAAG
AAGTAGTATTGGCA---AATGTGACAGAAAATTTTAACATGTGGAAAAATAACATGGTAGAACAGATGCA
TGAGGATGTAATTAGTTTATGGGATCAAAGCCTAAAGCCATGTGTAAAATTAACCCCACTCTGTGTTACT
TTAAATTGC------------------ACTAAG---TTAAAGGATGAGTTGAATGCTACTGCATCC----
--------AATAGTAGT------------ACTGCA---------------------GCCAAT------AA
TAGTAGCGAAATGAATATTACTAATACTAGTGACATGAAAAACTGCTCTTTTAAGATCACCACAAGCATA
AGAGATAAGGTGCAGAAAGAATATGCATTGTTTTATAAAACTGATATAGTACCAATA---AAT------A
GT------------------AAGAATAACAGC---------------------TATAGCTATAGGTTGAT
AAGTTGTAACACCTCAGTCATTACACAGGCCTGTCCAAAGGTATCCTTTGAGCCAATTCCCATACATTAT
TGTGCCCCGGCTGGTTTTGCTATTCTAAAGTGTAATAATAAGACATTCGATGGAAAAGGACCATGTATAA
ATGTCAGCACAGTACAATGTACACATGGAATTAGGCCAGTGGTATCAACTCAATTACTGTTAAATGGCAG
TCTAGCAGAAGAAGAGGTAGTAATTAGATCTGACAATTTCTCCAACAATGCTAAGACCATAATAGTACAG
CTGAAACAACCTGTAGAAATTGATTGTATAAGACCCTACAACAATACAAGAAAAAGTATA---------C
ATATAGGACCAGGGAGAGCCTTTTATACAACAGGAGAAACAATAGGAAATATAAGACAAGCACATTGTAA
CATTAGTAAAGCAAATTGGACTAACACCTTAAGACAGGTAGCTAAAAAATTAAGAGAACAATTTGGGAAT
AAA---ACAATAATCTTTAATCAATCCTCAGGAGGGGACCTAGAAATTGTAACGCACAGTTTTAATTGTG
GAGGGGAATTTTTCTACTGTAATACATCACCACTGTTTAATAGTACTTGG------------------AA
TAGTACTACTAATGGGAATGAGACTGAAGGGTCAAATAACGGAACT------------------ATCACA
CTCCAATGCAAAATAAAACAAATTATAAACATGTGGCAGGAAGTAGGGAAAGCAATGTATGCCCCTCCCA
TCAGAGGACAAATTAGATGTATATCAAATATTACAGGGCTGCTAATAACAAGAGATGGTGGTAATAAC--
-------GAGACCGACAGCACAGAGAGCTTCAGACCTGGAGGAGGAGATATGAGGGACAATTGGAGAAGT
GAATTATATAAATATAAAGTAGTAAAAATTGAACCATTAGGAGTAGCACCCACCAAGGCAAAGAGGAGAG
TGGTGCAGAGAGAAAAAAGA---GCAGTGGGA---TTAGGAGCTCTGTTCCTTGGGTTCTTGGGAGCAGC
AGGAAGCACTATGGGCGCAGCGTCAATGACGCTGACGGTACAGGCCAGACAATTGCTGTCTGGTATAGTG
CAACAGCAGAACAATCTGCTGAGGGCTATTGAGGCGCAACAGCACCTGTTGCAACTCACAGTCTGGGGCA
TCAAGCAGCTCCAGGCAAGAGTCCTGGCTGTAGAAAGATACCTAAAGGATCAACAGCTCCTGGGGATTTG
GGGTTGCTCTGGAAAACTCATTTGCACCACTACTGTGCCTTGGAATACTAGTTGGAGTAATAAATCTCTG
GATGATATTTGGAATAACATGACATGGATGCAGTGGGAAAGAGAAATTGACAATTACACAGGCTTGATAT
ACACCTTAATTGAACAATCGCAGAACCAGCAAGAAAAGAATGAACAAGAATTATTGGAATTAGATAAATG
GGCAAGTTTGTGGAATTGGTTTTCAATATCACATTGGCTGTGGTATATAAAAATATTTATAATGATAATA
GGGGGCTTGATAGGTTTAAGAATAGTTTTTACTGTACTTTCTATAGTGAATAGAGTTAGGCAGGGATACT
CACCATTATCGTTTCAGACCCGCTTCCCAGGCCCGAGGGGACCCGACAGGCCCGAAGGAATCGAAGAAGA
AGGTGGAGAGAGAGACAGAGGCAGATCAGATCGATTAGCGACTGGATTCTTAGAACTTGTCTGGGTCGAC
CTACGGAGCCTGTGCCTCTTCAGCTACCACCGCTTGAGAGACTTACTCTTGATTGTAACGAGGATTGTGG
AACTTCTGGGACACAGGGGGTGGGAAGCTCTCAAATATTGGTGGAATCTCCTACAATATTGGAGTCAGGA
ACTAAAGAATAGTGCTGTTAGCTTGCTCAACGCCACAGCCATAGCAGTAGCTGAGGGGACAGATAGGATT
ATAGAAATAGCACAAAGAATTTTTAGAGCTATCCTCCACATACCTAGAAGAATAAGACAGGGCTTGGAAA
GGTCTTTGCTA---
>EU576614 
ATGAGAGTGAAGGGGATCAGGAAGAATTATCAGCAC---TTG---------TGGAGATGGGGCACC---A
TGCTCCGATGGGGCATCATGCTCCTTGGGATGTTAATGATCTGTAGTGCT---GGAGAACAGTTGTGGGT
CACAGTCTATTATGGGGTACCTGTGTGGAAAGAAGCAACCACCACACTATTTTGTGCATCAGATGCCAAA
GCATATGATACAGAGGTACATAATGTGTGGGCCACACATGCCTGTGTACCCACAGACCCCAACCCACAAG
AAGTAGTATTGGCA---AATGTGACAGAAAATTTTAACATGTGGAAAAATAACATGGTAGAACAGATGCA
TGAGGATGTAATTAGTTTATGGGATCAAAGCCTAAAGCCATGTGTAAAATTAACCCCACTCTGTGTTACT
TTAAATTGC------------------ACTAAG---TTAAAGGATGAGTTGAATGCTACTGCATCC----
--------AATAGTAGT------------ACTGCA---------------------GCCAAT------AA
TAGTAGCGAAATGAATATTACTAATACTAGTGACATGAAAAACTGCTCTTTTAAGATCACCACAAGCATA
AGAGATAAGGTGCAGAAAGAATATGCATTGTTTTATAAAACTGATATAGTACCAATA---AAT------A
GT------------------GAGAATAACAGC---------------------TATAGCTATAGGTTGAT
AAGTTGTAACACCTCAGTCATTACACAGGCCTGTCCAAAGGTATCCTTTGAGCCAATTCCCATACATTAT
TGTGCCCCGGCTGGTTTTGCTATTCTAAAGTGTAATAATAAGACATTCGATGGAAAAGGACCATGTATAA
ATGTCAGCACAGTACAATGTACACATGGAATTAGGCCAGTGGTATCAACTCAACTACTGTTAAATGGCAG
TCTAGCAGAAGAAGAGGTAGTAATTAGATCTGACAATTTCTCCAACAATGCTAAGACCATAATAGTACAG
CTGAAACAACCTGTAGAAATTGATTGTATAAGACCCTACAACAATACAAGAAAAGGTATA---------C
ATATAGGACCAGGGAGAGCCTTTTATACAACAGGAGAAATAATAGGAAATATAAGACAAGCACATTGTAA
CATTAGTAAAGCAAATTGGACTAACACCTTAAGACAGGTAGCTAAAAAATTAAGAGAACAATTTGGGAAT
AAA---ACAATAATCTTTAATCAATCCTCAGGAGGGGACCTAGAAATTGTAACGCACAGTTTTAATTGTG
GAGGGGAATTTTTCTACTGTAATACATCACCACTGTTTAATAGTACTTGG------------------AA
TAGTACTACTAATGGGAATGAGATTGAAGGGTCAAATAACGGAACT------------------ATCACA
CTCCAATGCAAAATAAAACAAATTATAAACATGTGGCAGGAAGTAGGGAAAGCAATGTATGCCCCTCCCA
TCAGAGGACAAATTAGATGTATATCAAATATTACAGGGCTGCTAATAACAAGGGATGGTGGTAATAAC--
-------GAGACCGACAGCACAGAGAGCTTCAGACCTGGAGGAGGAGATATGAGGGACAATTGGAGAAGT
GAATTATATAAATATAAAGTAGTAAAAATTGAACCATTAGGAGTAGCACCCACCAAGGCAAAGAGGAGAG
TGGTGCAGAGAGAAAAAAGA---GCAGTGGGA---TTAGGAGCTCTGTTCCTTGGGTTCTTGGGAGCAGC
AGGAAGCACTATGGGCGCAGCGTCAATGACGCTGACGGTACAGGCCAGACAATTGCTGTCTGGTATAGTG
CAACAGCAGAACAATCTGCTGAGGGCTATTGAGGCGCAACAGCACCTGTTGCAACTCACAGTCTGGGGCA
TCAAGCAGCTCCAGGCAAGAGTCCTGGCTGTAGAAAGATACCTAAAGGATCAACAGCTCCTGGGGATTTG
GGGTTGCTCTGGAAAACTCATTTGCACCACTACTGTGCCTTGGAATACTAGTTGGAGTAATAAATCTCTG
GATGATATTTGGAATAACATGACATGGATGCAGTGGGAAAGAGAAATTGACAATTACACAGGCTTGATAT
ACACCTTAATTGAACAATCGCAGAACCAGCAAGAAAAGAATGAACAAGAATTATTGGAATTAGATAAATG
GGCAAGTTTGTGGAATTGGGTTTCAATATCACATTGGCTGTGGTATATAAAAATATTTATAATGATAATA
GGGGGCTTGATAGGTTTAAGAATAGTTTTTACTGTACTTTCTATAGTGAATAGAGTTAGGCAGGGATACT
CACCATTATCGTTTCAGACCCGCTTCCCAGGCCCGAGGGGACCCGACAGGCCCGAAGGAATCGAAGAAGA
AGGTGGAGAGAGAGACAGAGGCAGATCAGATCGATTAGCGACTGGATTCTTAGAACTTGTCTGGGTCGAC
CTACGGAGCCTGTGCCTCTTCAGCTACCACCGCTTGAGAGACTTACTCTTGATTGTAACGAGGATTGTGG
AACTTCTGGGACACAGGGGGTGGGAAGCTCTCAAATATTGGTGGAATCTCCTACAATATTGGAGTCAGGA
ACTAAAGAATAGTGCTGTTAGCTTGCTCAACGCCACAGCCATAGCAGTAGCTGAGGGGACAGATAGGATT
ATAGAAATAGCACAAAGAATTTTTAGAGCTATCCTCCACATACCTAGAAGAATAAGACAGGGCTTGGAAA
GGTCTTTGCTA---
>EU576647 
ATGAGAGTGAAGGGGATCAGGAAGAATTATCAGCAC---TTG---------TGGAGATGGGGCACC---A
TGCTCCGATGGGGCATCATGCTCCTTGGGATGTTAATGATCTGTAGTGCT---GGAGAACAGTTGTGGGT
CACAGTCTATTATGGGGTACCTGTGTGGAAAGAAGCAACCACCACACTATTTTGTGCATCAGATGCCAAA
GCATATGATACAGAGGTACATAATGTGTGGGCCACACATGCCTGTGTACCCACAGACCCCAACCCACAAG
AAGTAGTATTGGCA---AATGTGACAGAAAATTTTAACATGTGGAAAAATAACATGGTAGAACAGATGCA
TGAGGATGTAATTAGTTTATGGGATCAAAGCCTAAAGCCATGTGTAAAATTAACCCCACTCTGTGTTACT
TTAAATTGC------------------ACTAAG---TTAAAGGATGAGTTGAATGCT------------A
CTGCATCCAATAGTAGT------------ACTGCA---------------------GCCAAT------AA
TAGTAGCGAAATGAATATTACTAATACTAGTGACATGAAAAACTGCTCTTTTAAGATCACCACAAGCATA
AGAGATAAGGTGCAGAAAGAATATGCATTGTTTTATAAAACTGATATAGTACCAATA---AAT------A
GT------------------GAGAATAACAGC---------------------TATAGCTATAGGTTGAT
AAGTTGTAACACCTCAGTCATTACACAGGCCTGTCCAAAGGTATCCTTTGAGCCAATTCCCATACATTAT
TGTGCCCCGGCTGGTTTTGCTATTCTAAAGTGTAATAATAAGACATTCGATGGAAAAGGACCATGTATAA
ATGTCAGCACAGTACAATGTACACATGGAATTAGGCCAGTGGTATCAACTCAACTACTGTTAAATGGCAG
TCTAGCAGAAGAAGAGGTAGTAATTAGATCTGACAATTTCTCCAACAATGCTAAGACCATAATAGTACAG
CTGAAACAACCTGTAGAAATTGATTGTATAAGACCCTACAACAATACAAGAAAAAGTATA---------C
ATATAGGACCAGGGAGAGCCTTTTATACAACAGGAGAAATAATAGGAAATATAAGACAAGCACATTGTAA
CATTAGTAAAGCAAATTGGACTAACACCTTAAGACAGGTAGCTAAAAAATTAAGAGAACAATTTGGGAAT
AAA---ACAATAATCTTTAATCAATCCTCAGGAGGGGACCTAGAAATTGTAACGCACAGTTTTAATTGTG
GAGGGGAATTTTTCTACTGTAATACATCACCACTGTTTAATAGTACTTGG------------------AA
TAGTACTACTAATGGGAATGAGATTGAAGGGTCAAATAACGGAACT------------------ATCACA
CTCCAATGCAAAATAAAACAAATTATAAACATGTGGCAGGAAGTAGGGAAAGCAATGTATGCCCCTCCCA
TCAGAGGACAAATTAGATGTATATCAAATATTACAGGGCTGCTAATAACAAGGGATGGTGGTAATAAC--
-------GAGACCGACAGCACAGAGAGCTTCAGACCTGGAGGAGGAGATATGAGGGACAATTGGAGAAGT
GAATTATATAAATATAAAGTAGTAAAAATTGAACCATTAGGAGTAGCACCCACCAAGGCAAAGAGGAGAG
TGGTGCAGAGAGAAAAAAGA---GCAGTGGGA---TTAGGAGCTCTGTTCCTTGGGTTCTTGGGAGCAGC
AGGAAGCACTATGGGCGCAGCGTCAATGACGCTGACGGTACAGGCCAGACAATTGCTGTCTGGTATAGTG
CAACAGCAGAACAATCTGCTGAGGGCTATTGAGGCGCAACAGCACCTGTTGCAACTCACAGTCTGGGGCA
TCAAGCAGCTCCAGGCAAGAGTCCTGGCTGTAGAAAGATACCTAAAGGATCAACAGCTCCTGGGGATTTG
GGGTTGCTCTGGAAAACTCATTTGCACCACTACTGTGCCTTGGAATACTAGTTGGAGTAATAAATCTCTG
GATGATATTTGGAATAACATGACATGGATGCAGTGGGAAAGAGAAATTGACAATTACACAGGCTTGATAT
ACACCTTAATTGAACAATCGCAGAACCAGCAAGAAAAGAATGAACAAGAATTATTGGAATTAGATAAATG
GGCAAGTTTGTGGAATTGGTTTTCAATATCACATTGGCTGTGGTATATAAAAATATTTATAATGATAATA
GGGGGCTTGATAGGTTTAAGAATAGTTTTTACTGTACTTTCTATAGTGAATAGAGTTAGGCAGGGATACT
CACCATTATCGTTTCAGACCCGCTTCCCAGGCCCGAGGGGACCCGACAGGCCCGAAGGAATCGAAGAAGA
AGGTGGAGAGAGAGACAGAGGCAGATCAGATCGATTAGCGACTGGATTCTTAGAACTTGTCTGGGTCGAC
CTACGGAGCCTGTGCCTCTTCAGCTACCACCGCTTGAGAGACTTACTCTTGATTGTAACGAGGATTGTGG
AACTTCTGGGACACAGGGGGTGGGAAGCTCTCAAATATTGGTGGAATCTCCTACAATATTGGAGTCAGGA
ACTAAAGAATAGTGCTGTTAGCTTGCTCAACGCCACAGCCATAGCAGTAGCTGAGGGGACAGATAGGATT
ATAGAAATAGCACAAAGAATTTTTAGAGCTATCCTCCACATACCTAGAAGAATAAGACAGGGCTTGGAAA
GGTCTTTGCTA---
>EU576619 
ATGAGAGTGAAGGGGATCAGGAAGAATTATCAGCAC---TTG---------TGGAGATGGGGCACC---A
TGCTCCGATGGGGCATCATGCTCCTTGGGATGTTAATGATCTGTAGTGCT---GGAGAACAGTTGTGGGT
CACAGTCTATTATGGGGTACCTGTGTGGAAAGAAGCAACCACCACACTATTTTGTGCATCAGATGCCAAA
GCATATGATACAGAGGTACATAATGTGTGGGCCACACATGCCTGTGTACCCACAGACCCCAACCCACAAG
AAGTAGTATTGGCA---AATGTGACAGAAAATTTTAACATGTGGAAAAATAACATGGTAGAACAGATGCA
TGAGGATGTAATTAGTTTATGGGATCAAAGCCTAAAGCCATGTGTAAAATTAACCCCACTCTGTGTTACT
TTAAATTGC------------------ACTAAG---TTAAAGGATGAGTTGAATGCT------------A
CTGCATCCAATAGTAGT------------ACTGCA---------------------GCCAAT------AA
TAGTAGCGAAATGAATATTACTAATACTAGTGACATGAAAAACTGCTCTTTTAAGATCACCACAAGCATA
AGAGATAAGGTGCAGAAAGAATATGCATTGTTTTATAAAACTGATATAGTACCAATA---AAT------A
GT------------------GAGAATAACAGC---------------------TATAGCTATAGGTTGAT
AAGTTGTAACACCTCAGTCATTACACAGGCCTGTCCAAAGGTATCCTTTGAGCCAATTCCCATACATTAT
TGTGCCCCGGCTGGTTTTGCTATTCTAAAGTGTAATAATAAGACATTCGATGGAAAAGGACCATGTATAA
ATGTCAGCACAGTACAATGTACACATGGAATTAGGCCAGTGGTATCAACTCAACTACTGTTAAATGGCAG
TCTAGCAGAAGAAGAGGTAGTAATTAGATCTGACAATTTCTCCAACAATGCTAAGACCATAATAGTACAG
CTGAAACAACCTGTAGAAATTGATTGTATAAGACCCTACAACAATACAAGAAAAAGTATA---------C
ATATAGGACCAGGGAGAGCCTTTTATACAACAGGAGAAATAATAGGAAATATAAGACAAGCACATTGTAA
CATTAGTAAAGCAAATTGGACTAACACCTTAAGACAGGTAGCTAAAAAATTAAGAGAACAATTTGGGAAT
AAA---ACAATAATCTTTAATCAATCCTCAGGAGGGGACCTAGAAATTGTAACGCACAGTTTTAATTGTG
GAGGGGAATTTTTCTACTGTAATACATCACCACTGTTTAATAGTACTTGG------------------AA
TAGTACTACTAATGGGAATGAGATTGAAGGGTCAAATAATGGAACT------------------ATCACA
CTCCAATGCAAAATAAAACAAATTATAAACATGTGGCAGGAAGTAGGGAAAGCAATGTATGCCCCTCCCA
TCAGAGGACAAATTAGATGTATATCAAATATTACAGGGCTGCTAATAACAAGGGATGGTGGTAATAAC--
-------GAGACCGACAGCACAGAGAGCTTCAGACCTGGAGGAGGAGATATGAGGGACAATTGGAGAAGT
GAATTATATAAATATAAAGTAGTAAAAATTGAACCATTAGGAGTAGCACCCACCAAGGCAAAGAGGAGAG
TGGTGCAGAGAGAAAAAAGA---GCAGTGGGA---TTAGGAGCTCTGTTCCTTGGGTTCTTGGGAGCAGC
AGGAAGCACTATGGGCGCAGCGTCAATGACGCTGACGGTACAGGCCAGACAATTGCTGTCTGGTATAGTG
CAACAGCAGAACAATCTGCTGAGGGCTATTGAGGCGCAACAGCACCTGTTGCAACTCACAGTCTGGGGCA
TCAAGCAGCTCCAGGCAAGAGTCCTGGCTGTAGAAAGATACCTAAAGGATCAACAGCTCCTGGGGATTTG
GGGTTGCTCTGGAAAACTCATTTGCACCACTACTGTGCCTTGGAATACTAGTTGGAGTAATAAATCTCTG
GATGATATTTGGAATAACATGACATGGATGCAGTGGGAAAGAGAAATTGACAATTACACAGGCTTGATAT
ACACCTTAATTGAACAATCGCAGAACCAGCAAGAAAAGAATGAACAAGAATTATTGGAATTAGATAAATG
GGCAAGTTTGTGGAATTGGTTTTCAATATCACATTGGCTGTGGTATATAAAAATATTTATAATGATAATA
GGGGGCTTGATAGGTTTAAGAATAGTTTTTACTGTACTTTCTATAGTGAATAGAGTTAGGCAGGGATACT
CACCATTATCGTTTCAGACCCGCTTCCCAGGCCCGAGGGGACCCGACAGGCCCGAAGGAATCGAAGAAGA
AGGTGGAGAGAGAGACAGAGGCAGATCAGATCGATTAGCGACTGGATTCTTAGAACTTGTCTGGGTCGAC
CTACGGAGCCTGTGCCTCTTCAGCTACCACCGCTTGAGAGACTTACTCTTGATTGTAACGAGGATTGTGG
AACTTCTGGGACACAGGGGGTGGGAAGCTCTCAAATATTGGTGGAATCTCCTACAATATTGGAGTCAGGA
ACTAAAGAATAGTGCTGTTAGCTTGCTCAACGCCACAGCCATAGCAGTAGCTGAGGGGACAGATAGGATT
ATAGAAATAGCACAAAGAATTTTTAGAGCTATCCTCCACATACCTAGAAGAATAAGACAGGGCTTGGAAA
GGTCTTTGCTA---
>EU576641 
ATGAGAGTGAAGGGGATCAGGAAGAATTATCAGCAC---TTG---------TGGAGATGGGGCACC---A
TGCTCCGATGGGGCATCATGCTCCTTGGGATGTTAATGATCTGTAGTGCT---GGAGAACAGTTGTGGGT
CACAGTCTATTATGGGGTACCTGTGTGGAAAGAAGCAACCACCACACTATTTTGTGCATCAGATGCCAAA
GCATATGATACAGAGGTACATAATGTGTGGGCCACACATGCCTGTGTACCCACAGACCCCAACCCACAAG
AAGTAGTATTGGCA---AATGTGACAGAAAATTTTAACATGTGGAAAAATAACATGGTAGAACAGATGCA
TGAGGATGTAATTAGTTTATGGGATCAAAGCCTAAAGCCATGTGTAAAATTAACCCCACTCTGTGTTACT
TTAAATTGC------------------ACTAAG---TTAAAGGATGAGTTGAATGCT------------A
CTGCATCCAATAGTAGT------------ACTGCA---------------------GCCAAT------AA
TAGTAGCGAAATGAATATTACTAATACTAGTGACATAAAAAACTGCTCTTTTAAGATCACCACAAGCATA
AGAGATAAGGTGCAGAAAGAATATGCATTGTTTTATAAAACTGATATAGTACCAATA---AAT------A
GT------------------GAGAATAACAGC---------------------TATAGCTATAGGTTGAT
AAGTTGTAACACCTCAGTCATTACACAGGCCTGTCCAAAGGTATCCTTTGAGCCAATTCCCATACATTAT
TGTGCCCCGGCTGGTTTTGCTATTCTAAAGTGTAATAATAAGACATTCGATGGAAAAGGACCATGTATAA
ATGTCAGCACAGTACAATGTACACATGGAATTAGGCCAGTGGTATCAACTCAACTACTGTTAAATGGCAG
TCTAGCAGAAGAAGAGGTAGTAATTAGATCTGACAATTTCTCCAACAATGCTAAGACCATAATAGTACAG
CTGAAACAACCTGTAGAAATTGATTGTATAAGACCCTACAACAATACAAGAAAAAGTATA---------C
ATATAGGACCAGGGAGAGCCTTTTATACAACAGGAGAAATAATAGGAAATATAAGACAAGCACATTGTAA
CATTAGTAAAGCAAATTGGACTAACACCTTAAGACAGGTAGCTAAAAAATTAAGAGAACAATTTGGGAAT
AAA---ACAATAATCTTTAATCAATCCTCAGGAGGGGACCTAGAAATTGTAACGCACAGTTTTAATTGTG
GAGGGGAATTTTTCTACTGTAATACATCACCACTGTTTAATAGTACTTGG------------------AA
TAGTACTACTAATGGGAATGAGATTGAAGGGTCAAATAACGGAACT------------------ATCACA
CTCCAATGCAAAATAAAACAAATTATAAACATGTGGCAGGAAGTAGGGAAAGCAATGTATGCCCCTCCCA
TCAGAGGACAAATTAGATGTATATCAAATATTACAGGGCTGCTAATAACAAGGGATGGTGGTAATAAC--
-------GAGACCGACAGCACAGAGAGCTTCAGACCTGGAGGAGGAGATATGAGGGACAATTGGAGAAGT
GAATTATATAAATATAAAGTAGTAAAAATTGAACCATTAGGAGTAGCACCCACCAAGGCAAAGAGGAGAG
TGGTGCAGAGAGAAAAAAGA---GCAGTGGGA---TTAGGAGCTCTGTTCCTTGGGTTCTTGGGAGCAGC
AGGAAGCACTATGGGCGCAGCGTCAATGACGCTGACGGTACAGGCCAGACAATTGCTGTCTGGTATAGTG
CAACAGCAGAACAATCTGCTGAGGGCTATTGAGGCGCAACAGCACCTGTTGCAACTCACAGTCTGGGGCA
TCAAGCAGCTCCAGGCAAGAGTCCTGGCTGTAGAAAGATACCTAAAGGATCAACAGCTCCTGGGGATTTG
GGGTTGCTCTGGAAAACTCATTTGCACCACTACTGTGCCTTGGAATACTAGTTGGAGTAATAAATCTCTG
GATGATATTTGGAATAACATGACATGGATGCAGTGGGAAAGAGAAATTGACAATTACACAGGCTTGATAT
ACACCTTAATTGAACAATCGCAGAACCAGCAAGAAAAGAATGAACAAGAATTATTGGAATTAGATAAATG
GGCAAGTTTGTGGAATTGGTTTTCAATATCACATTGGCTGTGGTATATAAAAATATTTATAATGATAATA
GGGGGCTTGATAGGTTTAAGAATAGTTTTTACTGTACTTTCTATAGTGAATAGAGTTAGGCAGGGATACT
CACCATTATCGTTTCAGACCCGCTTCCCAGGCCCGAGGGGACCCGACAGGCCCGAAGGAATCGAAGAAGA
AGGTGGAGAGAGAGACAGAGGCAGATCAGATCGATTAGCGACTGGATTCTTAGAACTTGTCTGGGTCGAC
CTACGGAGCCTGTGCCTCTTCAGCTACCACCGCTTGAGAGACTTACTCTTGATTGTAACGAGGATTGTGG
AACTTCTGGGACACAGGGGGTGGGAAGCTCTCAAATATTGGTGGAATCTCCTACAATATTGGAGTCAGGA
ACTAAAGAATAGTGCTGTTAGCTTGCTCAACGCCACAGCCATAGCAGTAGCTGAGGGGACAGATAGGATT
ATAGAAATAGCACAAAGAATTTTTAGAGCTATCCTCCACATACCTAGAAGAATAAGACAGGGCTTGGAAA
GGTCTTTGCTA---
>AY835758 
ATGAAAGTGAAGGAGACCAGGAAGAATTATCAGCAC---TCG---------TGGAGATTGGGGACC----
-----------------ATGCTCCTTTGGTTATTAATGATCTATACTGCT---GCAGGACAGTTGTGGGT
CACAGTCTATTATGGGGTACCTGTGTGGAAAGAAGCAACCACAACTCTATTTTGTGCATCAGATGCTAAA
ACATATGATACAGAGGTACATAATGTTTGGGCCACACATGCCTGTGTACCCACAGACCCCAACCCACAAG
AAGTATTATTGGAA---AATGTGACAGAAAATTTTAACATGTGGAAAAATAACATGGTAGAACAGATGCA
TGAGGATATAATCAGCTTATGGGATCAAAGCCTAAAGCCATGTGTAAAATTAACCCCACTCTGTGTTACT
TTAAATTGC------------------ACTGAC---TACTGGGGGAAT----------------------
-----------AATACCACTGAGAATGCTACTAAT---------------------ACCACT------GT
TGGTAGCGAGGGAATACAA---AAGGGAGAAGCAATGAAAAACTGCTCTTTCAATATCACCACAAGTATA
AGAGATAAGGTGCAGAAAGAATATGCACTTTTTTATAACCTTGATGTAGTACAAATA---GAAAGTGAGA
AT------------------------GATAAT---------------------ACCAGTTATAGGTTGAT
AAGTTGTAACACCTCAACCATTACACAGGCCTGTCCAAAGGTATCCTTTGAGCCAATTCCCATACATTAT
TGTGCCCCGGCTGGTTTTGCGATTCTAAAGTGTAAAGATAAAAAGTTCAATGGAACAGGACCATGTAAAA
ATGTCAGCACAGTACAATGTACACATGGAATTAGGCCAGTAGTATCAACTCAACTGCTGTTAAATGGCAG
TCTAGCAGAAGAAGAGGTAGTGATTAGATCTGAAAATTTCACAAACAATGCTAAAGTCATAATAGTACAG
CTGAGAAAATCTGTAGAAATTAATTGTACAAGACCCAACAACAATACCAGAAAAGGCATA---------C
ATATAGGACCAGGGAGAGCATTTTATACAACAGGAGAAGTAATAGGAAATATAAGACAAGCACATTGTAA
CATTAGTAGAGCACAATGGAATAACACTTTACAACAGATAGTTGCAAAATTAAGAGAACAATATAAGAAT
AAA---ACAATAGTCTTTAATCAATCCTCAGGAGGGGACCCAGAGATTGTAATGCACAGCTTTAATTGTG
GAGGGGAATTTTTCTACTGTAACACAACAAAACTGTTTAATAGTACTTGGAAT---------------AA
TAGTACTTGG------AATGCTACTGCAGGCCAAGAATTAAATAGC------ACTGAAGACACCATCACA
CTCCCATGCAAAATAAAACAAATTATAAACATGTGGCAGGAAGTAGGAAAAGCAATGTATGCCCCTCCCA
TCAAAGGACTACTTAGATGTTCATCAAATATTACAGGGCTGCTATTAACAAGAGATGGTGGTAATAGC--
----AATAACACGAACACGACCGAGATCTTCAGACCTGGGGGAGGAGATATGAGGGACAATTGGAGAAGT
GAATTATATAAATATAAAGTAGTAAAAATTGAACCACTAGGAATAGCACCCACTAAGGCAAAGAGAAGAG
TGGTGCAGAGAGAAAAAAGA---GCAGTGGGA---ATAGGAGCTTTGTTCCTTGGGTTCTTGGGAGCAGC
AGGAAGCACTATGGGCGCAGCGTCAATGACGCTGACGGTACAGGCCAGACTATTATTGTCTGGTATAGTG
CAACAGCAGAACAATTTGCTGAGGGCTATTGAGGCGCAACAGCACCTGTTGCAACTCACAGTCTGGGGCA
TCAAGCAGCTCAAGGCAAGAGTCCTGGCTATAGAAAGATACCTAAAGGATCAACAGCTCCTGGGAATTTG
GGGTTGCTCTGGAAAACTCATCTGCACCACTGCTGTGCCTTGGAATGCTAGTTGGAGTAATAAATCTTAC
GATGACATTTGGGATAATATGACCTGGATGCAGTGGGAAAAAGAAATTGGCAATTACACAAGCTTAATAT
ACACCTTAATTGAAGAATCGCAGAACCAACAAGAAAAGAATGAACAAGAATTATTGGCATTAGATAAATG
GGCAAGTTTGTGGAGTTGGTTTGACATAACAAATTGGCTGTGGTATATAAGAATATTCATAATGATAGTA
GGAGGCTTGATAGGTTTAAGAATAGTTTTTGCTGTACTTGCTGTAGTGAATAGAGTTAGGCAGGGATACT
CACCATTGTCGTTTCAGACCCGCCTCCCAGTTCCGAGGGGACCCGACAGGCCCGAAGGAATCGGAGAAGA
AGGTGGAGAGAGAGACAGATACAGATCCGGTCCATTAGTGGATGGATTCTTAACACTTATCTGGGTCGAC
CTGCGGAGCCTGTGCCTCTTCATCTACCACCACTTGAGAAACTTACTCTTGATTGTAGCGAGGACTGTGG
AAATTCTGGGACGCAGGGGGTGGGAACTCCTCAAATATTGGTGGAATCTCCTGCAATATTGGATTCAGGA
ACTAAAGAATAGTGCTATTAGCTTGCTCAACGCCACAGCCATAGCAGTAGCTGAGGGGACAGATAGGATT
ATAGAAGTATTACAAAGAATTTTTAGAGCTATTCTCCACATACCTAGAAGAATAAGACAGGGCTTGGAAA
GGAGTTTGCTA---
>EU023922 
ATGAGAGTGGAGGGGATCAGGAAGAGTTGTCAGCCA---TGT---------TGGAAATGGGGCATC----
-----------------ATGCTCCTTGGGATATTGATGATCTGTAGTGCT---GCAGGACAATTGTGGGT
CACAGTCTATTATGGGGTACCTGTGTGGAAAGAAGCAACCACCACTCTATTTTGTGCATCAGATGCTAAA
GCATATGATACAGAGGTACATAATGTTTGGGCCACACATGCCTGTGTACCCACAGATCCCGACCCACAAG
AAGTACCATTGGAA---AATGTGACAGAAAAGTTTAACGCGTGGAAAAATAACATGGTAGAACAAATGCA
TGAGGATATAATCAGTTTATGGGATCAAAGCCTAAAGCCATGTGTAAAATTAACCCCACTCTGTGTTACT
TTAAATTGC------------------ACTGAT---GTGAAAAATAATAGTAGTAGT-------------
-----------------------------AATGAT---------------------AGTAGTAAAAGTAA
TACTAATAATGGTAACTGG---GAACAAACGGAGATGAAAAACTGCTCTTTCAATGTCACCACAAGCATA
AGAGATAAGATACAGAAAGAATATGCAATTTTTTATAATCTTGATATAGTACCAATA---GAT------A
AG------------------------GATAAT---------------------ACCAGCTATAGGTTGAT
GAGTTGTAACACCTCAGTCATTACTCAGGCCTGTCCAAAGGTATCCTTTGAGCCAATTCCCATACATTAT
TGTGCCCCGGCTGGTTTTGCGATTTTAAAGTGTAAAGATAACAAGTTCAATGGAACAGGACTATGTAAAA
ATGTCAGCACAGTGCAATGCACACATGGAATTAGGCCAGTAGTATCAACTCAACTGTTGTTAAATGGCAG
TCTAGCAAAAGAAGAGGTAGTAATTAGATCTGAAAATTTTACAAACAATGCTAAAACCATAATAGTACAG
CTGAATGAAACTGTAGAAATTAACTGTACAAGACCCAACAACAATACAAGAAGAAGTATA---------C
CTATAGGACCAGGGAGAGCATTTTATGCAACA---GACATAATAGGAGATATAAGACAAGCACATTGTAA
CATTAGTAGAGCAAAGTGGAATAACACTTTAAAACAGATAGTTGACAAATTAAGAAAACAATTTGGGAAG
AATAAAACAATAGTCTTTAAGAAATCCTCAGGAGGGGACCCAGAAATTGTAATGCACAGTTTTAATTGTG
GAGGGGAATTTTTCTACTGTAATACAACACAACTGTTTAATAGTACTTGGAATGGG--------------
----------------ACTAATACTGAAGGCACTGAAGGAAATGAC---------------ACAATCACA
CTCCCATGCAGAATAAGACAGATTATAAACATGTGGCAGGAAGTAGGAAAAGCAATGTATGCCCCTCCCA
TCAGAGGACAAATTAGATGTTCATCAAATATTACAGGGCTGCTATTAACAAGGGATGGTGGTACGAAC--
-------GAGACCAACGAGACCGAGATCTTCAGACCAGGAGGAGGAGATATGAGGGACAATTGGAGAAGT
GAATTATATAAATATAAAGTAGTAAAAATTGAACCATTAGGAGTAGCACCCACCAAGGCAAAGAGAAGGG
TGGTGCAGAGAGAAAAAAGA---GCAGTGGGA---CTAGGAGCTATGTTCCTTGGGTTCTTGGGAGCAGC
AGGAAGCACTATGGGCGCAGCGTCAGTGACGCTGACGGTACAGGCCAGACAATTATTGTCTGGTATAGTG
CAACAGCAGAATAATCTGCTGAAGGCTATTAAGGCGCAACAACATCTGTTGCAACTCACAGTCTGGGGCA
TCAAGCAGCTCCAGGCAAGAGTCCTGGCTGTGGAAAGATACCTAAAGGATCAACAGCTCCTAGGGATTTG
GGGTTGCTCTGGAAAACTCATTTGCACCACTGCTGTGCCTTGGAATGCTAGTTGGAGTAATAAATCTCTG
AATGAGATTTGGGATAACATGACCTGGATGCAGTGGGAAAGAGAAATTAATAATTACACAGGCTTAATAT
ACAACTTACTTGAAGAATCGCAGAACCAGCAAGAAAAGAATGAACAAGACTTATTGGAATTAGATAAATG
GGCAAATTTGTGGAATTGGTTTAACATAACAAACTGGCTGTGGTATATAAAAATATTCATAATGATAGTA
GGAGGCTTGGTAGGATTAAGAATAGTTTTTACTGTACTTTCTATAGTAAATAGAGTTAGGCAGGGATACT
CACCACTATCGTTTCAGACCCCCCGCCCAGCCTCGAGGGGACCCGACAGGCCCGAAGGAATCGAAGAAGA
AGGTGGAGAGAGAGGCAGAACCAGCTCCGAAAGATTAGTGAACGGCTTCTTAGCAATTTTCTGGGTCGAC
CTGCGGAGCCTGTGCCTCTTCAGCTACCACCGCTTGAGAGACTTACTCTTGATTGTAGCGAGGATTGTGG
AACTTCTGGGACGCAGGGGGTGGGAAGCACTCAAATATTGTTGGAATCTCCTGCAGTATTGGGGTCAGGA
ACTAAAGAATAGTGCTGTTAGCTTGCTCAACGCCACAGCCATAGCAGTAGCTGAGGGGACAGATAGGGTC
ATAGAAGTATTACAAAGAGCTTGTAGGGCTATTCTCCACATACCTAGAAGAATAAGACAGGGCGCAGAAA
GGGCTTTGCTA---
>AF193278 
ATGAGAGTGAAGGAGATCAGGAAGCAC------------TTA---------TGGAGATGGGGCACC----
-----------------TTGTTCCTTGGGATGCTGATGATCTGTAGTGCT---ACAGAAAATTCATGGGT
CACAGTCTATTATGGGGTACCTGTGTGGAAAGAAGCAACCACCACTCTATTTTGTGCATCAGATGCTAAA
GCATATAGTAAGGAGGTACATAATGTTTGGGCCACATATGCCTGTGTACCCACGGACCCCAGCCCACAAG
AAATACCATTGAAA---AATGTGACAGAAAATTTTAGCATGGGGAAAAATAACATGGTAGAACAGATGCA
TGAGGATATAATCAGTTTATGGGATCAAAGCCTAAAGCCATGTGTAAAGTTAACCCCACTCTGTGTTACT
TTAAATTGC------------------ACTGAT---TTGAAGAAGAAT----------------------
--------GCTACTAGT------------ACCAAT---------------------ACTAGT------AG
CATAACCAATACTAGTAGCATAGAAAGGACGGAAATGAAAAACTGCTCTTTCAACATCACCACAGACCTG
AGAGATAAAGTGAAAAAAGAATATGCACTCTTTTATAACCTTGATGTAGTACAAATA-------------
--------------------------GATAAT---------------------GATAGCTATAGGTTGAT
AAGTTGTAATACCTCAGTCGTTACACAAGCCTGTCCAAAGATATCCTTTGAGCCAATTCCCATACATTAT
TGTGCCCCGGCTGGTTTTGCGATTCTAAAGTGTAACGATAAAAAGTTCAATGGAACAGGGCCATGTACAA
ATGTCAGTACAGTACAATGTACACATGGAATTAAGCCAGTAGTATCAACTCAACTGCTGTTAAATGGTAG
TCTAGCAGAAGAAGGGGTAGTAATTAGATCTGTCAATTTCACGGACAATACTAAAACCATAATAGTACAG
CTGAAAGAACCTGTAGAAATTAATTGTACAAGACCCAACAACAATACAGGAAAAGGTATT---------C
ATATAGGACCAGGGAGAGCATTTTATGCAACAGGAAACATAATAGGAGATATAAGACAAGCACATTGTAA
CATTAGTATAACAAAATGGAATAACACATTAAAACAGATAGTTATCAAATTAAGAGAACAATTTGAGAAT
AAA---ACAATAGTTTTTAATCAATCCTCAGGAGGGGACCCAGAAATTGTAATGCACAGTTTTAATTGTG
GAGGGGAATTTTTCTACTGTAATACAACAAAACTGTTTAATAGCACTTGGAAT---------------GA
TAGCACTTGG------AATGGTACTGGAGAGGTAAATAACACTGAA---------GGAGATATAGTCACA
CTCCCATGCAGAATAAAACAAATTATAAACATGTGGCAGGAAGTAGGAAAAGCAATGTATGCCCCTCCCA
TCGCAGGACAAATTAGATGTTCATCAAATATTACAGGACTGCTATTAACAAGAGATGGTGGTAACCAG--
----------AGCAATGTCACCGAGATCTTCAGACCTGGAGGAGGAGATATGAGGGACAATTGGAGAAGT
GAATTATATAAATATAAAGTAGTAAAAATTGAACCATTAGGAGTAGCACCCACCAGGGCAAAGAGAAGAG
TGGTGCAGAGAGAGAAAAGA---GCAGTGGGA---ATAGGAGCTGTGTTCCTTGGGTTCTTGGGAGCAGC
AGGAAGCACTATGGGCGCGGCGTCAATAACGCTGACGGTACAGGCCAGACAATTATTGTCTGGTATAGTG
CAACAGCAGAACAATCTGCTGAGGGCTATTGAGGCGCAACAACATCTGTTGCAACTCACAGTCTGGGGCA
TCAAGCAGCTCCAGGCGAGAGTCCTGGCTGTGGAGAGATACCTAAAGGATCAACAGCTCCTGGGGATTTG
GGGTTGCTCTGGAAAACTCATTTGCACCACTGCTGTGCCTTGGAATACTAGTTGGAGTAATAAATCTCTA
GATAAGATTTGGGATAACATGACCTGGATGGAGTGGGAAAGAGAAATTAATAATTACATAGATTTAATAT
ACAATTTAATAGAAGAATCGCAGAACCAACAAGAAAAGAATGAACAAGAATTATTGGCATTGGATAAATG
GGCAAGTTTGTGGAATTGGTTTGACATATCAAAATGGCTGTGGTATATAAAAATATTCATAATGATAGTA
GGAGGCTTGGTAGGTTTAAGAATAATTTTTGCTGTACTTTCTATAGTAAATAGAGTTAGGCAGGGATATT
CACCATTATCATTTCAGACCCGCCTCCCAACCCAGAGGGGACCCGACAGGCCCGAAGGAATCGAAGAAGA
AGGTGGAGAGAGAGACAGAGACACCTCCATTCGATTAGTGAACGGATTCTTAGCACTTATCTGGGACGAC
CTGAGGAGCCTGTGCCTCTTCCTCTACCACCACTTGAGAGACTTACTCTTGATTGCAGCGAGGATTGTGG
AACTTCTGGGACGCAGGGGGTGGGAAGCCCTCAAATATTGGTGGAATCTCCTACAGTATTGGATTCAGGA
ACTAAAGAATAGTGCTGTCAGCTTGCTCAATGCCACAGCTGTAGCAGTAGCTGAGGGAACAGATAGGGTT
ATAGAAGTAGTACGAAGAGCTTTTAGAGCTTTCCTCCGCATACCTAGAAGAATAAGACAGGGCTTCGAAA
GGGCTTTGCTA---
>DQ222215 
ATGAGAGTGAAGGAGATCAGGAGGAATTATCGGTAC---TTG---------TGGAGATGGGGCACT----
-----------------ATGCTCCTTGGGATATTAATGATCTGTAGTACT---GCAGATCAATTGTGGGT
CACAGTCAATTATGGGGTACCTGTGTGGAAAGAAGCAACCACCACTCTATTTTGTGCATCTGATGCTAAA
GCCTATGATACAGAGGCACATAATGTTTGGGCCACACATGCCTGTGTACCCACAGACCCCAACCCACAAG
AAGTAGAATTGGAA---AATGTGACAGAAAATTTTAACATGTGGAAAAATAACATGGTAGAACAGATGCA
TGAGGATATAATCAGTTTATGGGATCAAAGCCTAAAGCCTTGTGTAAAATTAACCCCACTCTGTGTTACT
TTAAATTGC------------------ACTGAT---TTGGAGAATGTT----------------------
-----------------------------ACTGAT---------------------ACCACT------AA
TAGTGGCAGGGAAACGATG---GAGGGAGGAGAAATGAAAAACTGCTCTTTCAATATCACCACAAGATTA
AGAGATAAGATGCAGAGAGAATATGCACTTTTTTATACACTCGATATAGTACCAATG---GGT------A
GA------------------------GGTAAT---------------------ACTAGCTATAGGTTGAT
GAGTTGTAACACCTCAGTCATTACACAGGCCTGTCCAAAGATAACCTTTGAGCCAATTCCCATACATTAT
TGTGCCCCTGCTGGTTTTGCGATTCTAAAGTGTAATGATAAAAAGTTCAATGGAACAGGACCATGTACAA
ATGTCAGCACAGTACAATGTACACATGGAATTAGGCCAGTAGTATCAACTCAACTACTGTTAAATGGCAG
CCTAGCAGAAGAAGAGATAGTAGTTAGATCTGAGGATTTCAGGAACAATGTTAAAACTATAATAGTACAG
CTGGAGGAAGCTGTAGAGATTAATTGTACAAGACCCAACAACAATACAAGCAAAAGTATA---------C
CTCTCGGACCAGGGAGAGCATTTTATACAACAGGAAGAATAATAGGAGATATAAGACAAGCTCATTGTAA
CCTTAGTAGAAAAGTTTGGGATAACACTTTAAAACAGATAGCTAAAAAATTAGGAGAACAATTTGAGAAT
AAT---ACAATAGTCTTTAAGCAATCCTCAGGAGGGGACCCAGAAATTGTAATGCACAGTTTCAATTGTG
GAGGGGAATTTTTCTACTGTAATTCAACACAACTGTTTAATAGTACTTGGAAT---------------AG
TACTACTTGG------AATACAACTGAAGGGTCAAATAACACTGAA---------------CCAATTACA
CTCCCATGCGGAATAAAACAAATTATAAACATGTGGCAGGAAGTAGGAAAAGCAATGTATGCCCCTCCCA
TCAAAGGACAAATTAGATGTTCATCACGTATTACAGGGCTACTATTAACAAGAGATGGTGGTAATGAT--
----AATAACACGAACAGGACTGAGATCTTCAGACCTGGAGGAGGAGATATGAGGGACAATTGGGGAAGT
GAATTATATAAATATAAAGTAGTAAAAATTGAGCCATTAGGAGTAGCACCCACCAGGGCAAAAAGAAGAG
TGGTGCAGAGAGAAAAAAGA---GCAGTGGGA---CTAGGAGCTATGTTCCTTGGGTTCTTGGGGGCAGC
AGGAAGCACTATGGGCGCAGCGTCAGTGACGCTGACGGTACAGGCCAGACAATTATTGTCTGGTATAGTG
CAACAGCAGAACAATTTGCTGAGGGCTATTGAGGCGCAACAGCATCTGTTGCAACTCACAGTCTGGGGCA
TCAAGCAGCTCCAGGCAAGAGTCCTGGCTGTGGAAAGATACCTAAAGGATCAACAGCTCCTGGGGATTTG
GGGTTGCTCTGGAAAACTCATCTGCCCCACTGCTGTGCCTTGGAATGTTAGTTGGAGTAATAGATCTCTA
GATGAGATTTGGAATAACATGACCTGGATGGAGTGGGAAAGAGAAGTTAGCAATTACACAAACTTAATAT
ATAACTTAATTGAAAAATCGCAGAACCAACAAGAAATGAATGAACAAGAATTATTAAAATTGGATACATG
GGCAAGTTTGTGGAATTGGTTTGACATAACAAACTGGCTGTGGTATATAAAAATATTCATAATGATAGTA
GGAGGCTTAATAGGTTTAAGAATAGTTTTTACTGTATTCTCTATAGTGAATAAAGTTAGGCAGGGATACT
CACCATTATCGTTTCAGACCCTCCTCCCAACCCCGAGGGGACCCGACAGGCCCGAAGGAACCGGAGAAGA
AGGTGGAGAGAGAGACAGAGGCAGATCCGGACGATTAGTGGATGGATTCTTAGCACTTATCTGGGACGAT
CTGCGGAGCCTGTGCCTCTTCAGCTACCATCGCTTGAGAGACTTACTCTTGATTGTAACGAGACTCGTGG
AACTTCTGGGACGCAGGGGGTGGGAAGTCCTCAAATATTGGTGGAATCTCCTGAAGTATTGGAGTCAGGA
ACTAAAGAATAGTGCTGTTAGCTTGCTCAACACCACAGCCATCGCAGTAGCTGAGGGGACAGATAGGGTT
ATAGAAGTATTACAAAGAATTTTTAGAGCTTTTCTCCACATACCTAGAAGAATAAGACAGGGCTTCGAAA
GGGCTTTGCTA---
>DQ222213 
ATGAGAGTGAAGGAGATCAGGAGGAATTATCGGCAC---TTG---------TGGAGATGGGGCACT----
-----------------ATGCTCCTTGGGATATTAATGATCTGTAGTGCT---GCAGATCAATTGTGGGT
CACAGTCTATTATGGGGTACCTGTGTGGAAAGAAGCAACCACCACTCTATTTTGTGCATCTGATGCTAAA
GCCTATGATACAGAGGCACATAATGTTTGGGCCACACATGCCTGTGTACCCACAGACCCCAACCCACAAG
AAGTAGAATTGGAA---AATGTGACAGAAAATTTTAACATGTGGAAAAATAACATGGTAGAACAGATGCA
TGAGGATATAATCAGTTTATGGGATCAAAGCCTAAAGCCTTGTGTAAAATTAACCCCACTCTGTGTTACT
TTAAATTGC------------------ACTGAT------TTGGAGAAT----------------------
-----------------------GTT---ACTGAT---------------------ACCACT------AA
TAGTGGCAGGGAAACGATG---GAGGGAGGAGAAATGAAAAACTGCTCTTTCAATATCACCACAAGATTA
AGAGATAAGATGCAGAGAGAATATGCACTTTTTTATACACTCGATATAGTACCAATG---GGT------A
GA------------------------GGTAAT---------------------ACTAGCTATAGGTTGAT
GAGTTGTAACACCTCAGTCATTACACAGGCCTGTCCAAAGATAACCTTTGAGCCAATTCCCATACATTAT
TGTGCCCCTGCTGGTTTTGCGATTCTAAAGTGTAATGATAAAAAGTTCAATGGAACAGGACCATGTACAA
ATGTCAGCACAGTACAATGTACACATGGAATTAGGCCAGTAGTATCAACTCAACTACTGTTAAATGGCAG
CCTAGCAGAAGAAGAGATAGTAGTTAGATCTGAGGATTTCAGGAACAATGTTAAAACTATAATAGTACAG
CTGGAGGAAGCTGTAGAGATTAATTGTACAAGACCCAACAACAATACAAGCAAAAGTATA---------C
CTCTCGGACCAGGGAGAGCATTTTATACAACAGGAAGAATAATAGGAGATATAAGACAAGCTCATTGTAA
CCTTAGTAGAAAAGTTTGGGATAACACTTTAAAACAGATAGCTAAAAAATTAGGAGAACAATTTGAGAAT
AAT---ACAATAGTCTTTAAGCAATCCTCAGGAGGGGACCCAGAAATTGTAATGCACAGTTTCAATTGTG
GAGGGGAATTTTTCTACTGTAATTCAACACAACTGTTTAATAGTACTTGGAAT---------------AG
TACTACTTGG------AATAAAACTGAAGGGTCAAATAACACTGAA---------------CCAATTACA
CTCCCATGCAGAATAAAACAAATTATAAACATGTGGCAGGAAGTAGGAAAAGCAATGTATGCCCCTCCCA
TCAAAGGACAAATTAGATGTTCATCACGTATTACAGGGCTACTATTAACAAGAGATGGTGGTAATGAT--
----AATAACACGAACAGGACTGAGATCTTCAGACCTGGAGGAGGAGATATGAGGGACAATTGGAGAAGT
GAATTATATAAATATAAAGTAGTAAAAATTGAGCCATTAGGAGTAGCACCCACCAGGGCAAAAAGAAGAG
TGGTGCAGAGAGAAAAAAGA---GCAGTGGGA---CTAGGAGCTATGTTCCTTGGGTTCTTGGGGGCAGC
AGGAAGCACTATGGGCGCAGCGTCAGTGACGCTGACGGTACAGGCCAGACAATTATTGTCTGGTATAGTG
CAACAGCAGTACAATTTGCTGAGGGCTATTGAGGCGCAACAGCATCTGTTGCAACTCACAGTCTGGGGCA
TCAAGCAGCTCCAGGCAAGAGTCCTGGCTGTGGAAAGATACCTAAAGGATCAACAGCTCCTGGGGATTTG
GGGTTGCTCTGGAAAACTCATCTGCCCCACTGCTGTGCCTTGGAATGTTAGTTGGAGTAATAGATCTCTA
GATGAGATTTGGAATAACATGACCTGGATGGAGTGGGAAAGAGAAGTTAGCAATTACACGAACTTAATAT
ATAACTTAATTGAAAAATCGCAGAACCAACAAGAAATGAATGAACAAGAATTATTAAAATTGGATACATG
GGCAAGTTTGTGGAATTGGTTTGACATAACAAACTGGCTGTGGTATATAAAAATATTCATAATGATAGTA
GGAGGCTTAATAGGTTTAAGAATAGTTTTTACTGTATTCTCTATAGTGAATAAAGTTAGGCAGGGATACT
CACCATTATCGTTTCAGACCCTCCTCCCAACCCCGAGGGGACCCGACAGGCCCGAAGGAACCGGAGAAGA
AGGTGGAGAGAGAGACAGAGGCAGATCCGGACGATTAGTGGATGGATTCTTAGCACTTATCTGGGACGAT
CTGCGGAGCCTGTGCCTCTTCAGCTACCATCGCTTGAGAGACTTACTCTTGATTGTAACGAGACTCGTGG
AACTTCTGGGACGCAGGGGGTGGGAAGTCCTCAAATATTGGTGGAATCTCCTGAAGTATTGGAGTCAGGA
ACTAAAGAATAGTGCTGTTAGTTTGCTCAACACCACAGCCATCGCAGTAGCTGAGGGGACAGATAGGGTC
ATAGAAGTATTACAAAGAATTTTTAGAGCTTTTCTCCACATACCTAGAAGAGTAAGACAGGGCTTCGAAA
GGGCTTTGCTAGAA
>EF643683 
ATGAGAGTGAAGGGGATCAGGAAGAATTGTCAGCAC---TCG---------TGGAAAGGGGGCATC----
-----------------ATGCTCCTTGGGATATTAATGATCTGTAGTGTT---GCAGGACAATTGTGGGT
CACAGTCTATTATGGGGTACCTGTGTGGAAAGAAGCAAACACCACTCTATTTTGTGCATCAGATGCTAAA
GCATATGATACAGAGGTACATAATGTTTGGGCCACACATGCCTGTGCACCCACAGACCCCAACCCACAAG
AAGTAGCATTGGAA---AATGTAACAGAAAATTTTAACATGTGGAAAAATAACATGGTAGAACAGATGCA
TGAGGATATAATCAGTTTATGGGATCAAAGCCTAAAGCCATGTGTAAAATTAACCCCACTCTGTGTTACT
TTAAATTGC------------------ACTAAT---TTGAATAATACTAATAGTGGA-------------
-----------------------ACG---AATAAT---------------------ACCATT------AG
TAATAGCGGAGGGAAAATG---GAGGAAGGAGAAATAAAAAACTGCTCTTTCAATATCACCACAAGTATA
AGGGATAAGGTGCAGAGAGACTATGCAATCTTTTATAATTTGGATATAGTACCAATA---GAT------A
AT------------------AAT---GATAAT---------------------ACCAGCTATAGGTTGAT
AAGTTGTAACACCTCAGTCATTACACAGGCCTGCCCAAAGATATCCTTTGAGCCAATTCCCATACATTAT
TGTGCCCCGGCTGGTTTTGCGATTCTAAGGTGTAACGATAAGAAGTTCAATGGAACAGGACCATGTACAA
ATGTCAGCACAGTACAATGCACACATGGAATTAGGCCAGTAGTATCAACTCAACTGCTGTTAAATGGCAG
TCTAGCAGAAGAAGAGGTAGTAATTAGGTCTGAAAATTTCACGGACAATACTAAAACAATAATAGTACAG
CTGAATGAATCTGTACAAATTAATTGTACAAGACCCAACAACAACACAAGAAAAAGTATA---------C
ATATAGGACCAGGGAGAGCATTTTATGCAACAGGAGAAATAATAGGAAACATAAGACAAGCACATTGTAA
CATTAGTAGGGCAAAGTGGAAGAAAACCTTAGGACAGATAGTTGACAAATTAAGAAAGCAATTCGAGAAT
ACTACAACAATAGTCTTTAATCACTCCTCAGGAGGGGACCCAGAAATTGTAATGCACAGTTTTAATTGTG
GAGGGGAATTTTTCTACTGTAATTCAACAGAACTGTTTTATAGTACTTGG--------------------
----------------AATCAGACTGATACTAGAAATAAAACTGGA------GAAAATGACACGATCACG
CTCCCATGCAGAATAAAACAAATTATAAACATGTGGCAGGAAGTAGGAAAAGCAATGTATGCCCCTCCCA
TCAGAGGACAAATTAGATGTTCATCAAATATTACAGGGCTACTATTAACAAGAGATGGTGGTACTAAC--
----------ACGAGCGGACCAGAGATCTTCAGGCCTGGAGGTGGAAATATGAAGGATAATTGGAGAAGT
GAATTATATAAATATAAAGTAGTAAAAATTGATCCAATAGGAGTAGCACCCACCAAGGCAAAGAGAAGGG
TGGTGCAGAGAGAAAAAAGA---GCAATGGGA---CTAGGAGCTATGTTCCTTGGGTTCTTGGGAGCAGC
AGGAAGCACTATGGGCGCAGCGTCAATAACGCTGACGGCACAGGCCAAACTATTATTGTCTGGTATAGTG
CAACAGCAGAATAATTTGCTGAGGGCTATTGAGGCGCAACAGCATCTGTTGCAACTCACAGTCTGGGGTA
TCAAGCAACTCCAGGCAAGAGTCCTGGCTGTGGAAAGATACCTAAAGGATCAACAGCTCCTGGGGATTTG
GGGTTGCTCTGGAAAACTCATTTGCACCACTGCTGTGCCTTGGAATGCTAGTTGGAGTAATAAATCTCTG
GATCAGATTTGGAATAACATGACCTGGATGAAGTGGGAAAGAGAAATTGACAATTACACAGACTTAATAT
ACACCTTACTTGAAGAATCGCAGAACCAGCAAGAAAAGAATGAACAAGAATTATTAGAATTGGATAAATG
GGCAAGTTTGTGGAATTGGTTTGACATAACAAACTGGCTGTGGTATATAAAAATATTCATAATGATAGTA
GGAGGCTTGATAGGTTTAAGAATAGTTTTTACTGTACTTTCTATAGTGAACAAAGTTAGGCAGGGATACT
CACCATTATCGTTTCAGACCCCCTGCCCAGCCCCGAGGGGACCCGACAGGCCCGAAGGAATCGAAGAAGA
AGGTGGAGAAAGAGACAGAGCCAGATCCGAGCGCTTAGTGAACGGATTCTTAGCACTTATCTGGGACGAC
CTACGGAGCCTGTGCCTCTTCAGCTACCGCCACTTGAGAGACTTACTCTTGATTGTAGCGAGGACTGTGG
AACTTCTGGGACGCAGGGGGTGGGAAGTCCTCAAATATTGGTGGAATCTCCTACAGTATTGGAGGCAGGA
ACTGGAGAATAGTGCTGTTAGCTTGCTCAATGCCACAGCCATAGCAGTAGCTGAGGGGACAGATAGGATT
ATAGAAGTAGTACGAAGAGCTTTTAGAGCTATTCTCCACATACCTACAAGAATAAGGCAGGGAGCGGAAA
GGGCTTTGCTA---
>EF643687 
ATGAGAGTGAAGGGGATCAGGAAGAATTGTCAGCAC---TCG---------TGGAAAGGGGGCATC----
-----------------ATGCTCCTTGGGATATTAATGATCTGTAGTGTT---GCAGGACAATTGTGGGT
CACAGTCTATTATGGGGTACCTGTGTGGAAAGAAGCAAACACCACTCTATTTTGTGCATCAGATGCTAAA
GCATATGATACAGAGGTACATAATGTTTGGGCCACACATGCCTGTGTACCCACAGACCCCAACCCACAAG
AAGTAGCATTGGAA---AATGTAACAGAAAATTTTAACATGTGGAAAAATAACATGGTAGAACAGATGCA
TGAGGATATAATCAGTTTATGGGATCAAAGCCTAAAGCCATGTGTAAAATTAACCCCACTCTGTGTTACT
TTAAATTGC------------------ACTAAT---TTGAATAATACTAATAGTGGA-------------
-----------------------ACG---AATAAT---------------------ACCATT------AG
TAATAGCGGAGGGAAAATG---GAGGAAGGAGAAATAAAAAACTGCTCTTTCAATATCACCACAAGTATA
AGGGATAAGGTGCAGAGAGACTATGCAATCTTTTATAATTTGGATATAGTACCAATA---GAT------A
AT------------------AAT---GATAAT---------------------ACCAGCTATAGGTTGAT
AAGTTGTAACACCTCAGTCATTACACAGGCCTGCCCAAAGATATCCTTTGAGCCAATTCCCATACATTAT
TGTGCCCCGGCTGGTTTTGCGATTCTAAGGTGTAACGATAAGAAGTTCAATGGAACAGGACCATGTACAA
ATGTCAGCACAGTACAATGCACACATGGAATTAGGCCAGTAGTATCAACTCAACTGCTGTTAAATGGCAG
TCTAGCAGAAGAAGAGGTAGTAATTAGGTCTGAAAATTTCACGGACAATACTAAAACAATAATAGTACAG
CTGAATGAATCTGTACAAATTAATTGTACAAGACCCAACAACAACACAAGAAAAAGTATA---------C
ATATAGGACCAGGGAGAGCATTTTATGCAACAGGAGAAATAATAGGAAACATAAGACAAGCACATTGTAG
CATTAGTAGGGCAAAGTGGAAGAAAACCTTAGGACAGATAGTTGACAAATTAAGAAAGCAATTCGAGAAT
ACTACAACAATAGTCTTTAATCACTCCTCAGGAGGGGACCCAGAAATTGTAATGCACAGTTTTAATTGTG
GAGGGGAATTTTTCTACTGTAATCCAACAGAACTGTTTAATAGTACTTGG--------------------
----------------AATCAGACTGATACTAGAAATAAAACTGGA------GAAAATGACACGATCACG
CTCCCATGCAGAATAAAACAAATTATAAACATGTGGCAGGAAGTAGGAAAAGCAATGTATGCCCCTCCCA
TCAGAGGACAAATTAGATGTTCATCAAATATTACAGGGCTACTATTAACAAGAGATGGTGGTACTAAC--
----------ACGAGCGGACCAGAGATCTTCAGGCCTGGAGGTGGAAATATGAGGGATAATTGGAGAAGT
GAATTATATAAATATAAAGTAGTAAAAATTGATCCAATAGGAGTAGCACCCACCAAGGCAAAGAGAAGGG
TGGTGCAGAGAGAAAAAAGA---GCAATGGGA---CTAGGAGCTATGTTCCTTGGGTTCTTGGGAGCAGC
AGGAAGCACTATGGGCGCAGCGTCAATAACGCTGACGGCACAGGCCAGACTATTATTGTCTGGTATAGTG
CAACAGCAGAATAATTTGCTGAGGGCTATTGAGGCGCAACAGCATCTGTTGCAACTCACAGTCTGGGGTA
TCAAGCAACTCCAGGCAAGAGTCCTGGCTGTGGAAAGATACCTAAAGGATCAACAGCTCCTGGGGATTTG
GGGTTGCTCTGGAAAACTCATTTGCACCACTGCTGTGCCTTGGAATGCTAGTTGGAGTAATAAATCTCTG
GATCAGATTTGGAATAACATGACCTGGATGAAGTGGGAAAGAGAAATTGACAATTACACAGACTTAATAT
ACACCTTACTTGAAGAATCGCAGAACCAGCAAGAAAAGAATGAACAAGAATTATTAGAATTGGATAAATG
GGCAAGTTTGTGGAATTGGTTTGACATAACAAACTGGCTGTGGTATATAAAAATATTCATAATGATAGTA
GGAGGCTTGATAGGTTTAAGAATAGTTTTTACTGTACTTTCTATAGTGAACAAAGTTAGGCAGGGATACT
CACCATTATCGTTTCAGACCCCCTGCCCAGCCCCGAGGGGACCCGACAGGCCCGAAGGAATCGAAGAAGA
AGGTGGAGAAAGAGACAGAGCCAGATCCGAGCGCTTAGTGAGCGGATTCTTAGCACTTATCTGGGACGAC
CTACGGAGCCTGTGCCTCTTCAGCTACCGCCACTTGAGAGACTTACTCTTGATTGTAGCGAGGACTGTGG
AACTTCTGGGACGCAGGGGGTGGGAAGTCCTCAAATATTGGTGGAATCTCCTACAGTATTGGAGGCAGGA
ACTGAAGAATAGTGCTGTTAGCTTGCTCAATGCCACAGCCATAGCAGTAGCTGAGGGGACAGATAGGATT
ATAGAAGTAGTACGAAGAGCTTTTAGAGCTATTCTCCACATACCTACAAGAATAAGGCAGGGAGCGGAAA
GGGCTTTGCTA---
>EF643680 
ATGAGAGTGAAGGGGATCAGGAAGAATTGTCAGCAC---TCG---------CGGAAAGGGGGCATC----
-----------------ATGCTCCTTGGGATATTAATGATCTGTAGTGTT---GCAGGACAATTGTGGGT
CACAGTCTATTATGGGGTACCTGTGTGGAAAGAAGCAAACACCACTCTATTTTGTGCATCAGATGCTAAA
GCATATGATACAGAGGTACATAATGTTTGGGCCACACATGCCTGTGTACCCACAGACCCCAACCCACAAG
AAGTAGCATTGGAA---AATGTAACAGAAAATTTTAACATGTGGAAAAATAACATGGTAGAACAGATGCA
TGAGGATATAATCAGTTTATGGGATCAAAGCCTAAAGCCATGTGTAAAATTAACCCCACTCTGTGTTACT
TTAAATTGC------------------ACTAAT---TTGAATAATACTAATAGTGGA-------------
-----------------------ACG---AATAAT---------------------ACCATT------AG
TAATAGCGGAGGGAAAATG---GAGGAAGGAGAAATAAAAAACTGCTCTTTCAATATCACCACAAGTATA
AGGGATAAGGTGCAGAGAGACTATGCAATCTTTTATAATTTGGATATAGTACCAATA---GAT------A
AT------------------AAT---GATAAT---------------------ACCAGCTATAGGTTGAT
AAGTTGTAACACCTCAGTCATTACACAGGCCTGCCCAAAGATATCCTTTGAGCCAATTCCCATACATTAT
TGTGCCCCGGCTGGTTTTGCGATTCTAAGGTGTAACGATAAGAAGTTCAATGGAACAGGACCATGTACAA
ATGTCGGCACAGTACAATGCACACATGGAATTAGGCCAGTAGTATCAACTCAACTGCTGTTAAATGGCAG
TCTAGCAGAAGAAGAGGTAGTAATTAGGTCTGAAAATTTCACGGACAATACTAAAACAATAATAGTACAG
CTGAATGAATCTGTACAAATTAATTGTACAAGACCCAACAACAACACAAGAAAAAGTATA---------C
ATATAGGACCAGGGAGAGCATTTTATGCAACAGGAGAAATAATAGGAAACATAAGACAAGCACATTGTAA
CATTAGTAGGACAAAGTGGAATAAAACCTTAGGACAGATAGTTGACAAATTAAGAAAGCAATTCGAGAAT
ACTACAACAATAGTCTTTAATCACTCCTCAGGAGGGGACCCAGAAATTGTAATGCACAGTTTTAATTGTG
GAGGGGAATTTTTCTACTGTAATTCAACAGAACTGTTTAATAGTACTTGG--------------------
----------------AATCAGACTGATACTAGAAATAAAACTGGA------GAAAATGACACGATCACG
CTCCCATGCAGAATAAAACAAATTATAAACATGTGGCAGGAAGTAGGAAAAGCAATGTATGCCCCTCCCA
TCAGAGGACAAATTAGATGTTCATCAAATATTACAGGGCTACTATTAACAAGAGATGGTGGTACTAAC--
----------ACGAGCGGACCAGAGATCTTCAGGCCTGGAGGTGGAAATATGAGGGATAATTGGAGAAGT
GAATTATATAAATATAAAGTAGTAAAAATTGATCCAATAGGAGTAGCACCCACCAAGGCAAAGAGAAGGG
TGGTGCAGAGAGAAAAAAGA---GCAATGGGA---CTAGGAGCTATGTTCCTTGGGTTCTTGGGAGCAGC
AGGAAGCACTATGGGCGCAGCGTCAATAACGCTGACGGCACAGGCCAGACTATTATTGTCTGGTATAGTG
CAACAGCAGAATAATTTGCTGAGGGCTATTGAGGCGCAACAGCATCTGTTGCAACTCACAGTCTGGGGTA
TCAAGCAACTCCATGCAAGAGTCCTGGCTGTGGAAAGATACCTAAAGGATCAACAGCTCCTGGGGATTTG
GGGTTGCTCTGGAAAACTCATTTGCACCACTGCTGTGCCTTGGAATGCTAGTTGGAGTAATAAATCTCTG
GATCAGATTTGGAATAACATGACCTGGATGAAGTGGGAAAGAGAAATTGACAATTACACAGACTTAATAT
ACACCTTACTTGAAGAATCGCAGAACCAGCAAGAAAAGAATGAACAAGAATTATTAGAATTGGATAACTG
GGCAAGTTTGTGGAATTGGTTTGACATAACAAACTGGCTGTGGTATATAAAAATATTCATAATGATAGTA
GGAGGCTTGATAGGTTTAAGAATAGTTTTTACTGTACTTTCTATAGTGAACAAAGTTAGGCAGGGATACT
CACCATTATCGTTTCAGACCCCCTGCCCAGCCCCGAGGGGACCCGACAGGCCCGAAGGAATCGAAGAAGA
AGGTGGAGAAAGAGACAGAGCCAGATCCGAGCGCTTAGTGAACGGATTCTTAGCACTTATCTGGGACGAC
CTACGGAGCCTGTGCCTCTTCAGCTACCGCCACTTGAGAGACTTACTCTTGATTGTAGCGAGGACTGTGG
AACTTCTGGGACGCAGGGGGTGGGAAGTCCTCAAATATTGGTGGAATCTCCTACAGTATTGGAGGCAGGA
ACTGAAGAATAGTGCTGTTAGCTTGCTCAATGCCACAGCCATAGCAGTAGCTGAGGGGACAGATAGGATT
ATAGAAGTAGTACGAAGAGCTTTTAGAGCTATTCTCCACATACCTACAAGAATAAGGCAGGGAGCGGAAA
GGGCTTTGCTA---
>EF643684 
ATGAGAGTGAAGGGGATCAGGAAGAATTGTCAGCAC---TCG---------TGGAAAGGGGGCATC----
-----------------ATGCTCCTTGGGATATTAATGATCTGTAGTGTT---GCAGGACAATTGTGGGT
CACAGTCTATTATGGGGTACCTGTGTGGAAAGAAGCAAACACCACTCTATTTTGTGCATCAGATGCTAAA
GCATATGATACAGAGGTACATAATGTTTGGGCCACACATGCCTGTGTACCCACAGACCCCAACCCACAAG
AAGTAGCATTGGAA---AATGTAACAGAAAATTTTAACATGTGGAAAAATAACATGGTAGAACAGATGCA
TGAGGATATAATCAGTTTATGGGATCAAAGCCTAAAGCCATGTGTAAAATTAACCCCACTCTGTGTTACT
TTAAATTGC------------------ACTAAT---TTGAATAATACTAATAGTGGA-------------
-----------------------ACG---AATAAT---------------------ACCATT------AG
TAATAGCGGAGGGAAAATG---GAGGAAGGAGAAATAAAAAACTGCTCTTTCAATATCACCACAAGTATA
AGGGATAAGGTGCAGAGAGACTATGCAATCTTTTATAATTTGGATATAGTACCAATA---GAT------A
AT------------------AAT---GATAAT---------------------ACCAGCTATAGGTTGAT
AAGTTGTAACACCTCAGTCATTACACAGGCCTGCCCAAAGATATCCTTTGAGCCAATTCCCATACATTAT
TGTGCCCCGGCTGGTTTTGCGATTCTAAGGTGTAACGATAAGAAGTTCAATGGAACAGGACCATGTACAA
ATGTCAGCACAGTACAATGCACACATGGAATTAGGCCAGTAGTATCAACTCAACTGCTGTTAAATGGCAG
TCTAGCAGAAGAAGAGGTAGTAATTAGGTCTGAAAATTTCACGGACAATACTAAAACAATAATAGTACAG
CTGAATGAATCTGTACAAATTAATTGTATAAGACCCAACAACAACACAAGAAAAAGTATA---------C
ATATAGGACCAGGGAGAGCATTTTATGCAACAGGAGAAATAATAGGAAACATAAGACAAGCACATTGTAA
CATTAGTAGGGCAAAGTGGAATAAAACCTTAGGACAGATAGTTGACAAATTAAGAAAGCAATTCGAGAAT
ACTACAACAATAGTCTTTAATCACTCCTCAGGAGGGGACCCAGAAATTGTAATGCACAGTTTTAATTGTG
GAGGGGAGTTTTTCTACTGTAATTCAACAGAACTGTTTAATAGTACTTGG--------------------
----------------AATCAGACTGATACTAGAAATAAAACTGGA------GAAAATGACACGATCACG
CTCCCATGCAGAATAAAACAAATTATAAACATGTGGCAGGAAGTAGGAAAAGCAATGTATGCCCCTCCCA
TCAGAGGACAAATTAGATGTTCATCAAATATTACAGGGCTACTATTAACAAGAGATGGTGGTACTAAC--
----------ACGAGCGGACCAGAGATCTTCAGGCCTGGAGGTGGAAATATGAGGGATAATTGGAGAAGT
GAATTATATAAATATAAAGTAGTAAAAATTGATCCAATAGGAGTAGCACCCACCAAGGCAAAGAGAAGGG
TGGTGCAGAGAGAAAAAAGA---GCAATGGGA---CTAGGAGCTATGTTCCTTGGGTTCTTGGGAGCAGC
AGGAAGCACTATGGGCGCAGCGTCAATAACGCTGACGGCACAGGCCAGACTATTATTGTCTGGTATAGTG
CAACAGCAGAATAATTTGCTGAGGGCTATTGAGGCGCAACAGCATCTGTTGCAACTCACAGTCTGGGGTA
TCAAGCAACTCCAGGCAAGAGTCCTGGCTGTGGAAAGATACCTAAAGGATCAACAGCTCCTGGGGATTTG
GGGTTGCTCTGGAAAACTCATTTGCACCACTGCTGTGCCTTGGAATGCTAGTTGGAGTAATAAATCTCTG
GATCAGATTTGGAATAACATGACCTGGATGAAGTGGGAAAGAGAAATTGACAATTACACAGACTTAATAT
ACACCTTACTTGAAGAATCGCAGAACCAGCAAGAAAAGAATGAACAAGAATTATTAGAATTGGATAAATG
GGCAAGTTTGTGGAATTGGTTTGACATAACAAACTGGCTGTGGTATATAAAAATATTCATAATGATAGTA
GGAGGCTTGATAGGTTTAAGAATAGTTTTTACTGTACTTTCTATAGTGAACAAAGTTAGGCAGGGATACT
CACCATTATCGTTTCAGACCCCCTGCCCAGCCCCGAGGGGACCCGACAGGCCCGAAGGAATCGAAGAAGA
AGGTGGAGAAAGAGACAGAGCCAGATCCGAGCGCTTAGTGAACGGATTCTTAGCACTTATCTGGGACGAC
CTACGGAGCCTGTGCCTCTTCAGCTACCGCCACTTGAGAGACTTACTCTTGATTGTAGCGAGGACTGTGG
AACTTCTGGGACGCAGGGGGTGGGAAGTCCTCAAATATTGGTGGAATCTCCTACAGTATTGGAGGCAGGA
ACTGAAGAATAGTGCTGTTAGCTTGCTCAATGCCACAGCCATAGCAGTAGCTGAGGGGACAGATAGGATT
ATAGAAGTAGTACGAAGAGCTTTTAGAGCTATTCTCCACATACCTACAAGAATAAGGCAGGGAGCGGAAA
GGGCTTTGCTA---
>EF643681 
ATGAGAGTGAAGGGGATCAGGAAGAATTGTCAGCAC---TCG---------TGGAAAGGGGGCATC----
-----------------ATGCTCCTTGGGATATTAATGATCTGTAGTGTT---GCAGGACAATTGTGGGT
CACAGTCTATTATGGGGTACCTGTGTGGAAAGAAGCAAACACCACTCTATTTTGTGCATCAGATGCTAAA
GCATATGATACAGAGGTACATAATGTTTGGGCCACACATGCCTGTGTACCCACAGACCCCAACCCACAAG
AGGTAGCATTGGAA---AATGTAACAGAAAATTTTAACATGTGGAAAAATAACATGGTAGAACAGATGCA
TGAGGATATAATCAGTTTATGGGATCAAAGCCTAAAGCCATGTGTAAAATTAACCCCACTCTGTGTTACT
TTAAATTGC------------------ACTAAT---TTGAATAATACTAATAGTGGA-------------
-----------------------ACG---AATAAT---------------------ACCATT------AG
TAATAGCGGAGGGAAAATG---GAGGAAGGAGAAATAAAAAACTGCTCTTTCAATATCACCACAAGTATA
AGGGATAAGGTGCAGAGAGACTATGCAATCTTTTATAATTTGGATATAGTACCAATA---GAT------A
AT------------------AAT---GATAAT---------------------ACCAGCTATAGGTTGAT
AAGTTGTAACACCTCAGTCATTACACAGGCCTGCCCAAAGATATCCTTTGAGCCAATTCCCATACATTAT
TGTGCCCCGGCTGGTTTTGCGATTCTAAGGTGTAACGATAAGAAGTTCAATGGAACAGGACCATGTACAA
ATGTCAGCACAGTACAATGCACACATGGAATTAGGCCAGTAGTATCAACTCAACTGCTGTTAAATGGCAG
TCTAGCAGAAGAAGAGGTAGTAATTAGGTCTGAAAATTTCACGGACAATACTAAAACAATAATAGTACAG
CTGAATGAATCTGTACAAATTAATTGTACAAGACCCAACAACAACACAAGAAAAAGTATA---------C
ATATAGGACCAGGGAGAGCATTTTATGCAACAGGAGAAATAATAGGAAACATAAGACAAGCACATTGTAA
CATTAGTAGGGCAAAGTGGAATAAAACCTTAGGACAGATAGTTGACAAATTAAGAAAGCAATTCGAGAAT
ACTACAACAATAGTCTTTAATCACTCCTCAGGAGGGGACCCAGAAATTGTAATGCACAGTTTTAATTGTG
GAGGGGAATTTTTCTACTGTAATTCAACAGAACTGTTTAATAGTACTTGG--------------------
----------------AATCAGACTGATACTAGAAATAAAACTGGA------GAAAATGACACGATCACG
CTCCCATGCAGAATAAAACAAATTATAAACATGTGGCAGGAAGTAGGAAAAGCAATGTATGCCCCTCCCA
TCAGAGGACAAATTAGATGTTCATCAAATATTACAGGGCTACTATTAACAAGAGATGGTGGTACTAAC--
----------ACGAGCGGACCAGAGATCTTCAGGCCTGGAGGTGGAAATATGAGGGATAATTGGAGAAGT
GAATTATATAAATATAAAGTAGTAAAAATTGATCCAATAGGAGTAGCACCCACCAAGGCAAAGAGAAGGG
TGGTGCAGAGAGAAAAAAGA---GCAATGGGA---CTAGGAGCTATGTTCCTTGGGTTCTTGGGAGCAGC
AGGAAGCACTATGGGCGCAGCGTCAATAACGCTGACGGCACAGGCCAGACTATTATTGTCTGGTATAGTG
CAACAGCAGAATAATTTGCTGAGGGCTATTGAGGCGCAACAGCATCTGTTGCAACTCACAGTCTGGGGTA
TCAAGCAACTCCAGGCAAGAGTCCTGGCTGTGGAAAGATACCTAAAGGATCAACAGCTCCTGGGGATTTG
GGGTTGCTCTGGAAAACTCATTTGCACCACTGCTGTGCCTTGGAATGCTAGTTGGAGTAATAAATCTCTG
GATCAGATTTGGAATAACATGACCTGGATGAAGTGGGAAAGAGAAATTGACAATTACACAGACTTAATAT
ACACCTTACTTGAAGAATCGCAGAACCAGCAAGAAAAGAATGAACAAGAATTATTAGAATTGGATAACTG
GGCAAGTTTGTGGAATTGGTTTGACATAACAAACTGGCTGTGGTATATAAAAATATTCATAATGATAGTA
GGAGGCTTGATAGGTTTAAGAATAGTTTTTACTGTACTTTCTATAGTGAACAAAGTTAGGCAGGGATACT
CACCATTATCGTTTCAGACCCCCTGCCCAGCCCCGAGGGGACCCGACAGGCCCGAAGGAATCGAAGAAGA
AGGTGGAGAAAGAGACAGAGCCAGATCCGAGCGCTTAGTGAACGGATTCTTAGCACTTATCTGGGACGAC
CTACGGAGCCTGTGCCTCTTCAGCTACCGCCACTTGAGAGACTTACTCTTGATTGTAGCGAGGACTGTGG
AACTTCTGGGACGCAGGGGGTGGGAAGTCCTCAAATATTGGTGGAATCTCCTACAGTATTGGAGGCAGGA
ACTGAAGAATAGTGCTGTTAGCTTGCTCAATGCCACAGCCATAGCAGTAGCTGAGGGGACAGATAGGATT
ATAGAAGTAGTACGAAGAGCTTTTAGAGCTATTCTCCACATACCTACAAGAATAAGGCAGGGAGCGGAAA
GGGCTTTGCTA---
>L02317 
ATGAGAGTGAAGGAGATCAGGAAGAATTATCAGCAC---TTG---------TGGAGATGGGGCACC----
-----------------ATGCTCTTTGGGATATTGATGATCTATAGTGCT---GCAGGGAATTTGTGGGT
CACAGTATATTATGGGGTACCTGTATGGAAAGAAGCAACCACCACTCTATTTTGTGCATCAGATGCTAAA
GCATATGATACAGAGGTACATAATGTTTGGGCCACACATGCCTGTATACCCACAGACCCCAACCCACAAG
AGATAGTATTAGAA---AATGTGACAGAAGATTTTAACATGTGGAAAAATAACATGGTAGAACAGATGCA
GGAGGATATAATCAGTTTATGGGATCAAAGCCTAAAGCCATGTGTAAAATTAACCCCACTCTGTGTTACT
CTAAATTGC------------------ACTGAT---GAGTTGAAGAAT----------------------
-----------GCTACTAATACCACTAGTACTAAT---------------------ACCCCT------AG
TGGTAGCTGGAAAAAGATG---GAAAGAGGAGAAATAAAGAACTGCTCTTTCAATGTC---------TTA
GGAGATAAGAAGCAGAAAGCATATGCACTCTTTTATAAACTTGATGTAGTACCAATA---GAT------A
AT------------------------GATAAG---------------AATAGTACCAAATATAGGTTGAT
AAGTTGTAACACCTCAGTCACTACACAGGCCTGTCCAAAGATATCCTTTGAGCCAATTCCCATACATTAT
TGTGCCCCGGCTGGTTTTGCGATTCTAAAGTGTAAAGATAAGAAGTTCAATGGAACAGGATCATGTAAAA
ATGTCAGCACAGTACAATGTACACATGGAATTAAGCCAGTAGTATCAACTCAACTGCTGTTAAATGGCAG
CCTAGCAGAAGAAGAGGTAGTAATTAGATCTGCCAATTTCTCGGACAATGCTAAAACCATAATAGTACAG
CTGAAAGAAGCTGTAGAAATTAATTGCACAAGACCCAACAAAAAAACAAGAAAACGTATA---------A
CTACGGGACCAGGGAGAGTATATTATACAACAGGAGAAATAGTAGGAGATATAAGACAAGCACATTGTAA
CCTTAGTAGAGCAAAATGGAATGACACTTTAAGACAGATAGTTATAAAATTAAGAGAACAATTTGAGAAT
AAA---ACAATAGTCTTTAATCAATCCTCAGGAGGGGACCCAGAAATTGTAATGCATAGTTTTAATTGTG
GAGGGGAATTTTTCTACTGTAAGTCAACACAACTGTTTAATAGTACTTGGGCTGGG------------AA
TAATACTTGGAAT---AGTAGTGCTGAAAGGTCAGATGACACTGGA------------GGAAATATCACA
CTCCCATGCAGAATAAAACAAATTATAAACATGTGGCAGGAAGTAGGAAAAGCAATGTATGCCCCTCCCA
TCAGCGGACAAATTAGATGTACATCAAATATTACAGGGCTGCTATTAACAAGAGATGGTGGTACGAGC--
-------GATACCAATACCACCGAGACCTTCAGACCTGGAGGAGGAGATATGAGGGACAATTGGAGAAGT
GAATTATATAAATATAAAGTAGTAAAAATTGAACCATTAGGAGTAGCACCCACCACGGCAAAGAGAAGAG
TGGTGCAAAGAGAAAAAAGA---GCAGTGGGA---ATAGGAGCTCTGTTCCTTGGGTTCTTGGGAGCAGC
AGGAAGCACTATGGGCGCAGCGTCAATGACGTTGACGGTACAGGCCAGACAATTATTGTCTGGTATAGTG
CAACAGCAGAACAATTTGCTGAGGGCTATTGAGGCGCAACAGCATCTGTTGCAACTCACAGTCTGGGGCA
TCAAGCAGCTCCAGGCAAGAGTCCTGGCTGTGGAAAGATACCTAAAGGATCAACAGCTCCTGGGGATTTG
GGGTTGCTCTGGAAAACTCATTTGCACCACTGCTGTGCCTTGGAATGCTAGTTGGAGTAATAAATCTCTG
AATCAGATTTGGGATAACATGACTTGGATGCAGTGGGAAAGAGAAATTGAAAATTACACAGACTTAATAT
ACAACTTAATTGAAGAATCGCAGAACCAGCAAGAAAAGAATGAACAAGAATTATTGGAATTAGATAAATG
GGCAAGTTTGTGGAATTGGTTTACAATAACAAACTGGCTGTGGTATATAAAAATATTCATAATGATAGTA
GGAGGCTTGATAGGTTTAAGAATAGTTTTTACTGTACTTTCTATAGTGAATAGAGTTAGGCAGGGATACT
CACCATTGTCGTTTCAGACCCACCTCCCAACCCCGAGGGGACCCGACAGGCCCGAAGGAATCGAAGAAGA
AGGTGGAGAGAGAGACAGAGACAGATCCGGTCGATTAGTGAACGGATTCTTAGCACTTTTCTGGGACGAT
CTGCGGAGCCTGTGCCTCTTCAGCTACCACCGCTTGAGAGACTTAATCTTGGTTGTAACGAGGATTGTGG
AACTTCTGGGACGCAGGGGGTGGGAAGCCCTCAAGTATTGGTGGAGTCTCCTACAGTATTGGAGCCAGGA
ACTAAAGAATAGTGCTGTTAACTTGCTTAATGTCACAGCCATAGCAGTAGCTGAGGGAACAGATAGGGTT
ATAGAAGTAGTACAAAGAACTTATAGAGCTATTCTCCACATACCTAGAAGAATAAGACAGGGCTTGGAAA
GGCTTTTGCTA---
>L14574 
ATGAGAGTGAAGGGGATCAAGAAGACTTATCGGCAC---TTA---------TGGAGATGGGGTACC----
-----------------ATGCTCCTTGGGATATTGATGATCAGTAGTGCT---GCAGGACAATTGTGGGT
CACAGTCTATTATGGGGTACCTGTGTGGAAAGAAGCAACCACCACTTTATTTGGTGCATCAGATGCCAAA
GCTTATGATAAGGAAGTACATAATGTTTGGGCCACACATGCCTGTGTACCCACAGACCCCGACCCAAAAG
AATTACCATTGGAA---AATGTGACAGAAAATTTTAACATGTGGAAAAATAACATGGTAGAACAGATGCA
TGAGGATATAATCAGTTTATGGGATCAAAGTCTAAAGCCATGTGTGAAATTGACCCCACTCTGTGTTACT
TTAAATTGC------------------ACTGAC---TTCAGTAGGAAT----------------------
-----------------------GAT---ACTAAT---------------------ACCAAT------AA
TAGTAGTGGGGAAAAGATG---GAGAAAGGAGAAATAAAAAATTGCTCTTTCAATATCACCACAGAAGTA
AGAGATAAGATACAGAAACAATATGCACTTTTTTATAAACTTGATGTAGTACCAATA---GAA------A
AT------------------GATAATGATAAT---------------------ACTAGCTATAGGTTGAT
AAGTTGTAACACCTCAGTCATTACACAAGCCTGTCCAAAGGTAACCTTTGAGCCAATTCCCATACATTAT
TGTGCTCCGGCTGGTTTTGCGATTCTAAAGTGTAAAGATAAGACGTTCAATGGAACAGGACCATGTACAA
ATGTCAGCACAGTACAATGTACACATGGAATTAGGCCAGTAGTATCAACTCAACTGCTGTTAAATGGCAG
TCTAGCAGAAGAAGAGGTAGTAATTAGGTCTGTAAATTTCACGAACAATGCTAGAACCATAATAGTACAG
CTGAGAGAAGCTGTAGAAATTAATTGTACAAGACCCAGCAACAATACAAGAAAAAGTATA---------C
ATATAGGACCAGGGAGAGCATTTTATACAACAGGAAATATAATAGGAGATATAAGACAAGCACATTGTAA
CATTAGTAGAGGAAAATGGAATAACACTTTAAAACAGATAGTTAGCAAATTAAGAGAACAATTTGGAAAT
AAA---ACAATAGTCTTTAATCAATCCTCAGGAGGGGACCCAGAAATTGTAATGCACAGTTTTAATTGTG
GAGGGGAATTTTTCTACTGTAATTCAACACAACTGTTTAATAGTACTTGGGGGGCT------------AA
TGATACTTGG------------ACTGAGTCAAATAACAATGAAACA------------------ATCACA
CTCCCATGCAGAATAAAACAAATTATAAACATGCGGCAGGAAGTAGGAAAAGCAATGTATGCCCCTCCCA
TCGCAGGACAAATTAGATGTTCATCAAATATTACAGGGCTGCTACTAACAAGAGATGGTGGTAATAAA--
----AACGATAGCAACGGGACCGAGATCTTCAGACCTGGAGGAGGAGATATGAGGGACAATTGGAGAAGT
GAATTATATAAATATAAAGTAGTAAAAATTGAACCATTAGGAATAGCACCCACCAAGGCAAAGAGAAGAG
TGGTGCAGAGAGAAAAAAGA---GCAGTAGGC---CTAGGAGCTATGTTCCTTGGGTTCTTGGGAGCAGC
AGGAAGCACTATGGGCGCAGCGTCAATAACGCTGACGGTACAGGCCAGACAATTATTGTCTGGTATAGTG
CAACAGCAGAACAATTTGCTGAGGGCTATTGAGGCGCAACAGCATCTGTTGCAACTCACAGTCTGGGGCA
TCAAACAGCTCCAGGCAAGAGTCCTGGCTGTGGAAAGATATCTAAAGGATCAACAGCTCCTGGGGATTTG
GGGTTGCTCTGGAAAACTCATCTGCACCACTGCTGTGCCTTGGAATACTAGTTGGAGTAATAAATCTCTG
GATCAAATTTGGGATAACATGACCTGGATGGAGTGGGAAAGAGAAATTGACAATTACACAAACACAATAT
ACACCTTACTTGAAGAATCGCAGCTCCAACAGGAAAAGAATGAACAAGAATTATTGGAATTGGATAAATG
GACAAGTTTGTGGAGTTGGTTTAGCATAACACACTGGCTGTGGTATATAAAAATATTCATAATGATAGTA
GAAGGCTTAATAGGTTTAAGAATAGTTTTTGCTGTACTTTCTATAGTGAAGAGAGTTAGGCAGGGATATT
CACCATTGTCGTTTCAGACCCTCCTCCCAGTCCCGAGGGGACCCGACAGGCCCGAAGGAACAGAAGAAGA
AGGTGGAGAGAGAGACAGAGACAGATCCATACGTTTAGTGGATGGATTCTTAGCACTTATCTGGGACGAT
CTGCGGAGCCTGTGCCTCTTCAGCTACCACCGCTTGAGAGACTTACTCTTGATTGTAACGAGGACTGTGG
AACTTCTGGGACGCAGGGGGTGGGAAGCCCTCAAATATTGGTGGAATCTCCTACAGTATTGGAGTCAGGA
ACTAAAGAATAGTGCTGTTAACTTGCTCAACACCACAGCCATCGCAGTAGCTGAGGGGACAGATAGGGTT
ATAGAAGTATTACAAAGAATTTATAGAGCTTTTTGCAACATACCTAGAAGAATAAGACAGGGCTTGGAAA
GGCTTTTGCTA---
>AY173952 
ATGAGAGTGAAGGGGATCAAGAAGACTTATCGGCAC---TTA---------TGGAGATGGGGTACC----
-----------------ATGCTCCTTGGGATATTGATGATCAGTAGTGCT---GCAGGACAATTGTGGGT
CACAGTCTATTATGGGGTACCTGTGTGGAAAGAAGCAACCACCACTTTATTTTGTGCATCAGATGCCAAA
GCTTATGATAAGGAAGTACATAATGTTTGGGCCACACATGCCTGTGTACCCACAGACCCCGACCCAAAAG
AATTACCATTGGAA---AATGTGACAGAAAATTTTAACATGTGGAAAAATAACATGGTAGAACAGATGCA
TGAGGATATAATCAGTTTATGGGATCAAAGTCTAAAGCCATGTGTGAAATTGACCCCACTCTGTGTTACT
TTAAATTGC------------------ACTGAC---TTCAGTAGGAAT----------------------
-----------------------GAT---ACTAAT---------------------ACCAAT------AA
TAGTAGTGGGGAAAAGATG---GAGAAAGGAGAAATAAAAAATTGCTCTTTCAATATCACCACAGAAGTA
AGAGATAAGATACAGAAACAATATGCACTTTTTTATAAACTTGATGTAGTACCAATA---GAA------A
AT------------------GATAATGATAAT---------------------ACTAGCTATAGGTTGAT
AAGTTGTAACACCTCAGTCATTACACAAGCCTGTCCAAAGGTAACCTTTGAGCCAATTCCCATACATTAT
TGTGCTCCGGCTGGTTTTGCGATTCTAAAGTGTAAAGATAAGACGTTCAATGGAACAGGACCATGTACAA
ATGTCAGCACAGTACAATGTACACATGGAATTAGGCCAGTAGTATCAACTCAACTGCTGTTAAATGGCAG
TCTAGCAGAAGAAGAGGTAGTAATTAGGTCTGAAAATTTCACGAACAATGCTAGAACCATAATAGTACAG
CTGAGAGAAGCTGTAGAAATTAATTGTACAAGACCCAGCAACAATACAAGAAAAAGTATA---------C
ATATAGGACCAGGGAGAGCATTTTATACAACAGGAAATATAATAGGAGATATAAGACAAGCACATTGTAA
CATTAGTAGAGGAAAATGGAATAACACTTTAAAACAGATAGTTAGCAAATTAAGAGAACAATTTGGAAAT
AAA---ACAATAGTCTTTAATCAATCCTCAGGAGGGGACCCAGAAATTGTAATGCACAGTTTTAATTGTG
GAGGGGAATTTTTCTACTGTAATTCAACACAACTGTTTAATAGTACTTGGGGGGCT------------AA
TGATACTTGG------------ACTGAGTCAAATAACAATGAAACA------------------ATCACA
CTCCCATGCAGAATAAAACAAATTATAAACATGTGGCAGGAAGTAGGAAAAGCAATGTATGCCCCTCCCA
TCGCAGGACAAATTAGATGTTCATCAAATATTACAGGGCTGCTACTAACAAGAGATGGTGGTAATAAA--
----AACGATAGCAACGGGACCGAGATCTTCAGACCTGGAGGAGGAGATATGAGGGACAATTGGAGAAGT
GAATTATATAAATATAAAGTAGTAAAAATTGAACCATTAGGAATAGCACCCACCAAGGCAAAGAGAAGAG
TGGTGCAGAGAGAAAAAAGA---GCAGTAGGC---CTAGGAGCTATGTTCCTTGGGTTCTTGGGAGCAGC
AGGAAGCACTATGGGCGCAGCGTCAATAACGCTGACGGTACAGGCCAGACAATTATTGTCTGGTATAGTG
CAACAGCAGAACAATTTGCTGAGGGCTATTGAGGCGCAACAGCATCTGTTGCAACTCACAGTCTGGGGCA
TCAAACAGCTCCAGGCAAGAGTCCTGGCTGTGGAAAGATATCTAAAGGATCAACAGCTCCTGGGGATTTG
GGGTTGCTCTGGAAAACTCATCTGCACCACTGCTGTGCCTTGGAATACTAGTTGGAGTAATAAATCTCTG
GATCAAATTTGGGATAACATGACCTGGATGGAGTGGGAAAGAGAAATTGACAATTACACAAACACAATAT
ACACCTTACTTGAAGAATCGCAGCTCCAACAGGAAAAGAATGAACAAGAATTATTGGAATTGGATAAATG
GGCAAGTTTGTGGAGTTGGTTTAGCATAACACACTGGCTGTGGTATATAAAAATATTCATAATGATAGTA
GGAGGCTTAATAGGTTTAAGAATAGTTTTTGCTGTACTTTCTATAGTGAAGAGAGTTAGGCAGGGATATT
CACCATTGTCGTTTCAGACCCTCCTCCCAGTCCCGAGGGGACCCGACAGGCCCGAAGGAACAGAAGAAGA
AGGTGGAGAGAGAGACAGAGACAGATCCATACGTTTAGTGGATGGATTCTTAGCACTTATCTGGGACGAT
CTGCGGAGCCTGTGCCTCTTCAGCTACCACCGCTTGAGAGACTTACTCTTGATTGTAACGAGGACTGTGG
AACTTCTGGGACGCAGGGGGTGGGAAGCCCTCAAATATTGGTGGAATCTCCTACAGTATTGGAGTCAGGA
ACTAAAGAATAGTGCTGTTAACTTGCTCAACACCACAGCCATCGCAGTAGCTGAGGGGACAGATAGGGTT
ATAGAAGTATTACAAAGAATTTATAGAGCTTTTTGCAACATACCTAGAAGAATAAGACAGGGCTTGGAAA
GGCTTTTGCTA---
>AY736817 
ATGAGAGTGAAGGGGATCAAGAAGACTTATCGGCAC---TTA---------TGGAGATGGGGTACC----
-----------------ATGCTCCTTGGGATATTGATGATCAGTAGTGCT---GCAGGACAATTGTGGGT
CACAGTCTATTATGGGGTACCTGTGTGGAAAGAAGCAACCACCACTTTATTTTGTGCATCAGATGCCAAA
GCTTATGATAAGGAAGTACATAATGTTTGGGCCACACATGCCTGTGTACCCACAGACCCCGACCCAAAAG
AATTACCATTGGAA---AATGTGACAGAAAATTTTAACATGTGGAAAAATAACATGGTAGAACAGATGCA
TGAGGATATAATCAGTTTATGGGATCAAAGTCTAAAGCCATGTGTGAAATTGACCCCACTCTGTGTTACT
TTAAATTGC------------------ACTGAC---TTCAGTAGGAAT----------------------
-----------------------GAT---ACTAAT---------------------ACCAAT------AA
TAGTAGTGGGGAAAAGATG---GAGAAAGGAGAAATAAAAAATTGCTCTTTCAATATCACCACAGAAGTA
AGAGGTAAGATACAGAAACAATATGCACTTTTTTATAAACTTGATGTAGTACCAATA---GAA------A
AT------------------GATAATGATAAT---------------------ACTAGCTATAGGTTGAT
AAGTTGTAACACCTCAGTCATTACACAAGCCTGTCCAAAGGTAACCTTTGAGCCAATTCCCATACATTAT
TGTGCTCCGGCTGGTTTTGCGATTCTAAAGTGTAAAGATAAGACGTTCAATGGAACAGGACCATGTACAA
ATGTCAGCACAGTACAATGTACACATGGAATTAGGCCAGTAGTATCAACTCAACTGCTGTTAAATGGCAG
TCTAGCAGAAGAAGAGGTAGTAATTAGGTCTGAAAATTTCACGAACAATGCTAGAACCATAATAGTACAG
CTGAGAGAAGCTGTAGAAATTAATTGTACAAGACCCAGCAACAATACAAGAAAAAGTATA---------C
ATATAGGACCAGGGAGAGCATTTTATACAACAGGAAATATAATAGGAGATATAAGACAAGCACATTGTAA
CATCAGTAGAGGAAAATGGAATAACACTTTAAAACAGATAGTTAGCAAATTAAGAGAACAATTTGGAAAT
AAA---ACAATAGTCTTTAATCAATCCTCAGGAGGGGACCCAGAAATTGTAATGCACAGTTTTAATTGTG
GAGGGGAATTTTTCTACTGTAATTCAACACAACTGTTTAATAGTACTTGGGGGGCT------------AA
TGATACTTGG------------ACTGAGTCAAATAACAATGAAACA------------------ATCACA
CTCCCATGCAGAATAAAACAAATTATAAACATGTGGCAGGAAGTAGGAAAAGCAATGTATGCCCCTCCCA
TCGCAGGACAAATTAGATGTTCATCAAATATTACAGGGCTGCTACTAACAAGAGATGGTGGTAATAAA--
----AACGATAGCAACGGGACCGAGATCTTCAGACCTGGAGGAGGAGATATGAGGGACAATTGGAGAAGT
GAATTATATAAATATAAAGTAGTAAAAATTGAACCATTAGGAATAGCACCCACCAAGGCAAAGAGAAGAG
TGGTGCAGAGAGAAAAAAGA---GCAGTAGGC---CTAGGAGCTATGTTCCTTGGGTTCTTGGGAGCAGC
AGGAAGCACTATGGGCGCAGCGTCAATAACGCTGACGGTACAGGCCAGACAATTATTGTCTGGTATAGTG
CAACAGCAGAACAATTTGCTGAGGGCTATTGAGGCGCAACAGCATCTGTTGCAACTCACAGTCTGGGGCA
TCAAACAGCTCCAGGCAAGAGTCCTGGCTGTGGAAAGATATCTAAAGGATCAACAGCTCCTGGGGATTTG
GGGTTGCTCTGGAAAACTCATCTGCACCACTGCTGTGCCTTGGAATACTAGTTGGAGTAATAAATCTCTG
GATCAAATTTGGGATAACATGACCTGGATGGAGTGGGAAAGAGAAATTGACAATTACACAAACACAATAT
ACACCTTACTTGAAGAATCGCAGCTCCAACAGGAAAAGAATGAACAAGAATTATTGGAATTGGATAAATG
GGCAAGTTTGTGGAGTTGGTTTAGCATAACACACTGGCTGTGGTATATAAAAATATTCATAATGATAGTA
GGAGGCTTAATAGGTTTAAGAATAGTTTTTGCTGTACTTTCTATAGTGAAGAGAGTTAGGCAGGGATATT
CACCATTGTCGTTTCAGACCCTCCTCCCAGTCCCGAGGGGACCCGACAGGCCCGAAGGAACAGAAGAAGA
AGGTGGAGAGAGAGACAGAGACAGATCCATACGTTTAGTGGATGGATTCTTAGCACTTATCTGGGACGAT
CTGCGGAGCCTGTGCCTCTTCAGCTACCACCGCTTGAGAGACTTACTCTTGATTGTAACGAGGACTGTGG
AACTTCTGGGACGCAGGGGGTGGGAAGCCCTCAAATATTGGTGGAATCTCCTACAGTATTGGAGTCAGGA
ACTAAAGAATAGTGCTGTTAACTTGCTCAACACCACAGCCATCGCAGTAGCTGAGGGGACAGATAGGGTT
ATAGAAGTATTACAAAGAATTTATAGAGCTTTTTGCAACATACCTAGAAGAATAAGACAGGGCTTGGAAA
GGCTTTTGCTA---
>GU455503 
ATGAAAGTGAAGGGGATCAGGAAGAATTGTCAGCTC---TTG---------TGGAGATGGGGCACC----
-----------------ATGCTCCTTGGGATGTTAATGATCTGTAAGGCT---ACCGAGGATTTGTGGGT
CACAGTCTATTATGGGGTACCTGTGTGGAAAGAAGCAACCACCTCTCTATTTTGTGCATCAGATGCTAAA
GCATATGATACAGAGGTACATAATGTTTGGGCCACACATGCCTGTGTACCCACAGACCCCAGCCCACAAG
AAATAGTATTGGAA---AATGTGACAGAAGAGTTTAACATGTGGAAAAATAACATGGTAGAACAGATGCA
TGAGGACATAATCAGTTTATGGGATCAAAGCTTAAAGCCATGTGTAAAATTAACTCCACTCTGTGTTACT
TTAAATTGC------------------ATTGAT---TGGAATTGCACTAATAATTGCACTGATGATTTGA
GC---------------------------ACTAAT------------------GGGACGAAT------GA
GAGTAGCTGGGAAAGGATG---GAGAAAGGAGAAATAAAAAACTGTTCTTTCAATATCACCACAAACATA
AGAGATAAGGTGCAGACAGCATATTCAGCTTTTTATAAACTTGATATAGTACCAATA---GAT------G
AT------------------------AATAAT---------------AAGAGTACCAGCTATAGGTTGAT
AAGTTGTAACACCTCAGTCATTACACAAGCCTGTCCAAAGGTATCCTTTGAACCAATTCCCATACATTAT
TGTGCCCCGGCTGGTTTTGCGATTCTAAAGTGTAATGAGAAGAAGTTCAGTGGGAAAGGAAAATGCAAAA
ATGTCAGCACAGTACAATGTACACATGGAATTAGGCCAGTAGTATCAACTCAACTGCTGCTAAATGGCAG
TCTAGCAGAAGAAGAGGTAGTAATAAGATCTGACAATCTCACGGACAATGCTAAAACCATAATAGTACAG
CTGAACAAATCTGTAGAAATTAATTGTACAAGACCCAACAACAATACAAGAAAAAGTATA---------C
CTATAGGACCAGGGAGAGCATTTTATACAACA---GAAATAATAGGAAATATAAGACAAGCACATTGTAA
CATTAGTAGAGCAGAATGGAATAACACTTTACAACAGATAGCTAACAAATTAAGAGAAAATTTTACTAAA
------CCAATAGCCTTTAGGCCATCCTCAGGAGGGGACCCAGAAATTGTAATGCACAGTTTTAATTGTG
GAGGGGAATTTTTCTACTGTAATACAACAAAACTGTTTAATAGTACTTGG------------------AA
TGGTACTAAGAGGGTAGATAACACTGAAGGAAATGACACAATCACA------GGAAATGACATAATCACA
CTCCCATGCAGAATAAAACAAATTATAAACATGTGGCAGGAAGTAGGAAAAGCAATGTATGCCCCTCCCA
TCAGAGGACAAATTAACTGTTCATCAAAAATTACAGGGCTGCTATTAACAAGAGATGGTGGTAGTGGT--
----AATGACACGAACGGGACCGAGATCTTCAGACCTGGAGGAGGAAATATGAAGGACAATTGGAGAAGT
GAATTATATAAATATAAAGTAGTAAAAATTGAACCATTAGGAGTAGCACCCACCAAGGCAAAGAGAAGAG
TGGTGCAGAGAGAAAAAAGA---GCAGTGGGA---CTAGGAGCTTTGTTCCTTGGGTTCTTGGGAGCAGC
AGGAAGCACTATGGGCGCAGCGTCAATGACGCTGACGGTACAGGCCAGACTATTATTGTCTGGTATAGTG
CAACAGCAGAACAATTTGCTGAGGGCTATTGAGGCGCAACAGCATCTGTTGCAACTCACAGTCTGGGGCA
TCAAGCAGCTCCAGGCAAGAGTCCTGGCTGTGGAAAGATACCTAAAGGATCAACAGCTCATGGGGATTTG
GGGTTGCTCTGGAAAACTCATTTGCACCACTACTGTGCCTTGGAATGCTAGTTGGAGTAATAAATCTCTA
GATCAGATTTGGGATAACATGACCTGGATGCAGTGGGAGAAAGAAATTGAAAATTACACAGGCTTAATAT
ACAACTTAATTGAAGAATCGCAGAACCAGCAGGAAAAGAATGAACAAGAATTATTGGAATTAGATAAATG
GGCAAGTTTGTGGAATTGGTTTAGCATAACAAATTGGCTGTGGTATATAAAAATATTCATAATAATAGTA
GGAGGCTTGGTAGGTTTAAGAATAGTTTTTACTGTACTTTCTATAGTGAATAGAGTTAGGCAGGGATACT
CACCATTATCGTTTCAGACCCGCCTCCCAGCCCCGAGGGGACCCGACAGGCCCGAAGGAACCGAAGAAGA
AGGTGGAGAGAGAGACAGAGACAGATCCGGTCAATTAGTGGATGGATTCTTAGCAATTATCTGGGTCGAC
CTACGGAGCCTGTGCCTCTTCATCTACCACCGCTTGAGAGACTTACTCTTGATTGTAACGAGGATTGTGG
AACTTCTGGGACGCAGGGGGTGGGAAGCCCTCAAATATTGGTGGAATCTCCTACAGTATTGGAGTCGGGA
ACTAAAGAATAGTGCTGTTAGCTTGCTCAATACCATAGCCATAGCAGTAGCTGAGGGGACAGATAGGGTT
ATAGAAGTATTACAAAGAGCTGGTAGAGCTATCCTCCACATACCTGTAAGAATAAGACAGGGCTTGGAAA
GGGCTTTGCTA---
>GU455507 
ATGAAAGTGAAGGGGATCAGGAAGAATTGTCAGCTC---TTG---------TGGAGATGGGGCACC----
-----------------ATGCTCCTTGGGATGTTAATGATCTGTAAGGCT---ACCGAGGATTTGTGGGT
CACAGCCTATTATGGGGTACCTGTGTGGAAAGAAGCAACCACCTCTCTATTTTGTGCATCAGATGCTAAA
GCATATGACACAGAGGTACATAATGTTTGGGCCACACATGCCTGTGTACCCACAGACCCCAGCCCACAAG
AAATAGTATTGGAA---AATGTGACAGAAAAATTTAACATGTGGAAAAATAACATGGTAGAACAGATGCA
TGAGGACATAATCAGTTTATGGGATCAAAGCTTAAAGCCATGTGTAAAATTAACTCCACTCTGTGTTACT
TTAAATTGC------------------ACTGAT---TGGAATTGCACT----------------------
--------------GATGTGAATGATTTGAGGAAT---------------------TGCACT------GT
TTGGAGGAATGCGAGTAGCGAGGAAAAAGGAGAAATAAAAAACTGTTCTTTCAATATCACCTCAGACATA
AGAGATAAAGTGCAGAAAGCATATGCAACTTTTTATAAACTTGATATAGTACCAATA---GAT------A
AT---------------------ACTGATAGT---------------------ACCAGCTATAGGTTGAT
AAGTTGTAACACCTCAGTCATTACACAAGCCTGTCCAAAGGTGTCCCTTGAACCAATTCCCATACATTAT
TGTGCCCCGGCTGGTTTTGCGATTCTAAAGTGTAATGAGAAAGAGTTCAGTGGGAAAGGAAAATGTACAA
ATGTCAGCACAGTACAATGTACACATGGAATTAGGCCAGTAGTATCAACTCAACTGCCGTTAAATGGCAG
TCTAGCAGAAGAAGAGGTAGTAATTAGATCTGACAATTTCACGGACAATGCTAAAACCATAATAGTACAG
CTGAATGAATCTGTAGTAATTAATTGTACAAGGCCCAACAACAATACAAGAAAAAGTATA---------C
CTATAGGACCAGGGAGAGCATTTTATACAACAGGAGATATAATAGGAGATATAAGACAAGCACATTGTAA
CATTAGTAAAGCAAATTGGACTAACGCTTTACAACAGATAGTTAAAAAATTAGGGAAAAAATTTAATGAA
ACAAAAACAATAGTCTTTAATCCATCCTCAGGAGGGGACCCAGAAATTGTAATGCACAGTTTTAATTGTG
GAGGGGAATTTTTCTACTGTAATTCAACACAACTGTTTAATAGTACTTGGAATAATACT---------GA
TGGTACTTGG---------------GAAAGGTTAAATGACACTGAA------GGAAATGACACAATCACA
CTCCCATGCAGAATAAAACAAATTATAAACATGTGGCAGGAAGTAGGAAAAGCAATGTATGCCCCTCCCA
TCAGTGGACAAATTAACTGTTCATCAAAAATTACAGGGCTGCTATTAACAAGAGATGGTGGTAGGGAC--
----AATAACACAAACGGGACCGAGACCTTCAGACCTGGAGGAGGAAATATGAAGGACAATTGGAGAAGT
GAATTATATAAATATAAAGTAGTAAAAATTGAACCATTAGGAGTAGCACCCACCAAGGCAAAGAGAAGAG
TGGTGCAGAGAGAAAAAAGA---GCAGTGGGA---CTAGGAGCTTTGTTCCTTGGGTTCTTGGGAGCAGC
AGGAAGCACTATGGGCGCAGCGTCAATGACGCTGACGGTACAGGCCAGACTATTATTGTCTGGTATAGTG
CAACAGCAGAATAATTTGCTGAGGGCTATTGAGGCGCAACAGCATCTGTTGCAACTCACAGTCTGGGGCA
TCAAGCAGCTCCAGGCAAGAGTCCTGGCTGTGGAAAGATACCTAAAGGATCAACAGCTCATGGGGATTTG
GGGTTGCTCTGGAAAACTCATTTGCACCACTACTGTGCCTTGGAATGCTAGTTGGAGTAACAAATCTCTA
GATCAGATTTGGGATAACATGACCTGGATGCAGTGGGAGAAAGAAATTGAAAATTACACAGGCATAATAT
ACAACTTAATTGAAGAATCGCAGAACCAACAGGAAAAGAATGAACAAGAATTATTGGAATTAGATAAATG
GGCAAGTTTGTGGAATTGGTTTACCATAACAAATTGGCTGTGGTATATAAAAATATTCATAATAATAGTA
GGAGGCTTGGTAGGTTTAAGAATAGTTTTTACTGTACTTTCTATAGTGAATAGAGTTAGGCAGGGATACT
CACCATTATCGTTTCAGACCCGCCTCCCAGCCACGAGGGGACCCGACAGGCCCGAAGGAATCGAAGAAGA
AGGTGGAGAGAGAGACAGAGGCAGATCCGGTCAATTAGTGGATGGATTCTTAGCAATTATCTGGGTCGAC
CTGCGGAGCCTGTGCCTCTTCATCTACCACCGCTTGAGAGACTTACTCTTGATTGTAACGAGGATTGTGG
AACTTCTGGGACGCAGGGGGTGGGAAGCCCTCAAATATTGGTGGAATCTCCTACAGTATTGGGGTCGGGA
ACTAAGGAATAGTGCTGTTAGCTTGCTCAATACCATAGCCATAGCAGTAGCTGAGGGGACAGATAGGATC
ATAGAAGTATTACAAAGAGCTGGTAGAGCTATCCTCCACATACCTGTAAGAATAAGACAGGGCTTAGAAA
GGGCTTTGCTA---
>GU455494 
ATGAAAGTGAAGGAGATCAGGAAGAATTGTCAGCTC---TTG---------TGGAGATGGGGCACC----
-----------------ATGCTCCTTGGGATATTAATGATCTGTAATGCT---ACAGAAAATTTGTGGGT
CACAGTCTATTATGGGGTACCTGTGTGGAAAGAAGCAACCACCACTCTATTTTGTGCATCAGATGCTAAA
GCACATGATACAGAGGTACATAATGTTTGGGCCACACATGCCTGTGTACCCACAGACCCCAGCCCACAAG
AAGTAGTATTGGAA---AATGTGACAGAAGAATTTAACATGTGGAAAAATAACATGGTAGAACAGATGCA
TGAGGACATAATCAGTTTATGGGATCAAAGCTTAAAGCCATGTGTAAAATTAACTCCACTCTGTGTTACT
TTAAATTGC------------------ACTGAT---TTGAAGAATGCG----------------------
-----------AGTAGCTGGGAAACG---ATGCAG---------------------CAGAAT------AT
GAGTAGCTGGGAAAGGATG---GAGAGAGGCGAAATAAAAAACTGTTCTTTCAATATCACCACAAACATA
AGAGATAAGGTGCAGACAGAATATGCAACTTTGTATAAACTTGATGTAGTACCAATA---GAT------A
AT------------------AATAAAGATAAT---------------------ACCAGCTATAGGTTGAT
AAGTTGTAACACCTCAGTCATTACACAGGCCTGTCCAAAGGTATCCTTTGAACCAATTCCCATACATTAT
TGTGCCCCGGCTGGTTTTGCGATTCTAAAGTGTAATGATAAGAAGTTCAAGGGGAAAGGATTATGTAAAA
ATGTCAGCACAGTACAATGTACACATGGAATTAGGCCAGTAGTATCAACTCAACTGCTGTTAAATGGCAG
TCTAGCAGAAGAAGAGGTAGTAATTAGATCTGACAATTTCACGGACAATGCTAAAACCATAATAGTACAT
CTGAACGAATCTGTAGAAATTAATTGTATAAGACCCAACAACAATACAAGAAAAGGTATA---------C
ATATAGGACCAGGGAGAGCATTTTATACAACAGGAGAAATAATAGGAAATATAAGACAAGCATATTGTAA
CATTAGTAGAGCAAATTGGACTAACGCTTTACAACAGATAGTTAAAAAATTAAGAGAAGAATTTAAGAAT
AAA---ACAATAGTCTTTAATCAATCCTCAGGAGGGGACCCAGAAATTGTAATGCACAGTTTTAATTGTG
GAGGGGAATTTTTCTACTGTAATTCAACACAACTGTTTAATAGTACTTGG--------------------
----------------AATGTTACTGAAAGGTTAAATGACACTAAA------GGAAATGGCACAATCACA
CTCCCATGCAGAATAAAACAAATTATAAACATGTGGCAGGAAGTAGGAAAAGCAATGTATGCCCCTCCCA
TCAGAGGACAAATTAACTGTTCATCAAATATTACAGGGCTGCTATTAACAAGAGATGGTGGTAGTAAC--
----------ACGAACGAGACCGAGATCTTCAGACCTGGAGGAGGAAATATGAGGGACAATTGGAGAAGT
GAATTATATAAATATAAAGTAGTAAAAATTGAACCATTAGGAGTAGCACCCACCAAGGCAAAGAGAAGAG
TGGTGCAGAGAGAAAAAAGA---GCAGTGGGA---ATAGGAGCTATGTTCCTTGGGTTCTTGGGAGCAGC
AGGAAGCACTATGGGCGCAGCGTCAATGACGCTGACGGTACAGGCCAGACTATTATTGTCTGGTATAGTG
CAACAGCAGAACAATTTGCTGAGGGCTATTGAGGCGCAACAGCATCTGTTGCAACTCACAGTCTGGGGCA
TCAAGCAACTCCAGGCAAGAGTCCTGGCTGTGGAAAGATACCTAAAGGATCAACAGCTCCTGGGGATTTG
GGGTTGCTCTGGAAAACTCATTTGCACCACTACTGTGCCTTGGAATGCTAGTTGGAGTAATAAATCTCTA
GATAAGATTTGGAATAACATGACCTGGATGGAGTGGGAGAAAGAAATTAACAATTACACAACCTTAATAT
ACTCCTTAATTGAAGAATCGCAGAACCAACAAGAAAAGAATGAACAAGAATTATTGGAATTAGATAAATG
GGCAAGTTTGTGGAATTGGTTTGACATAACAAAATGGCTGTGGTATATAAAAATATTCATAATAATAGTA
GGAGGCTTGGTAGGATTAAGAATAGTTTTTACTGTACTTTCTATAGTGAATAGAGTTAGGCAGGGATACT
CACCATTATCGTTTCAGACCCGCCTCCCAGGCCCGAGGGGACCCGACAGGCCCGAAGGAATCGAAGAAGA
AGGTGGAGAGAGAGACAGAGACAGATCCGGTCAATTAGTGGATGGATTCTTAGCAATTATCTGGGTCGAC
CTACGGAGCCTGTGCCTCTTCAGCTACCACCGCTTGAGAGACTTACTCTTGATTGTAACGAGGATTGTGG
AACTTCTGGGACGCAGGGGGTGGGAAGCCCTCAAATATTGGTGGAATCTCCTACAGTATTGGAGTCGGGA
ACTAAAGAATAGTGCTGTTAGCTTGCTCAATACCATAGCCATAGCAGTAGCTGAGGGAACAGATAGGATC
ATAGAAGTATTACAAAGAGCTGGTAGAGCTATCCTCCACATACCTGTAAGAATAAGACAGGGCTTGGAAA
GGGCTTTGCTA---
>GU455496 
ATGAAAGTGAAGGAGATCAGGAAGAATTGTCAGCTC---TTG---------TGGAGATGGGGCACC----
-----------------ATGCTCCTTGGGATATTGATGATCTGTAATGCT---ACAGAAAATTTGTGGGT
CACAGTCTATTATGGGGTACCTGTGTGGAAAGAAGCAGCTACCACTCTATTTTGTGCATCAGATGCTAAA
GCATATGATACAGAGGTACATAATGTTTGGGCCACACATGCCTGTGTACCCACAGACCCCAGCCCACAAG
AAGTAGTATTGGAA---AATGTGACAGAAGAGTTTAACATGTGGAAAAATAACATGGTAGAACAGATGCA
TGAGGACATAATCAGTTTATGGGATCAAAGCCTAAAGCCATGTGTAAAATTAACTCCACTCTGTGTTACT
TTAAATTGC------------------ACTGAT---TTGAAGAATGCG----------------------
-----------AGTAGCTGGGAAACG---ATGCAG---------------------CAGAAT------AT
GAGTAGCTGGGAAAGGATG---GAGAGAGGCGAAATAAAAAACTGTTCTTTCAATATCACCACAAACATA
AGAGATAAGGTGCAGACAGAATATGCAACTTTTTATAAACTTGATGTAGTACCAATA---GAT------A
AT------------------AATATTGAGAAT---------------------ACCAGCTATAGGTTGAT
AAGTTGTAACACCTCAGTCATTACACAGGCCTGTCCAAAGGTATCCTTTGAACCAATTCCCATACATTAT
TGTGCCCCGGCTGGTTTTGCGATTCTAAAGTGTAATGATAAGAAGTTCAAGGGGAAAGGATTATGTAAAA
ATGTCAGCACAGTACAATGTACACATGGAATTAGGCCAGTAGTATCAACTCAACTGCTGTTAAATGGCAG
TCTAGCAGAAGAAGAGGTAGTAATTAGATCTGACAATTTCACGGACAATGCTAAAACCATAATAGTACAT
CTGAACGAATCTGTAGAAATTAATTGTATAAGACCCAACAACAATACAAGAAAAGGTATA---------C
ATATAGGACCAGGGAGAGCATTTTATACAACAGGAGAAATAATAGGAAATATAAGACAAGCATATTGTAA
CATTAGTAGAGCAAATTGGACTAACGCTTTACAACAGATAGTTAAAAAATTAAGAGAAGAATTTAAGAAT
AAA---ACAATAGTCTTTAATCAATCCTCAGGAGGGGACCCAGAAATTGTAATGCACAGTTTTAATTGTG
GAGGGGAATTTTTCTACTGTAATTCAACACAACTGTTTAATAGTACTTGG--------------------
----------------AATGTTACTGAAAGGTTAAATGACACTGAA------GGAAATGACACAATCACA
CTCCCATGCAGAATAAAACAAATTATAAACATGTGGCAGGAAGTAGGAAAAGCAATGTATGCCCCTCCCA
TCAGAGGACAAATTAACTGTTCATCAAATATTACAGGGCTGCTATTAACAAGAGATGGTGGTAGTAAC--
----------ACGAACGAGACCGAGATCTTCAGACCTGGAGGAGGAAATATGAGGGACAATTGGAGAAGT
GAATTATATAAATATAAAGTAGTGAAAATTGAACCATTAGGAGTAGCACCCACCAAGGCAAAGAGAAGAG
TGGTGCAGAGAGAAAAAAGA---GCAGTGGGA---ATAGGAGCTTTGTTCCTTGGGTTCTTGGGAGCAGC
AGGAAGCACTATGGGCGCAGCGTCAATGACGCTGACGGTACAGGCCAGACTATTATTGTCTGGTATAGTG
CAACAGCAGAACAATTTGCTGAGGGCTATTAAGGCGCAACAGCATCTGTTGCAACTCACAGTCTGGGGCA
TCAAGCAGCTCCAGGCAAGAGTCCTGGCTGTGGAAAGATACCTAAAGGATCAACAGCTCATGGGGATTTG
GGGTTGCTCTGGAAAACTCATTTGCACCACTACTGTGCCTTGGAATGCTAGTTGGAGTAATAAATCTCTG
GAGAAGATTTGGGATAACATGACCTGGATGGAGTGGGAGAGAGAAATTAGCAATTACACAGACATAATAT
ACAACTTAATTGAAGAATCGCAGAACCAACAAGAAAAGAATGAACAAGAATTGTTGGAATTAGATAAATG
GGCAAGTTTGTGGAATTGGTTTGACATAACAAAATGGCTGTGGTATATAAAAATATTCATAATAATAGTA
GGAGGCTTGGTAGGATTAAGAATAGTTTTTACTGTACTTTCTATAGTGAATAGAGTTAGGCAGGGATACT
CACCATTATCGTTTCAGACCCGCCTCCCAGGCCCGAGGGGACCCGACAGGCCCGAAGGAATCGAAGAAGA
AGGTGGAGAGAGAGACAGAGACAGATCCGGTCAATTAGTGGATGGATTCTTAGCAATTATCTGGGTCGAC
CTACGGAGCCTGTGCCTCTTCAGCTACCACCGCTTGAGAGACTTACTCTTGATTGTAACGAGGATTGTGG
AACTTCTGGGACGCAGGGGGTGGGAAGCCCTCAAATATTGGTGGAATCTCCTACAGTATTGGGGTCGGGA
ACTAAAGAATAGTGCTGTTAGCTTGCTCAATACCATAGCCATAGCAGTAGCTGAGGGGACAGATAGGATC
ATAGAAGTATTACAAAGAGCTGGTAGAGCTATCCTCCACATACCTGTAAGAATAAGACAGGGCTTGGAAA
GGGCTTTGCTA---
>GU455498 
ATGAAAGTGAAGGGGATCAGGAAGAATTGTCAGCTC---TTG---------TGGAGATGGGGCACC----
-----------------ATGCTCCTTGGGATATTAATGATTTGTAATGCT---ACAGAAAATTTGTGGGT
CACAGTCTATTATGGGGTACCTGTGTGGAGAGAAACAACCACCACTCTATTTTGTGCATCAGATGCTAAA
GCATATGATACAGAGGTACATAATGTTTGGGCCACACATGCCTGTGTACCCACAGACCCCAGCCCACAAG
AAGTAGTATTGGAA---AATGTGACAGAAGAGTTTAACATGTGGAAAAATAACATGGTAGAACAGATGCA
TGAGGACATAATCAGTTTATGGGATCAAAGCTTAAAGCCATGTGTAAAATTAACTCCACTCTGTGTTACT
TTAAATTGC------------------ACTGAT---TGGAATTGCACT----------------------
--GAT------TCGAGGAATTGCACT---GATTCG---------------------AAGAAT------GT
GAGTAGCGAGGAAAAGATG---GAGAAAGGAGAAATAAAAAACTGTTCTTTCAATATCACCACAAACATA
AGAGATAAGGTGCAGACAGAATATGCAGCTTTTTATAAGCTTGATGTAGTACCAATA---AAT------A
GT------------------AATAATGATAAT---------------------ACCAGCTTTAGGTTGAT
AAGTTGTAACACCTCAGTCATTACACAGGCCTGTCCAAAGGTATCCTTTGAACCAATTCCCATACATTAT
TGTGCCCCGGCTGGTTTTGCGATTCTAAAGTGTAATGATAAGAAGTTCAGTGGGAAAGAATTATGTAAAA
ATGTCAGCACAGTACAATGTACACATGGAATTAGGCCAGTAGTATCAACCCAACTGCTATTAAATGGCAG
TCTAGCAGAAGAAGAGGTAGTAATTAGATCTGATAATTTCACGGACAATGCTAAAACCATAATAGTACAG
CTGAACGAATCTGTAGAAATTAATTGTACAAGACCCAACAACAATACAAGAAAAAGTATA---------C
ATATAGGACCAGGGAGAGCATTTTATGCAACAGGAGAAATAATAGGAGATATAAGACGAGCATATTGTAC
CATTAATAGAGCAAAATGGAATAACACTTTACAACAGATAGTTAACAAATTAAGAGAAAAATTTGAGAAT
AAA---ACAATAGTCTTTAATCAATCCTCAGGAGGGGACCCAGAAATTGTAATGCACAGTTTTAATTGTG
GAGGGGAATTTTTCTACTGTAATTCAACACAACTGTTTAATAGTACTTGG--------------------
----------------AATGGTACT------GCATATAACACTGAA------GGAAATGACACAATCACA
CTCCCATGCAGAATAAAACAAATTATAAACATGTGGCAGGAAGTAGGAAAAGCAATGTATGCCCCTCCCA
TCAGAGGACAAATTAGATGTTCATCAAATATTACAGGGCTGCTATTAACAAGAGATGGTGGTAATAAC--
----------ATGAACAAGACCGAGATCTTCAGACCTGGAGGAGGAGATATGAGGGACAATTGGAGAAGT
GAATTATATAAATATAAAGTAGTAAAAATTGAACCATTAGGAGTAGCACCCACCAAGGCAAAGAGAAGAG
TGGTGCAGAGAGAAAAAAGA---GCAGTGGGA---CTAGGAGCTATGTTCCTTGGGTTCTTGGGAGCAGC
AGGAAGCACTATGGGCGCAGCGTCAATGACGCTGACGGTACAGGCCAGACTATTATTGTCTGGTATAGTG
CAACAGCAGAACAATTTGCTGAGGGCTATTGAGGCGCAACAGCACCTGTTGCAACTCACAGTCTGGGGCA
TCAAGCAGCTCCAGGCAAGAGTCCTGGCTGTGGAAAGATACCTAAAGGATCAACAGCTCATGGGGATTTG
GGGTTGCTCTGGAAAACTCATTTGCACCACTACTGTGCCTTGGAATGCTAGTTGGAGTAATAAATCTCTG
GAGAAGATTTGGAATAACATGACCTGGATGGAGTGGGAGAGAGAAATTGACAATTACACAGAGTTAATAT
ACACCTTAATTGAAGAATCGCAGAACCAACAAGAAAAGAATGAACAAGAATTATTGGAATTAGATAAATG
GGCAAGTTTGTGGAATTGGTTTAACATAACAAATTGGCTGTGGTATATAAAAATATTCATAATAATAGTA
GGAGGCTTGGTAGGTTTAAGAATAGTTTTTACTGTACTTTCTATAGTGAATAGAGTTAGGCAGGGATACT
CACCATTATCGTTTCAGACCCGCCCCCCAGCCCCGAGGGGACCCGACAGGCCCGAAGGAATCGAAGAAGA
AGGTGGAGAGAGAGACAGAGACAGATCCGGTCAATTAGTGGATGGATTATTAGCAATTATCTGGGTCGAC
CTACGGAGCCTGTGCCTCTTCAGCTACCACCGCTTGAGAGACTTACTCTTGATTGTAACGAGGATTGTGG
AACTTCTGGGACGCAGGGGGTGGGAAGCCCTCAAATATTGGTGGAATCTACTACAGTATTGGAGTCGGGA
ACTAAAGAATAGTGCTGTTAGCTTGCTCAATACCATAGCCATAGCAGTAGCTGAGGGGACAGATAGGGTT
ATAGAAGTATTACAAAGAGCTGGTAGAGCTATCCTCCACATACCTGTAAGAATAAGACAGGGCTTGGAAA
GGGCTTTGCTA---
>AY835766 
ATGAGAGTGAAGGAGATCAAGAAGAATTATCAGCAA---TTG---------TGGAGATGGGGCACC----
-----------------ATGCTCCTTGGGATATTAATGATCTGTAGTGCT---ACAAAAAAATTGTGGGT
CACAGTCTATTATGGGGTACCTGTGTGGAAAGAGGCAACCACCACTCTATTTTGTGCATCAGATGCTAAA
GCATATGACACAGAGGTACATAATGTTTGGGCCACACATGCCTGTGTACCCACAGACCCCAACCCACAAG
AAGTAGTATTGAAA---AATGTGACAGAAAATTTTAACATGTGGAAAAATAACATGGTAGAACAGATGCA
TGAGGATATAATCAGTTTGTGGGATCAAAGCCTAAAGCCATGTGTAAAATTAACCCCACTCTGTGTTACT
TTAAATTGC------------------ACTGAC---TTGAAGAATGCT----------------------
-----------------------------ACTAAT---------------------ACCACT--------
-AGTAGCAGCGGAATAATA---GAGGGAGGAGAAATAAAAAACTGCTCTTTCAATGTCACCACAACAGTA
AAAGATAAGGTGCAGAGAGAGTATGCACTTTTTTATAAACTTGATGTAGTACCACTA---GAAGATGCTA
AT------------------------GATAGT---------------------ACCAGCTATAGGTTGAT
AAGTTGTAATACCTCAGTCACTACACAGGCCTGTCCAAAGGTAACCTTTGAGCCAATTCCCATACATTAT
TGTGCCCCAGCTGGTTTTGCGCTTCTAAAGTGTAACAATAAGACGTTCAATGGAACAGGACCATGCAAAA
ATGTCAGCACAGTACAATGTACACATGGAATTAGGCCAGTAGTATCAACTCAACTGCTGTTAAATGGCAG
TCTAGCAGAAGAAGAGGCAGAACTTAGATCTGCCAATTTCACAGACAATGCTAAAACCATAATAGTACAG
CTGAATGAATCTGTAGTAATTACTTGTACAAGACCCAACAACAATACAAGAAAAAGTATA---------C
ATATAGGACCAGGGAGAGCATTTTATGCAACAGGAGAAATAATAGGAAATATAAGACAAGCATATTGTAA
CCTTAATATAACAAAATGGAATGACACTTTAAGACAGATAGTTACAAAATTAAGAGAACAATTTGGAATG
AATAAAACAATAGTCTTTAATCAATCCTCAGGAGGGGACCCAGAAATTGTAATGCACAGTTTTAATTGTG
GAGGGGAATTTTTCTACTGTAATACAACAAAACTGTTTAATAGTACTTGGATGTTT------------AA
TGGTACTTGG---------------ACTGGTACAAATAGCACGGAA------AGAAATGGCACAATCACA
CTCCCATGCAGAATAAAACAAATTATAAACATGTGGCAGGAAGTAGGAAAAGCAATGTATGCCCCTCCCA
TCAGAGGACAAATTAGATGTTCATCAAACATTACAGGGCTGCTATTAACAAGAGATGGTGGTAAGAAC--
----GAGAAGAGAGCGAGAGCCGAGACCTTCAGACCTGGAGGAGGAGATATGAGGGACAATTGGAGAAGT
GAATTATATAATTATAAAGTAGTAAAAATTGAACCATTAGGAGTAGCACCCACTGAGGCAAAGAGAAGAG
TGGTGCAGAGAGAAAAAAGA---GCAGTGGGA---ATAGGAGCTATGTTCCTTGGGTTCTTGGGAGCAGC
AGGAAGCACTATGGGCGCAGCGTCAATGACGCTGACGGTACAGGCCAGACAATTATTATCTGGTATAGTG
CAACAGCAGAACAATTTGCTGAGGGCTATTGAGGCGCAACAGCATCTGTTGCAACTCACAGTCTGGGGCA
TCAAGCAGCTCCAGGCAAGAGTCCTGGCTGTGGAAAGATACCTAAAGGATCAACAGCTCCTGGGTATTTG
GGGTTGCTCTGGAAAACTCATCTGCACCACTGCTGTGCCTTGGAATGCTAGTTGGAGTAATAGATCTGTG
GACTACATTTGGAATAACATGACCTGGATGGATTGGGAAAGAGAAATTGACAATTACACAGACTTAATAT
ACAACTTAATTGAAGAATCGCAAAACCAACAAGAAAAAAATGAACAAGAATTATTGGAATTAGATAAATG
GGCAAGTTTGTGGAATTGGTTTAACATAACAAACTGGCTGTGGTATATAAAATTATTCATAATGATAGTA
GGAGGCTTGGTAGGTTTAAGAATAGTTTTTACTGTACTTTCTATAGTGAATAGAGTTAGGCAGGGATACT
CACCATTATCGTTTCAGACCCGCCTCCCAGCCCCGAGGGGACCCGACAGGCCCGAAGGAATCGAAGAAGA
AGGTGGAGAGAGAGACAGAGACAGATCCGGTCCATTAGTGAACGGATTCTTAGCACTTATCTGGGTCGAT
CTGCGGAGCCTGTTCCTCTTCATCTACCACCGCTTGAGAGACTTACTCTTGATTGTAACGAGGACTGTGG
AACTTCTGGGGCGCAGGGGGTGGGAACTCCTCAAATATTGTTGGAATCTCCTACAGTATTGGAGTCAGGA
ACTAAAGAATAGCGCTGTTAGCTTGCTCAATGTCACAGCCATAGCAGTAGCTGAGGGGACAGACAGGGTT
ATAGAAGTATTGCAAAGAGCTTATAGAGCTTTGCTCCATATACCTGTAAGAATAAGACAGGGCTTGGAAA
GGGCTTTGCTA---
>JF706384 
ATGAGAGTGAAGGGGATCAGGAGGAATTATCAGGAC---TTG---------TGGAGATGGGGCATC----
-----------------ATGCTCCTTGGGATATTGATGATCTGTAATGCT---GCAGACAAATTGTGGGT
CACAGTCTATTATGGGGTACCTGTGTGGAAAGAAGCAACCACTACTCTATTTTGTGCATCAGATGCTAAA
GCATATGATACAGAGGTACATAATGTTTGGGCCACACATGCCTGTGTACCCACAGACCCCAACCCACAAG
AAGTAGGATTGGAA---AATGTGACAGAAAATTTTAACATGTGGAAAAATAACATGGTAGAACAGATGCA
GGAGGATATAATCAGTTTATGGGATCAAAGCCTAAAGCCATGTGTAAAAATAACCCCACTCTGTGTTACT
TTAAATTGC------------------ACTGAG-------------------------------------
-----------------------------GCGAAT---------------------------------AT
TACTAGTAAGATACCTATTACTGATAAGATAGAAATGAAAAACTGCTCTTTCAATATCACCACAAGCATA
AGAGGTAAGGTGCAGAACGAATATGCACTTTTTTATAAACCTGATGTAGTACCAATA---GAT------G
AT------------------------AGTAAT---------------------ACCAGATATAGGTTGAT
AAATTGTAACACCTCAGTCATTACACAGGCCTGTCCAAAGGTATCCTTTGAGCCAATTCCCATACATTAT
TGTGCCCCGGCTGGTTTTGCGATTCTAAAATGTAAAGATAAGAAGTTCAATGGAACAGGACCATGTATAA
ATGTCAGCACAGTACAATGTACACATGGAATTAGGCCAGTAGTGTCAACTCAACTGCTGTTAAATGGCAG
TCTAGCGGAAGAAGAGGTAGTAATTAGATCTGAGAATTTCACGAACAATGTTAAAATCATAATAGTACAG
CTGAATGAATCTGTAGAAATTAATTGTACAAGACCCGGCAACAATACAAGGAGAAGTATA---------C
ATTTAGGACCAGGGGGAGCATTTTATACAACAGGACAAGTAACAGGAGATATAAGACAAGCACATTGTAA
ACTTAGTGAAGCAAAATGGAATAACACTTTAAAACAGGTAGTTAAAAAATTAAGAGAACAATTTAAGAAT
AAA---ACAATAGTCTTTAATCACTCCTCAGGGGGGGACCCAGAAATTACAATGCATAGTTTTAATTGTG
GAGGGGAATTTTTCTACTGTAATACAACAAAACTGTTTAATAGTACTTGG--------------------
----------------AATATTACTGAAGGGTTAAATAACACTGAA------AGAAATGGCACAATCATA
CTCCCATGCAGAATAAAACAAATTATAAACAGGTGGCAGGAAGTAGGAAAAGCAATGTATGCCCCTCCCA
TCAGAGGACAAATTAGATGTTCATCAAATATTACAGGGCTGCTATTAACAAGAGATGGTGGTACTAAC--
----------AAGAACGAGCCCGAGATCTTCAGACCTGGAGGAGGAGATATGAGGGACAATTGGAGAAGT
GAATTATATAAATATAAAGTAGTAAAAATTGAACCATTAGGAGTAGCACCCACCAAGGCAAAGAGAAGAG
TGGTGCAGAGGGAAAAAAGA---GCAGTGGGA---ATAGGAGCTGTGTTCCTTGGGTTCTTGGGAGCAGC
AGGAAGCACTATGGGCGCAGCGTCAATGACGCTGACGGTACAGGCCAGACAATTATTGTCTGGTATAGTG
CAACAGCAGAACAATCTGCTGAGGGCTATTGAGGCGCAACAGCATCTGTTGCAACTCACAGTCTGGGGCA
TCAAGCAGCTACAGGCAAGAGTCCTGGCTGTGGAAAGATACCTAAAGGATCAACAGCTCCTAGGGATTTG
GGGTTGCTCTGGAAAACTCATCTGCACCACTGCTGTGCCTTGGAATGCTAGTTGGAGTAATAAATCTCTG
GATGATATTTGGAATAACATGACCTGGATGGAGTGGGAAAGGGAAATTGACAATTACACACAATTAATAT
ACACCTTAATTGAAGAATCGCAGAACCAACAAGAAAAGAATGAACAAGAATTATTGGAATTGGATAAATG
GGCAAGTTTGTGGAATTGGTTTAGCATATCAAACTGGCTGTGGTATATAAAAATATTCATAATGATAGTA
GGAGGCTTGATAGGTTTAAGAATAGTTTTTACTGTACTTTCTCTAGTGAATAGAGTTAGGAAGGGATACT
CACCATTGTCGTTTCAGACCCGCCTCCCAGCCCAGAGGGGACCCGACAGGCCCGAAGGAATCGAAGAAGA
AGGTGGAGAGAGAGACAGAGACAGATCCAGTCCATTAGTGAACGGATTCTTGGCACTTTTCTGGGTCGAT
CTGAGGAGCCTGTGCCTCTTCAGCTACCACCTCTTGAGAGACTTACTCTTGATTGTAACGAGGATTGTGG
AACTTCTGGGACGCAGGGGGTGGGAAGCCCTCAAATATGTGTGGAATCTCCTACAGTATTGGAGTCAGGA
ACTAAAGAATAGTGCTGTTAGCTTGCTCAATGCCACAGCTATAGTAGTAGCTGAGGGAACAGATAGGGTT
ATAGAAGTATTACAAAGAGCTTGTAGGGCTATTCTCAACATACCTAGAAGAATAAGACAGGGCTTGGAAA
GGGCTTTGCTA---
>AY535487 
ATGAGAGTGAGGGGGATCAGGAGGAATTATCAGCCC---TTG---------TGGAGATGGGGCATC----
-----------------ATGCTCCTTTGGTTATTGATGATCTGTAATGCT---ACAGAAAAATTGTGGGT
CACAGTCTATTATGGGGTACCTGTGTGGAAAGAAGCAACCACCACTTTATTTTGTGCATCAGATGCTAAA
GCATATGATGCAGAGGCACATAATGTTTGGGCCACCCATGCCTGTGTTCCCACAGACCCCAACCCACAAG
AAGTAGTATTGAAA---AATGTGACAGAAAATTTTAACATGTGGAAAAATAACATGGTAGAACAGATGCA
TGAGGATATAATCAATTTATGGGATCAAAGCCCAAAGCCATGTGTAAGATTAACCCCACTCTGTGTTACT
TTAAATTGCACTGATGTGAGGAATGCTACTGAT---GTGGGGAATGCT----------------------
-----------------------------ACTAAT---------------------ACCACT------AG
TGAAAGCTGGGAAATGATG---GAGAAAGGAGAAATAAAAAACTGCTCTTTCAATTATACCACAACCATA
AGAGATAAGGTACAGAACGCACATGCACTCTTTTATAAACTTGATGTAGTACAAATGGAGGAT------G
AG------------------------GGTAAT---------------------ACCAGCTATAGGTTGAT
AAGTTGTAACACATCAGTCATTACACAGGCCTGTCCAAAGATATCCTTTGAGCCAATTCCCATACATTAT
TGTACACCGGCTGGGTTTGCGATTCTAAAATGTAATAATAAAACCTTCAATGGAACAGGACCATGTACAA
ATGTCAGCACAGTGCAATGTACACATGGAATTAGGCCAGTAGTATCAACTCAACTGCTGCTAAATGGCAG
CCTAGCAGAAGAAGAGGAAGTAATTAGATCTGAAAATTTCACGGACAATACTAAAACTATAATAGTACAG
CTGAAAGAAGCTGTAGAAATTAATTGTACAAGACCCAACAACAATACAAGAAAAGGTATA---------C
ACATAGGACCAGGGAGTGCATTTTATACAACAGGAGAAATAATAGGAGATATAAGACAAGCACATTGTAA
CCTTAGTAGAGCAAAATGGAATGACACCTTAAACCAGATAGTTATAAAATTAAGAGAACAATTTAGGAAT
AAA---ACAATAGTCTTTAATCACTCCTCAGGAGGGGACCCAGAAATAGTAATGCACAGTTTTAATTGTG
GAGGGGAATTTTTTTACTGTAATACAACACAACTGTTTAATAGTACTTGGAATGCT------------AA
TGATATTAGG------AATGTTACTAGAGGGTCAAATAGAACAACT---GGAGGAAATGACACACTCATA
CTCCCATGTAGAATAAAACAAATTATAAATATGTGGCAGGAAGTAGGAAAAGCAATGTATGCCCCTCCCA
TCAGAGGACAAATTAGATGTTCATCAAATATTACAGGGCTGCTATTAACAAGAGATGGTGGTAATAAC--
-GGGAATGAGACCAACGGGACTGAGATCTTCAGACCTGGAGGGGGAGATATGAGGAACAATTGGAGAAGT
GAATTATATAAATATAAAGTAGTAAAAATTGAACCATTAGGAGTAGCACCCACCAAGGCAAGGAGAAGAG
TGGTGCAGAGAGAAAAAAGA---GCAGTGACA---CTAGGAGCTATGTTCCTTGGGTTCTTAGGAGCAGC
AGGAAGCACTATGGGCGCAGCGTCAATGACGCTGACGGTACAGGCCAGACAATTATTGTCTGGTATAGTG
CAACAGCAAAGCAATTTGCTGAGGGCTATTGAGGCGCAACAGCATCTGTTGCGACTCACAGTCTGGGGCA
TCAAACAGCTCCAGGCAAGAATCCTGGCTATAGAAAGATACCTAAAGGATCAGCAGCTCCTGGGGATTTG
GGGTTGCTCTGGAAAACTCATTTGCACCACTACTGTGCCTTGGAATGCTAGTTGGAGTAATAAATCTCAG
GATGAGATTTGGAAAAACATGACCTGGATGGAATGGGATAGAGAAATTAACAATTACACAAACTTAATAT
ACAACTTAATTGAACAATCGCAGACCCAACAAGAAAAGAATGAGCAAGAATTATTGGAATTAGATAAATG
GGCAAGTTTGTGGAATTGGTTTGGCATAACAAACTGGTTGTGGTATATAAAAATATTCATAATGATAGTA
GGAGGCTTGGTAGGTTTAAGAATAGTTTTTACTGTGCTTTCTATAGTGAATAGAGTTAGGAAGGGATACT
CACCACTATCGTTTCAGACCCACCTCCCAGCCCAGAGGGGACCCGACAGGCCCGAAGGAATCGAAGAAGA
AGGTGGAGAGAGAGACAGAGAAAGATCCGGGCCATTAGTGGATGGATTCTTAGCGATTTTCTGGGTCGAC
CTGCGCAGCCTGTTCCTCTTCAGCTACCGCCACTTGAGAGACTTACTCTTGATTGTAGCGAGGATTGTGG
AACTTCTGGGACGCAGGGGGTGGGAACTCCTCAAGTATTGGTGGAATCTCCTACAGTATTGGAGTCAGGA
ACTAAAGAATAGTGCTGTTAGCTTGCTCAACGCCACAGCCATAGCAGTTGCTGAGGGGACAGATTGGGTT
ATAGAAATATCACAAAGAGCTTTTAGAGCTGTTCTCCACATACCTGTAAGAATAAGACAGGGCTTGGAAA
GGGCTTTGCTA---
>AY535482 
ATGAGAGTGAAGGGGACCAGGAGGAATTATCAGCCC---TTG---------TGGAGATGGGGCATC----
-----------------ATGCTCCTTGGGTTATTGATGATCTGTAATGCT---ACAGAAAAATTGCGGGT
CACAGTCTATTATGGGGTACCTGTGTGGAAAGAAGCAACCACCACTCTATTTTGTGCATCAGATGCTAAA
GCATATAATACAGAGGCACATAATGTTTGGGCCACTCATGCCTGTGTACCCACAGACCCCAACCCACAAG
AAGTAGTATTGGAA---AATGTGACAGAAAATTTTAACATGTGGAAAAATAACATGGCAGAACAGATGCA
TGAGGATATAATCAGTTTATGGGATCAAAGCCTAAAGCCATGTGTAAAATTAACCCCACTATGTGTTACT
TTACATTGC------------------ACTGAT---TTGGGGAATGCT----------------------
-----------------------------ACTAAT---------------------ACCATG--------
----------------------GAGAAAGGAGAAATAAAAAACTGCTCTTTCAATTATACCACAACCATA
AGAGATAAGGTGCAGAAAGCATATGCACTCTTTTATAAACTTGATGTAGTACAAATG---GAT------G
AG------------------------GATAAT---------------------ACCAGCTATAGGTTGAT
AAGTTGTAACACATCAGTCATTACACAGGCCTGTCCAAAGATATCCTTTGAGCCAATTCCCATACATTAT
TGTACACCGGCTGGGTTTGCGATTCTAAAATGTAATAATAAAACCTTCAATGGAACAGGACCATGTACAA
ATGTCAGCACAGTGCAATGTACACATGGAATTAGGCCAGTAGTATCAACTCAACTGCTGCTAAATGGCAG
CCTAGCAGAAGAAGAGGAAGTAATTAGATCTGAAAATTTCACGGACAGTACTAAAACTATAATAGTACAG
CTGAAAGAAGCTGTAGAAATTAATTGTACAAGACCCAACAACAATACAAGAAAAGGTATA---------C
ACATAGGACCAGGGAGTGCATTTTATACAACAGGAGAAATAATAGGAGATATAAGACAAGCACATTGTAA
CCTTAGTAGAGCAAAATGGAATGACACCTTAAACCAGATAGTTATAAAATTAAGAGAACAATTTAGGAAT
AAA---ACAATAGTCTTTAATCACTCCTCAGGAGGGGACCCAGAAATAGTAATGCACAGTTTTAATTGTG
GAGGGGAATTTTTTTACTGTAATACAACACAACTGTTTAATAGTACTTGGAATGCT------------AA
TGATATTAGG------AATGTTACTAGAGGGTCAAATAGAACAACT---GGAGGAAATGACACACTCATA
CTCCCATGTAGAATAAAACAAATTATAAATATGTGGCAGGAAGTAGGAAAAGCAATGTATGCCCCTCCCA
TCAGAGGACAAATTAGATGTTCATCAAATATTACAGGGCTGCTATTAACAAGAGATGGTGGTAATAAC--
-GGGAATGAGACCAACGGGACTGAGATCTTCAGACCTGGAGGGGGAGATATGAGGAACAATTGGAGAAGT
GAATTATATAAATATAAAGTAGTAAAAATTGAACCATTAGGAGTAGCACCCACCAAGGCAAGGAGAAGAG
TGGTGCAGAGAGAAAAAAGA---GCAGTGACA---CTAGGAGCTATGTTCCTTGGGTTCTTAGGAGCAGC
AGGAAGCACTATGGGCGCAGCGTCAATGACGCTGACGGTACAGGCCAGACAATTATTGTCTGGTATAGTG
CAACAGCAAAGCAATTTGCTGAGGGCTATTGAGGCGCAACAGCATCTGTTGCAACTCACAGTCTGGGGCA
TCAAACAGCTCCAGGCAAGAATCCTGGCTATAGAAAGATACCTAAAGGATCAGCAGCTCCTGGGGATTTG
GGGTTGCTCTGGAAAACTCATTTGCACCACTACTGTGCCTTGGAATGCTAGTTGGAGTAATAAATCTCAG
GATGAGATTTGGAAAAACATGACCTGGATGGAATGGGATAGAGAAATTAACAATTACACAAACTTAATAT
ACAACTTAATTGAACAATCGCAGACCCAACAAGAAAAGAATGAGCAAGAATTATTGGAATTAGATAAATG
GGCAAGTTTGTGGAATTGGTTTGACATAACAAACTGGTTGTGGTATATAAAAATATTCATAATGATAGTA
GGAGGCTTGGTAGGTTTAAGAATAGTTTTTACTGTGCTTTCTATAGTGAATAGAGTTAGGAAGGGATACT
CACCACTATCGTTTCAGACCCACCTCCCAGCCCAGAGGGGACCCGACAGGCCCGAAGGAATCGAAGAAGA
AGGTGGAGAGAGAGACAGAGAAAGATCCGGGCCATTAGTGGATGGATTCTTAGCGATTTTCTGGGTCGAC
CTGCGCAGCCTGTTCCTCTTCAGCTACCGCCACTTGAGAGACTTACTCTTGATTGTAGCGAGGATTGTGG
AACTTCTGGGACGCAGGGGGTGGGAACTCCTCAAGTATTGGTGGAATCTCCTACAGTATTGGAGTCAGGA
ACTAAAGAATAGTGCTGTTAGCTTGCTCAACGCCACAGCCATAGCAGTTGCTGAGGGGACAGATTGGGTT
ATAGAAATATCACAAAGAGCTTTTAGAGCTGTTCTCCACATACCTGTAAGAATAAGACAGGGCTTGGAAA
GGGCTTTGCTA---
>AY535480 
ATGAGAGTGAAGGGGATCAGGAGGAATTATCAGCCC---TTG---------TGGAGATGGGGCATC----
-----------------ATGCTCCTTGGGTTATTGATGATCTGTAATGCT---ACAGAAAAATTGTGGGT
CACAGTCTATTATGGGGTACCTGTGTGGAAAGAAGCAACCACCACTCTATTTTGTGCATCAGATGCTAAA
GCATATAATACAGAGGCACATAATGTTTGGGCCACTCATGCCTGTGTACCCACAGACCCCAACCCACAAG
AAGTAGTATTGGAA---AATGTGACAGAAAATTTTAACATGTGGAAAAATAACATGGCAGAACAGATGCA
TGAGGATATAATCAGTTTATGGGATCAAAGCCTAAAGCCATGTGTAAAATTAACCCCACTATGTGTTACT
TTACATTGC------------------ACTGAT---TTGGGGAATGCT----------------------
-----------------------------ACTAAT---------------------ACCATG--------
----------------------GAGAAAGGAGAAATAAAAAACTGCTCTTTCAATTATACCACAACCATA
AGAGATAAGGTGCAGAAAGCATATGCACTCTTTTATAAACTTGATGTAGTACAAATG---GAT------G
AG------------------------GATAAT---------------------ACCAGCTATAGGTTGAT
AAGTTGTAACACATCAGTCATTACACAGGCCTGTCCAAAGATATCCTTTGAGCCAATTCCCATACATTAT
TGTACACCGGCTGGGTTTGCGATTCTAAAATGTAATAATAAAACCTTCAATGGAACAGGACCATGTACAA
ATGTCAGCACAGTGCAATGTACACATGGAATTAGGCCAGTAGTATCAACTCAACTGCTGCTAAATGGCAG
CCTAGCAGAAGAAGAGGAAGTAATTAGATCTGAAAATTTCACGGACAATACTAAAACTATAATAGTACAG
CTGAAAGAAGCTGTAGAAATTAATTGTACAAGACCCAACAACAATACAAGAAAAGGTATA---------C
ACATAGGACCAGGGAGTGCATTTTATACAACAGGAGAAATAATAGGAGATATAAGACAAGCACATTGTAA
CCTTAGTAGAGCAAAATGGAATGACACCTTAAACCAGATAGTTATAAAATTAAGAGAACAATTTAGGAAT
AAA---ACAATAGTCTTTAATCACTCCTCAGGAGGGGACCCAGAAATAGTAATGCACAGTTTTAATTGTG
GAGGGGAATTTTTTTACTGTAATACAACACAACTGTTTAATAGTACTTGGAATGCT------------AA
TGATATTAGG------AATGTTACTAGAGGGTCAAATAGAACAACT---GGAGGAAATGACACACTCATA
CTCCCATGTAGAATAAAACAAATTATAAATATGTGGCAGGAAGTAGGAAAAGCAATGTATGCCCCTCCCA
TCAGAGGACAAATTAGATGTTCATCAAATATTACAGGGCTGCTATTAACAAGAGATGGTGGTAATAAC--
-GGGAATGAGACCAACGGGACTGAGATCTTCAGACCTGGAGGGGGAGATATGAGGAACAATTGGAGAAGT
GAATTATATAAATATAAAGTAGTAAAAATTGAACCATTAGGAGTAGCACCCACCAAGGCAAGGAGAAGAG
TGGTGCAGAGAGAAAAAAGA---GCAGTGACA---CTAGGAGCTATGTTCCTTGGGTTCTTAGGAGCAGC
AGGAAGCACTATGGGCGCAGCGTCAATGACGCTGACGGTACAGGCCAGACAATTATTGTCTGGTATAGTG
CAACAGCAAAGCAATTTGCTGAGGGCTATTGAGGCGCAACAGCATCTGTTGCAACTCACAGTCTGGGGCA
TCAAACAGCTCCAGGCAAGAATCCTGGCTATAGAAAGATACCTAAAGGATCAGCAGCTCCTGGGGATTTG
GGGTTGCTCTGGAAAACTCATTTGCACCACTACTGTGCCTTGGAATGCTAGTTGGAGTGATAAATCTCAG
GATGAGATTTGGAAAAACATGACCTGGATGGAATGGGATAGAGAAATTAACAATTACACAAACTTAATAT
ACAACTTAATTGAACAATCGCAGACCCAACAAGAAAAGAATGAGCAAGAATTATTGGAATTAGATAAATG
GGCAAGTTTGTGGAATTGGTTTGACATAACAAACTGGTTGTGGTATATAAAAATATTCATAATGATAGTA
GGAGGCTTGGTAGGTTTAAGAATAGTTTTTACTGTGCTTTCTATAGTGAATAGAGTTAGGAAGGGATACT
CACCACTATCGTTTCAGACCCACCTCCCAGCCCAGAGGGGACCCGACAGGCCCGAAGGAATCGAAGAAGA
AGGTGGAGAGAGAGACAGAGAAAGATCCGGGCCATTAGTGGATGGATTCTTAGCGATTTTCTGGGTCGAC
CTGCGCAGCCTGTTCCTCTTCAGCTACCGCCACTTGAGAGACTTACTCTTGATTGTAGCGAGGATTGTGG
AACTTCTGGGACGCAGGGGGTGGGAACTCCTCAAGTATTGGTGGAATCTCCTACAGTATTGGAGTCAGGA
ACTAAAGAATAGTGCTGTTAGCTTGCTCAACGCCACAGCCATAGCAGTTGCTGAGGGGACAGATTGGGTT
ATAGAAATATCACAAAGAGCTTTTAGAGCTGTTCTCCACATACCTGTAAGAATAAGACAGGGCTTGGAAA
GGGCTTTGCTA---
>AY535469 
ATGAGAGTGAGGGGGATCAGGAGGAATTATCAGCCC---TTG---------TGGAGATGGGGCATC----
-----------------ATGCTCCTTGGGTTATTGATGATCTATAATGCT---ACAGAAAAATTGTGGGT
CACAGTCTATTATGGGGTACCTGTGTGGAAAGAAGCAACCACCACTCTATTTTGTGCATCAGATGCTAAA
GCATATAATACAGAGGCACATAATGTTTGGGCCACTCATGCCTGTGTACCCACAGACCCCAACCCACAAG
AAGTAGTATTGGAA---AATGTGACAGAAAATTTTAACATGTGGAAAAATAACATGGCAGAACAGATGCA
TGAGGATATAATCAGTTTATGGGATCAAAGCCTAAGGCCATGTGTAAAATTAACCCCACTATGTGTTACT
TTACATTGC------------------ACTGAT---TTGGGGAATGCT----------------------
-----------------------------ACTAAT---------------------ACCATG--------
----------------------GAGAAAGGAGAAATAAAAAACTGCTCTTTCAATTATACCACAACCATA
AGAGATAAGGTGCAGAAAGCATATGCACTCTTTTATAAACTTGATGTAGTACAAATG---GAT------G
AG------------------------GATAAT---------------------ACCAGCTATAGGTTGAT
AAGTTGTAACACATCAGTCATTACACAGGCCTGTCCAAAGATATCCTTTGAGCCAATTCCCATACATTAT
TGTGCACCGGCTGGGTTTGCGATTCTAAAATGTAATAATAAAACATTCAATGGAACAGGACCATGTACAA
ATGTCAGCACAGTGCAATGTACACATGGAATTAGGCCAGTAGTATCAACTCAACTGCTGCTAAATGGCAG
CCTAGCAGAAGAAGAGGAAGTAATTAGATCTGAAAATTTCACGGACAATACTAAAACTATAATAGTACAG
CTGAAAGAAGCTGTAGAAATTAATTGTACAAGACCCAACAACAATACAAGAAAAGGTATA---------C
ACATAGGACCAGGGAGTGCATTTTATACAACAGGAGAAATAATAGGAGATATAAGACAAGCACATTGTAA
CCTTAGTAGAGCAAAATGGAATGACACCTTAAACCAGATAGTTATAAAATTAAGAGAACAATTTTGGAAT
AAA---ACAATAGTCTTTAATCACTCCTCAGGAGGGGACCCAGAAATAGTAATGCACAGTTTTAATTGTG
GAGGGGAATTTTTTTACTGTAATACAACACAACTGTTTAATAGTACTTGGAATGCT------------AA
TGATATTAGG------AATGTTACTAGAGGGTCAAATAGAACAACT---GGAGGAAATGACACACTCATA
CTCCCATGTAGAATAAAACAAATTATAAATATGTGGCAGGAAGTAGGAAAAGCAATGTATGCCCCTCCCA
TCAGAGGACAAATTAGATGTTCATCAAATATTACAGGGCTGCTATTAACAAGAGATGGTGGTAATAAC--
-GGGAATGAGACCAACGGGACTGAGATCTTCAGACCTGGAGGGGGAGATATGAGGAACAATTGGAGAAGT
GAATTATATAAATATAAAGTAGTAAAAATTGAACCATTAGGAGTAGCACCCACCAAGGCAAGGAGAAGAG
TGGTGCAGAGAGAAAAAAGA---GCAGTGACA---CTAGGAGCTATGTTCCTTGGGTTCTTAGGAGCAGC
AGGAAGCACTATGGGCGCAGCGTCAATGACGCTGACGGTACAGGCCAGACAATTATTGTCTGGTATAGTG
CAACAGCAAAGCAATTTGCTGAGGGCTATTGAGGCGCAACAGCATCTGTTGCAACTCACAGTCTGGGGCA
TCAAACAGCTCCAGGCAAGAATCCTGGCTATAGAAAGATACCTAAAGGATCAGCAGCTCCTGGGGATTTG
GGGTTGCTCTGGAAAACTCATTTGCACCACTACTGTGCCTTGGAATGCTAGTTGGAGTAATAAATCTCAG
GATGAGATTTGGAAAAACATGACCTGGATGGAATGGGATAGAGAAATTAACAATTACACAAACTTAATAT
ACAACTTAATTGAACAATCGCAGACCCAACAAGAAAAGAATGAGCAAGAATTATTGGAATTAGATAAATG
GGCAAGTTTGTGGAATTGGTTTGACATAACAAACTGGTTGTGGTATATAAAAATATTCATAATGATAGTA
GGAGGCTTGGTAGGTTTAAGAATAGTTTTTACTGTGCTTTCTATAGTGAATAGAGTTAGGAAGGGATACT
CACCACTATCGTTTCAGACCCACCTCCCAGCCCAGAGGGGACCCGACAGGCCCGAAGGAATCGAAGAAGA
AGGTGGAGAGAGAGACAGAGACAGATCCGGGCCATTAGTGGATGGATTCTTAGCGATTTTCTGGGTCGAC
CTGCGCAGCCTGTTCCTCTTCAGCTACCGCCACTTGAGAGACTTACTCTTGATTGTAGCGAGGATTGTGG
AACTTCTGGGACGCAGGGGGTGGGAACTCCTCAAGTATTGGTGGAATCTCCTACAGTATTGGAGTCAGGA
ACTAAAGAATAGTGCTGTTAGCTTGCTCAACGCCACAGCCATAGCAGTTGCTGAGGGGACAGATTGGGTT
ATAGAAATATCACAAAGAGCTTTTAGAGCTGTTCTCAACATACCTGTAAGAATAAGACAGGGCTTAGAAA
GGGCATTGCTA---
>AY535472 
ATGAGAGTGAAGGGGATCAGGAGGAATTATCAGCCC---TTG---------TGGAGATGGGGCATC----
-----------------ATGCTCCTTGGGTTATTGATGATCTGTAATGCT---ACAGAAAAATTGTGGGT
CACAGTCTATTATGGGGTACCTGTGTGGAAAGAAGCAACCACCACTCTATTTTGTGCATCAGATGCTAAA
GCATATAATACAGAGGCACATAATGTTTGGGCCACTCATGCCTGTGTACCCACAGACCCCAACCCACAAG
AAGTAGTATTGGAA---AATGTGACAGAAAATTTTAACATGTGGAAAAATAACATGGCAGAACAGATGCA
TGAGGATATAATCAGTTTATGGGATCAAAGCCTAAAGCCATGTGTAAAATTAACCCCACTATGTGTTACT
TTACATTGC------------------ACTGAT---TTGGGGAATGCT----------------------
-----------------------------ACTAAT---------------------ACCATG--------
----------------------GAGAAAGGAGAAATAAAAAACTGCTCTTTCAATTATACCACAACCATA
AGAGATAAGGTGCAGAAAGCATATGCACTCTTTTATAAACTTGATGTAGTACAAATG---GAT------G
AG------------------------GATAAT---------------------ACCAGCTATAGGTTGAT
AAGTTGTAACACATCAGTCATTACACAGGCCTGTCCAAAGATATCCTTTGAGCCAATTCCCATACATTAT
TGTGCACCGGCTGGGTTTGCGATTCTAAAATGTAATAATAAAACATTCAATGGAACAGGACCATGTACAA
ATGTCAGCACAGTGCAATGTACACATGGAATTAGGCCAGTAGTATCAACTCAACTGCTGCTAAATGGCAG
CCTAGCAGAAGAAGAGGAAGTAATTAGATCTGAAAATTTCACGGACAATACTAAAACTATAATAGTACAG
CTGAAAGAAGCTGTAGAAATTAATTGTACAAGACCCAACAACAATACAAGAAAAGGTATA---------C
ACATAGGACCAGGGAGTGCATTTTATACAACAGGAGAAATAATAGGAGATATAAGACAAGCACATTGTAA
CCTTAGTAGAGCAAAATGGAATGACACCTTAAACCAGATAGTTATAAAATTAAGAGAACAATTTAGGAAT
AAA---ACAATAGTCTTTAATCACTCCTCAGGAGGGGACCCAGAAATAGTAATGCACAGTTTTAATTGTG
GAGGGGAATTTTTTTACTGTAATACAACACAACTGTTTAATAGTACTTGGAATGCT------------AA
TGATATTAGG------AATGTTACTAGAGGGTCAAATAGAACAACT---GGAGGAAATGACACACTCATA
CTCCCATGTAGAATAAAACAAATTATAAATATGTGGCAGGAAGTAGGAAAAGCAATGTATGCCCCTCCCA
TCAGAGGACAAATTAGATGTTCATCAAATATTACAGGGCTGCTATTAACAAGAGATGGTGGTAATAAC--
-GGGAATGAGACCAACGGGACTGAGATCTTCAGACCTGGAGGGGGAGATATGAGGAACAATTGGAGAAGT
GAATTATATAAATATAAAGTAGTAAAAATTGAACCATTAGGAGTAGCACCCACCAAGGCAAGGAGAAGAG
TGGTGCAGAGAGAAAAAAGA---GCAGTGACA---CTAGGAGCTATGTTCCTTGGGTTCTTAGGAGCAGC
AGGAAGCACTATGGGCGCAGCGTCAATGACGCTGACGGTACAGGCCAGACAATTATTGTCTGGTATAGTG
CAACAGCAAAGCAATTTGCTGAGGGCTATTGAGGCGCAACAGCATCTGTTGCAACTCACAGTCTGGGGCA
TCAAACAGCTCCAGGCAAGAATCCTGGCTATAGAAAGATACCTAAAGGATCAGCAGCTCCTGGGGATTTG
GGGTTGCTCTGGAAAACTCATTTGCACCACTACTGTGCCTTGGAATGCTAGTTGGAGTAATAAATCTCAG
GATGAGATTTGGAAAAACATGACCTGGATGGAATGGGATAGAGAAATTAACAATTACACAAACTTAATAT
ACAACTTAATTGAACAATCGCAGACCCAACAAGAAAAGAATGAGCAAGAATTATTGGAATTAGATAAATG
GGCAAGTTTGTGGAATTGGTTTGACATAACAAACTGGTTGTGGTATATAAAAATATTCATAATGATAGTA
GGAGGCTTGGTAGGTTTAAGAATAGTTTTTACTGTGCTTTCTATAGTGAATAGAGTTAGGAAGGGATACT
CACCACTATCGTTTCAGACCCACCTCCCAGCCCAGAGGGGACCCGACAGGCCCGAAGGAATCGAAGAAGA
AGGTGGAGAGAGAGACAGAGACAGATCCGGGCCATTAGTGGATGGATTCTTAGCGATTTTCTGGGTCGAC
CTGCGCAGCCTGTTCCTCTTCAGCTACCGCCACTTGAGAGACTTACTCTTGATTGTAGCGAGGATTGTGG
AACTTCTGGGACGCAGGGGGTGGGAACTCCTCAAGTATTGGTGGAATCTCCTACAGTATTGGAGTCAGGA
ACTAAAGAATAGTGCTGTTAGCTTGCTCAACGCCACAGCCATAGCAGTTGCTGAGGGGACAGATTGGGTT
ATAGAAATATCACAAAGAGCTTTTAGAGCTGTTCTCAACATACCTGTAAGAATAAGACAGGGCTTAGAAA
GGGCATTGCTA---
>JF689890 
ATGAGAGTGAAGGTGATCAAGAGGAATTGTCAGCGC---TTG---------TGGAGATGGGGCATC----
-----------------ATGCTCCTTGGGATATTAATGATCTGTAATGCT---GCAGAAGAATTGTGGGT
CACAGTCTATTATGGGGTACCTGTGTGGAAAGAAGCAACCACCACTCTATTTTGTGCATCAGATGCTAAA
ACATATGATACAGAGGTACATAATGTTTGGGCCACACATGCCTGTGTACCCACAGACCCCAACCCACAAG
AAGTAGGATTGAAA---AATGTGACAGAAAATTTTAATATGTGGAAAAATAACATGGTAGAACAGATGCA
GGAGGATATAATCAGTTTATGGGATCAAAGCCTAAAGCCATGTGTAAAATTAACCCCACTCTGTGTCACC
TTAAATTGC------------------ACTGAC---AACTTGAGGAAT----------------------
-----------GATACTAATACCACTAGTACTAAT---------------------ACCACT------AG
TAGTAGCGGGGAAATAATA---GAGAAAGGAGAAATAAAAAATTGCTCTTTCAATATCACCACAAGCTTA
AGAGATAAGGTGCAGAAACAATATGCACTTTTTCATAGACTTGATGTAGTACCAATA---GAT------A
AT------------------------GATAAT------GATAGTACTAACTATACTAACTATAGGTTGAT
AAGTTGTAACACCTCAGTCCTTACACAGGCCTGTCCAAAGGTAACCTTTGAGCCAATTCCCATACATTAT
TGTGCCCCGGCTGGTTTTGCGATTCTAAAATGTAATGATAAGAAGTTCAATGGAAAAGGACCATGTACAA
ATGTCAGCACAGTACAATGTACACATGGAATTAGGCCAGTAGTATCAACTCAACTGCTGTTAAATGGCAG
TCTAGCAGAAGAAGAGGTAGTAATTAGATCTGACAATTTCACGAACAATGCTAAAATCATAATAGTACAG
TTGAATGAATCTGTAACAATTAATTGTACAAGACCCGGCAACAATACAAGAAAAAGTATA---------A
ATATAGGACCAGGCAGAGCATTTTATGCAACAGGAGACATAATAGGAGATATAAGAAAAGCACATTGTAC
CCTTAATAGAACAGAATGGAATAACACTTTAAAGCAGATAGTTGCAAAATTAAGAGATCAATTTGGGGAG
AATAAAACAATAGTCTTTAAGAAATCCTCAGGAGGGGACCCAGAAATTGTAACGCACAGTTTTAATTGTG
GAGGGGAATTTTTCTACTGTAATACAACAAAACTGTTTAATAGTACTTGGGAGGTT------------AA
TGGAACTTGG------------CCTGAAGGGTCAAATAACACTGAA------GGAAATGACACAATCACA
CTCCCATGCAGAATAAAACAAATTATAAACATGTGGCAGGAAGTAGGAAAAGCAATGTATGCCCCTCCCA
TCAGAGGACAAATTAGATGTGTATCAAATATTACAGGGCTGCTATTAACAAGAGATGGTGGTAGTGAC--
-AACCAGACTAACAACAATACTGAGACCTTCAGACCTGGAGGAGGAGATATGAAGGACAATTGGAGAAGT
GAATTATATAAATATAAAGTAGTACAAATTGAACCATTAGGAATAGCACCCAACAAGGCAAAGAGAAGAG
TGGTGCAGAGAGAAAAAAGA---GCAGTGGGAGTAGTAGGAGCTATGTTCCTTGGGTTCTTGGGAGCAGC
AGGAAGCACTATGGGCGCAGCGTCAGTGACGCTGACGGTACAGGCCAGACTATTATTGTCTGGTATAGTG
CAACAGCAAAACAATTTGCTGAGAGCTATTGAGGCGCAACAGCATCTGTTGCAACTCACAGTCTGGGGCA
TCAAGCAGCTCCAGGCAAGAGTCCTGGCTGTGGAAAGATACCTAAGGGATCAACAGCTCCTGGGGATTTG
GGGTTGCTCTGGAAAACTCATTTGCACCACTACTGTGCCTTGGAATGCTAGTTGGAGTAATAAATCTCTG
AATCAGATTTGGGAGAACATGACCTGGATGGAGTGGGAAAGAGAAATTGATAATTACACAAGCTTAATAT
ACAACTTAATTGAAAAATCGCAAAACCAACAAGAAATGAATGAACAAGAGTTATTGGCATTAGATAAATG
GGCAAGTTTGTGGAATTGGTTTGACATAACAAACTGGCTGTGGTATATAAAAATATTCATAATGATAGTA
GGAGGCTTGATAGGTTTAAGAATAGTTTTTGTTGTACTTTCTATAGTGAATAGAGTTAGGCAGGGATACT
CACCATTGTCGTTCCAGACCCGCCACCCAGCTCAGAGGGGACCCGACAGGCCCGAAGGAATCGAAGAAGA
AGGTGGAGAGAGAGACAGAGACAGATCCGGTCAATTAGTGAATGGATTCTTAGCAATCATCTGGGTCGAC
CTGCGGAGCCTGTGCCTCTTCAGCTACCACCGATTGAGAGACTTACTCTTGATTGTAACGAGGATTGTGG
AACTTCTGGGACGCAGGGGGTGGGAAGCCCTCAAATATTGGTGGAGTCTCCTGCAGTATTGGAGTCAGGA
ACTAAAGAATAGTGCTGTTAGCTTGCTCAACGCCACAGCCATAGCAGTAGCTGAGGGGACAGATAGGGTT
ATAGAAATAATACAAAGAGTTTGTAGAGCTATTCTCCACATACCTACAAGAATAAGACAGGGCTTGGAAA
GGGCTTTGCTA---
>DQ141341 
ATGAGAGTGAAGGGGATCAGGAAGAATTATCAGCAC---TTG---------TGGAAATGGGGCACG----
-----------------ATGCTCCTTGGGTTATTAATGATCTGTAATGCT---ACAGAACAATTGTGGGT
CACAGTCTATTATGGGGTACCTGTGTGGAAAGAAGCAACCACTACTCTATTTTGTGCATCAGATGCTAAA
GCACATGACACAGAGGTGCATAATGTTTGGGCCACACATGCCTGTGTACCCACAGACCCCAACCCACAAG
AAGTAGTATTGGAA---AATGTGACAGAAAATTTTAACATGTGGAAAAATAACATGGTAGAACAGATGCA
TGAGGATATAATCAGTTTATGGGATCAAAGCCTAAAGCCATGTGTAAAATTAACCCCACTTTGTGTTACT
TTAAATTGC------------------ACTGAT---TGGAAGAATGCTACTAATACC-------------
--------------AAT------AGT---ACTAAT---------------------ACCAAT------AG
TAGTAGCGAGGGAACGATG---GAGGGAGGAGAAGTAAAAAACTGCTCTTTCAATATCACCACAAACATA
GGGGATAAGGTGCAGAAAGAATATGCACTTTTTTATAAACTTGATGTAGCACCAATA---GAA------G
AT------------------------GATAAT------------AGTGATAATAGTAGCTATAGGTTGAT
AAGTTGTAACACCTCAGTCATTACACAGGCCTGTCCAAAAATATCCTTTGAACCAATTCCCATACATTAT
TGTGCCCCGGCTGGTTTTGCGATTCTAAAGTGTAACAATAAGACGTTCAATGGAAAAGGACCATGTACAA
ATGTCAGCACAGTACAATGTACACATGGAATTAGGCCAGTAGTATCGACTCAACTACTGTTAAATGGCAG
TCTAGCAGAAGGAGAAGTAGTAATTAGATCTGAAAATTTCACGAACAATGCTAAAACCATAATAGTACAT
CTGAATGCATCTGTAGAAATTAATTGTACAAGACCCGGCAACAATACAAGAAGAAGTATA---------C
ATATAGGACCAGGGAGAGCATTTTATACAACAGGACAAATAATAGGAGATATAAGACAAGCACATTGTAA
CCTTAGTAGAGCACAATGGAATGACACTTTAAAACAGATAGTTGAAAAATTACAAGGACAATTTAGGAAT
AAA---ACAATAGTCTTTAATCAACCCTCAGGAGGGGACCCAGAAATTGTAATGCACAGTTTTAATTGTG
GAGGGGAATTTTTCTACTGTAATTCATCACAACTGTTTAATAGTTCTTGG--------------------
----------------AATGTTAATGGAGAATCAAATAACACTGAA------GGAAATGACACAATCACA
CTCCCATGCAGAATAAAACAAATTATAAACATGTGGCAGGAAGTAGGAAAAGCAATGTATGCCCCTCCCA
TTAGAGGACAAATTAGCTGTTCATCAAATATTACAGGGCTGCTATTAACAAGAGATGGTGGTAACAAT--
----AACGAGACCACCACCACCGAGACCTTCAGACCTGGAGGAGGAGATATGAGGGACAATTGGAGAAGT
GAATTATATAAATATAAAGTAGTAAAAATTGAACCATTAGGAATAGCACCCACCAGGGCAAAGAGAAGAG
TGGTGCAGAGAGAAAAAAGA---GCAGTGGGA---ATAGGAGCTATGTTCCTTGGGTTCTTGGGAGCAGC
AGGAAGCACTATGGGCGCAGCGTCAGTGACGTTGACGGTACAGGCCAGACTATTATTGTCTGGTATAGTG
CAACAGCAGAACAATTTGCTGAGGGCTATTGAGGCGCAACAGCGTATGTTGCAACTCACAGTCTGGGGCA
TCAAGCAGCTCCAGGCAAGAGTCCTGGCTGTGGAAAGATACCTAAAGGATCAACAGCTCCTGGGGATTTG
GGGTTGCTCTGGAAAACTCACCTGCACCACTGCTGTGCCTTGGAATGCTAGTTGGAGTAATAAATCTCTA
AATGAGATTTGGGATAACATGACCTGGATGGAGTGGGAAAGAGAAATTGACAATTACACAAACTTAATAT
ACAACTTACTTGAAGAATCGCAGAACCAACAAGAAAAGAATGAAAAAGAATTATTGGAATTGGATAAATG
GGCAAGTTTGTGGAATTGGTTTAGCATAACGAATTGGCTGTGGTATATAAGAATATTCATAATGATAGTA
GGAGGCTTGATAGGTTTAAGAATAATTTTTACTGTACTTTCTATAGTGAATAGAGTTAGGCAGGGATACT
CACCATTATCGTTTCAGACCCGCCCCCCAGCCCCGAGGGGACCCGACAGGCCCGAAGGAATCGAAGAAGA
AGGTGGAGAGAGAGACAGAGACAGATCCGGTCGCTTAGTGGATGGATTCTTAGCAATTATCTGGGTCGAC
CTGCGGAGCCTGTGCCTCTTCAGCTACCACCGCTTGAGGGACTTACTCTTGATTGTAACGAGGATTGTGG
GACTTCTGGGGCGCAGGGGGTGGGAAGTCCTCAAATATTGGTGGAATCTCCTACAGTATTGGAGTCAGGA
ACTAAGGAATAGTGCTGTTAGCTTGTTCAATGCCACAGCCATAGCAGTAGCTGAGGGGACAGATAGGATT
ATAGAAGCAGTACAAAGAGCTTTTAGAGCTATTATCCACATACCTACAAGAATAAGACAGGGCTTGGAAA
GGGCTTTGCTA---
>AF025754 
ATGAAAGCGAAGGAGATCAGGAAGAATTATCATCCCTTGTTG---------TGGAGATGGGGCATC----
-----------------ATGCTCCTTGGGATGTTGATGATCTGTAGTGCT---ACAGAAAAGTTGTGGGT
CACAGTCTATTATGGGGTACCTGTGTGGAAAGAAGCAACCACCACTTTATTTTGTGCATCAGATGCTAAA
GCATATGATACAGAGGCACATAATATTTGGGCCACACATGCCTGTGTACCCACAGACCCCAACCCACAAG
AAGTAGATTTGGAA---AATGTGACAGAAAATTTTAACATGTGGAAAAATAACATGGTAGAACAGATGCA
TGAGGATATAATCAGTTTATGGGATCAAAGCCTAAAGCCATGTGTAAAATTAACCCCACTCTGTGTTACT
TTAAAATGC------------------ACTAAT---GATTTGAAGAAT----------------------
-----------------------ACT---ACTAAT---------------------ACCACT------AA
TAATAGTTGGGAAAAGATG---GAGACAGGAGAAATAAAAAACTGCTCTTTCAATATCACCACAAACAGA
AGAGGCAAGATGCAGAAAGAATATGCACTTTTTTATAAACTTGATGTAGTATCAATA---GAT------A
AT------------------------GATAAT---------------------ACTAGCTATAGGTTGAT
AAGTTGTAACACCTCAGTCATTACACAAGCCTGTCCAAAAGTATCCTTTCAGCCAATTCCCATACATTAT
TGCGCCCCGGCTGGTTTTGCGATTCTAAAATGTAAAGATAAGAAGTTCAGTGGAAAAGGACCATGTATAA
ATGTCAGCACAGTACAATGTACACATGGAATTAGGCCAGTAGTATCAACTCAACTGCTGTTAAATGGCAG
TCTAGCAGAAGAAGAGGTAGTAATTAGGTCTGACAATTTCACGGACAATGCTAAAACCATAATAGTACAG
CTAAAGGAACCTGTAGAAATTAATTGTACAAGACCCAACAACAATACAAGAAAAAGTATA---------C
CTATAGGACCAGGGAGAGCATTTTACACAACAGGAGAAATAATAGGAAATATAAGACAAGCACATTGTAA
CATTAGTAGAGCAAAATGGAATAACACTTTACAACAGATAGTTATAGAATTAAAAGAACATTTCAAAAAT
AAA---ACAATAGTCTTTAATCACTCCTCAGGAGGGGACCCAGAAATTGTAATGCACAGTTTTAATTGTG
GAGGGGAATTTTTCTACTGTAATTCAACACAACTGTTTAGTAGTACTTGGAATAAT--------------
----------------ACTGAATCTGAAGGGGTAAATAACACTGAA------GGAAATGACACAATCATA
CTCCTATGCAGAATAAAACAAATTGTAAACATGTGGCAGGAAGTAGGAAAAGCAATGTATGCCCCTCCCA
TCAGAGGACAAATTAGATGCTCATCAAATATTACAGGGCTGCTATTAACAAGAGATGGTGGTAATAGT--
----AATGGCAGCAACAAGGCCGAGGTCTTCAGACCTGGAGGAGGAGATATGAGGGACAATTGGAGAAGT
GAATTATATAAATATAAAATAGTAAAAATTGAACCATTAGAAGTAGCACCCACTAAGGCAAAGAGAAGAG
TGGTGCAGAGAGAAAAAAGA---GCAGCGGGA---CTAGGAGTTATGTTCCTTGGGTTCTTGGGAGCAGC
AGGAAGCACTATGGGCGCAGCGTCAATGACGCTGACGGTACAGGCCAGACAATTATTGTCTGGTATAGTG
CAACAGCAGAACAATTTGCTGAGGGCTATTGAGGCGCAACAGCATCTGTTGCAACTCACAGTCTGGGGCA
TCAAACAGCTCCAGGCGAGAGTCCTGGCTGTGGAAAGATACCTAAAGGATCAACAGCTCCTGGGGATTTG
GGGTTGCTCTGGAAAACTCATTTGCACCACTGCTGTGCCTTGGAATACCAGTTGGAGTAATAAATCTCTG
GATAGGATTTGGAATAACATGACCTGGATGGAGTGGGAAAAAGAAATTGACAATTACACAAGCTTAATAT
ACACCTTAATTGAAGAATCGCAGAACCAACAAGAAAAGAATGAACAAGAATTATTGGAATTAGATAAATG
GGCAAGTTCGTGGAATTGGTTTGACATAACACAATGGCTGTGGTATATAAAAATATTCATAATGATAGTA
GGAGGCTTGGTAGGTTTAAGAATAGTTTTTGCTGTACTTTCTATAGTAAATAGGGTTAGGCAGGGATACT
CACCATTATCATTTCAGACCCGCCTCCCAGCCCAGAGGGGACCCGACAGGCCCGAAGGAATCGAAGAAGA
AGGTGGAGAGAGAGACAGAGACAGATCCGGCCGATTAGTGAACGGATTCTTAGCACTTTTCTGGGACGAC
CTACGGAACCTGTGCCTCTTCAGCTACCACCGCTTGAGAGACTTACTCTTGATTGTAGCGAGGATTGTGG
AACTTCTGGGACACAGGGGGTGGGAAGCCCTCAAATATTGGTGGAATCTCCTACAGTATTGGGGTCAGGA
ACTAAAGAATAGTGCTGTCAGCTTGCTCAACGCCACAGCTATAGCAGTAGCTGAGGGGACAGATAGGGTT
ATAGAAGTAGTACAAAGAGCTTGTAGAGCTATTCTCCACATACCTAGAAGAGTGAGACAGGGCTTGGAAA
GGATTTTGCTA---
>AY223737 
ATGAGAGCGAAGGAGATCAGGAAGAATTGTCAGCGC---TTG---------TGGAGATGGGGCACC----
-----------------ATGCTCCTTGGGATGTTGATGATCTGTAGTGCT---GCAGGCAATTTGTGGGT
GACAGTCTATTATGGGGTACCTGTGTGGAAAGAAGCAACCACCACTCTATTTTGTGCATCAGATGCTAAA
GCATATGATACAGAGGTACATAATGTTTGGGCCACACATGCCTGTGTACCCACAGACCCCAACCCACAAG
AAGTAGTACTGGAA---AATGTGACAGAAAATTTTAACATGTGGAAAAATAACATGGTAGAACAGATGCA
TGAGGATATAATCAGTTTATGGGATCAAAGCCTAAAGCCATGTGTAAAACTAACTCCACTCTGTGTTACT
TTAAATTGC------------------ACTGATCATTTGAAGAACGCT----------------------
-----------------------------ACTAAT---------------------ACCACT------AG
TATTGAGGAGAGAGAAATG------AAAGGAGAAATAAAAAACTGCTCTTTCAATGTCACCACAAGCATA
AGAGATAAGGTGCAGAAAGAATATGCACTTTTTTATAAACTTGATGTAGTACCAATA---GATAATGATA
AT------------------------GATAAT---------------------ACTAGCTATAGGTTGAT
AAGTTGTAATACCTCAGTCATTACACAGGCCTGTCCAAAGGTAACCTTTGAGCCAATTCCCATACATTAT
TGTACCCCGGCTGGTTTTGCAATTCTAAAGTGTAAAGATAAGAAGTTCAGTGGAACAGGACTATGTGAAA
ATGTCAGCACAGTACAATGTACACATGGAATTAGACCAGTAGTGTCAACTCAACTGTTGTTAAATGGCAG
TCTAGCAGAAGAAGAGGTAGTAATTAGATCTGAAAATTTTACGAACAATGCTAAAACCATAATAGTACAG
CTGAATGAAACTGTAGAAATTAATTGTACAAGACCCAACAACAATACAAGAAAAGGTATA---------C
ATATAGGACCAGGGAGAACATTTTATACAACAGGAGACATAATAGGAAATATAAGGCAAGCACATTGTAA
CCTTAGTAGAACAAAATGGGAAGACACTTTAAAAAGGATAGTCACAAAATTAGGAGAACAATATGGGAAT
AATAAAACAATAGTCTTTAATCACTCCTCAGGAGGGGACCCAGAAATTATAATGCACAGTTTTAATTGTG
GAGGGGAATTTTTCTACTGTAATTCAACACAACTGTTTAATAGTACTTGGAATTTT------------AA
TGGTACTTGGAATAAGAATTTTACTAATACTTGGAATAATACTGAA---GGGACAAATGACACAATCACA
CTCCCATGCAGAATAAAACAAATTATAAACATGTGGCAGGAAGTAGGAAAAGCAATGTATGCCCCTCCCA
TCAGAGGACAAATTAGATGTTTATCTAATATTACAGGGCTGCTATTAACAAGAGATGGTGGGCATAAT--
-------GAGAACAAGACCACTGAGATCTTCAGACCTGGAGGGGGAGATATGAGGGACAATTGGAGAAGT
GAACTATACAAATATAAAGTAGTAAAAATTGAACCATTAGGAGTAGCACCTACCAAGGCAAAGAGAAGAG
TGGTGCAAAGAGAAAAAAGA---GCAGTGGGAGCGCTAGGAGCTATGTTCCTTGGGTTCTTGGGAGCAGC
AGGAAGCACTATGGGCGCAGCGTCAGTGGCGCTGACGGTACAGGCCAGGCAATTATTGTCTGGTATAGTG
CAACAGCAGAACAATTTGCTGAGGGCTATTGAGGCGCAACAGCATCTGTTGCAACTCACAGTCTGGGGCA
TCAAGCAGCTCCAGGCAAGAGTCCTGGCTGTGGAAAGATACCTAATGGATCAACAGCTCCTAGGGATTTG
GGGTTGCTCTGGAAAACTCATTTGCACCACTACTGTGCCTTGGAATGCTAGTTGGAGTAATAGATCTCTG
GATGATATTTGGCATAACATGACCTGGATGCAGTGGGAAAGAGAGATTGACAATTACACAAGCTTAATAT
ACACCTTAATTGAAGAATCGCAAAACCAACAAGAAAAGAATGAACAAGAACTATTGGAGTTAGGAAAATG
GGACAGTTTGTGGAATTGGTTTAACATAACAAATTGGCTGTGGTATATAAAAATATTCATAATGATAGTA
GGAGGCTTGATAGGTTTAAGAATAGTTTTTATTGTACTTTCTGTAGTGAATAGAGTTAGGCAGGGATACT
CACCATTATCATTTCAGACCCGCCTCCCAGTCCCGAGGGAACCCGACAGGCCCGAAGGAACAGAAGAAGA
AGGTGGAGAGAAAGACAGAGGCAGATCCGGACGATTAGTGGATGGATTCTTAGCACTTATCTGGGACGAT
CTGCGGAGCCTGTTTCTCTTCAGCTACCACCGCTTGAGAGACTTACTCTTGATTGTAGCGAGGATTGTGG
AACTTCTGGGACGCAGGGGGTGGGGAGTTCTCAAATATTGGTGGAATATCCTGCAATATTGGAGTCAGGA
ACTAAAGAATAGTGCTGTTAGCTTGCTCAATGCCACAGCTATTGCAGTAGCTGAGGGGACAGATAGGATT
ATAGAAGTATTACAAAGAATTTATAGAGCTTTTCTCCACATACCTAGAAGAATAAGACAGGGCCTCGAAA
GGGCTTTGTTA---
>AY223735 
ATGAGAGCGAAGGAGATCAGGAAGAATTGTCAGCGC---TTG---------TGGAGATGGGGCACC----
-----------------ATGCTCCTTGGGATGTTGATGATCTGTAGTGCT---GCAGGCAATTTGTGGGT
GACAGTCTATTATGGGGTACCTGTGTGGAAAGAAGCAACCACCACTCTATTTTGTGCATCAGATGCTAAA
GCATATGATACAGAGGTACATAATGTTTGGGCCACACATGCCTGTGTACCCACAGACCCCAACCCACAAG
AAGTAGTACTGACA---AATGTGACAGAAAATTTTAACATGTGGAAAAATAACATGGTAGAACAGATGCA
TGAGGATATAATCAGTTTATGGGATCAAAGCCTAAAGCCATGTGTAAAACTAACTCCACTCTGTGTTACT
TTAAATTGC------------------ACTGAT---TTGAAGAATGCT----------------------
-----------------------------ACTAAT---------------------ACCACT------AT
TATTGAGGAGAGAGGAATG------AGAGGAGAAATAAAAAACTGCTCTTTCAATGTCACCACAAGCATA
AGAGATAAGGTGCAGAAAGAATATGCACTTTTTTATAAACTTGATGTAGTACCAATA---GATAAGGATA
AT------------------------GATAAT---------------------ACTAGCTATAGGTTGAT
AAGTTGTAATACCTCAGTCATTACACAGGCCTGTCCAAAGGTAACCTTTGAGCCAATTCCCATACATTAT
TGTACCCCGGCTGGTTTTGCAATTCTAAAGTGTAAAGATAAGAAGTTCAATGGAACAGGACTATGTGAAA
ATGTCAGCACAGTACAATGTACACATGGAATTAGACCAGTAGTGTCAACTCAACTGTTGTTAAATGGCAG
TCTAGCAGAAGAAGAGGTAGTAATTAGATCTGAAAATTTTACGAACAATGCTAAAACCATAATAGTACAG
CTGAATGAAACTGTAGAAATTAATTGTACAAGACCCAACAACAATACAAGAAAAGGTATA---------C
ATATAGGACCAGGGAGAACATTTTATACAACAGGAGACATAATAGGAAATATAAGGCAAGCACATTGTAA
CCTTAGTAGAACAAAATGGGAAGACACTTTAAAAAAGATAGTCACAAAATTAGGAGAACAATATGGGAAT
AATAAAACAATAGTCTTTAATCACTCCTCAGGAGGGGACCCAGAAATTGTAATGCACAGTTTTAATTGTA
GAGGGGAATTTTTCTACTGTAATTCAACACAACTGTTTAATAGTACTTGGAATTTT------------AA
TGGTACTTGGAATAAGAATCTTAATAATACTTGGAATAATACTGAA---GGGACAAATGACACAATCACA
CTCCAATGCAGAATAAAACAAATTATAAACATGTGGCAGGAAGTAGGAAAAGCAATGTATGCCCCTCCCA
TCAGAGGACAAATTAGATGTTTATCTAATATTACAGGGCTGCTATTAACAAGAGATGGTGGGGATAAT--
-------GAAAACAAGACCACTGAGATCTTCAGACCTGGAGGGGGAGATATGAGGGACAATTGGAGAAGT
GAACTATACAAATATAAAGTAGTAAAAATTGAACCATTAGGAGTAGCACCTACCAAGGCAAAGAGAAGAG
TGGTGCAAAGAGAAAAAAGA---GCAGTGGGAGCGCTAGGAGCTATGTTCCTTGGGTTCTTGGGAGCAGC
AGGAAGCACTATGGGCGCAGCGTCAGTGGCGCTGACGGTACAGGCCAGACAATTATTGTCTGGTATAGTG
CAACAGCAGAACAATTTGCTGAGGGCTATTGAGGCGCAACAACATCTGTTGCAACTCACAGTCTGGGGCA
TCAAGCAGCTCCAGGCAAGAGTCCTGGCTGTGGAAAGATACCTAATGGATCAACAGCTCCTAGGGATGTG
GGGTTGCTCTGGAAAACTCATTTGCACCACTACTGTGCCTTGGAATGCTAGTTGGAGTAATAGATCTCTG
GATGATATTTGGCATAACATGACCTGGATGCAGTGGGAAAGAGAGATTGACAATTACACAAGCTTAATAT
ACACCTTAATTGAAGAATCGCAAAACCAACAAGAAAAGAATGAACAAGAACTATTGGAGTTAGGAAAATG
GGACAGTTTGTGGAATTGGTTTAACATAACAAATTGGCTGTGGTATATAAAAATATTCATAATGATAGTA
GGAGGCTTGATAGGTTTAAGAATAGTTTTTATTGTACTTTCTGTAGTAAATAGAGTTAGGCAGGGATACT
CACCATTATCATTTCAGACCCGCCTCCCAGTCCCGAGGGAACCCGACAGGCCCGAAGGAACAGAAGAAGA
AGGTGGAGAGAGAGACAGAGGCAGATCCGGACGATTAGTGGATGGATTCTTAGCACTTATCTGGGACGAC
CTGCGGAGCCTGTTCCTCTTCAGCTACCACCGCTTGAGAGACTTACTCTTGATTGTAGCGAGGATTGTGG
AACTTCTGGGACGCAGGGGGTGGGGAGTCCTCAAATATTGGTGGAATCTCCTGCAGTATTGGAGTCAGGA
ACTAAAGAATAGTGCTGTTAGCTTGCTCAATGCCACAGCTATCGCAGTAGCTGAGGGGACAGATAGGGTT
ATAGAAGTATTACAAAGAATTTATAGAGCTTTTCTCCACATACCTAGAAGAATAAGACAGGGCTTCGAAA
GGGCTTTGTTA---
>AY223736 
ATGAGAGCGAAGGAGATCAGGAAGAATTGTCAGCGC---TTG---------TGGAGATGGGGCACC----
-----------------ATGCTCCTTGGGATGTTGATGATCTGTAGTGCT---GCAGGCAATTTGTGGGT
GACAGTCTATTATGGGGTACCTGTGTGGAAAGAAGCAACCACCACTCTATTTTGTGCATCAGATGCTAAA
GCATATGATACAGAGGTACATAATGTTTGGGCCACACATGCCTGTGTACCCACAGACCCCAACCCACAAG
AAGTAGTACTGACA---AATGTGACAGAAAATTTTAACATGTGGAAAAATAACATGGTAGAACAGATGCA
TGAGGATATAATCAGTTTATGGGATCAAAGCCTAAAGCCATGTGTAAAACTAACTCCACTCTGTGTTACT
TTAAATTGC------------------ACTGAT---TTGAAGAATGCT----------------------
-----------------------------ACTAAT---------------------ACCACT------AT
TATTGAGGAGAGAGGAATG------AGAGGAGAAATAAAAAACTGCTCTTTCAATGTCACCACAAGCATA
AGAGATAAGGTGCAGAAAGAATATGCACTTTTTTATAAACTTGATGTAGTACCAATA---GATAAGGATA
AT------------------------GATAAT---------------------ACTAGCTATAGGTTGAT
AAGTTGTAATACCTCAGTCATTACACAGGCCTGTCCAAAGGTAACCTTTGAGCCAATTCCCATACATTAT
TGTACCCCGGCTGGTTTTGCAATTCTAAAGTGTAAAGATAAGAAGTTCAATGGAACAGGACTATGTGAAA
ATGTCAGCACAGTACAATGTACACATGGAATTAGACCAGTAGTGTCAACTCAACTGTTGTTAAATGGCAG
TCTAGCAGAAGAAGAGGTAGTAATTAGATCTGAAAATTTTACGAACAATGCTAAAACCATAATAGTACAG
CTGAATGAAACTGTAGAAATTAATTGTACAAGACCCAACAACAATACAAGAAAAGGTATA---------C
ATATAGGACCAGGGAGAACATTTTATACAACAGGAGACATAATAGGAAATATAAGGCAAGCACATTGTAA
CCTTAGTAGAACAAAATGGGAAGACACTTTAAAAAAGATAGTCACAAAATTAGGAGAACAATATGGGAAT
AATAAAACAATAGTCTTTAATCACTCCTCAGGAGGGGACCCAGAAATTGTAATGCACAGTTTTAATTGTA
GAGGGGAATTTTTCTACTGTAATTCAACACAACTGTTTAATAGTACTTGGAATTTT------------AA
TGGTACTTGGAATAAGAATCTTAATAATACTTGGAATAATACTGAA---GGGACAAATGACACAATCACA
CTCCCATGCAGAATAAAACAAATTATAAACATGTGGCAGGAAGTAGGAAAAGCAATGTATGCCCCTCCCA
TCAGAGGACAAATTAGATGTTTATCTAATATTACAGGGCTGCTATTAACAAGAGATGGTGGGGATAAT--
-------GAAAACAAGACCACTGAGATCTTCAGACCTGGAGGGGGAGATATGAGGGACAATTGGAGAAGT
GAACTATACAAATATAAAGTAGTAAAAATTGAACCATTAGGAGTAGCACCTACCAAGGCAAAGAGAAGAG
TGGTGCAAAGAGAAAAAAGA---GCAGTGGGAGCGCTAGGAGCTATGTTCCTTGGGTTCTTGGGAGCAGC
AGGAAGCACTATGGGCGCAGCGTCAGTGGCGCTGACGGTACAGGCCAGACAATTATTGTCTGGTATAGTG
CAACAGCAGAACAATTTGCTGAGGGCTATTGAGGCGCAACAACATCTGTTGCAACTCACAGTCTGGGGCA
TCAAGCAGCTCCAGGCAAGAGTCCTGGCTGTGGAAAGATACCTAATGGATCAACAGCTCCTAGGGATGTG
GGGTTGCTCTGGAAAACTCATTTGCACCACTACTGTGCCTTGGAATGCTAGTTGGAGTAATAGATCTCTG
GATGATATTTGGCATAACATGACCTGGATGCAGTGGGAAAGAGAGATTGACAATTACACAAGCTTAATAT
ACACCTTAATTGAAGAATCGCAAAACCAACAAGAAAAGAATGAACAAGAACTATTGGAGTTAGGAAAATG
GGACAGTTTGTGGAATTGGTTTAACATAACAAATTGGCTGTGGTATATAAAAATATTCATAATGATAGTA
GGAGGCTTGATAGGTTTAAGAATAGTTTTTATTGTACTTTCTGTAGTAAATAGAGTTAGGCAGGGATACT
CACCATTATCATTTCAGACCCGCCTCCCAGTCCCGAGGGAACCCGACAGGCCCGAAGGAACAGAAGAAGA
AGGTGGAGAGAGAGACAGAGGCAGATCCGGACGATTAGTGGATGGATTCTTAGCACTTATCTGGGACGAC
CTGCGGAGCCTGCTCCTCTTCAGCTACCACCGCTTGAGAGACTTACTCTTGATTGTAGCGAGGATTGTGG
AACTTCTGGGACGCAGGGGGTGGGGAGTCCTCAAATATTGGTGGAATCTCCTGCAGTATTGGAGTCAGGA
ACTAAAGAATAGTGCTGTTAGCTTGCTCAATGCCACAGCTATCGCAGTAGCTGAGGGGACAGATAGGGTT
ATAGAAGTATTACAAAGAATTTATAGAGCTTTTCTCCACATACCTAGAAGAATAAGACAGGGCTTCGAAA
GGGCTTTGTTA---
>AY223732 
ATGAGAGCGAAGGAGATCAGGAAGAATTGTCAGCGC---TTG---------TGGAGATGGGGCACC----
-----------------ATGCTCCTTGGGATGTTGATGATCTGTAGTGCT---GCAGGCAATTTGTGGGT
GACAGTCTATTATGGGGTACCTGTGTGGAAAGAAGCAACCACCACTCTATTTTGTGCATCAGATGCTAAA
GCATATGATACAGAGGTACATAATGTTTGGGCCACACATGCCTGTGTACCCACAGACCCCAACCCACAAG
AAGTAGTACTGACA---AATGTGACAGAAAATTTTAACATGTGGAAAAATAACATGGTAGAACAGATGCA
TGAGGATATAATCAGTTTATGGGATCAAAGCCTAAAGCCATGTGTAAAACTAACTCCACTCTGTGTTACT
TTAAATTGC------------------ACTGAT---TTGAAGAATGCT----------------------
-----------------------------ACTAAT---------------------ACCACT------AT
TATTGAGGAGAGAGGAATG------AGAGGAGAAATAAAAAACTGCTCTTTCAATGTCACCACAAGCATA
AGAGATAAGGTGCAGAAAGAATATGCACTTTTTTATAAACTTGATGTAGTACCAATA---GATAAGGATA
AT------------------------GATAAT---------------------ACTAGCTATAGGTTGAT
AAGTTGTAATACCTCAGTCATTACACAGGCCTGTCCAAAGGTAACCTTTGAGCCAATTCCCATACATTAT
TGTACCCCGGCTGGTTTTGCAATTCTAAAGTGTAAAGATAAGAAGTTCAATGGAACAGGACTATGTGAAA
ATGTCAGCACAGTACAATGTACACATGGAATTAGACCAGTAGTGTCAACTCAACTGTTGTTAAATGGCAG
TCTGGCAGAAGAAGAGGTAGTAATTAGATCTGAAAATTTTACGAACAATGCTAAAACCATAATAGTACAG
CTGAATGAAACTGTAGAAATTAATTGTACAAGACCCAACAACAATACAAGAAAAGGTATA---------C
ATATAGGACCAGGGAGAACATTTTATACAACAGGAGACATAATAGGAAATATAAGGCAAGCACATTGTAA
CCTTAGTAGAACAAAATGGGAAGACACTTTAAAAAAGATAGTCACAAAATTAGGAGAACAATATGGGAAT
AATAAAACAATAGTCTTTAATCACTCCTCAGGAGGGGACCCAGAAATTGTAATGCACAGTTTTAATTGTA
GAGGGGAATTTTTCTACTGTAATTCAACACAACTGTTTAATAGTACTTGGAATTTT------------AA
TGGTACTTGGAATAAGAATCTTAATAATACTTGGAATAATACTGAA---GGGACAAATGACACAATCACA
CTCCCATGCAGAATAAAACAAATTATAAACATGTGGCAGGAAGTAGGAAAAGCAATGTATGCCCCTCCCA
TCAGAGGACAAATTAGATGTTTATCTAATATTACAGGGCTGCTATTAACAAGAGATGGTGGGGATAAT--
-------GAAAACAAGACCACTGAGATCTTCAGACCTGGAGGGGGAGATATGAGGGACAATTGGAGAAGT
GAACTATACAAATATAAAGTAGTAAAAATTGAACCATTAGGAGTAGCACCTACCAAGGCAAAGAGAAGAG
TGGTGCAAAGAGAAAAAAGA---GCAGTGGGAGCGCTAGGAGCTATGTTCCTTGGGTTCTTGGGAGCAGC
AGGAAGCACTATGGGCGCAGCGTCAGTGGCGCTGACGGTACAGGCCAGACAATTATTGTCTGGTATAGTG
CAACAGCAGAACAATTTGCTGAGGGCTATTGAGGCGCAACAACATCTGTTGCAACTCACAGTCTGGGGCA
TCAAGCAGCTCCAGGCAAGAGTCCTGGCTGTGGAAAGATACCTAATGGATCAACAGCTCCTAGGGATGTG
GGGTTGCTCTGGAAAACTCATTTGCACCACTACTGTGCCTTGGAATGCTAGTTGGAGTAATAGATCTCTG
GATGATATTTGGCATAACATGACCTGGATGCAGTGGGAAAGAGAGATTGACAATTACACAAGCTTAATAT
ACACCTTAATTGAAGAATCGCAAAACCAACAAGAAAAGAATGAACAAGAACTATTGGAGTTAGGAAAATG
GGACAGTTTGTGGAATTGGTTTAACATAACAAATTGGCTGTGGTATATAAAAATATTCATAATGATAGTA
GGAGGCTTGATAGGTTTAAGAATAGTTTTTATTGTACTTTCTGTAGTAAATAGAGTTAGGCAGGGATACT
CACCATTATCATTTCAGACCCGCCTCCCAGTCCCGAGGGAACCCGACAGGCCCGAAGGAACAGAAGAAGA
AGGTGGAGAGGGAGACAGAGGCAGATCCGGACGATTAGTGGATGGATTCTTAGCACTTATCTGGGACGAC
CTGCGGAGCCTGTTCCTCTTCAGCTACCACCGCTTGAGAGACTTACTCTTGATTGTAGCGAGGATTGTGG
AACTTCTGGGACGCAGGGGGTGGGGAGTCCTCAAATATTGGTGGAATCTCCTGCAGTATTGGAGTCAGGA
ACTAAAGAATAGTGCTGTTAGCTTGCTCAATGCCACAGCTATCGCAGTAGCTGAGGGGACAGATAGGGTT
ATAGAAGTATTACAAAGAATTTATAGAGCTTTTCTCCACATACCTAGAAGAATAAGACAGGGCTTCGAAA
GGGCTTTGTTA---
>AY223734 
ATGAGAGCGAAGGAGATCAGGAAGAATTGTCAGCGC---TTG---------TGGAGATGGGGCACC----
-----------------ATGCTCCTTGGGATGTTGATGATCTGTAGTGCT---GCAGGCAATTTGTGGGT
GACAGTCTATTATGGGGTACCTGTGTGGAAAGAAGCAACCACCACTCTATTTTGTGCATCAGATGCTAAA
GCATATGATACAGAGGTACATAATGTTTGGGCCACACATGCCTGTGTACCCACAGACCCCAACCCACAAG
AAGTAGTACTGACA---AATGTGACAGAAAATTTTAACATGTGGAAAAATAACATGGTAGAACAGATGCA
TGAGGATATAATCAGTTTATGGGATCAAAGCCTAAAGCCATGTGTAAAACTAACTCCACTCTGTGTTACT
TTAAATTGC------------------ACTGAT---TTGAAGAATGCT----------------------
-----------------------------ACTAAT---------------------ACCACT------AT
TATTGAGGAGAGAGGAATG------AGAGGAGAAATAAAAAACTGCTCTTTCAATGTCACCACAAGCATA
AGAGATAAGGTGCAGAAAGAATATGCACTTTTTTATAAACTTGATGTAGTACCAATA---GATAAGGATA
AT------------------------GATAAT---------------------ACTAGCTATAGGTTGAT
AAGTTGTAATACCTCAGTCATTACACAGGCCTGTCCAAAGGTAACCTTTGAGCCAATTCCCATACATTAT
TGTACCCCGGCTGGTTTTGCAATTCTAAAGTGTAAAGATAAGAAGTTCAATGGAACAGGACTATGTGAAA
ATGTCAGCACAGTACAATGTACACATGGAATTAGACCAGTAGTGTCAACTCAACTGTTGTTAAATGGCAG
TCTAGCAGAAGAAGAGGTAGTAATTAGATCTGAAAATTTTACGAACAATGCTAAAACCATAATAGTACAG
CTGAATGAAACTGTAGAAATTAATTGTACAAGACCCAACAACAATACAAGAAAAGGTATA---------C
ATATAGGACCAGGGAGAACATTTTATACAACAGGAGACATAATAGGAAATATAAGGCAAGCACATTGTAA
CCTTAGTAGAACAAAATGGGAAGACACTTTAAAAAAGATAGTCACAAAATTAGGAGAACAATATGGGAAT
AATAAAACAATAGTCTTTAATCACTCCTCAGGAGGGGACCCAGAAATTGTAATGCACAGTTTTAATTGTA
GAGGGGAATTTTTCTACTGTAATTCAACACAACTGTTTAATAGTACTTGGAATTTT------------AA
TGGTACTTGGAATAAGAATCTTAATAATACTTGGAATAATACTGAA---GGGACAAATGACACAATCACA
CTCCCATGCAGAATAAAACAAATTATAAACATGTGGCAGGAAGTAGGAAAAGCAATGTATGCCCCTCCCA
TCAGAGGACAAATTAGATGTTTATCTAATATTACAGGGCTGCTATTAACAAGAGATGGTGGGGATAAT--
-------GAAAACAAGACCACTGAGATCTTCAGACCTGGAGGGGGAGATATGAGGGACAATTGGAGAAGT
GAACTATACAAATATAAAGTAGTAAAAATTGAACCATTAGGAGTAGCACCTACCAAGGCAAAGAGAAGAG
TGGTGCAAAGAGAAAAAAGA---GCAGTGGGAGCGCTAGGAGCTATGTTCCTTGGGTTCTTGGGAGCAGC
AGGAAGCACTATGGGCGCAGCGTCAGTGGCGCTGACGGTACAGGCCAGACAATTATTGTCTGGTATAGTG
CAACAGCAGAACAATTTGCTGAGGGCTATTGAGGCGCAACAACATCTGTTGCAACTCACAGTCTGGGGCA
TCAAGCAGCTCCAGGCAAGAGTCCTGGCTGTGGAAAGATACCTAATGGATCAACAGCTCCTAGGGATGTG
GGGTTGCTCTGGAAAACTCATTTGCACCACTACTGTGCCTTGGAATGCTAGTTGGAGTAATAGATCTCTG
GATGATATTTGGCATAACATGACCTGGATGCAGTGGGAAAGAGAGATTGACAATTACACAAGCTTAATAT
ACACCTTAATTGAAGAATCGCAAAACCAACAAGAAAAGAATGAACAAGAACTATTGGAGTTAGGAAAATG
GGACAGTTTGTGGAATTGGTTTAACATAACAAATTGGCTGTGGTATATAAAAATATTCATAATGATAGTA
GGAGGCTTGATAGGTTTAAGAATAGTTTTTATTGTACTTTCTGTAGTAAATAGAGTTAGGCAGGGATACT
CACCATTATCATTTCAGACCCGCCTCCCAGTCCCGAGGGAACCCGACAGGCCCGAAGGAACAGAAGAAGA
AGGTGGAGAGAGAGACAGAGGCAGATCCGGACGATTAGTGGATGGATTCTTAGCACTTATCTGGGACGAC
CTGCGGAGCCTGTTCCTCTTCAGCTACCACCGCTTGAGAGACTTACTCTTGATTGTAGCGAGGATTGTGG
AACTTCTGGGACGCAGGGGGTGGGGAGTCCTCAAATATTGGTGGAATCTCCTGCAGTATTGGAGTCAGGA
ACTAAAGAATAGTGCTGTTAGCTTGCTCAATGCCACAGCTATCGCAGTAGCTGAGGGGACAGATAGGGTT
ATAGAAGTATTACAAAGAATTTATAGAGCTTTTCTCCACATACCTAGAAGAATAAGACAGGGCTTCGAAA
GGGCTTTGTTA---
>AY223733 
ATGAGAGCGAAGGAGATCAGGAAGAATTGTCAGCGC---TTG---------TGGAGATGGGGCACC----
-----------------ATGCTCCTTGGGATGTTGATGATCTGTAGTGCT---GCAGGCAATTTGTGGGT
GACAGTCTATTATGGGGTACCTGTGTGGAAAGAAGCAACCACCACTCTATTTTGTGCATCAGATGCTAAA
GCATATGATACAGAGGTACATAATGTTTGGGCCACACATGCCTGTGTACCCACAGACCCCAACCCACAAG
AAGTAGTACTGACA---AATGTGACAGAAAATTTTAACATGTGGAAAAATAACATGGTAGAACAGATGCA
TGAGGATATAATCAGTTTATGGGATCAAAGCCTAAAGCCATGTGTAAAACTAACTCCACTCTGTGTTACT
TTAAATTGC------------------ACTGAT---TTGAAGAATGCT----------------------
-----------------------------ACTAAT---------------------ACCACT------AT
TATTGAGGAGAGAGGAATG------AGAGGAGAAATAAAAAACTGCTCTTTCAATGTCACCACAAGTATA
AGAGATAAGGTGCAGAAAGAATATGCACTTTTTTATAAACTTGATGTAGTACCAATA---GATAAGGATA
AT------------------------GATAAT---------------------ACTAGCTATAGGTTGAT
AAGTTGTAATACCTCAGTCATTACACAGGCCTGTCCAAAGGTAACCTTTGAGCCAATTCCCATACATTAT
TGTACCCCGGCTGGTTTTGCAATTCTAAAGTGTAAAGATAAGAAGTTCAATGGAACAGGACTATGTGAAA
ATGTCAGCACAGTACAATGTACACATGGAATTAGACCAGTAGTGTCAACTCAACTGTTGTTAAATGGCAG
TCTAGCAGAAGAAGAGGTAGTAATTAGATCTGAAAATTTTACGAACAATGCTAAAACCATAATAGTACAG
CTGAATGAAACTGTAGAAATTAATTGTACAAGACCCAACAACAATACAAGAAAAGGTATA---------C
ATATAGGACCAGGGAGAACATTTTATACAACAGGAGACATAATAGGAAATATAAGGCAAGCACATTGTAA
CCTTAGTAGAACAAAATGGGAAGACACTTTAAAAAAGATAGTCACAAAATTAGGAGAACAATATGGGAAT
AATAAAACAATAGTCTTTAATCACTCCTCAGGAGGGGACCCAGAAATTGTAATGCACAGTTTTAATTGTA
GAGGGGAATTTTTCTACTGTAATTCAACACAACTGTTTAATAGTACTTGGAATTTT------------AA
TGGTACTTGGAATAAGAATCTTAATAATACTTGGAATAATACTGAA---GGGACAAATGACACAATCACA
CTCCCATGCAGAATAAAACAAATTATAAACATGTGGCAGGAAGTAGGAAAAGCAATGTATGCCCCTCCCA
TCAGAGGACAAATTAGATGTTTATCTAATATTACAGGGCTGCTATTAACAAGAGATGGTGGGGATAAT--
-------GAAAACAAGACCACTGAGATCTTCAGACCTGGAGGGGGAGATATGAGGGACAATTGGAGAAGT
GAACTATACAAATATAAAGTAGTAAAAATTGAACCATTAGGAGTAGCACCTACCAAGGCAAAGAGAAGAG
TGGTGCAAAGAGAAAAAAGA---GCAGTGGGAGCGCTAGGAGCTATGTTCCTTGGGTTCTTGGGAGCAGC
AGGAAGCACTATGGGCGCAGCGTCAGTGGCGCTGACGGTACAGGCCAGACAATTATTGTCTGGTATAGTG
CAACAGCAGAACAATTTGCTGAGGGCTATTGAGGCGCAACAACATCTGTTGCAACTCACAGTCTGGGGCA
TCAAGCAGCTCCAGGCAAGAGTCCTGGCTGTGGAAAGATACCTAATGGATCAACAGCTCCTAGGGATGTG
GGGTTGCTCTGGAAAACTCATTTGCACCACTACTGTGCCTTGGAATGCTAGTTGGAGTAATAGATCTCTG
GATGATATTTGGCATAACATGACCTGGATGCAGTGGGAAAGAGAGATTGACAATTACACAAGCTTAATAT
ACACCTTAATTGAAGAATCGCAAAACCAACAAGAAAAGAATGAACAAGAACTATTGGAGTTAGGAAAATG
GGACAGTTTGTGGAATTGGTTTAACATAACAAATTGGCTGTGGTATATAAAAATATTCATAATGATAGTA
GGAGGCTTGATAGGTTTAAGAATAGTTTTTATTGTACTTTCTGTAGTAAATAGAGTTAGGCAGGGATACT
CACCATTATCATTTCAGACCCGCCTCCCAGTCCCGAGGGAACCCGACAGGCCCGAAGGAACAGAAGAAGA
AGGTGGAGAGAGAGACAGAGGCAGATCCGGACGATTAGTGGATGGATTCTTAGCACTTATCTGGGACGAC
CTGCGGAGCCTGTTCCTCTTCAGCTACCACCGCTTGAGAGACTTACTCTTGATTGTAGCGAGGATTGTGG
AACTTCTGGGACGCAGGGGGTGGGGAGTCCTCAAATATTGGTGGAATCTCCTGCAGTATTGGAGTCAGGA
ACTAAAGAATAGTGCTGTTAGCTTGCTCAATGCCACAGCTATCGCAGTAGCTGAGGGGACAGATAGGGTT
ATAGAAGTATTACAAAGAATTTATAGAGCTTTTCTCCACATACCTAGAAGAATAAGACAGGGCTTCGAAA
GGGCTTTGTTA---
>DQ487191 
ATGAGAGTGATGGAGATCAGGAACAATTGTCAGCAC---TTA---------TGGAGATGGGGCATG----
-----------------ATGCTCCTTGGGATATTAATGATCTGTAATGCT---AAAGAAAAATTGTGGGT
CACAGTCTATTATGGGGTACCTGTGTGGAAAGAAGCAACCACCACTCTATTTTGTGCATCAGATGCTAAA
GCATATGATACAGAGGTACATAATGTATGGGCCACACATGCCTGTGTACCCACAGACCCCAACCCACAAG
AAGTATTCTTGGGGGCAAATGTGACAGAAAATTTTAACATGTGGAAGAATAACATGGTAGAACAAATGCA
TGAGGATATAATCAGTTTATGGGATCAAAGCCTAAAGCCATGTGTAAAATTAACCCCACTCTGTGTTACT
TTAAAGTGC------------------ACTGAT---TATAATAATACC----------------------
--ATTGGTAATACTACTAAGACCACTACTACTAAT---------------------ACCACT------AG
TAGTAGCTGGGAAAAGATG---GATAAAGGAGAGATAAAAAATTGCTCTTTCAATATCACCACAAACATA
AGAGATAAGATGCAGAAAGAATATGCGCTTTTTTATAAACTTGATATAGTACCAATA---GGT------A
AT------------------------GATAAT---------------------ACTAGCTATAGGTTGAT
AAGTTGTAACACCTCAGTCATTACACAGGCCTGTCCAAAGGTATCCTTTGAGCCAATTCCCATACATTAT
TGTGCCCCGGCTGGTTTTGCGATTCTAAAGTGTAATGATAAGAAGTTCAATGGAACAGGACCATGTACAA
ATGTCAGCACAGTACAATGTACACATGGAATTAGGCCAGTAGTATCAACTCAACTGCTGTTAAATGGCAG
TCTAGCAGAAGAAGAGGTAGTAATTAGATCCAGCAATTTCACGGACAATACAAAAACCATAATAGTACAG
TTGAAKGAATCTGTAGTAATTGATTGTGCAAGACCCAACAACAATACAAGGAAAGGTATA---------C
CTATAGGACCAGGCAGAGCATTTTATGCAACAGGAGAAATAATAGGAAATATAAGAAAAGCACATTGTAC
CCTTAATAGAGCAAAATGGAATAACACTTTAAACCAGATAGTCACAAAATTAAGAGAACAATTTGAGAAT
AAA---ACAATAGTCTTTAATCAMTCCGCAGGAGGGGACCTAGAAATTGTAATGCACACTTTTAATTGTG
GAGGGGAATTTTTCTACTGTGATTCAACACAACTGTTTAATAGTACTTGG--------------------
----------------AATAGTACTGAAGGGTCAAATAAAACGGAA------GGAAATGACACAATCACA
CTCCCATGCAGAATAAAACAAATTATAAACATGTGGCAGGAAGTGGGAAAAGCAATGTATGCCCCTCCCA
TCAGAGGACAAATTAGATGTTCATCAAATATTACAGGGCTGCTCTTAACAAGAGATGGTGGTGAGGAC--
-------AATAACAGCACCACCGAGATCTTCAGACCTGGAGGAGGAGATATGAGGGACAATTGGAGAAGT
GAATTATATAAATATAAAGTAGTAGAAATTGAACCATTAGGAGTAGCACCCACCAAGGCAAAGAGAAGAG
TGGTGCAGAGAGAAAAAAGAGCAGTAGTGGGC---CTAGGAGCTATGTTCCTTGGGTTCTTGGGAGCAGC
AGGAAGCACTATGGGCGCAGCGTCACTGACGCTGACGGTACAGGCCAGACAATTATTGTCTGGTATAGTG
CAACAGCAGAATAATTTGCTGAGGGCTATTGAGGCGCAACAACATCTGTTGCAACTCACAGTCTGGGGCA
TCAAGCAGCTCCAGGCAAGAGTCCTGGCTGTGGAAAGATACCTAAAGGATCAACAGCTCCTGGGGATTTG
GGGTTGCTCTGGAAAACTCATTTGCACCACTACTGTGCCTTGGAATACTAGTTGGAGTAATAAATCCTAT
AATGAGATTTGGGAGAACATGACCTGGATGCAGTGGGAAAAAGAAATTGATAATTACACAGGCTTAATAT
ACAACTTAATTGAAAAATCGCAAAACCAACAAGAAAAGAATGAACAAGAATTATTGGAATTAGATAAATG
GGCAAATTTGTGGACTTGGTTTGACATAACAAATTGGCTGTGGTATATAAGAATATTCATAATGATAGTA
GGAGGCTTGGTAGGTTTAAGAATAGTTTTTGCTGTACTTTCTATAGTGAATAGAGTTAGGCAGGGATACT
CACCATTGTCGTTCCAGATCCGCCTCCCAGCCTCGAGGGGACCCGACAGGCCCGAAGGAATCGACGAAGA
AGGTGGAGAGAGAGACAGAGGCAGATCCGGTCCATTAGTGGATGGATTCTTAGCACTTATCTGGGTCGAT
CTACGGAGCCTGTGCCTCTTCAGCTACCACCGCTTGACAGACTTACTCTTGATTGTAGCGAGGATTGTGG
AACTTCTGGGACGCAGGGGGTGGGAAGCCCTCAAATATTGGTGGAATCTCCTGCAGTATTGGAGTCAGGA
ACTAAAGAATAGTGCTGTTAGCTTGCTCAACGCCACAGCCATAGCAGTAGCTGAGGGGACAGATAGGGTT
ATAGAAGTATTACAAAGAGCTGTTAGAGCTATTCTCCACATACCTACAAGAATAAGACAGGGCTTGGAAA
GGGCTTTGCTA---
>M21138 
ATGAGAGTGAAGGGGATCAGGAAGAATTATCAGCAC---TTG---------TGGAGATGGGGCACG----
-----------------ATGCTCCTTGGGATATTGATGATCTGTAGTGCT---GCAGAACAATTGTGGGT
CACAGTCTATTATGGGGTACCTGTGTGGAAAGAAGCAGCCACCACTCTATTTTGTGCATCAGATGCTAAA
GCATATGATACAGAGGTACATAATGTTTGGGCCACACATGCCTGTGTACCCACAGACCCCAACCCACAAG
AAGTAGTATTGGAA---AATGTGACAGAAAAATTTAACATGTGGAAAAATAACATGGTAGAACAGATGCA
TGAGGATATAATCAGTTTATGGGATCAAAGCCTAAAGCCATGTGTAAAATTAACCCCACTCTGTGTTACT
TTAAATTGC------------------ATTGAT---TGGGGGAATGATACTAGCCCC-------------
-----------------------AATGCTACTAAT---------------------ACCACT------AG
TAGTGGCGGGGAAAAGATG---GAGAAAGGAGAAATGAAAAACTGCTCTTTCAATATCACCACAAGCATA
AGAGATAAGGTGCAGAAAGAACATGCACTTTTTTATAAACATGATGTAGTACCAATA---AAT------A
ATAGTACCAAGGATAATATAAAAAATGATAAT------------------AGTACCAGATATAGATTAAT
AAGTTGTAACACCTCAGTCATTACACAGGCCTGTCCAAAGATATCCTTTGAGCCAATTCCCATACATTAT
TGTGCCCCGGCTGGTTTTGCGATTATAAAGTGTAATGATAAGAAGTTCAATGGAACAGGACCATGTACAA
ATGTCAGCACAGTACAATGTACACATGGAATTAAGCCAGTAGTATCAACTCAGCTGCTGTTAAATGGCAG
TCTAGCAGAAGAAGAGGTAGTAATTAGGTCTGAAAATTTCACTGACAATGCTAAAACCATAATAGTACAG
CTGAAAGAACCTGTAGTAATTAATTGTACAAGACCCAGCAAGACTACAAGAAGAAGGATA---------C
ATATAGGACCAGGGAGAGCATTTTATACAACAAAACAAATAGCAGGAGATTTAAGACAAGCACATTGTAA
CATTAATAGAGCAAGATGGAATGCCACTTTAAAACAGATAGTTGGAAAATTAAGAAAACAATTTGTGAAT
AAA---ACAATAGTCTTTAATCGATCCTCAGGAGGGGACCCAGAAATCGTAATGCACAGTTTTAATTGTG
GAGGGGAATTTTTCTACTGTAATTCAACACAACTGTTTAATAGCACTTGGTTGTCT------------AA
TAGTACTTGG------AATGATACTGAAGGGTCAAATAACACAGGA------GGAAATGACACAATCACC
CTCCCATGCAGAATAAAACAAATTATAAACATGTGGCAGGAAGTAGGAAAAGCAATGTATGCCCCTCCCA
TCGAAGGACAAATTAGATGCTCATCAAATATTACAGGGCTGCTATTAACAAGAGATGGTGGTGATAAC--
----------CAGAACGAGACCGAGACCTTCAGACCTGGAGGAGGAAATATGAGGGACAATTGGAGAAGT
GAATTATATAAATATAAAGTAGTAAAAATTGAATTATTAGGAGTAGCACCCACCAAGGCAAAGAGAAGAG
TGGTGCAGAGAGAAAAAAGA---GCAGTGGGA---ATAGGAGCTGTGTTCCTTGGGTTCTTGGGAGCAGC
AGGAAGCACTATGGGCGCG---TCGATGACGCTGACGGTACAGGCCAGACTATTATTGTCTGGTATAGTG
CAACAACAAAACAATTTGCTGAGGGCTATTGAGGGCCAACAGCATCTGTTGCAACTCACAGTCTGGGGCA
TCAAGCAGCTCCAGGCAAGAATCCTGGCTGTGGAAAGATACCTAAAGGATCAACAGCTCCTGGGGATTTG
GGGTTGCTCTGGAAAACTCATTTGCACCACTGCTGTGCCTTGGAATGCTAGTTGGAGTAATAAATCTCTG
GAAGAAATTTGGGATAACATGACCTGGATGGAGTGGGAAAGAGAAATTGACAATTACACAAGCTTAATAT
ACACCTTAATTGAAGAATCGCAAAACCAACAAGAAAAGAATGAACAAGAATTATTGGGGTTAGATAAATG
GGCAAGTTTGTGGAATTGGTTTACTATAACAAACTGGCTGTGGTATATAAGAATATTCATAATGATAGTA
GGAGGCTTAGTAGGTTTAAGAATAGTTTTTACTGTACTTTCTATAGTGAATAGAGTTAGGCAGGGATACT
CACCACTATCGTTTCAGACCCGCCTCCCAGCCCCGAGGGGACCCGACAGGCCCGAAGGAATCGAAGAAGA
AGGTGGAGACAGAGACAGAGACAGATCCGGTCAATTAGTGGATGGATTATTAGCAATTATCTGGGTCGAC
CTGCGGAGCCTGTGCCTCTTCAGCTACCACCGCTTGAGAGACTTACTCTTGATTGTAACGAGGATTGTGG
AACTTCTGGGACGCAGGGGGTGGGAAGCCCTCAAATATTGGTGGAATCTCCTACAATATTGGAGTCAGGA
ACTAAAGAATAGTGCTGTTAGCTTGTTCAATGCCATAGCCATAGCAGTAGCTGAGGGGACAGATAGGGTT
CTAAAAATATTACAAAGAGCTTTTAGAGCTATTCTCCACATACCTACAAGAATAAGACAGGGCTTGGAAA
GGGCTTTGCTA---
>GU331731 
ATGAGAGTGAAGGAGATCAGGAAGAATTATCAGCAC---TTG---------TGGAGATGGGGCACGATGC
TCCTGAGATGGGGCATGATGCTCCTTGGGATGTTAATGATCTGTAGTGCT---GCAGAAGAAAAGTGGGT
CACAGTCTATTATGGGGTACCTGTGTGGAAAGAAGCAACCACCACTCTATTTTGTGCATCAGATGCTAAA
GCATATGATACAGAGGTACATAATGTCTGGGCCACACATGCCTGTGTACCCACAGACCCCAGCCCACAAG
AAGTAGTATTAGAA---AATGTGACAGAGAGTTTTAACATGTGGAAAAATAACATGGTAGATCAGATGCA
TGAGGATATAATCAGCTTATGGGACCAAAGCCTAAAGCCATGTGTAAAATTAACCCCACTCTGTGTTACT
TTGAATTGC------------------ACTCAT-------------------------------------
--------------------------------AAT---------------------GTAACG------GC
TACTAATGGCACCATTAGTAGCGGGGAAGGAGAATTGAAAAACTGCTCTTTTAATATCACCTCAAGCATA
AGAAATAAGATGAGGAAAGAATATGCACTTTTTTATAGCCTTGATATAATACCAATA---GAT-------
--------------------------GATGATAGTAATACTACTGATAGTAATACTACCTATAGGTTGAG
AAGTTGTAACACCTCAGTCATTACACAAGCCTGTCCAAAGGTATCCTTTGAGCCAATTCCCATACATTAT
TGTGCCCCGGCTGGTTTTGCGATTCTGAAGTGTAAAGATAAGAAGTTCAATGGAACAGGACCATGTAAAA
ATGTCAGCACAGTACAATGCACACATGGAATTAGGCCAGTAGTGTCAACTCAATTGCTGTTAAATGGCAG
TCTAGCAGAAGAAGAGGTAGTAATTAGATCTAAAAATTTCTCTGACAATGCTAAAACCATAATAGTACAG
CTGAACGAATCTGTAGTAATTAATTGTACAAGACCCAACAACAATACAAGAAAAAGTATA---------A
CTATAGGACCAGGGAGAGCATTCTATACAACAGGACAAATAATAGGAGATATAAGACAAGCACATTGTAA
CCTTAGTAGAACACAATGGAATAACACTTTAAAACAGATAGTTGGAAAATTAAGAGAACAATTTGGGAAT
AATAAAACAATAGCCTTTAATCAGCCCTCAGGAGGGGACCCAGAAATTGAAATGCACAGTTTTAATTGTG
GAGGGGAATTTTTCTACTGTAATACAACACAGCTGTTTAATAGTACTTGGATATTT------------AA
TAGTACTTGG------AATGATACT------------AACACTGAA------GGAAATGACACAATCACA
CTCCAATGTAGAATAAAACAATTTATAAACATGTGGCAGGAAGTAGGAAAAGCAATGTATGCCCCTCCCA
TCAGTGGACAAATTAGATGTTCATCAAATATTACAGGGCTGTTATTAACAAGAGATGGTGGTATAAAC--
-------GAGAGCAGGATGAATGAGACCTTCAGACCTGGAGGAGGAGATATGAGGGACAATTGGAGAAGT
GAATTGTACAAATATAAAGTAGTAAAAATTGAACCATTAGGAATAGCACCCACTAAGGCAAAGAGAAGAG
TGGTGCAGAGAGAAAAAAGA---GCAGTGGGG---ATAGGAGCTGTGTTCCTTGGGTTCTTGGGAGCAGC
AGGAAGCACTATGGGCGCAGCGTCAGTGACGCTGACGGTACAGGCCAGACTATTATTGTCTGGTATAGTG
CAACAGCAGAACAATTTGCTGAGAGCTATTGAGGCGCAACAGCATCTGTTGCAACTCACAGTCTGGGGCA
TCAAGCAGCTCCAGGCAAGAGTCCTGGCTGTGGAAAGATACCTACAGGATCAACAGCTCCTGGGAATTTG
GGGTTGCTCTGGAAAACTCATTTGCACCACTGCTGTGCCTTGGAATGCTAGTTGGAGTAATAAATCACTA
GATCACATTTGGAATAACATGACCTGGATGGAGTGGGAAAGAGAAATTGACAATTACACAGGCTTAATAT
ACACCTTAATTGAAGAATCGCAGAACCAACAAGAAAAGAATGAACAAGAATTATTGGAATTAGATAAATG
GGCAAGTTTGTGGAATTGGTTTAGTATAACAAAATGGCTGTGGTATATAAAAATATTCATAATGATAGTA
GGAGGCTTGATAGGTTTAAGAATAGTTTTTGCTGTACTTTCTATAGTGAATAGAGTTAGGCAGGGATACT
CACCATTATCGTTTCAGACCCTCCTCCCAACCCCGAGGGGACCCGACAGGCCCGAAGGAATCGAAGAAGA
AGGTGGAGAGCAAGGCAGAGACAGATCCAGTCCCTTAGTGGATGGATTCTTAGCACTTATCTGGGTCGAC
CTGCGGAGCCTGTGCCTCTTCAGCTACCACCGCTTGAGAGACTTACTCTTGATTGTAGTGAGGATTGTGG
AACTTCTGGGACGCAGGGGGTGGGGAGTCCTCAAATATTGGTGGAATCTCCTGCAGTATTGGAGCCAGGA
ACTGAAGACTAGCGCTGTTAGCTTGCTCAATACCATAGCCATAGCAGTAGCTGAGGGGACAGATAGGATT
ATAGAAGTCTTACAAAGAGCTTGTAGAGCTATTCTCCACATACCTACTAGAATAAGACAGGGTTTGGAAA
GGGCTTTGCTA---
>GU331747 
ATGAGAGTGAAGGAGATCAGGAAGAATTATCAGCAC---TTG---------TGGAGATGGGGCACGATGC
TCCTGAGATGGGGCACGATGCTCCTTGGGATGTTAATGATCTGTAGTGCT---GCAGAAGAGAAGTGGGT
TACAGTCTATTATGGGGTACCTGTGTGGAAAGAAGCAACCACCACTCTATTTTGTGCATCAGATGCTAAA
GCATATGATACAGAGGTACATAATGTTTGGGCCACACATGCCTGTGTACCCACAGACCCCAACCCACAAG
AAGTAATATTGGAA---AATGTGACAGAGAGTTTTAACATGTGGAAAAATAACATGGTAGATCAGATGCA
TGAGGATATAATCAGCTTATGGGACCAAAGCCTAAAGCCATGTGTAAAATTAACCCCACTCTGTGTTACT
TTAAATTGC------------------ACTCAT-------------------------------------
--------------------------------AAT---------------------GTGACG------GC
TACTAATGGCACTATTAGTAGCGGGGAAGGAGAATTGAAAAACTGCTCTTTTAATATCACCTCAAGCATA
AGGGATAAGATGAAGAAAGAATATGCAATTTTCCATAACCTTGATATAATACCAATA---GAT------G
AT------------------------GATAAGAATACTACCAGTAGGAATATTACCCTCTATAGGGTGAG
AAGTTGTAACACCTCAGTCATTACACAAGCCTGTCCAAAGGTATCCTTTGAGCCAATTCCCATACATTAT
TGTGCCCCGGCTGGTTTTGCGATTCTAAAGTGTAAAGATAAGAAGTTCAATGGAACAGGACCATGTAAAA
AGGTCAGCACAGTACAATGCACACATGGAATTAGGCCAGTAGTGTCAACTCAATTGCTGTTAAATGGCAG
TCTAGCAGAAGAAGAGGTAGTAATTAGATCTCAAAATTTCTCGGACAATGCTAAAACCATAATAGTACAG
CTGAACGAATCTGTAGTAATTAATTGTACAAGACCCAACAACAATACAAGAAAAAGTATA---------A
CTATAGGACCAGGGAGAGCATTCTATACAACAGGACAAATAATAGGAAATATAAGACAAGCACATTGTAA
CCTTAGTAGAACACAATGGAATAACACTTTACAACAGATAGTTGGAAAATTAAGAGAACAATTTGGGAAT
AATAAAACAATAGTCTTTAATCAGCCCTCAGGAGGGGACCCAGAAATTGAAATGCACAGTTTTAATTGTG
GAGGGGAATTTTTCTACTGTAATACAACACAGCTGTTTAATAGTACTTGGATTTTT------------AA
TAGTACTTGG------AATGATACT------------AACACTGAG------GGAAATGACACAATCACA
CTCCCATGTAGAATAAAACAATTTATAAACATGTGGCAGGAGGTAGGAAAAGCAATGTATGCCCCTCCCA
TCAAAGGAAAAATTAGATGTTCATCAAATATTACAGGGCTGTTATTAACAAGAGATGGTGGTATAAAC--
-------GAGAGCAGGACGAATGAGACCTTCAGACCTGGAGGAGGAAATATGAAGGACAATTGGAGAAGT
GAATTGTACAAATATAAAGTAGTAAAAATTAAACCATTAGGAATAGCACCCACTAAGGCAAAGAGAAGAG
TGGTGCAGAGAGAAAAAAGA---GCAGTGGGA---ATAGGAGCTGTGTTCCTTGGGTTCTTGGGAGCAGC
AGGAAGCACTATGGGCGCAGCGTCAGTGACGCTGACGGTACAGGCCAGACTATTATTGTCTGGTATAGTG
CAACAGCAGAACAACTTGCTGAGAGCTATTGAGGCGCAACAGCATCTGTTGCAACTCACAGTCTGGGGCA
TCAAGCAGCTCCAGGCAAGAGTCCTGGCTGTGGAAAGATACCTACAGGATCAACAGCTCCTGGGAATTTG
GGGTTGCTCTGGAAAACTCATTTGCACCACTGCTGTGCCTTGGAATGCTAGTTGGAGTAATAAATCACTA
AATCAGATTTGGGATAACATGACCTGGATGGAGTGGGAAAGAGAAATTGACAATTACACAGGCTTAATAT
ACACCTTAATTGAAGAATCGCAGAACCAACAAGAAAAGAATGAACAAGAATTATTGGAATTAGATAAATG
GGCAAGTTTGTGGAATTGGTTTAATATAACAAAATGGCTGTGGTATATAAAAATATTCATAATGATAGTA
GGAGGCTTGATAGGTTTAAGAATAGTTTTTGTTGTACTTTCTATAGTGAATAGAGTTAGGCAGGGATACT
CACCATTATCGTTTCAGACCCTCCTCCCAACCCCGAGGGGACCCGACAGGCCCGAAGGAATCGAAGAAGA
AGGTGGAGAGCAAGGCAGAGACAGATCCGGTCCCTTAGTGGATGGATTCTTAGCACTTATCTGGGTCGAC
CTGCGGAGCCTGTGCCTCTTCAGCTACCACCGCTTGAGAGACTTACTCTTGATTGTAACGAGGATTGTGG
AACTTCTGGGACGCAGGGGGTGGGAAGTCCTCAAATATTGGTGGAATCTCCTGCAGTATTGGAGCCAGGA
ACTGAAGACTAGCGCTGTTAGCTTGCTCAATGCCATAGCCATAGCAGTAGCTGAGGGGACAGATAGGATT
ATAGAAGTCTTACAAAGAGCTTGTAGAGCTATTCTCCACATACCTACTAGAATAAGACAGGGTTTGGAAA
GGGCTTTGCTA---
>AF025752 
ATGAGAGTGAAGGGGACCAGGAAGAATTATCAGCAC---TTG---------TGGAGATGGGGCATC----
-----------------ATGCTCCTTGGGATGTTAATGATCTGTAGTGCT---ACAGAAAAAATGTGGGT
CACAGTCTATTATGGGGTACCTGTGTGGAAAGAAGCAACCACCACTCTATTTTGTGCATCAAATGCTAAA
GCATATGATACAGAGGTGCATAATGTTTGGGCCACACATGCCTGTGTACCCACAGACCCCAACCCACAAG
AAGTAGGATTGGAA---AATGTGACAGAAAATTTTAACATGTGGAAAAATAACATGGTAGAACAGATGCA
TGAGGATATAATCAGTTTATGGGATCAAAGCCTAAAGCCATGTGTAAAATTAACCCCACTCTGTGTTACT
TTAAATTGC------------------ATTGAC------TTGAAGAAT----------------------
--------GCTACTAAT------ACC---ACTAAT---------------------ACCAAT------AG
TAGTGGATGGAAAATGATG---GAGCCAGGAGAAATAAAAAACTGCTCTTTTAATATCACCACAAGAATA
AGAGATAAGCCACAGAAAGAATATGCACTTTTTTATAAACTTGATGTAGTACCAATA---AAT------A
AT------------------------GATAAT---------------ACTAGTACCAGTTATAGGTTGAT
AAGTTGTAATACCTCAGTCATTACACAGGCCTGTCCAAAGGTGTCTTATGAACCAATTCCCATACATTAT
TGTGCCCCGGCTGGTTTTGCGATTCTAAGGTGTAGAGATAAGAAGTTCAATGGAACAGGACCATGTACAA
ATGTCAGCACAGTACAATGTACACATGGAATTAAGCCAGTAGTATCAACTCAACTGCTGTTAAATGGCAG
TCTAGCAGAAGAAGAGGTAGTAATTAGATCTGACAATTTCACGGACAATGCTAAAATCATAATAGTACAG
CTGAAAGAAGCTGTAGAAATTAATTGTACAAGACCCAACAACAATACAAGAAAAAGTATA---------A
ATATAGGACCAGGGAAAGCACTTTATACAACAGGAGAAATAATAGGAGATATAAGACAAGCACATTGTAA
CATTAGTAGAGCAAAATGGAATAACACTTTAAAACAGATAGTTACAAAATTAAGAGAACAATTTGGGAAT
AAA---ACAATAGTCTTTAATCGATCCTCAGGAGGGGACCTAGAAATTGTAACGCACAGCTTTAATTGTG
GAGGGGAATTTCTCTACTGTAATTCAACACAATTGTTTAATAGTACTTGGAAGTTT------------AA
TAGTACTTGG------AATGATACTGAAGGGTCAAATAACACTGAA------------GGAAATATCACA
CTCCCATGCAGAATAAAACAAATTATAAACATGTGGCAGGAAGTAGGAAAAGCAATGTATGCCCCTCCCA
TCAGAGGACAAATTAGATGTTCATCAAAGATTACAGGGCTGTTATTAACAAGAGATGGTGGTACTACCAA
AAACGGGAACAACAACGATACTGAGATCTTTGGACCTGGAGGAGAAGATATGAAGGACAATTGGAGAAGT
GAATTATATAAATATAAAGTAGTAAAAATTGAACCATTAGGAGTAGCACCCACTAAGGCAAAGAGAAGAG
TGGTGCAGAGAGAAAAAAGA---GCAGTGGGA---CTAGGAGCTATGTTCCTTGGGTTCTTGGGAGCAGC
AGGAAGCACTATGGGCGCAGCGTCAATGACGCTGACGGTACAGGCCAGACAATTATTGTCTGGTATAGTG
CAACAGCAAAACAATTTGCTGAGGGCTATTGATGCGCAACAGCATATGTTGCAACTCACAGTCTGGGGCA
TCAAGCAGCTCCAGGCAAGAGTCCTGGCTGTGGAAAGATACCTAAAGGATCAACAGCTCATGGGAATTTG
GGGTTGCTCTGGAAAACTCATTTGCACCACTACTGTGCCTTGGAATACTAGTTGGAGTAATAAATCTTAC
AATGATATTTGGAAGAACATGACCTGGATGCAGTGGGAAAGAGAAATTGACAATTACACAGGCTTAATAT
ACCATTTAATTGAAGAATCGCAGAACCAACAAGAAAAAAATGAACAAGAATTATTGGAATTGGATAAATG
GGCAAGTTTGTGGAATTGGTTTGACATCACAAATTGGCTGCGGTATATAAAAATATTCATAATGATAGTA
GGAGGCTTGGTAGGTTTAAGAATAGTTTTTACTGTACTTTCTATAGTGAATAGAGTTAGGCAGGGATACT
CACCGTTATCGTTTCAGACCCGCCTCCCAGCCCAGAGGGGACCCGACAGGCCCGAAGGAATCGAAGAAGA
AGGTGGAGAGAAAGACAGAGACAGATCCGATCGATTAGTGAACGGATTATTAGCACTTATCTGGGTCGAC
CTGCGGAGCCTGTGCCTCTTCAGCTACCACCGCTTGAGAGACTTACTCTTGATTGTAACGAGGATTGTGG
AACTTCTGGGACGCAGGGGGTGGGAAGTCCTCAAATATTGGTGGAATCTCCTACAATATTGGAGTCAGGA
ACTAAAGAATAGTGCTATTAGCTTGTTCAATGCCACAGCCATAGCAGTAGCTGGGGGGACAGATAGGGTT
ATAGAAGTATTACAAAAAGCTTGGAGAGCTTTTCTCCACATACCTACAGGAATAAGACAGGGCTTGGAAA
GGGCTTTGCTA---
>AY779554 
ATGAGAGTGAAGGAGACCAGGAAGAATTATCGGCAC---TTG---------TGGAGATGGGGCACC----
-----------------ATGCTCCTTGGGATGTTGATGATTTGTAGTGCT---GCAGAACAATTGTGGGT
CACAGTCTATTATGGGGTACCTGTGTGGAAAGAAGCAAACACCACTCTATTTTGTGCATCAAATGCTAAA
GCATATGATACAGAGGTACATAATGTTTGGGCCACACATGCCTGTGTACCCACAGACCCCAACCCACGAG
AAGTAATATTGGAA---AATGTGACAGAAAATTTTAACATGTGGAAAAATAACATGGTAGAACAGATGCA
TGAGGATATAATCAGTTTATGGGATCAAAGCCTAAAGCCATGTGTAAAATTAACCCCACTCTGTGTTACT
TTAAATTGC------------------ACTGAT------TTGAGGAAT----------------------
-----------------------GCT---ACTAAT---------------------ACCACT------AG
TAGTAATAGGGAAATGAGGATGGAGGAAGGAGAAATAAAAAACTGCTCTTTCAATATCACCACAAGCATA
AGAGATAAATTTCAGAAAGAATATGCACTTTTTTATAAGCTTGATGTAGTACCAATA---GAT------A
AT------------------------GATAAT---------------------ACCAGTTATAGGTTGAT
AAGTTGTAACACCTCAGTCATTACCCAGGCCTGTCCAAAGGTATCCTTTGAGCCAATTCCCATACATTAT
TGTGCCCCGGCTGGTTTTGCGATTCTAAAGTGTAAAGATAAAAAGTTCAATGGAACAGGACCATGTACAA
ATGTCAGCACAGTACAATGTACACATGGAATTAGGCCAGTAGTGTCAACTCAACTGCTGTTAAATGGCAG
TTTAGCAGAAGAAGAGGTAGTAATTAGATCTGACAATTTCACGGACAATGCTAAAACCATAATAGTACAG
CTGAACGAATCTGTACAAATTAATTGTACAAGACCCAACAACAATACAAGAAAAAGTATA---------C
ATATAGCACCAGGGAGAGCATTTTATGCACCAGGAGAAATAATAGGAGATATAAGACAAGCACATTGTAA
CATTAGTGAAGCAAAATGGAATAACACTTTAAGACAGATAGTGAAAAAATTAAGAGAACAATTTAAGAAT
AAA---ACAATAGTCTTTAATCACTCCTCAGGAGGGGACCCAGAAATTGTAATGCACAGTTTTAATTGTG
GAGGGGAATTTTTCTACTGTAATTCAACACAGCTGTTTAATAGTACTTGGGTT---------------AA
TAGTACTTGG------AATAGCACTGAAAGGTCAAATAGCACTGAT---------------AATATCACA
CTCCCATGCAGAATAAAACAAATTATAAACATGTGGCAGGGAGTAGGAAAAGCAATGTATGCCCCTCCCA
TCAGAGGACAAATTAGATGTTCATCAAATATTACAGGGCTGCTATTAACAAGAGATGGTGGTAATGGC--
-------ATGAATAATGCCACCGAGATCTTCAGACCTGGAGGAGGAGATATGAGGGATAATTGGAGAAGT
GAATTATATAAATATAAAGTAGTACAAGTTGAACCATTAGGAGTAGCACCCACCAAGGCAAAGAGAAGAG
TGGTGCAGAGAGAAAAAAGA---GCAGTGGGA---ATAGGAGCTGTGTTCCTTGGGTTCTTGGGAGCAGC
AGGAAGCACTATGGGCTGCACGTCAGTGACGCTGACGGTACAGGCCAGACAATTGTTGTCTGGTATAGTG
CAACAGCAGAACAATTTGCTGAGGGCTATTGAGGCGCAACAGCATCTGTTGCAACTCACAGTCTGGGGCA
TCAAGCAGCTCCAGGCAAGACTCCTGGCTGTAGAAAGATACCTAAGGGATCAACAGCTCCTAGGGATTTG
GGGTTGCTCTGGAAAACTCATTTGCACCACTGCTGTGCCTTGGAATACTAGTTGGAGTAATAAATCTCTG
GATGAAATTTGGGATAACATGACCTGGATGCAGTGGGAAAAAGAAATTAGCAATTACACAACCACAATAT
ACAGATTAATTGAAGAATCGCAAAACCAACAAGAAAAGAATGAACAAGAATTATTGGAATTAGATAAGTG
GGCAAGTTTGTGGAATTGGTTTAACATAACAAGCTGGCTGTGGTATATAAGATCATTCATAATGATAGTA
GGAGGCTTGATAGGCTTAAGAATAGTTTTTGCTGTACTTTCTATAGTGAATAGAGTTAGGCAGGGATACT
CACCAATATCGTTTCAGACCCACCTCCCAGCTCCGAGGGGACCCGACAGGCCCGAAGGAATCGAAGAAGA
AGGTGGAGAGAGAGACAGAGACAGATCCGAACGTTTAGTGAACGGATTCTTAGCACTTATCTGGGACGAT
CTGCGGAGCCTGTGCCTCTTCAGCTACCACCGCTTGAGAGACTTACTCTTGATTGTAACGAGGATTGTGG
AACTTCTGGGACGCAGGGGGTGGGAAGCCCTCAAGTATTGGTGGAATCTCCTACAGTATTGGAGTCAGGA
ACTAAAGAATAGTGCTGTTAGCTTGCTTAATGCCATAGCCATAGCAGTAGCTGAGGGGACAGATAGGATT
ATAGAAGTAGTACAAAGAGCTTTTAGAGCTGTTCTCCACGTACCTAGAAGAATAAGACAGGGCCTGGAAA
GGCTTTTGCTA---
>AF025761 
ATGAGAGTGAAGGGGATCAGGAAGAATTATCAGCAC---TTG---------TGGAAATGGGGCATC----
-----------------ATGCTCCTTGGGATATTAATGATCTGTAGTGCT---ACAGAAAACTTGTGGGT
CACAGTCTATTATGGGGTACCTGTGTGGAAAGAAGCAACCACCACTCTATTTTGTGCATCAGATGCTAAA
GCATATGATACAGAGGTACATAATGTTTGGGCCACACATGCCTGTGTACCCACAGACCCCAACCCACAAG
AAGTAGTATTGGGA---AATGTGACAGAAAATTTTAACATGTGGAAAAATAACATGGTAGACCAGATGCA
TGATGATATAATCAGTTTATGGGATCAAAGCCTAAAGCCATGTGTAAAATTAACCCCACTCTGTGTTACT
TTAAATTGC------------------ACTGAT---GATTTCGGGAAT----------------------
-----------------------AAT---ACTAAT---------------------ACCAAT------AT
TAGTAGCTGGGAAAGGATG---GATGAAGGAGAAATAAAAAACTGCTCTTTCAATATCACCACAAGCATA
AGAGATAAGGTG---AAAGAATATGCACTTTTTTATAAACTTGATGTAGTACCAATA---GAT------A
AT------------------GAT---AATAAT------------------AATACCAGGTATAGGTTGAT
AAGTTGTAACACCTCAGTCATTACACAGGCCTGTCCAAAGGTAACCTTTGAGCCAATTCCCATACATTAT
TGTGCCCCGGCTGGTTTTGCGATTCTAAAGTGTAAAGATAAGAAGTTCAATGGAACAGGGCCATGTAAAA
AGGTCAGCACAGTGCAATGTACACATGGAATTAGGCCAGTAGTATCAACTCAACTGCTGTTAAATGGCAG
TCTAGCAGAAGAAGAGGTAGTAATTAGATCTGAAAATTTCACGAACAATGCTAAAATCATAATAGTACAG
CTGAAGGAATCTGTAGTCATTAATTGTACAAGACCCAACAACAATACAGGAAAAAGTATA---------A
ATATAGGACCAGGGGGAGCATTTTATACAACAGGAAAAATAATAGGAGATATAAGACAAGCATATTGTAA
CATTAGTAGAGCACAATGGAATAACACATTAAAACAGATAGTTGAAAAATTAAGAGAACAATTTGAGAAT
AAA---ACAATAGTCTTTAATCACTCCTCAGGAGGGGACCCAGAAATTGAAACGCACAGTTTTAATTGTG
GAGGGGAATTTTTCTACTGTAATACAACACAACTGTTTAATAGTACTTGGAATAGT--------------
----------------ACTGGGGATGAAGGGTCAAATAACACTGAAGGAAATAACACACTCCCAATCATA
CTTCCATGCAGAATAAAACAAATTATAAACATGTGGCAGGGAGTAGGAAAAGCAATGTATGCCCCTCCCA
TCGGAGGACAAATTAGATGTTCATCAAATATTACAGGGCTGCTATTAACAAGAGATGGTGGTAAGAGT--
----------CCAAACGATACCGAGACCTTCAGACCTGCAGGAGGAGATATGAGGGACAATTGGAGAAGT
GAATTATATAAATATAAAGTAGTAAAAATTGAACCATTAGAAGTAGCACCCACTAGGGCAAAGAGAAGAG
TGGTGCAAAGAGAAAAAAGA---GCAGTAGGA---ATAGGAGCTATGTTCCTTGGGTTCTTGGGAGCAGC
AGGAAGCACTATGGGCGCAGCGTCGATAACGCTGACGGTACAGGCCAGACTATTATTGTCTGGTATAGTG
CAACAGCAGAACAATCTGCTGAGGGCTATTGAGGCGCAACAGCATCTGTTGCAACTCACAGTCTGGGGCA
TCAAGCAGCTCCAGGCAAGAGTCCTGGCTGTGGAAAGATACCTAAAGGATCAACAGCTCCTGGGGATTTG
GGGTTGCTCTGGAAAACTCATTTGCCCCACTGCTGTGCCTTGGAATGCTAGTTGGAGTAATAAATCTCTG
GGTCAGATTTGGGATAACATGACCTGGATGGAGTGGGATAGAGAAATTAACAATTACACAAGCTTAATAT
ACACCTTAATTGAAGAATCGCAGAACCAACAAGAAAAGAATGAACAAGAATTATTGGAATTGGACAAATG
GGCAAATTTGTGGAATTGGTTTGACATATCAAACTGGCTGTGGTATATAAAAATATTCATAATGATAGTA
GGAGGCTTGGTAGGTTTAAGAATAGTTTTTGCTGTACTTTCTATAGTAAATAGAGTTAGGCAGGGATACT
CACCATTATCGTTTCAGACCCGCCTCCCAGCCCAGAGGGGACCCGACAGGCCCGAAGGAATCGAAGAAGA
AGGTGGAGAGAGAGACAGAGACAGATCCAGTCGATTAGTGAACGGATTCTTAGCACTTATCTGGGTCGAT
CTGCGGAGCCTGTGCCTCTTCAGCTACCACCGCTTGAGAGACTTACTCTTGATTGTAACGAGGATTGTGG
AACTTCTGGGACGCAGGGGGTGGGAAGCTCTCAGATATTGGTGGAATCTCCTACAGTATTGGAGTCAGGA
ACTAAAGAATAGTGCTGTTAACTTGCTTAATGCCACAGCCATAGCAGTAGCTGAGGGGACAGATAGGATT
ATAGAAGTATTACAAAGAGCTTATAGAGCTATTCTACACATACCTACAAGAATCAGACAGGGCTTGGAAA
GGGCTTTGCAA---
>AY835760 
ATGAGAGTGAAGGAGATCAAGAAGAATTATCAGCGC---TTG---------TGGAGATGGGGCACC----
-----------------ATGCTCCTTGGGATATTGATGATCTGTAGTGCT---ACAGATAAATTGTGGGT
CACAGTCTATTATGGGGTACCTGTGTGGAAAGAAGCAAACACCACTCTATTTTGTGCATCTGATGCTAAA
GCATATGATACAGAGGTACATAATGTTTGGGCCACACATGCCTGTGTACCCACAGACCCCAACCCACAAG
AAGTAGTATTGGGA---AATGTGACAGAAAATTTTAACATGTGGAAAAATAACATGGTAGAACAGATGCA
TGAGGATATAATCAGTTTGTGGGATCAAAGCTTAAAGCCATGTGTAAAATTAACCCCACTCTGTGTTACT
TTAAATTGC------------------ACTGAT------TTGAAGAAT----------------------
-----------------------GCT---ACTAAT---------------------ACCACT------AG
TAGTAGCGGGAAAATGATGGTGGAGAGAGGAGAAATAAAAAACTGCTCTTTTAATATCACCACCGGCATA
AGAGATAAGGTGCAGAAAGAATATGCACTTTTGTATAAATTTGATATAGTACCAATA---GAT------A
AT------------------------GATACG---------------------ACCAGCTATAGGTTGAT
AAGTTGTAACACCTCAGTCATTACACAGGCCTGTCCAAAGGTATCCTTTCAGCCAATTCCCATACATTAT
TGTGCCCCGGCTGGTTTTGCGATTCTAAAGTGTAATGATAAGAAGTTCAATGGAACAGGACCATGTAAAA
ATGTCAGCACAGTACAATGTACACATGGAATTAGGCCAGTAGTATCAACTCAACTGCTGTTAAATGGAAG
TGTAGCAGAAGAAGAGGTAGTAATTAGATCTGCCAATTTCTCGGACAATGCTAAAACCATAATAGTACAG
CTGAAAGAATCTGTAGAAATTAATTGTACAAGACCCAACAACAATACAAGAAGAAGTATA---------C
ATATAGGACCAGGGAGAGCATTCTATGCAGCAGGAGACATAATAGGAGATATAAGACAAGCACATTGTAA
CATTAGTGGAGAAAAATGGCATAACACTTTAAAACAGGTAGCTAAAAAATTAGGAGAACAATTTGAGAAT
AAA---ACAATAGCCTTTAAAAATTCCTCAGGGGGGGACCCAGAGATTGTAATGCACAGTTTTAATTGTG
GAGGGGAATTTTTCTACTGTGATACAACAGGACTGTTTAATAGTATTTGGAAT---------------GA
TAGTACTTGG------AATGATAATAGTACTCGGAATGATACT---------------------ATCATA
CTCCCATGCAGGATAAAACAAATTATAAACATGTGGCAGGAAGTAGGAAAAGCAATGTATGCCCCTCCCA
TCAGAGGACAAATTAGATGCTCATCAAATATTACAGGGCTGCTATTAACAAGAGATGGTGGTGTTGAC--
----AATGGTACTAATGGGACCGAGACCTTCAGACCTGGAGGAGGAGATATGAGGGACAATTGGAGAAGT
GAATTATATAAATATAAAGTAGTAAAAATTGAACCATTAGGAATAGCACCCACCAAGGCAAAGAGAAGAG
TGGTGCAGAGAGAAAAAAGA---GCAGTGGGA---ATAGGAGCTGTGTTCCTTGGGTTCTTGGGAGCAGC
AGGAAGCACTATGGGCGCAGCGTCAATAACGCTGACGGTACAGGCCAGACTATTATTGTCTGGTATAGTG
CAACAGCAGAACAATTTGCTGAGGGCTATTGAGGCGCAACAGCATCTGTTGCAACTCACAGTCTGGGGCA
TCAAGCAGCTCCAGGCAAGAGTCCTGGCTGTGGAAAGATACCTACAGGATCAACAGCTCCTGGGGATTTG
GGGTTGCTCTGGAAAACTCATTTGCACCACTGCTGTGCCTTGGAATGCTAGTTGGAGTAATAAATCTCTA
AGTGAGATTTGGGATAACATGACCTGGATGGAGTGGGAAAGAGAAATTAACAATTACACAGGCTTAATAT
ACACCTTAATTGAAGAATCGCAGAACCAACAAGAAAAGAATGAACAAGAATTATTGGCATTAGATAAATG
GGCAAGTTTGTGGAATTGGTTTGACATAACAAACTGGCTGTGGTATATAAGAATATTCATAATGATAGTA
GGAGGCTTGATAGGTTTAAGAATAGTGTTTGTAGTACTTTCTCTAGTGAATAGAGTTAGGCAGGGATACT
CACCATTATCGTTTCAGACCCACCGCCCAGCCCCGAGGGGACCCGACAGGCCCGAAGGAATCGAAGAAGA
AGGTGGAGAGAGAGACAGAGACAGATCCGGTCGATTAGTGGATGGATTCTTAGCACTTATCTGGGTCGAC
CTGCGGAGCCTGTGCCTCTTCAGCTACCACCGCTTGAGAGACTTACTATTGATTGTAACGAGGATTGTGG
AACTTCTGGGACGCAGGGGGTGGGAAGCTCTCAAATATTGGTGGAATCTCCTGCAGTATTGGATTCAGGA
ACTGAAGAATAGTGCTATTAGCTTGCTCAACGCCACAGCCATAGCAGTAGCTGAGGGGACAGATAGGGTT
ATAGAAGTAGTACAAAGAGCCTGTAGAGCTATTCTCCACATACCTAGGAGAATAAGACAGGGCTTGGAAA
GGGCTTTGCAA---
>AY357521 
ATGAGAGTGACGGGGATCAGGAAGAATTATCAGCAC---TTG---------TGGAGATGGGGCACC----
-----------------ATGCTCCTTGGGATATTGATGATTTGTAGTGCT---GCAGGAAAATTGTGGGT
CACAGTCTATTATGGGGTACCTGTGTGGAAAGAAGCAACCACCACTCTATTTTGTGCATCAGATGCTAAA
GCATATGATACAGAGGTACATAATGTTTGGGCCACACATGCCTGTGTACCCACAGACCCCAACCCACAAG
AAGTAGTATTGGAA---AATGTGACAGAAAATTTTAACATGTGGAAAAATAACATGGTAGAACAGATGCA
TGAGGATATAATCAGTTTATGGGATCAAAGCCTAAAGCCATGTGTAAAATTAACCCCACTCTGTGTTACT
TTAAATTGC------------------ACTGAT---GATGTGAGGAAT----------------------
-----------------------GCT---ACCAGT---------------------ACCAAT------AG
TAGTTGGGGGAAACCGATG---GAAAAAGGAGAAATAAAAAACTGCTCTTTCAATATCACCACAAGCATA
AGAGATAAGGTGCAGAAACAATATGCACTTTTTTATAAACTTGATGTAGTACCCATA---GAT------A
AT------------------GAT---AGTAAT------------------AATACCAACTATAGGTTGAT
AAGTTGTAACACCTCAGTCATTACACAGGCCTGTCCAAAGGTATCCTTTGAGCCAATTCCCATACATTAT
TGTGCCCCGGCTGGTTTTGCGATTCTAAAGTGTAATGATAAGAAGTTCAATGGAACAGGACCATGTACAA
AGGTCAGCACAGTACAATGTACACATGGAATTAGGCCAGTAGTATCAACTCAACTGCTGTTAAATGGCAG
TCTAGCAGAAGAAGAGGTAGTAATTAGATCTGAAAATTTCACGAACAATGCTAAAACCATAATAGTGCAG
CTGAATGTATCTGTAGAAATTAATTGTACAAGACCCAACAACAATACAAGAAAAAGTATA---------C
ATATAGGACCAGGGAGAGCATTTTATACAACAGGAGACATAATAGGAGACATAAGACAAGCACATTGTAA
CATTAGTAGAGCAAACTGGAATAACACTTTAAGACAGATAGTTGAAAAATTAGGAGAACAATTTGGAAAT
AATAAAACAATAGTCTTTAATCATTCCTCAGGAGGGGACCCAGAAATTGTAATGCACAGTTTTAATTGTA
GAGGGGAATTTTTCTACTGTAATTCAACAAAACTGTTTAATAGTACTTGGACTAGGAAT---------AA
TGGTACTTGGACTCGGAATGATACTGAAAGGTCAAATAGCACTGAA------------GAACACATCACA
CTCCCATGCAGAATAAAACAAATTATAAACATGTGGCAGGAAGTAGGAAAAGCAATGTATGCCCCTCCCA
TCAGAGGACAAATTAGATGTTCATCAAATATTACAGGGTTGCTATTAACAAGAGATGGTGGTAATGAC--
----------ACGAGGGGGACTGAGATCTTCAGACCTGGAGGAGGAGATATGAGGGACAATTGGAGAAGT
GAATTATATAAATATAAAGTAGTAAGAATTGAACCATTAGGAGTAGCACCCACCGAGGCAAAGAGAAGAG
TGGTGCAGAGAGAAAAAAGA---GCAGTGGGA---ATAGGAGCTATGTTCCTTGGGTTCTTGGGAGCAGC
AGGAAGCACTATGGGCGCAGCGGCAGTGACGCTGACGGTACAGGCCAGACTATTATTGTCTGGTATAGTG
CAACAGCAGAACAATTTGCTGAGGGCTATTGAGGCGCAACAGCATCTGTTGCAACTCACAGTCTGGGGCA
TCAAGCAGCTCCAGGCAAGAGTCCTGGCTGTGGAAAGATACCTAAGGGATCAACAGCTCCTGGGGATTTG
GGGTTGCTCTGGAAAGCTCATTTGCACCACTGCTGTGCCTTGGAATACTAGTTGGAGTAATAAATCTCTG
AATGAGATTTGGAATAACATGACCTGGATGGAATGGGAAAAAGAAATTGACGATTACACAAACTTAATAT
ACAACTTACTTGAAGAATCGCAAAACCAACAAGAAAAGAATGAACAAGAATTATTGGCATTAGATAAATG
GGCAAATTTGTGGAATTGGTTTGACATATCAAACTGGCTGTGGTATATAAAAATATTCATAATGATAGTA
GGGGGCTTGGTAGGTTTAAGAATAGTTTTTGCTGTACTTTCTATAGTGAATAGAGTTAGGCAGGGATACT
CACCTTTGTCGTTCCAGACCCGCCTCCCAGCCCCGAGGGGACCCGACAGGCCCGAAGGAATCGAAGAAGA
AGGTGGAGAGAGAGACAGAGACAGATCCGTACGATTAGTGGATGGATTCTTAGCACTTTTCTGGGACGAT
CTGCGGAGCCTGTGCCTCTTCAGCTACCACCGCTTGAGAGACTTACTCTGGATT------------GTGG
AACTTCTGGGACGCAGGGGGTGGGAAGCCCTCAAATATTGGTGGAATCTCCTACAGTATTGGAGTCAGGA
ACTAAAGAACAGTGCTATTAGCTTGCTCAACGCCACAGCCGTAGCAGTAGCTGAGGGGACAGATAGGGTT
ATAGAAGCATTACAAAGAGCTTGTAGAGCTATCCTCCACATACCTAGAAGAATAAGACAGGGCTTGGAAA
GGCTTTTGCTA---
>AY835771 
ATGAGAGTGAAGGGGATCAGGAGGAATTGTCAGCAC---TTG---------TGGAGATGGGGCACC----
-----------------ATGCTCCTTGGGATATTGATGATCTGTAGTGCT---ACAGAAAAATTGTGGGT
CACAGTCTATTATGGGGTACCTGTGTGGAAAGAAGCAAACACCACTCTTTTTTGTGCATCAGATGCTAAA
GCATATGATACAGAGGTACATAATGTCTGGGCCACACATGCCTGTGTACCCACAGACCCCAACCCACAAG
AAGTAGTATTGGTA---AATGTGACAGAAAATTTTAACATGTGGAAAAATAACATGGTAGAACAGATGCA
TGAGGATATAATCAGTTTATGGGATCAAAGCCTAAAGCCATGTGTAAAATTAACCCCACTCTGTGTCACT
TTAAATTGC------------------ACTGAT---TGGAAGAATGCT----------------------
-----------------------------ACTAAT---------------------ACCAAT------AG
TAGTAGAGAGGTAACGATG---GAGAGAGGAGAAATAAAAAACTGCTCTTTCAATATCACCACAAGCATG
AGAGATAAGATGCAGAAAGTATATGCACTTTTTTATAAACTTGATGTAGTACCAATA---GAT------A
AT------------------------GATAAT------------GATAGTAATACCAGCTATAGGTTGAT
AAGTTGTAACACCTCAGTCATTACACAGGCCTGTCCAAAGGTATCCTTTGAGCCAATTCCCATACATTAT
TGTGCCCCGGCTGGTTTTGCGATTATAAAGTGTAAAGATAAGAAGTTCAATGGAACAGGACCATGTAAAA
ATGTCAGCACAGTACAATGTACACATGGAATTAGGCCAGTAGTATCAACTCAACTGCTGTTAAATGGCAG
TCTAGCAGAAGAAGAGGTAGTAATTAGATCTGCCAAATTCTCGGACAATACTAAAACCATAATAGTACAG
CTGAACGAATCTGTAGAAATTAATTGTATAAGACCCAACAACAATACAAGAAAAAGTATA---------A
CTATAGGACCAGGGAGAGCATTTTATACAACAGGAGATATAATAGGAGATATAAGACAAGCACATTGTAA
CCTTAGTAGAACAGAATGGAATAACACTTTGATACAGATAGTTGAAAAATTAAGAGAACAATTTAGGAAT
AAA---ACAATAGCCTTTAATCGATCCTCAGGAGGGGACCCAGAAATTGTAATGCACAGCTTTAATTGTG
GAGGAGAATTTTTCTACTGTAATACAACACAACTGTTTAATAGTACTTGGAATGTA------------AC
TGGTACTTGG------AATGTTACTGCAAGGTCAAATTACACTGGA------GGAAATGACAATATCACA
CTCCCATGCAGAATAAAACAAATTATAAACATGTGGCAGGAAGTAGGAAAAGCAATGTATGCCCCTCCCA
TCAGCGGACAAATTAGATGTTCATCAAATATTACAGGGCTGCTGTTAACAAGAGATGGTGGTAACGAG--
-------AGCGAGACCACCACCGAGACCTTCAGACCTGGAGGAGGAGATATGAGGGACAATTGGAGAAGT
GAATTATATAGATATAAAGTAGTAAAAATTGAACCATTAGGAGTAGCGCCCACCAAGGCGAAGAGAAGAG
TGGTGCAGAGAGAGAAAAGA---GCAGTGGGA---ATAGGAGCTAAGTTCCTTGGGTTCTTGGGAGCAGC
AGGAAGCACTATGGGCGCAGCGTCACTGACGCTGACGGTACAGGCCAGACAATTATTGTCTGGTATAGTG
CAACAGCAGAGCAATTTGCTGAGAGCTATTGAGGCGCAACAGCATCTGTTGCAACTCACAGTCTGGGGCA
TCAAGCAGCTCCAGGCAAGAGTCCTGGCTGTGGAAAGATACCTAAAGGATCAACAGCTCCTGGGGATTTG
GGGTTGCTCTGGAAAACTCATTTGCACCACTACTGTGCCTTGGAATGCTAGTTGGAGTAATAAAAATCTG
AGTCAAATTTGGGATAACATGACCTGGATGGAGTGGGAAAGAGAAATTGACAATTACACAAGCTTAATAT
ACACCTTAATTGAAGAATCGCAAAACCAACAAGAAAAGAATGAACAAGAATTATTGGAATTGGATAAATG
GGCAAGTTTGTGGAATTGGTTTAACATAACACAATGGCTGTGGTATATAAAAATATTCATAATGATAGTA
GGAGGCTTGGTAGGTTTAAGAATAGTTTTTGCTGTACTTTCTATAGTGAATAGAGTTAGGCAGGGATACT
CACCATTATCGTTGCAGACCCGCCTCCCAAGCCAGAGGGGACCCGACAGGCCCGAAGGAATCGAAGAAGA
AGGTGGAGAGAGAGACAGAGACGGATCCGTCAGATTAGTGGATGGCTTCTTAGCACTTATCTGGGACGAC
CTGCGGAGCCTGTGCCTCTTCAGCTACCACCGCTTGAGAGACTTACTCTTGATTGTAACGAGGATTGTGG
AACTTCTGGGACGCAGGGGGTGGGAAATCCTCAAATATTGGTGGAATCTCCTGCAGTATTGGAGTCAGGA
ACTAAAGAATAGTGCTGTTAGCTTGTTTGATGCCTTAGCCATAGCAGTAGCTGAGGGGACAGATAGGGTT
ATAGAAGTATTACAAAGAGCTTGTAGAGCTATTCTCCACATACCTAGAAGAATAAGACAGGGCTTGGAAA
GGGCTTTGCTA---
>DQ410444 
ATGAGAGTGACGGGGATCAGGAAGAATTGTCAGCATTGGTGG---------TGGAGATGGGGCATC----
-----------------ATGCTCCTTGGGATGTTAATGATCTGTAATGCTAAAGAAAAAAAATTGTGGGT
CACAGTCTATTATGGGGTACCTGTGTGGAAAGAAGCGACCACCACTCTATTTTGTGCATCAGATGCTAAA
GCATATGATACAGAGGTACATAATGTCTGGGCCACACATGCCTGTGTACCCACAGACCCCAACCCACAAG
AAATGGTATTGGAA---AATGTGACAGAAAATTTTAACATGTGGAAAAATAACATGGTAGAACAGATGCA
TGAGGATATAATTAGTTTATGGGATCAAAGCCTAAAGCCATGTGTAAAATTAACCCCACTCTGTGTTACT
TTAAATTGC------------------ACTAAT------CTGAATGCT----------------------
-----------------------------ACTAAT---------------------ACCACG------AG
TGGTATCGAGGGACCACCGATGGAGAAGGGAGAAATAAAAAATTGCTCTTTCAATATCACCACAAGCATA
AGAGATAAGATACAGAAAGAATATGCACTTTTTTATAAACTTGATGTAATACCAATA---GAA------C
AA------------------------GATAAT---------------------ACTAGCTATAGGTTGAT
AAGTTGTAACACCTCAGTCATTACACAGGCCTGTCCAAAGGTATCCTTTGAGCCAATTCCCATACATTAT
TGTGCCCCGGCTGGTTTTGCGATTCTAAAGTGTAACGATAAACAGTTCAATGGAAAAGGACCATGTACAA
ATGTCAGCACAGTACAGTGTACACATGGAATTAGGCCAGTAGTATCAACTCAACTGCTGTTAAATGGCAG
TCTAGCAGAAGAAGAGGTAGTAATTAGATCAGACAATCTCACGGACAATACTAAAAACATAATAGTACAA
CTGAAAGAACCTGTAAAAATAAATTGTACAAGACCCGGCAACAATACAAGAAAAAGTATA---------C
ATATAGGACCAGGCAGAGCATTTTATACAACAGGAGAAATAATAGGAAATATAAGACAAGCACATTGTAA
CCTTAGTGGAACAGAATGGAATAACACTTTAGGAAAGATAGCTACAAAATTAAGAGAACAATTTCAGAAT
AAA---ACAATAGTCTTTAAGCAATCCTCAGGAGGGGACCCAGAAATTGCAATGTTCAGTTTTAATTGTG
GAGGGGAATTTTTCTACTGTAATACAACAAAACTGTTTAATAGTACTTGGCTGGTT------------AA
TAGTACTTGG------AATGATACTGGGCCAAAAAACGAAAATGAC---------------ACACTCACA
CTCCCATGCAGAATAAAACAAATTATAAACAGGTGGCAGGAAGTAGGAAAAGCAATGTATGCCCCTCCCA
TCAGAGGACAAATTAGATGTTCATCAAATATTACGGGGCTGCTATTAACAAGAGATGGTGGTAACGACAG
TAACAAGACCAATAACCAGAATGAGACCTTCAGACCTGGAGGAGGAAATATGAGGGACAATTGGAGAAGT
GAATTATATAAATATAAAGTAGTAAAAATTGAACCAGTAGGAGTAGCACCCACCCCGGCAAAGAGAAGAG
TGGTGCAGAGAGAAAAAAGA---GCAGTGGGA---ATAGGAGCTATGTTCCTTGGGTTCTTGGGAGCAGC
AGGAAGCACTATGGGCGCAGCGTCAATGACGCTGACGGTACAGGCCAGACAATTATTGTCTGGTATAGTG
CAACAGCAGAACAATTTGCTGAGGGCTATTGAGGCGCAACAGCACCTGTTGCAACTCACAGTCTGGGGCA
TCAAGCAGCTCCAGGCAAGAGTCCTGGCTGTGGAAAGATACCTAAAGGATCAACAGCTCCTGGGGATTTG
GGGTTGCTCTGGAAAACTCATTTGCACCACTTCTGTGCCTTGGAATATTAGTTGGAGTAATAAAACTTAT
GATCAGATTTGGGACAACATGACCTGGATGCAGTGGGAAAGAGAAATTGATAATTACACAAACGTAATAT
ACAACTTAATTGAAAAATCGCAAATCCAGCAAGAAAAGAATGAACAAGAATTATTGGAATTAGATAAATG
GGCAAGTTTGTGGAATTGGTTTGACATAACAAACTGGCTGTGGTATATAAAAATATTCATAATGATAGTA
GGAGGCTTGGTAGGTTTAAGAATAGTTTTTACTGTACTTTCTATAGTGAATAGAGTTAGGAAGGGATACT
CACCATTATCGTTCCAGACCCACCTCCCAACCCCGAGGGGACCCGACAGGCCCGAAGGAATCGACGAAGA
AGGTGGAGAAAGAGACAGAGATGGATCCGGTCAATCAGTGAATGGATTCTTAGCGATCATCTGGGTCGAC
CTGCGGAGCCTGTGCCTCTTCAGCTACCACCGCTTGAGAGACTTACTCTTGATTGTAACGAGGATTGTGG
AACTCCTGGGACGCAGGGGGTGGGAAGTCCTCAAGTATTGGTGGAATCTCCTACAGTATTGGAGTCAGGA
ACTAAAGAGTAGTGCTGTTAGCTTGCTCAACGCCACAGCCATAGCAGTAGCTGAGGGGACAGATAGGGTT
ATAGAAGTATTACAAAGAGCTGGTAGAGCTATTCTCCACATACCTAGAAGAATAAGACAGGGCTTGGAAA
GGGCTTTGCTA---
>DQ410464 
ATGAGAGTGACGGGGATCAGGAAGAATTGTCCGCATTGGTGG---------TGGAAATGGGGCATG----
-----------------ATGCTCCTTGGGATATTAATGATCTGTAATGCTGAAGAGAAAAAATTGTGGGT
AACAGTCTATTATGGGGTACCTGTGTGGAAAGAAGCAACCACCACTTTATTTTGTGCATCAGATGCTAAA
GCATATGATACAGAGGTACATAATGTTTGGGCCACACATGCCTGTGTACCCACAGACCCCAACCCACAAG
AAATAGTAATGGAA---AATGTGACAGAAAATTTTAACATGTGGAAAAATAACATGGTAGAACAGATGCA
TGAGGATATAATTAGTTTATGGGATCAAAGCCTAAAGCCATGTGTAAAATTAACCCCACTCTGTGTTACT
TTAAATTGC------------------ACTGAT-------------------------------------
-----------------------------GCTAAT---------------------ATCACG------AG
TAGT------------------ATCAAGGGAGAAATAAAAAATTGCTCTTTCAATATCACCACAAGCATA
GGAAATAAGATGCAGAGAGAATATGCACTTTTTTATAAACTTGATGTAATACCAATA---GAA------A
AT------------------------GATAAT---------------------ACTAGCTATAGGTTGAT
AAGTTGTAACACCTCAGTCATTACACAAGCCTGTCCAAAGGTATCCTTTGAGCCAATTCCCATACATTAT
TGTGCCCCAGCTGGTTTTGCGATTCTAAAGTGTAATGATAAAAGGTTCAATGGAAAAGGACCATGTACAA
ATGTCAGCACAGTACAATGTACACATGGAATTAGGCCAGTAGTATCAACTCAACTGCTGTTAAATGGCAG
TCTAGCAGAAGAAGAGGTAGTAATTAGATCCGACAATCTCACGGACAATACTAAAAACATAATAGTACAG
CTGAATGAAACTGTAGAAATGAATTGTACAAGGCCCGGCAACAATACAAGAAAAGGTATA---------C
ATATAGGACCAGGCAGAGCATTTTATGCAACAGGACAAATAATAGGAGATATAAGACAAGCACATTGTAA
CCTTAGTGGAGTACAATGGAATAACACTTTAAGAAAAATAGCTATAAAATTAAGAGAACAATTTGAGAAT
AAA---ACAATAGCCTTTAAGCAATCCTCAGGAGGGGACCCAGAAATTGCAATGTTCAGTTTTAATTGTG
GAGGGGAATTTTTCTACTGTAATACAACACAACTGTTTAATAGTACTTGGAATACAACACAACTGTTTAA
TGGTACTTGG------AATGATACTAGGCCAAATAATGAAAATGAC---------------ACACTCACA
CTCCCATGCAGAATAAAACAAATTATAAACAGGTGGCAGGAAGTAGGAAAAGCAATGTATGCCCCTCCCA
TCAGAGGACAAATTAGATGTTCATCAAATATTACGGGGCTGCTATTAACAAGAGATGGTGGTAACAACAA
TAACAACACCAATAACGAGACCGAGATCTTCAGACCTGGAGGAGGAAATATGAGGGACAATTGGAGAAGT
GAATTATATAAATATAAAGTAGTAAGAATTGAACCATTAGGAGTAGCACCCACCCCGGCAAAGAGAAGAG
TGGTGCAGAGAGAAAAAAGA---GCAGTGGGA---ATAGGAGCTATGTTCCTTGGGTTCTTGGGAGCAGC
AGGAAGCACTATGGGCGCAGCGTCACTGACGCTGACGGTACAGGCCAGACTATTATTGTCTGGTATAGTG
CAACAGCAGAACAATTTGCTGAGGGCTATTGAGGCGCAACAGCATCTGTTGCAACTCACAGTCTGGGGCA
TCAAGCAGCTCCAGGCAAGAGTCCTGGCTGTGGAAAGATACCTAAAGGATCAACAGCTCCTGGGGATTTG
GGGTTGCTCTGGAAAACTCATTTGCACCACTTCTGTGCCTTGGAATATTAGTTGGAGTAATAAAACTTAT
AATCAGATTTGGAAGAACATGACCTGGATGCAGTGGGAAAGAGAAATTGATAATTACACAGGCTTAATAT
ACACCTTAATTGAAGAATCGCAAATCCAACAAGAAAAGAATGAACAAGAATTATTGGAATTAGATAAATG
GGCAAGTTTGTGGAATTGGTTTGACATAACAAACTGGCTGTGGTATATAAAAATATTCATAATGATAGTA
GGAGGCTTGGTAGGTTTAAGAATAGTTTTTACTGTACTTTCTATAGTGAATAGAGTTAGGAAGGGATACT
CACCATTATCGTTCCAGACCCACCTCCCAACCCCGAGGGGACCCGACAGGCCCGAAGGAATCGACGAAGA
AGGTGGAGAGAGAGACAGAGGTGGATCCGGTCAATCAGTGAATGGATTCTTGGCTATCATCTGGGTCGAC
CTGCGGAGCCTGTGCCTCTTCAGCTACCACCGCTTGAGAGACTTACTCTTGATTGTAACGAGGATTGTGG
AACTCCTGGGACGCAGGGGGTGGGAAGTCCTCAAGTATTGGTGGAATCTCCTACAGTATTGGAGTCAGGA
ACTAAAGAGTAGTGCTGTTAGCTTGTTCAACGCCACAGCCATAGCAGTAGCTGAAGGGACAGATAGGGTT
ATAGAAGCATTACAAAGAGCTGGTAGAGCTATTCTCCACATACCTAGAAGAATAAGACAGGGCTTGGAAA
GGGCTTTACTG---
>DQ410465 
ATGAGAGTGACGGGGATCAGGAAGAATTGTCAGCATTGGTGG---------TGGAAATGGGGCATC----
-----------------ATGCTCCTTGGGATATTGATGATCTGTAATGCTGAAAAAGAAAAATTGTGGGT
CACAGTCTATTATGGGGTACCTGTGTGGAAAGAAGCAACCACCACTCTATTTTGTGCATCAGATGCTAAA
GCATATGATACAGAGGTACATAATGTCTGGGCCACACATGCCTGTGTACCCACAGACCCCAACCCACAAG
AAATAGTATTGGAA---AATGTGACAGAAAATTTTAACATGTGGAAAAATAACATGGTAGAACAGATGCA
TGAGGATATAATTAGTTTATGGGATCAAAGCCTAAAGCCATGTGTAAAATTAACCCCACTCTGTGTTACT
TTAAATTGC------------------ACTGAT---CTGAAGAATAAT----------------------
-----------------------GCT---ACTAAT---------------------ACCACG------AG
TAGTTTCGAGAAACCGATG---GAGAAGGGAGAAATAAAAAATTGCTCTTTCAATATCACCACAAGCATA
AGAGATAAGATGCAGAGAGAATATGCACTTTTTTATAAACTTGATGTAATACCAATA---GAA------G
AA------------------------GATAAT---------------------ACTAGCTATAGGTTGAT
AAGTTGTAACACCTCAGTCATTACACAGGCCTGTCCAAAGGTATCCTTTGAGCCAATTCCCATACATTAT
TGTGCCCCGGCTGGTTTTGCGATTCTAAAGTGTAACGATAAGAAGTTCAATGGAAAAGGACCATGTACAA
ATGTCAGCACAGTACAATGTACACATGGAATTAGGCCAGTAGTATCAACTCAACTGCTGTTAAATGGCAG
TCTAGCAGAAAAAGAGGTAGTAATTAGATCCGACAATCTCACGGACAATACTAAAATCATAATAGTACAG
CTAAATGAAACTGTAGAAATGAATTGTACAAGACCCGGCAACAATACAAGAAAAAGTATA---------C
ATATAGGACCAGGCAGAGCATTTTATACAACAGGAGAAATAATAGGAAATATAAGACAAGCACATTGTAA
CCTTAGTATAGCAAAGTGGAATAACACTCTAAAAAAGATAGCTATAAAATTAAGAGAACAATTTGAGAAT
AGA---ACAATAGTTTTTAAGCAATCCTCAGGAGGGGACCCAGAAATTGCAATGTTCAGTTTTAATTGTG
GAGGGGAATTCTTCTACTGTAATACAACACAACTGTTTAATAGTACTTGGAATACAACACAACTGTTTAA
TAGTACTTGG------AATGATACTGGGCCAAATAACGAAAATGAC---------------ACACTCACA
CTCCCATGCAGAATAAAACAAATTATAAACAGGTGGCAGGAAGTAGGAAAAGCAATGTATGCCCCTCCCA
TCAGAGGACAAATTAGATGTTCATCAAATATTACGGGGCTGCTATTAACAAGAGATGGTGGTAACGACAA
TAACAAGACCAATAACCAGACCGAGATCTTCAGACCTGGAGGAGGAAATATGAGGGACAATTGGAGAAGT
GAATTATATAAATATAAAGTAGTAAGAATTGAACCATTAGGAGTAGCACCCACCCCGGCAAAGAGAAGAG
TGGTGCAAAGAGAAAAAAGA---GCAGTGGGA---ATAGGAGCTATGTTCCTTGGGTTCTTGGGAGCAGC
AGGAAGCACTATGGGCGCAGCATCAATGACGCTGACGGTACAGGCCAGACTATTATTGTCTGGTATAGTG
CAACAGCAGAACAATTTGCTGAGGGCTATTGAGGCGCAACAGCACCTGTTGCAACTCACAGTCTGGGGCA
TCAAGCAGCTCCAGGCAAGAGTCCTGGCTGTGGAAAGATACCTAAGGGATCAACAGCTCCTGGGGATTTG
GGGTTGCTCTGGAAAACTCATTTGCACCACTTCTGTGCCTTGGAATATTAGTTGGAGTAATAAAACTCAT
GATCAGATTTGGCACAACATGACCTGGATGCAGTGGGAAAGAGAAATTGATAATTACACAAACGTAATAT
ACACCTTAATTGAAGAATCGCAAATCCAACAAGAAAAGAATGAACAAGAATTATTGGAATTAGATAAATG
GGCAAGTTTGTGGAATTGGTTTGACATAACAAACTGGCTGTGGTATATAAAAATATTCATAATGATAGTA
GGAGGCTTGGTAGGTTTAAGAATAGTTTTTATTGTACTTTCTATAGCGAATAGAGTTAGGAAGGGATACT
CACCATTATCGTTCCAGACCCACCTCCCAACCCCGAGGGGACCCGACAGGCCCGAAGGAATCGACGAAGA
AGGTGGAGAGAGAGACAGAGACGGATCCGGTCAATCAGTGAATGGATTCTTAGCAATCATCTGGGTCGAC
CTGCGGAGCCTGTGCCTCTTCAGCTACCACCGCTTGAGAGACTTACTCTTGATTGTAACGAGGATTGTGG
AACTCCTGGGACGCAGGGGGTGGGAAGTCCTCAAGTATTGGTGGAATCTCCTACAGTATTGGAGTCAGGA
ACTAAAGAGTAGTGCTGTTAGCTTGTTCAACGCCACAGCCATAGCAGTAGCTGAGGGGACAGATAGGGTT
ATAGAAGTATTACAAAGAGCTGGTAGAGCTATTCTCCACATACCTAGAAGAATAAGACAGGGCTTGGAAA
GGGCTTTGCTA---
>DQ976387 
ATGAGAGTGAAGGGGATCAGGAAGAGTTATCAGCAC---TTA---------TGGAGATGGGGCACC----
-----------------ATGCTCCATGGGATATTGATGATCTGTAGTGCT---ACAGAAAACTTGTGGGT
CACAGTTTATTATGGGGTACCTGTGTGGAAAGAAGCAACCACCACTCTATTTTGTGCATCAGATGCTAAA
GCATATGATACAGAGGTACATAATGTTTGGGCCACACATGCCTGTGTACCCACAGATCCCAACCCACAAG
AAGTAGAATTGGAA---AATGTGACAGAAAATTTTAACATGTGGAAAAATAACATGGTAGAACAGATGCA
TGAGGATATAATCAGTTTATGGGATCAAAGCCTAAAGCCATGTGTAAGATTAACCCCACTCTGTGTTATT
TTAAATTGC------------------ACTGAC---TTGAAGAATGAT----------------------
-----------------------------ACTACT---------------------ACCACT------AG
TGGTGGCGGGGGAATAATGATGGAGAAAGGAGAAATAAAAAACTGCTCTTTCAGTATCAACACACGCGGA
AGAAATAAGGAGCAGAAAGACTATGCATTTTTTTATAAACTTGATGTAGTACCAATA------------A
AT------------------------AATAAT---------------------AATAGCTATAGGTTAAT
AAGTTGTAACACCTCAGTCATTACACAGGCCTGTCCAAAGGTATCCTTTGAGCCAATTCCCATACATTAT
TGTGCCCCGGCTGGTTTTGCGATTCTAAAGTGTAAAGATAAGAAGTTCAATGGAACAGGACCATGTAAAA
ATGTCAGCACAGTACAATGTACACATGGAATTAGGCGAGTAGTATCAACTCAGCTGCTGTTAAATGGCAG
CCTAGCAGAAGAAGAGGTAGTAATTAGATCTGCCAATTTCAGTGACAATACTAAAACCATAATGGTACAG
CTGAAAGAAGCTGTAGAGATTAATTGTACAAGACCCAACAACAATACAAGAAAAAGTATA---------C
CTATGGGACCAGGGAAAGCATTTTATACAACAGGGGAAATAATAGGAGATATAAGACAAGCACATTGTAA
CCTTAGTATAACAAAATGGAATAACACTTTAAAACAGATAGTTGAAAAATTAAGAGAACAATTTGAGAAT
AAA---ACAATAATCTTTAATCAATCCGCAGGAGGGGACCCAGAAATTGTAATGCACAGTTTTAATTGTG
GAGGGGAGTTTTTCTACTGTAATTCAACACAACTGTTTAATAGTACTTGGAGTAGT------------AA
TAGTACTTGG------AATGATACTCAAGGGTCAAATAACCCTGAG------GGAAATGATACAATCACA
CTCACATGCAGAATAAAACAATTTATAAACATGTGGCAAGAAGTAGGAAAAGCAATGTATGCCCCTCCCA
TCAGCGGACAGATTAGATGTTCATCAAATATTACAGGGCTGCTATTAACAAGAGATGGTGGTACTAAC--
----GAAATCAGCAACCAGACTGAGATCTTCAGACCTGGAGGAGGAGATATGAGGGACAATTGGAGAAGT
GAATTATATAAATATAAAGTAGTAAAAATTGAACCATTAGGAGTAGCACCCACCAAGGCAAAGAGAAGAG
TGGTGCAGAGAGAAAAAAGAGCAGCAGTGGGA---CTAGGAGCTGTGTTCCTTGGGTTCTTGGGAGCAGC
AGGAAGCACTATGGGCGCAGCGTCAATAACGCTGACGGCACAGGCCAGGCAATTATTGTCTGGTATAGTG
CAACAGCAGAACAATCTGCTGAGGGCTATTGAGGCGCAACAGCATCTGTTGCAACTCACAGTCTGGGGCA
TCAAGCAGCTCCAGGCAAGAGTCCTGGCTGTGGAAAGATACCTAAAGGATCAACAGCTCCTGGGGATTTG
GGGTTGCTCTGGAAAACTCATTTGCACCACTACTGTGCCTTGGAATGCTAGTTGGAGTAATAAATCTCTG
GATAAAATTTGGAATAACATGACCTGGATGGAGTGGGAAAGAGAAATTAATAATTACACAAGCTTAATAT
ACAACTTAATTGAAGAATCGCAGAACCAACAAGAAAAGAATGAACAAGAATTATTGGAATTGGATAAATG
GGCAAGTTTGTGGAATTGGTTTGACATAACACAATGGCTGTGGTATATAAGGATATTCATAATGATAGTA
GGAGGCTTGATAGGTTTAAGAATAGTTTTTGCTGTACTTTCTATAGTGAATAGAGTTAGGCAGGGATACT
CACCATTATCGTTTCAGACCCGCTTCCCAGCCCCGAGGGGACCCGACAGGCCCGGAGGAACCGAAGAAGA
AGGTGGAGAGAGAGACAGAGACAGATCCGGTCGATTAGTGAGCGGATTCTTAGCACTTATCTGGGACGAT
CTGAGGAGCCTGTGTCTCTTCAGCTACCACCGCTTGAGAGACTTACTCTTGATTGTAACGAGGATTGTGG
AACTTCTGGGACGCAGGGGGTGGGAAGCCCTCAAATATTGGGGGAATCTCCTGCAGTATTGGAGTCAGGA
ACTAAAGAATAGTGCTGTTAGCTTGCTCAATGTCACAGCCATAGCAGTAGCTGAGGGGACAGATAGGGTT
ATAGAAGTATTACAAAGAGCTTTTAGAGCTATTCTCCACATACCTAGAAGAATAAGACAGGGCTTGGAAA
GGGCTTTGCTA---
>DQ976385 
ATGAGAGTGAAGGGGATCAGGAAGAGTTATCAGCAC---TTA---------TGGAGATGGGGCACC----
-----------------ATGCTCCATGGGATATTGATGATCTGTAGTGCT---ACAGAAAACTTGTGGGT
CACAGTTTATTATGGGGTACCTGTGTGGAAAGAAGCAACCACCACTCTATTTTGTGCATCAGATGCTAAA
GCATATGATACAGAGGTACATAATGTTTGGGCCACACATGCCTGTGTACCCACAGATCCCAACCCACAAG
AAGTAGAATTGGAA---AATGTGACAGAAAATTTTAACATGTGGAAAAATAACATGGTAGAACAGATGCA
TGAGGATATAATCAGTTTATGGGATCAAAGCCTAAAGCCATGTGTAAGATTAACCCCACTCTGTGTTATT
TTAAATTGC------------------ACTGAC---TTGAAGAATGAT----------------------
-----------------------------ACTACT---------------------ACCACT------AG
TGGTGGCGGGGGAATAATGATGGAGAAAGGAGAAATAAAAAACTGCTCTTTCAGTATCAACACACGCGGA
AGAAATAAGGAGCAGAAAGACTATGCATTTTTTTATAAACTTGATGTAGTACCAATA------------A
AT------------------------AATAAT---------------------AATAGCTATAGGTTAAT
AAGTTGTAACACCTCAGTCATTACACAGGCCTGTCCAAAGGTATCCTTTGAGCCAATTCCCATACATTAT
TGTGCCCCGGCTGGTTTTGCGATTCTAAAGTGTAAAGATAAGAAGTTCAATGGAACAGGACCATGTAAAA
ATGTTAGCACAGTACAATGTACACATGGAATTAGGCCAGTAGTATCAACTCAGCTGCTGTTAAATGGCAG
CCTAGCAGAAGAAGAGGTAGTAATTAGATCTGCCAATTTCAGTGACAATACTAAAACCATAATGGTACAG
CTGAAAGAAGCTGTAGAAATTAATTGTACAAGACCCAACAACAATACAAGAAAAAGTATA---------C
CTATGGGACCAGGGAAAGCATTTTATACAACAGGAGAAATAATAGGAGATATAAGACAAGCACATTGTAA
CCTTAGTATAACAAAATGGAATAACACTTTAAAACAGATAGTTGAAAAATTAAGAGAACAATTTGAGAAT
AAA---ACAATAATCTTTAATCAATCCGCAGGAGGGGACCCAGAAATTGTAATGCACAGTTTTAATTGTG
GAGGGGAGTTTTTCTACTGTAATTCAACACAACTGTTTAATAGTACTTGGAGTAGT------------AA
TAGTACTTGG------AATGATACTCAAGGGTCAAATAACCCTGAG------GGAAATGATACAATCACA
CTCACATGCAGAATAAAACAATTTATAAACATGTGGCAAGAAGTAGGAAAAGCAATGTATGCCCCTCCCA
TCAGCGGACAGATTAGATGTTCATCAAATATTACAGGGCTGCTATTAACAAGAGATGGTGGTACTAAC--
----GAAATCAGCAACCAGACTGAGATCTTCAGACCTGGAGGAGGAGATATGAGGGACAATTGGAGAAGT
GAATTATATAAATATAAAGTAGTAAAAATTGAACCATTAGGAGTAGCACCCACCAAGGCAAAGAGAAGAG
TGGTGCAGAGAGAAAAAAGAGCAGCAGTGGGA---CTAGGAGCTGTGTTCCTTGGGTTCTTGGGAGCAGC
AGGAAGCACTATGGGCGCAGCGTCAATAACGCTGACGGCACAGGCCAGGCAATTATTGTCTGGTATAGTG
CAACAGCAGAACAATCTGCTGAGGGCTATTGAGGCGCAACAGCATCTGTTGCAACTCACAGTCTGGGGCA
TCAAGCAGCTCCAGGCAAGAGTCCTGGCTGTGGAAAGATACCTAAAGGATCAACAGCTCCTGGGGATTTG
GGGTTGCTCTGGAAAACTCATTTGCACCACTACTGTGCCTTGGAATGCTAGTTGGAGTAATAAATCTCTG
GATAAGATTTGGAATAACATGACCTGGATGGAGTGGGAAAGAGAAATTAATAATTACACAAGCTTAATAT
ACAACTTAATTGAAGAATCGCAGAACCAACAAGAAAAGAATGAACAAGAATTATTGGAATTGGATAAATG
GGCAAGTTTGTGGAATTGGTTTGACATAACACAATGGCTGTGGTATATAAGGATATTCATAATGATAGTA
GGAGGCTTGATAGGTTTAAGAATAGTTTTTGCTGTACTTTCTATAGTGAATAGAGTTAGGCAGGGATACT
CACCATTATCGTTTCAGACCCGCTTCCCAGCCCCGAGGGGACCCGACAGGCCCGGAGGAACCGAAGAAGA
AGGTGGAGAGAGAGACAGAGACAGATCCGGTCGATTAGTGAACGGATTCTTAGCACTTATCTGGGACGAT
CTGAGGAGCCTGTGTCTCTTCAGCTACCACCGCTTGAGAGACTTACTCTTGATTGTAACGAGGATTGTGG
AACTTCTGGGACGCAGGGGGTGGGAAGCCCTCAAATATTGGGGGAATCTCCTGCAGTATTGGAGTCAGGA
ACTAAAGAATAGTGCTGTTAGCTTGCTCAATGTCACAGCCATAGCAGTAGCTGAGGGGACAGATAGGGTT
ATAGAAGTATTACAAAGAGCTTTTAGAGCTATTCTCCACATACCTAGAAGAATAAGACAGGGCTTGGAAA
GGGCTTTGCTA---
>DQ976381 
ATGAGAGTGAAGGGGATCAGGAAGAGTTATCAGCAC---TTA---------TGGAGATGGGGCACC----
-----------------ATGCTCCATGGGATATTGATGATCTGTAGTGCT---ACAGAAAACTTGTGGGT
CACAGTTTATTATGGGGTACCTGTGTGGAAAGAAGCAACCACCACTCTATTTTGTGCATCAGATGCTAAA
GCATATGATACAGAGGTACATAATGTTTGGGCCACACATGCCTGTGTACCCACAGATCCCAACCCACAAG
AAGTAGAATTGGAA---AATGTGACAGAAAATTTTAACATGTGGAAAAATAACATGGTAGAACAGATGCA
TGAGGATATAATCAGTTTATGGGATCAAAGCCTAAAGCCATGTGTAAGATTAACCCCACTCTGTGTTATT
TTAAATTGC------------------ACTGAC---TTGAAGAATGAT----------------------
-----------------------------ACTACT---------------------ACCACT------AG
TGGTGGCGGGGGAATAATGATGGAGAAAGGAGAAATAAAAAACTGCTCTTTCAGTATCAACACACGCGGA
AGAAATAAGGAGCAGAAAGACTATGCATTTTTTTATAAACTTGATGTAGTACCAATA------------A
AT------------------------AATAAT---------------------AATAGCTATAGGTTAAT
AAGTTGTAACACCTCAGTCATTACACAGGCCTGTCCAAAGGTATCCTTTGAGCCAATTCCCATACATTAT
TGTGCCCCGGCTGGTTTTGCGATTCTAAAGTGTAAAGATAAGAAGTTCAATGGAACAGGACCATGTAAAA
ATGTCAGCACAGTACAATGTACACATGGAATTAGGCCAGTAGTATCAACTCAGCTGCTGTTAAATGGCAG
CCTAGCAGAAGAAGAGGTAGTAATTAGATCTGCCAATTTCAGTGACAATACTAAAACCATAATGGTACAG
CTGAAAGAAGCTGTAGAAATTAATTGTACAAGACCCAACAACAATACAAGAAAAAGTATA---------C
CTATGGGACCAGGGAAAGCATTTTATACAACAGGAGAAATAATAGGAGATATAAGACAAGCACATTGTAA
CCTTAGTATAACAAAATGGAATAACACTTTAAAACAGATAGTTGAAAAATTAAGAGAACAATTTGAGAAT
AAA---ACAATAATCTTTAATCAATCCGCAGGAGGGGACCCAGAAATTGTAATGCACAGTTTTAATTGTG
GAGGGGAGTTTTTCTACTGTAATTCAACACAACTGTTTAATAGTACTTGGAGTAGT------------AA
TAGTACTTGG------AATGATACTCAAGGGTCAAATAACCCTGAG------GGAAATGATACAATCACA
CTCACATGCAGAATAAAACAATTTATAAACATGTGGCAAGAAGTAGGAAAAGCAATGTATGCCCCTCCCA
TCAGCGGACAGATTAGATGTTCATCAAATATTACAGGGCTGCTATTAACAAGAGATGGTGGTACTAAC--
----GAAATCAGCAACCAGACTGAGATCTTCAGACCTGGAGGAGGAGATATGAGGGACAATTGGAGAAGT
GAATTATATAAATATAAAGTAGTAAAAATTGAACCATTAGGAGTAGCACCCACCAAGGCAAAGAGAAGAG
TGGTGCAGAGAGAAAAAAGAGCAGCAGTGGGA---CTAGGAGCTGTGTTCCTTGGGTTCTTGGGAGCAGC
AGGAAGCACTATGGGCGCAGCGTCAATAACGCTGACGGCACAGGCCAGGCAATTATTGTCTGGTATAGTG
CAACAGCAGAACAATCTGCTGAGGGCTATTGAGGCGCAACAGCATCTGTTGCAACTCACAGTCTGGGGCA
TCAAGCAGCTCCAGGCAAGAGTCCTGGCTGTGGAAAGATACCTAAAGGATCAACAGCTCCTGGGGATTTG
GGGTTGCTCTGGAAAACTCATTTGCACCACTACTGTGCCTTGGAATGCTAGTTGGAGTAATAAATCTCTG
GATAAGATTTGGAATAACATGACCTGGATGGAGTGGGAAAGAGAAATTAATAATTACACAAGCTTAATAT
ACAACTTAATTGAAGAATCGCAGAACCAACAAGAAAAGAATGAACAAGAATTATTGGAATTGGATAAATG
GGCAAGTTTGTGGAATTGGTTTGACATAACACAATGGCTGTGGTATATAAGGATATTCATAATGATAGTA
GGAGGCTTGATAGGTTTAAGAATAGTTTTTGCTGTACTTTCTATAGTAAATAGAGTTAGGCAGGGATACT
CACCATTATCGTTTCAGACCCGCTTCCCAGCCCCGAGGGGACCCGACAGGCCCGGAGGAACCGAAGAAGA
AGGTGGAGAGAGAGACAGAGACAGATCCGGTCGATTAGTGAACGGATTCTTAGCACTTATCTGGGACGAT
CTGAGGAGCCTGTGTCTCTTCAGCTACCACCGCTTGAGAGACTTACTCTTGATTGTAACGAGGATTGTGG
AACTTCTGGGACGCAGGGGGTGGGAAGCCCTCAAATATTGGGGGAATCTCCTGCAGTATTGGAGTCAGGA
ACTAAAGAATAGTGCTGTTAGCTTGCTCAATGTCACAGCCATAGCAGTAGCTGAGGGGACAGATAGGGTT
ATAGAAGTATTACAAAGAGCTTTTAGAGCTATTCTCCACATACCTAGAAGAATAAGACAGGGCTTGGAAA
GGGCTTTGCTA---
>DQ976384 
ATGAGAGTGAAGGGGATCAGGAAGAGTTATCAGCAC---TTA---------TGGAGATGGGGCACC----
-----------------ATGCTCCATGGGATATTGATGATCTGTAGTGCT---ACAGAAAACTTGTGGGT
CACAGTTTATTATGGGGTACCTGTGTGGAAAGAAGCAACCACCACTCTATTTTGTGCATCAGATGCTAAA
GCATATGATACAGAGGTACATAATGTTTGGGCCACACATGCCTGTGTACCCACAGATCCCAACCCACAAG
AAGTAGAATTGGAA---AATGTGACAGAAAATTTTAACATGTGGAAAAATAACATGGTAGAACAGATGCA
TGAGGATATAATCAGTTTATGGGATCAAAGCCTAAAGCCATGTGTAAGATTAACCCCACTCTGTGTTATT
TTAAATTGC------------------ACTGAC---TTGAAGAATGAT----------------------
-----------------------------ACTACT---------------------ACCACT------AG
TGGTGGCGGGGGAATAATGATGGAGAAAGGAGAAATAAAAAACTGCTCTTTCAGTATCAACACACGCGGA
AGAAATAAGGAGCAGAAAGACTATGCATTTTTTTATAAACTTGATGTAGTACCAATA------------A
AT------------------------AATAAT---------------------AATAGCTATAGGTTAAT
AAGTTGTAACACCTCAGTCATTACACAGGCCTGTCCAAAGGTATCCTTTGAGCCAATTCCCATACATTAT
TGTGCCCCGGCTGGTTTTGCGATTCTAAAGTGTAAAGATAAGAAGTTCAATGGAACAGGACCATGTAAAA
ATGTTAGCACAGTACAATGTACACATGGAATTAGGCCAGTAGTATCAACTCAGCTGCTGTTAAATGGCAG
CCTAGCAGAAGAAGAGGTAGTAATTAGATCTGCCAATTTCAGTGACAATACTAAAACCATAATGGTACAG
CTGAAAGAAGCTGTAGAAATTAATTGTACAAGACCCAACAACAATACAAGAAAAAGTATA---------C
CTATGGGACCAGGGAAAGCATTTTATACAACAGGAGAAATAATAGGAGATATAAGACAAGCACATTGTAA
CCTTAGTATAACAAAATGGAATAACACTTTAAAACAGATAGTTGAAAAATTAAGAGAACAATTTGAGAAT
AAA---ACAATAATCTTTAATCAATCCGCAGGAGGGGACCCAGAAATTGTAATGCACAGTTTTAATTGTG
GAGGGGAGTTTTTCTACTGTAATTCAACACAACTGTTTAATAGTACTTGGAGTAGT------------AA
TAGTACTTGG------AATGATACTCAAGGGTCAAATAACCCTGAG------GGAAATGATACAATCACA
CTCACATGCAGAATAAAACAATTTATAAACATGTGGCAAGAAGTAGGAAAAGCAATGTATGCCCCTCCCA
TCAGCGGACAGATTAGATGTTCATCAAATATTACAGGGCTGCTATTAACAAGAGATGGTGGTACTAAC--
----GAAATCAGCAACCAGACTGAGATCTTCAGACCTGGAGGAGGAGATATGAGGGACAATTGGAGAAGT
GAATTATATAAATATAAAGTAGTAAAAATTGAACCATTAGGAGTAGCACCCACCAAGGCAAAGAGAAGAG
TGGTGCAGAGAGAAAAAAGAGCAGCAGTGGGA---CTAGGAGCTGTGTTCCTTGGGTTCTTGGGAGCAGC
AGGAAGCACTATGGGCGCAGCGTCAATAACGCTGACGGCACAGGCCAGGCAATTATTGTCTGGTATAGTG
CAACAGCAGAACAATCTGCTGAGGGCTATTGAGGCGCAACAGCATCTGTTGCAACTCACAGTCTGGGGCA
TCAAGCAGCTCCAGGCAAGAGTCCTGGCTGTGGAAAGATACCTAAAGGATCAACAGCTCCTGGGGATTTG
GGGTTGCTCTGGAAAACTCATTTGCACCACTACTGTGCCTTGGAATGCTAGTTGGAGTAATAAATCTCTG
GATAAGATTTGGAATAACATGACCTGGATGGAGTGGGAAAGAGAAATTAATAATTACACAAGCTTAATAT
ACAACTTAATTGAAGAATCGCAGAACCAACAAGAAAAGAATGAACAAGAATTATTGGAATTGGATAAATG
GGCAAGTTTGTGGAATTGGTTTGACATAACACAATGGCTGTGGTATATAAGGATATTCATAATGATAGTA
GGAGGCTTGATAGGTTTAAGAATAGTTTTTGCTGTACTTTCTATAGTGAATAGAGTTAGGCAGGGATACT
CACCATTATCGTTTCAGACCCGCTTCCCAGCCCCGAGGGGACCCGACAGGCCCGGAGGAACCGAAGAAGA
AGGTGGAGAGAGAGACAGAGACAGATCCGGTCGATTAGTGAACGGATTCTTAGCACTTATCTGGGACGAT
CTGAGGAGCCTGTGTCTCTTCAGCTACCACCGCTTGAGAGACTTACTCTTGATTGTAACGAGAATTGTGG
AACTTCTGGGACGCAGGGGGTGGGAAGCCCTCAAATATTGGGGGAATCTCCTGCAGTATTGGAGTCAGGA
ACTAAAGAATAGTGCTGTTAGCTTGCTCAATGTCACAGCCATAGCAGTAGCTGAGGGGACAGATAGGGTT
ATAGAAGTATTACAAAGAGCTTTTAGAGCTATTCTCCACATACCTAGAAGAATAAGACAGGGCTTGGAAA
GGGCTTTGCTA---
>DQ976383 
ATGAGAGTGAAGGGGATCAGGAAGAGTTATCAGCAC---TTA---------TGGAGATGGGGCACC----
-----------------ATGCTCCATGGGATATTGATGATCTGTAGTGCT---ACAGAAAACTTGTGGGT
CACAGTTTATTATGGGGTACCTGTGTGGAAAGAAGCAACCACCACTCTATTTTGTGCATCAGATGCTAAA
GCATATGACACAGAGGTACATAATGTTTGGGCCACACATGCCTGTGTACCCACAGATCCCAACCCACAAG
AAGTAGAATTGGAA---AATGTGACAGAAAATTTTAACATGTGGAAAAATAACATGGTAGAACAGATGCA
TGAGGATATAATCAGTTTATGGGATCAAAGCCTAAAGCCATGTGTAAGATTAACCCCACTCTGTGTTATT
TTAAATTGC------------------ACTGAC---TTGAAGAATGAT----------------------
-----------------------------ACTACT---------------------ACCACT------AG
TGGTGGCGGGGGAATAATGATGGAGAAAGGAGAAATAAAAAACTGCTCTTTCAGTATCAACACACGCGGA
AGAAATAAGGAGCAGAAAGACTATGCATTTTTTTATAAACTTGATGTAGTACCAATA------------A
AT------------------------AATAAT---------------------AATAGCTATAGGTTAAT
AAGTTGTAACACCTCAGTCATTACACAGGCCTGTCCAAAGGTATCCTTTGAGCCAATTCCCATACATTAT
TGTGCCCCGGCTGGTTTTGCGATTCTAAAGTGTAAAGATAAGAAGTTCAATGGAACAGGACCATGTAAAA
ATGTTAGCACAGTACAATGTACACATGGAATTAGGCCAGTAGTATCAACTCAGCTGCTGTTAAATGGCAG
CCTAGCAGAAGAAGAGGTAGTAATTAGATCTGCCAATTTCAGTGACAATACTAAAACCATAATGGTACAG
CTGAAAGAAGCTGTAGAAATTAATTGTACAAGACCCAACAACAATACAAGAAAAAGTATA---------C
CTATGGGACCAGGGAAAGCATTTTATACAACAGGAGAAATAATAGGAGATATAAGACAAGCACATTGTAA
CCTTAGTATAACAAAATGGAATAACACTTTAAAACAGATAGTTGAAAAATTAAGAGAACAATTTGAGAAT
AAA---ACAATAATCTTTAATCAATCCGCAGGAGGGGACCCAGAAATTGTAATGCACAGTTTTAATTGTG
GAGGGGAGTTTTTCTACTGTAATTCAACACAACTGTTTAATAGTACTTGGAGTAGT------------AA
TAGTACTTGG------AATGATACTCAAGGGTCAAATAACCCTGAG------GGAAATGATACAATCACA
CTCACATGCAGAATAAAACAATTTATAAACATGTGGCAAGAAGTAGGAAAAGCAATGTATGCCCCTCCCA
TCAGCGGACAGATTAGATGTTCATCAAATATTACAGGGCTGCTATTAACAAGAGATGGTGGTACTAAC--
----GAAATCAGCAACCAGACTGAGATCTTCAGACCTGGAGGAGGAGATATGAGGGACAATTGGAGAAGT
GAATTATATAAATATAAAGTAGTAAAAATTGAACCATTAGGAGTAGCACCCACCAAGGCAAAGAGAAGAG
TGGTGCAGAGAGAAAAAAGAGCAGCAGTGGGA---CTAGGAGCTGTGTTCCTTGGGTTCTTGGGAGCAGC
AGGAAGCACTATGGGCGCAGCGTCAATAACGCTGACGGCACAGGCCAGGCAATTATTGTCTGGTATAGTG
CAACAGCAGAACAATCTGCTGAGGGCTATTGAGGCGCAACAGCATCTGTTGCAACTCACAGTCTGGGGCA
TCAAGCAGCTCCAGGCAAGAGTCCTGGCTGTGGAAAGATACCTAAAGGATCAACAGCTCCTGGGGATTTG
GGGCTGCTCTGGAAAACTCATTTGCACCACTACTGTGCCTTGGAATGCTAGTTGGAGTAATAAATCTCTG
GATAAGATTTGGAATAACATGACCTGGATGGAGTGGGAAAGAGAAATTAATAATTACACAAGCTTAATAT
ACAACTTAATTGAAGAATCGCAGAACCAACAAGAAAAGAATGAACAAGAATTATTGGAATTGGATAAATG
GGCAAGTTTGTGGAATTGGTTTGACATAACACAATGGCTGTGGTATATAAGGATATTCATAATGATAGTA
GGAGGCTTGATAGGTTTAAGAATAGTTTTTGCTGTACTTTCTATAGTGAATAGAGTTAGGCAGGGATACT
CACCATTATCGTTTCAGACCCGCTTCCCAGCCCCGAGGGGACCCGACAGGCCCGGAGGAACCGAAGAAGA
AGGTGGAGAGAGAGACAGAGACAGATCCGGTCGATTAGTGAACGGATTCTTAGCACTTATCTGGGACGAT
CTGAGGAGCCTGTGTCTCTTCAGCTACCACCGCTTGAGAGACTTACTCTTGATTGTAACGAGGATTGTGG
AACTTCTGGGACGCAGGGGGTGGGAAGCCCTCAAATATTGGGGGAATCTCCTGCAGTATTGGAGTCAGGA
ACTAAAGAATAGTGCTGTTAGCTTGCTCAATGTCACAGCCATAGCAGTAGCTGAGGGGACAGATAGGGTT
ATAGAAGTATTACAAAGAGCTTTTAGAGCTATTCTCCACATACCTAGAAGAATAAGACAGGGCTTGGAAA
GGGCTTTGCTA---
>DQ976382 
ATGAGAGTGAAGGGGATCAGGAAGAGTTATCAGCAC---TTA---------TGGAGATGGGGCACC----
-----------------ATGCTCCATGGGATATTGATGATCTGTAGTGCT---ACAGAAAACTTGTGGGT
CACAGTTTATTATGGGGTACCTGTGTGGAAAGAAGCAACCACCACTCTATTTTGTGCATCAGATGCTAAA
GCATATGATACAGAGGTACATAATGTTTGGGCCACACATGCCTGTGTACCCACAGATCCCAACCCACAAG
AAGTAGAATTGGAA---AATGTGACAGAAAATTTTAACATGTGGAAAAATAACATGGTAGAACAGATGCA
TGAGGATATAATCAGTTTATGGGATCAAAGCCTAAAGCCATGTGTAAGATTAACCCCACTCTGTGTTATT
TTAAATTGC------------------ACTGAC---TTGAAGAATGAT----------------------
-----------------------------ACTACT---------------------ACCACT------AG
TGGTGGCGGGGGAATAATGATGGAGAAAGGAGAAATAAAAAACTGCTCTTTCAGTATCAACACACGCGGA
AGAAATAAGGAGCAGAAAGACTATGCATTTTTTTATAAACTTGATGTAGTACCAATA------------A
AT------------------------AATAAT---------------------AATAGCTATAGGTTAAT
AAGTTGTAACACCTCAGTCATTACACAGGCCTGTCCAAAGGTATCCTTTGAGCCAATTCCCATACATTAT
TGTGCCCCGGCTGGTTTTGCGATTCTAAAGTGTAAAGATAAGAAGTTCAATGGAACAGGACCATGTAAAA
ATGTCAGCACAGTACAATGTACACATGGAATTAGGCCAGTAGTATCAACTCAGCTGCTGTTAAATGGCAG
CCTAGCAGAAGAAGAGGTAGTAATTAGATCTGCCAATTTCAGTGACAATACTAAAACCATAATGGTACAG
CTGAAAGAAGCTGTAGAAATTAATTGTACAAGACCCAACAACAATACAAGAAAAAGTATA---------C
CTATGGGACCAGGGAAAGCATTTTATACAACAGGAGAAATAATAGGAGATATAAGACAAGCACATTGTAA
CCTTAGTATAACAAAATGGAATAACACTTTAAAACAGATAGTTGAAAAATTAAGAGAACAATTTGAGAAT
AAA---ACAATAATCTTTAATCAATCCGCAGGAGGGGACCCAGAAATTGTAATGCACAGTTTTAATTGTG
GAGGGGAGTTTTTCTACTGTAATTCAACACAACTGTTTAATAGTACTTGGAGTAGT------------AA
TAGTACTTGG------AATGATACTCAAGGGTCAAATAACCCTGAG------GGAAATGATACAATCACA
CTCACATGCAGAATAAAACAATTTATAAACATGTGGCAAGAAGTAGGAAAAGCAATGTATGCCCCTCCCA
TCAGCGGACAGATTAGATGTTCATCAAATATTACAGGGCTGCTATTAACAAGAGATGGTGGTACTAAC--
----GAAATCAGCAACCAGACTGAGATCTTCAGACCTGGAGGAGGAGATATGAGGGACAATTGGAGAAGT
GAATTATATAAATATAAAGTAGTAAAAATTGAACCATTAGGAGTAGCACCCACCAAGGCAAAGAGAAGAG
TGGTGCAGAGAGAAAAAAGAGCAGCAGTGGGA---CTAGGAGCTGTGTTCCTTGGGTTCTTGGGAGCAGC
AGGAAGCACTATGGGCGCAGCGTCAATAACGCTGACGGCACAGGCCAGGCAATTATTGTCTGGTATAGTG
CAACAGCAGAACAATCTGCTGAGGGCTATTGAGGCGCAACAGCATCTGTTGCAACTCACAGTCTGGGGCA
TCAAGCAGCTCCAGGCAAGAGTCCTGGCTGTGGAAAGATACCTAAAGGATCAACAGCTCCTGGGGATTTG
GGGTTGCTCTGGAAAACTCATTTGCACCACTACTGTGCCTTGGAATGCTAGTTGGAGTAATAAATCTCTG
GATAAGATTTGGAATAACATGACCTGGATGGAGTGGGAAAGAGAAATTAATAATTACACAAGCTTAATAT
ACAACTTAATTGAAGAATCGCAGAACCAACAAGAAAAGAATGAACAAGAATTATTGGAATTGGATAAATG
GGCAAGTTTGTGGAATTGGTTTGACATAACACAATGGCTGTGGTATATAAGGATATTCATAATGATAGTA
GGAGGCTTGATAGGTTTAAGAATAGTTTTTGCTGTACTTTCTATAGTAAATAGAGTTAGGCAGGGATACT
CACCATTATCGTTTCAGACCCGCTTCCCAGCCCCGAGGGGACCCGACAGGCCCGGAGGAACCGAAGAAGA
AGGTGGAGAGAGAGACAGAGACAGATCCGGTCGATTAGTGAACGGATTCTTAGCACTTATCTGGGACGAT
CTGAGGAGCCTGTGTCTCTTCAGCTACCACCGCTTGAGAGACTTACTCTTGATTGTAACGAGGATTGTGG
AACTTCTGGGACGCAGGGGGTGGGAAGCCCTCAAATATTGGGGGAATCTCCTGCAGTATTGGAGCCAGGA
ACTAAAGAATAGTGCTGTTAGCTTGCTCAATGTCACAGCCATAGCAGTAGCTGAGGGGACAGATAGGGTT
ATAGAAGTATTACAAAGAGCTTTTAGAGCTATTCTCCACATACCTAGAAGAATAAGACAGGGCTTGGAAA
GGGCTTTGCTA---
>DQ976386 
ATGAGAGTGAAGGGGATCAGGAAGAGTTATCAGCAC---TTA---------TGGAGATGGGGCACC----
-----------------ATGCTCCATGGGATATTGATGATCTGTAGTGCT---ACAGAAAACTTGTGGGT
CACAGTTTATTATGGGGTACCTGTGTGGAAAGAAGCAACCACCACTCTATTTTGTGCATCAGATGCTAAA
GCATATGATACAGAGGTACATAATGTTTGGGCCACACATGCCTGTGTACCCACAGATCCCAACCCACAAG
AAGTAGAATTGGAA---AATGTGACAGAAAATTTTAACATGTGGAAAAATAACATGGTAGAACAGATGCA
TGAGGATATAATCAGTTTATGGGATCAAAGCCTAAAGCCATGTGTAAGATTAACCCCACTCTGTGTTATT
TTAAATTGC------------------ACTGAC---TTGAAGAATGAT----------------------
-----------------------------ACTACT---------------------ACCACT------AG
TGGTGGCGGGGGAATAATGATGGAGAAAGGAGAAATAAAAAACTGCTCTTTCAGTATCAACACACGCGGA
AGAAATAAGGAGCAGAAAGACTATGCATTTTTTTATAAACTTGATGTAGTACCAATA------------A
AT------------------------AATAAT---------------------AATAGCTATAGGTTAAT
AAGTTGTAACACCTCAGTCATTACACAGGCCTGTCCAAAGGTATCCTTTGAGCCAATTCCCATACATTAT
TGTGCCCCGGCTGGTTTTGCGATTCTAAAGTGTAAAGATAAGAAGTTCAATGGAACAGGACCATGTAAAA
ATGTCAGCACAGTACAATGTACACATGGAATTAGGCCAGTAGTATCAACTCAGCTGCTGTTAAATGGCAG
CCTAGCAGAAGAAGAGGTAGTAATTAGATCTGCCAATTTCAGTGACAATACTAAAACCATAATGGTACAG
CTGAAAGAAGCTGTAGAAATTAATTGTACAAGGCCCAACAACAATACAAGAAAAAGTATA---------C
CTATGGGACCAGGGAAAGCATTTTATACAACAGGGGAAATAATAGGAGATATAAGACAAGCACATTGTAA
CCTTAGTATAACAAAATGGAATAACAGTTTAAAACAGATAGTTGAAAAATTAAGAGAACAATTTGAGAAT
AAA---ACAATAATCTTTAATCAATCCGCAGGAGGGGACCCAGAAATTGTAATGCACAGTTTTAATTGTG
GAGGGGAGTTTTTCTACTGTAATTCAACACAACTGTTTAATAGTACTTGGAGTAGT------------AA
TAGTACTTGG------AATGATACTCAAGGGTCAAATAACCCTGAG------GGAAATGATACAATCACA
CTCACATGCAGAATAAAACAATTTATAAACATGTGGCAAGAAGTAGGAAAAGCAATGTATGCCCCTCCCA
TCAGCGGACAGATTAGATGTTCATCAAATATTACAGGGCTGCTATTAACAAGAGATGGTGGTACTAAC--
----GAAATCAGCAACCAGACTGAGATCTTCAGACCTGGAGGAGGAGATATGAGGGACAATTGGAGAAGT
GAATTATATAAATATAAAGTAGTAAAAATTGAACCATTAGGAGTAGCACCCACCAAGGCAAAGAGAAGAG
TGGTGCAGAGAGAAAAAAGAGCAGCAGTGGGA---CTAGGAGCTGTGTTCCTTGGGTTCTTGGGAGCAGC
AGGAAGCACTATGGGCGCAGCGTCAATAACGCTGACGGCACAGGCCAGGCAATTATTGTCTGGTATAGTG
CAACAGCAGAACAATCTGCTGAGGGCTATTGAGGCGCAACAGCATCTGTTGCAACTCACAGTCTGGGGCA
TCAAGCAGCTCCAGGCAAGAGTCCTGGCTGTGGAAAGATACCTAAAGGATCAACAGCTCCTGGGGATTTG
GGGTTGCTCTGGAAAACTCATTTGCACCACTACTGTGCCTTGGAATGCTAGTTGGAGTAATAAATCTCTG
GATAAAATTTGGAATAACATGACCTGGATGGAGTGGGAAAGAGAAATTAATAATTACACAAGCTTAATAT
ACAACTTAATTGAAGAATCGCAGAACCAACAAGAAAGGAATGAACAAGAATTATTGGAATTGGATAAATG
GGCAAGTTTGTGGAATTGGTTTGACATAACACAATGGCTGTGGTATATAAGGATATTCATAATGATAGTA
GGAGGCTTGATAGGTTTAAGAATAGTTTTTGCTGTACTTTCTATAGTGAATAGAGTTAGGCAGGGATACT
CACCATTATCGTTTCAGACCCGCTTCCCAGCCCCGAGGGGACCCGACAGGCCCGGAGGAACCGAAGAAGA
AGGTGGAGAGAGAGACAGAGACAGATCCGGTCGATTAGTGAACGGATTCTTAGCACTTATCTGGGACGAT
CTGAGGAGCCTGTGTCTCTTCAGCTACCACCGCTTGAGAGACTTACTCTTGATTGTAACGAGGATTGTGG
AACTTCTGGGACGCAGGGGGTGGGAAGCCCTCAAATATTGGGGGAATCTCCTGCAGTATTGGAGTCAGGA
ACTAAAGAATAGTGCTGTTAGCTTGCTCAATGTCACAGCCATAGCAGTAGCTGAGGGGACAGATAGGGTT
ATAGAAGTATTACAAAGAGCTTTTAGAGCTATTCTCCACATACCTAGAAGAATAAGACAGGGCTTGGAAA
GGGCTTTGCTA---
>JF689873 
ATGAGAGTGAAGGAGATCAGGAAGAATTATCAGCAC---TTG---------TGGAGATGGGGCACC----
-----------------ATGCTCCTTGGGATGTTAATGATCTGTAGTGCT---GCAGAAAATCTGTGGGT
CACAGTCTATTATGGGGTACCTGTGTGGAAAGAAGCAAACACCACTCTATTTTGTGCATCGGATGCTAAA
GCATATAGTACAGAGGTACATAATGTTTGGGCCACACATGCCTGTGTACCCACAGACCCCAACCCACAAG
AAGTGGTATTGAAA---CAGGTGACAGAAAATTTTAACATGTGGAAAAATAACATGGTAGAACAGATGCA
GGAGGATATAATCAGTTTATGGGATCAAAGCCTAAAGCCATGTGTAGAATTAACCCCACTCTGTGTTACT
TTAAATTGC------------------ACTGAT------TTGAAGAATTCTACTAAT-------------
--------TTGAAGAAT------TCT---ACTAAT---------------------ACCACT------AG
TAGTGGCGGGAGAACGATG---GAGGAAGGAGAAATGAAAAACTGCTCTTTCAATATCACCACAAGCTTA
AAAGATAAGGTGCAGAAAGAATATGCACTTTTTTATAAACTTGATGTAGTACCAATA---GAT------G
AT------------------AAT---GATAAT---------------------ACTAGCTATAGGTTGAT
AAGTTGTAACACCTCAGTCGTTACACAGGCCTGTCCAAAGATATCTTTTGAGCCAATTCCCATACATTAT
TGTGCCCCGGCTGGTTTTGCGATTCTAAAGTGTAAAGATAAGAAGTTCAATGGAACAGGACCATGTAAAA
ATGTCAGCACAGTACAATGTACACATGGAATTAAGCCAGTAGTGTCAACTCAACTGCTGTTAAATGGCAG
TCTAGCAGAAGAAGAGGTAGTAATTAGATCTGAAAATTTCACGAACAATGCTAAAATCATAATAGTACAG
CTGAATGAATCTGTAGAAATTAATTGTACAAGACCCAGCAACAATACAAGAAAAAGTATA---------C
ATATGGGACCAGGGAAAGCATTTTATACAACAGGAGACATAATAGGAAATATAAGACAAGCATATTGTAA
CATTAGTAGAGCACAATGGAATAACACTTTAAAACAGGTAGTTAGAAAATTAAGAGAACAATTTGGAATG
AATAAAACAATAGTCTTTAATCACTCCTCAGGAGGGGACCCAGAAATTGTAATGCACAATTTTAATTGTG
GAGGGGAATTTTTCTACTGTAATTCAACACAACTGTTTAATAGTACTTGGAATGTT------------AC
TAGTCCTTGG------AATGTTACTGAAGGGTCAAATAACACTGAA------------AGAACTATCACA
CTCCCATGCAGAATAAAACAAATTATAAACATGTGGCAGAAAGTAGGAAAAGCAATGTATGCCCCTCCCA
TCAAAGGACAAATTAGATGTTCATCAAATATTACAGGGCTGCTATTAACAAGAGATGGTGGTAATAGC--
-------GAGAACGAGACCACCGAGATCTTCAGACCTGCAGGAGGAGATATGAGGGACAATTGGAGAAGT
GAATTATATAAATATAAAGTAGTAAAAATTGAGCCATTAGGAGTAGCACCCACCAAGGCAAAGAGAAGAG
TGGTGCAGAGAGAAAAAAGA---GCAGTGGGA---ATAGGAGCTTTGTTCCTTGGGTTCTTGGGAGCAGC
AGGAAGCACTATGGGCGCAGCGGCAGTGACGCTGACGGTACAGGCCAGACTATTATTGTCTGGTATAGTG
CAACAGCAGAACAATTTGCTGAGGGCTATTGAGGCGCAACAGCATCTGTTGCAACTCACAGTCTGGGGCA
TCAAGCAGCTCCAGGCAAGAGTCCTGGCTGTGGAAAGATACCTAAAGGATCAACAGCTCCTGGGGATTTG
GGGATGCTCTGGAAAACTCATTTGCACCACTGCAGTGCCTTGGAATATTAGTTGGAGTAATAAATCTCAT
GATGAGATCTGGCATAATATGACCTGGATGGAGTGGGAAAGAGAAATCGACAATTACACAAACGTAATAT
ACAACTTAATTGAAGAATCGCAGAACCAACAAGAAAAGAATGAACAAGAATTATCAGAATTAGATAAATG
GGCAAGTTTGTGGAATTGGTTTGAAATAACAAAATGGCTGTGGTATATAAAAATATTCATAATGATAGTA
GGAGGCTTGGTAGGTTTAAGAATAGTTTTTGCTGTACTTGCTATAGTGAATAGAGTTAGGCAGGGATACT
CACCATTGTCGTTTCAGACCCTCCTCCCAGCCTCGAGGGGACCCGACAGGCCCGAAGGAATCGAAGAAGA
AGGTGGAGAGAGAGACAGAGACAGATCCGGTCGATTAGTGAACGGATTCTTAGCACTTATCTGGGTCGAT
CTGCGGAGCCTGTGCCTCTTCAGCTACCACCGCTTGAGAGACTTACTCTTGATTGTAACGAGGATTGTGG
AACTTCTGGGACGCAGGGGGTGGGAAATCCTCAAATATTGGTGGAATCTCCTACAGTATTGGAGTCAGGA
ACTAAAGAATAGTGCTGTTAGCTTGCTCAATACTACAGCCATAGCAGTAGCTGAGGGGACAGATAGGGTT
ATAGAAGTATTACAAAGAGCTTGTAGAGCTATCCTCCACGTACCTAGAAGAATAAGACAGGGCTTTGAAA
GGGCTTTGCTA---
>HM469976 
ATGAGAGTGACGGAGATCAGGAAGAATTATCAGCAC---TTG---------TGGAAATGGGGCACG----
-----------------ATGCTCCTTGGGATGTTAATGATCTGTAAAGCT---GCAGAAAATTTGTGGGT
CACAGTTTATTATGGGGTACCTGTGTGGAAAGAAGCAACCACCACTCTATTTTGTGCCTCAGATGCTAAA
GCGTATGATACAGAGGTACATAATGTTTGGGCCACACATGCCTGTGTACCCACAGACCCCAACCCACAAG
AAGTAGAACTGAAG---AATGTGACAGAAAATTTTAACATGTGGAAAAATAACATGGTAGACCAAATGCA
TGAGGATATAATTAGTTTATGGGATCAAAGCCTAAAGCCATGTGTAAAATTAACCCCACTCTGTGTTACT
TTAAATTGC------------------ACTGAT---TATGGGAATGAT---------AATAAT-------
-----------AGTAGT------GCT---ACTAAC---------------------CCCACT------AG
TAGTAGCGGGGGAATGGAG---GGGAGAGGAGAAATAAAAAATTGCTCTTTCAATATCACCACAAGCATA
AGAGATAAGGTGCAGAAAGAATATGCACTTTTTTATAGTCTTGATGTAATACCAATA---AAA------G
AT------------------------GATAAT---------------------ACTAGCTATATGTTGAG
AAGTTGTAAAACCTCAGTCATTACACAGGCCTGTCCAAAGGTATCCTTTGAGCCAATTCCCATACATTAT
TGTGCCCCGGCTGGTTTTGCGATTCTAAAGTGTAATGATAAAAAGTTCAATGGAAAAGGACCATGTACAA
ATGTCAGCACAGTACAATGTACACATGGAATTAGGCCAGTAGTATCAACTCAACTGCTGTTAAATGGCAG
TCTAGCAGAAGAAGAGGTAGTAATTAGATCAGACAATTTCTCGGACAATGCTAAAGTCATAATAGTACAT
CTGAATGAATCTGTAGAAATTAATTGTACAAGACTCAACAACAATACAAGGAGAAAAATACATGTAGGAC
ATGTAGGACCAGGCAGAGCAATTTATACAACAGGA---ATAATAGGAAAAATAAGACAAGCACATTGTAA
CATTAGTAGAGCAAAATGGAATAACACTTTAAAACAGATAGTTACAAAATTAAGAGAACAATTTGGGAAT
AAA---ACAATAGTCTTTAATCAATCCTCAGGAGGGGACCCAGAAATTGTAATGCACAGTTTTAATTGTG
GAGGGGAATTTTTCTACTGTAATTCAACACAACTGTTTAATAGTACTTGGAAT---------------GA
TACTGCATGGGCA---GATAACACTGAAGGAAATGAAAATGACACA------------------ATCACA
CTCCCATGCAGAATAAAACAAATTATAAACATGTGGCAGAAAGTAGGAAAAGCAATGTATGCCCCTCCCA
TCAGAGGACAAATTAGATGTTCATCAAATATTACAGGGCTGATATTAACAAGAGATGGTGGTATTAAC--
-------CAGACCAACACCACCGAGATCTTCAGGCCTGGAGGAGGAGATATGAAGGACAATTGGAGAAGT
GAATTATATAAATATAAAGTAGTACAAATTGAACCATTAGGAGTAGCACCCACCAAGGCAAAGAGAAGAG
TGGTGCAGAGAGAAAAAAGA---GCAGTGGGA---ATAGGAGCTGTGTTCCTTGGGTTCTTGGGAGCAGC
AGGAAGCACTATGGGCGCAGCGTCAATAACGCTGACGGTACAGGCCAGACAATTATTGTCTGGTATAGTG
CAACAGCAGAACAATTTGCTGAGGGCTATTGAGGCGCAACAGCATCTGTTGCAACTCACAGTCTGGGGCA
TCAAGCAGCTCCAAGCAAGAGTCCTGGCTGTGGAAAGATACCTAAGGGATCAACAGCTCCTGGGGATTTG
GGGTTGCTCTGGAAAACTCATTTGCACCACTGCTGTGCCTTGGAATACTAGTTGGAGTAATAAATCTCTG
AGTCAGATTTGGGATAACATGACCTGGATGCAGTGGGAAAGGGAAATTGATAATTACACAAGCTTAATAT
ACAATTTAATTGAAGAATCGCAAAACCAACAAGAAAAGAATGAACAAGAATTATTGGAATTAGATAACTG
GGCAAGTTTGTGGAATTGGTTTAGCATAACAAATTGGCTGTGGTATATAAAAATATTCATAATGATAGTA
GGAGGCTTGGTAGGTTTAAGAATAGTTTTTGCTGTACTTTCTATAGGGAATAGAGTTAGGCAGGGATACT
CACCATTATCGTTTCAGACCCGCCTCCCAGCCAGGAGGGGACCCGACAGGCCCGAAGGAATCGAAGAAGA
AGGTGGAGAGAGAGACAGAGACAGATCCGGTCAATTAGTGGATGGATTCTTAGCAATTATCTGGGTCGAC
CTGCGGAGCCTGTGCCTCTTCAGCTACCACCGCTTGAGAGACTTACTCTTGATTGTAACGAGGATTGTGG
AACTTCTGGGACGCAGAGGGTGGSAAGCCCTCAAATATTGGTGGAATCTCCTACAGTATTGGATTCAGGA
ACTAAAGAATAGTGCTGTTAGCTTGCTCAACGCCACAGCTATAGCAGTAGCTGAGGGGACTGATAGGGTT
ATAGAAGTATTACAAAGAGCTTGTAGAGCTATTCTCCACATACCTAGAAGAATAAGACAGGGCTTGGAAA
GGGCTTTGCAA---
>HM469977 
ATGAGAGTGACGGAGATCAGGAAGAATTATCAGCAC---TTG---------TGGAAATGGGGCACG----
-----------------ATGCTCCTTGGGATGTTAATGATCTGTAAAGCT---GCAGAAAATTTGTGGGT
CACAGTTTATTATGGGGTACCTGTGTGGAAAGAAGCAACCACCACTCTATTTTGTGCCTCAGATGCTAAA
GCGTATGATACAGAGGTACATAATGTTTGGGCCACACATGCCTGTGTACCCACAGACCCCAACCCACAAG
AAGTAGAACTGAAG---AATGTGACAGAAAATTTTAACATGTGGAAAAATAACATGGTAGACCAAATGCA
TGAGGATATAATTAGTTTATGGGATCAAAGCCTAAAGCCATGTGTAAAATTAACCCCACTCTGTGTTACT
TTAAATTGC------------------ACTGAT---TATGGGAATGATACTAACACC-------------
-----------AATAATAGTAGTGCT---ACTAAC---------------------CCCACT------AG
TAGTAGCGGGGGAATGGAG---GGGAGAGGAGAAATAAAAAATTGCTCTTTCAATATCACCACAAGCATA
AGAGATAAGGTGCAGAAAGAATATGCACTTTTTTATAGTCTTGATGTAATACCAATA---AAA------G
AT------------------------GATAAT---------------------ACTAGCTATATGTTGAG
AAGTTGTAAAACCTCAGTCATTACACAGGCCTGTCCAAAGGTATCCTTTGAGCCAATTCCCATACATTAT
TGTGCCCCGGCTGGTTTTGCGATTCTAAAGTGTAATGATAAAAAGTTCAATGGAAAAGGACCATGTACAA
ATGTCAGCACAGTACAATGTACACATGGAATTAGGCCAGTAGTATCAACTCAACTGCTGTTAAATGGCAG
TCTAGCAGAAGAAGAGGTAGTAATTAGATCAGACAATTTCTCGGACAATGCTAAAGTCATAATAGTACAT
CTGAATGAATCTGTAGAAATTAATTGTACAAGACTCAACAACAATACAAGGAGAAGTATACATGTAGGAC
ATGTAGGACCAGGCAGAGCAATTTATACAACAGGA---ATAATAGGAAAAATAAGACAAGCACATTGTAA
CATTAGTAGAGCAAAATGGAATAACACTTTAAAACAGATAGTTACAAAATTAAGAGAACAATTTGGGAAT
AAA---ACAATAGTCTTTAATCAATCCTCAGGAGGGGACCCAGAAATTGTAATGCACAGTTTTAATTGTG
GAGGGGAATTTTTCTACTGTAATTCAACACAACTGTTTAATAGTACTTGGAAT---------------GA
TACTGCATGGGCA---GATAACACTGAAGGAAATGAAAATGACACA------------------ATCACA
CTCCCATGCAGAATAAAACAAATTATAAACATGTGGCAGAAAGTAGGAAAAGCAATGTATGCCCCTCCCA
TCAGAGGACAAATTAGATGTTCATCAAATATTACAGGGCTGATATTAACAAGAGATGGTGGTATTAAC--
-------CAGACCAACACCACCGAGATCTTCAGGCCTGGAGGAGGAGATATGAAGGACAATTGGAGAAGT
GAATTATATAAATATAAAGTAGTACAAATTGAACCATTAGGAGTAGCACCCWCCAAGGCAAAGAGAAGAG
TGGTGCAGAGAGAAAAAAGA---GCAGTGGGA---ATAGGAGCTGTGTTCCTTGGGTTCTTGGGAGCAGC
AGGAAGCACTATGGGCGCAGCGTCAATGACGCTGACGGTACAGGCCAGACAATTATTGTCTGGTATAGTG
CAACAGCAGAACAATTTGCTGAGGGCTATTGAGGCGCAACAGCATCTGTTGCAACTCACAGTCTGGGGCA
TCAAGCAGCTCCAAGCAAGAGTCCTGGCTGTGGAAAGATACCTAAGGGATCAACAGCTCCTGGGGATTWG
GGGTTGCTCTGGAAAACTCATTTGCACCACTGCTGTGCCTTGGAATACTAGTTGGAGTAATAAATCTCTG
AGTCAGATTTGGGATAACATGACCTGGATGCAGTGGGAAAGGGAAATTGATAATTACACAAGCTTAATAT
ACAATTTAATTGAAGAATCGCAAAACCAACAAGAAAAGAATGAACAAGAATTATTGGAATTAGATAACTG
GGCAAGTTTGTGGAATTGGTTTAGCATAACAAATTGGCTGTGGTATATAAAAATATTCATAATGATAGTA
GGAGGCTTGGTAGGTTTAAGAATAGTTTTTGCTGTACTTTCTATAGTGAATAGAGTTAGGCAGGGATRCT
CACCATTATCGTTTCAGACCCGCCTCCCAGCCAGGAGGGGACCCGACAGGCCCGAAGGAATCGAAGAAGA
AGGTGGAGAGAGAGACAGAGACAGATCCGGTCAATTAGTGGATGGATTCTTAGCAATTATCTGGGTCGAC
CTGCGGAGCCTGTGCCTCTTCAGCTACCACCGCTTGAGAGACTTACTCTTGATTGTAACGAGGATTGTGG
AACTTCTGGGACGCAGAGGGTGGGAAGCCCTCAAATATTGGTGGAATCTCCTACAGTATTGGATTCAGGA
ACTAAAGAATAGTGCTGTTAGCTTGCTCAACGCCACAGCTATAGCAGTAGCTGAGGGGACTGATAGGGTT
ATAGAAGTATTACAAAGAGCTTGTAGAGCTATTCTCCACATACCTAGAAGAATAAGACAGGGCTTGGAAA
GGGCTTTGCAA---
>HM469978 
ATGAGAGTGACGGAGATCAGGAAGAATTATCAGCAC---TTG---------TGGAAATGGGGCACG----
-----------------ATGCTCCTTGGGATGTTAATGATCTGTAAAGCT---GCAGAAAATTTGTGGGT
CACAGTTTATTATGGGGTACCTGTGTGGAAAGAAGCAACCACCACTCTATTTTGTGCCTCAGATGCTAAA
GCGTATGATACAGAGGTACATAATGTTTGGGCCACACATGCCTGTGTACCCACAGACCCCAACCCACAAG
AAGTAGAACTGAAG---AATGTGACAGAAAATTTTAACATGTGGAAAAATAACATGGTAGACCAAATGCA
TGAGGATATAATTAGTTTATGGGATCAAAGCCTAAAGCCATGTGTAAAATTAACCCCACTCTGTGTTACT
TTAAATTGC------------------ACTGAT---TATGGGAATGAT---------------------A
ATAAT------AGTAGT------GCT---ACTAAC---------------------CCCACT------AG
TAGTAGCGGGGGAATGGAG---GGGAGAGGAGAAATAAAAAATTGCTCTTTCAATATCACCACAAGCATA
AGAGATAAGGTGCAGAAAGAATATGCACTTTTTTATAGTCTTGATGTAATACCAATA---AAA------G
AT------------------------GATAAT---------------------ACTAGCTATATGTTGAG
AAGTTGTAAAACCTCAGTCATTACACAGGCCTGTCCAAAGGTATCCTTTGAGCCAATTCCCATACATTAT
TGTGCCCCGGCTGGTTTTGCGATTCTAAAGTGTAATGATAAAAAGTTCAATGGAAAAGGACCATGTACAA
ATGTCAGCACAGTACAATGTACACATGGAATTAGGCCAGTAGTATCAACTCAACTGCTGTTAAATGGCAG
TCTAGCAGAAGAAGAGGTAGTAATTAGATCAGACAATTTCTCGGACAATGCTAAAGTCATAATAGTACAT
CTGAATGAATCTGTAGAAATTAATTGTACAAGACTCAACAACAATACAAGGAGAAAAATACATGTAGGAC
ATGTAGGACCAGGCAGAGCAATTTATACAACAGGA---ATAATAGGAAAAATAAGACAAGCACATTGTAA
CATTAGTAGAGCAAAATGGAATAACACTTTAAAACAGATAGTTACAAAATTAAGAGAACAATTTGGGAAT
AAA---ACAATAGTCTTTAATCAATCCTCAGGAGGGGACCCAGAAATTGTAATGCACAGTTTTAATTGTG
GAGGGGAATTTTTCTACTGTAATTCAACACAACTGTTTAATAGTACTTGGAAT---------------GA
TACTGCATGGGCA---GATAACACTGAAGGAAATGAAAATGACACA------------------ATCACA
CTCCCATGCAGAATAAAACAAATTATAAACATGTGGCAGAAAGTAGGAAAAGCAATGTATGCCCCTCCCA
TCAGAGGACAAATTAGATGTTCATCAAATATTACAGGGCTGATATTAACAAGAGATGGTGGTATTAAC--
-------CAGACCAACACCACCGAGATCTTCAGGCCTGGAGGAGGAGATATGAAGGACAATTGGAGAAGT
GAATTATATAAATATAAAGTAGTACAAATTGAACCATTAGGAGTAGCACCCACCAAGGCAAAGAGAAGAG
TGGTGCAGAGAGAAAAAAGA---GCAGTGGGA---ATAGGAGCTGTGTTCCTTGGGTTCTTGGGAGCAGC
AGGAAGCACTATGGGCGCAGCGTCAATGACGCTGACGGTACAGGCCAGACAATCATTGTCTGGTATAGTG
CAACAGCAGAACAATTTGCTGAGGGCTATTGAGGCGCAACAGCATCTGTTGCAACTCACAGTCTGGGGCA
TCAAGCAGCTCCAAGCAAGAGTCCTGGCTGTGGAAAGATACCTAAGGGATCAACAGCTCCTGGGGATTTG
GGGTTGCTCTGGAAAACTCATTTGCACCACTGCTGTGCCTTGGAATACTAGTTGGAGTAATAAATCTCTG
AGTCAGATTTGGGATAACATGACCTGGATGCAGTGGGAAAGGGAAATTGATAATTACACAAGCTTAATAT
ACAATTTAATTGAAGAATCGCAAAACCAACAAGAAAAGAATGAACAAGAATTATTGGAATTAGATAACTG
GGCAAGTTTGTGGAATTGGTTTAGCATAACAAATTGGCTGTGGTATATAAAAATATTCATAATGATAGTA
GGAGGCTTGGTAGGTTTAAGAATAGTTTTTGCTGTACTTTCTATAGTGAATAGAGTTAGGCAGGGATACT
CACCATTATCGTTTCAGACCCGCCTCCCAGCCAGGAGGGGACCCGACAGGCCCGAAGGAATCGAAGAAGA
AGGTGGAGAGAGAGACAGAGACAGATCCGGTCAATTAGTGGATGGATTCTTAGCAATTATCTGGGTCGAC
CTGCGGAGCCTGTGCCTCTTCAGCTACCACCGCTTGAGAGACTTACTCTTGATTGTAACGAGGATTGTGG
AACTTCTGGGACGCAGAGGGTGGGAAGCCCTCAAATATTGGTGGAATCTCCTACAGTATTGGATTCAGGA
ACTAAAGAATAGTGCTGTTAGCTTGCTCAACGCCACAGCTATAGCAGTAGCTGAGGGGACTGATAGGGTT
ATAGAAGTATTACAAAGAGCTTGTAGAGCTATTCTCCACATACCTAGAAGAATAAGACAGGGCTTGGAAA
GGGCTTTGCAA---
>GQ386783 
ATGAGAGTGACGGAGATCAGGAAGAATTATCAGCAC---TTG---------TGGAAATGGGGCACG----
-----------------ATGCTCCTTGGGATGTTAATGATCTGTAAAGCT---GCAGAAAATTTGTGGGT
CACAGTTTATTATGGGGTACCTGTGTGGAAAGAAGCAACCACCACTCTATTTTGTGCCTCAGATGCTAAA
GCGTATGATACAGAGGTACATAATGTTTGGGCCACACATGCCTGTGTACCCACAGACCCCAACCCACAAG
AAGTAGAACTGAAG---AATGTGACAGAAAATTTTAACATGTGGAAAAATAACATGGTAGACCAAATGCA
TGAGGATATAATTAGTTTATGGGATCAAAGCCTAAAGCCATGTGTAAAATTAACCCCACTCTGTGTTACT
TTAAATTGC------------------ACTGAT---TATGGGAATGATACTAACACC-------------
-----AATAATAGTAGT------GCT---ACTAAC---------------------CCCACT------AG
TAGTAGCGGGGGAATGGAG---GGGAGAGGAGAAATAAAAAATTGCTCTTTCAATATCACCACAAGCATA
AGAGATAAGGTGCAGAAAGAATATGCACTTTTTTATAGTCTTGATGTAATACCAATA---AAA------G
AT------------------------GATAAT---------------------ACTAGCTATATGTTGAG
AAGTTGTAAAACCTCAGTCATTACACAGGCCTGTCCAAAGGTATCCTTTGAGCCAATTCCCATACATTAT
TGTGCCCCGGCTGGTTTTGCGATTCTAAAGTGTAATGATAAAAAGTTCAATGGAAAAGGACCATGTACAA
ATGTCAGCACAGTACAATGTACACATGGAATTAGGCCAGTAGTATCAACTCAACTGCTGTTAAATGGCAG
TCTAGCAGAAGAAGAGGTAGTAATTAGATCAGACAATTTCTCGGACAATGCTAAAGTCATAATAGTACAT
CTGAATGAATCTGTAGAAATTAATTGTACAAGACTCAACAACAATACAAGGAGAAGTATACATGTAGGAC
ATGTAGGACCAGGCAGAGCAATTTATACAACAGGA---ATAATAGGAAAAATAAGACAAGCACATTGTAA
CATTAGTAGAGCAAAATGGAATAACACTTTAAAACAGATAGTTACAAAATTAAGAGAACAATTTGGGAAT
AAA---ACAATAGTCTTTAATCAATCCTCAGGAGGGGACCCAGAAATTGTAATGCACAGTTTTAATTGTG
GAGGGGAATTTTTCTACTGTAATTCAACACAACTGTTTAATAGTACTTGGAAT---------------GA
TACTGCATGGGCA---GATAACACTGAAGGAAATGAAAATGACACA------------------ATCACA
CTCCCATGCAGAATAAAACAAATTATAAACATGTGGCAGAAAGTAGGAAAAGCAATGTATGCCCCTCCCA
TCAGAGGACAAATTAGATGTTCATCAAATATTACAGGGCTGATATTAACAAGAGATGGTGGTATTAAC--
-------CAGACCAACACCACCGAGATCTTCAGGCCTGGAGGAGGAGATATGAAGGACAATTGGAGAAGT
GAATTATATAAATATAAAGTAGTACAAATTGAACCATTAGGAGTAGCACCCACCAAGGCAAAGAGAAGAG
TGGTGCAGAGAGAAAAAAGA---GCAGTGGGA---ATAGGAGCTGTGTTCCTTGGGTTCTTGGGAGCAGC
AGGAAGCACTATGGGCGCAGCGTCAATGACGCTGACGGTACAGGCCAGACAATTATTGTCTGGTATAGTG
CAACAGCAGAACAATTTGCTGAGGGCTATTGAGGCGCAACAGCATCTGTTGCAACTCACAGTCTGGGGCA
TCAAGCAGCTCCAAGCAAGAGTCCTGGCTGTGGAAAGATACCTAAGGGATCAACAGCTCCTGGGGATTTG
GGGTTGCTCTGGAAAACTCATTTGCACCACTGCTGTGCCTTGGAATACTAGTTGGAGTAATAAATCTCTG
AGTCAGATTTGGGATAACATGACCTGGATGCAGTGGGAAAGGGAAATTGATAATTACACAAGCTTAATAT
ACAATTTAATTGAAGAATCGCAAAACCAACAAGAAAAGAATGAACAAGAATTATTGGAATTAGATAACTG
GGCAAGTTTGTGGAATTGGTTTAGCATAACAAATTGGCTGTGGTATATAAAAATATTCATAATGATAGTA
GGAGGCTTGGTAGGTTTAAGAATAGTTTTTGCTGTACTTTCTATAGTGAATAGAGTTAGGCAGGGATACT
CACCATTATCGTTTCAGACCCGCCTCCCAGCCAGGAGGGGACCCGACAGGCCCGAAGGAATCGAAGAAGA
AGGTGGAGAGAGAGACAGAGACAGATCCGGTCAATTAGTGGATGGATTCTTAGCAATTATCTGGGTCGAC
CTGCGGAGCCTGTGCCTCTTCAGCTACCACCGCTTGAGAGACTTACTCTTGATTGTAACGAGGATTGTGG
AACTTCTGGGACGCAGAGGGTGGGAAGCCCTCAAATATTGGTGGAATCTCCTACAGTATTGGATTCAGGA
ACTAAAGAATAGTGCTGTTAGCTTGCTCAACGCCACAGCTATAGCAGTAGCTGAGGGGACTGATAGGGTT
ATAGAAGTATTACAAAGAGCTTGTAGAGCTATTCTCCACATACCTAGAAGAATAAGACAGGGCTTGGAAA
GGGCTTTGCAA---
>GQ386781 
ATGAGAGTGACGGAGATCAGGAAGAATTATCAGCAC---TTG---------TGGAAATGGGGCACG----
-----------------ATGCTCCTTGGGATGTTAATGATCTGTAAAGCT---GCAGAAAATTTGTGGGT
CACAGTTTATTATGGGGTACCTGTGTGGAAAGAAGCAACCACCACTCTATTTTGTGCCTCAGATGCTAAA
GCGTATGATACAGAGGTACATAATGTTTGGGCCACACATGCCTGTGTACCCACAGACCCCAACCCACAAG
AAGTAGAACTGAAG---AATGTGACAGAAAATTTTAACATGTGGAAAAATAACATGGTAGACCAAATGCA
TGAGGATATAATTAGTTTATGGGATCAAAGCCTAAAGCCATGTGTAAAATTAACCCCACTCTGTGTTACT
TTAAATTGC------------------ACTGAT---TATGGGAATGATACTAACACC-------------
-----------AATAATAGTAGTGCT---ACTAAC---------------------CCCACT------AG
TAGTAGCGGGGGAATGGAG---GGGAGAGGAGAAATAAAAAATTGCTCTTTCAATATCACCACAAGCATA
AGAGATAAGGTGCAGAAAGAATATGCACTTTTTTATAGTCTTGATGTAATACCAATA---AAA------G
AT------------------------GATAAT---------------------ACTAGCTATATGTTGAG
AAGTTGTAAAACCTCAGTCATTACACAGGCCTGTCCAAAGGTATCCTTTGAGCCAATTCCCATACATTAT
TGTGCCCCGGCTGGTTTTGCGATTCTAAAGTGTAATGATAAAAAGTTCAATGGAAAAGGACCATGTACAA
ATGTCAGCACAGTACAATGTACACATGGAATTAGGCCAGTAGTATCAACTCAACTGCTGTTAAATGGCAG
TCTAGCAGAAGAAGAGGTAGTAATTAGATCAGACAATTTCTCGGACAATGCTAAAGTCATAATAGTACAT
CTGAATGAATCTGTAGAAATTAATTGTACAAGACTCAACAACAATACAAGGAGAAGTATACATGTAGGAC
ATGTAGGACCAGGCAGAGCAATTTATACAACAGGA---ATAATAGGAAAAATAAGACAAGCACATTGTAA
CATTAGTAGAGCAAAATGGAATAACACTTTAAAACAGATAGTTACAAAATTAAGAGAACAATTTGGGAAT
AAA---ACAATAGTCTTTAATCAATCCTCAGGAGGGGACCCAGAAATTGTAATGCACAGTTTTAATTGTG
GAGGGGAATTTTTCTACTGTAATTCAACACAACTGTTTAATAGTACTTGGAAT---------------GA
TACTGCATGGGCA---GATAACACTGAAGGAAATGAAAATGACACA------------------ATCACA
CTCCCATGCAGAATAAAACAAATTATAAACATGTGGCAGAAAGTAGGAAAAGCAATGTATGCCCCTCCCA
TCAGAGGACAAATTAGATGTTCATCAAATATTACAGGGCTGATATTAACAAGAGATGGTGGTATTAAC--
-------CAGACCAACACCACCGAGATCTTCAGGCCTGGAGGAGGAGATATGAAGGACAATTGGAGAAGT
GAATTATATAAATATAAAGTAGTACAAATTGAACCATTAGGAGTAGCACCCACCAAGGCAAAGAGAAGAG
TGGTGCAGAGAGAAAAAAGA---GCAGTGGGA---ATAGGAGCTGTGTTCCTTGGGTTCTTGGGAGCAGC
AGGAAGCACTATGGGCGCAGCGTCAATGACGCTGACGGTACAGGCCAGACAATTATTGTCTGGTATAGTG
CAACAGCAGAACAATTTGCTGAGGGCTATTGAGGCGCAACAGCATCTGTTGCAACTCACAGTCTGGGGCA
TCAAGCAGCTCCAAGCAAGAGTCCTGGCTGTGGAAAGATACCTAAGGGATCAACAGCTCCTGGGGATTTG
GGGTTGCTCTGGAAAACTCATTTGCACCACTGCTGTGCCTTGGAATACTAGTTGGAGTAATAAATCTCTG
AGTCAGATTTGGGATAACATGACCTGGATGCAGTGGGAAAGGGAAATTGATAATTACACAAGCTTAATAT
ACAATTTAATTGAAGAATCGCAAAACCAACAAGAAAAGAATGAACAAGAATTATTGGAATTAGATAACTG
GGCAAGTTTGTGGAATTGGTTTAGCATAACAAATTGGCTGTGGTATATAAAAATATTCATAATGATAGTA
GGAGGCTTGGTAGGTTTAAGAATAGTTTTTGCTGTACTTTCTATAGTGAATAGAGTTAGGCAGGGATACT
CACCATTATCGTTTCAGACCCGCCTCCCAGCCAGGAGGGGGCCCGACAGGCCCGAAGGAATCGAAGAAGA
AGGTGGAGAGAGAGACAGAGACAGATCCGGTCAATTAGTGGATGGATTCTTAGCAATTATCTGGGTCGAC
CTGCGGAGCCTGTGCCTCTTCAGCTACCACCGCTTGAGAGACTTACTCTTGATTGTAACGAGGATTGTGG
AACTTCTGGGACGCAGAGGGTGGGAAGCCCTCAAATATTGGTGGAATCTCCTACAGTATTGGATTCAGGA
ACTAAAGAATAGTGCTGTTAGCTTGCTCAACGCCACAGCTATAGCAGTAGCTGAGGGGACTGATAGGGTT
ATAGAAGTATTACAAAGAGCTTGTAGAGCTATTCTCCACATACCTAGAAGAATAAGACAGGGCTTGGAAA
GGGCTTTGCAA---
>AF256207 
ATGAGAGTGACGGAGATCAGGAAGAATTATCAGCAC---TTG---------TGGAAATGGGGCACG----
-----------------ATGCTCCTTGGGATGTTAATGATCTGTAAAGCT---GCAGAAAATTTGTGGGT
CACAGTTTATTATGGGGTACCTGTGTGGAAAGAAGCAACCACCACTCTATTTTGTGCCTCAGATGCTAAA
GCGTATGATACAGAGGTACATAATGTTTGGGCCACACATGCCTGTGTACCCACAGACCCCAACCCACAAG
AAGTAGAACTGAAG---AATGTGACAGAAAATTTTAACATGTGGAAAAATAACATGGTAGACCAAATGCA
TGAGGATATAATTAGTTTATGGGATCAAAGCCTAAAGCCATGTGTAAAATTAACCCCACTCTGTGTTACT
TTAAATTGC------------------ACTGAT---TATGGGAATGATACTAACACC-------------
-----------AATAATAGTAGTGCT---ACTAAC---------------------CCCACT------AG
TAGTAGCGGGGGAATGGAG---GGGAGAGGAGAAATAAAAAATTGCTCTTTCAATATCACCACAAGCATA
AGAGATAAGGTGCAGAAAGAATATGCACTTTTTTATAGTCTTGATGTAATACCAATA---AAA------G
AT------------------------GATAAT---------------------ACTAGCTATATGTTGAG
AAGTTGTAAAACCTCAGTCATTACACAGGCCTGTCCAAAGGTATCCTTTGAGCCAATTCCCATACATTAT
TGTGCCCCGGCTGGTTTTGCGATTCTAAAGTGTAATGATAAAAAGTTCAATGGAAAAGGACCATGTACAA
ATGTCAGCACAGTACAATGTACACATGGAATTAGGCCAGTAGTATCAACTCAACTGCTGTTAAATGGCAG
TCTAGCAGAAGAAGAGGTAGTAATTAGATCAGACAATTTCTCGGACAATGCTAAAGTCATAATAGTACAT
CTGAATGAATCTGTAGAAATTAATTGTACAAGACTCAACAACAATACAAGGAGAAGTATACATGTAGGAC
ATGTAGGACCAGGCAGAGCAATTTATACAACAGGA---ATAATAGGAAAAATAAGACAAGCACATTGTAA
CATTAGTAGAGCAAAATGGAATAACACTTTAAAACAGATAGTTACAAAATTAAGAGAACAATTTGGGAAT
AAA---ACAATAGTCTTTAATCAATCCTCAGGAGGGGACCCAGAAATTGTAATGCACAGTTTTAATTGTG
GAGGGGAATTTTTCTACTGTAATTCAACACAACTGTTTAATAGTACTTGGAAT---------------GA
TACTGCATGGGCA---GATAACACTGAAGGAAATGAAAATGACACA------------------ATCACA
CTCCCATGCAGAATAAAACAAATTATAAACATGTGGCAGAAAGTAGGAAAAGCAATGTATGCCCCTCCCA
TCAGAGGACAAATTAGATGTTCATCAAATATTACAGGGCTGATATTAACAAGAGATGGTGGTATTAAC--
-------CAGACCAACACCACCGAGATCTTCAGGCCTGGAGGAGGAGATATGAAGGACAATTGGAGAAGT
GAATTATATAAATATAAAGTAGTACAAATTGAACCATTAGGAGTAGCACCCACCAAGGCAAAGAGAAGAG
TGGTGCAGAGAGAAAAAAGA---GCAGTGGGA---ATAGGAGCTGTGTTCCTTGGGTTCTTGGGAGCAGC
AGGAAGCACTATGGGCGCAGCGTCAATGACGCTGACGGTACAGGCCAGACAATTATTGTCTGGTATAGTG
CAACAGCAGAACAATTTGCTGAGGGCTATTGAGGCGCAACAGCATCTGTTGCAACTCACAGTCTGGGGCA
TCAAGCAGCTCCAAGCAAGAGTCCTGGCTGTGGAAAGATACCTAAGGGATCAACAGCTCCTGGGGATTTG
GGGTTGCTCTGGAAAACTCATTTGCACCACTGCTGTGCCTTGGAATACTAGTTGGAGTAATAAATCTCTG
AGTCAGATTTGGGGTAACATGACCTGGATGCAGTGGGAAAGGGAAATTGATAATTACACAAGCTTAATAT
ACAATTTAATTGAAGAATCGCAAAACCAACAAGAAAAGAATGAACAAGAATTATTGGAATTAGATAACTG
GGCAAGTTTGTGGAATTGGTTTAGCATAACAAATTGGCTGTGGTATATAAAAATATTCATAATGATAGTA
GGAGGCTTGGTAGGTTTAAGAATAGTTTTTGCTGTACTTTCTATAGTGAATAGAGTTAGGCAGGGATACT
CACCATTATCGTTTCAGACCCGCCTCCCAGCCAGGAGGGGACCCGACAGGCCCGAAGGAATCGAAGAAGA
AGGTGGAGAGAGAGACAGAGACAGATCCGGTCAATTAGTGGATGGATTCTTAGCAATTATCTGGGTCGAC
CTGCGGAGCCTGTGCCTCTTCAGCTACCACCGCTTGAGAGACTTACTCTTGATTGTAACGAGGATTGTGG
AACTTCTGGGACGCAGAGGGTGGGAAGCCCTCAAATATTGGTGGAATCTCCTACAGTATTGGATTCAGGA
ACTAAAGAATAGTGCTGTTAGCTTGCTCAACGCCACAGCTATAGCAGTAGCTGAGGGGACTGATAGGGTT
ATAGAAGTATTACAAAGAGCTTGTAGAGCTATTCTCCACATACCTAGAAGAATAAGACAGGGCTTGGAAA
GGGCTTTGCAA---
>GQ386791 
ATGAGAGTGACGGAGATCAGGAAGAATTATCAGCAC---TTG---------TGGAAATGGGGCACG----
-----------------ATGCTCCTTGGGATGTTAATGATCTGTAAAGCT---GCAGAAAATTTGTGGGT
CACAGTTTATTATGGGGTACCTGTGTGGAAAGAAGCAACCACCACTCTATTTTGTGCCTCAGATGCTAAA
GCGTATGATACAGAGGTACATAATGTTTGGGCCACACATGCCTGTGTACCCACAGACCCCAACCCACAAG
AAGTAGAACTGAAG---AATGTGACAGAAAATTTTAACATGTGGAAAAATAACATGGTAGACCAAATGCA
TGAGGATATAATTAGTTTATGGGATCAAAGCCTAAAGCCATGTGTAAAACTAACCCCACTCTGTGTTACT
TTAAATTGC------------------ACTGAT---TATGGGAATGATACTAACACC-------------
-----------AATAATAGTAGTGCT---ACTAAC---------------------CCCACT------AG
TAGTAGCGGGGGAATGGGG---GGGAGAGGAGAAATAAAAAATTGCTCTTTCAATATCACCACAAGCATA
AGAGATAAGGTGCAGAAAGAATATGCACTTTTTTATAGTCTTGATGTAATACCAATA---AAA------G
AT------------------------GATAAT---------------------ACTAGATATATGTTGAG
AAGTTGTAACACCTCAGTCATTACACAGGCTTGTCCAAAGGTATCCTTTGAGCCAATTCCCATACATTAT
TGTGCCCCGGCTGGTTTTGCGATTCTAAAGTGTAATGATAAAAAGTTCAATGGAAAAGGACCATGTACAA
ATGTCAGCACAGTACAATGTACACATGGAATTAGGCCAGTAGTATCAACTCAACTGCTGTTAAATGGCAG
TCTAGCAGAAGAAGAGGTAGTAATTAGATCAGACAATTTCTCGGACAATGCTAAAGTCATAATAGTACAT
CTGAATGAATCTGTAGAAATTAATTGTACAAGACTCAACAACAATACAAGGAGAAGTATACATGTAGGAC
ATGTAGGACCAGGCAGAGCAATTTATACAACAGGA---ATAATAGGAAAAATAAGACAAGCACATTGTAA
CATTAGTAGAGCAAAATGGAATAACACTTTAAAACATATAGTTACAAAATTAAGAGAACAATTTGGGAAT
AAA---ACAATAGTCTTTAATCAATCCTCAGGAGGGGACCCAGAAATTGTAATGCACAGTTTTAATTGTG
GAGGAGAATTTTTCTACTGTAATTCAACACAACTGTTTAACAGTACTTGGAAT---------------GG
TACTGCATGGTCA---AATAACACTGAAGGAAATGAAAATGACACA------------------ATCACA
CTCCCATGCAGAATAAAACAAATTATAAACATGTGGCAGGAAGTAGGAAAAGCAATGTATGCCCCTCCCA
TCAAAGGACAAATTAGATGTTCATCAAATATTACAGGGCTGATATTAACAAGAGATGGTGGTATTAAC--
-------CAGACCAACACCACCGAGATTTTCAGGCCTGGAGGAGGAAATATGAAGGACAATTGGAGAAGT
GAATTATATAAATATAAAGTAGTAAAAATTGAACCATTAGGAGTAGCACCCACCAAGGCAAAGAGAAGAG
TGGTGCAAAGAGAAAAAAGA---GCAGTGGGAATAATAGGAGCTATGCTCCTTGGGTTCTTGGGAGCAGC
AGGAAGCACTATGGGCGCAGCGTCAATGACGCTGACGGTACAGGCCAGACAATTATTGTCTGGTATAGTG
CAACAGCAGAACAATTTGCTGAGGGCTATTGAGGCGCAACAGCATCTGTTGCAACTCACAGTCTGGGGCA
TCAAGCAGCTCCAAGCAAGAGTCCTGGCTGTGGAAAGATACCTAAGGGATCAACAGCTCCTGGGGATTTG
GGGTTGCTCTGGAAAATTCATTTGCACCACTGCTGTGCCTTGGAATACTAGTTGGAGTAATAAATCTCTG
AATCAGATTTGGGATAACATGACCTGGATGCAGTGGGAAAGGGAAATTGATAATTACACAAGCTTAATAT
ACACCTTAATTGAAGAATCGCAAAACCAACAAGAAAAGAATGAACAAGAGTTATTGGAATTAGATAACTG
GGCAAGTTTGTGGAATTGGTTTAGCATAACAAATTGGCTGTGGTATATAAAAATATTCATAATGATAGTA
GGAGGCTTGGTAGGTTTAAGAATAGTTTTTACTGTACTTTCTATAGTAAATAGAGTTAGGCAGGGATACT
CACCATTGTCGTTTCAGACCCGCCTCCCAGCCAGGAGGGGACCCGACAGGCCCGAAGGAATCGAAGAAGA
AGGTGGAGAGAGAGACAGAGACAGATCCGGTCAATTAGTGGATGGATTCTTAGCAATTATCTGGGTCGAC
CTGCGGAGCCTGTGCCTCTTCAGCTACCACCGCTTGAGAGACTTACTCTTGATTGTGACGAGGATTGTGG
AACTTCTGGGACGCAGGGGGTGGGAAGCCCTCAAATATTGGTGGAATCTCCTACAATATTGGATTCAGGA
ACTAAAGAATAGTGCTGTTAGCTTGCTCAACGCCACAGCCATAGCAGTAGCTGAGGGGACTGATAGGGTT
ATAGAAGTATTACAAAGAGCTTTTAGAGCTATTCTCCACATACCTAGAAGAATAAGACAGGGCTTGGAAA
GGGCTTTGCAA---
>AF256209 
ATGAGAGTGACGGAGATCAGGAAGAATTATCAGCAC---TTG---------TGGAAATGGGGCACG----
-----------------ATGCTCCTTGGGATGTTAATGATCTGTAAAGCT---GCAGAAAATTTGTGGGT
CACAGTTTATTATGGGGTACCTGTGTGGAAAGAAGCAACCACCACTCTATTTTGTGCCTCAGATGCTAAA
GCGTATGATACAGAGGTACATAATGTTTGGGCCACACATGCCTGTGTACCCACAGACCCCAACCCACAAG
AAGTAGAACTGAAG---AATGTGACAGAAAATTTTAACATGTGGAAAAATAACATGGTAGACCAAATGCA
TGAGGATATAATTAGTTTATGGGATCAAAGCCTAAAGCCATGTGTAAAATTAACCCCACTCTGTGTTACT
TTAAATTGC------------------ACTGAT---TATGGGAATGATACTAACACC-------------
-----------AATAATAGTAGTGCT---ACTAAC---------------------CCCACT------AG
TAGTAGCGGGGGAATGGAG---GGGAGAGGAGAAATAAAAAATTGCTCTTTCAATATCACCACAAGCATA
AGAGATAAGGTGCAGAAAGAATATGCACTTTTTTATAGTCTTGATGTAATACCAATA---AAA------G
AT------------------------GATAAT---------------------ACTAGATATATGTTGAG
AAGTTGTAACACCTCAGTCATTACACAGGCTTGTCCAAAGGTATCCTTTGAGCCAATTCCCATACATTAT
TGTGCCCCGGCTGGTTTTGCGATTCTAAAGTGTAATGATAAAAAGTTCAATGGAAAAGGACCATGTACAA
ATGTCAGCACAGTACAATGTACACATGGAATTAGGCCAGTAGTATCAACTCAACTGCTGTTAAATGGCAG
TCTAGCAGAAGAAGAGGTAGTAATTAGATCAGACAATTTCTCGGACAATGCTAAAGTCATAATAGTACAT
CTGAATGAATCTGTAGAAATTAATTGTACAAGACTCAACAACAATACAAGGAGAAGTATACATGTAGGAC
ATGTAGGACCAGGCAGAGCAATTTATACAACAGGA---ATAATAGGAAAAATAAGACAAGCACATTGTAA
CATTAGTAGAGCAAAATGGAATAACACTTTAAAACATATAGTTACAAAATTAAGAGAACAATTTGGGAAT
AAA---ACAATAGTCTTTAATCAATCCTCAGGAGGGGACCCAGAAATTGTAATGCACAGTTTTAATTGTG
GAGGAGAATTTTTCTACTGTAATTCAACACAACTGTTTAACAGTACTTGGAAT---------------GG
TACTGCATGGTCA---AATAACACTGAAGGAAATGAAAATGACACA------------------ATCACA
CTCCCATGCAGAATAAAACAAATTATAAACATGTGGCAGGAAGTAGGAAAAGCAATGTATGCCCCTCCCA
TCAAAGGACAAATTAGATGTTCATCAAATATTACAGGGCTGATATTAACAAGAGATGGTGGTATTAAC--
-------CAGACCAACACCACCGAGATTTTCAGGCCTGGAGGAGGAAATATGAAGGACAATTGGAGAAGT
GAATTATATAAATATAAAGTAGTAAAAATTGAACCATTAGGAGTAGCACCCACCAAGGCAAAGAGAAGAG
TGGTGCAAAGAGAAAAAAGA---GCAGTGGGAATAATAGGAGCTATGCTCCTTGGGTTCTTGGGAGCAGC
AGGAAGCACTATGGGCGCAGCGTCAATGACGCTGACGGTACAGGCCAGACAATTATTGTCTGGTATAGTG
CAACAGCAGAACAATTTGCTGAGGGCTATTGAGGCGCAACAGCATCTGTTGCAACTCACAGTCTGGGGCA
TCAAGCAGCTCCAAGCAAGAGTCCTGGCTGTGGAAAGATACCTAAGGGATCAACAGCTCCTGGGGATTTG
GGGTTGCTCTGGAAAATTCATTCGCACCACTGCTGTGCCTTGGAATACTAGTTGGAGTAATAAATCTCTG
AATCAGATTTGGGATAACATGACCTGGATGCAGTGGGAAAGGGAAATTGATAATTACACAAGCTTAATAT
ACACCTTAATTGAAGAATCGCAAAACCAACAAGAAAAGAATGAACAAGAGTTATTGGAATTAGATAACTG
GGCAAGTTTGTGGAATTGGTTTAGCATAACAAATTGGCTGTGGTATATAAAAATATTCATAATGATAGTA
GGAGGCTTGGTAGGTTTAAGAATAGTTTTTACTGTACTTTCTATAGTAAATAGAGTTAGGCAGGGATACT
CACCATTGTCGTTTCAGACCCGCCTCCCAGCCAGGAGGGGACCCGACAGGCCCGAAGGAATCGAAGAAGA
AGGTGGAGAGAGAGACAGAGACAGATCCGGTCAATTAGTGGATGGATTCTTAGCAATTATCTGGGTCGAC
CTGCGGAGCCTGTGCCTCTTCAGCTACCACCGCTTGAGAGACTTACTCTTGATTGTGACGAGGATTGTGG
AACTTCTGGGACGCAGGGGGTGGGAAGCCCTCAAATATTGGTGGAATCTCCTACAATATTGGATTCAGGA
ACTAAAGAATAGTGCTGTTAGCTTGCTCAACGCCACAGCCATAGCAGTAGCTGAGGGGACTGATAGGGTT
ATAGAAGTATTACAAAGAGCTTTTAGAGCTATTCTCCACATACCTAGAAGAATAAGACAGGGCTTGGAAA
GGGCTTTGCAA---
>AF256210 
ATGAGAGTGACGGAGATCAGGAAGAATTATCAGCAC---TTG---------TGGAAATGGGGCACG----
-----------------ATGCTCCTTGGGATGTTAATGATCTGTAAAGCT---GCAGAAAATTTGTGGGT
CACAGTTTATTATGGGGTACCTGTGTGGAAAGAAGCAACCACCACTCTATTTTGTGCCTCAGATGCTAAA
GCGTATGATACAGAGGTACATAATGTTTGGGCCACACATGCCTGTGTACCCACAGACCCCAACCCACAAG
AAGTAGAACTGAAG---AATGTGACAGAAAATTTTAACATGTGGAAAAATAACATGGTAGACCAAATGCA
TGAGGATATAATTAGTTTATGGGATCAAAGCCTAAAGCCATGTGTAAAACTAACCCCACTCTGTGTTACT
TTAAATTGC------------------ACTGAT---TATGGGAATGATACTAACACC-------------
-----------AATAATAGTAGTGCT---ACTAAC---------------------CCCACT------AG
TAGTAGCGGGGGAATGGGG---GGGAGAGGAGAAATAAAAAATTGCTCTTTCAATATCACCACAAGCATA
AGAGATAAGGTGCAGAAAGAATATGCACTTTTTTATAGTCTTGATGTAATACCAATA---AAA------G
AT------------------------GATAAT---------------------ACTAGATATATGTTGAG
AAGTTGTAACACCTCAGTCATTACACAGGCTTGTCCAAAGGTATCCTTTGAGCCAATTCCCATACATTAT
TGTGCCCCGGCTGGTTTTGCGATTCTAAAGTGTAATGATAAAAAGTTCAATGGAAAAGGACCATGTACAA
ATGTCAGCACAGTACAATGTACACATGGAATTAGGCCAGTAGTATCAACTCAACTGCTGTTAAATGGCAG
TCTAGCAGAAGAAGAGGTAGTAATTAGATCAGACAATTTCTCGGACAATGCTAAAGTCATAATAGTACAT
CTGAATGAATCTGTAGAAATTAATTGTACAAGACTCAACAACAATACAAGGAGAAGTATACATGTAGGAC
ATGTAGGACCAGGCAGAGCAATTTATACAACAGGA---ATAATAGGAAAAATAAGACAAGCACATTGTAA
CATTAGTAGAGCAAAATGGAATAACACTTTAAAACATATAGTTACAAAATTAAGAGAACAATTTGGGAAT
AAA---ACAATAGTCTTTAATCAATCCTCAGGAGGGGACCCAGAAATTGTAATGCACAGTTTTAATTGTG
GAGGAGAATTTTTCTACTGTAATTCAACACAACTGTTTAACAGTACTTGGAAT---------------GG
TACTGCATGGTCA---AATAACACTGAAGGAAATGAAAATGACACA------------------ATCACA
CTCCCATGCAGAATAAAACAAATTATAAACATGTGGCAGGAAGTAGGAAAAGCAATGTATGCCCCTCCCA
TCAAAGGACAAATTAGATGTTCATCAAATATTACAGGGCTGATATTAACAAGAGATGGTGGTATTAAC--
-------CAGACCAACACCACCGAGATTTTCAGGCCTGGAGGAGGAAATATGAAGGACAATTGGAGAAGT
GAATTATATAAATATAAAGTAGTAAAAATTGAACCATTAGGAGTAGCACCCACCAAGGCAAAGAGAAGAG
TGGTGCAAAGAGAAAAAAGA---GCAGTGGGAATAATAGGAGCTATGCTCCTTGGGTTCTTGGGAGCAGC
AGGAAGCACTATGGGCGCAGCGTCAATGACGCTGACGGTACAGGCCAGACAATTATTGTCTGGTATAGTG
CAACAGCAGAACAATTTGCTGAGGGCTATTGAGGCGCAACAGCATCTGTTGCAACTCACAGTCTGGGGCA
TCAAGCAGCTCCAAGCAAGAGTCCTGGCTGTGGAAAGATACCTAAGGGATCAACAGCTCCTGGGGATTTG
GGGTTGCTCTGGAAAATTCATTCGCACCACTGCTGTGCCTTGGAATACTAGTTGGAGTAATAAATCTCTG
AATCAGATTTGGGATAACATGACCTGGATGCAGTGGGAAAGGGAAATTGATAATTACACAAGCTTAATAT
ACACCTTAATTGAAGAATCGCAAAACCAACAAGAAAAGAATGAACAAGAGTTATTGGAATTAGATAACTG
GGCAAGTTTGTGGAATTGGTTTAGCATAACAAATTGGCTGTGGTATATAAAAATATTCATAATGATAGTA
GGAGGCTTGGTAGGTTTAAGAATAGTTTTTACTGTACTTTCTATAGTAAATAGAGTTAGGCAGGGATACT
CACCATTGTCGTTTCAGACCCGCCTCCCAGCCAGGAGGGGACCCGACAGGCCCGAAGGAATCGAAGAAGA
AGGTGGAGAGAGAGACAGAGACAGATCCGGTCAATTAGTGGATGGATTCTTAGCAATTATCTGGGTCGAC
CTGCGGAGCCTGTGCCTCTTCAGCTACCACCGCTTGAGAGACTTACTCTTGATTGTGACGAGGATTGTGG
AACTTCTGGGACGCAGGGGGTGGGAAGCCCTCAAATATTGGTGGAATCTCCTACAATATTGGATTCAGGA
ACTAAAGAATAGTGCTGTTAGCTTGCTCAACGCCACAGCCATAGCAGTAGCTGAGGGGACTGATAGGGTT
ATAGAAGTATTACAAAGAGCTTTTAGAGCTATTCTCCACATACCTAGAAGAATAAGACAGGGCTTGGAAA
GGGCTTTGCAA---
>DQ854716 
ATGAGAGTGATGGAGATCAGGAAGAATTATCAGCAC---TTG---------TGGAAATGGGGCACG----
-----------------ATGCTCCTTGGGATGTTAATGATCTGTAAAGCT---GCAGAAAATTTGTGGGT
CACAGTTTATTATGGGGTACCTGTGTGGAAAGAAGCAACCACCACTCTATTTTGTGCCTCAGATGCTAAA
GCGTATGATACAGAGGTACATAATGTTTGGGCCACACATGCCTGTGTACCCACAGCCCCCAACCCACAAG
AAGTAGAACTGAAG---AATGTGACAGAAAATTTTAACATGTGGAAAAATAACATGGTAGACCAAATGCA
TGAGGATATAATTAGTTTATGGGATCAAAGCCTAAAGCCATGTGTAAAATTAACCCCACTCTGTGTTACT
TTAAATTGC------------------ACTGAT---TATGGGAATGATACTAACACC-------------
-----AATAATAGTAAT------GCT---ACTAAC---------------------CCCACT------AG
TAGCAGCGGGGGAATGGAG---GGGAGAGGAGAAATAAAAAATTGCTCTTTCAATATCACCACAAGCATA
AGAGATAAGGTGCAGAAAGAATATGCACTTTTTTATAGTCTTGATGTAATACCAATA---AAA------G
AT------------------------GATAAT---------------------ACTAGCTATATGTTGAG
AAGTTGTAACACCTCAGTCATTACACAGGCCTGTCCAAAGGTATCCTTTGAGCCAATTCCCATACATTAT
TGTGCCCCGGGTGGTTTTGCGATTCTAAAGTGTAATGATAAAAAGTTCAATGGAAAAGGACCATGTACAA
ATGTCAGCACAGTACAATGTACACATGGAATTAGGCCAGTAGTATTAACTCAACTGGTGTTAAATGGCAG
TCTAGCAGAAGAAGAGGTAGTAATTAGATCAGACAATTTCTCGGACAATGCTAAAAACATAATAGTACAT
CTGAATGAATCTGTAGAAATTAATTGTACAAGACTCAACAACAATACAAGGAGAAGTATACATGTAGGAC
ATGTAGGACCAGGCAGAGCAATTTATACAACAGGA---ATAATAGGAAAGATAAGACAAGCACATTGTAA
CATTAGTAGAGCAAAATGGAATAACACTTTAAAACAGATAGTTACAAAATTAAGAGAACAATTTAAGAAT
AAA---ACAATAGTCTTTAATCAATCCTCAGGAGGGGACCCAGAAATTGTAATGCACAGTTTTAATTGTG
GAGGGGAATTTTTCTACTGTAATTCAACACAACTGTTTAACAGTACTTGGAAT---------------GG
TACTGCATGGTCA---AATAACACTGAAGGAAATGAAAATGACACA------------------ATCACA
CTCCCATGCAGAATAAAACAAATTATAAACATGTGGCAGGAAGTAGGAAAAGCAATGTATGCCCCTCCCA
TCAGAGGACAAATTAGATGTTCATCAAATATTACAGGGCTGATATTAACAAGAGATGGTGGTATTAAC--
-------CAGACCAACACCACCGAAATCTTCAGGCCTGGAGGAGGAGATATGAGGGACAATTGGAGAAGT
GAATTATATAAATATAAAGTAGTAAAAATTGAACCATTAGGAATAGCACCCACCAAGGCAAAGAGAAGAG
TGGTGCAGAGAGAAAAAAGA---GCAGTGGGAATAATAGGAGCTATGCTCCTTGGGTTCTTGGGAGCAGC
AGGAAGCACTATGGGCGCAGCGTCAATGACGCTGACGGTACAGGCCAGACAATTATTGTCTGGTATAGTG
CAACAGCAGAACAATTTGCTGAGGGCTATTGAGGCGCAACAGCATCTGTTGCAACTCACAGTCTGGGGCA
TCAAGCAGCTCCAAGCAAGAGTCCTGGCTGTGGAAAGATACCTAAGGGATCAACAGCTCCTGGGGATTTG
GGGTTGCTCTGGAAAACTCATTTGCACCACTGCTGTGCCTTGGAATACTAGTTGGAGTAATAAATCTCTG
AATCAGATTTGGGATAACATGACCTGGATGCAGTGGGAAAGGGAAATTGATAATTACACAAGCTTAATAT
ACACCTTAATTGAAGAATCGCAAAACCAACAAGAAAAGAATGAACAAGAATTATTGGAATTAGATAATTG
GGCAAGTTTGTGGAATTGGTTTAGCATAACAAATTGGCTGTGGTATATAAAAATATTCATAATGATAGTA
GGAGGCTTGGTAGGTTTAAGAATAGTTTTTGTTGTACTTTCTATAGTGAATAGAGTTAGGCAGGGATACT
CACCATTGTCGTTTCAGACCCGCCTCCCAGCCAGGAGGGGACCCGACAGGCCCGAAGGAATCGAAGAAGA
AGGTGGAGAGAGAGACAGAGACAGATCCGGTCAATTAGTGGATGGATTCTTAGCAATTATCTGGGTCGAC
CTGCGGAGCCTGTGCCTCTTCAGCTACCACCGCTTGAGAGACTTACTCTTGATTGTAACGAGGATTGTGG
AACTTCTGGGACGCAGGGGGTGGGAAGCCCTCAAATATTGGTGGAATCTCCTACAGTATTGGATTCAGGA
ACTAAAGAATAGTGCTGTTAGCTTGCTCAACGCCACAGCCATAGCAGTAGCTGAGGGGACTGATAGGGTT
ATAGAAGTATTACAAAGAGCTTTTAGAGCTATTCTCCACATACCTAGAAGAATAAGACAGGGCTTGGAAA
GGGCTTTGCAA---
>DQ854715 
ATGAGAGTGACGGAGATCAGGAAGAATTATCAGCAC---TTG---------TGGAAATGGGGCACG----
-----------------ATGCTCCTTGGGATGTTAATGATCTGTAAAGCT---GCAGAAAATTTGTGGGT
CACAGTTTATTATGGGGTACCTGTGTGGAAAGAAGCAACCACCACTCTATTTTGTGCCTCAGATGCTAAA
GCGTATGATACAGAGGTACATAATGTTTGGGCCACACATGCCTGTGTACCCACAGACCCCAACCCACAAG
AAGTAGAACTGAAG---AATGTGACAGAAAATTTTAACATGTGGAAAAATAACATGGTAGACCAAATGCA
TGAGGATATAATTAGTTTATGGGATCAAAGCCTAAAGCCATGTGTAAAATTAACCCCACTCTGTGTTACT
TTAAATTGC------------------ACTGAT---TATGGGAATGATACTAACACC-------------
-----------AATAATAGTAGTGCT---ACTAAC---------------------ACCACT------AG
TAGTAGCGGGGGAATGGAG---GGGAGAGGAGAAATAAAAAATTGCTCTTTCAATATTACCACAAGCATA
AGAGATAAGGTGCAGAAAGAATATGCACTTTTTTATAGTCTTGATGTAATACCAATA---AAA------G
AT------------------------GAAAAT---------------------ACTAGCTATATGTTGAG
AAGTTGTAACACCTCAGTCATTACACAGGCCTGTCCAAAGGTATCCTTTGAGCCAATTCCCATACATTAT
TGTGCCCCGGCTGGTTTTGCGATTCTAAAGTGTAATGATAAAAAGTTCAATGGAAAAGGACCATGTACAA
ATGTCAGCACAGTACAATGTACACATGGAATTAGGCCAGTAGTATCAACTCAACTGCTGTTAAATGGCAG
TCTAGCAGAAAAAGAGGTGGTAATTAGATCAGACAATTTCTCGGACAATGCTAAAAACATAATAGTACAT
CTGAATGAATCTGTAGAAATTAATTGTACAAGACTCAACAACAATACAAGGAGAAGTATACATGTAGGAC
ATGTAGGACCAGGCAGAGCAATTTATACAACAGGA---ATAATAGGAAAAATAAGACAAGCACATTGTAA
CATTAGTAGAGCAAAATGGAATAACACTTTAAAACAGATAGTTACAAAATTAAGAGAACAATTTAAGAAT
AAA---ACAATAGTCTTTAATCAATCCTCAGGAGGGGACCCAGAAATTGTAATGCACAGTTTTAATTGTG
GAGGGGAATTTTTCTACTGTAATTCAACACAACTGTTTAACAGTACTTGGAAT---------------GG
TACTGCATGGTCA---AATAACACTGAAGGAAATGAAAATGACACA------------------ATCACA
CTCCCATGCAGAATAAAACAAATTATAAACATGTGGCAGGAAGTAGGAAAAGCAATGTATGCACCTCCCA
TCAGAGGACAAATTAGATGTTCATCAAATATTACAGGGCTGATATTAACAAGAGATGGTGGTATTAAC--
-------CAGACCAACACCACCGAGATCTTCAGGCCTGGAGGAGGAGATATGAAGGACAATTGGAGAAGT
GAATTATATAAATATAAAGTAGTAAAAATTGAACCATTAGGAGTAGCACCCACCAAGGCAAAGAGAAGAG
TGGTGCAAAGAGAAAAAAGA---GCAGTGGGAATAATAGGAGCTATGCTCCTTGGGTTCTTGGGAGCAGC
AGGAAGCACTATGGGCGCAGCGTCAATGACGCTGACGGTACAGGCCAGACAATTATTGTCTGGTATAGTG
CAACAGCAGAACAATTTGCTGAGGGCTATTGAGGCGCAACAGCATCTGTTGCAACTCACAGTCTGGGGCA
TCAAGCAGCTCCAAGCAAGAGTCCTGGCTGTGGAAAGATACCTAAGGGATCAACAGCTCCTGGGGATTTG
GGGTTGCTCTGGAAAACTCATTTGCACCACTGCTGTGCCTTGGAATACTAGTTGGAGTAATAAATCTCTG
AATCAGATTTGGGATAACATGACCTGGATGCAGTGGGAAAGGGAAATTGATAATTACACAAGCCTAATAT
ACACCTTAATTGAAGAATCGCAAAACCAACAAGAAAAGAATGAACAAGAATTATGGGAATTAGATAATTG
GGCAAGTTTGTGGAATTGGTTTAGCATAACAAATTGGCTGTGGTATATAAAAATATTCATAATGATAGTA
GGAGGCTTGGTAGGTTTAAGAATAGTTTTTGTTGTACTTTCTATAGTAAATAGAGTTAGGCAGGGATACT
CACCATTGTCGTTTCAGACCCGCCTCCCAGCCAGGAGGGGACCCGACAGGCCCGAAGGAATCGAAGAAGA
AGGTGGAGAGAGAGACAGAGACAGATCCGGTCAATTAGTGGATGGATTCTTAGCAATTATCTGGGTCGAC
CTGCGGAGCCTGTGCCTCTTCAGCTACCACCGCTTGAGAGACTTACTCTTGATTGTAACGAGGATTGTGG
AACTTCTGGGACGCAGGGGGTGGGAAGCCCTCAAATATTGGTGGAATCTCCTGCAGTATTGGATTCAGGA
ACTAAAGAACAGTGCTGTTAGCTTGCTCAACGCCACAGCCATAGCAGTAGCTGAGGGGACTGATAGGGTT
ATAGAAGTATTACAAAGAGCTTGTAGAGCTATTCTCCACATACCTAGAAGAATAAGACAGGGCTTGGAAA
GGGCTTTGCAA---
>M38430 
ATGAGAGTGAAGGGGATCAGGAGGAATTATCAGCGC---TTG---------TGGAGATGGGGCATC----
-----------------ATGCTCCTTGGGATATTGATGATCTGTAGTGCT---ACAGAAAAATTGTGGGT
CACAGTCTATTATGGGGTACCTGTGTGGAAAGAAGCAACCACCACTCTATTTTGTGCATCAGATGCTAAA
GCATATGATACAGAGGTACATAATGTTTGGGCCACACATGCCTGTGTACCCACAGACCCCAACCCACAAG
AAATAGTATTGGAA---AATGTGACAGAAAATTTTAACATGTGGAAAAATAACATGGTAGAACAGATGCA
TGAGGATATAATCAGTTTATGGGATCAAAGCCTAAAGCCATGTGTAAAATTAACCCCACTCTGTGTTACT
TTACATTGC------------------ATTGAT---TATTTGAATGCT----------------------
-----------------------------ACTAAT---------------------ACCACT------AG
TAGTAACGGGACAAAGATG---GAGAGAGGAGAAATAAAAAACTGCTCTTTCAATATCACCACAAGCATA
AGAGATAAGATGCAGAAAGAATCTGCGCTTTTTCATAAACTTGATGTAGTACCAATA---GAT------A
AT------------------------AATAAT---------------------ACCAGCTATATATTGAT
AAGTTGTAACACCTCAGTCATTACACAGGCCTGTCCAAAGGTATCCTTTCAGCCAATTCCCATACATTAT
TGTGCCCCGGCTGGTTTTGCGATTCTAAAGTGTAAAGATAAGAAGTTCAATGGAAAAGGAACATGTAAAA
ACGTCAGCACAGTACAATGTACACATGGAATTAGACCAGTAGTATCAACTCAACTGCTGTTAAATGGCAG
TCTAGCAGAAGAAGAGGTAGTAATTAGATCTGACAATTTCACGGACAATGCTAAAACCATAATAGTACAG
CTGAACGAATCTGTAGAAATTAATTGTACAAGACCCAACATCTATAGAAAAGGAAGGATA---------C
ATATAGGACCAGGGAGAGCATTTCATACAACAAGACAAATAATAGAAAATATAAGACAAGCACATTGTAA
CATTAGTAGAGCAAAATGGGAGGACACTTTAAAACAGATAGTTGAAAAATTAAGAGAACAATTTAAGAAT
AAA---ACAATAGTCTTTAATCAATCCTCAGGGGGGGACCCAGAAATTGTAACACACAGTTTTAATTGTG
GAGGGGAATTTTTCTACTGTAATTCAACACAACTATTTAATAGTACTTGG------------------AA
TAGTACT---------GAAGGGCCTAAAGGGTCAAATAACACTGAA------------GAAAATATCACA
CTCCCATGCAGAATAAAACAAATTGTAAACATGTGGCAGGAAGTAGGAAAAGCAATGTATGCCCCTCCCA
TCGAAGGACAAATTAGATGCTCATCAAATATTACAGGGCTGCTATTAACAAGAGATGGTGGTAATAGC--
----------AGCAACAACACCGAGATCTTCAGACCTGGAGGAGGAGATATGAGGGACAATTGGAGAAGT
GAATTATATAAATATAAAGTAGTAAAAATTGAACCATTAGGAGTAGCACCCACCAGGGCAAAGAGAAGAG
TGGTGCAGAGAGAAAAAAGA---GCAGTGGGA---CTAGGAGCTTTGTTCCTTGGGTTCTTGGGAGCAGC
AGGAAGCACTATGGGCGCACGGTCAATGACGCTGACGGTACAGGCCAGACAATTATTGTCTGGTATAGTG
CAACAGCAGAACAATTTGCTGAGGGCTATTGAGGCGCAACAGCATCTGTTGCAACTCACAGTCTGGGGCA
TCAAGCAGCTCCAGGCAAGAGTCCTGGCTGTGGAAAGATACCTAAGGGATCAACAGCTCCTGGAGATTTG
GGGTTGCTCTGGAAAACTCATTTGCACCACTACTGTGCCTTGGAATGCTAGTTGGAGTAATAAATCTCTG
AATCAGATTTGGGATAACATGACCTGGATGGAGTGGGAAAGAGAAATTGACAATTACACAAGCTTAATAT
ACACCTTAATTGAGGAATCGCAAAACCAACAAGAAAAGAATGAACAAGAATTATTGGAATTAGATAAATG
GGCAAGTTTGTGGAATTGGTTTAATATAACAAACTGGCTGTGGTATATAAAAATATTCATAATGATAGTA
GGGGGCTTGGTAGGTTTAAGAATAGTTTTTTCTGTACTTTCTATAGTGAATAGAGTTAGGCAGGGATACT
CACCATTATCGTTTCAGACCCGCCTCCCAGCCAGGAGGGAACCCGACAGGCCCGAAGGAATCGAAGAAGA
AGGTGGAGAGAGAGACAGAGACAGATCCGGTCGATTAGTGGATGGATTATTAGCACTTATCTGGGTCGAC
CTGAGGAGCCTGTGCCTTTTCAGCTACCACCGCTTGAGAGACTTACTCTTGATTGTAACGAGGATTGTGG
AACTTCTGGGACGCAGGGGGTGGGAAGTCCTCAAATACTGGTGGAATCTCCTGCAGTATTGGAGTCAGGA
ACTAAAGAATAGTGCTGTTAGCTTGCTCAACGCCACAGCCATAGCAGTAGCTGAGGGGACAGATAGGGTT
ATAGAAGTATTACAGAGAGCTTTTAGAGCTATCCTTCACATACCTAGAAGAATAAGACAGGGCTTCGAAA
GGGCTTTGCTA---
>U34604 
ATGAAAGTGAAGGAGACCAGGAAGAATTATCAGCAC---TTG---------TGGAGATGGGGCACC----
-----------------ATGCTCCTTGGGATGTTGATGATCTGTAGTGCT---GCAGAACAATTGTGGGT
CACAGTCTATTATGGGGTACCTGTGTGGAAAGAAGCAACTACCACTCTATTCTGTGCATCAGATGCTAAA
GCATCTGATACAGAGGTACATAATGTTTGGGCCACACATGCCTGTGTACCCACAGACCCCAACCCACAAG
AAGTAGCATTGGAA---AATGTGACAGAAGATTTTGACATGTGGAAAAATAACATGGTAGAACAGATGCA
TGAGGATATAATCAATTTATGGGATCAAAGCCTAAAGCCATGTGTAAAATTAACCCCACTCTGTGTTACT
TTAAATTGC------------------ACTGAT---TTTGGGAATGCT----------------------
-----------------------------ACTAAT---------------------ACCACT------AG
TAGTAGCGGGGTTATAATA---GAGAAAGGAGAAATAAAAAACTGCTCTTTCAAGATCAACACAAACATG
AAAGATAAGGCGCAGATAGAATATGCACTTTTTTATAAACTTGATGTAGTACCAATA---GAT------A
AT------------------------AATAAT------ACTAATACCAGCTATACCAGCTATAGGTTGAT
AAGTTGTAACACCTCAGTCATTACACAGGCCTGTCCAAAGGTATCCTTTGAGCCAATTCCCATACATTTT
TGTACCCCTGCTGGTTTTGCGCTTCTAAAATGTAATGATAAGAAGTTCAATGGAACAGGACCATGTAAAA
ATGTCAGCACCGTACAATGTACACATGGAATTAGGCCAGTAGTATCAACTCAACTGCTGTTAAATGGCAG
TCTAGCAGAAGAAGAGGTAGTAATTAGATCTGCCAATTTCTCGAACAATGCTAAAACCATAATAGTACAG
CTGAATGAATCTGTAGCAATTAATTGTACAAGACCCAACAACAATACAAGAAAAGGTATA---------C
ATATAGGACCAGGGAAAGCATTTTATGCAACAGGACAAATAATAGGAGATATAAGACAAGCACATTGTAA
CCTTAGTAGAGCAAAATGGAATAACACTTTAAAACAGATAGTTAGCAAATTAAGAAAACAATTTGGGAAT
AAA---ACAATAGTCTTTAGTCAACCCTTAGGAGGGGACCCAGAAATTGTAATGCACAGTTTTAATTGTG
GAGGGGAATTTTTCTACTGTAATTCAACACAACTGTTTAATAGTACTTGG------------------AA
TGATACTGGG------AATGTTACTGAAAGGTCAAATAACAATGAA---------------AATATCACA
CTCCCATGCAGAATAAAACAAATTATAAACATGTGGCAGGGAGTAGGAAAAGCAATGTATGCCCCTCCCA
TCAGTGGACAAATTAGATGTTCATCAAATATTACAGGGCTGCTATTAACAAGAGATGGTGGTAAGGAC--
----GAGAACAAGACTGGGACTGAGATCTTCAGACCTGGAGGAGGAGATATGAAGGATAATTGGAGAAGT
GAATTATATAAATATAAAGTAGTAAAAATTGAACCATTAGGAGTAGCACCCACCAGGGCAAAGAGAAGAG
TGGTGCAGAGAGAAAAAAGA---GCAGTGGGA---ATAGGAGCGTTGTTCCTTGGGTTCTTGGGAGCAGC
AGGAAGCACTATGGGCGCAGCGTCAATAACGCTGACGGTACAGGCCAGACAATTATTGTCTGGTATAGTG
CAACAGCAGAACAATTTGCTGAGGGCTATTGAGGCGCAACAGCATCTGTTGCAACTCACAGTCTGGGGCA
TCAAGCAGCTCCAGGCAAGAGTCCTGGCTGTGGAAAGATACCTAAAGGATCAACAGCTCCTGGGGATTTG
GGGTTGCTCTGGAAAACTCATCTGCACCACTGCTGTGCCTTGGAATGCTAGTTGGAGTAATAAATCTCTG
GATAAGATTTGGAATAACATGACCTGGATGGAGTGGGACAGAGAAGTTAGCAATTACACAAGCTTGATAT
ACACCTTAATTGAAGAATCGCAAAACCAACAAGAAAAGAATGAACAAGAATTATTGGAATTAGATAAATG
GGCAAGTTTGTGGAATTGGTTTGACATAACAAAATGGCTGTGGTATATAAAAATATTCATAATGATAGTA
GGAGGCTTGGTAGGTTTAAGAATAATTTTTGCTGTACTTTCTATAGTGAATAGAGTTAGGCAGGGATACT
CACCATTATCGTTTCAGACCCGCCTCCCAGCCCCGAGGGGACCCGACAGGCCCGAAGGAATCGAAGAAGA
AGGTGGAGAGAGAGACAGAGACAGATCCGGTCGATTAGTGAACGGATTCTTAGCACTTATCTGGGACGAT
CTGCGGAGCCTGTGCCTCTTCAGCTACCACCGCTTGAGAGACTTACTCTTGATTGTGACGAGGATTGTGG
AACTTCTGGGACGCAGGGGGTGGGAAGTCCTCAAATATTGGTGGAATCTCCTGCAGTATTGGAGTCAGGA
ACTAAAGAATAGTGCTGTTAGTTTGCTTAATGCCACAGCTATAGCAGTAGCTGAGGGGACAGATAGGGTT
ATAGAAGTAGTGCAAAGAGCTTGTAGAGCTGTTCTCCACATACCTGTAAGAATAAGACAGGGTCTGGAAA
GGGCTTTGCTA---
>JN562770 
ATGAGAGTGAGGGGGATCAGGAGGAATTATCAGCAC---TTG---------TGGAAATGGGGCACC----
-----------------ATGCTCCTTGGGATATTAATGATCTGTAATGCT---GCAGATAAATTGTGGGT
TACAGTCTATTATGGGGTACCTGTGTGGAAAGAAGCAGACACCACTCTATTTTGTGCATCAGATGCTAAA
GCACATGATACAGAGGTACATAATGTTTGGGCCACACATGCTTGTGTACCCACAGATCCCAACCCACAAG
AAGTAGTATTGGAA---AATGTGACAGAAACTTTTAACATGTGGAAAAATAACATGGTAGAACAGATGCA
TGAGGATATAATCAATTTATGGGATCAAAGCCTAAAGCCATGTGTAAAATTAACCCCACTTTGTGTTACT
TTAAATTGC------------------ACTGAT---TTGAGGAATGTT----------------------
-----------------------------ACTAAT---------------------GCCACT------GA
TAGTAGCGGGAGAACGATG---GAGGAAGGAGAAATAAAAAATTGCTCTTTCAATATCACCACAAGCAGA
AGAGGTAAGATGCAGAGAGAATATGCATTCTTTTATAAACTTGATGTAATACCAATA---GAT------A
AT------------------------GATAAT---------------------ACTAGCTATAGGTTGAT
AAGTTGTAACACCTCAGTCATTACACAGGCCTGTCCAAAGGTATCCTTTGAACCAATTCCCATACATTAT
TGTACCCCTGCTGGTTTTGCGATTATAAAGTGTAATGATAAGAAGTTCAATGGAACAGGACCATGTACAA
ATGTCAGCACGGTACAATGTACACATGGAATTAGGCCAGTAGTATCAACTCAACTACTGTTAAATGGCAG
TCTAGCAGAAGAAGAGGTAGTAATTAGATCCGCCAATTTCACGGATAATACTAAAATCATAATAGTACAC
CTGAATGAATCTGTAGAAATTAATTGTACAAGACCCCACAACAATACAAGAAAAAGTATA---------A
ATATAGGACCAGGCAGAGCATTGTATACAACAGGAGCAATAACAGGAGATATAAGACAAGCACATTGTAG
TATTAGTAGAACAAAATGGAATGACACTTTAAAACAAGTAGTTACAAAATTAAGAGAACAATATAAAAAT
AAA---ACAATAGTCTTTAATCAATCCTCAGGAGGGGACCCAGAAATTGTAATGCACAGTTTTAATTGTG
GAGGGGAATTTTTCTACTGTAATTTAACACAACTGTTTAATAGTACTTGG--------------------
----ACTTGG------AATGGTACTGAAGGGTTAAATAACACTGAA------GGGAATGACACAATCATA
CTCCCATGCAGAATAAAACAAATTATAAACATGTGGCAGGAAGTAGGAAAAGCAATGTATGCCCCTCCCA
TCGGAGGACCAATTAAATGTGTATCAAATATTACAGGGCTGCTATTAACAAGAGATGGTGGTAATAGC--
-GAGAACCAGACCAGCACCACTGAGATCTTCAGACCTGGAGGAGGAGATATGAGGGACAATTGGAGAAGT
GAATTATATAAATATAAAGTAGTAAAAGTTGAACCATTAGGAATAGCACCCACCAAGGCAAAGAGAAGAG
TGGTGCAGAGAGAAAAAAGA---GCAGTGGGA---ATAGGAGCTGTGTTCCTTGGGTTCTTGGGAGCAGC
AGGAAGCACTATGGGCGCAGCGTCAGTGACGCTGACGGTACAGGCCAGACTATTATTGTCTGGTATAGTG
CAACAGCAGAACAATCTGCTGAGGGCTATTGAGGCGCAACAGCATCTGTTGCAACTCACAGTCTGGGGCA
TCAAGCAGCTCCAGGCAAGAGTCCTGGCTGTGGAAAGATACCTAAAGGATCAACAGCTCCTGGGGATTTG
GGGTTGCTCTGGAAAACTCATTTGCCCCACTGCTGTGCCTTGGAATACTAGCTGGAGTAATAAATCTCTA
GATCAGATTTGGCAGAACATGACCTGGATGGAGTGGGAAAGAGAAATTAACAATTACACAGACTTAATAT
ACTCCTTAATTGAAGAATCGCAAAACCAACAAGAAAAGAATGAACAAGAATTATTAGCATTGGATAAATG
GGCAAGTTTGTGGAATTGGTTTGATATATCAAAATGGCTGTGGTATATAAAAATATTCATAATGATAATA
GGAGGCTTGATAGGTTTAAGAATAGTTTTTGCTGTACTTTCTATAGTAAATAGAGTTAGGCAGGGATATT
CACCATTGTCGTTCCAGATCCGCCCCCCAGCTCCGAGGGGACCCGACAGGCCCGAAGGAATCGAAGAAGG
AGATGGAGAGAGAGACAGAGACAGATCCACGCCATTAGTGGGAGGATTCTTGACACTTATCTGGATCGAC
CTGCGGAGCCTGTGCCTCTTCAGCTACCACCGCTTGAGAGACTTACTCTTGATTGTAGCGAGGATTGTGG
AACTTCTGGGACGCAGGGGGTGGGAAGCCCTCAAATATTGGTGGAATCTCCTACAGTATTGGAGTCAGGA
ACTAAAGAATAGTGCTGTTAGCTTGCTCAATGCCACAGCCATAGCAGTAGCTGAGGGGACAGATAGGGTT
ATAGAAGTATTACAAAGAGCTGGTAGAGCTATTTGCAACATACCTACAAGAATAAGACAGGGCTTGGAAA
GGGCTTTGCTA---
>JN562771 
ATGAGAGTGAGGGGGATCAGGAGGAATTATCAGCAC---TTG---------TGGAAATGGGGCACC----
-----------------ATGCTCCTTGGGATATTAATGATCTGTAATGCT---GCAGATAAATTGTGGGT
TACAGTCTATTATGGGGTACCTGTGTGGAAAGAAGCAGACACCACTCTATTTTGTGCATCAGATGCTAAA
GCACATGATACAGAGGTACATAATGTTTGGGCCACACATGCTTGTGTACCCACAGATCCCAACCCACAAG
AAGTAGTATTGGAA---AATGTGACAGAAACTTTTAACATGTGGAAAAATAACATGGTAGAACAGATGCA
TGAGGATATAATCAATTTATGGGATCAAAGCCTAAAGCCATGTGTAAAATTAACCCCACTTTGTGTTACT
TTAAATTGC------------------ACTGAT------TTGAGGAAT----------------------
-----------------------GTT---ACTAAT---------------------GCCACT------GA
TAGTAGCGGGAGAACGATG---GAGGGAGGAGAAATAAAAAATTGCTCTTTCAATATCACCACAAGCAGA
AGAGGTAAGATGCAGAGAGAATATGCATTCTTTTATAAACTTGATGTAATACCAATA---GAT------A
AT------------------------GATAAT---------------------ACTAGCTATAGGTTGAT
AAGTTGTAACACCTCAGTCATTACACAGGCCTGTCCAAAGGTATCCTTTGAACCAATTCCCATACATTAT
TGTACCCCTGCTGGTTTTGCGATTATAAAGTGTAATGATAAGAAGTTCAGTGGAACAGGACCATGTACAA
ATGTCAGCACAGTACAATGTACACATGGAATTAGGCCAGTAGTATCAACTCAACTACTGTTAAATGGCAG
TCTAGCAGAAGAAGAGGTAGTAATTAGATCCGCCAATTTCACGGACAATACTAAAATCATAATAGTACAC
CTGAATGAATCTGTAGAAATTAATTGTACAAGACCCCACAACAATACAAGAAAAAGTATA---------A
ATATAGGACCAGGCAGAGCATTGTATACAACAGGAGCAATAACAGGAGATATAAGACAAGCACATTGTAG
CATTAGTAGAACAAAATGGAATGACACTTTAAAACAAGTAGTTACAAAATTAAGAGAACAATATAAAAAT
AAA---ACAATAGTCTTTAATCAATCCTCAGGAGGGGACCCAGAAATTGTAATGCACAGTTTTAATTGTG
GAGGGGAATTTTTCTACTGTAATTTAACACAACTGTTTAATAGTACTTGG--------------------
----ACTTGG------AATGGTACTGAAGGGTTAAATAACACTGAA------GGAAATGACACAATCATA
CTCCCATGCAGAATAAAACAAATTATAAACATGTGGCAGGAAGTAGGAAAAGCAATGTATGCCCCTCCCA
TCGGAGGACCAATTAAATGTATATCAAATATTACAGGGCTGCTATTAACAAGAGATGGTGGTAATAGC--
-GAGAACCAGACCAACACCACTGAGATCTTCAGACCTGGAGGAGGAGATATGAGGGACAATTGGAGAAGT
GAATTATATAAATATAAAGTAGTAAAAGTTGAACCATTAGGAATAGCACCCACCAAGGCAAAGAGAAGAG
TGGTGCAGAGAGAAAAAAGA---GCAGTGGGA---ATAGGAGCTGTGTTCCTTGGGTTCTTGGGAGCAGC
AGGAAGCACTATGGGCGCAGCGTCAGTGACGCTGACGGTACAGGCCAGACTATTATTGTCTGGTATAGTG
CAACAGCAGAACAATCTGCTGAGGGCTATTGAGGCGCAACAGCATCTGTTGCAACTCACAGTCTGGGGCA
TCAAGCAGCTCCAGGCAAGAGTCCTGGCTGTGGAAAGATACCTAAAGGATCAACAGCTCCTGGGGATTTG
GGGTTGCTCTGGAAAACTCATTTGCCCCACTGCTGTGCCTTGGAATACTAGCTGGAGTAATAAATCTCTA
GATCAGATTTGGCAGAACATGACCTGGATGGAGTGGGAAAGAGAAATTAACAATTACACAGACTTAATAT
ACTCCTTAATTGAAGAATCGCAAAACCAACAAGAAAAGAATGAACAAGAATTATTAGCATTGGATAAATG
GGCAAGTTTGTGGAATTGGTTTGATATATCAAAATGGCTGTGGTATATAAAAATATTCATAATGATAATA
GGAGGCTTGATAGGTTTAAGAATAGTTTTTGCTGTACTTTCTATAGTAAATAGAGTTAGGCAGGGATATT
CACCATTGTCGTTCCAGATCCGCCCCCCAGCCCCGAGGGGACCCGACAGGCCCGAAGGAATCGAAGAAGG
AGATGGAGAGAGAGACAGAGACAGATCCACGCCATTAGTGGGAGGATTCTTGACAATTATCTGGGTCGAC
CTGCGGAGCCTGTGCCTCTTCAGCTACCACCGCTTGAGAGACTTACTCTTGATTGTAACGAGGATTGTGG
AACTTCTGGGACGCAGGGGGTGGGAAGCTCTCAAATACGGGTGGAATCTCCTACAGTATTGGAGTCAGGA
ACTAAAGAATAGTGCTGTTAGCTTGCTCAATGCCACAGCCATAGCAGTAGCTGAGGGGACAGATAGGGTT
ATAGAAGTATTACAAAGAGCTGGTAGAGCTATTTGCAACATACCTACAAGAATAAGACAGGGCTTGGAAA
GGGCTTTGCTA---
>AY247224 
ATGAGAGTGAAGGAGACCAGGAAGAATTATCAGCAC---TTG---------TGGAGATGGGGCACG----
-----------------ATGCTCCTTGGGATGTTGATGATCTGTAGTGCT---GCAGAACAATTGTGGGT
CACAGTCTATTATGGGGTACCTGTGTGGAAAGAAGCAACCACTACTCTATTTTGTGCATCAGATGCTAAA
GCATATGTTACAGAGGTACATAATGTTTGGGCCACACATGCCTGTGTACCCACAGACCCCAACCCACAAG
AAGTATTATTGGGA---AATGTGACAGAAAATTTTAACATGTGGAAAAATAACATGGTAGAACAGATGCA
GGAGGATATAATCAGTTTATGGGATCAAAGCCTAAAGCCATGCGTAAAACTAACCCCACTCTGTGTTACT
TTAAATTGT------------------ACTGAT---TATGTAGGGAATGTTACTAAT-------------
-----------ACCAAT------GCT---ACTAAA---------------------ACCACT------AA
TAGTAGTTGGGAAAAGATG---GAGAAAGGAGAAATAAAAAGATGCTCTTTCAATATCACCACAAACATA
AGAGATAAGGTGCAGAAAGAATATGCACTTTTTTATAAACTTGATGTAGTACCAATA---GGT------A
AT------------------------GATACT---------------------ACCAGCTATAGGTTGAT
AAATTGTAACACCTCAGTCATTACACAGGCCTGTCCAAAGGTATCCTTTGAGCCAATTCCCATACATTAT
TGTACCCCGGCTGGTTTTGCAATTCTAAAGTGTAATGATAAGAAGTTCAATGGAACAGGACCATGTACAA
ATGTCAGCACAGTACAATGTACACATGGAATTAGGCCAGTAGTGTCAACTCAACTGCTGTTAAATGGCAG
TCTAGCAGAAGGAGGGGTAGTGATTAGATCTGAAAATTTCACGGACAATGCTAAAATCATAATAGTACAG
CTGAATGAATCTGTAGTAATTAATTGTACAAGACCCAACAACAATACAAGAAAAAGTATA---------C
CTATAGGACCAGGGAGGGCATTTTTT---ACAGGAGAAATAATAGGAGATATAAGGCAAGCACATTGTAA
CATTAGTAAAGCAAAATGGAATGACACTTTAAAACAGATAGTTACAAAATTAAGAGAACAATTTGTGAAT
AAA---ACAATAGTCTTTAATCAATCCTCAGGAGGGGACCCAGAAATTGTAATGCACAGTTTTAATTGTG
GAGGGGAATTTTTCTACTGTGATTCAACACAACTGTTTAATAGTACTTGGCTGTTT------------AA
TAGTACTTGGGAA---AATGATACTAGAGGGTCAGATAGCGAAAAT------------------ATCACA
CTCCCATGCAGAATAAAACAAATTATAAACATGTGGCAGGAAGTAGGAAAAGCAATGTATGCCCCTCCCA
TCAGAGGACAAATTAGATGTTCATCAAATATTACAGGGCTGCTATTAACAAGAGATGGTGGGAATAAT--
-------AGGAACGAGACCACCGAGATCTTCAGACCTGGAGGAGGAGATATGAGGGACAATTGGAGAAGT
GAATTATATAAATATAAAGTAGTAAAAATTGAACCATTAGGAGTAGCACCCACCAAGGCAAAGAGAAGAG
TGGTGCAGAGAGAAAAAAGA---GCAGTGGGAACGATAGGAGCTATGTTCCTTGGGTTCTTGGGAGCAGC
AGGAAGCACTATGGGCGCAGCGTCAATGGCGCTGACGGTACAGGCCAGACAATTATTGTCTGGTATAGTG
CAGCAGCAGAACAACTTGCTGAGAGCTATTGAGGCGCAACAGCATCTGTTGCAACTCACAGTCTGGGGAA
TCAAGCAGCTCCAGGCAAGAGTCCTGGCTGTGGAAAGATACCTAAAGGATCAACAGCTCCTAGGGATTTG
GGGTTGCTCTGGAAAACTCATCTGCACCACTACTGTGCCTTGGAATGCTAGTTGGAGTAATAAATCTCTG
GATAAGATTTGGAATAACATGACCTGGATGGAGTGGGAAAGAGAAATTGACAATTACACAAGCTTAATAT
ACACCTTAATTGAAGAATCGCAAAACCAACAAGAAAAGAATGAACAAGAATTATTGGAATTAGATAAGTG
GTCAAGTTTGTGGAATTGGTTTAGCATATCAAACTGGCTGTGGTATATAAGAATATTCATAATGATAGTA
GGAGGCTTGATAGGTTTAAGAATAGTTTTTGCTGTACTTTCTATAGTGAATAGAGTTAGGCAGGGATACT
CACCTTTATCATTTCAGACCCACCTCCCAGCCCCGAGGGGACCCGACAGGCCCGAAGGAATCGAAGAAGA
AGGTGGAGACAGAGACAGAGGCAGATCCAATCGATTAGTGCATGGATTCTTAGCACTTATCTGGGACGAC
CTGCGGAGCCTGTGCCTCTTCAGCTACCACCGCTTGAGAGACTTACTCTCGATTGTAGCGAGGATTGTGG
AACTTCTGGGACGCAGGGGGTGGGAAGTCCTCAAATATTGGTGGAATCTCCTGCAGTATTGGAGTCAGGA
ACTAAAGAATAGTGCTGTTAGCTTGCTTAATGTTACAGCTATCGCAGTAGCTGAGGGGACAGATAGGATT
ATAGAAGTAGTACAAAGAATTTATAGAGCTTTTCTCCACATACCTAGAAGAATAAGACAGGGCTTAGAAA
GGGCTTTGCTA---
>AY835749 
ATGAGAGTGGAGGAGATCAGGAAGAATTATCAGCAC---TTG---------TGGAGATGGGGCACG----
-----------------ACGCTCCTTGGGATATTAATGATCTGTAGTGCT---GCAGGACAATTGTGGGT
CACAGTCTATTATGGGGTACCTGTGTGGAAAGAAGCAACCACCACTCTATTTTGTGCTTCAGATGCTAAA
GCATATGACACAGAGGTGCATAATGTTTGGGCCACACATGCCTGTGTACCCACAGACCCCAACCCACAAG
AAGTAGTATTGAAA---AATGTGACAGAAAATTTTAACATGTGGAAAAATAACATGGTAGAACAGATGCA
TGAGGATGTAATCAGTTTATGGGATCAAAGCCTAAAGCCATGTGTAAAATTAACCCCACTCTGTGTTACC
TTAAATTGT------------------ACTGAC---TTCTCGAGGAAT----------------------
-----------------------GGT---ACTAAG---------------------ACCAAT------AG
TAGTAGCGAGAGAACAATG---GAGAAAGGAGAAGTAAAAAACTGCTCTTTCAATATCACCACAAGCATA
AGAGATAAGGTGCAGAAAGAATATGCGCTTTTTTATAAACTTGATGTAGTACCAATA---GAT------G
AT------------------------GATAAT---------------------ACTAGCTATAGGTTGAT
AAGTTGTAACACCTCAGTCATTACACAAGCCTGTCCAAAGGTATCCTTTGAGCCAATTCCCATACATTAT
TGTACCCCGGCTGGTTTTGCGCTTCTAAAGTGTAATGATAAGAAGTTCAATGGAACAGGACCATGCGAAA
ATGTCAGCACAGTACAATGTACACATGGAATTAGACCAGTAGTATCAACTCAACTGCTGTTAAATGGCAG
TCTAGCAGAAGAAGATGTAGTAATTAGATCTGCCAATTTCACGGACAATACTAAAAACATAATAGTACAG
CTGAATGAATCTGTAACAATTAATTGTACAAGACCCAACAACAATACAAGAAAAAGTATA---------C
ATATAGGACCAGGGAGAGCATTTTATACAACAGGAGAAATAATAGGAGATATAAGACAAGCACATTGTAA
CCTTAGTATAACAAAATGGAATGACACTTTAAAACAGATAGTTATAAAATTAAGAGAACAATTTAGGAAT
AAA---ACAATAGTCTTTAATCAATCCTCAGGAGGGGACCCAGAAATTGTAATGCACAGTTTTAATTGTG
GAGGGGAATTTTTCTACTGTAATACAACACAACTATTTAATAGTACTTGGAATGTT------------AA
TAGTACTTGG------AGTAGTACTGAAGGGTCAAATAACACTGAA------AGAAATGACACACTCACA
CTCCCATGCAGAATAAAACAAATTATAAACATGTGGCAGGAAGTAGGAAAAGCAATGTATGCCCCTCCCA
TCAGCGGACAAATTAGTTGTTCATCAAATATTACAGGGCTGATATTAACAAGAGATGGTGATAAAAAC--
----------AACAATGAGACCGAGATCTTCAGACCTGTAGGAGGAGATATGAGGGACAATTGGAGAAGT
GAATTATATAAATATAAAGTAGTAAAGATTGAACCATTAGGAGTAGCACCCACTAGGGCAAAGAGAAGAG
TGGTGCAGAGAGAAAAAAGAGTAGCAGTGGGA---CTAGGAGCTGTGTTCCTTGGGTTCTTGGGAGCAGC
AGGAAGCACTATGGGCGCAGCGGCAGTGACGCTGACGGTACAGGCCAGACTATTATTGTCTGGTATAGTG
CAACAGCAGAACAATTTGCTGAGAGCTATTGAGGCGCAACAGCATCTGTTGCAACTCACAGTCTGGGGCA
TCAAGCAGCTCCAGGCAAGAGTCCTGGCTGTGGAAAGATACCTAAAGGATCAACAGCTCCTGGGTATTTG
GGGTTGCTCTGGAAAACTCATTTGCACCACTGCTGTGCCTTGGAATGCTAGTTGGAGTAATAAATCTCTG
GATCAGATTTGGAATAGAACGACCTGGATGGAGTGGGAAAGAGAAATTAACAATTACACAGACTTAATAT
ACACCTTAATTGAAGACGCGCAAAACCAACAAGAAAAGAATGAACAAGAGTTATTGGAATTAGATAAATG
GGCAAGTTTGTGGAATTGGTTTGACATAACAGAATGGCTGTGGTATATAAAAATATTCATAATGATAGTA
GGAGGCTTGATAGGTTTAAGAATAGTTTTTACTGTGCTTTCTATAGTGAATAGAGTTAGGCAGGGATACT
CACCATTATCGTTTCAGACCCGCCTCCCAGCACCGAGGGGACCCGACAGGCCCGAAGGAATCGAAGAAGA
AGGTGGAGAGAGAGACAGAGACAGATCCGGTCCATTAGTGAACGGATTCTTAGCACTTTTCTGGGTCGAC
CTGCGGAACCTGTGCCTCTTCAGTTACCACCTCTTGAGAGACTTACTCTTGATTGTAGCGAGGATTGTGG
AACTTCTGGGACGCAGGGGGTGGGAAGCCCTCAAATATTGGTGGAATCTCCTCCAGTATTGGAGCCAGGA
ACTACAGAATAGTGCTGTTAGCTTGCTCAACGCCACAGCCATAGCAGTAGCTGAGGGGACAGATAGGGTT
ATAGAAGTAGTACAAAGAGCTTGTAGAGGTGTTCTCCACATACCTAGAAGAATAAGACAGGGCTTGGAAG
GGGCTTTGCTA---
>DQ890517 
ATGAAAGTGAAGGGGATCAGGAAGAATTATCCACGC---TTG---------TGGACATGGGGCATG----
-----------------ATGCTCCTTGGGATGTTAATGATCTGTAATGTT---GCAGGAAATTTGTGGGT
CACAGTCTATTATGGGGTACCTGTGTGGAAAGAAGCAACCACCACTCTATTTTGTGCATCAGATGCTAAA
GCATATGATACAGAGGTACATAATGTTTGGGCCACACATGCCTGTGTACCCACAGACCCCAACCCACAAG
AAGTATTATTGGAG---AATGTGACAGAAAACTTTAACATGTGGAAAAATAACATGGTAGAACAAATGCA
TGAGGATATAATTAGTTTATGGGATCAAAGCCTAAAGCCATGCGTAAAATTAACCCCACTCTGTGTTACT
TTAAATTGC------------------ACTGAT------TTGAGGAAT----------------------
-----------------------GCT---ACTAAT---------------------ACCACT------AG
TAGTAGCAGGAGAACAGTG---GAGGGAGGAGAAATGAAGAATTGCTCTTTCAATATCACCACAAGTATA
AGAGATAAAATGCAGAAAGAATATGCACTTTTTTATAAACTTGATATAACCCCAATA---GCA------A
AT------------------------GATAAT---------------------ACTAGCTATAGGTTGAT
AAATTGTAACACCTCAGTCATTACACAGGCCTGTCCAAAGGTAACCTTTGAGCCAATTCCCATACATTAT
TGTGCCCCGGCTGGTTTTGCGATTCTAAAGTGTAATAATAAGAGGTTCAATGGAACAGGACCATGTACAA
ATGTCAGCACAGTACAATGTACACATGGGATTAGGCCAGTAGTATCAACTCAACTACTGTTAAATGGCAG
TCTAGCAGAGGAAGAGGTAGTAATTAGATCCGCCAATTTCTCGGACAATGCTAAAAACATACTAGTACAG
CTAAATAAAACTGTAGAAATTAATTGTACAAGACCCAATAACAATACCAGAAAAAGTATA---------C
CTATAGGACCAGGCAGAGCAATTTATACAACAGGAGGAATAATAGGAGATATAAGACAAGCACATTGTAA
TCTTAGTAGAGCAAAATGGAATGACACTTTAAAACAGATAGCTACAAAGTTAAGAGAACAATTTGGGAAT
AAA---ACAATAGTCTTTAAGCAATCCTCAGGAGGGGACCCAGAAATTGTAACGCACAGTTTTAATTGTG
GAGGGGAATTTTTCTACTGTAATACAACACAACTGTTTAATAGTACTTGG--------------------
----------------AATGATACTGAAGAGTCAAATGGCATTGAA------GGAAATGACACAATCACA
CTCCCATGCAGAATAAAACAAATTGTAAACATGTGGCAGGAAGTAGGAAAAGCAATGTATGCCCCTCCCA
TCAGAGGACAAATTAGATGTTCATCAAATATTACAGGGTTAATATTAACAAGGGATGGTGGTGATACC--
----------GAGAACGGGACAGAGATCTTCAGACCTGGAGGAGGAGATATGAGGGACAATTGGAGAAGT
GAATTATATAAATATAAAGTAGTAAAAATTGAACCATTAGGAGTAGCACCCACCAAGGCAAAGAGAAGAG
TGGTGCAGAGAGAAAAAAGA---GCAGTAGGA---ATAGGAGCTATGTTCCTTGGGTTCTTGGGAGCAGC
AGGAAGCACTATGGGCGCAGCGTCAGTGACGCTGACGGTACAGGCCAGACTATTATTGTCTGGTATAGTG
CAACAGCAGAACAATTTGCTGAGGGCTATTGAGGCGCAACAGCATCTGTTGCAACTCACAGTCTGGGGCA
TCAAGCAGCTCCAGGCAAGAGTCCTGGCTGTGGAAAGATACCTAAAGGATCAACAGCTCCTGGGGATTTG
GGGTTGCTCTGGAAAACTCATTTGCACCACTGCTGTGCCTTGGAATACTAGTTGGAGTAATAAATCTCTG
GATTATATTTGGAATAACATGACCTGGATGGAATGGGAAAGAGAAATTAGTAATTACACAAGCTTAATAT
ACACCTTAATTGAAGAATCGCAAAACCAACAAGAAAAGAATGAACAAGAATTATTGGCATTAGATAAATG
GGCAAGTTTGTGGAATTGGTTTGACATATCAAACTGGCTGTGGTATATAAAAATATTCATAATGATAGTA
GGAGGCTTGGTAGGTTTAAGAATAGTTTTTTCTGTACTTTCTATAGTGAATAGAGTTAGGCAGGGATACT
CACCATTATCGTTCCAGATCCGCCTCCCAGCCCAGAGGGGACCCGACAGGCCCGGAGGAACCGAAGAAGA
AGGTGGAGAGAGAGACAGAGACGGATCCGGTCGATTAGTGGATGGATTCTTAGCACTTATCTGGGTCGAC
CTGCGGAGCCTGTGCCTCTTCAGCTACCACCGCTTGAGAGACTTACTCTTGATTGTAACGAGGATTGTGG
AACTTCTGGGACGCAGGGGGTGGGAACTCCTCAAATATTGGTGGAATCTCCTACAGTATTGGAGTCAGGA
ACTAAAGAATAGTGCTGTTAACTTGCTCAACGCCATAGCCATAGCAGTAGCTGAGGGGACTGATAGGGTT
ATAGAAGTAGTACAAAGAGCTTGTAGAGCTATTCTCCACATACCTACACGAATAAGACAGGGCTTGGAAA
GGGCTTTGCTA---
>DQ890515 
ATGAAAGTGAAGGGGATCAGGAAGAATTATCCACGC---TTG---------TGGACATGGGGCATG----
-----------------ATGCTCCTTGGGATGTTAATGATCTGTAATGTT---GCAGGAAATCTGTGGGT
CACAGTCTATTATGGGGTACCTGTGTGGAAAGAAGCAACCACCACTCTATTTTGTGCATCAGATGCTAAA
GCATATGATACAGAGGTACATAATGTTTGGGCCACACATGCCTGTGTACCCACAGACCCCAACCCACAAG
AAGTATTATTGGAG---AATGTGACAGAAAACTTTAACATGTGGAAAAATAACATGGTAGAACAAATGCA
TGAGGATATAATTAGTTTATGGGATCAAAGCCTAAAGCCATGTGTAAAATTAACCCCACTCTGTGTTACT
TTAAATTGC------------------ACTGAT---TTGAGGAATGCT----------------------
-----------------------------ACTAAT---------------------ACCACT------AA
TAGTAGCAGGAGAACAGTG---GAGGGAGGAGAAATGAAGAATTGCTCTTTCAATATCACCACAAGTATA
AGAGATAAAATGCAGAAAGAATATGCACTTTTTTATAAACTTGATATAACCCCAATA---GCA------A
AT------------------------GATAAT---------------------ACTAGCTATAGGTTGAT
AAATTGTAACACCTCAGTCATTACACAGGCCTGTCCAAAGGTAACCTTTGAGCCAATTCCCATACATTAT
TGTGCCCCGGCTGGTTTTGCGATTCTAAAGTGTAATAATAAGAGGTTCAATGGAACAGGACCATGTACAA
ATGTCAGCACAGTACAATGTACACATGGGATTAGGCCAGTAGTATCAACTCAACTACTGTTAAATGGCAG
TCTAGCAGAGGAAGAGGTAGTAATTAGATCCGCCAATTTCTCGGACAATGCTAAAAACATACTAGTACAG
CTAAATAAAACTGTAGAAATTAATTGTACAAGACCCAATAACAATACCAGAAAAAGTATA---------C
CTATAGGACCAGGCAGAGCAATTTATACAACAGGAGGAATAATAGGAGATATAAGACAAGCACATTGTAA
TCTTAGTAGAGCAAAATGGAATGACACTTTAAAACAGATAGCTACAAAGTTAAGAGAACAATTTGGGAAT
AAA---ACAATAGTCTTTAAGCAATCCTCAGGAGGGGACCCAGAAATTGTAACGCACAGTTTTAATTGTG
GAGGGGAATTTTTCTACTGTAATACAACACAACTGTTTAATAGTACTTGG--------------------
----------------AATGATACTGAAGAGTCAAATGGCATTGAA------GGAAATGACACAATCACA
CTCCCATGCAGAATAAAACAAATTGTAAACATGTGGCAGGAAGTAGGAAAAGCAATGTATGCCCCTCCCA
TCAGAGGACAAATTAGATGTTCATCAAATATTACAGGGTTAATATTAACAAGGGATGGTGGTGATACC--
----------GAGAACGGGACAGAGATCTTCAGACCTGGAGGAGGAGATATGAGGGACAATTGGAGAAGT
GAATTATATAAATATAAAGTAGTAAAAATTGAACCATTAGGAATAGCACCCACCAAGGCAAAGAGAAGAG
TGGTGCAGAGAGAAAAAAGA---GCAGTAGGA---ATAGGAGCTATGTTCCTTGGGTTCTTGGGAGCAGC
AGGAAGCACTATGGGCGCAGCGTCAGTGACGCTGACGGTACAGGCCAGACTATTATTGTCTGGTATAGTG
CAACAGCAGAACAATTTGCTGAGGGCTATTGAGGCGCAACAGCATCTGTTGCAACTCACAGTCTGGGGCA
TCAAGCAGCTCCAGGCAAGAGTCCTGGCTGTGGAAAGATACCTAAAGGATCAACAGCTCCTGGGGATTTG
GGGTTGCTCTGGAAAACTCATTTGCACCACTGCTGTGCCTTGGAATACTAGTTGGAGTAATAAATCTCTG
GGTTATATTTGGAATAACATGACCTGGATGGAATGGGAAAGAGAAATTAGTAATTACACAAGCTTAATAT
ACACCTTAATTGAAGAATCGCAAAACCAACAAGAAAAGAATGAACAAGAATTATTGGCATTAGATAAATG
GGCAAGTTTGTGGAATTGGTTTGACATATCAAACTGGCTGTGGTATATAAAAATATTCATAATGATAGTA
GGAGGCTTGGTAGGTTTAAGAATAGTTTTTTCTGTACTTTCTATAGTGAATAGAGTTAGGCAGGGATACT
CACCATTATCGTTCCAGATCCGCCTCCCAGCCCCGAGGGGACCCGACAGGCCCGGAGGAACCGAAGAAGA
AGGTGGAGAGAGAGACAGAGACGGATCCGGTCGATTAGTGGATGGATTCTTAGCACTTATCTGGGTCGAC
CTGCGGAGCCTGTGCCTCTTCAGCTACCACCGCTTGAGAGACTTACTCTTGATTGTAACGAGGATTGTGG
AACTTCTGGGACGCAGGGGGTGGGAACTCCTCAAATATTGGTGGAATCTCCTACAGTATTGGAGTCAGGA
ACTAAAGAATAGTGCTGTTAGCTTGCTCAACGCCATAGCCATAGCAGTAGCTGAGGGGACTGATAGGGTT
ATAGAAGTAGTACAAAGAGCTTGTAGAGCTATTCTCCACATACCTACACGAATGAGACAGGGCTTGGAAA
GGGCTTTGCTA---
>DQ410259 
ATGAGAGTGAAGGAGATCAGGAGGAATTATCCACAC---TTG---------TGGGGATGGGGCATC----
-----------------TTGCTCCTTGGGATGTTAATGACCTGTAGTGCT---AACGAAAACTTGTGGGT
CACAGTCTATTATGGGGTACCTGTGTGGAAAGAAGCAACCACCACTCTATTTTGTGCATCAGATGCTAAA
GCATATGATACAGAGGTACATAATGTTTGGGCCACACATGCCTGTGTACCCACAGACCCCAACCCACAAG
AAGTAGAATTGGAA---AATGTGACAGAAAATTTTAACATGTGGAAAAATAACATGGTAGAACAGATGCA
TGAGGATATAATCAGTTTATGGGATCAAAGCCTAAAGCCATGTGTAAAATTAACCCCACTCTGTGTTACC
TTAAATTGC------------------ACTGAT---TTCGGGAATGCT----------------------
-----------------------------ACTAAT---------ACTAATAATAGTAGCGGGGGAAATAG
TAGTAGCGGGGGAGCAATG---GAGAGAGGGGAAATGAAAAACTGCTCTTTCAACATCACCACAAGCATA
AGAGATAAAATAAAGAAAGAATATGCACTTTTTTATAAACTTGATGTAGTACCAATA---GAT------A
AT------------------------GATAAT---ACAAGCCATAATGATAATACAAGCTATAGGTTGAT
AAATTGTGACACCTCAGTCATTACACAGGCCTGTCCAAAGGTATCTTTTGAGCCAATTCCCATACATTAT
TGTGCCCCGGCTGGTTTTGCGATTCTAAAATGTAATGATAAGAAGTTCAATGGAAAAGGACTATGTAAAA
ATGTCAGCACAGTACAATGTACACATGGAATTAGACCAGTAGTATCAACTCAACTGCTGTTAAATGGCAG
TCTAGCAGAAGAAGAGGTAGTAATTAGATCTGAAAATTTCACAAACAATGTTAAAACCATAATAGTACAG
TTGAAAGAACCTGTAGAAATTAATTGTACAAGACCCAACAACAATACAAGGAAAAGTATA---------A
ATATAGGACCAGGGAGAGCATTTTATGCAACAGGAGAAATAATAGGAGATATAAGACAAGCACATTGTAA
CATTAGTGCAGAAAAATGGAATAACACTTTAAGACAGATAGTTAAAAAATTAAGAGAACAATTTAACAAT
AAA---ACAATAGCCTTTAATCAATCCTCAGGGGGGGACCCAGAAATTGTAATGCACAGTTTTAATTGTG
GAGGGGAATTTTTCTACTGTAATACAACACAACTGTTTAATAGTACTTGG--------------------
----------------AATGATACTGAAGGAGCAAATAACACTGTA------GGAAATGACACAATCATA
CTCCCATGCAGAATAAAACAAATTATAAACATGTGGCAGGAAGTAGGAAAAGCAATGTATGCCCCTCCCA
TCAGAGGACTAATTAATTGTTCATCAAATATTACAGGGCTGCTATTAACAAGAGATGGTGGTCCTAAC--
----------ACAAACGAGACTGAGGTCTTTAGACCTGGAGGAGGAGATATGAGGGACAATTGGAGAAGT
GAATTATATAAATATAAAGTAGTAAAAATTGAACCATTAGGAGTAGCACCCACCAAGGCAAAGAGAAGAG
TGGTGCAAAGAGAAAAAAGA---GCAGTGGGA---TTAGGAGCTGTGTTCCTTGGGTTCTTGGGAGCAGC
AGGAAGCACTATGGGCGCAGCGTCAGTGACGCTGACGGTACAGGCCAGACTATTATTGTCTGGTATAGTG
CAACAGCAAAACAATTTGCTGAGAGCTATTGAGGCGCAACAACATCTGTTGCAACTCACAGTCTGGGGCA
TCAAACAGCTCCAGGCAAGAGTCCTGGCTGTGGAAAGATACCTACAGGATCAACAGCTCCTAGGGATTTG
GGGTTGCTCTGGAAAACTCATTTGTACCACTGCTGTGCCTTGGAATGCTAGTTGGAGTAATAAATCTCTA
GAGACGATTTGGAATAACATGACCTGGATGGAGTGGGACAGAGAAATTAACAATTACACAAGCTTAATAT
ACACCTTAATTGAAAAATCGCAGAACCAACAAGAAAAAAATGAACAAGAATTATTAGGATTGGATAAATG
GGCAAGTTTGTGGAATTGGTTTACCATAACAAATTGGCTGTGGTATATAAAAATATTCATAATGATAGTA
GGAGGCTTGGTAGGTTTAAGAATAGTTTTTACTGTGCTTTCTATAGTGAATAGAGTTAGGCAGGGATACT
CACCATTATCGTTCCAGACCCGCCTCCCAGCCCAGAGGGGACCCGACAGGCCCGAAGGAATCGAAGAAGA
AGGTGGAGAGAGAGACAGAGACAGATCGGGTGGATTAGTGAACGGATTCTTAGCACTCATCTGGGTCGAC
CTGTGGAACCTGTGCCTCTGCAGCTACCGCCGCTTGAGAGACTTACTCTTAATTGTGACGAGGATTGTGG
AACTTCTGGGACGCAGGGGGTGGGAAATCCTCAAATATTGGTGGAACCTCCTGACGTATTGGAGTCAGGA
ACTAAAGAATAGTGCTGTTAGCTTGCTCAACGCCACAGCCATAGCAGTAGCTGAAGGGACAAATAGGATT
ATAGAAGTATTACAAAGAATTTTTAGAGCTATTCTCCACATACCTAGAAGAATAAGACAGGGCTTCGAAA
GGGCTTTGCTA---
>DQ410276 
ATGAAAGTGAAGGAGATCAGGAGGAATTATCCAAAC---TTG---------TGGAGATGGGGCATC----
-----------------TTGCTCCTTGGGATGTTAATGACCTGTAGTGCTAAAGAAGAAGACTTGTGGGT
CACAGTCTATTATGGGGTACCTGTGTGGAAAGAAGCAACCACCACTCTATTTTGTGCATCAGATGCTAAA
GCATATGATACAGAGGTACATAATGTTTGGGCCACACATGCCTGTGTACCCACAGACCCCAACCCACAAG
AAGTAGTATTGGAA---AATGTGACAGAAAGTTTTAACATGTGGAAAAATAACATGGTAGAACAGATGCA
TGAGGATATAATCAGTTTATGGGATCAAAGCCTAAAGCCATGTGTAAAATTAACCCCACTCTGTGTTACT
TTAAATTGC------------------ACTGAT---TATTTAGGGAAA------ACTAATACTACTGGGA
ATGTTACTAATACTAAT------AGT---ACTAAT---------------------ACTAAT------AG
TAGTAGCAGGGGAACAATG---GAGGACAGGGAAATGAAAAGCTGCTCTTTCAACATCACCACAAGCGTA
AGAGATAAAATAAAGAAAGAATATGCACTTTTTTATAAACTTGATATAGTACCAATA---GAT------A
AT------------------------------------------------AGTACAAAATATAGGTTGAT
AAGTTGTAACACCTCAGTCATTACACAGGCCTGTCCAAAGATATCTTTTGAGCCAATTCCCATACATTAT
TGTGCCCCGGCTGGTTTTGCGATTCTAAAATGTAAGGATAAGAAGTTCAATGGAACAGGACCATGTGCAA
ATGTCAGCACAGTACAATGTACACATGGAATTAGACCAGTAGTATCAACTCAACTGCTGTTAAATGGCAG
TCTAGCAGAAGAAGAGGTAGTAATTAGATCTCAAAATTTCACAAACAATGCTAAAACCATAATAGTACAG
CTGAAAGAACCTGTAGAAATTAATTGTACAAGACCCAACAACAATACAAGAAAAAGTATA---------C
ATATAGGACCAGGGAGAGCATTTTATGCAACAGGAGAAATAATAGGAGAGATAAGAAAAGCATATTGTAA
CATTAATGGAACAAAATGGAATAACACTTTAAGACAGATAGTTAAAAAATTAAAAGAACAATTTGAGAAT
AAA---ACAATAGTCTTTAATCAATCCTCAGGGGGAGACCCAGAAATTGTAATGCACAGTTTTAATTGTG
GAGGGGAATTTTTCTACTGTAACACAACACAACTGTTTAATAGTACTTGG--------------------
----------------AATGATACTGGAGGATCAAATAACACTGTA------GGAAATGACACAATCACA
CTCCCATGCAGAATAAGACAAATTATAAACATGTGGCAGGAAGTAGGAAAAGCAATGTATGCCCCTCCCA
TCAGAGGACAAATTAAATGTTCATCAAATATTACAGGGCTGCTATTAACAAGAGATGGTGGTAATAGT--
----------ACAAACAGGACTGAGGTCTTCAGACCTGGAGGAGGAGACATGAGGGACAATTGCAGAAGT
GAATTATATAAATATAAAGTAGTAAAAATTGAGCCATTAGGAGTAGCACCCACCAAGGCAAAGAGAAGAG
TGGTGCAAAGAGAAAAAAGA---GCATTGGGA---ATAGGAGCTGTGTTCCTTGGGTTCTTGGGAGCAGC
AGGAAGCACTATGGGCGCAGCGTCAGTGACGCTGACGGTACAGGCCAGACTATTATTGTCTGGTATAGTG
CAACAGCAGAACAATTTGCTGAGAGCTATTGAGGCGCAACAACATCTGTTGCAACTCACAGTCTGGGGCA
TCAAGCAGCTCCAGGCAAGAGTCCTGGCTGTGGAAAGATACCTACAGGATCAACAACTCCTAGGGATTTG
GGGTTGCTCTGGAAAACTCATTTGTACCACTGCTGTGCCTTGGAATGCTAGTTGGAGTAATAAATCTCTA
GAAAAAATTTGGAATAACATGACCTGGATGGAGTGGGACAGAGAAATTAACAATTACACAAGCTTAATAT
ACACCTTAATTGAAGAATCGCAGCACCAACAAGAAAAAAATGAACAAGAATTATTAGAATTGGATAAATG
GGCAAGTTTGTGGAATTGGTTTGACATAACAAATTGGCTGTGGTATATAAAAATATTCATAATGATAGTA
GGAGGCTTGGTAGGTTTAAGAATAGTTTTTATTGTACTTTCTATAGTGAATAGAGTTAGGCAGGGATACT
CACCATTATCGTTCCAGACCCGCCTCCCAACCCAGAGGGGACCCGACAGGCCCGGAGGAATCGAAGAAGA
AGGTGGAGAGAGAGACAGAGACAGATCGGGTGGATTAGTGAACGGATTCTTAGCACTTATCTGGGTCGAC
CTGTGGAACCTGTGCCTCTTCAGCTACCGCCGCTTGAGAGACTTACTCTTAATTGTGACGAGGATTGTGG
AACTTCTGGGACGCAGGGGGTGGGAAATCCTCAAATATTGGTGGAACCTCCTGACGTATTGGAGTCAGGA
ACTAAAGAATAGTGCTGTTAGCTTGCTCAACGCCACAGCCATAGCAGTAGCTGAAGGGACAGATAGGATT
ATAGAAGTATTACAAAGAATTTTTAGAGCTATTCTCCACATACCTACAAGAATAAGACAGGGCTTCGAAA
GGGCTTTGCTA---
>DQ410256 
ATGAGAGTGAAGGAGATCAGGAGGAATTATCCACAC---TTG---------AGGAGATGGGGCATC----
-----------------ATGCTCCTTGGGATGTTAATGACCTGTAGTGCT---AAAGAAAAATTGTGGGT
CACAGTCTATTATGGGGTACCTGTGTGGAAAGAAGCAACCACCACTCTATTTTGTGCATCAGATGCTAAA
GCATATGATACAGAGGTACATAATGTTTGGGCCACACATGCCTGTGTACCCACAGACCCCAACCCACAAG
AAGTAGTATTGGAA---AATGTGACAGAAAAGTTTAACATGTGGAAAAATAACATGGTAGAACAGATGCA
TGAGGATATAATCAGTTTATGGGATCAAAGCCTAAAGCCATGTGTAAAATTAACCCCACTCTGTGTTACT
TTAAATTGC------------------ACTGAT---TTCGGGAATGCT----------------------
-----------------------------ACTAAT---------------------ACTAAT------AA
TAGTAGCGGGGGAACAATG---GAGAGAGGGGAAATGAAAAACTGCTCTTTCAACATCACCACAAGCATA
AGAGATAAGATGCAGAAAGAATATGCACTTTTTTATAGACTTGATGTAGTACCAATA---GAT------G
AG------------------------GATAAT---------------------ACAAGCTATAGGTTGAT
AAATTGTAACACCTCAGTCATTACACAGGCCTGTCCAAAGGTATCTTTTGAGCCAATTCCCATACATTAT
TGTGCCCCGGCTGGTTTTGCGATTCTAAAATGTAATGATAAGAAGTTCAATGGACAAGGACCATGTACAA
ATGTCAGCACAGTACAATGTACACATGGAATTAGACCAGTAGTATCAACTCAACTGCTGTTAAATGGCAG
TCTAGCAGAGGAAGAGGTAGTAATTAGATCTGAAAATTTCACAAACAATGCTAAAACCATAATAGTACAG
CTGAAGGAACATGTAGAAATTAATTGTACAAGACCCAACAACAATACAAGAAAAAGTATA---------C
ATATAGGACCAGGGAGAGCATTTTATGCAACAGGAGAAATAATAGGAAATATAAGACAAGCACATTGTAA
CATTAGTGGAGAAAAATGGAATAACACTTTAGGACAGATAGTTAAAAAATTAAGAGAACAATTTAAAAAT
AAA---ACAATAGTCTTTAATCAATCCTCAGGGGGGGACCCAGAAATTGTAATGCACAGTTTTAATTGTG
GAGGGGAATTTTTCTACTGTAATACAACACAACTGTTTAATAGTACTTGG--------------------
----------------AATGATACTGGAGGATCAAATAACACTGTA------GGAGATGGCACAATCACA
CTCCCATGCAGAATAAAACAAATTATAAACATGTGGCAGGAAGTAGGAAAAGCAATGTATGCCCCTCCCA
TCAGAGGACAAATTAGATGTTCATCAAATATTACAGGGCTGCTATTAACAAGAGATGGTGGTAATAAT--
----------ACAAACGAGACCGAGGTCTTCAGACCTGGAGGAGGAGATATGAGGGACAATTGGAGAAGT
GAATTATATAAATATAAAGTAGTAAAAATTGAACCATTAGGAGTAGCACCCACCAGGGCAAAGAGAAGAG
TGGTGCAGAGAGAAAAAAGA---GCAGTGGGA---ATAGGAGCTGTGTTCCTTGGGTTCTTGGGAGCAGC
AGGAAGCACTATGGGCGCAGCGTCAGTGACGCTGACGGTACAGGCCAGACAATTATTGTCTGGTATAGTG
CAACAGCAGAACAATTTGCTGAGGGCTATTGAGGCGCAACAACATCTGTTGCAACTCACAGTCTGGGGCA
TCAAGCAGCTCCGGGCAAGAGTCCTGGCTGTGGAGAGATACCTACAGGATCAACAGCTCCTGGGGATTTG
GGGTTGCTCTGGAAAACTCATTTGTACCACTGCTGTGCCTTGGAATGCTAGTTGGAGTAATAAATCTCTA
GATAAGATTTGGAATAACATGACCTGGATGGAGTGGGACAGAGAAATTAACAATTACACAAGCTTAATAT
ACACCTTAATTGAAGAATCGCAGAACCAACAAGAAAAAAATGAACAAGAATTATTAGAATTGGATAAATG
GGCAAGTTTGTGGAATTGGTTTGACATAACAAATTGGCTGTGGTATATAAAAATATTCATAATGATAGTA
GGAGGCTTGGTAGGTTTAAGAATAGTTTTTACTGTACTTTCTATAGTGAATAGAGTTAGGCAGGGATACT
CACCATTATCGTTCCAGACCCGCCTCCCAGCCCAGAGGGGACCCGACAGGCCCGAAGGAATCGAAGAAGA
AGGTGGAGAGAGAGACAGAGACAGATCCGGTGGATTAGTGAACGGATTCTTAGCACTTATCTGGGTCGAC
CTGTGGAACCTGTGCCTCTTCAGCTACCACCGCTTGAGAGACTTACTCTTGATCGGGACGAGGATTGTGG
AACTTCTGGGACGCAGGGGGTGGGAAGTCCTCAAATATTGGTGGAACCTCCTGACGTATTGGAGTCAGGA
ACTAAAGAATAGTGCTGTTAGCTTGCTCAATGCCACAGCCATAGCAGTAGCTGAAGGGACAGATAGGATT
ATAGAAGTATTACGAAGAGCTTTTAGAGCTATTCTCCACATACCTACAAGAATAAGACAGGGCTTCGAAA
GGGCTTTGCTA---
>DQ410258 
ATGAGAGTGAAGGAGATCAGGAGGAATTATCCACAC---TTG---------TGGAGATGGGGCATC----
-----------------TTGCTCCTTGGGATGTTAATGACCTGTAGTGCT---GAAGAAAACTTGTGGGT
CACAGTCTATTATGGGGTACCTGTGTGGAAAGAAGCAACCACCACTCTATTTTGTGCATCAGATGCTAAA
GCATATGATACAGAGGTACATAATGTTTGGGCCACACATGCCTGTGTACCCACAGACCCCAACCCACAAG
AAGTAGTATTGGAA---AATGTGACAGAAAAGTTTAACATGTGGAAAAATAACATGGTAGAACAGATGCA
TGAGGATATAATCAGTTTATGGGATCAAAGCCTAAAGCCATGTGTAAAATTAACCCCACTCTGTGTTACT
TTAAATTGC------------------ACTGAT---TATTTAGGGAAT----------------------
-----------------------GCT---AATAAT---------------------ACTAAT------AG
TAGTAGCGGGGAAACAATG---GAGGAAAGGGAAATGAAAAGCTGCTCTTTCAACATCACCACAAGCGTA
AGAGATAAGATGCAGAAAGAATATGCACTTTTTTATAAACTTGATGTAGTACCAATA---GAT------A
AT---------------------------AGT---------------------ACAAGCTATAGGTTGAT
AAGTTGTAACACCTCAGTCATTACACAGGCCTGTCCAAAGGTATCTTTTGAGCCAATTCCCATACATTAT
TGTGCCCCGGCTGGTTTTGCGATTCTAAAATGTAATGATAAGAAGTTCAATGGAACAGGACCATGTACAA
ATGTCAGCATAGTACAATGTACACATGGAATTAGACCAGTAGTATCAACTCAACTGCTGTTAAATGGCAG
TCTAGCAGAAGAAGAGGTAGTAATTAGATCTGAAAATTTCACGAACAATGCTAAAACCATAATAGTACAG
CTGAAAGAACCTGTAGAAATTAATTGTACAAGACCCAACAACAATACAAGAAAAAGTATA---------C
ATATAGGACCAGGGAGAGCATTTTATGCAACAGGAGAAATAATAGGAAATATAAGACAAGCACATTGTAA
CATTAGTGGAACAAAATGGAATAACACTTTAAGACAGATAGTTAAAAAATTAAGAGAACAATTTGAGAAT
AAA---ACAATAGTCTTTAATCAATCCTCAGGGGGGGACCCAGAAATTGTAATGCACAGTTTTAATTGTG
GAGGGGAATTTTTCTACTGTAATACAACACGACTGTTTAATAGTACTTGG--------------------
----------------AATGATACTGAAGGAGCAAATAACACTGTA------GGAAATGACACAATCACA
CTCCCATGCAGAATAAAACAAATTATAACCATGTGGCAGGAAGTAGGAAAAGCAATGTATGCCCCTCCCA
TCAGAGGACAAATTAACTGTTCATCAATTATTACAGGGCTGCTATTAACAAGAGATGGTGGTAATAAT--
----------ACAAACGGGACCGAGGTCTTCAGACCTGGAGGAGGAGATATGAGGGACAATTGGAGAAGT
GAATTATATAAATATAAAGTAGTAAAAATTGAACCATTAGGAGTAGCACCCACCAAGGCAAAGAGAAGAG
TGGTGCAAAGAGAAAAAAGA---GCAGTGGGA---ATAGGAGCTGTGTTCCTTGGGTTCTTGGGAGCAGC
AGGAAGCACTATGGGCGCAGCGTCAGTGACGCTGACGGTACAGGCCAGACTATTATTGTCTGGTATAGTG
CAACAGCAAAACAATTTGCTGAGGGCTATTGAGGCGCAACAACATCTGTTGCAACTCACAGTCTGGGGCA
TCAAGCAGCTCCAGGCAAGAGTCCTGGCTGTGGAAAGATACCTACATGATCAACAGCTCCTGGGGATTTG
GGGTTGCTCTGGAAAACTCATTTGTACCACTGCTGTGCCTTGGAATGCTAGTTGGAGTAATAAATCTCTA
GAGAAGATTTGGAATAACATGACCTGGATGGAGTGGGACAGAGAAATTAACAATTACACAAGCTTAATAT
ACACCTTAATTGAAGAATCGCAGAACCAACAAGAAAAAAATGAACAAGAATTATTAGGATTGGATAAATG
GGCAAGTTTGTGGAATTGGTTTAACATAACAAATTGGCTGTGGTATATAAAAATATTCATAATGGTAGTA
GGAGGCTTGGTAGGTTTAATAATAGTTTTTACTGTACTTTCTATAGTGAATAGAGTTAGGCAGGGATACT
CACCATTATCGTTCCAGACCCGCCTCCCAGCACAGAGGGGACCCGACAGGCCCGAAGGAATCGAAGAAGA
AGGTGGAGAGAGAGACAGAGACAGATCCGGTCAATTAGTGAATGGATTCTTAGCACTCATCTGGGGCGAC
CTGTGGAACCTGTGCCTCTTCAGCTACCACCGCTTGAGAGACTTACTCTTGATTGTAACGAGGATTGTGG
AACTTCTGGGACGCAGGGGGTGGGAAGTCCTCAAATATTGGTGGAACCTCCTGACGTATTGGAGTCAGGA
ACTAAAGAATAGTGCTGTTAGCTTGCTCAACGCCACAGCCATAGCAGTAGCTGAAGGGACAGATAGGATT
ATAGAAGTATTACAAAGAATTTTTAGAGCTATTCTCCACATACCTACAAGAATAAGACAGGGCTTCGAAA
GGGCTTTGCTA---
>DQ410257 
ATGAGAGTGAAGGAGATCAGGAGGAATTATCCACAC---TTG---------TGGAGATGGGGCATC----
-----------------TTGCTCCTTGGGATGTTAATGACCTGTAGTGCTAAAGAAGAAAACTTGTGGGT
CACAGTCTATTATGGGGTACCTGTGTGGAAAGAAGCAACCACCACTCTATTTTGTGCATCAGATGCTAAA
GCATATGATACAGAGGTACATAATGTTTGGGCCACACATGCCTGTGTACCCACAGACCCCAACCCACAAG
AAGTAGTATTGGAA---AATGTGACAGAAAGTTTTAACATGTGGAAAAATAACATGGTAGAACAGATGCA
TGAGGATATAATCAGTTTATGGGATCAAAGCCTAAAGCCATGTGTAAAATTAACCCCACTCTGTGTTACT
TTAAATTGC------------------ACTGAT---TATTTAGGGAAT----------------------
-----------------------------------ACTACTAATACTACTAGGAATGCTACTACTAATAA
TAGTAGCGGGGGAACAATG---GAGGAAAGGGAAATGAAAAACTGCTCTTTCAACATCACCACAAGCATA
AGAGATAAAATAAAGAAAGAATATGCACTTTTTTATAGACTTGATGTAGTACCAATA---GAT------A
ATGATAATGATAATACAAGCTATAATGATAAT---------------------ACAAGCTATAGGTTGAT
AAATTGTAACACCTCAGTCATTACACAGGCCTGTCCAAAGGTATCTTTTGAGCCAATTCCCATACATTAT
TGTGCCCCGGCTGGTTTTGCGATTCTAAAATGTAAGGACAAGAAGTTCAATGGAACAGGACCATGTACAA
ATGTCAGCACAGTACAATGTACACATGGAATTAGACCAGTAGTATCAACTCAACTGCTGTTAAATGGCAG
TCTAGCAGAAGAAGAGGTAGTAATTAGATCTGAAAATCTCACAAACAATGCTAAAACCATAATAGTACAG
CTGAAAGAACCTGTAGAAATTAATTGTACAAGACCCAACAACAATACAAGAAAAAGTATA---------A
ATATAGGACCAGGGAGAGCATTTTATGCAACAGGAGACATAATAGGAAATATAAGACAAGCACATTGTAA
CATTAGTGGAGAAAAATGGAATAACACTTTAAGACACATAGTTAAAAAATTAAGAGAACATTTTGAGAAT
AAA---ACAATAGTCTTTAATCAATCCTCAGGGGGGGACCCAGAAATTGTAATGCATAGTTTTAATTGTG
GAGGGGAATTTTTCTACTGTGATACAACACGACTGTTTAATAGCACTTGG--------------------
----------------AATGATACTGAAGGAGCAAATAACACTGTA------GGAAATGACACAATCACA
CTCCCATGCAAAATAAAACAAATTATAAACATGTGGCAGGAAGTAGGAAAAGCAATGTATGCCCCTCCCA
TCAGAGGACAAATTAACTGTTCATCAAATATTACAGGGCTGCTATTAACAAGAGATGGTGGTAATAAT--
----------ACAAACGGGACCGAGGTCTTCAGACCTGGAGGAGGAGATATGAGGGACAATTGGAGAAGT
GAATTATATAAATATAAAGTAGTAAAAATTGAACCATTAGGAGTAGCACCCACCAAGGCAAAGAGAAGAG
TGGTGCAAAGAGAAAAAAGA---GCATTGGGA---ATAGGAGCTTTGTTCCTTGGGTTCTTGGGAGCAGC
AGGAAGCACTATGGGCGCAGCGTCAGTGACGCTGACGGTACAGGCCAGACTATTATTGTCTGGTATAGTG
CAACAGCAAAACAATTTGCTGAGGGCTATTGAGGCGCAACAACATCTGTTGCAACTCACAGTCTGGGGCA
TCAAGCAGCTCCAGGCAAGAATCCTGGCTGTGGAAAGATACCTACATGATCAACAGCTCCTGGGGATTTG
GGGTTGCTCTGGAAAACTCATTTGTACCACTGCTGTGCCTTGGAATGCTAGTTGGAGTAATAAATCTCTA
AATAAGATTTGGGATAACATGACCTGGATGGAGTGGGACAGAGAAATTAACAATTACACAAGCTTAATAT
ACACCTTAATTGAAGAATCGCAGAACCAACAAGAAAAAAATGAACAAGAATTATTAGAATTGGATAAATG
GGCAAGTTTGTGGAATTGGTTTGACATATCAAATTGGCTGTGGTATATAAAAATATTCATAATGGTAGTA
GGAGGCTTGGTAGGTTTAAGAATAGTTTTTACTGTACTTTCTATAGTGAATAGAGTTAGGCAGGGATACT
CACCATTATCGTTCCAGACCCGCCTCCCAGCACAGAGGGGACCCGACAGGCCCGAAGGAATCGAAGAAGA
AGGTGGAGAGAGAGACAGAGACAGATCCGGTGGATTAGTGAACGGATTCTTAGCACTTATCTGGGTCGAC
CTGTGGAACCTGTGCCTCTTCAGCTACCACCGCTTGAGAGACTTACTCTTGATCGGGACGAGGATTGTGG
AACTTCTGGGACGCAGGGGGTGGGAAGTCCTCAAATATTGGTGGAACCTCCTGACGTATTGGAGTCAGGA
ACTAAAGAATAGTGCTGTTAGCTTGCTCAATGCCACAGCCATAGCAGTAGCTGAAGGGACAGATAGGATT
ATAGAAGTATTACGAAGAGCTTTTAGAGCTATTCTCCACATACCTACAAGAATAAGACAGGGCTTCGAAA
GGGCTTTGCTA---
>GU455444 
ATGAGAGTGAAGGGGATCAGGAAGAATTAC---------TTG---------TGGAGATGGGGCACC----
-----------------ATGCTCCTTGGAATGTTGATGATCTGTAGTGCA---GCGGAAAGGTTGTGGGT
CACAGTCTATTATGGGGTACCTGTATGGAAAGAAGCAAACACCACTCTATTTTGTGCGTCAGATGCTAAA
GCATATAGCACAGAGGTACATAATGTTTGGGCCACACATGCCTGTGTGCCCACAGACCCCAACCCACAAG
AAGTAGAATTGAAA---AATGTAACAGAAAATTTTAATATGTGGAAAAATAGCATGGTAGAACAGATGCA
TGAGGATATAATCAATTTATGGGATCAAAGCCTAAAGCCATGTGTAAAATTAACCCCACTCTGTGTTACT
TTAAACTGC------------------ACTGAT---TATGTGAAGAATAATACTGAT-------------
-----------------------------AATAAT---------------------ACCACG------AG
TGCTACT---------------AATACCACAGAAATGAAAAAATGCTCTTTCAATATCACCACAATCCTA
AGAGATAAGGTGCAGAAAGAATATGCACTTTTCTATAAATATGATGTAGTACCAATA---AAT------A
AT------------------------GATAGT---------------------ACCAGCTATAGGTTGAT
AAGTTGTAACACCTCAACCATTACACAGGCCTGTCCAAAGGTAACCTTTGAGCCAATTCCCATACATTAT
TGTGCCCCGGCTGGGTTTGCAATTCTAAAGTGTAAAAATAAGACGTTCAATGGGACAGGACCATGTAAAA
ATGTCAGCACAGTACAATGCACACATGGAATTAGGCCAGTAGTATCAACTCAACTGTTATTAAATGGCAG
TCTATCAGAAGAAGGGGTAGTAATTAGATCTGCCAATTTCTCGGACAATGCTAAAACCATAATAGTACAG
CTGAATGAATCTGTAATAATTAATTGTACAAGACCCAACAACAATACAAGAAGAAGTATA---------C
CTATAGGACCAGGGAGAGCATTTTATGCAACAGGAGACATAATAGGAGATATAAGACAAGCACATTGTAA
CCTTAGTGGAATACAATGGAATAATACTTTAAGACAGATAGCTAAAAAATTAAAAGAACAATTTAAAAAT
ACAACAACAATAGCCTTTAATCAATCCTCAGGAGGGGACCCAGAAATTGTAATGCACACTTTTAATTGTG
GAGGGGAATTTTTCTACTGTAATACTTCAAAACTGTTTAATAGTACTTGGGAT---------------GA
TACTACTTTG------AATGATACTACTACTTTGAATGAGACAATT---------GACACAAATATCACA
CTTCCATGCAGAATAAAACAAATTATAAACATGTGGCAGGAAGTAGGAAAAGCAATGTATGCCCCTCCCA
TCCAAGGACAAATTAGATGTTCATCAAATATTACAGGGCTGCTATTAACAAGAGATGGTGGTACTAAC--
----AATGACACGAAAGGGACCGAGACCTTCAGACCTGGAGGAGGAGATATGAGGGACAATTGGAGAAGT
GAATTATATAAATATAAAGTAGTAAGAATTGAACCATTAGGAGTAGCACCCACCAGGGCAAAGAGAAGAG
TGGTGCAGAGAGAAAAAAGA---GCAATAGGGGGACTAGGAGCCTTGTTCCTTGGGTTCTTGGGAACAGC
AGGAAGCACTATGGGCGCAGCGTCAATAACGCTGACGGTACAGGCCAGACAATTATTGTCTGGTATAGTG
CAACAGCAAAACAATTTGCTGAGGGCTATTAAGGCGCAACAGCATCTGTTGCAACTCACAGTCTGGGGCA
TCAAGCAGCTCCAGGCAAGAGTCCTGGCTGTGGAAAGATACCTAAAGGATCAACAGCTCCTGGGGATGTG
GGGTTGCTCTGGAAAGCTCATTTGCACCACTGCTGTGCCTTGGAATACTAGTTGGAGTAATAAATCTATG
AATGAGATTTGGGATAACATGACCTGGATGCAGTGGGAAAAAGAAATTGACAATTACACAAGCTTAATAT
ACTCTTTAATCGAAGATTCACAGATCCAACAAGAAAAGAATGAGCAAGAATTATTGGCATTAGATAAGTG
GGGAAGTTTGTGGACTTGGTTTAACATAACAAACTGGCTGTGGTATATAAGAATATTCATAATGATAGTA
GGAGGCTTGATAGGTTTAAGAATAGTTTTTGCTGTACTTTCTATAGTGAATAGAGTTAGGCAGGGATACT
CACCATTATCGTTTCAGACCCACCTCCCAGCCCCGAGGGGACCCGACAGGCCCGAAGGAATCGAAGAAGA
AGGTGGAGAGAGAGACAGAGGCAGATCCGGACCATTAGTGGATGGATTCTTAGCACTTATCTGGATCGAC
CTGCGGAGCCTGTGCCTCTTCAGCTACCACCGCTTGAGAGACTTACTCTTGATTGTAACGAGGATTGTGG
AACTTCTGGGACGCAGGGGGTGGGAAGCCCTCAAATATTGGTGGAATCTCCTACAGTATTGGAGTCAGGA
GCTAAAGAATAGTGCTGTTAGCTTGTTTAATGCCACAGCTATAGCAGTAGCTGAGGGGACAGATAGGGTT
ATAGAAGCATTACAAAGAGCTTTTAGAGCTATACTCCACATACCTACAAGAATAAGACAGGGCTTGGAAA
GGGCTTTGCTA---
>GU455432 
ATGAGAGTGAAGGAGATCAGGAAGAATTAC---------TTG---------TGGAGATGGGGCACC----
-----------------ATGCTCCTTGGGATGTTGATGATCTGTAGTGCT---GCAGAACAATTGTGGGT
CACAGTCTATTATGGGGTACCTGTGTGGAAAGAAGCAAACACCACTCTATTTTGTGCGTCAGATGCTAAA
GCATATAGCACAGAGGTACATAATGTTTGGGCCACACATGCCTGTGTGCCCACAGACCCCAACCCACAAG
AAGTAGTATTGAAA---AATGTGACAGAAAATTTTAACATGTGGAAAAATAACATGGTAGAACAGATGCA
TGAGGATATAATCAGTTTATGGGATCAAAGCCTAAAGCCATGTGTAAAATTAACCCCACTCTGTGTCACT
TTAAACTGC------------------ACTGAT---TATGTGAAGAAT------GATACTAATACC---A
CGAAT------GCT---------------ACTAAT---------------------ACCACT------AG
TAGTAGCGGGGGAACGATG---GAGGGAGGAGAAATGAAAAACTGCTCTTTCAATATCACCACAAGCCTA
AGAGATAAGGGGCAGAAAGAATATGCACTGTTCTATAAACTTGATGTAGTACCAATA---AAT---AAGG
AT------------------------GATAAT---------------------ACCAGCTATAGGTTGAT
AAGTTGTAACACCTCAGTCATTACACAGGCCTGTCCAAAGGTAACCTTTGAGCCAATTCCCATACATTAT
TGTGCCCCGGCTGGTTTTGCAATTCTAAAGTGTAATAATAAGACGTTCAATGGGACAGGACCATGTAAAA
ATGTCAGCACAGTACAATGCACACATGGAATTAGGCCAGTAGTATCAACTCAACTGCTATTAAATGGCAG
TCTAGCAGAAGAAGAGGTAGTAATTAGATCTGCCAATTTCTCGGACAATGCTAAAACCATAATAGTACAG
CTGAATGAATCTGTAGTAATTAATTGTACAAGACCCAACAACAATACAAGAAGAAGTATA---------C
ATATAGGACCAGGGAGAGCATTTTATGCAACAGGAGAAGTAATAGGAAATATAAGACAAGCACACTGTAA
CCTTAGTAGCACACAATGGAATAATACTTTAAAACAGATAGCTATAAAATTAAGAGAACAATGGGGGAAT
AAA---ACAATAGTCTTTAATCGATCCTCAGGAGGGGACCCAGAAATTATAATGCACAGTTTTAATTGTG
GAGGGGAATTTTTCTACTGTAATACTTCACAACTGTTTAATAGTACTTGGAAT---------------GA
TACTACTTTG------AATGATACTAAAGGGTCAAATGACACAATT------------------ATCACA
CTTCCATGCAGAATAAAACAAATTATAAACATGTGGCAGGAAGTAGGAAAAGCAATGTATGCCCCTCCCA
TCAAAGGACAAATTAGATGTTCATCAAATATTACAGGGCTGCTATTAACAAGAGATGGTGGTAATAAT--
----AATGACAAGAACAGGACCGAGACCTTCAGACCTGGAGGAGGAGATATGAGGGACAATTGGAGAAGT
GAATTATATAAATATAAAGTAGTAAAAATTGAACCATTAGGAGTAGCACCCACCAAGGCAAAGAGAAGAG
TGGTGCAGAGAGAAAAAAGA---GCAATAGGGGGACTAGGAGCTCTGTTCCTTGGGTTCTTAGGAACAGC
AGGAAGCACTATGGGCGCAGCGTCAATAACGCTGACGGTACAGGCCAGACAATTATTGTCTGGTATAGTG
CAACAGCAAAACAATTTGCTGAGGGCTATTGAGGCGCAACAACATCTGTTGCAACTCACAGTCTGGGGCA
TCAAGCAGCTCCAGGCAAGAGTCCTGGCTGTGGAAAGATACCTAAAGGATCAACAGCTCCTGGGGATTTG
GGGTTGCTCTGGAAAACTCATTTGCACCACTGCTGTGCCTTGGAATACTAGTTGGAGTAATAAATCTATG
AATGAGATTTGGGATAACATGACCTGGATGGAGTGGGAAAGAGAAATTGACAATTACACAAGCTTAATAT
ACTCTTTAATTGAAGACTCACAGAACCAACAAGAAAAGAATGAGCAAGAATTATTGGAATTAGATAAGTG
GGCAAGTTTGTGGACTTGGTTTGACATAACAAACTGGCTGTGGTATATAAGAATATTCATAATGATAGTA
GGAGGCTTGGTAGGTTTAAGAATAGTTTTTGCTGTACTTTCTGTAGTGAATAGAGTTAGGCAGGGATACT
CACCATTATCGTTTCAGACCCACCTCCCAGCCCCGAGGGGACCCGACAGGCCCGAAGGAATCGAAGAAGA
AGGTGGAGAGAGAGACAGAGACAGATCCGGTCCATTAGTGGATGGATTCTTAGCAATTATCTGGGTCGAC
CTGCGGAGCCTGTGCCTCTTCAGCTACCACCGCTTGAGAGACTTACTCTTGATTGTAACGAGGATTGTGG
AACTTCTGGGACGCAGGGGGTGGGAAGCCCTCAAGTATTGGTGGAATCTCCTACAGTATTGGAGTCAGGA
ACTAAAGAATAGTGCTGTTAGCTTGTTCAATGCCACAGCCATAGCAGTAGCTGAGGGGACAGATAGGGTT
ATAGAATTATTACAAAGAGCTTTTAGAGCTATACTCCACATACCTACAAGAATAAGACAGGGCTTGGAAA
GGGCTTTACTA---
>GU455433 
ATGAGAGTGAAGGGGATCAGGAAGAATTAC---------TTG---------TGGAGATGGGGCACC----
-----------------ATGCTCCTTGGGATGTTGATGATCTGTAGTGCT---GCAGAACAATTGTGGGT
CACAGTCTATTATGGGGTACCTGTGTGGAAAGAAGCAAACACCACTCTATTTTGTGCGTCAGATGCTAAA
GCATATAGCACAGAGGTACATAATGTTTGGGCCACACATGCCTGTGTACCCACAGACCCCAACCCACAAG
AAGTAGTATTGAAA---AATGTGACAGAAAATTTTAACATGTGGAAAAATAACATGGTAGAACAGATGCA
TGAGGATATAATCAGTTTATGGGATCAAAGCCTAAAGCCATGTGTAAAATTAACCCCACTCTGTGTTACT
TTAAACTGC------------------ACGGAT---TATGTGAAGAAT------GATACTAATACC---A
CTAGT------GCT---------------ACTAAT---------------------ACCACT------AG
TAGTAGCGGGGGAACGATG---GAGGGAGGAGAAATGAAAAACTGCTCTTTCAATATCACCACAAGCCTA
AGAGATAGGGTGCAGAAAGAATATGCACTGTTCTATAAACTTGATGTAGTACCAATA---AAT---AATA
AT------------------------GATAAT---------------------ACCAGCTATAGGTTGAT
AAGTTGTAACACCTCAGTCATTACACAGGCCTGTCCAAAGGTAACCTTTGAGCCAATTCCCATACATTAT
TGTGCCCCGGCTGGTTTTGCGATTCTAAAGTGTAATAATAAGACGTTCAATGGGACAGGACCATGTAAAA
ATGTCAGCACAGTACAATGCACACATGGAATTAGGCCAGTAGTATCAACTCAACTGCTGTTAAATGGCAG
TCTAGCAGAAGGAGAGGTAGTAATTAGATCTGCCAATTTCTCGGACAATGCTAAAACCATAATAGTACAG
CTGAATGAATCTGTAGTAATTAATTGTACAAGACCCAACAACAATACAAGAAGAAGTATA---------C
ATATAGGACCAGGGAGAGCATTTTATGCAACAGGAGAAGTAATAGGAAATATAAGACAAGCACACTGTAA
CCTTAGTGGAACACAATGGAATAATACTTTAAAACAGATAGCTATAAAATTAAGAGAACAATGGGGGAAT
AAA---ACAATAGTCTTTAATCGATCCTCAGGAGGGGACCCAGAAATTATAATGCACAGTTTTAATTGTG
GAGGGGAATTTTTCTACTGTAATACTTCACAACTGTTTAATAGTACTTGGAAT---------------GA
TACTACTTTG------AATGATACTAAAGGGTCAAATGACACAATT------------------ATCACA
CTTCCATGCAAAATAAAACAAATTATAAACATGTGGCAGGAAGTAGGAAAAGCAATGTATGCCCCTCCCA
TCAAAGGACAAATTAGATGTTCATCAAATATTACAGGGCTGCTACTAACAAGAGATGGTGGTACTAAA--
----AATGACACGAACAAGACCGAGACCTTCAGACCTGGAGGAGGAGATATGAGGGACAATTGGAGAAGT
GAATTATATAAATATAAAGTAGTAAAAATTGAACCATTAGGAGTAGCACCCACCAGGGCAAAGAGAAGAG
TGGTGCAGAGAGAAAAAAGA---ACAGTGGGA---CTAGGAGCTCTGTTCCTTGGGTTCTTGGGAACAGC
AGGAAGCACTATGGGCGCAGCGTCAATAACGCTGACGGTACAGGCCAGACAATTATTGTCTGGTATAGTG
CAACAGCAGAACAATTTGCTGAGGGCTATTGAGGCGCAACAGCATCTGTTGCAACTCACAGTCTGGGGCA
TCAAGCAGCTCCAGGCAAGAGTCCTGGCTGTGGAAAGATACCTAAAGGATCAACAGCTCCTGGGGATTTG
GGGTTGCTCTGGAAAACTCATTTGCACCACTGCTGTGCCTTGGAATACTAGTTGGAGTAATAAATCTATG
AATGAGATTTGGGATAACATGACCTGGATGGAGTGGGAAAGAGAAATTGACAATTACACAAGCTTAATAT
ACACTTTAATTGAAAAATCACAGAACCAACAAGAAAAGAATGAGCAAGAATTATTGGAATTAGATAAGTG
GGCAAGTTTGTGGACTTGGTTTGACATAACAAACTGGCTGTGGTATATAAGAATATTCATAATGATAGTA
GGAGGCTTGGTAGGTTTAAGAATAGTTTTTGCTGTACTTTCTGTAGTGAATAGAGTTAGGCAGGGATACT
CACCATTATCGTTTCAGACCCACCTCCCAGCCCCGAGGGGACCCGACAGGCCCGAAGGAATCGAAGAAGA
AGGTGGAGAGAGAGACAGAGACAGATCCGGTCGATTAGTGGATGGATTCTTAGCACTTATCTGGGACGAC
CTGCGGAGCCTGTGCCTCTTCAGCTACCACCGCTTGAGAGACTTACTCTTGATTGTAACGAGGATTGTGG
AACTTCTGGGACGCAGGGGGTGGGAAGCCCTCAAATATTGGTGGAATCTCCTACAGTATTGGAGTCAGGA
GCTAAAGAATAGTGCTGTTAGCTTGCTTAATGCCACAGCTATAGCAGTAGCTGAGGGGACAGATAGGGTT
ATAGAAGCATTACAAAGAGCTTTTAGAGCTATACTCCACATACCTACAAGAATAAGACAGGGCTTGGAAA
GGGCTTTGCTA---
>GU455430 
ATGAGAGTGAAGGAGATCAGGAAGAGTTAC---------TTG---------TGGAGATGGGGCACC----
-----------------ATGCTCCTTGGGATGTTGATGATCTGTAGTGCT---GCAGAACAATTGTGGGT
CACAGTCTATTATGGGGTACCTGTGTGGAAAGAAGCAAACACCACTCTATTTTGTGCGTCAGATGCTAAA
GCATATGATACAGAGGTACATAATGTTTGGGCCACACATGCCTGTGTGCCCACAGACCCCAACCCACAAG
AAGTAGTATTGAAA---AATGTGACAGAAAATTTTAACATGTGGAAAAATAACATGGTAGAACAGATGCA
TGAGGATATAATCAGTTTATGGGATCAAAGCCTAAAGCCATGTGTAAAATTAACCCCCCTCTGTGTTACT
TTAAACTGC------------------ACTGAT---TATGTGAAGAAT------AATACTGATACC---A
AGAAT------GAT---------------ACTAAT---------------------ACTAATACCACTAG
TAGTAGCGGGGGAACGATG---GAGGGAGGAGAAATGAAAAACTGCTCTTTCAATATCACCACAAGCCTA
AGAGATAGGGTGCAGAAAGAATATGCACTGTTCTATAAACTTGATGTAGTACCAATA---AAT---AATA
AT------------------------GATAAT---------------------ACCAGCTATAGGTTGAT
AAGTTGTAACACCTCAGTCATTACACAGGCCTGTCCAAAGGTAACCTTTGAGCCAATTCCCATACATTAT
TGTGCCCCGGCTGGTTTTGCGATTCTAAAGTGTAATAATAAGACGTTCAATGGGACAGGACCATGTAAAA
ATGTCAGCACAGTACAATGCACACATGGAATTAGGCCAGTAGTATCAACTCAACTGTTATTAAATGGCAG
TCTAGCAGAAGAAGGGGTAGTAATTAGATCTGCCAATTTCTCGGACAATGCTAAAACCATAATAGTACAG
CTGAATGAATCTGTAGTAATTAATTGTACAAGACCCAACAACAATACAAGAAGAAGTATA---------C
ATATAGGACCAGGGAGAGCATTTTATGCAACAGGAGAAATAATAGGAAATATAAGACAAGCACACTGTAA
CCTTAGTGGAGCACAATGGAATAATACTTTAAAACAGATAGCTATAAAATTAAGAGAACAATGGGGGAAT
AAA---ACAATAGTCTTTAATCGATCCTCAGGAGGGGACCCAGAAATTATAATGCACAGCTTTAATTGTG
GAGGGGAATTTTTCTACTGTAATACTACACAACTGTTTAATAGTACTTGGAAT---------------GA
TACTACTTTG------AATGATACTAAAGGGTCAAATGACACAATT------------------ATCACA
CTTCCATGCAAAATAAAACAAATTATAAACATGTGGCAGGAAGTAGGAAAAGCAATGTATGCCCCTCCCA
TCAAAGGACAAATTAGATGTTCATCAAATATTACAGGGCTGCTACTAACAAGAGATGGTGGTACTAAA--
----AATGACACGAACAAGACCGAGACCTTCAGACCTGGAGGAGGAGATATGAGGGACAATTGGAGAAGT
GAATTATATAAATATAAAGTAGTAAAAATTGAACCACTAGGAGTAGCACCCACCAGGGCAAAGAGAAGAG
TGGTGCAGAGAGAAAAAAGA---GCAATAGGGGGACTAGGAGCTCTGTTCCTTGGGTTCTTGGGAACAGC
AGGAAGCACTATGGGCGCAGCGTCAATAACGCTGACGGTACAGGCCAGACAATTATTGTCTGGTATAGTG
CAACAGCAGAACAATTTGCTGAGGGCTATTGAGGTGCAACAACATCTGTTGCAACTCACAGTCTGGGGCA
TCAAGCAGCTCCAGGCAAGAGTCCTGGCTGTGGAAAGATACCTAAAGGATCAACAGCTCCTGGGGATTTG
GGGTTGCTCTGGAAAACTCATTTGCACCACTGCTGTGCCTTGGAATACTAGTTGGAGTAATAAATCTATG
AATGAGATTTGGGATAACATGACCTGGATGGAGTGGGAAAGAGAAATTGACAATTACACAAGCTTAATAT
ACACTTTAATTGAAAAATCACAGAACCAACAAGAAAAGAATGAGCAAGAATTATTGGAATTAGATAAGTG
GGCAAGTTTGTGGACTTGGTTTGACATAACAAACTGGCTGTGGTACATAAGAATATTCATAATGATAGTA
GGAGGCTTGATAGGTTTAAGAATAGTTTTTGCTGTACTTTCTGTAGTGAATAGAGTTAGGCAGGGATACT
CACCATTATCGTTTCAGACCCACCTCCCAGCCCCGAGGGGACCCGACAGGCCCGAAGGAATCGAAGAAGA
AGGTGGAGAGAGAGACAGAGACAGATCCGGTCGATTAGTGGATGGATTCTTAGCAATTATCTGGGACGAC
CTGCGGAGCCTGTGCCTCTTCAGCTACCACCGCTTGAGAGACTTACTCTTGATTGTAACGAGGATTGTGG
AACTTCTGGGACGCAGGGGGTGGGAAGCCCTCAAATATTGGTGGAATCTCCTACAGTATTGGAGTCAGGA
ACTAAAGAATAGTGCTGTTAGCTTGTTCAATGCCACAGCCATAGCAGTAGCTGAGGGGACAGATAGGGTT
ATAGAAGCATTACAAAGAGCTTTTAGAGCTATACTTCACATACCTACAAGAATAAGACAGGGCTTGGAAA
GGGCTTTGCTA---
>GU455435 
ATGAGAGTGAAGGAGATCAGGAAGAATTAC---------TTG---------TGGAGATGGGGCACC----
-----------------ATGCTCCTTGGGATGTTGATGATCTGTAGTGCT---GCAGAACAATTGTGGGT
CACAGTCTATTATGGGGTACCTGTGTGGAAGGAAGCAAACACCACTCTATTTTGTGCGTCAGATGCTAAA
GCATATAGCACAGAGGTACATAATGTTTGGGCCACACATGCCTGTGTGCCCACAGACCCCAACCCACAAG
AAGTAGAATTGGAA---AATGTGACAGAAAATTTTAACATGTGGAAAAATAACATGGTAGAACAGATGCA
TGAGGATATAATCAGTTTATGGGATCAAAGCCTAAAGCCATGTGTAAAATTAACCCCACTCTGTGTTACT
TTAAACTGC------------------ACTGAT---TATGTGAAGAAT------GATACTAATACC---A
CGAAT------GCT---------------ACTAAT---------------------ACCAAT------AG
TAGTAGCGGGGGAACGATG---GAGGGAGGAGAAATGAAAAACTGCTCTTTCAATATCACCACAAGCCTA
AGAGATAGGGTGCAGAAAGAATATGCACTGTTCTATAAACTTGATGTAGTACCAATA---AAT---AATA
AT------------------------GATAAT---------------------ACCAGCTATAGGTTGAT
AAGTTGTAACACCTCAGTCATTACACAGGCCTGTCCAAAGGTAACCTTTGAGCCAATTCCCATACATTAT
TGTGCCCCGGCTGGGTTTGCAATTCTAAAGTGTAATAATAAGACGTTCAATGGGACAGGACCATGTAAAA
ATGTCAGCACAGTACAATGCACACATGGAATTAGGCCAGTAGTATCAACTCAACTGTTATTAAATGGCAG
TCTAGCAGAAGAAGGGGTAGTAATTAGATCTGCCAATTTCTCGGACAATGCTAAAACCATAATAGTACAG
CTGAATGAATCTGTAATAATTAATTGTACAAGACCCAACAACAATACAAGAAGAAGTATA---------C
ATATAGGACCAGGGAGAGCATTTTATGCAACAGGAGAAATAATAGGAAATATAAGACAAGCACACTGTAA
CCTTAGTGGAGCACAATGGAATAATACTTTAAAACAGATAGCTATAAAATTAAGAGAACAATGGGGGAAT
AAA---ACAATAGTCTTTAATCGATCCTCAGGAGGGGACCCAGAAATTATAATGCACAGCTTTAATTGTG
GAGGGGAATTTTTCTACTGTAATACTACACAACTGTTTAATAGTACTTGGAAT---------------GA
TACTACTTTG------AATGATACTAAAGGGTCAAATGACACAATT------------------ATCACA
CTTCCATGCAAAATAAAACAAATTATAAACATGTGGCAGGAAGTAGGAAAAGCAATGTATGCCCCTCCCA
TCAAAGGACAAATTAGATGTTCATCAAATATTACAGGGCTGCTACTAACAAGAGATGGTGGTACTAAA--
----AATGACACGAACAAGACCGAGACCTTCAGACCTGGAGGAGGAGATATGAGGGACAATTGGAGAAGT
GAATTATTTAAATATAAAGTAGTAAAAATTGAACCATTAGGAGTAGCACCCACCAGGGCAAAGAGAAGAG
TGGTGCAGAGAGAAAAAAGA---GCAATAGGGGGACTAGGAGCTTTGTTCCTTGGGTTCTTGGGAACAGC
AGGAAGCACTATGGGCGCAGCGTCAGTGACGCTGACGGTACAGGCCAGACAATTATTGTCTGGTATAGTG
CAACAGCAGAACAATTTGCTGAGGGCTATTGAGGCGCAACAACATCTGTTGCAACTCACAGTCTGGGGCA
TCAAGCAGCTCCAGGCAAGAGTCCTGGCTGTGGAAAGATACCTAAAGGATCAACAGCTCCTGGGGATTTG
GGGTTGCTCTGGAAAACTCATTTGCACCACTGCTGTGCCTTGGAATACTAGTTGGAGTAATAAATCTATG
AATGAGATTTGGGATAACATGACCTGGATGGAGTGGGAAAGAGAAATTGACAATTACACAAGCTTAATAT
ACTCTTTAATTGAAAAATCACAGAACCAACAAGAAAAGAATGAGCAAGAATTATTGGAATTAGATAAGTG
GGCAAGTTTGTGGACTTGGTTTGACATAACAAACTGGCTGTGGTATATAAGAATATTCATAATGATAGTA
GGAGGCTTGGTAGGTTTAAGAATAGTTTTTGCTGTACTTTCTGTAGTGAATAGAGTTAGGCAGGGATACT
CACCATTATCGTTTCAGACCCACCTCCCAGCCCCGAGGGGACCCGACAGGCCCGAAGGAATCGAAGAAGA
AGGTGGAGAGAGAGACAGAGACAGATCCGGTCGATTAGTGGATGGATTCTTAGCAATTATCTGGGACGAC
CTGCGGAGCCTGTGCCTCTTCAGCTACCACCGCTTGAGAGACTTACTCTTGATTGTAACGAGGATTGTGG
AACTTCTGGGACGCAGGGGGTGGGAAGCCCTCAAATATTGGTGGAATCTCCTACAGTATTGGAGTCAGGA
GCTAAAGAATAGTGCTGTTAGCTTGCTTAATGCCACAGCTATAGTAGTAGCTGAGGGGACAGATAGGGTT
ATAGAAGCATTACAAAGAGCTTTTAGAGCTATACTCCACATACCTACAAGAATAAGACAGGGCTTGGAAA
GGGCTTTGCTA---
>GU455438 
ATGAGAGTGAAGGAGATCAGGAAGAATTAC---------TTG---------TGGAGATGGGGCATC----
-----------------ATGCTCCTTGGGATATTGATGATCTGTAGTGCT---GCAGAAAAATTGTGGGT
CACAGTCTATTATGGGGTACCTGTGTGGAAAGAAGCAAACACCACTCTATTTTGTGCGTCAGATGCTAAA
GCATATAGCACAGAGGTACATAATGTTTGGGCCACACATGCCTGTGTGCCCACAGACCCCAACCCACAAG
AAGTAGAATTGAAA---AATGTGACAGAAAATTTTAACATGTGGAAAAATAACATGGTAGAACAGATGCA
TGAGGATATAATCAGTTTATGGGATCAAAGCCTAAAGCCATGTGTAAAATTAACCCCACTCTGTGTTACT
TTAAACTGC------------------ATTGATTATGTGAAGAATGAT----------------------
-----------ACTAATGCCACGAGTGCTAATAAT---------------------ACCACT------AG
TAGTAACGGGAGCACGATA---GAGGGAACAGAAATGAAAAACTGCTCTTTCAATATCACCACAAGCCTA
AGAGATAAGGTGCAGAAAGAATATGCACTTTTCTATAAACTTGATGTAGTACCAATA---AAT------A
AT------------------------GATAAT---------------------ACCAGCTATAGGTTGAT
AAGTTGTAACACCTCAGTCATTACACAGGCCTGTCCAAAGGTAACCTTTGAGCCAATTCCCATACATTAT
TGTGCCCCGGCTGGTTTTGCGATTCTAAAGTGTAAGAATAAGACGTTCAATGGGACAGGACCATGTAAAA
ATGTCAGCACAGTACAATGCACACATGGAATTAGGCCAGTAGTATCAACTCAACTGCTGTTAAATGGCAG
TCTAGCAGAAGAAGAGGTAGTAATTAGATCCGCCAATTTCTCGGACAATGCTAAAACCATAATAGTACAG
TTGAATGAATCTGTAGTAATTAATTGTACAAGACCCAACAACAATACAAGAAGAAGTATA---------C
ATATAGGACCAGGGAGAGCATTTTATGCAACAGGAGAAATAATAGGAAATATAAGACAAGCACACTGTAA
CCTTAGTGGAGTACAATGGAATAATACTTTAAAACAGATAGCTATAAAATTAAGAGAACAATGGGAGAAT
AAA---ACAATAGTCTTTAATCAATCCTCAGGAGGGGACCCAGAAATTGTAATGCACACTTTTAATTGTG
GAGGGGAATTTTTCTACTGTAATACTTCACGACTGTTTAATAGTACTTGGAAT---------------GA
TACTACTTTG------AATGATACTAAAGAGACAAATGACACAATT------------------ATCACA
CTCCCATGCAGAATAAAACAAATTATAAACATGTGGCAGGAAGTAGGAAAAGCAATGTATGCCCCTCCCA
TCAAAGGACAAATTAGATGTTCATCAAATATTACAGGGCTGCTACTAACAAGAGATGGTGGTACTAAA--
----AATGACACGAACAACACCGAGACCTTCAGACCTGGAGGAGGAGATATGAGGGACAATTGGAGAAGT
GAATTATATAAATATAAAGTAGTAAAAATTGAACCATTAGGAGTAGCACCCACCAGGGCAAAGAGAAGAG
TGGTGCAGAGAGAAAAAAGA---ACAGTGGGA---CTAGGAGCTTTGTTCCTTGGGTTCTTGGGAACAGC
AGGAAGCACTATGGGCGCAGCGTCAATAACGCTGACGGTACAGGCCAGACAATTATTGTCTGGTATAGTG
CAACAGCAGAACAATTTGCTGAGGGCTATTGAGGCGCAACAACATCTGTTGCAACTCACAGTCTGGGGCA
TCAAGCAGCTCCAGGCAAGAGTCCTGGCTGTGGAAAGATACCTAAAGGATCAACAGCTCCTGGGGATTTG
GGGTTGCTCTGGAAAACTCATTTGCACCACTGCTGTGCCTTGGAATACTAGTTGGAGTAATAAATCTATG
AATGAGATTTGGGATAACATGACCTGGATGGAGTGGGAAAGAGAAATTGACAATTACACAAGCTTAATAT
ACTCTTTAATTGAAGATTCACAAATCCAACAAGAAAAGAATGAGCAAGAATTATTGGAATTAGATAAGTG
GGCAAGTTTGTGGACTTGGTTTGACATAACAAACTGGCTGTGGTATATAAGAATATTCATAATGATAGTA
GGAGGCTTGGTAGGTTTAAGAATAGTTTTTGCTGTACTTTCTGTAGTGAATAGAGTTAGGCAGGGATACT
CACCATTATCGTTTCAGACCCACCTCCCAGCCCCGAGGGGACCCGACAGGCCCGAAGGAATCGAAGAAGA
AGGTGGAGAGAGAGACAGAGACAGATCCGGTCCATTAGTGGATGGATTCTTAGCAATTATCTGGGTCGAC
CTGCGGAGCCTGTGCCTCTTCAGCTACCACCGCTTGAGAGACTTACTCTTGATTGTAACGAGGATTGTGG
AACTTCTGGGACGCAGGGGGTGGGAAGCCCTCAAATATTGGTGGAATCTCCTACAGTATTGGAGTCAGGA
ACTAAAGAATAGTGCTGTTAGCTTGTTTAATGCCATAGCCATAGCAGTAGCTGAGGGAACAGATAGGATT
CTAGAAGTATTACAAAGAATTTTTAGAGCTATACTCCACATACCTACAAGAATAAGACAGGGCTTGGAAA
GGGCTTTGCTA---
>GU455440 
ATGAGAGTGAAGGGGATCAGGAAGAATTAC---------TTA---------TGGAGATGGGGCACC----
-----------------ATGCTCCTTGGAATGTTGATGATCTGTAGTGCA---GCAGAAAAATTGTGGGT
CACAGTCTATTATGGGGTACCTGTGTGGAAAGAAGCAAACACCACTCTATTTTGTGCGTCAGATGCTAAA
GCATATAGCACAGAGGTACATAATGTTTGGGCCACACATGCCTGTGTGCCCACAGACCCCAACCCACAAG
AAGTAGTATTGAAA---AATGTGACAGAAAATTTTAACATGTGGAAAAACAACATGGTAGAACAGATGCA
TGAGGATATAATCAGTTTATGGGATCAAAGCCTAAAGCCATGTGTAAAATTAACCCCACTCTGTGTTACT
TTAAACTGC------------------ACTGATTATGTGAAGAATGAT----------------------
-----------------------------ACTGATACTAATACCACGAGTGCTAATACCACT------AG
TAGTAACGGGAGCACGATA---GAGGGAACAGAAATGAAAACCTGCTCTTTCAATATCACCACAAGCCTA
AGAGATAAGGTGCAGAAAGAATATGCACTTTTCTATAAACTTGATGTAGTACCAATA---AAT------A
AT------------------------GATAAT---------------------ACCAGCTATAGGTTGAT
AAGTTGTAACACCTCAGTCATTACACAGGCCTGTCCAAAGGTAACCTTTGAGCCAATTCCCATACATTAT
TGTGCCCCGGCTGGTTTTGCAATTCTAAAGTGTAAAAATAAGACGTTCAATGGGACAGGACCATGTAAAA
ATGTCAGCACAGTACAATGCACACATGGAATTAGGCCAGTAGTATCAACTCAACTGCTGTTAAATGGCAG
TCTAGCAGAAGAAGAGGTAGTAATTAGATCCGCCAATTTCTCGGACAATGCTAAAACCATAATAGTACAG
CTGAATGAATCTGTAGTAATTAATTGTACAAGACCCAACAACAATACAAGAAGAAGTATA---------C
ATATAGGACCAGGGAAAGCATTTTATGCAACAGGAGAAATAATAGGAAATATAAGACAAGCACACTGTAA
CCTTAGTGGAGCACAATGGAATAATACTTTAAAACAGATAGCTATAAAATTAAGAGAACAATGGGAAAAT
AAA---ACAATAGTCTTTAATCAATCCTCAGGAGGGGACCCAGAAATTGTAATGCACACTTTTAATTGTG
CAGGGGAATTTTTCTACTGTAATACTACAAAACTGTTTAATAGTACTTGGAAT---------------GA
TACTACTTTG------AATGATACTAAAGAGACAAATGACACAATT------------------ATCACA
CTTCCATGCAGAATAAAACAAATTATAAACATGTGGCAGGAAGTAGGAAAAGCAATGTATGCCCCTCCCA
TCCAAGGACAAATTAGATGTTCATCAAATATTACAGGGCTGCTACTAACAAGAGATGGTGGTACTAAA--
----AATGACACGAACGGGACTGAGACCTTCAGACCTGGAGGAGGAGATATGAGGGACAATTGGAGAAGT
GAATTATTTAAATATAAAGTAGTAAAAATTGAACCATTAGGAGTAGCACCCACCAGGGCAAAGAGAAGAG
TGGTGCAGAGAGAAAAAAGA---GCAATAGGGGGACTAGGAGCTCTGTTCCTTGGGTTCTTGGGAACAGC
AGGAAGCACTATGGGCGCAGCGTCAATAACGCTGACGGTACAGGCCAGACAATTATTGTCTGGTATAGTG
CAACAGCAGAACAATTTGCTGAGGGCTATTGAGGCGCAACAGCATCTGTTGCAACTCACAGTCTGGGGCA
TCAAGCAGCTCCAGGCAAGAGTCCTGGCTGTGGAAAGATACCTAAAGGATCAACAGCTCCTGGGGATTTG
GGGTTGCTCTGGAAAACTCATTTGCACCACTGCTGTGCCTTGGAATGTTAGTTGGAGTAATAAATCTCTG
GATAAGATTTGGGATAACATGACCTGGATGGAGTGGGAAAGAGAAATTGAAAATTACACAAGCTTAATAT
ACACTTTAATTGAAAAATCACAGAACCAACAAGAACAGAATGAGAAAGAATTATTGGAATTAGATAAGTG
GGCAAGTTTGTGGACTTGGTTTGACATAACAAACTGGCTGTGGTATATAAGAATATTCATAATGATAGTA
GGAGGCTTGATAGGTTTAAGAATAGTTTTTGCTGTACTTTCTATAGTGAATAGAGTTAGGCAGGGATACT
CACCATTATCGTTTCAGACCCACCTCCCAGCCCCGAGGGGACCCGACAGGCCCGAAGGAATCGAAGGAGA
AGGTGGAGAGAGAGACAGAGACAGATCCGGTCCATTAGTGGATGGATTCTTAGCAATTATCTGGGTCGAC
CTGCGGAGCCTGTGCCTCTTCAGCTACCACCGCTTGAGAGACTTACTCTTGATTGTAACGAGGATTGTGG
AACTTCTGGGACGCAGGGGGTGGGAAGCCCTCAAATATTGGTGGAATCTCCTACAGTATTGGAGTCAGGA
GCTAAAGAATAGTGCTGTTAGCTTGTTTAATGCCACAGCTATAGCAGTAGCTGAGGGGACAGATAGGGTT
ATAGAAGCATTACAAAGAGCTTTTAGAGCTATACTCCACATACCTACAAGAATAAGACAGGGCTTGGAAA
GGGCTTTGCTA---
>GU455439 
ATGAGAGTGAAGGAGATCAGGAAGAGTTAC---------TTG---------TGGAGATGGGGCACC----
-----------------ATGCTCCTTGGGATGTTGATGATCTGTAGTGCT---GCAGAACAATTGTGGGT
AACAGTCTATTATGGGGTACCTGTGTGGAAAGAAGCAAACACCACTCTATTTTGTGCGTCAGATGCTAAA
GCATATAGCACAGAGGTACATAATGTTTGGGCCACACATGCCTGTGTGCCCACAGACCCCAACCCACAAG
AAGTAGTATTGGTA---AATGTGACAGAAAATTTTAACATGTGGAAAAATAACATGGTAGAACAGATGCA
TGAGGATATAATCAGTTTATGGGATCAAAGCCTAAAGCCATGTGTAAAATTAACCCCACTCTGTGTTACT
TTAAACTGC------------------ACTGATTATGTGAAGAATGAT----------------------
-----ACTGATACTAATACCACGAGTGCTACTAAT---------------------ACCACT------AG
TAGTAACGGGAGCACGATA---GAGGAAGGAGAAATGAAAAACTGCTCTTTCAATGTCACCACAAGCCTA
AGAGATAGGGTGCAGAAAGAATATGCACTGTTCTATAAACTTGATGTAGTACCAATA---AAT------A
AT------------------------GATAAT---------------------ACCAGCTATAGGTTGAT
AAGTTGTAACACCTCAGTCATTACACAGGCCTGTCCAAAGGTAACCTTTGAGCCAATTCCCATACATTAT
TGTGCCCCGGCTGGTTTTGCGATTCTAAAGTGTAAAGATAAGAAGTTCAATGGGACAGGACCATGTAAAA
ATGTCAGCACAGTACAATGTACACATGGAATTAGGCCAGTAGTATCAACTCAACTGCTGTTAAATGGCAG
CCTAGCAGAAGAAGAGGTGGTAATTAGATCTGCCAATTTCTCAGACAATGCTAAAACCATAATAGTACAG
CTGAATGAATCTGTAATAATTAATTGTACAAGACCCAACAACAATACAAGAAGAAGTATA---------C
CTATAGGACCAGGGAGAGCATTTTATGCAACAGGAGACATAATAGGAAATATAAGACAAGCACATTGTAA
CCTTAGTATGGCAAAATGGAATAACACTTTAAGACAGATAGCTAAAAAATTAAGAGAACAATTGGAGAAT
ACAACAACAATAATCTTTAATCAATCCTCAGGAGGGGACCCAGAAATTGTAATGCACACTTTTAATTGTG
CAGGGGAATTTTTCTACTGTAATACTACAAAACTGTTTAATAGTACTTGGAAT---------------GA
TACTACTTTG------AATGATACTAAAGAGACAAATGACACAATT------------------ATCACA
CTTCCATGCAGAATAAAACAAATTATAAACATGTGGCAGGAAGTAGGAAAAGCAATGTATGCCCCTCCCA
TCCAAGGACAAATTAGATGTTCATCAAATATTACAGGGCTGCTACTAACAAGAGATGGGGGTACTAAA--
----AATGACACGAACGGGACCGAGACCTTCAGACCTGGAGGAGGAGATATGAGGGACAATTGGAGAAGT
GAATTATTTAAATATAAAGTAGTAAAAATTGAACCATTAGGAGTAGCACCCACCAAGGCAAAGAGAAGAG
TGGTGCAGAGAGAAAAAAGA---GCAATAGGGGGACTAGGAGCTTTGTTCCTTGGGTTCTTGGGAACAGC
AGGAAGCACTATGGGCGCAGCGTCAGTGACGCTGACGGTACAGGCCAGACAATTATTGTCTGGTATAGTG
CAACAGCAGAACAATTTGCTGAGGGCTATTGAGGCGCAACAACATCTGTTGCAACTCACAGTCTGGGGCA
TCAAGCAGCTCCAGGCAAGAGTCCTGGCTGTGGAAAGATACCTAAAGGATCAACAGCTCCTGGGGATTTG
GGGTTGCTCTGGAAAACTCATTTGCACCACTGCTGTGCCTTGGAATACTAGTTGGAGTAATAAATCTCTG
GATAAGATTTGGGATAACATGACCTGGATGGAGTGGGAAAAAGAAATTGAAAATTACACAAGCTTAATAT
ACACTTTAATTGAAAAATCACAGAACCAACAAGAACAGAATGAGAAAGAATTATTGGAATTAGATAAGTG
GGCAAATTTGTGGACTTGGTTTGACATAACAAACTGGCTGTGGTATATAAGAATATTCATAATGATAGTA
GGAGGCTTGATAGGTTTAAGGATAGTTTTTGCTGTACTTTCTATAGTGAATAGAGTTAGGCAGGGATACT
CACCATTATCGTTTCAGACCCGCCTCCCAACCCCGAGGGGACCCGACAGGCCCGAAGGAATCGAAGAAGA
AGGTGGAGAGAGAGACAGAGACAGATCCGGTCCATTAGTGGATGGATTCTTAGCAATTATCTGGGTCGAC
CTGCGGAGCCTGTGCCTCTTCAGCTACCACCGCTTGAGAGACTTACTCTTGATTGTAACGAGGATTGTGG
AACTTCTGGGACGCAGGGGGTGGGAAGCCCTCAAATATTGGTGGAATCTCCTACAGTATTGGAGTCAGGA
GCTAAAGAATAGTGCTGTTAGCTTGCTTAATGCCACAGCTATAGCAGTAGCTGAGGGAACAGATAGGATT
CTAGAAGTATTACAAAGAGCTTTTAGAGCTATACTCCACATACCTACAAGAATAAGACAGGGCTTGGAAA
GGGCTTTACTA---
>GU455441 
ATGAGAGTGAAGGGGATCAGGAAGAATTAC---------TTG---------TGGAGATGGGGCACC----
-----------------ATGCTCCTTGGGATGTTGATGATCTGTAATGCT---GCAGAAAAATTGTGGGT
CACAGTCTATTATGGGGTTCCTGTGTGGAAAGAAGCAAACACCACTCTATTTTGTGCGTCAGATGCTAAA
GCATATAGCACAGAGGTACATAATGTTTGGGCCACACATGCCTGTGTGCCCACAGACCCCGACCCACAAG
AAGTAGTATTGGAA---AATGTGACAGACAATTTTAACATGTGCAAAAATAACATGGTAGAACAAATGCA
TGAGGATATAATCAGTTTATGGGATCAAAGCCTAAAGCCATGTGTAAAATTAACCCCACTCTGTGTTACT
TTAAACTGC------------------ACTGAT---TATGATACTGATACTAATACC---------ACGA
GT---------GCT---------------ACTAAT---------------------ACCACT------AG
TAGTAACGGGAGCACGATA---GAGGAAGGAGAAATGAAAAACTGCTCTTTCAATATCACCACAAGCCTA
AGAGATAGGGTGAAGAAAGAATATGCACTTTTCTATAAACTTGATGTAGTACCAATA---AATAAT----
--------------------------GATAAT---------------------ACCAGCTATAGGTTGAT
AAGTTGTAACACCTCAGTCATTACACAGGCCTGTCCAAAGGTAACCTTTGAGCCAATTCCCATACATTAT
TGTGCCCCGGCTGGTTTTGCGATTCTAAAGTGTAAAGATAAGAAGTTCAATGGGACAGGACCATGTAAAA
ATGTCAGCACAGTACAATGTACACATGGAATTAGGCCAGTAGTATCAACTCAACTGCTGTTAAATGGCAG
CCTAGCAGAAGAAGAGGTAGTAATTAGATCTGCCAATTTCTCGGACAATGCTAAAACCATAATAGTACAG
CTGAATGAATCTGTAATAATTAATTGTACAAGACCCAACAACAATACAAGAAGAAGTATA---------C
CTATAGGACCAGGGAGAGCATTTTATGCAACAGGAGACATAATAGGAAATATAAGACAAGCACATTGTAA
CCTTAGTATGGCAAAATGGAATAACACTTTAAGACAGATAGCTAAAAAATTAAGAAAACAATTGGAGAAT
ACAACAACAATAATCTTTAATCAATCCTCAGGAGGGGACCCAGAAATTGTAATGCACACTTTTAATTGTG
CAGGGGAATTTTTCTACTGTAATACTTCAAAACTGTTTAATAGTACTTGGAAT---------------GA
TACTACTTTG------AATGATACTAAAGAAACAAATGACACAATT------------------ATCACA
CTTCCATGCAAAATAAAACAAATTATAAACATGTGGCAGGAAGTAGGAAAAGCAATGTATGCCCCTCCCA
TCCAAGGACAAATTAGATGTTCATCAAATATTACAGGGTTGCTATTAACAAGAGATGGTGGTAATAAC--
----AATGACACGAATGGGACCGAGACCTTCAGACCTGGAGGAGGAGATATGAGGGACAATTGGAGAAGT
GAATTATTTAAATATAAAGTAGTAAAAATTGAACCATTAGGAGTAGCACCCACCAGGGCAAAGAGAAGAG
TGGTGCAGAGAGAAAAAAGA---GCAATAGGGGGACTAGGAGCTTTGTTCCTTGGGTTCTTGGGAACAGC
AGGAAGCACTATGGGCGCAGCGTCAATAACGCTGACGGTACAGGCCAGACAATTATTGTCTGGTATAGTG
CAACAGCAAAACAATTTGCTGAGGGCTATTGAGGCGCAACAACATCTGTTGCAACTCACAGTCTGGGGCA
TCAAGCAGCTCCAGGCAAGAGTCCTGGCTGTGGAAAGATACCTAAAGGATCAACAGCTCCTGGGGATTTG
GGGTTGCTCTGGAAAACTCATTTGCACCACTGCTGTGCCTTGGAATGTTAGTTGGAGTAATAAATCTCTG
GATAAGATTTGGGATAACATGACCTGGATGGAGTGGGAAAAAGAAATTGAAAATTACACAAGCTTAATAT
ACACTTTAATTGAAAAATCACAAAACCAACAAGAACAGAATGAGAAAGAATTATTGGAATTAGATAAGTG
GGCAAGTTTGTGGACTTGGTTTGACATAACAAACTGGCTGTGGTATATAAGAATATTCATAATGATAGTA
GGAGGCTTGATAGGTTTAAGAATAGTTTTTGCTGTACTTTCTATAGTGAATAGAGTTAGGCAGGGATACT
CACCATTATCGTTTCAGACCCACCTCCCAGCCCCGAGGGGACCCGACAGGCCCGAAGGAATCGAAGGAGA
AGGTGGAGAGAGAGACAGAGACAGATCCGGTCCATTAGTGGATGGATTCTTAGCAATTATCTGGGTCGAC
CTGCGGAGCCTGTGCCTCTTCAGCTACCACCGCTTGAGAGACTTACTCTTGATTGTAACGAGGATTGTGG
AACTTCTGGGACGCAGGGGGTGGGAAGCCCTCAAATATTGGTGGAATCTCCTACAGTATTGGAGTCAGGA
GCTAAAGAATAGTGCTGTTAGCTTGTTTAATGCCACAGCTATAGCAGTAGCTGAGGGGACAGATAGGGTT
ATAGAAGCATTACAAAGAGCTTTTAGAGCTATACTCCACATACCTACAAGAATAAGACAGGGCTTGGAAA
GGGCTTTGCTA---
>GU455427 
ATGAGAGTGAAGGAGATCAGGAAGAATTAC---------TTG---------TGGAGATGGGGCACC----
-----------------ATGCTCCTTGGGATATTGATGATCTGTAGTGCT---GCAGAAAAATTGTGGGT
CACAGTCTATTATGGGGTACCTGTGTGGAAAGAAGCAAACACCACTCTATTTTGTGCGTCAGATGCTAAA
GCATATGATACAGAGGTACATAATGTTTGGGCCACACATGCCTGTGTACCCACAGACCCCAACCCACAAG
AAGTAGTATTGGGA---AATGTGTCAGAAAATTTTAACGTGTGGAAAAATAACATGGTAGAACAGATGCA
TGAGGATATAATCAGTTTATGGGATCAAAGCCTAAAGCCATGTGTAAAATTAACCCCACTCTGTGTTACT
TTAAATTGC------------------ACTGAT---TTGGGGAATGCT----------------------
--------------------------------------------------------ACCACT------AG
TAGTAGCGGGGGAATGATG---GAGAGAGGAGAAATAAAAAATTGCTCTTTCAATATCACCACAAGCATA
AGAGGTAAGGTGCAGAAAGAATATGCCTTTTTCTATAAACTTGATGTAGTACCAATA---GAT------A
AT------------------------GATAAT---------------------ACCAGCTATAGGTTGAT
AAGTTGTAACACCTCAGTCATTACACAGGCCTGTCCAAAGGTAACCTTTGAGCCAATTCCCATACATTAT
TGTGCCCCGGCTGGTTTTGCGATTCTAAAGTGTAAAGAGAAGAAGTTCAATGGAAAAGGACTATGTACAA
ATGTCAGCACAGTACAATGTACACATGGAATTAGGCCAGTAGTATCAACTCAACTGCTGTTAAATGGCAG
TCTAGCAGAAGAAGAGGTAGTAATTAGATCTGACAATTTCACGAATAATGCTAAAACCATAATAGTACAG
CTGAACAAACCTGTAGAAATTAATTGTACAAGACCCAACAACAATACAAGAAAAAGTATA---------C
CTATAGGACCAGGGAGAGCATTTTATACAACAGGAGAAATAATAGGAGATATAAGACAAGCACACTGTAA
CCTTAGTAGAGCAAAATGGAATGACACTTTAGAACAGATAGTTAAAAAATTAAGAGAACAATGGGGGAAT
AAA---ACAATAGTCTTTAATCAATCCTCAGGAGGGGACCCAGAAATTGTAACGCACAGTTTTAATTGTG
GAGGGGAATTTTTCTACTGTAATACTACACAACTGTTTAATAGTACTTGGAAT---------------GA
TACTACTTTG------AATGATAATAAAGAGTCAAATAACACTGAA------------AAAATTATCACA
CTTCCATGCAGAATAAAACAAATTATAAACATGTGGCAGGAAGTAGGAAAAGCAATGTATGCCCCTCCCA
TCGGAGGACAAATTAGATGTTCATCAAAAATTACAGGGCTGCTATTAACAAGAGATGGTGGTAATGAC--
----------GAGAACAGGACCGAGATCTTCAGACCTGGAGGAGGAGATATGAGGGACAATTGGAGAAGT
GAATTATATAAATATAAAGTAGTAAAAATTGAACCATTAGGAGTAGCACCCACGAAGGCAAAGAGAAGAG
TGGTGCAGAGAGAAAAAAGA---GCAGTGGGA---CTAGGAGCTATGTTCCTTGGGTTCTTGGGAGCAGC
AGGAAGCACTATGGGCGCAGCGTCAATAACGCTGACGGTACAGGCCAGACAATTATTGTCTGGTATAGTG
CAACAGCAGAACAATTTGCTGAGGGCTATTGAGGCGCAACAGCATCTGTTGCAACTCACAGTCTGGGGCA
TCAAGCAGCTCCAGGCAAGAGTCCTGGCTGTGGAAAGATACCTAAAGGATCAACAGCTCCTGGGGATTTG
GGGTTGCTCTGGAAAACTCATTTGCACCACTGCTGTGCCTTGGAATGCTAGCTGGAGTAATAAATCTCTG
AATGAGATTTGGGATAGCATGACCTGGATGGAGTGGGAAAAAGAAATTGACAATTACACAAGCTTAATAT
ACACTTTAATTGAAGAATCACAGAACCAACAAGAAAAGAATGAGCAAGAATTATTGGAATTAGATAAATG
GGCAAGTTTGTGGAATTGGTTTGATATAACAAACTGGCTGTGGTATATAAGAATATTCATAATGATAGTA
GGAGGCTTGGTAGGTTTAAGAATAGTTTTTGCTGTACTTTCTATAGTGAATAGAGTTAGGCAGGGATACT
CACCATTATCGTTTCAGACCCGCCTCCCAGCCCCGAGGGGACCCGACAGGCCCGAAGGAATCGAAGAAGA
AGATGGAGAGAGAGACAGAGACAGATCCGGTCTATTAGTGGATGGATTCTTAGCACTTATCTGGGACGAC
CTGCGGAGCCTGTGCCTCTTCAGCTACCACCGCTTGAGAGACTTACTCTTGATTGTAACGAGGATTGTGG
AACTTCTGGGACGCAGGGGGTGGGAAGCCCTCAAATATTGGTGGAATCTCCTACAGTATTGGAGTCAGGA
ACTAAAGAATAGTGCTGTTAGCTTGCTCAATGCCACAGCCATAGCAGTAGCTGAGGGGACAGATAGGGTT
ATAGAAGTATTACAAAGAGCTTATAGAGCTATACTCCACATACCTAACAGAATAAGACAGGGCTTGGAAA
GGGCTTTGCTA---
>GU455437 
ATGAGAGTGAAGGAGATCAGG---AATTAC---------TTG---------TGGAGATGGGGCACC----
-----------------ATGCTCCTTGGGATGTTGATGATCTGTAGTGCT---GCAGAAAAATTGTGGGT
CACAGTCTATTATGGGGTACCTGTGTGGAAAGAAGCAAACACCACTCTATTCTGTGCATCAGATGCTAAA
GCATATAGCACAGAGGTACATAATGTTTGGGCCACACATGCCTGTGTGCCCACAGACCCCAACCCACAAG
AAGTAGTATTGGAA---AATGTGACAGAAAATTTTAACATGTGGAAAAATAACATGGTAGAACAGATGCA
TGAGGACATAATCAATTTATGGGATCAAAGCCTAAAGCCATGTGTAAAATTAACTCCACTCTGTGTTACT
TTAAACTGC------------------ACTGAT---GTGGGGAATGCT----------------------
-----------------------------ACTAAT---------------------ACCAAT------AG
TAGTAGCGAGGGACTGATG---GAGAGAGGAGAAATAAAAAATTGCTCTTTCAATATCACCACAAGCAGA
AAAGGTAAGGTGCAGAAAGAATATGCCTTTTTCTATAAACTTGATGTAGTACCAATA---GAT------A
AT------------------------GATAAT---------------------GCCAGCTATAGGTTGAT
AAGTTGTAACACCTCAGTCATTACACAGGCCTGTCCAAAGGTAACCTTTGAGCCAATTCCTATACATTAT
TGTGCCCCGGCTGGTTTTGCGATTCTAAAGTGTAAAGATAAGAAGTTCAATGGAACAGGACCATGTAAAA
ATGTCAGCACAGTACAATGTACACATGGAATTAGGCCAGTAGTATCAACTCAACTGCTGTTAAATGGCAG
TCTAGCAGAAGAAGAGGTAGTAATTAGATCTGCCAATTTCTCGGACAATGCTAAAACCATAATAGTACAG
CTGAATGAATCTGTAGTAATTAATTGTACAAGACCCAACAACAATACAAGAAAAAGTATA---------C
CTATAGGACCAGGGAGAGCCTTTTATGCAACAGGAGACATAATAGGAGATATAAGACAAGCACATTGTAA
CCTTAGTATAGTAAAATGGAATAACACTTTAAAACAGATAGCTAGAAAATTAAGAGAACAATGGGGGAAT
AAA---ACAATAGTCTTTAATCAATCCTCAGGAGGGGACCCAGAAATTGTAATGCACACTTTTAATTGTG
CAGGGGAATTTTTCTACTGTAATACTACACGACTGTTTAATAGTACTTGGAAT---------------GA
TACTACTTTG------AATGATACTCAAGGGTCAAATACCACTGAA------------GAAATTATCACA
CTTCCATGCAGAATAAAACAAATTATAAATATGTGGCAGGAAGTAGGAAAAGCAATGTATGCCCCTCCCA
TCAAAGGACAAATTAGATGTTTATCAAATATTACAGGGCTGCTATTAACAAGAGATGGTGGTAATAAC--
----AATGACACAAACAACACCGAGATCTTCAGACCTGGAGGAGGAGATATGAGGGACAATTGGAGAAGT
GAATTATATAAATATAAAGTAGTGAAAATTGAACCATTAGGAGTAGCACCCACCAAGGCAAAGAGAAGAG
TGGTGCAGAGAGAAAAAAGA---GCAGTGGGA---CTAGGAGCTATGTTCCTTGGGTTCTTGGGAGCAGC
AGGAAGCACTATGGGCGCAGCGTCAATGATGCTGACGGTACAGGCCAGACAATTATTGTCTGGTATAGTG
CAACAGCAGAACAATTTGCTGAGGGCTATTGAGGCGCAACAACATCTGTTGCAACTCACAGTCTGGGGCA
TCAAGCAGCTCCAGGCAAGAGTCCTGGCTGTGGAAAGATACCTAAAGGATCAACAGCTCCTGGGGATTTG
GGGTTGCTCTGGAAAACTCATTTGCACCACTGCTGTGCCTTGGAATGCTAGTTGGAGTAATAAATCTCTG
GATAAGATTTGGAATAACATGACCTGGATGGAGTGGGAAAAAGAAATTGACAATTACACAAGCTTAATAT
ACACTTTAATTGAAGAATCGCAGAACCAACAAGAAAAGAATGAGCAAGAATTATTGGAATTAGATAAATG
GGCAAGTTTGTGGAATTGGTTTGACATAACAAACTGGCTGTGGTATATAAGAATATTCATAATGATAGTA
GGAGGCTTGGTAGGTTTAAGAATAGTTTTTGCTGTACTTTCTATAGTGAATAGAGTTAGGCAGGGATACT
CACCATTATCGTTTCAGACCCGCCTCCCAGCCCCGAGGGGACCCGACAGGCCCGAAGGAATCGAAGAAGA
AGGTGGAGAGAGAGACAGAGACAGATCCGGTCTATTAGTGAACGGATTCTTGGCACTTATCTGGGACGAC
CTGCGGAGCCTGTGCCTCTTCAGCTACCACCGCTTGAGAGACTTACTCTTGATTGTAACGAGGATTGTGG
AACTTCTGGGACGCAGGGGGTGGGAAGCCCTCAAATATTGGTGGAATCTCCTACAGTATTGGAGGCAGGA
ACTAAAGAATAGTGCTGTTAGCTTGCTCAATGCCACAGCCATAGCAGTAGCTGAGGGGACAGATAGGATT
ATAGAAGCATTACAAAGAGCTTATAGAGCTATACTCCACATACCTACAAGAATAAGACAGGGCTTGGAAA
GGGCTTTGCTA---
>GU455429 
ATGAGAGTGAAGGAGATCAGGAAGAGTTAC---------TTG---------TGGAGATGGGGCACC----
-----------------ATGCTCCTTGGGATGTTGATGATCTGTAGTGCT---GCAGAACAATTGTGGGT
CACAGTCTATTATGGGGTACCTGTGTGGAAAGAAGCAAACACCACTCTATTTTGTGCGTCAGATGCTAAA
GCATATGATACAGAGGTACATAATGTTTGGGCCACACATGCCTGTGTGCCCACAGACCCCAACCCACAAG
AAGTAGTATTGAAA---AATGTGACAGAAAATTTTAACATGTGGAAAAATAACATGGTAGAACAGATGCA
TGAGGATATAATCAGTTTATGGGATCAAAGCCTAAAGCCATGTGTAAAATTAACTCCACTCTGTGTTACT
TTAAACTGC------------------ACTGAT---TTGAAGAATGCT----------------------
-----------------------------ACTAAT---------------------GCCACT------AG
TAGTAGCGAGAGAACGGTG---GAGGGAGGAGAAATAAAAAACTGCTCTTTCAATATCACCACAAGCCTA
AGAGATAAGGTGCAGAAAGAATATGCACTTTTCTATAAACTTGATGTAGTACCAATA---GAT---AATG
AT------------------------GATAAT---------------------ACCAGTTATAGGTTGAT
AAGTTGTAATACCTCAGTCATTACACAGGCCTGTCCAAAGGTAACCTTTGAGCCAATTCCCATACATTAT
TGTGCCCCGGCTGGTTTTGCGATTCTAAAGTGTAAAGATAAGAAGTTCAATGGGACAGGACCATGTACAA
ATGTCAGCACAGTACAATGTACACATGGAATTAGGCCAGTAGTATCAACTCAACTGCTGTTAAATGGCAG
TCTAGCAGAAGAAGAGGTAGTAATTAGGTCTGACAATTTCTCGGACAATGCTAAAACCATAATAGTACAG
CTGAAAGAACCTGTAGAAATTAATTGTACAAGACCCAACAACAATACAAGAAAAAGTATA---------C
CTATAGGACCAGGGAGAGCATTTTATGCAACAGGAGAAATAATAGGAAATATAAGACAAGCACATTGTAA
CCTTAGTATAGCAAAATGGAATAACACTTTAAGACAGATAGCTAGAAAATTAAGAGAACAATTGGGGAAT
CAAACAACAATAGTCTTTAATCAATCCTCAGGAGGGGACCCAGAAATTGTAATGCACAGTTTTAATTGTG
GAGGGGAATTTTTCTACTGTAATACTACAAAACTGTTTAATAGTACTTGG--------------------
----ACTTGG------AATGATACTGAAAGGTCAAATGATACTGAA------GGAAATATCACACTCACA
CTCCCATGCAGAATAAAACAAATTATAAACATGTGGCAGGAAGTAGGAAAAGCAATGTATGCCCCTCCCA
TCAGAGGACAAATTAGATGTTTATCAAATATTACAGGGCTGCTATTAACAAGAGATGGTGGTAATAAC--
----AATGACACGAACGGGACCGAGATCTTCAGACCTGGAGGAGGAGATATGAGGGACAATTGGAGAAGT
GAATTATATAAATATAAAGTAGTAAAAATTGAACCATTAGGAGTAGCACCCACCAGGGCAAAGAGAAGAG
TGGTGCAGAGAGAAAAAAGA---GCAGCGGGA---CTAGGAGCTTTGTTCCTTGGGTTCTTGGGAGCAGC
AGGAAGCACTATGGGCGCAGCGTCAATAACGCTGACGGTACAGGCCAGACAATTATTGTCTGGTATAGTG
CAACAGCAGAACAATTTGCTGAGGGCTATTGAGGCGCAACAACATCTGTTGCAACTCACAGTCTGGGGCA
TCAAGCAGCTCCAGGCAAGAGTCCTGGCTGTGGAAAGATACCTAAAGGATCAACAGCTCCTGGGGATTTG
GGGTTGCTCTGGAAAACTCATTTGCACCACTGCTGTGCCTTGGAATGCTAGTTGGAGTAATAAATCTCTG
GATAAGATTTGGGATAACATGACCTGGATGGAGTGGGAAAGAGAAATTGAAAATTACACAAGCTTAATAT
ACACTTTAATTGAAAAATCACAGAACCAACAAGAAAAGAATGAGCAAGAACTATTGGAATTAGATAAATG
GGCAAGTTTGTGGAATTGGTTTGACATAACAAACTGGCTGTGGTATATAAGAATATTCATAATGATAGTA
GGAGGCTTGGTAGGTTTAAGAATAGTTTTTGCTGTACTTTCTATAGTGAATAGAGTTAGGCAGGGATACT
CACCATTATCGTTTCAGACCCGCCTCCCAGCCCCGAGGGGACCCGACAGGCCCGAAGGAATCGAAGAAGA
AGGTGGAGAGAGAGACAGAGACAGATCCGGTCCATTAGTGGATGGATTCTTAGCACTTATCTGGGTCGAC
CTGCGGAGCCTGTGCCTCTTCAGCTACCACCGCTTGAGAGACTTACTCTTGATTGTAACGAGGATTGTGG
AACTTCTGGGACGCAGGGGGTGGGAAGCCCTCAAATATTGGTGGAATCTCCTACAGTATTGGAGTCAGGA
ACTAAAGAATAGTGCTGTTAGCTTGCTCAATGCCACAGCCATAACAGTAGCTGAGGGGACAGATAGGATT
ATAGAAGCATTACAAAGAGCTTATAGAGCTATACTCCACATACCTACAAGAATAAGACAGGGCTTGGAAA
GGGCTTTGCTA---
>GU455426 
ATGAGAGTGAGGGAGAGCAGGAAGAGTTAC---------TTG---------TGGAGATGGGGCACC----
-----------------ATGCTCCTTGGGATGTTGATGATCTGTAGTGCT---GCAGAAAAATTGTGGGT
CACAGTCTATTATGGGGTACCTGTGTGGAAAGAAGCAAACACCACTCTATTTTGTGCGTCAGATGCTAGA
GCGTATAGTACAGAGGTACATAATGTTTGGGCCACACATGCCTGTGTACCCACAGACCCCAACCCACAAG
AAGTAGTAATGGGA---AATGTGACAGAAACTTTTAACATGTGGAAAAATAACATGGTAGAACAGATGCA
TGAGGATATAATCAGTTTATGGGATCAAAGCCTAAAGCCATGTGTAAAATTAACCCCACTCTGTGTTACT
TTAAACTGC------------------ACTGAT---TGGAAGAATGAT----------------------
-----------------------------ACTAAT---------------------ACCAAT------AG
TAGTAGCGGGGGAACGATG---GAGGGAGGAGAAATAAAAAACTGCTCTTTCAATATCACCACAAGCCTA
AGAGATAAGGTGCAGAAAGAATATGCACTTTTCTATAAACTTGATGTAGTACCAATA---GAT---AATG
AT------------------------GATAAT---------------------ACCAGTTATAGGTTGAT
AAGTTGTAATACCTCAGTCATTACACAGGCCTGTCCAAAGGTAACCTTTGAGCCAATTCCCATACATTAT
TGTGCCCCGGCTGGTTTTGCGATTCTAAAGTGTAAAGATAAGAAGTTCAATGGAACAGGACCATGTACAA
ATGTCAGCACAGTACAATGTACACATGGAATTAGGCCAGTAGTATCAACTCAACTGCTGTTAAATGGCAG
TCTAGCAGAAGAAGAGGTAGTAATTAGGTCTGACAATTTCTCGAACAATGCTAAAACCATAATAGTACAG
CTGAAAGAACCTGTAGAAATTAATTGTACAAGACCCAACAACAATACAAGAAAAAGTATA---------C
CTATAGGACCAGGGAGAGCATTTTATGCAACAGGAGAAATAATAGGAAATATAAGACAAGCACATTGTAA
CCTTAGTATAGTAAAATGGAATAACGCTTTAAGACAGATAGCTAAAAAATTAAGAGAACAATTGGGGAAT
CAAACAACAATAGTCTTTAATCAATCCTCAGGAGGGGACCCAGAAATTGTAATGCACAGTTTTAATTGTG
CAGGGGAATTTTTCTACTGTAATACTACAAAACTGTTTAATAGTACTTGG--------------------
----ACTTGG------AATGATACTGAAAGGTCAAATGACACTGAAGGAGCAGGAAATATCACACTCACA
CTCCCATGCAGAATAAAACAAATTATAAACATGTGGCAGGAAGTAGGAAAAGCAATGTATGCCCCTCCTA
TCAAAGGACAAATTAGATGTTCATCAAATATTACAGGGCTGTTATTAACAAGAGATGGTGGTAATAAC--
----AATAACACGAACGAGACCGAGATCTTCAGACCTGGAGGAGGAGATATGAGGGACAATTGGAGAAGT
GAATTATATAAATATAAAGTAGTAAAAATTGAACCATTAGGAGTAGCACCTACCAGGGCAAAGAGAAGAG
TGGTGCAGAGAGAAAAAAGA---GCAGCGGGA---CTAGGAGCTATGTTCCTTGGGTTCTTGGGAGCAGC
AGGAAGCACTATGGGCGCAGCATCAATAACGCTGACGGTACAGGCCAGACAATTATTGTCTGGTATAGTG
CAACAGCAGAACAATTTGCTGAGGGCTATTGAGGCGCAACAACATCTGTTGCAACTCACAGTCTGGGGCA
TCAAGCAGCTCCAGGCAAGAGTCCTGGCTGTGGAAAGATACCTAAAGGATCAACAGCTCCTGGGGATTTG
GGGTTGCTCTGGAAAACTCATTTGCACCACTGCTGTGCCTTGGAATGCTAGTTGGAGTAATAAATCTCTG
GATAAGATTTGGGATAACATGACCTGGATGGAGTGGGAAAGAGAAATTGAAAATTACACAAGCTTAATAT
ACACTTTAATTGAAAAATCACAGAACCAACAAGAAAAGAATGAGCAAGAACTATTGGAATTAGATAAATG
GGCAAGTTTGTGGAATTGGTTTGACATAACAAACTGGCTGTGGTATATAAGAATATTCATAATGATAGTA
GGAGGCTTGGTAGGTTTAAGAATAGTTTTTGCTGTACTTTCTATAGTGAATAGAGTTAGGCAGGGATACT
CACCATTATCGTTTCAGACCCACCTCCCAGCCCCGAGGGGACCCGACAGGCCCGAAGGAATCGAAGAAGA
AGGTGGAGAGAGAGACAGAGACAGATCCGGTCCATTAGTGGATGGATTCTTAGCACTTATCTGGGTCGAC
CTGCGGAGCCTGTGCCTCTTCAGCTACCACCGCTTGAGAGACTTACTCTTGATTGTAACGAGGATTGTGG
AACTTCTGGGACGCAGGGGGTGGGAAGCCCTCAAATATTGGTGGAATCTCCTACAGTATTGGAGTCAGGA
ACTAAAGAATAGTGCTGTTAGCTTGCTCAATGCCACAGCCATAACAGTAGCTGAGGGGACAGATAGGATT
ATAGAAGCATTACAAAGAGCTTATAGAGCTATACTCCACATACCTACAAGAATAAGACAGGGCTTGGAAA
GGGCTTTGCTA---
>GU455446 
ATGAGAGTGAGGGAGAGCAGGAAGAGTTAC---------TTG---------TGGAGATGGGGCACC----
-----------------ATGCTCCTTGGGATGTTGATGATCTGTAGTGCT---GCAGAAAAATTGTGGGT
CACAGTCTATTATGGGGTACCTGTGTGGAAAGAAGCAAACACCACTCTATTTTGTGCGTCAGATGCTAGA
GCGTATAGTACAGAGGTACATAATGTTTGGGCCACACATGCCTGTGTACCCACAGACCCCAACCCACAAG
AAGTAGTAATGGGA---AATGTGACAGAAACTTTTAACATGTGGAAAAATAACATGGTAGAACAGATGCA
TGAGGATATAATCAGTTTATGGGATCAAAGCCTAAAGCCATGTGTAAAATTAACCCCACTCTGTGTTACT
TTAAACTGC------------------ACTGAT---TGGAAGAATGAT----------------------
-----------------------------ACTAAT---------------------ACCAAT------AG
TAGTAGCGGGGGAACGATG---GAGGGAGGAGAAATAAAAAACTGCTCTTTCAATATCACCACAAGCCTA
AGAGATAAGGTGCAGAAAGAATATGCACTTTTCTATAAACTTGATGTAGTACCAATA---GAT------A
AT---------------------GATGATAAT---------------------ACCAGTTATAGGTTGAT
AAGTTGTAATACCTCAGTCATTACACAGGCCTGTCCAAAGGTAACCTTTGAGCCAATTCCCATACATTAT
TGTGCCCCGGCTGGTTTTGCGATTCTAAAGTGTAAAGATAAGAAGTTCAATGGAACAGGACCATGTACAA
ATGTCAGCACAGTACAATGTACACATGGAATTAGGCCAGTAGTATCAACTCAACTGCTGTTAAATGGCAG
TCTAGCAGAAGAAGAGGTAGTAATTAGGTCTGACAATTTCTCGAACAATGCTAAAACCATAATAGTACAG
CTGAAAGAACCTGTAGAAATTAATTGTACAAGACCCAACAACAATACAAGAAAAAGTATA---------C
CTATAGGACCAGGGAGAGCATTTTATGCAACAGGAGAAATAATAGGAAATATAAGACAAGCACATTGTAA
CCTTAGTATAGTAAAATGGAATAACGCTTTAAGACAGATAGCTAAAAAATTAAGAGAACAATTGGGGAAT
CAAACAACAATAGTCTTTAATCAATCCTCAGGAGGGGACCCAGAAATTGTAATGCACAGTTTTAATTGTG
CAGGGGAATTTTTCTACTGTAATACTACAAAACTGTTTAATAGTACTTGG--------------------
----ACTTGG------AATGATACTGAAAGGTCAAATGACACTGAAGGAGCAGGAAATATCACACTCACA
CTCCCATGCAGAATAAAACAAATTATAAACATGTGGCAGGAAGTAGGAAAAGCAATGTATGCCCCTCCTA
TCAAAGGACAAATTAGATGTTCATCAAATATTACAGGGCTGTTATTAACAAGAGATGGTGGTAATAAC--
----AATAACACGAACGAGACCGAGATCTTTAGACCTGGAGGAGGAGATATGAGGGACAATTGGAGAAGT
GAATTATATAAATATAAAGTAGTAAAAATTGAACCATTAGGAGTAGCACCTACCAGGGCAAAGAGAAGAG
TGGTGCAGAGAGAAAAAAGA---GCAGCGGGA---CTAGGAGCTATGTTCCTTGGGTTCTTGGGAGCAGC
AGGAAGCACTATGGGCGCAGCATCAATAACGCTGACGGTACAGGCCAGACAATTATTGTCTGGTATAGTG
CAACAGCAGAACAATTTGCTGAGGGCTATTGAGGCGCAACAACATCTGTTGCAACTCACAGTCTGGGGCA
TCAAGCAGCTCCAGGCAAGAGTCCTGGCTGTGGAAAGATACCTAAAGGATCAACAGCTCCTGGGGATTTG
GGGTTGCTCTGGAAAACTCATTTGCACCACTGCTGTGCCTTGGAATGCTAGTTGGAGTAATAAATCTCTG
GATAAGATTTGGGATAACATGACCTGGATGGAGTGGGAAAGAGAAATTGAAAATTACACAAGCTTAATAT
ACACTTTAATTGAAAAATCACAGAACCAACAAGAAAAGAATGAGCAAGAACTATTGGAATTAGATAAATG
GGCAAGTTTGTGGAATTGGTTTGACATAACAAACTGGCTGTGGTATATAAGAATATTCATAATGATAGTA
GGAGGCTTGGTAGGTTTAAGAATAGTTTTTGCTGTACTTTCTATAGTGAATAGAGTTAGGCAGGGATACT
CACCATTATCGTTTCAGACCCACCTCCCAGCCCCGAGGGGACCCGACAGGCCCGAAGGAATCGAAGAAGA
AGGTGGAGAGAGAGACAGAGACAGATCCGGTCCATTAGTGGATGGATTCTTAGCACTTATCTGGGTCGAC
CTGCGGAGCCTGTGCCTCTTCAGCTACCACCGCTTGAGAGACTTACTCTTGATTGTAACGAGGATTGTGG
AACTTCTGGGACGCAGGGGGTGGGAAGCCCTCAAATATTGGTGGAATCTCCTACAGTATTGGAGTCAGGA
ACTCAAGAATAGTGCTGTTAGCTTGTTTAATGCCATAGCCATAGCAGTAGCTGAGGGGACAGATAGGGTT
CTAGAAGTATTACAAAGAATTTTTAGAGCTATACTCCACATACCTACAAGAATAAGACAGGGCTTGGAAA
GGGCTTTGCTA---
>U69584 
ATGAAAGCGAAGGAGACCAGGAAGAATTATCAGCAC---TTG---------TGGAGATGGGGCATC----
-----------------ACGCTCCTTGGGATGTTGATGATCTGTAGTGCT---GCAGAACAATTGTGGGT
CACAGTCTATTATGGGGTACCTGTGTGGAAAGAAGCAACCACCACCCTATTTTGTGCATCAGATGCTAAA
GCATATGATACAGAGGTGCATAATGTTTGGGCCACACATGCCTGTGTACCCACAGACCCCAACCCACAAG
AAGTAGTATTGGAA---AATGTGACAGAAAATTTTAACATGTGGAAAAATAACATGGTAGAACAGATGCA
TGAGGATATAATCAGTTTATGGGATCAAAGCCTAAAGCCATGTGTAAAGTTAACCCCACTCTGTGTTACT
TTAAATTGC------------------ACTGAT---GATTTAAAAAAT------GCT---ACTGTA----
-----------AAAAAT------GCT---ACTAAT---------------------ACCAAT------AA
TAGTAGCTGGGGAGGGATG---GAGAGAGGAGAAATAAAAAACTGCTCTTTCAATATCACCACTAGCATA
AGAGATAAGGTGCAGAAAGAATATGCACTTTTTTATAAACTTGATGTAGTACCAATA---GAT------A
AT------------------GCT---GATAATAATAATATTACTACTAACTATACCAGCTATAGATTGAT
AAGTTGTAACACCTCAGTCATTACACAGGCCTGTCCAAAGGTATCCTTTGAGCCAATTCCCATACATTAT
TGTGCCCCGGCTGGTTTTGCGATTCTAAAGTGTAACGATAAGAAGTTCAATGGAACAGGACCATGTACAA
ATGTCAGCACAGTACAATGTACACATGGAATTAGGCCAGTAGTATCAACTCAACTGCTGTTAAATGGCAG
TCTAGCAGAAAAAGAGGTAGTAATTAGATCTGAAAATTTCACGAACAATGCCAAAACCATAATAGTACAG
CTGGATGAATCTGTAGTAATTAATTGTACAAGACCCAACAACAATACAAGAAAAAGTATA---------C
ATATAGGACCAGGGAGAGCATTTTATACAACAGGAGAAATAATAGGAGATATAAGACAAGCTCATTGTAC
CCTTAATAGAACAGAATGGAATAACACTTTAGCAAAGATAACTGAAAAATTAAGAGAACAATTTGGGAAT
AACATAACAATAGTCTTTAATCACTCCTCGGGAGGGGACCCAGAAATTGTAATGCACAGTTTTATTTGTG
GAGGGGAATTTTTCTACTGTAATACATCACAACTGTTTAATAGTACTTGG------------------AA
TAGTACTGGG------AATAATATTAGCGAGTCAGATAACACTGAA------------AGAAATATCACA
CTCCCATGCAGAATAAAACAAATTATAAACCTGTGGCAGGAAGTAGGAAAAGCAATGTATGCCCCTCCCA
TCAGAGGACAAATTAGATGTTCATCAAATATTACAGGGCTGCTATTAACAAGAGATGGTGGTAGTAAC--
----ACGGACGAGAACAGGACCGAGATCTTCAGACCTGGAGGAGGAGATATGAGGGACAATTGGAGAAGT
GAATTATATAAATATAAAGTAGTAAAAATTGAACCATTAGGAGTAGCACCCACCAAGGCAAAGAGAAGAG
TGGTGCAGAGAGAAAAAAGA---GCAGTGGGAACAATAGGAGCTATGTTCCTTGGGTTCTTGGGAGCAGC
AGGAAGCACTATGGGCGCAGCGTCGATGACGCTGACGGTACAGGCCAGACTATTATTGTCTGGTATAGTG
CAACAGCAGAACAATTTGCTGAGGGCTATTGAGGCGCAACAGCATCTGTTGCAACTCACAGTCTGGGGCA
TCAAGCAGCTCCAGGCAAGAGTCCTGGCTGTGGAAAGATACCTAAAGGATCAACAGCTCCTAGGGATTTG
GGGTTGCTCTGGAAAACTCATTTGCACCACTGCTGTGCCTTGGAATGCTAGTTGGAGTAATAAATCTCTG
GATGAGATTTGGGATAACATGACCTGGATGGAATGGGAAAGAGAAATTGACAATTACACAAACCTAATAT
ACACCTTAATTGAAGAATACCGGAACCAGCAAGAAAAGAATGAACAAGCATTATTGGAATTAGATAAATG
GGCAAGTTTGTGGAATTGGTTTAACATAACAAATTGGCTGTGGTATATAAAAATATTCATAATGATAGTA
GGAGGCTTGGTAGGTTTAAGAATAGTCTTTACTGTACTTTCTATAGTGAATAGAGTTAGGAAGGGATACT
CACCATTATCGTTTCAGACCCGCCTCCCAACCCCGAGGGGACCCGACAGGCCCGAAGGAATCGAAGAAGA
AGGTGGAGAGCGAGACAGAGACAGATCCGGTCTCTTAGTGGATGGATTCTTAGCACTTATCTGGGTCGAC
CTGCGGAGCCTGTGCCTCTTCAGCTACCACCGATTGAGAGACTTACTCTTGATTGTAGCGAGGATTGTGG
AACTTCTGGGACGCAGGGGGTGGGAAGTCCTCAAATATTGGTGGAATCTCCTGCAGTATTGGAGTCAGGA
ACTAAAGAATAGTGCAGTTAGCTTGCTCAATGCCACAGCTATAGCAGTAGCTGAGGGGACAGATAGGGTT
ATAGAAGTATTACAAAGAGCTTGTAGAGCTATCCTCCACATACCTACAAGAATAAGACAGGGCTTGGAAA
GGGCTTTGCTA---
>GU074012 
ATGAGAGTGAAGGAG---------AAATATCAGCACTTGTGGAGATGGGGGTGGAGATGGGGCACC----
-----------------ATGCTCCTGGGGATGTTGATGATCTGTAGTGCT---ACAGAAAAATTGTGGGT
CACAGTCTATTATGGGGTACCTGTGTGGAAGGAAGCAACCACCACTCTATTTTGTGCATCAGATGCTAAA
GCATATGATACAGAGGTACATAATGTTTGGGCCACACACGCCTGTGTACCCACCGACCCCAACCCACAAG
AAGTAGTATTGGGA---AATGTGACAGAAAATTTTAACATGTGGAAAAATAACATGGTAGAACAGATGCA
TGAGGATATAATCAGTTTATGGGATCAAAGCCTAAAGCCATGTGTAAAATTAACCCCACTTTGTGTTACT
TTAACTTGC------------------ACTGAT------ATAAGGAAT------GATACTAAGCCC----
-----------AGGAAT------GCT---ACTAGT---------------------ACCACT------AG
TAGTAGCTGGAAAATGATG---GAGAAAGGAGAAATAAAAAACTGCTCTTTCAATATCACCACAAGCATA
AGAGATAAGGTGCAGAAGGAATATGCGCTTTTTTATAAACTTGATGTAGTACCAATA---GAT------G
CT------------------------AATAAT---------------ACTAATACCAGCTATAGGTTGAT
AAGTTGTAACACCTCAGTCATTACACAGGCCTGTCCAAAGGTATCCTTTCAGCCAATTCCCATACATTAT
TGTGCCCCGGCTGGTTTTGCGATTCTAAAGTGTAATGATAAGAAGTTCAATGGAACAGGACCATGTACAA
ATGTCAGCACAGTACAATGTACACATGGAATTAGGCCAGTAGTATCAACTCAACTGCTGTTAAATGGCAG
TCTAGCAGAAGAAGAGGTAGTAATTAGATCTGCCAATTTCAGTGACAATACTAAAGCCATAATAGTACAG
CTGAACGAAACTGTAGAAATTAATTGTACAAGACCCAACAACAATACAAGAAAAAGTATA---------C
ATATAGGACCAGGGAGAGCATTTTATGCAACAGGAGACATAATAGGAGATATAAGACAAGCACATTGTAA
CATTAGTAAGGAAAAATGGGAGAACACTTTAAGACAAATAGCTAGAAAACTAAGCGAACAATTT---AAT
AAA---ACAATAGTCTTTAATCAATCCTCAGGAGGGGACCCAGAAATTGTAACGCACAGTTTTAATTGTG
GAGGGGAATTTTTCTACTGTAATTCAACACAACTGTTTAAT------TATAATTCAACACAACTGTTTAA
TAGTACTTGG------AATAGTACTGCAGGGTCAAATAACACTGGA------------GTTAATATCACA
CTCCCATGCAGAATAAAACAAATTATAAACATGTGGCAGGAAGTAGGGAAAGCAATGTATGCCCCTCCCA
TCAGAGGACAAATTAAATGTTCATCAAATATTACAGGGCTGATATTAACAAGAGATGGTGGTACTAAC--
----------GAGAACGAGACTGAAACCTTCAGACCTGGAGGAGGAGATATGAGGGACAATTGGAGAAGT
GAATTGTATAAATATAAAGTAGTAAAAATTGAACCATTAGGAGTAGCACCCACCAAGGCAAAGAGAAGAG
TGGTGCAGAGAGAAAAAAGA---GCAGTGGGA---ATAGGAGCTGTGTTCCTTGGGTTCTTGGGAGCAGC
AGGAAGCACTATGGGCGCAGCGTCAGTGGCGCTGACGGTACAGGCCAGACTATTATTGTCTGGTATAGTG
CAACAGCAGAACAATTTGCTGAGGGCTATTGAGGCGCAACAGCATTTGTTGCAACTCACAGTCTGGGGCA
TCAAGCAGCTCCAGGCAAGAGTCCTGGCTGTAGAAAGATACCTAAAGGATCACCAGCTCCTGGGGATTTG
GGGTTGCTCTGGAAAACTCATTTGCACCACTGCTGTGCCTTGGAATGCTAGTTGGAGTAATAAATCTCTG
GATGACATTTGGCATAACATGACCTGGATGGAGTGGGAAAGAGAAATTGACAATTACACAAGCTTAATAT
ACACTTTAATTGAAGAATCGCAGATCCAACAAGAAAAGAATGAACAAGAATTATTGGAATTGGATAAATG
GGCAAGTTTGTGGAATTGGTTTAGCATAACAAATTGGCTGTGGTATATAAAATTATTCATAATGATAGTA
GGAGGCTTGGTAGGTTTAAGAATAGTTTTTACTGTACTTTCTATAGTGAATAGAGTTAGGCAGGGATACT
CACCATTATCGTTTCAGACCCGCCTCCCAGCCCCGAGGGGACCCGAAAGGCCCGAAGGAATCGAAGAAGA
AGGTGGAGAGAGAGACAGAGACAGATCCGGTCGGGTAGTGAACGGATCCTTGGCACTTATCTGGGACGAT
CTGCGGAGCCTGTGCCTCTTCAGCTACCACCGCTTGAGAGACTTACTCTTGATTGTAACGAGGATTGTGG
AACTTCTGGGACGCAGGGGGTGGGAAGCCCTCAAATATTGGTGGAATCTCCTACAGTATTGGAGTCAGGA
ACTAAAGAATAGTGCTGTTAGCTTGCTCAATGCCACAGCCATAGCAGTAGCTGAGGGGACAGATAGGGTT
ATAGAAGTAGTACAAGGAGCTTGTAGAGCTATTCGCCACATACCTAGAAGAATAAGACAGGGCTTGGAAA
GGATTTTGCTA---
>AY835781 
ATGAAAGCGAAGGAGACCAGGAAGAATTGTCAGCAC---TTG---------TGGAGATGGGGCACC----
-----------------ATGCTCCTTGGGATGTTGATGATCTGTAGTGCT---GCAGGAAATTTGTGGGT
CACAGTCTATTATGGGGTACCTGTGTGGAAAGAAGCAACCACCACTCTATTTTGTGCATCAGATGCTAAA
GCATATGATACAGAGGTACATAATGTTTGGGCCACACATGCCTGTGTACCCACAGACCCCAACCCACAAG
AAGTAGTATTGGAA---AATGTGACAGACAGTTTTAACATGTGGAAAAATAACATGGTAGAACAGATGCA
TGAGGATATAATCAGTTTATGGGATCAAAGCCTAAAGCCATGTGTAAAATTAACCCCACTCTGTGTCACT
CTAAATTGC------------------ACTGAT---AAATTGAGGAAT------GAT-------------
-----------------------------ACTAAT---------------------ACCAAT------AA
TAGTAGTTGGGGAAAGATG---GAGAAAGGAGAAATAAAAAACTGCTCTTTCAATATCACCACAAACATA
AGAGACAAGGTGCCGAAAGAATATGCACTTTTTTATAAACTTGATGTAGTACCAATT---GAT------A
AT------------------------GATAAT---------------------ACTAGCTATAGGTTGAT
AAATTGTAACACCTCAGTCATTACACAGGCCTGTCCAAAGGTATCCTTTGAGCCAATTCCCATACATTAT
TGTGCCCCGGCTGGTTTTGCGATTCTAAAGTGTAAAGATAAAAAGTTCAATGGAAAAGGACCATGTACAA
ATGTCAGCACAGTACAATGTACACATGGAATTAGGCCAGTGGTATCAACTCAACTGCTATTAAATGGCAG
TCTAGCAGAAGAAGAGGTAGTAATTAGATCTGACAATCTCACGGACAATGCTAAAACCATAATAGTACAG
CTGAAGGAACCTGTAGAAATTAATTGTACAAGACCTAACAACAATACAAGAAAAAGTATA---------C
ATATAGGACCAGGGAGAGCATTTTATACAACAGGACAAATAATAGGAGATATAAGACAAGCACATTGTAA
CATTAGTAGAGCAAAATGGAATAACACTTTACAACAGATAGTTATAAAATTAAGAAAACAATTTGAGAAT
AGA---ACAATAGTCTTTAATCAATCCTCAGGAGGGGACCCAGAAGTTGTAATGCACAGTTTTAATTGTG
GAGGAGAATTTTTCTACTGTAATTCATCACAACTGTTTAATAGTACTTGGAAT---------------GA
TAGTACTTGG------AATGATACTAAAGGGTTAAATAACACTGAA------------GGAATTATCACA
CTCCCATGCAGAATAAAACAATTTATAAACATGTGGCAGGAAGTAGGAAAAGCAATGTATGCCCCTCCCA
TCAGAGGACAAATTAGATGTTCATCAAATATTACAGGGCTGCTCTTAACAAGAGATGGTGGTAATAGC--
-------GAGAACGATACCACCGAGATCTTCAGACCTGGAGGAGGAGATATGAGGGACAATTGGAGAAGT
GAATTATATAAATATAAAGTAATAAAAATTGAACCATTAGGAGTAGCACCCACCAAGGCAAAGAGAAGAG
TGGTGCAGAGAGAAAAAAGA---GCAGTGGGAACGCTAGGAGCTGTGTTCCTTGGGTTCTTGGGAGCAGC
AGGAAGCACCATGGGCGCAGCGTCAATGACGCTGACGGTACAGGCCAGACAATTATTGTCTGGTATAGTG
CAACAGCAGAACAATTTGCTGAGGGCTATTGAGGCGCAACAGCATCTGTTGCAACTCACAGTCTGGGGCA
TCAAGCAGCTCCAGGCAAGAGTCCTGGCTGTGGAAAGATACCTACAGGATCAACAGCTCCTAGGGATTTG
GGGTTGCTCTGGAAAACTCATTTGCACCACTACTGTGCCTTGGAATAGTAGTTGGAGTAATAAATCTCTG
AATGAGATTTGGAATAACATGACCTGGATGGAGTGGGAAAGAGAAATTAACAATTACACAAGCTTAATAT
ACACCTTAATTGAAGAATCGCAGAACCAACAAGAAAAGAATGAACAAGAATTATTGGAATTAGATAAGTG
GGCAAGTTTGTGGAATTGGTTTAGCATAACAAACTGGCTGTGGTATATAAAAATATTCATAATGATAGTA
GGAGGCTTGATAGGTTTAAGAATAGTTTTTGCTGTACTTTCTATAGCGAATAGAGTTAGGCAGGGATATT
CACCATTATCATTACAGACCCGCCTCCCAACCCCGAGGGGACCCGACAGGCCCGAAGGAATCGAAGAAGA
AGGTGGAGAGAGAGACAGAGACAGATCCGGAATATTAGTGAACGGATTCTTAGCACTTTTCTGGGACGAC
CTGCGGAGCCTGTGCCTCTTCAGCTACCACCGCTTGAGAGACTTACTCTTGATTGTAGCGAGGATTGTGG
AACTTCTGGGACGCAGGGGGTGGGAAGTCCTCAAATATTGGTGGAATCTCCTACAGTATTGGAGTCAGGA
ACTAAAGAATAGTGCTGTTAGCTTGCTCAACGCCACAGCCATAGCAGTAGCTGAGGGGACAGATAGGGTT
ATAGAATTAGTACAAGCAGCTTGTAGAGCTATTCTCCACATACCTAGAAGAGTGAGACAGGGCTTGGAAA
GGGCTTTGCTA---
>GU455520 
ATGAGAGTGAAGGAGATCAGGAAGAATTATCAGCAC---TTG---------TGGAGATGGGGCACC----
-----------------ATGCTCCTTGGGATGTTGATGATCTGTAGTGCT---ACAGAGAAATTGTGGGT
CACAGTCTATTATGGGGTACCTGTGTGGAAAGAAGCAACCACCACTCTATTTTGTGCATCAGATGCTAAA
GCATATGCTACAGAGGTACATAATGTTTGGGCCACACATGCCTGTGTACCCACAGACCCCAACCCACAAG
AAATAGTATTGGGA---AATGTGACAGAAAATTTTAACATGTGGAAAAATAACATGGTAGAACAGATGCA
TGAGGATATAATCAGTTTATGGGATCAAAGCCTAAAGCCATGTGTAAAATTAACTCCACTCTGTGTTACT
TTAGATTGC------------------ACTGAT---GTGGGGAATGCT----------------------
-----------------------------ACTAAT---------------------AACACT------AG
TAGTAGCGGGGGAACGATG---GAGCAAGGAGAAATAAAAAACTGTTCTTTCAATATCACCACAAACATA
AGAGATAAGGTGCAGAAAGAATATGCAACATTTTATAAACTTGATATAGTACCAATA---GATGATGAGA
CC------------------------AATAAT---------------------ACCAACTATAGGTTGAT
AAGTTGTAACACCTCAGTCCTTACACAAGCCTGTCCAAAGATATCCTTTGAGCCAATTCCCATACATTAT
TGTGCCCCGGCTGGTTTTGCGATTCTAAAGTGTAACAGTAAGACGTTCAATGGAACAGGACCATGTACAA
ATGTCAGCACAGTACAATGTACACATGGAATCAGGCCAGTAGTATCAACTCAACTACTGTTAAATGGCAG
TCTAGCAGAAGAAGAGGTAGTAATTAGATCTGAAAATTTCACGAACAATGCTAAAACCATAATAGTACAG
CTAAATGAATCTGTAGAAATTAATTGTACAAGACCCAACAACAATACAAAAAAAAGTATA---------T
CTATAGGACCAGGGAGAGCATTTTATACAACAGGACAAATAATAGGAGATATAAGACAAGCACATTGTAA
CATTAGTAGAGTAGAATGGAATAATACTTTACAAAAGATAGTTAGAAAATTAAGAGACAAATTTGAAAAT
AAA---ACAATAGTCTTTAAGCAATCCGCAGGAGGGGACCCAGAAATTGTAACACACAGTTTTAATTGTG
GAGGGGAATTTTTCTACTGTAATACAACACAACTGTTTAATAGTACTTGG--------------------
----------------AATGATACTGAAGGGTCAAATAACAATGGA------GGAAATATCACAATTACA
CTCCCATGCAGAATAAAACAAATTATAAACATGTGGCAGGAAGTAGGAAAAGCAATGTATGCCCCTCCCA
TCAGCGGACAAATTAGATGTTCATCAAATATTACAGGGCTGCTATTAACAAGAGATGGTGGTAATAAT--
----AATAACATGAACAACACCGAGATCTTCAGACCTGGAGGAGGAGATATGAGGGACAATTGGAGAAGT
GAATTATATAAATATAAAGTAGTAAAAATTGAACCATTAGGAGTAGCACCCACCAAGGCAAAGAGAAGAG
TGGTGCAGAGAGAAAAAAGA---GCAGTGGGA---ATAGGAGCTATGTTCCTTGGGTTCTTGGGAGCAGC
AGGAAGCACTATGGGCGCGGCGTCAATAACGCTGACGGTACAGGCCAGGCAATTATTGTCTGGTATAGTG
CAACAGCAGAACAATTTGCTGAGGGCTATTGAGGCGCAACAGCATCTGTTGCAACTCACAGTCTGGGGCA
TCAAGCAGCTCCAGGCAAGGGTCCTGGCTGTGGAAAGATACCTAAAGGATCAACAGCTCCTGGGGATTTG
GGGTTGCTCTGGAAGACTCATTTGCACCACTGCTGTGCCTTGGAATGCTAGTTGGAGTAATAAATCTTTG
AATGAGATATGGGATAACATGACCTGGATGGATTGGGAAAGAGAAATTGACAATTACACAAGCTTAATAT
ACACCTTAATTGAAGAATCGCAGATTCAACAAGAAAAAAATGAACAAGAATTATTGGAATTAGATAAATG
GGCAAGTTTGTGGAATTGGTTTAAAATAACAAACTGGCTGTGGTATATAAGACTATTCATAATGATAGTA
GGAGGCTTGGTAGGTTTAAGAATAGTTTTTGCTGTACTTTCTATAGTGAATAAAGTTAGGCAGGGATACT
CACCATTATCGTTTCAGACCCGCCTCCCAGCCCCGAGGGGACCCGACAGGCCCGAAGGAATCGAAGAAGA
AGGTGGAGAGAGAGACAGAGACAGATCCGGTCAATTAGTGGATGGATTATTAGCACTTATCTGGGTCGAT
CTGCGGAGCCTGTGCCTCTTCAGCTACCACCGCTTGAGAGACTTACTCTTGATTGTAACGAGGATTGTGG
AACTTCTGGGACGCAGGGGGTGGGAAGCCCTCAAATATTGGTGGAATCTCCTACAGTATTGGGGTCAGGA
ACTAAAGAAGAGTGCTGTTAGCTTGCTCAATGCCACAGCCATAGCAGTAGCTGAGGGGACAGATAGGGTT
ATAGAAATATTACAAAGAGCTGGTAGAGCTATTCTCCACATACCTAGAAGAATAAGACAGGGCTTCGAAA
GGGCTTTGCAA---
>GU455519 
ATGAGAGTGAAGGAGATCAGGAAGAATTATCAGCAC---TTG---------TGGAGATGGGGCACC----
-----------------ATGCTCCTTGGGATGTTGATGATCTGTAGTGCT---ACAGAGAAATTGTGGGT
CACAGTCTATTATGGGGTACCTGTGTGGAAAGAAGCAACCACCACTCTATTTTGTGCATCAGATGCTAAA
GCATATGCTACAGAGGTACATAATGTTTGGGCCACACATGCCTGTGTACCCACAGACCCCAACCCACAAG
AAATAGTATTGGGA---AATGTGACAGAAAATTTTAACATGTGGAAAAATAACATGGTAGAACAGATGCA
TGAGGATATAATCAGTTTATGGGATCAAAGCCTAAAGCCATGTGTAAAATTAACTCCACTCTGTGTTACT
TTAGATTGC------------------ACTGAT------GTGGGGAAT----------------------
-----------------------GCT---ACTAAT---------------------AACACT------AG
TAGTAGCGGGGGAACGATG---GAGCAAGGAGAAATAAAAAACTGTTCTTTCAATATCACCACAAACATA
AGAGATAAGGTGCAGAAAGAATATGCAACGTTTTATAAACTTGATATAGTACCAGTA---GAT------G
AT------------------AAGACCAATAAT---------------------GCCAGCTATAGGTTGAT
AAGTTGTAACACCTCAGTCCTTACACAGGCCTGTCCAAAGATATCCTTTGAGCCAATTCCCATACATTTT
TGTGCCCCGGCTGGTTTTGCGATTCTAAAGTGTAACAGTAAGACGTTCAATGGAACAGGACCATGTACAA
ATGTCAGCACAGTACAATGTACACATGGAATCAGGCCAGTAGTATCAACTCAACTACTGTTAAATGGCAG
TCTAGCAGAAGAAGAGGTAGTAATTAGATCTGAAAATTTCACGAACAATGCTAAAACCATAATAGTACAG
CTAAATGAATCTGTAGAAATTAATTGTACAAGACCCAACAACAATACAAAAAAAAGTATA---------T
CTATAGGACCAGGGAGAGCATTTTATACAACAGGACAAATAATAGGAGATATAAGACAAGCACATTGTAA
CATTAGTAGAGTAGAATGGAATAATACTTTACAAAAGATAGTTAGAAAATTAAGAGACAAATTTGAAAAT
AAA---ACAATAGTCTTTAAGCAATCCGCAGGAGGGGACCCAGAAATTGTAACACACAGTTTTAATTGTG
GAGGGGAATTTTTCTACTGTAATACAACACAACTGTTTAATAGTACTTGG--------------------
----------------AATGATACTGAAGGGTCAAATAACAATGGA------GGAAATATCACAATTACA
CTCCCATGCAGAATAAAACAAATTATAAACATGTGGCAGGAAGTAGGAAAAGCAATGTATGCCCCTCCCA
TCAGCGGACAAATTAGATGTTCATCAAATATTACAGGGCTGCTATTAACAAGAGATGGTGGTAATAAT--
----AATAACATGAACAACACCGAGATCTTCAGACCTGGAGGAGGAGATATGAGGGACAATTGGAGAAGT
GAATTATATAAATATAAAGTAGTAAAAATTGAACCATTAGGAGTAGCACCCACCAAGGCAAAGAGAAGAG
TGGTGCAGAGAGAAAAAAGA---GCAGTGGGA---ATAGGAGCTATGTTCCTTGGGTTCTTGGGAGCAGC
AGGAAGCACTATGGGCGCAGCGTCAATAACGCTGACGGTACAGGCCAGGCAATTATTGTCTGGTATAGTG
CAACAGCAGAACAATTTGCTGAAGGCTATTGAGGCGCAACAGCATCTGTTGCAACTCACAGTCTGGGGCA
TCAAGCAGCTCCAGGCAAGGGTCCTGGCTGTGGAAAGATACCTAAAGGATCAACAGCTCCTGGGGATTTG
GGGTTGCTCTGGAAGACTCATTTGCACCACTGCTGTGCCTTGGAATGCTAGTTGGAGTAATAAATCTTTG
AATGAGATTTGGGATAACATGACCTGGATGGATTGGGAAAGAGAAATTGACAATTACACAAGCTTAATAT
ACACCTTAATTGAAGAATCGCAGATTCAACAAGAAAAAAATGAACAAGAATTATTGGAATTAGATAAATG
GGCAAGTTTGTGGAATTGGTTTAAAATAACAAACTGGCTGTGGTATATAAGACTATTCATAATGATAGTA
GGAGGCTTGGTAGGTTTAAGAATAGTTTTTGCTGTACTTTCTATAGTGAATAAAGTTAGGCAGGGATACT
CACCATTATCGTTTCAGACCCGCCTCCCAGCCCCGAGGGGACCCGACAGGCCCGAAGGAATCGAAGAAGA
AGGTGGAGAGAGAGACAGAGACAGATCCGGTCAATTAGTGGATGGATTATCAGCACTTATCTGGGTCGAT
CTGCGGAGCCTGTGCCTCTTCAGCTACCACCGCTTGAGAGACTTACTCTTGATTGTAACGAGGATTGTGG
AACTTCTGGGACGCAGGGGGTGGGAAGCCCTCAAATATTGGTGGAATCTCCTACAGTATTGGGGTCAGGA
ACTAAAAAAGAGTGCTGTTAGCTTGCTCAATGCCACAGCCATAGCAGTAGCTGAGGGGACAGATAGGGTT
ATAGAAATATTACAAAGAGCTGGTAGAGCTATTCTCCACATACCTAGAAGAATAAGACAGGGCTTCGAAA
GGGCTTTGCAA---
>GU455516 
ATGAGAGTGAAGGAGATCAGGAAGAATTATCAGCAT---TTG---------TGGAAATGGGGCACC----
-----------------ATGCTCCTTGGGATGTTGATGATCTGTAGTGCT---ACAGAGAAATTGTGGGT
CACAGTCTATTATGGGGTACCTGTGTGGAAAGAAGCAACCACCACTCTATTTTGTGCATCAGATGCTAAA
GCATATGAGACAGAGGTACATAATGTTTGGGCCACACATGCCTGTGTACCCACAGACCCCAGCCCACAAG
AAATAGTATTGGGA---AATGTGACAGAAAATTTTAACATGTGGAAAAATAACATGGTAGAACAGATGCA
TGAGGATATAATCAGTTTATGGGATCAAAGCCTAAAGCCATGTGTAAAATTAACTCCACTCTGTGTCACT
TTAAATTGC------------------ACTGAT------TTGAGGAAT------GCG-------------
--------------AAT------GCT---ACTAAT---------------------AACACT------AG
TAGTAGCGGGGGAACGATG---GAGAGAGGAGAAATAAAAAACTGTTCTTTCAATATCACCACAGACATA
AGAGATAAGGTGCAGAAAGAATATGCAACGTTTTATAAACTTGATATAGTACCAATA---GAT------A
AT------------------------GAGACC------AATAATGCCAACTATACCAACTATAGGTTGAT
AAGTTGTAACACCTCAGTCATTACACAGGCCTGTCCAAAGATATCCTTTGAGCCAATTCCCATACATTAT
TGTGCCCCGGCTGGTTTTGCGATTCTAAAGTGTAACAATAAGACGTTCAATGGAACAGGACCATGTACAA
ATGTCAGCACAGTACAATGTACACATGGAATTAGGCCAGTAGTATCAACTCAACTACTGTTAAATGGCAG
TCTAGCAGAAGAAGAGGTAGTAATTAGATCTGAAGAATTAACGAACAATGCTAAAACCATAATAGTACAG
CTAAATGAATCTGTAGAAATTAATTGTACAAGACCCAACAACAATACAAGAAAAGGTATA---------C
ATATAGGACCAGGGAGAGCATTTTATACAACAGGACAAATAATAGGAGATATAAGACAAGCACATTGTAA
CATTAGTAGAGCAAAATGGAATAATACTTTACAAAAGATAGTTAAAAAATTAAGAGAAAAATTTGGAAAT
AAA---ACAATAGTCTTTAGTCAATCCTCAGGAGGGGACCCAGAAATTGTAACACACAGTTTTAATTGTG
GAGGGGAATTTTTCTACTGTAATTCAACACAACTGTTTAATAGTACTTGG--------------------
----------------AATGATACTGAAGGGTCAAATAACCCTGGA------GGAAATATCACAATTACA
CTCCCATGCAGAATAAAACAAATTATAAACATGTGGCAGGAAGTAGGAAAAGCAATGTATGCCCCTCCCA
TCAGCGGACAAATTAGATGCTCATCAAATATTACAGGGCTGCTATTAACAAGAGATGGTGGTAATAAC--
----------ACGAACAACACCGAGATCTTCAGACCTGGAGGAGGAGATATGAGGGACAATTGGAGAAGT
GAATTATATAAATATAAAGTAGTAAAAATTGAACCATTAGGAGTAGCACCCACCAAGGCAAAGAGAAGAG
TGGTGCAGAGAGAAAAAAGA---GCAGTGGGA---ATAGGAGCTGTGTTCCTTGGGTTCTTGGGAGCAGC
AGGAAGCACTATGGGCGCAGCGTCAGTGGCGCTGACGGTACAGGCCAGGCGATTATTGTCTGGTATAGTG
CAACAGCAGAACAATTTGCTGAGGGCTATTGAGGCGCAACAGCATCTGTTGCAACTCACAGTCTGGGGCA
TCAAGCAGCTCCAGGCAAGGATCCTGGCTGTGGAAAGATACCTAAAGGATCAACAGCTCCTGGGGATTTG
GGGTTGCTCTGGAAAACTCATTTGCACCACTGCTGTGCCTTGGAATGCTAGTTGGAGTAATAAATCTTTG
AATGAGATTTGGGATAACATGACCTGGATGGATTGGGAAAGGGAAATTGACAATTACACAAGCTTAATAT
ACACTTTAATTGAAGAATCGCAGAACCAACAAGAAAAAAATGAACAAGAATTATTGGAATTAGATAAATG
GGCAAGTTTGTGGAATTGGTTTAGCATAACAAACTGGCTGTGGTATATAAGACTATTCATAATGATAGTA
GGAGGCTTGGTAGGTTTAAGAATAGTTTTTGCTGTATTTTCTATAGTGAATAGAGTTAGGCAGGGATACT
CACCATTATCGTTTCAGACCCACCTCCCAGCCCCGAGGGGACCCGACAGGCCCGAAGGAATCGAAGAAGA
AGGTGGAGAGAGAGACAGAGACAGATCCGGTCAATTAGTGGATGGATTATTAGCACTTATCTGGGTCGAT
CTGCGGAGCCTGTGCCTCTTCAGCTACCACCGCTTGAGAGACTTACTCTTGATTGTAACGAGGATTGTGG
AACTTCTGGGACGCAGGGGGTGGGAAGCCCTCAAATATTGGTGGAATCTCCTACAGTATTGGGGTCAGGA
ACTAAAGAAGAGTGCTGTTAGCTTGCTCAATGCCACAGCCATAGCAGTAGCTGAGGGGACAGATAGGGTT
GTAGAAATATTACAAAGAGCTTGTAGAGCTATTCTCCACATACCTAGAAGAATAAGACAGGGCTTCGAAA
GGGCTTTGCAA---
>GU455517 
ATGAGAGTGAGGGAGATCAGGAAGAATTATCAGCAC---TTG---------TGGAGATGGGGCACC----
-----------------ATGCTCCTTGGGATGTTGATGATCTGTAGTGCT---GCAGGAAATTTGTGGGT
CACAGTCTATTATGGGGTACCTGTGTGGAAAGAAGCAACCACCACTCTATTTTGTGCATCAGATGCTAAA
GCATATGCTACAGAGGTACATAATGTTTGGGCCACACATGCCTGTGTACCCACAGACCCCAGCCCACAAG
AAGTAGTATTGGGA---AATGTGACAGAAAATTTTAACATGTGGAAAAATAACATGGTAGAACAGATGCA
TGAGGATATAATCAGTTTATGGGATCAAAGCCTAAAGCCATGTGTAAAATTAACTCCACTCTGTGTCACT
TTAAATTGC------------------ACTGAT------TTAAGGAAT------GCG-------------
--------------AAT------GCT---ACTAAT---------------------AACACT------AG
TAGTAGCGGGGGAACGATG---GAGAGAGGAGAAATAAAAAACTGTTCTTTCAATATCACCACAAACATA
AGAGATAAGGTGCAGAAAGAATATGCAACGTTTTATAAACTTGATGTAGTACCAATA---GAT------A
AA------------------------GATGAG---------------GATAATACCAGCTATAGGTTGAT
AAGTTGTAACACCTCAGTCCTTACACAAGCCTGTCCAAAGATATCCTTTGAACCAATTCCCATACATTAT
TGTGCCCCGGCTGGTTTTGCGATTCTAAAGTGTAACAATAAGACGTTCAATGGAACAGGACCATGTACAA
ATGTCAGCACAGTACAATGTACACATGGAATTAGGCCAGTAGTATCAACTCAACTACTGTTAAATGGCAG
TCTAGCAGAAGAAGAGGTAGTAATTAGATCTGAAGATTTAATGAACAATGCTAAAACCATAATAGTACAG
CTAAATGAATCTGTAGAAATTAATTGTACAAGACCCAACAACAATACAAGAAAAGGTATA---------C
ATATAGGACCAGGGAGAGCATTTTATACAACAGGACAAATAATAGGAGATATAAGACAAGCACATTGTAA
CATTAGTAGAGCAAAATGGAATAATGCTTTACAAAAGATAGTTAAAAAATTAAGAGAAAAATTTGAAAAT
AAA---ACAATAGTCTTTAATCAATCCTCAGGAGGGGACCCAGAAATTGTAACACACAGTTTTAATTGTG
GAGGGGAATTTTTCTACTGTAATTCAACACAACTGTTTAATAGTATTTGG--------------------
----------------AATGATACTGAAGAGTCAAATAACACTGGA------GGAAATATCACAATTACA
CTCCCATGCAGAATAAAACAAATTATAAACATGTGGCAGGAAGTAGGAAAAGCAATGTATGCCCCTCCCA
TCGAAGGACAAATTAGATGTTCATCAAATATTACAGGGCTGCTATTAACAAGAGATGGTGGTAATACC--
-------ACGAACGACACCACCGAGATCTTCAGACCTGGAGGAGGAAATATGAGGGACAATTGGAGAAGT
GAATTATATAAATATAAAGTAGTAAAAATTGAACCATTAGGAGTAGCACCCACCAAGGCAAAGAGAAGAG
TGGTGCAGAGAGAAAAAAGA---GCAGTGGGA---ATAGGAGCTGTGTTCCTTGGGTTCTTGGGAGCAGC
AGGAAGCACTATGGGCGCAGCGTCAATGACGCTGACGGTACAGGCCAGGCGATTATTGTCTGGTATAGTG
CAACAGCAGAACAATTTGCTGAGGGCTATTGAGGCGCAACAGCATCTGTTGCAACTCACAGTCTGGGGCA
TCAAGCAGCTCCAGGCAAGGGTCCTGGCTGTGGAAAGATACCTAAAGGATCAACAGCTCCTGGGGATTTG
GGGTTGCTCTGGAAAACTCATTTGCACCACTGCTGTGCCTTGGAATGCTAGTTGGAGTAATAAATCTTTG
AATGAGATTTGGGATAACATGACCTGGATGGAGTGGGAAAGAGAAATTGACAATTACACAAGCTTAATAT
ACACCTTAATTGAAGAATCGCAGAACCAACAAGAAAAAAATGAACAAGAATTATTGGAATTAGATAAATG
GGCAAGTTTATGGAATTGGTTTAGCATAACAAACTGGCTGTGGTATATAAAAATGTTCATAATGATAGTA
GGAGGCTTGGTAGGTTTAAGAATAGTTTTTGCTGTGCTTTCTATAGTGAATAGAGTTAGGCAGGGATACT
CACCATTATCGTTTCAGACCCACCTCCCAGCCCCGAGGGGACCCGACAGGCCCGAAGGAATCGAAGAAGA
AGGTGGAGAGAGAGACAGAGACAGATCCGGTCAATTAGTGGATGGATTATTAGCACTTATCTGGGTCGAT
CTGCGGAGCCTGTGCCTCTTCAGCTACCACCGCTTGAGAGACTTACTCTTGATTGTAACGAGGATTGTGG
AACTTCTGGGACGCAGGGGGTGGGAAGCCCTCAAATATTGGTGGAATCTCCTACAGTATTGGGGTCAGGA
ACTAAAGAAGAGTGCTGTTAGCTTGCTCAATGCCACAGCCATAGCAGTAGCTGAGGGGACAGATAGGGTT
ATAGAAATATTACAAAGAGCTTGTAGAGCTATTCTCCATATACCTAGAAGAATAAGACAGGGCTTCGAAA
GGGCTTTGCAA---
>GU455518 
ATGAGAGTGAAGGAGATCAGGAAGAATTATCAGCAC---TTG---------TGGAGATGGGGCACC----
-----------------ATGCTCCTTGGGATATTAATGATCTGTAGTGCT---GCAGAAAAATTGTGGGT
CACAGTCTATTATGGGGTACCTGTGTGGAAAGAAGCAACCACCACTCTATTTTGTGCATCAGATGCTAAA
GCATATGCTACAGAGGTACATAATGTTTGGGCCACACATGCCTGTGTACCCACAGACCCCAGCCCACAAG
AAGTAGTATTGGGA---AATGTGACAGAAAATTTTAACGTGTGGAAAAATAACATGGTAGAACAGATGCA
TGAGGATATAATCAGTTTATGGGATCAAAGCCTAAAGCCATGTGTAAAATTAACTCCACTCTGTGTCACT
TTAAATTGC------------------ACTGAT------GTGAGGAAT------GCG-------------
--------------AAT------GCT---ACTAAT---------------------AACACT------AG
TAGTAGCGGGGGAACGATG---GAGAGAGGAGAAATAAAAAACTGTTCTTTCAATATCACCACAAACATA
AGAGATAAGGTGCAGAAAGAATATGCAACGTTTTATAAACTTGATATAGTACCAATA---GAT------A
AT------------------------GATAATAAGACCAATAATGCCAACTATACCAACTATAGGTTGAT
AAGTTGTAACACCTCAGTCCTTACACAGGCCTGTCCAAAGATATCCTTTGAGCCAATTCCCATACATTAT
TGTGCCCCGGCTGGTTTTGCGATTCTAAAGTGTAACAATAAGACGTTCAATGGAACAGGACCATGTACAA
ATGTCAGCACAGTACAATGTACACATGGAATTAGGCCAGTAGTATCAACTCAACTACTGTTAAATGGCAG
TCTAGCAGAAGAAGAGGTAGTAATTAGATCTGAAGATATCATGAACAATGCTAAAACCATAATAGTACAG
CTAAATGAATCTGTAGAAATTAATTGTACAAGACCCAACAACAATACAAGAAAAGGTATA---------C
ATATAGGACCAGGGAGAGCATTTTATACAACAGGACAAATAATAGGAGATATAAGACAAGCACATTGTAA
CATTAGTAGAGCAAAATGGAATAATGCTTTACAAAAGATAGTTAAAAAATTAAGAGAAAAATTTGAAAAT
AAA---ACAATAGTCTTTAATCAATCCTCAGGAGGGGACCCAGAAATTGTAACACACAGTTTTAATTGTG
GAGGGGAATTTTTCTACTGTAATTCAACACAACTGTTTAATAGTACTTGG--------------------
----------------AATGATACTGAAGGGTCAAATAACCCTGGA------GGAAATATCACAATTACA
CTCCCATGCAGAATAAAACAAATTATAAACATGTGGCAGGAAGTAGGAAAAGCAATGTATGCCCCTCCCA
TCAGCGGACAAATTAGATGTTCATCAAATATTACAGGGCTGCTATTAACAAGAGATGGTGGTAATAAC--
----------ACGAACAACAACGAGATCTTCAGACCTGGAGGAGGAGATATGAGGGACAATTGGAGAAGT
GAATTATATAAATATAAAGTAGTAAAAATTGAACCATTAGGAGTAGCACCCACCAAGGCAAAGAGAAGAG
TGGTGCAGAGAGAAAAAAGA---GCAGTGGGA---ATAGGAGCTGTGTTCCTTGGGTTCTTGGGAGCAGC
AGGAAGCACTATGGGCGCAGCGTCAATGACGCTGACGGTACAGGCCAGGCTATTATTGTCTGGTATAGTG
CAACAGCAGAACAATTTGCTGAGGGCTATTGAGGCGCAACAGCATCTGTTGCAACTCACAGTCTGGGGCA
TCAAGCAGCTCCAGGCAAGGGTCCTGGCTGTGGAAAGATACCTAAAGGATCAACAGCTCCTGGGGATTTG
GGGTTGCTCTGGAAAACTCATTTGCACCACTGCTGTGCCTTGGAATGCTAGTTGGAGCAATAAATCTTTG
AATGAGATTTGGGATAACATGACCTGGATGGAGTGGGAAAGAGAAATTGACAATTACACAAGCTTAATAT
ACACCTTAATTGAAGAATCGCAGAACCAACAAGAAAAAAATGAACAAGAATTATTGGAATTAGATAAATG
GGCAAGTTTGTGGAATTGGTTTAGCATAACAAAATGGCTGTGGTATATAAAAATATTCATAATGATAGTA
GGAGGCTTGGTAGGTTTAAGAATAGTTTTTGCTGTGCTTTCTATAGTGAATAGAGTTAGGCAGGGATACT
CACCATTATCGTTTCAGACCCGCCTCCCAGCCCCGAGGGGACCCGACAGGCCCGAAGGAATCGAAGAAGA
AGGTGGAGAGAGAGACAGAGACAGATCCGGTCAATTAGTGGATGGATTATTAGCACTTATCTGGGTCGAT
CTGCGGAGCCTGTGCCTCTTCAGCTACCACCGCTTGAGAGACTTACTCTTGATTGTAACGAGGATTGTGG
AACTTCTGGGACGCAGGGGGTGGGAAGCCCTCAAATATTGGTGGAATCTCCTACAGTATTGGGGTCAGGA
ACTAAAGAAGAGTGCTGTTAGCTTGCTCAATGCCACAGCCATAGCAGTAGCTGAGGGGACAGATAGGGTT
GTAGAAATATTACAAAGAGCTTGCAGAGCTATTCTCCACATACCTAGAAGAATAAGACAGGGCTTCGAAA
GGGCTTTGCAA---
>EU743977 
ATGAGAGTGAAGGGGATCAAGAAGAATTATCAGCAC---TTG---------TGGAGATGGGGCACC----
-----------------ATGCTCCTTGGGATATTGATGATCTGTAGTGCT---ACAGAAAATTTATGGGT
CACAGTCTATTATGGGGTACCTGTGTGGAAAGAAGCAACCACCACTCTATTTTGTGCATCAGATGCTAAA
GCATATGATACAGAGGTACATAATGTTTGGGCCACACATGCCTGTGTACCCACAGACCCCAACCCACAAG
AAGTAGAATTGGAA---AATGTGACAGAAAATTTTAACATGTGGAAAAATAACATGGTAGAACAGATGCA
TGAGGATATAATTAGTTTATGGGATCAAAGCCTAAAGCCATGTGTAAAATTAACCCCACTCTGTGTTACT
TTAAATTGC------------------ACTGAT---TTGAGGAATGCT----------------------
-----------------------------ACTAAT---------------------------------AA
TAGTAGCATGAGAATGATG---GAGAGAGGAGAAATAAAAAACTGCTCTTTCAATATCACCACAAGCATA
AGAGATAAGATGCAAAAAGAATATGCACTTTTGTATAAACTTGATATAGTACCAATA---GAT------A
AT------------------------GATAAT---------------------ACTAGCTATAGGTTGAT
AAGTTGTAACACCTCAGTCATTACACAGGCCTGTCCAAAGGTATCCTTTGAGCCAATTCCCATACATTAT
TGTGCCCCGGCTGGTTTTGCGATTCTAAAGTGTAATAATAAGACGTTCAATGGAAAAGGACCATGTACAA
ATGTCAGCACAGTACAATGCACACATGGAATTAGGCCAGTAGTATCAACTCAACTGCTGCTAAATGGCAG
TCTAGCAGAAGAAGAGATAGTAATTAGATCTGACAATATCACAGACAATGCTAAAACCATAATAGTACAA
CTAAAAGAAGCTGTACAAATTAATTGTACAAGACCCAACAACAATACAAGAAAAAGTATA---------C
ATATAGGACCAGGAAAAGCATTTTATGCAACAGGAGAAATAATAGGAGATATAAGACAAGCACATTGTAA
CCTTAGTAGAGCAGACTGGGAGAACACTTTAAAACAGATAGCTGAAAAATTAAGAGAACAATTTAGGAAT
AAA---ACAATAGTCTTTAATCAATCCTCAGGAGGGGACCCAGAAATTACAATGCACAGTTTTAATTGTG
GAGGGGAATTTTTCTACTGTAATACAACACAACTGTTTAATAGTACTTGG------------------AA
TTCAACACGG------AATGGTACTGAAGTGTCAAATAAGACTGAA---------------ATTATCACA
CTCCCATGCAGAATAAAACAACTTATAAACATGTGGCAGGAAGTAGGAAAAGTAATGTATGCCCCTCCCA
TCAGAGGAAAAATTAGATGCACATCAAAGATTACAGGGCTGCTATTAACAAGAGATGGTGGTAATAACAA
GAGCGAGGCCGAGAACGAGACCGAGATCTTTAGACCTGGAGGAGGAGATATGAGGGACAATTGGAGAAGT
GAATTATATAAATATAAAGTAGTAAAAATTGAACCATTAGGAGTAGCACCCACCAAGGCAAAGAGAAGAG
TGGTGCAGAGAGAAAAAAGA---GCAGTGGGA---CTAGGAGCTATGTTCCTTGGGTTCTTGGGAGCAGC
AGGAAGCACTATGGGCGCAGCGTCGGTGACGCTGACGGTACAGGCCAGACTATTATTGTCTGGTATAGTG
CAACAGCAGAACAATTTGCTGAGGGCTATTGAGGCGCAACAGCATCTGTTGCAACTCACAGTCTGGGGCA
TCAAGCAGCTCCAGGCAAGAGTCCTGGCTGTGGAAAGATACCTAAAGGATCAACAGCTCCTGGGGATTTG
GGGTTGCTCTGGAAAACTCATTTGCACCACTGCTGTGCCTTGGAATGCTAGTTGGAGTAATAAATCTCTG
GATAAGATTTGGAATAACATGACCTGGATGGAGTGGGAAAGGGAAATTAACAATTATACAAGCTTGATAT
ACACCTTAATTGAAGAATCGCAGAACCAACAAGAAAAGAATGAACAAGAATTATTGGAATTGGATCAATG
GGCAAGTTTGTGGAATTGGTTTAGCATAACAAACTGGCTGTGGTATATAAAAATATTCATAATGATAGTA
GGAGGCTTAGTAGGTTTAAGAATAGTTTTTGCTGTACTTTCTATAGCGAATAGAGTTAGGCAGGGATACT
CACCATTATCGTTTCAGACCCACCTCCCAGCCCAGAGGGGACCCGACAGGCCCGAAGGAATCGAAGAAGA
AGGTGGAGAGAGAGACAAAGACAGATCCGGACGCTTAGTGGATGGATTCTTAGCAATTATCTGGGTCGAC
CTGCGGAGCCTGTGCCTCTTCAGCTACCACCGCTTGAGAGACTTACTCTTGATTGTAACGAGGATTGTGG
AACTTCTGGGACGCAGGGGGTGGGAACTCCTCAAATATTGGTGGAATCTCCTACAGTATTGGAGTCAGGA
ATTAAAGAATAGTGCTGTTAGCTTGCTCAATGCCACAGCCATAGCAGTAGCTGAGGGGACAGATAGGATT
ATAGAAGTATCACAAAGAGCTTTTAGAGCTATTCTCCACATACCTACGAGAATAAGACAGGGCTTGGAAA
GGGCTTTGCTA---
>EU743975 
ATGAGAGTGAAGGGGATCAAGAAGAATTATCAGCAC---TTG---------TGGAGATGGGGCACC----
-----------------ATGCTCCTTGGGATATTGATGATCTGTAGTGCT---ACAGAAAATTTATGGGT
CACAGTCTATTATGGGGTACCTGTGTGGAAAGAAGCAACCACCACTCTATTTTGTGCATCAGATGCTAAA
GCATATGATACAGAGGTACATAATGTTTGGGCCACACATGCCTGTGTACCCACAGACCCCAACCCACAAG
AAGTAGAATTGGAA---AATGTGACAGAAAATTTTAACATGTGGAAAAATAACATGGTAGAACAGATGCA
TGAGGATATAATTAGTTTATGGGATCAAAGCCTAAAGCCATGTGTAAAATTAACCCCACTCTGTGTTACT
TTAAATTGC------------------ACTGAT---TTGAGGAATGCT----------------------
-----------------------------ACTAAT---------------------------------AA
TAGTAGCATGAGAATGATG---GAGAGAGGAGAAATAAAAAACTGCTCTTTCAATATCACCACAAGCATA
AGAGATAAGATGCAAAAAGAATATGCACTTTTGTATAAACTTGATATAGTACCAATA---GAT------A
AT------------------------GATAAT---------------------ACTAGCTATAGGTTGAT
AAGTTGTAACACCTCAGTCATTACACAGGCCTGTCCAAAGGTATCCTTTGAGCCAATTCCCATACATTAT
TGTGCCCCGGCTGGTTTTGCGATTCTAAAGTGTAATAATAAGACGTTCAATGGAAAAGGACCATGTACAA
ATGTCAGCACAGTACAATGCACACATGGAATTAGGCCAGTAGTATCAACTCAACTGCTGCTAAATGGCAG
TCTAGCAGAAGAAGAGATAGTAATTAGATCTGACAATATCACAGACAATGCTAAAACCATAATAGTACAA
CTAAAAGAAGCTGTACAAATTAATTGTACAAGACCCAACAACAATACAAGAAAAGGTATA---------C
ATATAGGACCAGGAAAAGCATTTTATGCAACAGGAGAAATAATAGGAGATATAAGACAAGCACATTGTAA
CCTTAGTAGAGTAGACTGGGAGAACACTTTAAAACAGATAGCTGAAAAATTAAGAGAACAATTTAGGAAT
AAA---ACAATAGTCTTTAATCAACCCTCAGGAGGGGACCCAGAAATTACAATGCACAGTTTTAATTGTG
GAGGGGAATTTTTCTACTGTAATACAACACAACTGTTTAATAGTACTTGG------------------AA
TTCAACACGG------AATGGTACTGAAGTGTCAAATAAGACTGAA---------------ATTATCACA
CTCCCATGCAGAATAAAACAACTTATAAACATGTGGCAGGAAGTAGGAAAAGTAATGTATGCCCCTCCCA
TCAGAGGAAAAATTAGATGCTCATCAAAGATTACAGGGCTGCTATTAACAAGAGATGGTGGTAATAACAA
GAGCGAGGCCGAGAACGAGACCGAGATCTTTAGACCTGGAGGAGGAGATATGAGGGACAATTGGAGAAGT
GAATTATATAAATATAAAGTAGTAAAAATTGAACCATTAGGAGTAGCACCCACCAAGGCAAAGAGAAGAG
TGGTGCAGAAAGAAAAAAGA---GCAGTGGGA---CTAGGAGCTATGTTCCTTGGGTTCTTGGGAGCAGC
AGGAAGCACTATGGGCGCAGCGTCGGTGACGCTGACGGTACAGGCCAGACTATTATTGTCTGGTATAGTG
CAACAGCAGAACAATTTGCTGAGGGCTATTGAGGCGCAACAGCATCTGTTGCAACTCACAGTCTGGGGCA
TCAAGCAGCTCCAGGCAAGAGTCCTGGCTGTGGAAAGATACCTAAAGGATCAACAGCTCCTGGGGATTTG
GGGTTGCTCTGGAAAACTCATTTGCACCACTGCTGTGCCTTGGAATGCTAGTTGGAGTAATAAATCTCTG
GATAAGATTTGGAATAACATGACCTGGATGGAGTGGGAAAGGGAAATTAACAATTATACAAGCTTGATAT
ACACCTTAATTGAAGAATCGCAGAACCAACAAGAAAAGAATGAACAAGAATTATTGGAATTGGATCAATG
GGCAAGTTTGTGGAATTGGTTTAGCATAACAAACTGGCTGTGGTATATAAAAATATTCATAATGATAGTA
GGAGGCTTGGTAGGTTTAAGAATAGTTTTTGCTGTACTTTCTATAGCGAATAGAGTTAGGCAGGGATACT
CACCATTATCGTTTCAGACCCACCTCCCAGCCCAGAGGGGACCCGACAGGCCCGAAGGAATCGAAGAAGA
AGGTGGAGAGAGAGACAAAGACAGATCCGGACGCTTAGTGGATGGATTCTTAGCAATTATCTGGGTCGAC
CTGCGGAGCCTGTGCCTCTTCAGCTACCACCGCTTGAGAGACTTACTCTTGATTGTAACGAGGATTGTGG
AACTTCTGGGACGCAGGGGGTGGGAACTCCTCAAATATTGGTGGAATCTCCTACAGTATTGGAGTCAGGA
ATTAAAGAATAGTGCTGTTAGCTTGCTCAATGCCACAGCCATAGCAGTAGCTGAGGGGACAGATAGGATT
ATAGAAGTATCACAAAGAGCTTTTAGAGCTATTCTCCACATACCTACAAGAATAAGACAGGGCTTGGAAA
GGGCTTTGCTA---
>AF025756 
ATGAGAGTGAAGGAGATCAGGAAGAATTATCAGCAC---TTG---------TGGAGACGGGGCACC----
-----------------ATGCTCCTTGGGATATTGATGATCTGTAGTGCT---GCAGACAAATTGTGGGT
CACAGTCTATTATGGGGTACCTGTGTGGAAAGAAGCAACCACCACTCTATTTTGTGCATCAGATGCTAAA
GCATATGAGACAGAGGTACATAATGTTTGGGCCACACATGCCTGTGTACCCACAGACCCCGACCCACAAG
AAGTAGTATTGGAA---AATGTGACAGAAAATTTTAACATGTGGAAAAATAACATGGTAGAACAGATGCA
TGAGGACATAATCAGTTTATGGGATCAAAGCCTAAAGCCATGTGTAAAATTAACCCCACTCTGTGTTACT
TTAAATTGC------------------ATTGAT---CTGAGAAATGAT----------------------
-----------------------------ACTAAT---------------------ACCACT------AG
TAGCAGCGGGGAAACGATG---GAGAGAGGAGAAATAAAAAACTGCTCTTTCAATATCACCACAAGCATA
AGAGATAAGGTGCAGAAAGAATATGCACTTTTGCATAAACTTGATGTAGTGCCAATA---GAT-------
--------------------------AATGAT---------------------ACCAGCTATAGGTTAGT
AAGTTGTAACACCTCAGTCATTACACAGGCCTGTCCAAAAGTATCCTTTGAGCCAATTCCCATACATTAT
TGTGCCCCGGCTGGCTTTGCGATTCTAAAATGTAATGATAAAAGGTTCAATGGAAAAGGACCATGTACAA
ATGTCAGCACAGTACAATGTACACATGGAATTAGGCCAGTAGTATCAACTCAACCGCTGTTAAATGGTAG
TTTAGCAGAAAAAGAGGTAGTAATTAGATCTGACAATTTCACAGACAATGCTAAAACCATAATAGTACAG
CTGAACGAATCTGTAGAAATTAATTGTATAAGACCCAACAACAATACAAGAAAAAGCATA---------A
ATATAGGACCAGGGAGAGCATTTTATACAACAGGAGAAATAATAGGAGATATAAGACAAGCACATTGTAA
CCTTAGTGAAGCAAAATGGAATCACACTTTAGAACAGATAGCTAAAAAATTAAGAGAACAATTTGGGAAT
AAA---ACAATAGTCTTTAATCAATCCTCAGGAGGGGACCCAGAAATTGTAATGTACAGTTTTAATTGTG
GAGGGGAATTTTTCTACTGTAATTCAACAAAACTGTTTAATAGAACTTGGAGTGTT------------AA
TAGTACTTGG------AATGATACTGAAGGGGTAAATAACACTGGA------------GAAAATATCACA
CTCCCATGCAGAATAAAACAAATTATAAACATGTGGCAGGAAGTAGGAAAAGCAATGTATGCCCCTCCCA
TCAAAGGACAAATTAGATGTTCATCAAATATTACAGGGCTGCTATTAACAAGAGATGGTGGTAATAGC--
----------AACAACGAGACCGAGACTTTCAGACCTGGAGGAGGAGATATGAGGGACAATTGGAGAAGT
GAATTATATAAATATAAAGTAGTAAAAATTGAACCATTAGGAGTAGCACCTACTAAGGCAAAGAGAAGAG
TGGTGCAAAGAGAAAAAAGA---GCAGTAGGA---ATAGGAGCTGTGTTCCTTGGGTTCTTGGGAGCAGC
AGGAAGCACTATGGGCGCAGCGTCAATGACGCTGACGGTACAGGCCAGACTATTATTGTCTGGTATAGTG
CAACAGCAGAACAATTTGCTGAGGGCTATTGAGGCGCAACAGCATCTGTTGCAACTCACAGTCTGGGGCA
TCAAGCAGCTCCAGGCAAGAGTCCTGGCTGTGGAAAGATACCTAAAGGATCAACAGCTCCTGGGGATTTG
GGGTTGCTCTGGAAAACTCATTTGCACCACTACTGTGCCTTGGAAAACTAGTTGGAGTAATAAATCCCTA
GAAAAGATTTGGAACAACATGACCTGGATGGAGTGGGACAGAGAAATTAACAATTACACAAGTTTAATAT
ACACCTTAATTGAAGAATCGCAGAACCAACAAGAAAAGAATGAACAAGAATTATTGGAATTAGATAAATG
GGCAAGTTTGTGGAATTGGTTTGATATAACAAACTGGCTGTGGTATATAAAAATATTCATAACGATAGTA
GGAGGCTTGGTAGGTTTAAGAATAGTTTTTACTGTACTTTCTATAATGGATAGAGTTAGGCAGGGATACT
CACCATTATCGTTTCAGACCCGCCCCCCAGCCCCGAGGGGACCCGACAGGCCCGAAGGAATCGAAGAAGA
AGGTGGAGAGGGAGACAGAGACAGATCCGGTCGATTAGTGAACGGATTCTTAGCGATTATCTGGGTCGAC
CTGCGGAGCCTGTGCCTCTTCAACTACCACCGCTTGAGAGACTTACTCTTGATTGTAACGAGGATTGTGG
AACTTCTGGGACGCAGGGGTTGGGAAGCCCTCAAATATTGGTGGAATCTCCTACAGTATTGGGGTCAGGA
ACTACAGAATAGTGCTGTTAGCTTGCTCAATGCCACAGCCATAGCAGTAGCTGAGGGGACAGATAGGGTT
ATAGAAGTATTACAAAGAGCTTGTAGAGCTATTCTCCGCATACCTGCAAGAGTAAGACAGGGCTTGGAAG
GGACTTTGCTA---
>DQ410491 
ATGAGAGTGACGGGGATCAGGAAGAATTGTCAGCAC---TGG---------TGGAAATGGGGCATC----
-----------------ATGCTCCTTGGGATGTTAATGATCTGTAAGGCT---ACAGAACAATTGTGGGT
CACAGTCTATTATGGGGTACCTGTGTGGAAAGAAGCAAACACCACTCTATTTTGTGCATCAGATGCTAAA
GGATATAATACAGAGAAACATAATGTTTGGGCCACACATGCCTGTGTACCCACAGACCCCAACCCACAAG
AAGTAGTATTGGAA---AATGTGACAGAAAATTTTAACATGTGGAAAAATCACATGGTAGAACAGATGCA
TGAGGATATAATTAGTTTATGGGATCAAAGCCTAAAACCATGTGTAAAATTAACCCCACTCTGTGTTACT
TTAAATTGC------------------ACTAAT------GCGAATGTT----------------------
-----------------------------ACTAAT---------------------ACCACG------GG
TATTAGTGAGACAAGGTTG---GAGAAGGAAGAAATAAAAAATTGCTCTTTCAATATCACCACAAGCATA
AGAGATAAGGTGCAGAAAGAATATGCACTTTTTTATAGACTTGATGTAATACCAATA---GAA------A
AT------------------------GATAAT---------------------ATTAGCTATAGGTTGAT
AAGTTGTAACACCTCAGTCATTACACAGGCCTGTCCAAAGGTATCCTTTGAGCCAATTCCCATACATTAT
TGTGCCCCGGCTGGTTTTGCGATTCTAAAGTGTAATGATAAGAAGTTCAATGGAACAGGACCATGCACAA
ATGTTAGTACAGTACAATGTACACATGGAATTAGGCCAGTGGTATCAACTCAACTGCTGTTAAATGGCAG
TCTAGCAGAAAAAGAGATAGTAATCAGATCTGCCAATCTCTCAGACAATGCTAAAACCATAATAGTACAT
CTGAATGAATCTGTAGTAATGAATTGTACAAGACCTAGCAACAATACAAGAAGAGGTATA---------C
ATATAGGACCAGGCAGAGCATTTTATACAACAGGACAAGTAATAGGAGATATAAGACAAGCACATTGTAA
CATTAGTGGAACAAAATGGAATGACACTTTAAAAAAGATAGTTATAAAATTAAGAGAACAATTTGAGAAT
AAA---ACAATAGTCTTTAATCAATCCTCAGGAGGGGACCCAGAAATTGTAATGCTCAGTTTTAATTGTG
GAGGGGAATTTTTCTACTGTAACTCAACAAAACTGTTTAATAGTACTTGGAATGCTACT---------AA
TAGTACTTGG------AATGGTACTGAGTCACATAACACAAAAGAA---------AATGACACAATCATA
CTCCAATGCAGAATAAAACAAATTATAAACATGTGGCAGAAAGTAGGAAAAGCAATGTATGCCCCTCCCA
TCAGAGGACAAATTAGATGTTCATCAAATATTACAGGGCTGCTATTAACAAGAGATGGTGGTAACGAG--
----------AACAATGCCACTGAGATCTTCAGACCTGGAGGAGGAGAGATGAGGGACAATTGGAGAAAT
GAATTATATAAATATAAAGTAGTAAAAATTGAACCATTAGGAGTAGCACCCACCAAGGCAAAGAGAAGAG
TGGTGCAGAGAGAAAAAAGA---GCAGTGGGA---ATAGGAGCTATGTTCCTTGGGTTCTTGGGAGCAGC
AGGAAGCACTATGGGCGCAGCGTCAGTGACGCTGACGGTACAGGCCAGACTATTATTGTCTGGTATAGTG
CAACAGCAGAACAATTTGCTGAGGGCTATTGAGGCGCAACAACATCTGTTGCAACTCACAGTCTGGGGCA
TCAAGCAGCTCCAGGCAAGAATCCTGGCTGTGGAAAGATACCTAAAGGATCAACAGCTCCTGGGGATTTG
GGGTTGCTCTGGAAGACTCATCTGCACCACTGCTGTGCCTTGGAATACTAGTTGGAGTAATAAATCTCTG
AATCAGATTTGGCAGAACATGACCTGGATGCAGTGGGAAAAAGAAATTGAGAATTACACAGGCTTAATAT
ACACCTTAATTGAAGAATCGCAAACCCAACAGGAAAAGAATGAACATGAATTATTGGAATTGGATAAATG
GGCAAGTTTGTGGAATTGGTTTGACATAACAAACTGGCTGTGGTATATAAGAATATTCATAATGATAGTA
GGAGGCTTGGTAGGTTTAAGAGTAGTTTTTATTGTGCTTTCTATAGTGAATAGAGTTAGGCAGGGATACT
CACCATTATCGTTCCAGACCCACCTCCCAGCCCAGAGGGGACCCGACAGGCCCGAAGGAATCGAAGAAGA
AGGTGGAGAGAGAGACAGAGACAGATCCGGTCAATTAGTGCATGGATTCTTAGCAATCATCTGGGTCGAT
CTGCGGAGCCTGTGCCTCTTCAGCTACCACCGCTTGAGAGACTTACTCTTGATTGTAGCGAGGATTGTGG
AACTTCTGGGACGCAGGGGGTGGGAAATCCTCAAATATTGGTGGAATCTCCTACAGTATTGGGGTCAGGA
ACTAAAGAATAGTGCTGTTAGCTTGCTCAACGCCACAGCCATAGCAGTAGCTGAGGGGACAGATAGGATT
ATAGAAATAGTGCAAAGAGTTTTTAGAGCTATCCTCCACATACCTACAAGAATAAGACAGGGCTTGGAAA
GGGCTTTGCTA---
>DQ410495 
ATGAGAGTGACGGGGATCAGGAAGAATTGTCAGCAC---TGG---------TGGAAATGGGGCATC----
-----------------ATGCTCCTTGGGATATTAATGATCTGTAAGGCT---ACAGAAAGATTGTGGGT
CACAGTCTATTATGGGGTACCTGTGTGGAAAGAAGCAAACACCACTCTATTTTGTGCATCAGATGCTAAA
GGATATGATACAGAGGTACATAATGTTTGGGCCACACATGCCTGTGTACCCACAGACCCCAATCCACAAG
AAGTAGTATTGGAA---AATGTGACAGAAAATTTTAACATGTGGAAAAATAACATGGTAGAACAGATGCA
TGAGGATATAATTAGTTTATGGGATCAAAGCCTAAAACCATGTGTAAAATTAACCCCACTCTGTGTTACT
TTAAATTGC------------------ACTAAT------CTGAATGTT----------------------
-----------------------------ACTAAT---------------------ACCACG------AG
TAGTAGCGAGGGAATGATG---GAGAGGGGAGAAATAAAAAATTGCTCTTTCAATATCACCACAAGCATA
AGAGATAAGGTGCAGAAAGAATATGCACTTTTCTATAAACTTGATGTAATACCAATA---GAA------A
AT------------------------GATAAT---------------------ACTAGCTATAGGTTGAT
AAGTTGTAACACCTCAGTCATTACACAGGCCTGTCCAAAGGTATCCTTTGAGCCAATTCCCATACATTAT
TGTGCCCCGGCTGGTTTTGCGATTCTAAAGTGTAATGATAAGAAGTTCAATGGAACAGGACCATGTACAA
ATGTTAGTACAGTACAATGTACACATGGAATTAGGCCAGTAGTATCAACTCAACTGCTGTTAAATGGCAG
TCTAGCAGAAAAAGAGGTAGTAATCAGATCTGCCAATCTCTCAGACAATGCTAAAATTATAATAGTACAT
CTGAATGAATCTGTAGAAATGAATTGTACAAGACCCAACAACAATTCAAGGAAAGGTATA---------C
ATATAGGACCAGGCAGAGCATTTTATACAACAGGAGAAATAATAGGAGATATAAGACAAGCACATTGTAA
CATTAGTGGAACAAAATGGAATGACACTTTAGAAAAGATAGCTATAAAATTAAGAGAACAATTTAAGAAT
AAA---ACAATAGTCTTTAATCAATCCTCAGGAGGGGACCCAGAAATTGTAATGCTCAGTTTTAATTGTG
GAGGGGAATTTTTCTACTGTAATTCAACAAAACTGTTTAATAGTACTTGG--------------------
----------------AATGGTACTGAGTCAAATAACACTCAAGGA------AATGACACAACAATCGTA
CTCCCATGCAGAATAAAACAAATTATAAACATGTGGCAGGAAGTAGGAAAAGCAATGTATGCCCCTCCCA
TCAGAGGACAAATTAGATGTTCATCAAATATTACAGGGCTGCTATTAACAAGAGATGGTGGTAATAGC--
----------GAGAACACCACCGAGATCTTCAGACCTGGAGGAGGAGAGATGAGGGACAATTGGAGAAGT
GAATTATATAAATATAAAGTAGTAAAAATTGAACCATTAGGAGTAGCACCCACCAAGGCAAAGAGAAGAG
TGGTGCAGAGAGAAAAAAGA---GCAGTGGGA---ATAGGAGCTATGTTCCTTGGGTTCTTGGGAGCAGC
AGGAAGCACTATGGGCGCAGCGTCAATGACGCTGACGGTACAGGCCAGACTATTATTGTCTGGTATAGTG
CAACAGCAGAACAATTTGCTGAGGGCTATTGAGGCGCAACAGCATCTGTTGCAACTCACAGTCTGGGGCA
TCAAGCAGCTCCAGGCAAGAATCCTGGCTGTGGAAAGATACCTAAAGGATCAACAGCTCCTGGGAATTTG
GGGTTGCTCTGGAAAACTCATTTGCACCACTACTGTACCTTGGAATACTAGTTGGAGTAATAAATCTCTG
GATCAGATTTGGCAAAACATGACCTGGATGCAGTGGGAAAAAGAAATTAATAATTACACAGGCTTAATAT
ACACCTTAATTGAAGAATCGCAAAACCAACAAGAAAAGAATGAACAAGAATTATTGGAATTAGATAAATG
GGCAAGTTTGTGGAATTGGTTTGACATAACAAACTGGCTGTGGTATATAAAAATATTCATAATGATAGTA
GGAGGCTTGGTAGGTTTAAGAATAGTTTTTATTGTACTTTCTATAGTGAATAGAGTTAGGCAGGGATACT
CACCATTATCGTTCCAGACCCACCTCCCAGCCCCGAGGGGACCCGACAGGCCCGAAGGAATCGAAGAAGA
AGGTGGAGAGAGAGACAGAGACAGATCCGGTCAATTAGTGAATGGATTCTTCGCAATCATCTGGGTCGAT
CTGCGGAGCCTGTGCCTCTTCAGCTACCACCGCTTGAGAGACTTACTCTTGATTGTAACGAGGATTGTGG
AACTTCTGGGACGCAGGGGGTGGGAAGTCCTCAAATATTGGTGGAATCTCCTACAGTATTGGGGTCAGGA
ACTAAAGAGTAGTGCTGTTAGCTTGCTTAATGCCACAGCCATAGCAGTAGCTGAGGGGACAGATAGGGTT
ATAGAAATAGTGCAAAGAGCTTGTAGAGCTATTCTCCACATACCTACAAGAATAAGACAGGGCTTAGAAA
GGGCTTTGCTA---
>DQ410107 
ATGAGAGTGACGGAGATCAGGAAGCATTGTCAGCAC---TGG---------TGGAAATGGGGCATC----
-----------------ATGCTCCTTGGGATATTAATGATCTGTAATGCT---GCAGAAAAATTGTGGGT
CACAGTCTATTATGGGGTACCTGTGTGGAAAGAAGCAACCACCACTCTATTTTGTGCATCAGATGCTAAA
GTATATGATACAGAGGTACATAATGTTTGGGCCACACATGCCTGTGTACCCACAGACCCCAACCCACAAG
AAGTAGTATTGGAA---AATGTAACAGAAAATTTTAACATGTGGAAAAATAACATGGTAGAACAGATGCA
TGAGGATATAATTAGTTTATGGGATCAAAGCCTAAAGCCATGTGTAAAATTAACCCCACTCTGTGTTACT
TTAAATTGC------------------ACTGAT------CTGAGGAAT----------------------
-----------------------GCT---ACTAAT---------------------ACCACG------AG
TAGTAGCGAGAGAACGATG---GAGGGGGGAGAAATAAAAAATTGCTCTTTCAATATCACCACAAGCATA
AGAGATAAGGTGCAGAAAGAATATGCACTTTTTTATAAACTTGATGTAATACCAATA---GAA------A
AA------------------------GATAAT---------------------ACTAGCTATAGGTTGAT
AAGTTGTAACACCTCAGTCATTACACAGGCCTGTCCAAAGGTATCCTTTGAGCCAATTCCCATACATTAT
TGTGCCCCGGCTGGTTTTGCGATTCTAAAGTGTAACGATAAGAAGTTCAATGGAAAAGGACTATGTACAA
ATGTCAGCACAGTACAATGTACACATGGAATTAGGCCAGTAGTATCAACTCAACTGCTGTTAAATGGCAG
TCTAGCAGAAGAAGAGGTAGTAATTAGATCCGCCAATCTCACGGACAATGCTAAAATCATAATAGTAAAG
CTGAGTAAATCTGTAGAAATGAATTGTACAAGACCCAACAACAATACAAGAAAAAGTATA---------C
CTATAGGACCAGGCAGAGCATTTTATACAACAGGAGAAATAATAGGAGATATAAGACAAGCACATTGTAA
CCTTAGTAGAGCAAAATGGACTGACACTTTAGGAAAGATAGCTATAAAATTAAGAGAACAATTTAAGAAT
AAA---ACAATAGTCTTTAATCAATCCTCAGGAGGGGACCCAGAAATTGTAACGCTCAATTTTAATTGTG
GAGGGGAATTTTTCTACTGTAATTCAACACAACTGTTTAGTAGTACTTGG--------------------
----------------AATGGTACT---GGGTCAAATGACACTAAA------GGAAATGACACAATCACA
CTCCCATGCAGAATAAAACAAATTATAAACATGTGGCAGGAAGTAGGAAAAGCAATGTATGCCCCTCCCA
TCAGAGGACAAATTAGATGTTCATCAAATATTACAGGGCTGCTATTAACAAGAGATGGTGGTATAAAC--
----------GAGAGCGAGACCGAGATCTTCAGACCTGGAGGAGGAGATATGAGGGACAATTGGAGAAGT
GAATTATATAAATATAAAGTAGTAAAAATTGAACCATTAGGAGTAGCACCCACCAAGGCAAAGAGAAGAG
TGGTGCAGAGAGAAAAAAGA---GCAGTGGGA---ATAGGAGCTATGTTCCTTGGGTTCTTGGGAGCAGC
AGGAAGCACTATGGGCGCAGCGTCAATAACGCTGACGGTACAGGCCAGACTATTATTGTCTGGTATAGTG
CAACAGCAGAACAATTTGCTGAGGGCTATTGAGGCGCAACAGCATCTGTTGCAACTCACAGTCTGGGGCA
TCAAGCAGCTCCAGGCAAGAGTCCTGGCTGTGGAAAGATACCTAAAGGATCAACAGCTCCTGGGGATTTG
GGGTTGCTCTGGAAAACTCATTTGCACCACTACTGTGCCTTGGAATACTAGTTGGAGTAATAAATCTCTG
AATCAGATTTGGCAGAACATGACCTGGATGCAGTGGGAAAGAGAAATTAATAATTACACAAGCTTAATAT
ACACTTTAATTGAAGAATCGCAAAACCAACAAGAAAAGAATGAACAAGAATTATTGGAATTAGATAAATG
GGCAAGTTTGTGGAATTGGTTTGACATAACAAGCTGGCTGTGGTATATAAAAATATTCATAATGATAGTA
GGAGGCTTGGTAGGTTTAAGAATAGTTTTTATTGTACTTTCTATAGTGAATAGAGTTAGGCAGGGATACT
CACCATTATCGTTCCAGACCCGCCTCCCAGCCCCGAGGGGACCCGACAGGCCCGAAGGAATCGAAGAAGA
AGGTGGAGAGAGAGACAGAGACAGATCCGGTCAATTAGTGAATGGATTCTTAGCAATCATCTGGGTCGAT
CTGAGGAGCCTGTGCCTCTTCAGCTACCACCGCTTGAGAGACTTACTCTTGATTGTAACGAGGATTGTGG
AACTTCTGGGACGCAGGGGGTGGGAAGTCCTCAAATATTGGTGGAATCTCCTACAGTATTGGAGTCAGGA
ACTAAAGAGTAGTGCTGTTAGCTTGCTCAATGCCACAGCCATAGCAGTAGCTGAGGGGACAGATAGGGTT
ATAGAAGTAGTACACAGAGCTGGTAGAGCTATTCTCCACATACCTACAAGAATAAGACAGGGCTTGGAAA
GGGTTTTGCTA---
>DQ410105 
ATGAGAGTGACGGAGATCAGGAAGCATTGTCAGCAC---TGG---------TGGAAATGGGGCATC----
-----------------ATGCTCCTTGGGATATTAATGATCTGTAATGCT---GCAGAAAAATTGTGGGT
CACAGTCTATTATGGGGTACCTGTGTGGAAAGAAGCAACCACCACTCTATTTTGTGCATCAGATGCTAAA
GTATATGATACAGAGGTACATAATGTTTGGGCCACACATGCCTGTGTACCCACAGACCCCAACCCACAAG
AAGTAGTATTGGAA---AATGTAACAGAAAATTTTAACATGTGGAAAAATAACATGGTAGAACAGATGCA
TGAGGATATAATTAGTTTATGGGATCAAAGCCTAAAGCCATGTGTAAAATTAACCCCACTCTGTGTTACT
TTAAATTGC------------------ACTGAT---CTGAGGAATGCT----------------------
-----------------------------ACTAAT---------------------ACCACG------AG
TAGTAGCGAGAGAACGATG---GAGGGGGGAGAAATAAAAAATTGCTCTTTCAATATCACCACAAGCATA
AGAGATAAGGTGCAGAAAGAATATGCACTTTTTTATAAACTTGATGTAATACCAATA---GAA------A
AA------------------------GATAAT---------------------ACTAGCTATAGGTTGAT
AAGTTGTAACACCTCAGTCATTACACAGGCCTGTCCAAAGGTATCCTTTGAGCCAATTCCCATACATTAT
TGTGCCCCGGCTGGTTTTGCGATTCTAAAGTGTAACGATAAGAAGTTCAATGGAAAAGGACCATGTACAA
ATGTCAGCACAGTACAATGTACACATGGAATTAGGCCAGTAGTATCAACTCAACTGCTGTTAAATGGCAG
TCTAGCAGAAGAAGAGGTAGTAATTAGATCCGCCAATCTCATGGACAATGCTAAAATCATAATAGTAAAG
CTGAATAAATCTGTAGAAATGAATTGTACAAGACCCAACAACAATACAAGAAAAAGTATA---------C
CTATAGGACCAGGCAGAGCATTTTATACAACAGGAGAAATAATAGGAGATATAAGACAAGCACATTGTAA
CCTTAGTAGAGCAAAATGGAATGACACTTTAGAAAAGATAGCTATAAAATTAAGAGAACAATTTAAGAAT
AAA---ACAATAGTCTTTAATCAATCCTCAGGAGGGGACCCAGAAATTGTAACGCTCAATTTTAATTGTG
GAGGGGAATTTTTCTACTGTAATTCAACACAACTGTTTAGTAGTACTTGG--------------------
----------------AATGGTACT---GGGTCAAATAACACTAAA------GGAAATGACACAATCACA
CTCCCATGCAGAATAAAACAAATTATAAACATGTGGCAGGAAGTAGGAAAAGCAATGTATGCCCCTCCCA
TCAGAGGACAAATTAGATGTTCATCAAATATTACAGGGCTGCTATTAACAAGAGATGGTGGTACAAAC--
----------GAGAGCGAGACCGAGATCTTCAGACCTGGAGGAGGAGATATGAGGGACAATTGGAGAAGT
GAATTATATAAATATAAAGTAGTAAAAATTGAACCATTAGGAGTAGCACCCACCAAGGCAAAGAGAAGAG
TGGTGCAGAGAGAAAAAAGA---GCAGTGGGA---ATAGGAGCTATGTTCCTTGGGTTCTTGGGAGCAGC
AGGAAGCACTATGGGCGCAGCGTCAATAACGCTGACGGTACAGGCCAGACTATTATTGTCTGGTATAGTG
CAACAGCAGAACAATTTGCTGAGGGCTATTGAGGCGCAACAGCATCTGTTGCAACTCACAGTCTGGGGCA
TCAAGCAGCTCCAGGCAAGAGTCCTGGCTGTGGAAAGATACCTAAAGGATCAACAGCTCCTGGGGATTTG
GGGTTGCTCTGGAAAACTCATTTGCACCACTACTGTGCCTTGGAATACTAGTTGGAGTAATAAATCTCTG
AATCAGATTTGGCAGAACATGACCTGGATGCAGTGGGAAAGAGAAATTAATAATTACACAAGCTTAATAT
ACACCTTAATTGAAGAATCGCAAAACCAACAAGAAAAGAATGAACAAGAATTATTGGAATTAGATAAATG
GGCAAGTTTGTGGAATTGGTTTGACATAACAAACTGGCTGTGGTATATAAAAATATTCATAATGATAGTA
GGAGGCTTGGTAGGTTTAAGAATAGTTTTTATTGTACTTTCTATAGTGAATAGAGTTAGGCAGGGATACT
CACCATTATCGTTCCAGACCCGCCTCCCAGCCCCGAGGGGACCCGACAGGCCCGAAGGAATCGAAGAAGA
AGGTGGAGAGAGAGACAGAGACAGATCCGGTCAATTAGTGAATGGATTCTTAGCAATCATCTGGGTCGAT
CTGAGGAGCCTGTGCCTCTTCAGCTACCACCGCTTGAGAGACTTACTCTTGATTGTAACGAGGATTGTGG
AACTTCTGGGACGCAGGGGGTGGGAAGTCCTCAAATATTGGTGGAATCTCCTACAGTATTGGAGTCAGGA
ACTAAAGAGTAGTGCTGTTAGCTTGCTCAATGCCACAGCCATAGCAGTAGCTGAGGGGACAGATAGGGTT
ATAGAAGTAGTACAAAGAGCTGGTAGAGCTATTCTCCACATACCTACAAGAATAAGACAGGGCTTGGAAA
GGGTTTTGCTA---
>DQ410106 
ATGAGAGTGACGGAGATCAGGAAGCATTGTCAGCAC---TGG---------TGGAAATGGGGCATC----
-----------------ATGCTCCTTGGGATATTAATGATCTGTAATGCT---GCAGAAAAATTGTGGGT
CACAGTCTATTATGGGGTACCTGTGTGGAAAGAAGCAACCACCACTCTATTTTGTGCATCAGATGCTAAA
GTATATGATACAGAGGTACATAATGTTTGGGCCACACATGCCTGTGTACCCACAGACCCCAACCCACAAG
AAGTAGTATTGGAA---AATGTAACAGAAAATTTTAACATGTGGAAAAATAACATGGTAGAACAGATGCA
TGAGGATATAATTAGTTTATGGGATCAAAGCCTAAAGCCATGTGTAAAATTAACCCCACTCTGTGTTACT
TTAAATTGC------------------ACTGAT---CTGAGGAATGCT----------------------
-----------------------------ACTAAT---------------------ACCACG------AG
TAGTAGCGAGAGAACGATG---GAGGGGGGAGAAATAAAAAATTGCTCTTTCAATATCACCACAAGCATA
AGAGATAAGGTGCAGAAAGAATATGCACTTTTTTATAAACTTGATGTAATACCAATA---GAA------A
AA------------------------GATAAT---------------------ACTAGCTATAGGTTGAT
AAGTTGTAATACCTCAGTCATTACACAGGCCTGTCCAAAGGTATCCTTTGAGCCAATTCCCATACATTAT
TGTGCCCCGGCTGGTTTTGCGATTCTAAAGTGTAACGATAAGAAGTTCAATGGAAAAGGACCATGTACAA
ATGTCAGCACAGTACAATGTACACATGGAATTAGGCCAGTAGTATCAACTCAACTGCTGTTAAATGGCAG
TCTAGCAGAAGAAGAGGTAGTAATTAGATCCGCCAATCTCATGGACAATGCTAAAATCATAATAGTAAAG
CTGAATAAATCTGTAGAAATGAATTGTACAAGACCCAACAACAATACAAGAAAAAGTATA---------C
CTATAGGACCAGGCAGAGCATTTTATACAACAGGAGAAATAATAGGAGATATAAGACAAGCACATTGTAA
CCTTAGTAGAGCAAAATGGAATGACACTTTAGAAAAGATAGCTATAAAATTAAGAGAACAATTTAAGAAT
AAA---ACAATAGTCTTTAATCAATCCTCAGGAGGGGACCCAGAAATTGTAACGCTCAATTTTAATTGTG
GAGGGGAATTTTTCTACTGTAATTCAACACAACTGTTTAGTAGTACTTGG--------------------
----------------AATGGTACT---GGGTCAAATAACACTAAA------GGAAATGACACAATCACA
CTCCCATGCAGAATAAAACAAATTATAAACATGTGGCAGGAAGTAGGAAAAGCAATGTATGCCCCTCCCA
TCAGAGGACAAATTAGATGTTCATCAAATATTACAGGGCTGCTATTAACAAGAGATGGTGGTACAAAC--
----------GAGAGCGAGACCGAGATCTTCAGACCTGGAGGAGGAGATATGAGGGACAATTGGAGAAGT
GAATTATATAAATATAAAGTAGTAAAAATTGAACCATTAGGAGTAGCACCCACCAAGGCAAAGAGAAGAG
TGGTGCAGAGAGAAAAAAGA---GCAGTGGGA---ATAGGAGCTATGTTCCTTGGGTTCTTGGGAGCAGC
AGGAAGCACTATGGGCGCAGCGTCAATAACGCTGACGGTACAGGCCAGACTATTATTGTCTGGTATAGTG
CAACAGCAGAACAATTTGCTGAGGGCTATTGAGGCGCAACAGCATCTGTTGCAACTCACAGTCTGGGGCA
TCAAGCAGCTCCAGGCAAGAGTCCTGGCTGTGGAAAGATACCTAAAGGATCAACAGCTCCTGGGGATTTG
GGGTTGCTCTGGAAAACTCATTTGCACCACTACTGTGCCTTGGAATACTAGTTGGAGTAATAAATCTCTG
AATCAGATTTGGCAGAACATGACCTGGATGCAGTGGGAAAGAGAAATTAATAATTACACAAGCTTAATAT
ACACCTTAATTGAAGAATCGCAAAACCAACAAGAAAAGAATGAACAAGAATTATTGGAATTAGATAAATG
GGCAAGTTTGTGGAATTGGTTTGACATAACAAACTGGCTGTGGTATATAAAAATATTCATAATGATAGTA
GGAGGCTTGGTAGGTTTAAGAATAGTTTTTATTGTACTTTCTATAGTGAATAGAGTTAGGCAGGGATACT
CACCATTATCGTTCCAGACCCGCCTCCCAGCCCCGAGGGGACCCGACAGGCCCGAAGGAATCGAAGAAGA
AGGTGGAGAGAGAGACAGAGACAGATCCGGTCAATTAGTGAATGGATTCTTAGCAATCATCTGGGTCGAT
CTGAGGAGCCTGTGCCTCTTCAGCTACCACCGCTTGAGAGACTTACTCTTGATTGTAACGAGGATTGTGG
AACTTCTGGGACGCAGGGGGTGGGAAGTCCTCAAATATTGGTGGAATCTCCTACAGTATTGGAGTCAGGA
ACTAAAGAGTAGTGCTGTTAGCTTGCTCAATGCCGCAGCCATAGCAGTAGCTGAGGGGACAGATAGGGTT
ATAGAAGTAGTACAAAGAGCTGGTAGAGCTATTCTCCACATACCTACAAGAATAAGACAGGGCTTGGAAA
GGGTTTTGCTA---
>EU744021 
ATGAGAGTGACGGAGATCAGGAGGAATTGTCAGCAC---TTG---------TGGAGATGGGGCACC----
-----------------ATGCTCCTTGGGATGTTAATGATCTGTAGTGCT---GCAGAACAATTGTGGGT
CACAGTCTATTATGGGGTACCTGTGTGGAAGGAAGCAACCACCACTCTATTTTGTGCATCAGATGCTAAA
GCATATGATACAGAGGTACATAATGTTTGGGCCACACATGCCTGTGTACCCACAGACCCCAGCCCACAAG
AAGTACTATTGGAA---AATGTGACAGAAAATTTTAACATGTGGAAAAATAACATGGTAGAACAGATGCA
TGAGGATATAATCAGTTTATGGGATCAAAGCCTAAAGCCCTGTGTAAAATTAACCCCACTCTGTGTCACG
TTAAATTGC------------------ACTGAT---TATTTGGGGAAT----------------------
-----------------------GCT---ACTAAT---------------------ACCAAT------AG
TAGTAGCGGGAAAATGATG---GAGAGAGGAGAAATAAAAAACTGCTCTTTTAATATCACCACAAACATA
AGAGATAAGATGCAGAAAGAATATGCACTTTTTTATAAACTTGATGTAGAACCAATA---GAT------A
AT------------------------GGGAAT------------GAGACTAATACCAGCTATAGGTTGAT
AAGTTGTAACACCTCAGTCATTACACAGGCCTGTCCAAAGGTATCCTTTCAGCCAATTCCCATACATTAT
TGTACCCCGGCTGGTTTTGCGATTCTAAAGTGTAACGATAAGAAGTTCAATGGAACAGGACCATGTACAA
ATGTCAGCACAGTACAATGTACACATGGAATTAGGCCAGTAGTATCAACTCAACTGCTGTTAAATGGCAG
TCTAGCAGAAGAAGAGGTAGTAATTAGATCTGAAAATTTCACGGACAATGCTAAAACCATAATAGTACAG
CTGAAAGAACCTGTAGAAATTAATTGTACAAGACCCAACAACAATACAAGAAAAGGTATA---------C
ATATAGGACCAGGGAGAGCATTTTATACAACAGGAGAAATAGTAGGAGATATTAGACAAGCACACTGTAA
CCTTAGTAGAGCAAAATGGAATGACACTTTAAGACAGATAGCTAAAAAATTAGGAGAACAATTTAAGAAT
AAA---ACAATAGTCTTTAATCAATCCTCAGGAGGGGACCCAGAAATTGTAACACACAGTTTTAATTGTG
GAGGGGAATTTTTCTATTGTAATTCAACACCACTGTTTAATAGTACTTGGAATAGTACACAACTGCTTAA
TAGTACTGGG------AATGGTACTGAAGAGTCAAATAGCACA---------------------ATTACA
CTCCAATGCAGAATAAAACAAATTATAAACATGTGGCAGGAAGTAGGAAAAGCAATGTATGCCCCTCCCA
TCAGAGGACAAATTAAATGTTCATCAAATATTACAGGGCTGCTATTAACAAGAGATGGTGGTGGTAAT--
----GACACGAATAGGACCACCGAGACCTTCAGACCTGGAGGGGGAGATATGAGGGACAATTGGAGAAGT
GAATTATATAAATATAAAGTAGTAAAAATTGAACCATTAGGAGTAGCACCCACCAAGGCAAAGAGAAGAG
TGGTGCAGAGAGAAAAAAGA---GCAGTGGGA---ATAGGAGCTGTGTTCCTTGGGTTCTTGGGAGCAGC
AGGAAGCACTATGGGCGCAGCGTCAATAACGCTGACGGTACAGGCCAGACTATTATTGTCTGGTATAGTG
CAACAGCAGAACAATTTGCTGAGGGCTATTGAGGCGCAACAGCACCTGTTGCAACTCACAGTCTGGGGCA
TCAAGCAGCTCCAGGCAAGAGTCCTGGCTGTGGAAAGATACCTAAGGGATCAACAGCTCCTGGGAATTTG
GGGTTGCTCTGGAAAACTCATTTGCACCACTACTGTGCCTTGGAATGCTAGTTGGAGTAATAAATCTCTG
AATCAGATTTGGGATAACATGACCTGGATGGAGTGGGAAAGAGAAATTGACAATTACACAAGCTTAATAT
ACACCTTAATTGAAGAATCGCAAAACCAACAAGAAAAGAATGAACTAGAATTATTGGAATTAGATAAATG
GGCAAGTTTGTGGAATTGGTTTGACATAACAAGCTGGCTGTGGTATATAAAAATATTCATAATGATAGTA
GGAGGCTTGGTAGGTCTAAGAATAGTTTTTGCTGTACTTTCTATAGTGAATAGAGTTAGGCAGGGATATT
CACCATTATCGTTTCAGACCCGCCTCCCAACCCCGAGGGGACCAGACAGGCCCGAAGGAATCGAAGAAGA
AGGTGGAGAGAGAGACAGAGGCAGATCCATTCGATTAGTGGATGGATTCTTAGCACTTATCTGGGACGAC
CTGAGGAGCCTGTGCCTCTTCAGCTACCACCGCTTGAGAGACTTACTCTTGATTGCAAAGAGGACTGTGG
AACTTCTGGGACGCAGGGGGTGGGAAATCCTCAAATATTGGTGGAATCTCCTACAATATTGGAGTCAGGA
ACTAAAGAATAGTGCTGTTAGCTTGCTCAATGCCACAGCCATAGCAGTAGCTGAGGGGACAGATAGGGTT
ATAGAAGTATTCCAAAGAGCTTTTAGAGCTATTCTCCACATACCTACCAGAATAAGACAGGGCTTCGAAA
GGGCTTTGCTA---
>EU744020 
ATGAGAGTGACGGAGATCAGGAGGAATTGTCAGCAC---TTG---------TGGAGATGGGGCACC----
-----------------ATGCTCCTTGGGATGTTAATGATCTGTAGTGCT---GCAGAACAATTGTGGGT
CACAGTCTATTATGGGGTACCTGTGTGGAAGGAAGCAACCACCACTCTATTTTGTGCATCAGATGCTAAA
GCATATGATACAGAGGTACATAATGTTTGGGCCACACATGCCTGTGTACCCACAGACCCCAGCCCACAAG
AAGTACTATTGGGA---AATGTGACAGAAAATTTTAACATGTGGAAAAATAACATGGTAGAACAGATGCA
TGAGGATATAATCAGTTTATGGGATCAAAGCCTAAAGCCCTGTGTAAAATTAACCCCACTCTGTGTTACT
TTAAATTGC------------------ACTGAT---TTGAGGAATGCT----------------------
-----------------------------ACTAAT---------------------ACCACT------AG
TAGTAGCGGGAAAATGATG---GAAATAGGAGAAATAAAAAACTGCTCTTTTAATATCACCACAAACATA
AGAGATAAGATGCAGAAAGAATATGCACTTTTTTATAAACTTGATGTAGTACCAATA---GAT------A
AT------------------------GAGAGT------------------AATACCAGCTATAGGTTGAT
AAGTTGTAACACCTCAGTCATTACACAGGCCTGTCCAAAGGTATCCTTTCAGCCAATTCCCATACATTAT
TGTACCCCGGCTGGTTTTGCGATTCTAAAGTGTAACGATAAGAAGTTCAATGGAACAGGACCATGTACAA
ATGTCAGCACAGTACAATGTACACATGGAATTAGGCCAGTAGTATCAACTCAACTGCTGTTAAATGGCAG
TCTAGCAGAAGAAGAGGTAGTAATTAGATCTGAAAATTTCACGGACAATGCTAAAACCATAATAGTACAG
CTGAAAGAACCTGTAGAAATTAATTGTACAAGACCCAACAACAATACAAGAAAAGGTATA---------C
ATATAGGACCAGGGAGAGCATTTTATACAACAGGAGAAATAATAGGAGATATTAGACAAGCACACTGTAA
CATTAGTGGAACAAAATGGAATGACACTTTAAGACAGATAGTTAACAAATTAAGAGAACAATTTAAGAAT
ACA---ACAATAGTCTTTAATCAATCCTCAGGAGGGGACCCAGAAATTGTAACGCACAGTTTTAATTGTG
GAGGGGAATTTTTCTACTGTGATTCAACACCACTGTTTAATAGTACTTGGAATAGTACACAACTGTTAAA
TAGTACTAAG------AATGATACTGAAGAGTCAAATAGCACA---------------------ATTACA
CTCCAATGCAGAATAAAACAAATTATAAACATGTGGCAGGAAGTAGGAAAAGCAATGTATGCCCCTCCCA
TCAGAGGACAAATTAAATGTTCATCAAATATTACAGGGCTGCTATTAACAAGAGATGGTGGTGGTAAT--
----GACACGAATAGGACCACCGAGACCTTCAGACCTGGAGGGGGAGATATGAGGGACAATTGGAGAAGT
GAATTATATAAATATAAAGTAGTAAAAATTGAACCATTAGGAGTAGCACCCACCAAGGCAAAGAGAAGAG
TGGTGCAGAGAGAAAAAAGA---GCAGTGGGA---ATAGGAGCTGTGTTCCTTGGGTTCTTGGGAGCAGC
AGGAAGCACTATGGGCGCAGCGTCAATAACGCTGACGGTACAGGCCAGACTATTATTGTCTGGTATAGTG
CAACAGCAGAACAATTTGCTGAGGGCTATTGAGGCGCAACAGCACCTGTTGCAACTCACAGTCTGGGGCA
TCAAGCAGCTCCAGGCAAGAGTCCTGGCTGTGGAAAGATACCTAAGGGATCAACAGCTCCTGGGAATTTG
GGGTTGCTCTGGAAAACTCATTTGCACCACTACTGTGCCTTGGAATGCTAGTTGGAGTAATAAATCTTTG
AATCAGATTTGGGATAACATGACCTGGATGGAGTGGGAAAGAGAAATTGACAATTACACAAGCTTAATAT
ACACCTTAATTGAAGAATCGCAAAACCAACAAGAAAAGAATGAACTAGAATTATTGGAATTAGATAAATG
GGCAAGTCTGTGGAATTGGTTTGACATAACAAACTGGCTGTGGTATATAAAAATATTCATAATGATAGTA
GGAGGCTTGGTAGGTTTAAGAATAGTTTTTGCTGTACTTTCTATAGTGAATAGAGTTAGGCAGGGGTATT
CACCATTATCGTTTCAGACCCGCCTCCCAACCCCGAGGGGACCCGACAGGCCAGAAGGAATCGAAGAAGA
AGGTGGAGAGAGAGACAGAGGCAGATCCATTCGATTAGTGGATGGATTCTTAGCACTTATCTGGGACGAC
CTGAGGAGCCTGTGCCTCTTCAGCTACCACCGCTTGAGAGACTTACTCTTGATTGCAACGAGGACTGTGG
AACTTCTGGGACACAGGGGGTGGGAAATCCTCAAATATTGGTGGAATCTCTTACAATATTGGAGTCAGGA
ACTAAAGAATAGTGCTGTTAGCTTGCTCAATGCCACAGCCATAGCAGTAGCTGAGGGGACAGACAGGGTT
ATAGAAGTATTCCAAAGAGCTTTTAGGGCTATTCTCCACATACCTACCAGAATAAGACAGGGCTTCGAAA
GGGCTTTGCTA---
>EU744019 
ATGAGAGTGACGGAGATCAGGAGGAATTGTCAGCAC---TTG---------TGGAGATGGGGCACC----
-----------------ATGCTCCTTGGAATGTTAATGATCTGTAGTGCT---GCAGAACAATTGTGGGT
CACAGTCTATTATGGGGTACCTGTGTGGAAGGAAGCAACCACCACTCTATTTTGTGCATCAGATGCTAAA
GCATATGATACAGAGGTACATAATGTTTGGGCCACACATGCCTGTGTACCCACAGACCCCAGCCCACAAG
AAGTACTATTGGGA---AATGTGACAGAAAATTTTAACATGTGGAAAAATAACATGGTAGAACAGATGCA
TGAGGATATAATCAGTTTATGGGATCAAAGCCTAAAGCCCTGTGTAAAATTAACCCCACTCTGTGTTACT
TTAAATTGC------------------ACTGAT---GTGGGGAATGCT----------------------
-----------------------------ACTAAT---------------------ACCAAT------AG
TAGTAGCGGGAAAATGATG---GAGAAAGGAGAAATAAAAAACTGCTCTTTTAATATCACCACAAACATA
AGAGATAAGATGCAGAAAGAATATGCACTTTTTTATAAACTTGATGTAATACCAATA---GAT------A
AT------------------------GAGAAG------------GAGACTAATACCAGCTATAGGTTGAT
AAGTTGTAACACCTCAGTCATTACACAGGCCTGTCCAAAGGTATCCTTTCAGCCAATTCCCATACATTAT
TGTACCCCGGCTGGTTTTGCGATTCTAAAGTGTAACGATAAGAAGTTCAATGGAACAGGACCATGTACAA
ATGTCAGCACAGTACAATGTACACATGGAATTAGGCCAGTAGTATCAACTCAACTGCTGTTAAATGGCAG
TCTAGCAGAAGAAGAGGTAATAATTAGATCTGAAAATTTCACGGACAATGCTAAAACCATAATAGTACAG
CTGAAAGAACCTGTAGAAATTAATTGTACAAGACCCAACAACAATACAAGAAAAGGTATA---------C
ATATAGGACCAGGGAGAGCATTTTATACAACAGGAGAAATAATAGGAGATATTAGACAAGCACACTGTAA
CCTTAGTAGAACAAAATGGAATGACACTTTAAAACAGATAGTTAACAAATTAAGAGAACAATTTAAGAAT
ACA---ACAATAGTCTTTAATCAATCCTCAGGAGGGGACCCAGAAATTGTAACGCACAGTTTTAATTGTG
GAGGGGAATTTTTCTACTGTAATTCAACACCATTGTTTAATAGTACTTGGAATAGTACACAACCGCTTAA
TAGTACTGGG------AATGGTACTGAAGAGTCAAATAGCACA---------------------ATTACA
CTCCAATGCAGAATAAAACAAATTATAAACATGTGGCAGGAAGTAGGAAAAGCAATGTATGCCCCTCCCA
TCAGAGGACAAATTAAATGTTCATCAAATATTACAGGGCTGCTATTAACAAGAGATGGTGGTGGTAAT--
----GACACGAATAGGACCACCGAGACCTTCAGACCTGGAGGGGGAGACATGAGGGACAATTGGAGAAGT
GAATTATATAAATATAAAGTAGTAAAAATTGAACCATTAGGAGTAGCACCCACCAAGGCAAAGAGAAGAG
TGGTGCAGAGAGAAAAAAGA---GCAGTGGGA---ATAGGAGCTGTGTTCCTTGGGTTCTTGGGAGCAGC
AGGAAGCACTATGGGCGCAGCGTCAATAACGCTGACGGTACAGGCCAGACTATTATTGTCTGGTATAGTG
CAACAGCAGAACAATTTGCTGAGGGCTATTGAGGCGCAACAGCACCTGTTGCAACTCACAGTCTGGGGCA
TCAAGCAGCTCCAGGCAAGAGTCCTGGCTGTGGAAAGATACCTAAGGGATCAACAGCTCCTGGGAATTTG
GGGTTGCTCTGGAAAACTCATTTGCACCACTACTGTGCCTTGGAATGCTAGTTGGAGTAATAAATCTCTG
AATCAGATTTGGGATAACATGACCTGGATGGAGTGGGAAAGAGAAATCGACAATTACACAAGCTTAATAT
ACACCTTAATTGAAGAATCGCAAAACCAACAAGAAAAGAATGAACTAGAATTATTGGAATTAGATAAATG
GGCAAGTTTGTGGAATTGGTTTGACATAACAAAATGGCTGTGGTATATAAAAATATTCATAATGATAGTA
GGAGGCTTGGTAGGTTTAAGAATAGTTTTTGCTGTACTTTCTATAGTGAATAGAGTTAGGCAGGGATATT
CACCATTATCGTTTCAGACCCGCCTCCCAACCCCGAGGGGACCAGACAGGCCCGAAGGAATCGAAGAAGA
AGGTGGAGAGAGAGACAGAGGCAGATCCATTCGATTAGTGGATGGATTCTTAGCACTTATCTGGGACGAC
CTGAGGAGCCTGTGCCTCTTCAGCTACCACCGCTTGAGAGACTTACTCTTGATTGCAACGAGGACTGTGG
AACTTCTGGGACGCAGGGGGTGGGAAATCCTCAAATATTGGTGGAATCTCCTACAATATTGGAGTCAGGA
ACTAAAGAATAGTGCTGTTAGCTTGCTCAATGCCATAGCCATAGCAGTAGCTGAGGGGACAGATAGGGTT
ATAGAAGCATTACAAAGAGCTTTTAGAGCTATTCTCCACATACCTACCAGAATAAGACAGGGCTTCGAAA
GGGCTTTGCTA---
>EU744022 
ATGAGAGTGACGGAGATCAGGAGGAATTGTCAGCAC---TTG---------TGGAGATGGGGCACC----
-----------------ATGCTCCTTGGGATGTTAATGATCTGTAGTGCT---GCAGAACAATTGTGGGT
CACAGTCTATTATGGGGTACCTGTATGGAAGGAAGCAACCACCACTCTATTTTGTGCATCAGATGCTAAA
GCATATGATACAGAGGTACATAATGTTTGGGCCACACATGCCTGTGTACCCACAGACCCCAGCCCACAAG
AAGTACTATTGGGA---AATGTGACAGAAAATTTTAACATGTGGAAAAATAACATGGTAGAACAGATGCA
TGAGGATATAATCAGTTTATGGGATCAAAGCCTAAAGCCCTGTGTAAAATTAACCCCACTCTGTGTCACG
TTAAATTGC------------------ACTGAT---TATTTGGGGAAT----------------------
-----------------------GCT---ACTAAT---------------------ACCACT------AG
TAGTAGCGGGAAAATGATG---GAGACAGGAGAAATAAAAAACTGCTCTTTTAATATCACCACAAACATA
AGAAATAAGATGCAGAAAGAATATGCACTTTTTTATAAACTTGATGTAGTACCAATA---GAT------A
AT------------------------GAGAAG------------GAGACTAATACCAGCTATAGGTTGAT
AAGTTGTAACACCTCAGTCATTACACAGGCCTGTCCAAAGGTATCCTTTCAGCCAATTCCCATACATTAT
TGTACCCCGGCTGGTTTTGCGATTCTAAAGTGTAACGATAAGAAGTTCAATGGAACAGGACCATGTACAA
ATGTCAGCACAGTACAATGTACACATGGAATTAGGCCAGTAGTATCAACTCAACTACTGTTAAATGGCAG
TCTAGCAGAAGATGAGGTAGTAATTAGATCTGAAAATTTCACGGACAATGCTAAAACCATAATAGTACAG
CTGAAGGAACCTGTAGAAATTAATTGTACAAGACCCAACAACAATACAAGAAAAAGTATA---------C
ATATAGGACCAGGGAGAGCATTTTATACAACAGGAGAAATAATAGGAGATATTAGACAAGCACACTGTAA
CCTTAGTAGAACAAAATGGAATGACACTTTAAAACAGATAGTTAACAAATTAAGAGAACAATTTAAGAAT
GCA---ACAATAGTCTTTAATCAATCCTCAGGAGGGGACCCAGAAATTGTAACGCACAGTTTTAATTGTG
GAGGGGAATTTTTCTACTGTAATTCAACACCACTGTTTAATAGTACTTGGAATAGTACACAACTGCTTAA
TAGTACTGAC------AATGGTACTGAAGAGTCAAATAGCACA---------------------ATTACA
CTCCAATGCAGAATAAAACAAATTATAAACATGTGGCAGGAAGTAGGAAAAGCAATGTATGCCCCTCCCA
TCAGAGGACAAATTAAATGTTCATCAAATATTACAGGGCTGCTATTAACAAGAGATGGTGGTGGTAAT--
----GACACGAATAGGACCACCGAGACCTTCAGACCTGGAGGGGGAGATATGAGGGACAATTGGAGAAGT
GAATTATATAAATATAAAGTAGTAAAAATTGAACCATTAGGAGTAGCACCCACCAAGGCAAAGAGAAGAG
TGGTGCAGAGAGAAAAAAGA---GCAGTGGGA---ATAGGAGCTGTGTTCCTTGGGTTCTTGGGAGCAGC
AGGAAGCACTATGGGCGCAGCGTCAATAACGCTGACGGTACAGGCCAGACTATTATTGTCTGGTATAGTG
CAACAGCAGAACAATTTGCTGAGGGCTATTGAGGCGCAACAGCACCTGTTGCAACTCACAGTCTGGGGCA
TCAAGCAGCTCCAGGCAAGAGTCCTGGCTGTGGAAAGATACCTAAGGGATCAACAGCTCCTGGGAATTTG
GGGTTGCTCTGGAAAACTCATTTGCACCACTACTGTGCCTTGGAATGCTAGTTGGAGTAATAAATCTCTG
AATCAGATTTGGGATAACATGACCTGGATGGAGTGGGAAAGAGAAATTGACAATTACACAAGCTTAATAT
ACACCTTAATTGAAGAATCGCAAAACCAACAAGAAAAGAATGAACTAGAATTATTGGAATTAGATAAATG
GGCAAGTTTGTGGAATTGGTTTGACATAACAAAATGGCTGTGGTATATAAAAATATTCATAATGATAGTA
GGAGGCTTGGTAGGTTTAAGAATAGTTTTTGCTGTACTTTCTATAGTAAATAGAGTTAGGCAGGGATATT
CACCATTATCGTTTCAGACCCGCCTCCCAACCCCGAGGGGACCCGACAGGCCCGAAGGAATCGAAGAAGA
AGGTGGAGAGAGAGACAGAGGCAGATCCATTCGATTAGTGGATGGATTCTTAGCACTTATCTGGGACGAC
CTGAGGAGCCTGTGCCTCTTCAGCTACCACCGCTTGAGAGACTTACTCTTGATTGCAACGAGGACTGTGG
AACTTCTGGGACGCAGGGGGTGGGAAATCCTCAAATATTGGTGGAATCTCCTACAATATTGGAGTCAGGA
ACTAAAGAATAGTGCTGTTAGCTTGCTCAATGCCACAGCCATAGCAGTAGCTGAGGGGACAGATAGGGTT
ATAGAAATATTCCAAAGAGCTTTTAGAGCTATTCTCCACATACCTACCAGAATAAGACAGGGCTTCGAAA
GGGCTTTGCTA---
>EU744018 
ATGAGAGTGACGGAGATCAGGAGGAATTGTCAGCAC---TTG---------TGGAGATGGGGCACC----
-----------------ATGCTCCTTGGGATGTTAATGATCTGTAGTGCT---GCAGAACAATTGTGGGT
CACAGTATATTATGGGGTACCTGTGTGGAAGGAAGCAACCACCACTCTATTTTGTGCATCAGATGCTAAA
GCATATGATACAGAGGTACATAATGTTTGGGCCACACATGCCTGTGTACCCACAGACCCCAGCCCACAAG
AAGTACTATTGGAA---AATGTGACAGAAAATTTTAACATGTGGAAAAATAACATGGTAGAACAGATGCA
TGAGGATATAATCAGTTTATGGGATCAAAGTCTAAAGCCCTGTGTAAAATTAACCCCACTCTGTGTTACT
TTAAATTGC------------------ACTGAT------TTGAGGAAT----------------------
-----------------------GCT---ACTAAT---------------------ACCACT------AG
TAGTAGCGGGAAAATGATG---GAGATAGGAGAAATAAAAAACTGCTCTTTTAATATCACCACAAACATA
AGAGATAAGATGCAGAAGGAATATGCACTTTTTTATAAACTTGATGTAGTACCAATA---GAT------A
AT------------------------GAGAAT---AAGACTAATACTAGCTATACTAGCTATAGGTTGAT
AAGTTGTAACACCTCAGTCATTACACAGGCCTGTCCAAAGGTATCCTTTCAGCCAATTCCCATACATTAT
TGTACCCCGGCTGGTTTTGCGATTCTAAAGTGTAACGATAAGAAGTTCAATGGAACAGGACCATGTACAA
ATGTCAGCACAGTACAATGTACACATGGAATTAGGCCAGTAGTATCAACTCAACTGCTGTTAAATGGCAG
TCTAGCAGAAGAAGAGGTAATAATTAGATCTGAAAATTTCACGGACAATGCTAAAACCATAATAGTACAG
CTGAATGAACCTGTAGAAATTAATTGTACAAGACCCAACAACAATACAAGAAAAAGTATA---------C
ATATAGGACCAGGGAGAGCATTTTATACAACAGGAGAAATAATAGGAGATATTAGACAAGCACACTGTAA
CCTTAGTAGAACACAATGGAATAACACTTTAAGACAGATAGTTAACAAATTAAGAGAACAATTTAAGAAT
AAA---ACAATAGTCTTTAATCAATCCTCAGGAGGGGACCCAGAAATTGTAACGCACAGTTTTAATTGTG
GAGGGGAATTTTTCTACTGTAATTCAACACCACTGTTTAATAGTACTTGGTATAGT------------AA
TAGTACTGAG------AATGGTACTGAAGGGTCAAATGGCACA---------------------ATTACA
CTCCAATGCAGAATAAAACAAATTATAAACATGTGGCAGGAAGTAGGAAAAGCAATGTATGCCCCTCCCA
TCAGAGGACAAATTAAATGTTCATCAAATATTACAGGGCTGCTATTAACAAGAGATGGTGGTGGTAAT--
----GACACGAATAGGACCACCGAGACCTTCAGACCTGGAGGGGGAGATATGAGGGACAATTGGAGAAGT
GAATTATATAAATATAAAGTAGTAAAAATTGAACCATTAGGAGTAGCACCCACCAAGGCAAAGAGAAGAG
TGGTGCAGAGAGAAAAAAGA---GCAGTGGGA---ATAGGAGCTGTGTTCCTTGGGTTCTTGGGAGCAGC
AGGAAGCACTATGGGCGCAGCGTCAATAACGCTGACGGTACAGGCCAGACTATTATTGTCTGGTATAGTG
CAACAGCAGAACAATTTGCTGAGGGCTATTGAGGCGCAACAGCACCTGTTGCAACTCACAGTCTGGGGCA
TCAAGCAGCTCCAGGCAAGAGTCCTGGCTGTGGAAAGATACCTAAGGGATCAACAGCTCCTGGGAATTTG
GGGTTGCTCTGGAAAACTCATTTGCACCACTACTGTGCCTTGGAATGCTAGTTGGAGTAATAAATCTCTG
GATCAGATTTGGGAGAACATGACCTGGATGGAGTGGGAAAGAGAAATTGACAATTACACAAGCTTAATAT
ACACCTTAATTGAAGAATCGCAAAACCAACAAGAAAAGAATGAACTAGAATTATTGGAATTAGATAAATG
GGCAAGTTTGTGGAATTGGTTTGACATAACAAGCTGGCTGTGGTATATAAAAATATTCATAATGATAGTA
GGAGGCTTGGTAGGTTTAAGAATAGTTTTTGCTGTACTTTCTATAGTGAATAGAGTTAGGCAGGGATATT
CACCATTATCGTTTCAGACCCGCCTCCTAACCCCGAGGGGACCAGACAGGCCCGAAGGAATCGAAGAAGA
AGGTGGAGAGAGAGACAGAGGCAGATCCATTCGATTAGTGGATGGATTCTTAGCACTTATCTGGGACGAC
CTGAGGAGCCTGTGCCTCTTCAGCTACCACCGCTTGAGAGACTTACTCTTGATTGCAACGAGGACTGTGG
AACTTCTGGGACGCAGGGGGTGGGAAATCCTCAAATATTGGTGGAATCTCCTACAATATTGGGGTCAGGA
ATTAAAGAATAGTGCTGTTAGCTTGCTCAATGCCACAGCCATAGCAGTAGCTGAGGGGACAGATAGGGCT
ATAGAAATATTACAAAGAGCTTTTAGAGCTATTCTCCACATACCTACCAGAATAAGACAGGGCTTCGAAA
GGGCTTTGCTA---
>EU744015 
ATGAGAGTGACGGAGATCAGGAGGAATTGTCAGCAC---TTG---------TGGAGATGGGGCACC----
-----------------ATGCTCCTTGGGATGTTAATGATCTGTAGTGCT---GCAGAACAATTGTGGGT
CACAGTCTATTATGGGGTACCTGTGTGGAAGGAAGCAACCACCACTCTATTTTGTGCATCAGATGCTAAA
GCATATGATACAGAGGTACATAATGTTTGGGCCACACATGCCTGTGTACCCACAGACCCCAGCCCACAAG
AAGTACTATTGGGA---AATGTGACAGAAAATTTTAACATGTGGAAAAATAACATGGTAGAACAGATGCA
TGAGGATATAATCAGTTTATGGGATCAAAGCCTAAAGCCCTGTGTAAAATTAACCCCACTCTGTGTTACT
TTAAATTGC------------------ACTGAT---TTGGGGAATGCT----------------------
-----------------------------ACTAAT---------------------ACCACT------AG
TAGTAGCGGGAAAATGATG---GAGATAGGAGAAATAAAAAACTGCTCTTTTAATATCACCACAAACATA
AGAAATAAGATGCAGAAAGAATATGCACTTTTTTATAAACTTGATGTAGTACCAATA---GAT------A
AT------------------------GAGAAT------------AAGACTAATACCAGCTATAGGTTGAT
AAGTTGTAACACCTCAGTCATTACACAGGCCTGTCCAAAGGTATCCTTTCAGCCAATTCCCATACATTAT
TGTACCCCGGCTGGTTTTGCGATTCTAAAGTGTAACGATAAGAAGTTCAATGGAACAGGACCATGTACAA
ATGTCAGCACAGTACAATGTACACATGGAATTAGGCCAGTAGTATCAACCCAACTGCTGTTAAATGGCAG
TCTAGCAGAAGAAGAGGTAGTAATTAGATCTGAAAATTTCACGGACAATGCTAAAACCATAATAGTACAG
CTGAAAGAATCTGTAGAAATTAATTGTACAAGACCCAACAACAATACAAGAAAAAGTATA---------C
ATATAGGACCAGGGAGAGCATTTTATACAACAGGAGAAATAATAGGAGAGATTAGACAAGCACACTGTAA
CCTTAGTAGAACAAAATGGGATAACACTTTAAGACAGATAGTTAAAAAATTAAGAGAACAATTTAAGAAT
AAA---ACAATAGTCTTTAATCAATCCTCAGGAGGGGACCCAGAAATTGTAACGCACAGTTTTAATTGTG
GAGGGGAATTTTTCTACTGTAATTCATCACCACTGTTTAATAGTACTTGGAATAGTACACAACTGTTTAA
TAGTGCTGAG------AATGGTACTGAAGGGTCAAATAGCACA---------------------ATTACA
CTCCAATGCAGAATAAAACAAATTATAAACATGTGGCAGGAAGTAGGAAAAGCAATGTATGCCCCTCCCA
TCAGAGGACAAATTAAATGTTCATCAAATATTACAGGGCTGCTATTAACAAGAGATGGTGGTGGTAAT--
----GACACGAATAGGACCACCGAGACCTTCAGACCTGGAGGGGGAGATATGAGGGACAATTGGAGAAGT
GAATTATATAAATATAAAGTAGTAAAAATTGAACCATTAGGAGTAGCACCCACCAAGGCAAAGAGAAGAG
TGGTGCAGAGAGAAAAAAGA---GCAGTGGGA---ATAGGAGCTGTGTTCCTTGGGTTCTTGGGAGCAGC
AGGAAGCACTATGGGCGCAGCGTCAATAACGCTGACGGTACAGGCCAGACTATTATTGTCTGGTATAGTG
CAACAGCAGAACAATTTGCTGAGGGCTATTGAGGCGCAACAGCACCTGTTGCAACTCACAGTCTGGGGCA
TCAAGCAGCTCCAGGCAAGAGTCCTGGCTGTGGAAAGATACCTAAGGGATCAACAGCTCCTGGGAATTTG
GGGTTGCTCTGGAAAACTCATTTGCACCACTACTGTGCCTTGGAATGCTAGTTGGAGTAATAAATCTCTG
GATCAGATTTGGGATAACATGACCTGGATGGAGTGGGAAAGAGAAATTGACAATTACACAAGCTTAATAT
ACACCTTAATTGAAGAATCGCAAAACCAACAAGAAAAGAATGAACTAGAATTATTGGAATTAGATAAATG
GGCAAGTTTGTGGAGTTGGTTTGACATAACAAACTGGCTGTGGTATATAAAAATATTCATAATGATAGTA
GGAGGCTTGGTAGGTTTAAGAATAGTTTTTGCTGTACTTTCTATAGTGAATAGAGTTAGGCAGGGATATT
CACCATTATCGTTTCAGACCCGCCTCCCAACCCCGAGGGGACCCGACAGGCCCGAAGGAATCGAAGAAGA
AGGTGGAGAGAGAGACAGAGGCAGATCCATTCGATTAGTGGATGGATTCTTAGCACTTATCTGGGACGAC
CTGAGGAGCCTGTGCCTCTTCAGCTACCACCGCTTGAGCGACTTACTCTTGATTGCAACGAGGACTGTGG
AACTTCTGGGACGCAGGGGGTGGGAAATCCTCAAATATTGGTGGAATCTCCTACAATATTGGAGTCAGGA
ACTAAAGAATAGTGCTGTTAGCTTGCTCAATGCCACAGCCATAGCAGTAGCTGAGGGGACAGATAGGGTT
ATAGAAGTATTACAAAGAGCTTTTAGAGCTATTCTCCGCATACCTACCAGAATAAGACAGGGCTTCGAAA
GGGCTTTGCTA---
>EU744014 
ATGAGAGTGACGGAGATCAGGAGGAATTGTCAGCAC---TTG---------TGGAGATGGGGCACC----
-----------------ATGCTCCTTGGGATGTTAATGATCTGTAGTGCT---GCAGAACAATTGTGGGT
CACAGTCTATTATGGGGTACCTGTGTGGAAGGAAGCAACCACCACTCTATTTTGTGCATCAGATGCTAAA
GCATATGATACAGAGGTACATAATGTTTGGGCCACACATGCCTGTGTACCCACAGACCCCAGCCCACAAG
AAGTACTATTGGGA---AATGTGACAGAAAATTTTAACATGTGGAAAAATAACATGGTAGAACAGATGCA
TGAGGATATAATCAGTTTATGGGATCAAAGCCTAAAGCCCTGTGTAAAATTAACCCCACTCTGTGTTACT
TTAAATTGC------------------ACTGAT---TTGGGGAATGCT----------------------
-----------------------------ACTAAT---------------------ACCACT------AG
TAGTAGCGGGAAAATGATG---GAGATAGGAGAAATAAAAAACTGCTCTTTTAATATCACCACAAACATA
AGAAATAAGATGCAGAAAGAATATGCACTTTTTTATAAACTTGATGTAGTACCAATA---GAT------A
AT------------------------GAGAAT------------AAGACTAATACCAGCTATAGGTTGAT
AAGTTGTAACACCTCAGTCATTACACAGGCCTGTCCAAAGGTATCCTTTCAGCCAATTCCCATACATTAT
TGTACCCCGGCTGGTTTTGCGATTCTAAAGTGTAACGATAAGAAGTTCAATGGAACAGGACCATGTACAA
ATGTCAGCACAGTACAATGTACACATGGAATTAGGCCAGTAGTATCAACTCAACTGCTGTTAAATGGCAG
TCTAGCAGAAGAAGAGGTAGTAATTAGATCTGAAAATTTCACGGACAATGCTAAAACCATAATAGTACAG
CTGAAAGAATCTGTAGAAATTAATTGTACAAGACCCAACAACAATACAAGAAAAAGTATA---------C
ATATAGGACCAGGGAGAGCATTTTATACAACAGGAGAAATAATAGGAGATATTAGACAAGCACACTGTAA
CCTTAGTAGAACAAAATGGGATAACACTTTAAGACAGATAGTTAAAAAATTAAGAGAACAATTTAAGAAT
AAA---ACAATAGTCTTTAATCAATCCTCAGGAGGGGACCCAGAAATTGTAACGCACAGTTTTAATTGTG
GAGGGGAATTTTTCTACTGTAATTCAACACCACTGTTTAATAGTACTTGGAATAGTACACAACTGTTTGA
TAGTACTGAG------AATGGTACTGAAGGGTCAAATAGCACA---------------------ATTACA
CTCCAATGCAGAATAAAACAAATTATAAACATGTGGCAGGAAGTAGGAAAAGCAATGTATGCCCCTCCCA
TCAGAGGACAAATTAAATGTTCATCAAATATTACAGGGCTGCTATTAACAAGAGATGGTGGTGGTAAT--
----GACACGAATAGGACCACCGAGACCTTCAGACCTGGAGGGGGAGATATGAGGGACAATTGGAGAAGT
GAATTATATAAATATAAAGTAGTAAAAATTGAACCATTAGGAGTAGCACCCACCAAGGCAAAGAGAAGAG
TGGTGCAGAGAGAAAAAAGA---GCAGTGGGA---ATAGGAGCTGTGTTCCTTGGGTTCTTGGGAGCAGC
AGGAAGCACTATGGGCGCAGCGTCAATAACGCTGACGGTACAGGCCAGACTATTATTGTCTGGTATAGTG
CAACAGCAGAACAATTTGCTGAGGGCTATTGAGGCGCAACAGCACCTGTTGCAACTCACAGTCTGGGGCA
TCAAGCAGCTCCAGGCAAGAGTCCTGGCTGTGGAAAGATACCTAAGGGATCAACAGCTCCTGGGAATTTG
GGGTTGCTCTGGAAAACTCATTTGCACCACTACTGTGCCTTGGAATGCTAGTTGGAGTAATAAATCTCTG
GATCAGATTTGGGATAACATGACCTGGATGGAGTGGGAAAGAGAAATTGACAATTACACAAGCTTAATAT
ACACCTTAATTGAAGAATCGCAAAACCAACAAGAAAAGAATGAACTAGAATTATTGGAATTAGATAAATG
GGCAAGTTTGTGGAGTTGGTTTGACATAACAAACTGGCTGTGGTATATAAAAATATTCATAATGATAGTA
GGAGGCTTGGTAGGTTTAAGAATAGTTTTTGCTGTACTTTCTATAGTGAATAGAGTTAGGCAGGGATATT
CACCATTATCGTTTCAGACCCGCCTCCCAACCCCGAGGGGACCCGACAGGCCCGAAGGAATCGAAGAAGA
AGGTGGAGAGAGAGACAGAGGCAGATCCATTCGATTAGTGGATGGATTCTTAGCACTTATCTGGGACGAC
CTGAGGAGCCTGTGCCTCTTCAGCTACCACCGCTTGAGCGACTTACTCTTGATTGCAACGAGGACTGTGG
AACTTCTGGGACGCAGGGGGTGGGAAATCCTCAAATATTGGTGGAATCTCCTACAATATTGGAGTCAGGA
ACTAAAGAATAGTGCTGTTAGCTTGCTCAATGCCACAGCCATAGCAGTAGCTGAGGGGACAGATAGGGTT
ATAGAAGTATTACAAAGAGCTTTTAGAGCTATTCTCCGCATACCTACCAGAATAAGACAGGGCTTCGAAA
GGGCTTTGCTA---
>EU744017 
ATGAGAGTGACGGAAATCAGGAGGAATTGTCAGCAC---TTG---------TGGAGATGGGGCACC----
-----------------ATGCTCCTTGGGATGTTAATGATCTGTAGTGCT---GCAGAACAATTGTGGGT
CACAGTCTATTATGGGGTACCTGTGTGGAAGGAAGCAACCACCACTCTATTTTGTGCATCAGATGCTAAA
GCATATGATACAGAGGTACATAATGTTTGGGCCACACATGCCTGTGTACCCACAGACCCCAGCCCACAAG
AAGTACTATTGGGA---AATGTGACAGAAAATTTTAACATGTGGAAAAATAACATGGTAGAACAGATGCA
TGAGGATATAATCAGTTTATGGGATCAAAGCCTAAAGCCCTGTGTAAAATTAACCCCACTCTGTGTTACT
TTAAATTGC------------------ACTGAT---TTGGGGAATGCT----------------------
-----------------------------ACTAAT---------------------ACCACT------AG
TAGTAGCGGGAAAATGATG---GAGATAGGAGAAATAAAAAACTGCTCTTTTAATATCACCACAAACATA
AGAGATAAGATGCAGAAAGAATATGCACTTTTTTATAAACTTGATGTAGTACCAATA---GAT------A
AT------------------------GAGAAT------------AAGACTAATACCAGCTATAGGTTGAT
AAGTTGTAACACCTCAGTCATTACACAGGCCTGTCCAAAGGTATCCTTTCAGCCAATTCCCATACATTAT
TGTACCCCGGCTGGTTTTGCGATTCTAAAGTGTAACGATAAGAAGTTCAATGGAACAGGACCATGTACAA
ATGTCAGCACAGTACAATGTACACATGGAATTAGGCCAGTAGTATCAACTCAACTGCTGTTAAATGGCAG
TCTAGCAGAAGAAGAGGTAGTAATTAGATCTGAAAATTTCACGGACAATGCTAAAACCATAATAGTACAG
CTGAAAGAATCTGTAGAAATTAATTGTACAAGACCCAACAACAATACAAGAAAAAGTATA---------C
ATATGGGACCAGGGAGAGCATTTTATACAACAGGAGAAATAATAGGAGATATTAGACAAGCACACTGTAA
CCTTAGTAGAACAAAATGGGATAACACTTTAAGACAGATAGTTAAAAAATTAAGAGAACAATTTAAGAAT
AAA---ACAATAGTCTTTAATCAATCCTCAGGAGGGGACCCAGAAATTGTAACGCACAGTTTTAATTGTG
GAGGGGAATTTTTCTACTGTAATTCAACACCACTGTTTAATAGTACTTGGAATAGTACACAACTGTTTAA
TAGTACTGAG------AATGGTACTGAAGGGTCAAATAGCACA---------------------ATTACA
CTCCAATGCAGAATAAAACAAATTATAAACATGTGGCAGGAAGTAGGAAAAGCAATGTATGCCCCTCCCA
TCAGAGGACAAATTAAATGTTCATCAAATATTACAGGGCTGCTATTAACAAGAGATGGTGGTGGTAAT--
----GACACGAATAGGACCACCGAGACCTTCAGACCTGGAGGGGGAGATATGAGGGACAATTGGAGAAGT
GAATTATATAAATATAAAGTAGTAAAAATTGAACCATTAGGAGTAGCACCCACCAAGGCAAAGAGAAGAG
TGGTGCAGAGAGAAAAAAGA---GCAGTGGGA---ATAGGAGCTGTGTTCCTTGGGTTCTTGGGAGCAGC
AGGAAGCACTATGGGCGCAGCGTCAATAACGCTGACGGTACAGGCCAGACTATTATTGTCTGGTATAGTG
CAACAGCAGAACAATTTGCTGAGGGCTATTGAGGCGCAACAGCACCTGTTGCAACTCACAGTCTGGGGCA
TCAAGCAGCTCCAGGCAAGAGTCCTGGCTGTGGAAAGATACCTAAGGGATCAACAGCTCCTGGGAATTTG
GGGTTGCTCTGGAAAACTCATTTGCACCACTACTGTGCCTTGGAATGCTAGTTGGAGTAATAAATCTCTG
GATCAGATTTGGGATAACATGACCTGGATGGAGTGGGAAAGAGAAATTGACAATTACACAAGCTTAATAT
ACACCTTAATTGAAGAATCGCAAAACCAACAAGAAAAGAATGAACTAGAATTATTGGAATTAGATAAATG
GGCAAGTTTGTGGAGTTGGTTTGACATAACAAACTGGCTGTGGTATATAAAAATATTCATAATGATAGTA
GGAGGCTTGGTAGGTTTAAGAATAGTTTTTGCTGTACTTTCTATAGTGAATAGAGTTAGGCAGGGATATT
CACCATTATCGTTTCAGACCCGCCTCCCAACCCCGAGGGGACCCGACAGGCCCGAAGGAATCGAAGAAGA
AGGTGGAGAGAGAGACAGAGGCAGATCCATTCGATTAGTGGATGGATTCTTAGCACTTATCTGGGACGAC
CTGAGGAGCCTGTGCCTCTTCAGCTACCACCGCTTGAGCGACTTACTCTTGATTGCAGCGAGGACTGTGG
AACTTCTGGGACGCAGGGGGTGGGAAATCCTCAAATATTGGTGGAATCTCCTACAATATTGGAGTCAGGA
ACTAAAGAATAGTGCTGTTAGCTTGCTCAATGCCACAGCCATAGCAGTAGCTGAGGGGACAGATAGGGTT
ATAGAAGTATTACAAAGAGCTTTTAGAGCTATTCTCCGCATACCTACCAGAATAAGACAGGGCTTCGAAA
GGGCTTTGCTA---
>DQ410188 
ATGAGAGTGACGGGGATCAGGAGGAATTATCAGCAC---TTG---------TGGAGATGGGGCATC----
-----------------ATGCTCCTTGGGATGTTAATGATCTGTAATGCT---GCAGAGAAATTGTGGGT
CACAGTCTATTATGGGGTACCTGTGTGGAAAGAAGCAACCACCACTCTATTTTGTGCATCAGATGCTAGA
GCATATGATACAGAGGTACATAATGTTTGGGCCACACATGCCTGTGTACCCACAGACCCCAACCCACAAG
AAGTAGTATTGGAA---AATGTGACAGAAAATTTTAACATGTGGAAAAATAACATGGTAGAACAGATGCA
TGAGGATATAATCAGTCTATGGGATCAAAGTCTAAAGCCATGTGTAAAATTAACCCCACTCTGTGTTACT
TTAAATTGC------------------ACTGAT---TTGAGGAATGCT----------------------
-----------------------------ACTAAT---------------------ACCACT------AG
TAGTAGTGGGGGAACGATG---GGGGGAGGAGAAATAAAAAATTGCTCTTTCAATATCACCACAAGCATA
AAAGGTAAGATGCAGAAAGAATATGCACTTTTTTATAGTCTTGATGTAATACCAATA---GAT------A
AT------------------------GATAAT---------------------ACTAGTTATAGGTTGAG
AAGTTGTAACACCTCAGTCATTACACAGGCCTGTCCAAAGGTATCCTTTGAGCCAATTCCCATACATTAT
TGTGCCCCGGCTGGTTTTGCGATTCTAAAGTGTAAAGATAAAAAGTTCAATGGAACAGGACCATGTGCAA
ATGTCAGCACAGTACAATGTACACATGGAATTAGGCCAGTAGTATCAACTCAACTGCTGTTAAATGGCAG
TCTAGCAGAAGGAGAGGTAGTAATTAGATCCTATAATTTCACGGACAATGCTAAAATCATAATAGTACAG
CTGAATGAATCTGTAGAAATTGAATGTACAAGACCCAACAACAATACAAGAAAAAGTATA---------C
ATATAGGACAAGGCAGGGCACTTTATGCAACAGGAGAAATAATAGGAGATATAAGACAAGCACATTGTAA
TCTTAGTATAACAAAATGGAATAACACTTTAAAACAGATAGTTGTAAAATTAAGAGAACAATTTGAGAAT
AGA---ACAATAGTCTTTAATCAATCCTCAGGAGGGGACCTAGAAATTGTAATGCACAGTTTTACTTGTG
GAGGGGAATTTTTCTACTGTAATACAACACAACTGTTTAATAGTACTTGGCCTTAT------------AA
TAGTACTTGG------CCTGGTACTGAAGGGTCAAATAACACTGAA------------GGAAATATCACA
CTCCCATGCAGAATAAAACAAATTATAAACATGTGGCAGGAGGTAGGAAAAGCAATGTATGCCCCTCCCA
TCAGAGGACAAATTAGATGTATATCAAATATTACAGGACTGCTATTAACAAGAGATGGTGGTAAGAAC--
----------GAGAACGAGACCGAGACCTTCAGACCTGGAGGAGGAGATATGAGGGACAATTGGAGAAGT
GAATTATATAAATATAAAGTAGTAAAAATTGAACCATTAGGAGTAGCACCCACCAAGGCAAAGAGAAGAG
TGGTGCAGAGAGAAAAAAGA---GCATTGGGA---ATAGGAGCTGTGTTCCTTGGGTTCTTGGGAGCAGC
AGGAAGCACTATGGGCGCAGCGTCAATGACGCTGACGGTACAAGCCAGACTATTATTGTCTGGTATAGTG
CAACAGCAGAACAATTTGCTGAGGGCTATTGAGGCGCAACAGCATCTGTTGCAACTCACAGTCTGGGGCA
TCAAGCAACTCCAGGCAAGAGTCCTGGCTGTGGAAAGATACCTAAAGGATCAACAGCTCCTGGGGATTTG
GGGTTGCTCTGGAAAACTCATTTGTACCACTGCGGTGCCTTGGAACACTAGTTGGAGTAATAAATCTCTG
GATCAGATTTGGCATAACATGACCTGGATGGAGTGGGAAAGAGAAATTGATAATTACACAAGCTTAATAT
ACACCCTAATTGAAGAATCGCAGAACCAACAAGAAAAGAATGAACAAGAATTATTGGAATTAGATAAATG
GGCAAGTTTGTGGAATTGGTTTGACATAACAAAATGGCTGTGGTATATAAAAATATTCATAATGATAGTA
GGGGGCTTGGTAGGTTTAAGAATAGTTTTTACTGTACTTTCTATAGTGAATAGAGTTAGGCAGGGATACT
CACCATTATCGTTTCAGACCCGCATCCCAGCCTCGAGGGGACCCGACAGGCCCGAAGGAATCAAAGAAGA
AGGTGGAGAGAGAGACAGAGACAGATCCGGTCAATCAGTGAACTCATTCTTGACACTTATCTGGGTCGAT
CTGCAGAGCCTGTGCCTCTTCAGCTACCACCGCTTGAGAGACTTACTCTTGATTGTAACGAGGATTGTGG
AACTTCTGGGACGCAGGGGGTGGGAACTCCTCAAATACTGGTGGAATCTCCTACAGTATTGGAGTCAGGA
ACTAAAGAATAGTGCTGTTAGCTTGCTCAATGCCACAGCCATAGCAGTAGCTGAGGGGACAGATAGGATT
ATAGAAGTATTACAAGGAGCTTATAGAGCTATTCTCCACATACCTACAAGAATAAGACAGGGCTTAGAAA
GGGCTTTGCTA---
>EU807760 
ATGAGAGTGAAGGGGAGCAGGAGGAATTATCAGCAC---TTG---------TGGAGATGGGGCATC----
-----------------ATGCTCCTTGGGATGTTAATGATCTGTAATGCT---GCAGAGAAATTGTGGGT
CACAGTCTATTATGGGGTACCTGTGTGGAAAGAAGCGACCACCACTCTATTTTGTGCATCAGATGCTAGA
GCATATGATACAGAGGTACATAATGTTTGGGCCACACATGCCTGTGTACCCACAGACCCCAACCCACAAG
AAGTAGTATTGGAA---AATGTGACAGAAAATTTTAACATGTGGAAAAATAACATGGTAGAACAGATGCA
TGAGGATATAATCAGTCTATGGGATCAAAGTCTAAAGCCATGTGTAAAATTAACCCCACTCTGTATTACT
TTAAATTGC------------------ACTGAT---TTGAGGAATGCT----------------------
-----------------------------ACTAAT---------------------ACCACT------AG
TAGTAGTGGGGGAACGATG---GGGGGAGGAGAAATAAAAAATTGCTCTTTCAATATCACCACAAGCATA
AAAGGTAAGATGCAGAAAGAATATGCACTTTTTTATAGTCTTGATGTAATACCAATA---GAT------A
AT------------------------GATAAT---------------------ACTAGTTATAGGTTGAG
AAGTTGTAACACCTCAGTCATTACACAGGCCTGTCCAAAGGTATCCTTTGAGCCAATTCCCATACATTAT
TGTGCCCCGGCTGGTTTTGCGATTCTAAAGTGTAAAGATAAAAAGTTCAATGGAACAGGACCATGTGCAA
ATGTCAGCACAGTACAATGTACACATGGAATTAAGCCAGTAGTATCAACTCAACTGCTGTTAAATGGCAG
TCTAGCAGAAGGAGAGGTAGTAATTAGATCCTATAATTTCACGGACAATGCTAAAATCATAATAGTACAG
CTGAATGAATCTGTAGAAATTAACTGTACAAGACCCAACAACAATACAAGAAAAAGTATA---------C
ATATAGGACAAGGCAGGGCACTTTATGCAACAGGAGAAATAATAGGAGATATAAGACAAGCACATTGTAA
TCTTAGTATAACAGAATGGAATAACACTTTAAAACGGATAGTTGTAAAATTAAGAGAACAATTTGAGAAT
AGA---ACAATAGTCTTTAATCAATCCTCAGGAGGGGACCTAGAAATTGTAATGCACAGTTTTACTTGTG
GAGGGGAATTTTTCTACTGTAATACATCACAACTGTTTAATAGTACTTGGCCTTAT------------AA
TAGTACTTGG------CCTGGTACTGAAGGGTCAAATAACACTGAA------------GAAAAAATCACA
CTCCCATGCAGAATAAAACAAATTATAAACATGTGGCAGGAGGTAGGAAAAGCGATGTATGCCCCTCCCA
TCAGAGGACAAATTAAATGTATATCAAATATTACAGGACTGCTATTAACAAGAGATGGTGGTAAGAAC--
----------AAGAACGGGACCGAGACCTTCAGACCTGGAGGAGGAGATATGAGGGACAATTGGAGAAGT
GAATTATATAAATATAAAGTAGTAAAAATTGAACCATTAGGAGTAGCACCCACCAAGGCAAAGAGAAGAG
TGGTGCAGAGAGAAAAAAGA---GCATTGGGA---ATAGGAGCTGTGTTCCTTGGGTTCTTGGGAGCAGC
AGGAAGCACTATGGGCGCAGCGTCAATGACGCTGACGGTACAAGCCAGACTATTATTGTCTGGTATAGTG
CAACAGCAGAACAATTTGCTGAGGGCTATTGAGGCGCAACAGCATCTGTTGCAACTCACAGTCTGGGGCA
TCAAGCAGCTCCAGGCAAGAGTCCTGGCTGTGGAAAGATACCTAAAGGATCAACAGCTCCTGGGGATTTG
GGGTTGCTCTGGAAAACTCATTTGTACCACTGCGGTGCCTTGGAACACTAGTTGGAGTAATAAATCTCTG
GATCAGATTTGGCATAACATGACCTGGATGGAGTGGGAAAGAGAAATTGATAATTACACAAGCTTAATAT
ACACCCTAATTGAAGAATCGCAGAACCAACAAGAAAAGAATGAACAAGAATTATTGGAATTAGATAAATG
GGCAAGTTTGTGGAATTGGTTTGACATAACAAAATGGCTGTGGTATATAAAAATATTCATAATGATAGTA
GGGGGCTTGGTAGGTTTAAGAATAGTTTTTACTGTACTTTCTATAGTGAATAGGGTTAGGCAGGGATACT
CACCATTATCGTTTCAGACCCGCATCCCAGCCTCGAGGGGACCCGACAGGCCCGAAGGAATCGAAGAAGA
AGGTGGAGAGAGAGACAGAGACAGATCCGGTCAATCAGTGAACTCATTCTTAACACTTATCTGGGTCGAT
CTGCAGAGCCTGTGCCTCTTCAGCTACCACCGCTTGAGAGACTTACTCTTGATTGTAACGAGGATTGTGG
AACTTCTGGGACGCAGGGGGTGGGAACTCCTCAAATACTGGTGGAATCTCCTACAGTATTGGAGTCAGGA
ACTAAAGAATAGTGCTGTTAGCTTGCTCAATGCCACAGCCATAGCAGTAGCTGAGGGGACAGATAGGATT
ATAGAAGTATTACAAAGAGCTTATAGAGTTATTCTCCACATACCTACAAGAATAAGACAGGGCTTAGAAA
GGGCTTTGCTA---
>EU807759 
ATGAGAGTGAAGGGGAGCAGGAGGAATTATCAGCAC---TTG---------TGGAGATGGGGCATC----
-----------------ATGCTCCTTGGGATGTTAATGATCTGTAATGCT---GCAGAAAAATTGTGGGT
CACAGTCTATTATGGGGTACCTGTGTGGAAAGAAGCGACCACCACTCTATTTTGTGCATCAGATGCTAGA
GCATATGATACAGAGGTACATAATGTTTGGGCCACACATGCCTGTGTACCCACAGACCCCAACCCACAAG
AAGTAGTATTGGAA---AATGTGACAGAAAATTTTAACATGTGGAAAAATAACATGGTAGAACAGATGCA
TGAGGATATAATCAGTCTATGGGATCAAAGTCTAAAGCCATGTGTAAAATTAACCCCACTCTGTATTACT
TTAAATTGC------------------ACTGAT---TTGCTGAATCAT----------------------
-----------------------------ACTAAT---------------------ACCACT------AG
TAGTAGTGGGGGAACGATG---GGGGGAGGAGAAATAAAAAATTGCTCTTTCAATATCACCACAAGCATA
AAAGGTAAGATGCAGAAAGAATATGCACTTTTTTATAGTCTTGATGTAATACCAATA---GAT------A
AT------------------------GATAAT---------------------ACTAGTTATAGGTTGAG
AAGTTGTAACACCTCAGTCATTACACAGGCCTGTCCAAAGGTATCCTTTGAGCCAATTCCCATACATTAT
TGTGCCCCGGCTGGTTTTGCGATTCTAAAGTGTAAAGATAAAAAGTTCAATGGAACAGGACCATGTGCAA
ATGTCAGCACAGTACAATGTACACATGGAATTAAGCCAGTAGTATCAACTCAACTGCTGTTAAATGGCAG
TCTAGCAGAAGGAGAGGTAGTAATTAGATCCTATAATTTCACGGACAATGCTAAAATCATAATAGTACAG
CTGAATGAATCTGTAGAAATTAACTGTACAAGACCCAACAACAATACAAGAAAAAGTATA---------C
ATATAGGACAAGGCAGGGCACTTTATGCAACAGGAGAAATAATAGGAGATATAAGACAAGCACATTGTAA
TCTTAGTATAACAGAATGGAATAACACTTTAAAACGGATAGTTGTAAAATTAAGAGAACAATTTGAGAAT
AGA---ACAATAGTCTTTAATCAATCCTCAGGAGGGGACCTAGAAATTGTAATGCACAGTTTTACTTGTG
GAGGGGAATTTTTCTACTGTAATACATCACAACTGTTTAATAGTACTTGGCCTTAT------------AA
TAGTACTTGG------CCTGGTACTGAAGGGTCAAATAACACTGAA------------GAAAAAATCACA
CTCCCATGCAGAATAAAACAAATTATAAACATGTGGCAGGAGGTAGGAAAAGCGATGTATGCCCCTCCCA
TCAGAGGACAAATTAAATGTATATCAAATATTACAGGACTGCTATTAACAAGAGATGGTGGTAAGAAC--
----------AAGAACGGGACCGAGACCTTCAGACCTGGAGGAGGAGATATGAGGGACAATTGGAGAAGT
GAATTATATAAATATAAAGTAGTAAAAATTGAACCATTAGGAGTAGCACCCACCAAGGCAAAGAGAAGAG
TGGTGCAGAGAGAAAAAAGA---GCATTGGGA---ATAGGAGCTGTGTTCCTTGGGTTCTTGGGAGCAGC
AGGAAGCACTATGGGCGCAGCGTCAATGACGCTGACGGTACAAGCCAGACTATTATTGTCTGGTATAGTG
CAACAGCAGAACAATTTGCTGAGGGCTATTGAGGCGCAACAGCATCTGTTGCAACTCACAGTCTGGGGCA
TCAAGCAGCTCCAGGCAAGAGTCCTGGCTGTGGAAAGATACCTAAAGGATCAACAGCTCCTGGGGATTTG
GGGTTGCTCTGGAAAACTCATTTGTACCACTGCGGTGCCTTGGAACACTAGTTGGAGTAATAAATCTCTG
GATCAGATTTGGCATAACATGACCTGGATGGAGTGGGAAAGAGAAATTGATAATTACACAAGCTTAATAT
ACACCCTAATTGAAGAATCGCAGAACCAACAAGAAAAGAATGAACAAGAATTATTGGAATTAGATAAATG
GGCAAGTTTGTGGAATTGGTTTGACATAACAAAATGGCTGTGGTATATAAAAATATTCATAATGATAGTA
GGGGGCTTGGTAGGTTTAAGAATAGTTTTTACTGTACTTTCTATAGTGAATAGGGTTAGGCAGGGATACT
CACCATTATCGTTTCAGACCCGCATCCCAGCCTCGAGGGGACCCGACAGGCCCGAAGGAATCGAAGAAGA
AGGTGGAGAGAGAGACAGAGACAGATCCGGTCAATCAGTGAACTCATTCTTAACACTTATCTGGGTCGAT
CTGCAGAGCCTGTGCCTCTTCAGCTACCACCGCTTGAGAGACTTACTCTTGATTGTAACGAGGATTGTGG
AACTTCTGGGACGCAGGGGGTGGGAACTCCTCAAATACTGGTGGAATCTCCTACAGTATTGGAGTCAGGA
ACTAAAGAATAGTGCTGTTAGCTTGCTCAATGCCACAGCCATAGCAGTAGCTGAGGGGACAGATAGGATT
ATAGAAGTATTACAAAGAGCTTATAGAGTTATTCTCCACATACCTACAAGAATAAGACAGGGCTTAGAAA
GGGCTTTGCTA---
>U63632 
ATGAGAGTGAAGGGGATCAGGAAGAGTTATCAGTAC---TTG---------TGGAAAGGGGGCACC----
-----------------TTGCTCCTTGGGATATTAATGATCTGTAGTGCT---GTAGAAAAGTTGTGGGT
CACAGTCTATTATGGGGTACCTGTGTGGAAAGAAGCAACCACCACTCTATTTTGTGCATCAGATGCTAAA
GCATATGATACAGAGGTACATAATGTTTGGGCCACACATGCCTGTGTACCCACAGACCCCAACCCACAAG
AAGTAGTATTGGAA---AATGTAACAGAACATTTTAACATGTGGAAAAATAACATGGTAGAACAGATGCA
GGAGGATATAATCAGTTTATGGGATCAAAGCCTAAAGCCATGTGTAAAATTAACCCCACTCTGTGTTACT
TTAAATTGC------------------AAGGAT------GTGAATGCT----------------------
-----------------------------ACTAAT---------------------ACCACT------AA
TGATAGCGAGGGAACGATG---GAGAGAGGAGAAATAAAAAACTGCTCTTTCAATATCACCACAAGCATA
AGAGATGAGGTGCAGAAAGAATATGCTCTTTTTTATAAACTTGATGTAGTACCAATA---GAT------A
AT------------------------AATAAT---------------------ACCAGCTATAGGTTGAT
AAGTTGTGACACCTCAGTCATTACACAGGCCTGTCCAAAGATATCCTTTGAGCCAATTCCCATACATTAT
TGTGCCCCGGCTGGTTTTGCGATTCTAAAGTGTAATGATAAGACGTTCAATGGAAAAGGACCATGTAAAA
ATGTCAGCACAGTACAATGTACACATGGAATTAGGCCAGTAGTATCAACTCAACTGCTGCTAAATGGCAG
TCTAGCAGAAGAAGAGGTAGTAATTAGATCTGACAATTTCACGAACAATGCTAAAACCATAATAGTACAG
CTGAAAGAATCTGTAGAAATTAATTGTACAAGACCCAACAACAATACAAGAAAAAGTATA---------C
ATATAGGACCAGGGAGAGCATTTTATACTACAGGAGAAATAATAGGAGATATAAGACAAGCACATTGTAA
CATTAGTAGAGCAAAATGGAATGACACTTTAAAACAGATAGTTATAAAATTAAGAGAACAATTTGAGAAT
AAA---ACAATAGTCTTTAATCACTCCTCAGGAGGGGACCCAGAAATTGTAATGCACAGTTTTAATTGTG
GAGGAGAATTTTTCTACTGTAATTCAACACAACTGTTTAATAGTACTTGGAAT-----------------
----------------AATAATACTGAAGGGTCAAATAACACTGAA---------GGAAATACTATCACA
CTCCCATGCAGAATAAAACAAATTATAAACATGTGGCAGGAAGTAGGAAAAGCAATGTATGCCCCTCCCA
TCAGAGGACAAATTAGATGTTCATCAAATATTACAGGGCTGCTATTAACAAGAGATGGTGGTATTAAT--
----------GAGAATGGGACCGAGATCTTCAGACCTGGAGGAGGAGATATGAGGGACAATTGGAGAAGT
GAATTATATAAATATAAAGTAGTAAAAATTGAACCATTAGGAGTAGCACCCACCAAGGCAAAGAGAAGAG
TGGTGCAAAGAGAAAAAAGA---GCAGTGGGA---ATAGGAGCTGTGTTCCTTGGGTTCTTGGGAGCAGC
AGGAAGCACTATGGGCGCAGCGTCAATGACACTGACGGTACAGGCCAGACTATTATTGTCTGGTATAGTG
CAACAGCAGAACAATTTGCTGAGGGCTATTGAGGCGCAACAGCGTATGTTGCAACTCACAGTCTGGGGCA
TCAAGCAGCTCCAGGCAAGAGTCCTGGCTGTGGAAAGATACCTAGGGGATCAACAGCTCCTGGGGATTTG
GGGTTGCTCTGGAAAACTCATTTGCACCACTGCTGTGCCTTGGAATGCTAGTTGGAGTAATAAATCTCTG
GATAGGATTTGGAATAACATGACCTGGATGGAGTGGGAAAGAGAAATTGACAATTACACAAGCGAAATAT
ACACCCTAATTGAAGAATCGCAGAACCAACAAGAAAAGAATGAACAAGAATTATTGGAATTAGATAAATG
GGCAAGTTTGTGGAATTGGTTTGACATAACAAAATGGCTGTGGTATATAAAAATATTCATAATGATAGTA
GGAGGCTTAGTAGGTTTAAGACTAGTTTTTACTGTACTTTCTATAGTGAATAGAGTTAGGCAGGGATACT
CACCATTATCGTTTCAGACCCTCCTCCCAGCCCCGAGGGGACCCGACAGGCCCGAAGGAATCGAAGAAGA
AGGTGGAGAGAGAGACAGAGACAGATCCGGACGATTAGTGAACGGATTCTTAGCACTTATCTGGGTCGAC
CTGCGGAGCCTGTGCCTCTTCAGCTACCACCGCTTGAGAGACTTACTCTTGACTGTAACGAGGATTGTGG
AACTTCTGGGACGCAGGGGGTGGGAAGTCCTGAAATATTGGTGGAATCTCCTACAGTATTGGAGTCAGGA
ACTAAAGAATAGTGCTGTTAGCTTGCTCAATGCCACAGCCATAGCAGTAGCTGAGGGGACAGATAGGATT
ATAGAAGCATTACAAAGAACTTATAGAGCTATTCTCCACATACCTACAAGAATAAGACAGGGCTTGGAAA
GGGCTTTGCTA---
>AY247225 
ATGAGAGTGAAGGAGATCAGGAGGAATTATCAGCAC---TTG---------TGGAGATGGGGCACG----
-----------------ATGCTCCTTGGGATGTTAATGATCTGTAGTGCT---GCAGAACAATTGTGGGT
CACAGTCTATTATGGGGTACCTGTGTGGAAAGAAGCAACCACCACTCTATTTTGTGCATCAGATGCTAAA
GCATATGATACAGAGGTACATAATGTTTGGGCCACACATGCCTGTGTACCCACAGACCCCAACCCACAAG
AAGTAGGATTGGAA---AATGTGACAGAAAATTTTAACATGTGGAAAAATAATATGGTAGAACAGATGCA
TGAGGATATAATCAGTTTATGGGATCAAAGCCTAAAGCCATGTGTAAAATTAACCCCACTCTGTGTTACT
TTAAATTGC------------------ACTGAT---TATTTGGGGAAT------GTT-------------
--------------ACT------AAT---ACTAAT---------------------ACCACT------AG
TAGTAGCGGGGGAACGATG---GAGAAAGGAGAAATAAAAGAATGCTCTTTCAATATCACCACAAGCATA
AGAGATAAGGTGCAGAAAGAATATGCACTTTTTTATAAACTTGATGTAGTACCAATA---GAT------G
AT------------------------GATAAT---------------------ACTAGCTATAGGTTGAT
AAGTTGTAACACCTCAGTCATTACACAGGCCTGTCCAAAGATATCCTTTGAGCCAATTCCCATACATTAT
TGTGCCCCGGCTGGTTTTGCGATTCTAAAGTGTAAAGATAAGAAGTTCAATGGAAAAGGATCATGTACAA
ATGTCAGCACAGTACAATGTACACATGGAATTAGGCCAGTAGTATCAACTCAACTGCTGTTAAATGGCAG
TCTAGCAGAAGAAGAGGTAGTAATTAGATCTGAAAATTTCACAAACAATGCTAAAACCATAATAGTACAG
CTGAACGAATCTGTAGTAATTAATTGTACAAGACCCAACAACAATACAAGAAAAAGTATA---------C
ATATAGGACCAGGGAGAGCATTTTATACAACAGGAGAAATAATAGGAAATATAAGACAAGCACATTGTAA
CCTTAGTAGAGCAGAATGGAATAAAACTTTAGAACAGATAGTTGGAAAATTAAGAGAACAATTTGGGAAT
AAA---ACAATAGTCTTTAATCAATCCTCAGGAGGGGACCCAGAAATTGTAACGCACAGTTTTAATTGTG
GAGGGGAATTTTTCTACTGTAATACAACACAACTGTTTAATAGTACTTGG--------------------
----ACTTGG------AATGGTACTGAAGGGTTAAATAACACTGAA------------GGAAATATCACA
CTCCCATGCAGAATAAAACAAATTGTAAACATGTGGCAGGAAGTAGGGAAAGCAATGTATGCCCCTCCCA
TCAGAGGACAAATTAGATGTTCATCAAATATTACAGGGCTGCTATTAACAAGAGATGGAGGTAATAACGA
GAACGGGACCGAGAACGGGACCGAGATCTTCAGACCTGGAGGAGGAGATATGAGGGACAATTGGAGAAGT
GAATTATATAAATATAAAGTAGTAAAAATTGAACCATTAGGAGTAGCACCCACCAGGGCAAAGAGAAGAG
TGGTGCAGAGAGAAAAAAGA---GCAGTGGGA---ATAGGAGCTGTGTTCCTTGGGTTCTTGGGAGCAGC
AGGAAGCACTATGGGCGCAGCGTCAATAACGCTGACGGTACAGGCCAGACTATTATTGTCTGGTATAGTG
CAACAGCAGAACAATTTGCTGAGGGCTATTGAGGCGCAACAGCATCTGTTGCAACTCACAGTCTGGGGCA
TCAAGCAGCTCCAGGCAAGAGTCCTGGCTGTGGAAAGATACCTAAAGGATCAACAGCTCCTGGGGATTTG
GGGTTGCTCTGGAAAACTCATTTGCACCACTGCTGTGCCTTGGAATGCTAGTTGGAGTAATAAATCTCTG
AATGAGATTTGGGATAACATGACCTGGATGGAGTGGGAAAGAGAAATTAACAATTACACAGGCTTAATAT
ACAACTTAATTGAAGAATCGCAGAACCAACAAGAAAAGAATGAGCAAGAATTATTGGAGTTAGATAAATG
GGCAAATTTGTGGACTTGGTTTGACATAACAAACTGGCTGTGGTATATAAAAATATTCATAATGATAGTA
GGAGGCTTGATAGGTTTAAGAATAGTTTTTACTGTACTTTCTATAGTGAATAGAGTTAGGCAGGGATACT
CACCATTATCGTTTCAGACCCGCCTCCCAGCCCCGAGGGGACCCGACAGGCCCGAAGGAATCGAAGAAGA
AGGTGGAGAGAGAGACAGAGACAGATCCGGTCCATTAGTGGATGGATTCTTAGCACTTATCTGGGTCGAC
CTGCGGAGCCTGTGCCTCTTCAGCTACCACCGCTTGAGAGACTTACTCTTGATTGTAACGAGGATTGTGG
AACTTCTGGGACGCAGGGGGTGGGAAGTCCTCAAAATTTGGTGGAATCTCCTACAGTATTGGAGTCAGGA
ACTAAAGAATAGTGCTGTTAGCTTGTTCAATGCCATAGCCATAGCAGTAGCTGAGGGGACAGATAGGGTT
ATAGAAGCATTACAAAGAGCTTATAGAGCTATTCTACACATACCTACAAGAATAAGACAGGGCTTGGAAA
GGGCTTTGCTA---
>AY247220 
ATGAGAGTGAAGGAGATCGGGAAGAATTATCAGTAC---TTA---------TGGAGATGGGGCACC----
-----------------ATGCTCCTTGGGATATTGATGATCTGTAGTGCT---GCAGAACAATTGTGGGT
CACAGTCTATTATGGGGTACCTGTGTGGAAAGAAGCAACCACCACTCTCTTTTGTGCATCAGATGCTAAA
GCCTATGATACAGAGGTACATAATGTTTGGGCCACACATGCCTGTGTACCCACAGACCCCAACCCACAAG
AAGTAGGATTGGAA---AATGTGACAGAAAATTTTAACATGTGGAAAAATAACATGGTAGAACAGATGCA
TGAGGATATAATCAGTTTATGGGATCAAAGCCTAAAGCCATGTGTAAAATTAACCCCACTCTGCGTTACT
TTAAATTGC------------------ACTGAT---TTGGGGAATACT----------------------
-----------------------------ACTAAT---------------------ACCACT------AG
TAGTAGCGGGGGAGGAATG---GAGAGAGGAGAAATAAAAAACTGCTCTTTCAATATCACCACAAGCATA
AGAGATAAGGTGCAGAAAGAATATGCACTTTTGTATAAACTTGATATAGTACCAATA---GAT------G
AT------------------------AATAAT---------------------ACCAGCTATAGGTTGAT
AAGTTGCAACACCTCAGTCATTACACAGGCCTGTCCAAAGGTATCCTTTGAGCCAATTCCCATACATTAT
TGTGCCCCGGCTGGTTTTGCGATTCTAAAGTGTAGAGACAAGAAGTTCAATGGAAAAGGACCATGTACAA
ATGTCAGCACAGTACAATGCACACATGGAATTAGGCCAGTAGTATCAACTCAACTGCTGTTAAATGGCAG
TCTAGCAGAAGAAGAGGTAGTAATTAGATCTGACAATTTCACGGACAATGCTAAAACCATAATAGTACAG
CTGAAAGAATCTGTAGAAATTAATTGTACAAGACCCAACAACAATACAAGAAAAAGTATA---------C
ATATAGGACCAGGGAGAGCATTTTACACAACAGGAGATATAGTAGGAGATATAAGACAAGCACATTGTAA
CATTAGTAAAGCAAAATGGAATACTACTTTAAAACAGATAGTTACAAAATTAAGAGAACAATTTGGAAAT
CGA---ACAATAGTCTTTAATCAATCCTCAGGAGGGGACCCAGAAATTGTAATGCACAGTTTTAATTGTG
GAGGGGAATTTTTCTACTGTAATTCAACACAACTGTTTAATAGTACTTGGAATGCT------------AG
TAGTACTTGG------AATGATACTGAAGGGTCAAATAACACTGAA------------GGAACTATCACA
CTCCCATGCAGAATAAAACAAATTATAAACATGTGGCAGGAAGTAGGAAAAGCAATGTATGCCCCTCCCA
TCAGAGGACAAATTAGATGTTCATCAAATATTACAGGGCTGATATTAACAAGAGATGGTGGTAGTAAC--
----------GAGAACGACACCGAGATCTTCAGACCTGGAGGAGGAAATATGAGGGACAATTGGAGAAGT
GAATTATATAAATATAAAGTAGTAAAAATTGAACCATTAGGAGTAGCACCCACCAAGGCAAAGAGAAGAG
TGGTGCAAAGAGAAAAAAGA---GCAGTAGGA---ATAGGAGCTGTGTTCCTTGGGTTCTTGGGAGCAGC
AGGAAGCACTATGGGCGCAGCGTCAATGACACTGACGGTACAGGCCAGATTATTATTGTCTGGTATAGTG
CAACAGCAGAACAATCTGCTGAGGGCTATTGAGGCGCAGCAGCATCTGTTGCAACTCACGGTCTGGGGCA
TCAAGCAGCTCCAGGCAAGAGTCCTGGCTATGGAAAGATACCTAAAGGATCAACAGCTCCTGGGGATTTG
GGGCTGCTCTGGAAAACTCATTTGCACCACTACTGTGCCTTGGAATGCTAGTTGGAGTAATAAATCTCTG
GATAACATTTGGAATAACATGACCTGGATGGAGTGGGATAGAGAAATTAACAATTACACAAGCTTAATAT
ATACCTTAATTGAAGAATCGCAGAACCAACAAGAAAAGAATGAACAAGAATTATTGGAATTAGATAAATG
GGCAAGTTTATGGAATTGGTTTGACATAACAAAATGGCTGTGGTATATAAAAATATTCATAATGATAGTA
GGAGGCTTGGTAGGTTTAAGAATAGTTTTTGCTGTACTTTCTATAGTGAATAGAGTTAGGCAGGGATACT
CACCATTATCGTTTCAGACCCGCCTCCCAGCCCCGAGGGGACCCGACAGGCCCGAAGGAATCGAAGAAGA
AGGTGGAGAGAAAGACAGAGACAGATCCGGACGATTAGTGGATGGATTCTTAGCGATTATCTGGGTCGAT
CTACGGAGCCTGTGCCTCTTCAGCTACCACCGCTTGAGAGACTTACTCTTGATTGTAACGAGGATTGTGG
AACTTCTGGAACGCAGGGGGTGGGAAGCCCTCAAATACTGGTGGAATCTCCTACAGTATTGGAGTCAGGA
ACTAAAGAATAGTGCTGTTAACTTGCTCAATACCACAGCCATAGCAGTAGCTGAGGGGACAGATAGGGTT
ATAGAAGTATTACAAAGAGCTTATAGAGCTCTTCTCCACATACCTAGAAGAATAAGACAGGGCTTGGAAA
GGCTTTTGCTA---
>AY247219 
ATGAGAGTGAAGGGGATCAGGAAGAATTATCAGCAT---TTG---------TGGAGATGGGGCACC----
-----------------ATGCTCCTTGGGATATTGATGATCTGTAGTGCT---ACAGAAAAATTGTGGGT
CACAGTCTATTATGGGGTACCTGTGTGGAAAGAAGCAACCACCACTCTATTTTGTGCATCAGATGCTAAA
GCATATGATACAGAGGTACATAATGTTTGGGCCACACATGCCTGTGTCCCCACAGACCCCAACCCACAAG
AAGTAGTATTGGGA---AATGTGACAGAAAATTTTAACATGTGGAAAAATGACATGGTAGAACAGATGCA
TGAGGATATAATCAGTTTATGGGATCAAAGCCTAAAGCCATGTGTAAAATTAACCCCACTCTGTGTTACT
TTAAATTGC------------------ACTGAT------TTGAGGAAT----------------------
-----------------------GCT---ACTAAT---------------------ACCACT------AG
TAGTAGCGGGGAAAAGATG---GAGGGAGGAGAAATAAAAAACTGCTCTTTCAATATCACCACAAGCTTA
AGAGATAAGATGCAGAAGGAATATGCACTTTTTTATAAACTTGATGTAGTACCAATA---GAT------A
AT------------------------GATAAT---------------ACTAATACCAGCTATAGGTTGAT
AAGTTGTAACACCTCAGTCATTACACAGGCCTGTCCAAAAGTATCCTTTGAGCCAATTCCCATACATTTT
TGTGCCCCGGCTGGTTTTGCGATTCTAAAATGTAATGATAAGAAGTTCAGTGGAAAAGGACCATGTACAA
ATGTTAGTACAGTACAATGTACACATGGAATTAGGCCAGTAGTATCAACTCAACTGCTGTTAAATGGCAG
TCTAGCAGAAGAAGAGGTAGTAATCAGATCTGACAATTTCACGGACAATGCTAAAACCATAATAGTACAG
CTGAAAGAACCTGTAGAAATTAATTGTACAAGACCCAACAACAATACAAGAAAAAGTATA---------C
ATATAGGACCAGGGAGAGCATTTTATACAACAGGAGAAATAATAGGAGATATAAGACAGGCACATTGCAA
CCTTAGTATAACAAAATGGAATGACACTTTAAAACAGATAGTTAAAAAATTAAAAGAACAATTTGGGAAT
AAA---ACAATAGTCTTTAAGCAATCCTCAGGAGGGGACCCAGAAATTGTAACGCACAGTTTTAATTGTG
GAGGGGAATTTTTCTACTGTAATTCAACAAAACTGTTTAATAGTACTTGGAAT---------------AA
TAGTACTTGG------AATGGTACTGAAGGGTCAAATAACCCTGAA------------GGAAATATCACA
CTCCCATGCAGAATAAAACAAATTGTAAACATGTGGCAGGAAGTAGGAAAAGCAATGTATGCCCCTCCCA
TTAGAGGACAAATTAGATGTTCATCAAATATTACAGGGCTGCTATTAACAAGAGATGGTGGTAGTAAT--
----------ACGAGCGGGACCGAGATCTTCAGACCTGGAGGAGGAGATATGAGGGACAATTGGAGAAGT
GAATTATATAAATATAAAGTAGTAAAAATTGAACCATTAGGAGTAGCACCCACCAAGGCAAAGAGAAGAG
TGGTGCAGAGAGAAAAAAGA---GCAGTGGGA---ATAGGAGCTTTGTTCCTTGGGTTCTTGGGAGCAGC
AGGAAGCACTATGGGCGCAGCGTCAATGTCGCTGACGGTACAGGCCAGACTATTATTGTCTGGTATAGTG
CAACAGCAGAACAATTTGCTGAGGGCTATTGAGGCGCAACAGCATCTGTTGCAACTCACAGTCTGGGGCA
TCAAGCAGCTCCAGGCAAGAGTCCTGGCTGTGGAAAGATACCTAAAGGATCAACAGCTCCTGGGGATTTG
GGGTTGCTCTGGAAAACTCATTTGCACCACTACTGTGCCTTGGAATGCTAGTTGGAGTAATAAATCTCTG
GATAAGATTTGGGATAACATGACCTGGATGGAGTGGGAAAGAGAAATTAACAATTACACAAGCTTAATAT
ACACCTTAATTGAAGAATCGCAGAACCAACAGGAAAAGAATGAACTAGAATTATTGGAATTGGATAAATG
GGCAAGTTTGTGGAATTGGTTTGACATAACAAAATGGCTGTGGTATATAAAAATATTCATAATGATAGTA
GGAGGCTTGGTAGGTTTAAGAATAGTTTTTGCTGTACTTTCTATAGTGAATAGAGTTAGGCAGGGATACT
CACCATTATCGTTTCAGACCCACCTCCCAGCCCCGAGGGGACCCGACAGGCCCGAAGGAATCGAAGAAGA
AGGTGGAGAGAAAGACAGAGACAGATCCGGTCGCTTAGTGGATGGATTCTTAGCAATTATCTGGGTCGAT
CTGCGGAGCCTGTGCCTCTTCAGCTACCACCGCTTGAGAGACTTACTCTTGATTGTAACGAGGATTGTGG
AACTTCTGGGACGCAGGGGGTGGGAAGTCCTCAAATATTGGTGGAATCTCCTACAGTATTGGAGTCAGGA
ACTAAAGAATAGTGCTGTTAGCTTGCTCAATGCCACAGCCATAGCAGTAGCTGAGGGGACAGATAGGGTT
ATAGAAGTATTACAAAGAGCTTATAGAGCTATTCTCCACATACCTACAAGAATAAGACAGGGCTTGGAAA
GGGCTTTGCTA---
>AY835754 
ATGAGAGTGAAGGAGATCAGGAAGAATTATCAGCACTGGTGG---------TGGAGATGGGGCACC----
-----------------ATGCTCCTTGGGATATTAATGATCTGTAGTGCT---GCAGACAAATTGTGGGT
CACAGTCTATTATGGGGTGCCTGTGTGGAAAGAAGCAACCACCACTCTATTTTGTGCATCAGATGCTAAA
GCATATGATACAGAGGTACATAATGTTTGGGCCACACATGCCTGTGTACCCACAGACCCCAACCCACAAG
AAGTAGTATTGGAA---AATGTAACAGAAAATTTTAACATGTGGAAAAATAACATGGTAGAACAGATGCA
TGAGGATATAATCAGTTTATGGGATCAAAGCCTAAAGCCATGTGTAAAATTAACCCCACTCTGTGTTACT
TTAAATTGC------------------ACTGAT------CTGAGGAAT----------------------
-----------------------GCT---ACTAAT---------------------ACCACT------AG
TGGTAGTGGGGGAGTGATG---GAGAAAGGAGAAATAAAAAACTGCTCTTTCAATATCACCACAAGCATA
AGAGATAAGGTGCAGAAAGAACATGCACTTTTTTATAAACTTGATGTAGTACCAATA---GAT------A
AT------------------------GATAAT---------------------ACCAGCTATAGGTTGAT
AAGTTGTAACACCTCAGTCATTACACAGGCCTGTCCAAAGGTATCCTTTGAGCCAATTCCCATACATTAT
TGTACCCCGGCTGGTTTTGCGATTCTAAAGTGTAACGATAAGAAGTTCAATGGAAAAGGACCATGTACAA
ATGTCAGCACAGTACAATGTACACATGGAATTAGGCCAGTAGTATCAACTCAACTGCTGTTAAATGGCAG
TCTAGCAGAAGAAGAGGTAATAATTAGATCTGACAATTTCACGGACAATGCTAAAACTATAATAGTACAG
CTGAAAGAATCTGTAGAAATTAATTGTACAAGACCCAACAACAATACAAGAAAAAGTATA---------C
ATATAGGACCAGGGAGAGCATTTTATACAACAGGACAAATAATAGGAGATATAAGACAAGCACATTGTAA
CCTTAGTAGAACAAAATGGGATAACACTTTAAAACAGATAGCTGAAAAATTAAGAGAACAATTTGGGAAT
AGT---ACAATAGTCTTTAATCATTCCTCAGGAGGGGACCCAGAAATTGTAACGCACAGTTTTAATTGTG
GAGGGGAATTTTTCTACTGTAATTCAACACAACTGTTTAATAGTACTTGG--------------------
----------------AATGGTACTGATGTGTCAAATAACACTGAA------------GGAAATATCACA
CTCCCATGCAGAATAAAACAAATTGTAAACATGTGGCAGGAAGTAGGAAAAGCAATGTATGCTCCTCCCA
TCAGAGGACAAATTAGATGCTCATCAAATATTACAGGGCTGCTATTAACAAGAGATGGTGGTGATAAC--
----------CAGAACGAGACCGAGATCTTTAGACCTGGAGGAGGAGATATGAGGGACAATTGGAGAAGT
GAATTATATAAATATAAAGTAGTAAAAATTGACCCATTAGGAGTAGCACCCACTAAGGCAAAGAGAAGAG
TGGTGCAGAGAGAAAAAAGA---GCAGTGGGA---ATAGGAGCTGTGTTCCTTGGGTTCTTGGGAGCAGC
AGGAAGCACTATGGGCGCAGCGTCAATGACGCTGACGGTACAGGCCAGACTATTATTGTCTGGTATAGTG
CAACAGCAGAACAATTTGCTGAGGGCTATTGAGGCGCAACAGCATCTGTTGCAACTCACAGTCTGGGGCA
TCAAGCAGCTCCAGGCAAGAGTCTTAGCTGTGGAAAGATACCTAAGGGATCAACAGCTCCTGGGGATTTG
GGGTTGCTCTGGAAAACTCATTTGCACCACTACTGTGCCTTGGAATGCTAGTTGGAGTAATAAATCTTTG
GATGAGATTTGGGATAACATGACCTGGATGCAGTGGGAAAGAGAAATTAACAATTACACAAGCTTGATAT
ACACCTTAATTGAAGAATCGCAAAACCAACAAGAAAAGAATGAACAAGAATTATTGGAATTGGATAAATG
GGCAAGTTTGTGGAATTGGTTTGACATAACAAAATGGCTGTGGTATATAAAAATATTCATAATGATAGTA
GGAGGCTTGGTAGGTTTAAGAATAGTTTTTACTATACTTTCTATAGTGAATAGAGTTAGGCAGGGATATT
CACCATTATCGTTTCAGACCCACCTCCCAGCCCAGAGAGGACCCGACAGGCCCGAAGGAATCGAAGAAGA
AGGTGGAGAGAGAGACAGAGACAGATCCGGTCGCTTAGTGGATGGATTCTTAGCAATTTTCTGGGTCGAC
CTACGGAGCCTGTGCCTTTTCAGCTACCACCGCTTGAGAGACTTACTCTTGATTGTAACGAGGATTGTGG
AACTTCTGGGACGCAGGGGGTGGGAAGCCCTCAAATATTGGTGGAATCTCCTACAGTATTGGAGTCAGGA
ACTAAAGAATAGTGCTATTAGCTTGCTCAATGCCACAGCCATAGCAGTAGCTGAGGGGACAGACAGGGTT
ATAGAAGTATTACAAAGAGCTTTTAGAGCTATTCTCCATATACCTGTAAGAATAAGACAGGGCTTGGAAA
GGGCTTTGCTA---
>DQ410044 
ATGAGAGTGACGGAGATCAGGAAGAATTGTCAGCAC---TTG---------TGGAGATGGGGCACC----
-----------------ATGCTCCTTGGGATATTAATGATCTGTAATGCT---GCAGAAAAATTGTGGGT
CACAGTCTATTATGGGGTACCTGTGTGGAAAGAAGCAACCACCACTCTATTTTGTGCATCAGATGCTAAA
GCATATGATACAGAGGTACATAATGTTTGGGCCACACATGCCTGTGTACCCACAGACCCCAACCCACAAG
AAGTAGTATTGGAA---AATGTGACAGAAAATTTTAACATGTGGAAAAATAACATGGTAGAACAGATGCA
TGAGGATATAATTAGTTTATGGGATCAAAGCCTAAAGCCATGTGTAAAATTAACCCCACTCTGTGTTACT
TTAAATTGC------------------ACTGAT---TTGAGGAATGCT----------------------
-----------------------------ACTAAT---------------------ACCACT------AG
TAGTAGCGGGGGAACGATG---GAGGGAGGAGAAATAAAAAATTGCTCTTTCAATATCACCACAAGCATA
AGAGATAAGGTGCAGAAAGAATATGCACTTTTTTATAAACTTGATGTAATACCAATA---GAA------A
AT------------------------GATAAT---------------------ACTAGCTATAGGTTGAT
AAGTTGTAACACCTCAGTCATTACACAGGCCTGTCCAAAGGTATCCTTTGAGCCAATTCCCATACATTAT
TGTGCCCCGGCTGGTTTTGCGATTCTAAAGTGTAAAGATAAGAAGTTCAATGGAACAGGACCATGTACAA
ATGTCAGCACAGTACAATGTACACATGGAATTAGGCCAGTAGTATCAACTCAACTGCTGTTAAATGGCAG
TCTAGCAGAAGAAGAGGTAGTAATTAGATCCAACAATTTCACGGACAATGCTAAAATCATAATAGTACAG
CTGAATGAATCTGTAGAAATTAATTGTACAAGACCCAACAACAATACAAGAAAAAGTATA---------C
ATATAGGACCAGGCAGAGCATTTTATACAACAGGAGAAATAATAGGAGATATAAGACAAGCACATTGTAA
CCTTAGTAGAGCAAAATGGGATGACACTTTAAAACAGATAGTTATAAAATTAAGAGAACAATTTAAGAAT
AAA---ACAATAGTCTTTAATCAATCCTCAGGAGGGGACCCAGAAATTGTAACGCACAGTTTTAATTGTG
GAGGGGAATTTTTCTACTGTAATTCAACACAACTGTTTAATAGTACTTGG--------------------
----ACTTGG------AATGTTACTGAAGGGTCAAATAACACTGAA------GGAAATGACACACTCATA
CTCCCATGCAGAATAAAACAAATTATAAACATGTGGCAGGAAGTAGGAAAAGCAATGTATGCCCCTCCCA
TCAGAGGACAAATTAGATGTTCATCAAATATTACAGGGCTGCTATTAACAAGAGATGGTGGTAATAAC--
----------GAGAACAAGACCGAGATCTTCAGACCTGGAGGAGGAGATATGAGGGACAATTGGAAAAGT
GAATTATATAAATATAAAGTAGTAAAAATTGAACCATTAGGAGTAGCACCCACCAAGGCAAAGAGAAGAG
TGGTGCAGAGAGAAAAAAGA---GCAGTGGGA---ATAGGAGCTGTGTTCCTTGGGTTCTTGGGAGCAGC
AGGAAGCACTATGGGCGCAGCGTCAATGACGCTGACGGTACAGGCCAGACTATTATTGTCTGGTATAGTG
CAACAGCAGAACAATTTGCTGAGGGCTATTGAGGCGCAACAGCATCTGTTGCAACTCACAGTCTGGGGCA
TCAAGCAGCTCCAGGCAAGAGTCCTGGCTGTGGAAAGATACCTAAAGGATCAACAGCTCCTGGGGATTTG
GGGTTGCTCTGGAAAACTCATTTGCACCACTACTGTGCCTTGGAATACTAGTTGGAGTAATAAATCTCTG
GATCAGATTTGGCAGAACATGACCTGGATGGAGTGGGAAAGAGAAATTAATAATTACACAAGCTTAATAT
ACACCTTAATTGAAGAATCGCAAAACCAACAAGAAAAGAATGAACAAGAATTATTGGAATTAGATAAATG
GGCAAGTTTGTGGAATTGGTTTGACATAACAAAATGGCTGTGGTATATAAAAATATTCATAATGATAGTA
GGAGGCTTGGTAGGTTTAAGAATAGTTTTTGCTGTACTTTCTATAGTGAATAGAGTTAGGCAGGGATACT
CACCATTATCGTTCCAGACCCGCCTCCCAGCCCCGAGGGGACCCGACAGGCCCGAAGGAATCGAAGAAGA
AGATGGAGAGAGAGACAGAGACAGATCCGGTCAATTAGTGGATGGATTCTTAGCACTCATCTGGGTCGAT
CTGCGGAGCCTGTGCCTCTTCAGCTACCACCGCTTGAGAGACTTACTCTTGATTGTAACGAGGATTGTGG
AACTTCTGGGACGCAGGGGGTGGGAAGTCCTCAAATATTGGTGGAATCTCCTACAGTATTGGAGTCAGGA
ACTAAAGAATAGTGCTGTTAGCTTGCTCAATGCCACAGCCATAGCAGTAGCTGAGGGGACAGATAGGGTT
ATAGAAGTATTACAAAGAGCTTGTAGAGCTATTCTCCACATACCTACAAGAATAAGACAGGGCTTGGAAA
GGGCTTTGCTA---
>DQ410045 
ATGAGAGTGACGGAGATCAGGAAGAATTATCAGCAC---TTG---------TGGAGATGGGGCACC----
-----------------ATGCTCCTTGGGATATTAATGATCTGTAATGCT---GCAGAAAAATTGTGGGT
CACAGTCTATTATGGGGTACCTGTGTGGAAAGAAGCAACCACCACTCTATTTTGTGCATCAGATGCTAAA
GCATATGATACAGAGGTACATAATGTTTGGGCCACACATGCCTGTGTACCCACAGACCCCAACCCACAAG
AAGTAGTATTGGAA---AATGTGACAGAAAATTTTAACATGTGGAAAAATAACATGGTAGAACAGATGCA
TGAGGATATAATTAGTTTATGGGATCAAAGCCTAAAGCCATGTGTAAAATTAACCCCACTCTGTGTTACT
TTAAATTGC------------------ACTGAT---TTGAGGAATGCT----------------------
-----------------------------ACTAAT---------------------ACCACT------AG
TAGTAGCGGGGGAACGATG---GAGGGAGGAGAAATAAAAAATTGCTCTTTCAATATCACCACAAGCATA
AGAGATAAGGTGCAGAAAGAATATGCACTTTTTTATAAACTTGATGTAATACCAATA---GAA------A
AT------------------------GATAAT---------------------ACTAGCTATAGGTTGAT
AAGTTGTAACACCTCAGTCATTACACAGGCCTGTCCAAAGGTATCCTTTGAGCCAATTCCCATACATTAT
TGTGCCCCGGCTGGTTTTGCGATTCTAAAGTGTAAAGATAAGAAGTTCAATGGAACAGGACCATGTACAA
ATGTCAGCACAGTACAATGTACACATGGAATTAGGCCAGTAGTATCAACTCAACTGCTGTTAAATGGCAG
TCTAGCAGAAGAAGAGGTAGTAATTAGATCCAACAATTTCACGGACAATGCTAAAATCATAATAGTACAG
CTGAATGAATCTGTAGAAATTAATTGTACAAGACCCAACAACAATACAAGAAAAAGTATA---------C
ATATAGGACCAGGCAGAGCATTTTATACAACAGGAGAAATAATAGGAGATATAAGACAAGCACATTGTAA
CCTTAGTAGAGCAAAATGGGATGACACTTTAAAACAGATAGTTATAAAATTAAGAGAACAATTTGAGAAT
AAA---ACAATAGTCTTTAATCAATCCTCAGGAGGGGACCCAGAAATTGTAACGCACAGTTTTAATTGTG
GAGGGGAATTTTTCTACTGTAATTCAACACAACTGTTTAATAGTACTTGG--------------------
----ACTTGG------AATGTTACTGAAGGGTCAAATAACACTGAA------GGAAATGACACACTCATA
CTCCCATGCAGAATAAAACAAATTATAAACATGTGGCAGGAAGTAGGAAAAGCAATGTATGCCCCTCCCA
TCAGAGGACAAATTAGATGTTCATCAAATATTACAGGGCTGCTATTAACAAGAGATGGTGGTAATAAC--
----------GAGAACAAGACCGAGATCTTCAGACCTGGAGGAGGAGATATGAGGGACAATTGGAGAAGT
GAATTATATAAATATAAAGTAGTAAAAATTGAACCATTAGGAGTAGCACCCACCAAGGCAAAGAGAAGAG
TGGTGCAGAGAGAAAAAAGA---GCAGTGGGA---ATAGGAGCTGTGTTCCTTGGGTTCTTGGGAGCAGC
AGGAAGCACTATGGGCGCAGCGTCAATGACGCTGACGGTACAGGCCAGACTATTATTGTCTGGTATAGTG
CAACAGCAGAACAATTTGCTGAGGGCTATTGAGGCGCAACAGCATCTGTTGCAACTCACAGTCTGGGGCA
TCAAGCAGCTCCAGGCAAGAGTCCTGGCTGTGGAAAGATACCTAAAGGATCAACAGCTCCTGGGGATTTG
GGGTTGCTCTGGAAAACTCATTTGCACCACTACTGTGCCTTGGAATACTAGTTGGAGTAATAAATCTCTG
GATCAGATTTGGCAGAACATGACCTGGATGGAGTGGGAAAGAGAAATTAATAATTACACAAGCTTAATAT
ACACCTTAATTGAAGAATCGCAAAACCAACAAGAAAAGAATGAACAAGAATTATTGGAATTAGATAAATG
GGCAAGTTTGTGGAATTGGTTTGACATAACAAAATGGCTGTGGTATATAAAAATATTCATAATGATAGTA
GGAGGCTTGGTAGGTTTAAGAATAGTTTTTGCTGTACTTTCTATAGTGAATAGAGTTAGGCAGGGATACT
CACCATTATCGTTCCAGACCCGCCTCCCAGCCCCGAGGGGACCCGACAGGCCCGAAGGAATCGAAGAAGA
AGATGGAGAGAGAGACAGAGACAGATCCGGTCAATTAGTGGATGGATTCTTAGCACTCATCTGGGTCGAT
CTGCGGAGCCTGTGCCTCTTCAGCTACCACCGCTTGAGAGACTTACTCTTGATTGTAACGAGGATTGTGG
AACTTCTGGGACGCAGGGGGTGGGAAGTCCTCAAATATTGGTGGAATCTCCTACAGTATTGGAGTCAGGA
ACTAAAGAATAGTGCTGTTAGCTTGCTCAATGCCACAGCCATAGCAGTAGCTGAGGGGACAGATAGGGTT
ATAGAAGTATTACAAAGAGCTTGTAGAGCTATTCTCCACATACCTACAAGAATAAGACAGGGCTTGGAAA
GGGCTTTGCTA---
>DQ410040 
ATGAGAGTGACGGAGATCAGGAAGAATTATCAGCAC---TTG---------TGGAGATGGGGCACC----
-----------------ATGCTCCTTGGGATATTAATGATCTGTAATGCT---GCAGAAAAATTGTGGGT
CACAGTCTATTATGGGGTACCTGTGTGGAAAGAAGCAACCACCACTCTATTTTGTGCATCAGATGCTAAA
GCATATGATACAGAGGTACATAATGTTTGGGCCACACATGCCTGTGTACCCACAGACCCCAACCCACAAG
AAGTAGTATTGGAA---AATGTGACAGAAAATTTTAACATGTGGAAAAATAACATGGTAGAACAGATGCA
TGAGGATATAATTAGTTTATGGGATCAAAGCCTAAAGCCATGTGTAAAATTAACCCCACTCTGTGTTACT
TTAAATTGC------------------ACTGAT---TTGAGGAATGCT----------------------
-----------------------------ACTAAT---------------------ACCACT------AG
TAGTAGCGGGGGAACGATG---GAGGGAGGAGAAATAAAAAATTGCTCTTTCAATATCACCACAAGCATA
AGAGATAAGGTGCAGAAAGAATATGCACTTTTTTATAAACTTGATGTAATACCAATA---GAA------A
AT------------------------GATAAT---------------------ACTAGCTATAGGTTGAT
AAGTTGTAACACCTCAGTCATTACACAGGCCTGTCCAAAGGTATCCTTTGAGCCAATTCCCATACATTAT
TGTGCCCCGGCTGGTTTTGCGATTCTAAAGTGTAAAGATAAGAAGTTCAATGGAACAGGACCATGTACAA
ATGTCAGCACAGTACAATGTACACATGGAATTAGGCCAGTAGTATCAACTCAACTGCTGTTAAATGGCAG
TCTAGCAGAAGAAGAGGTAGTAATTAGATCCAACAATTTCACGGACAATGCTAAAATCATAATAGTACAG
CTGAATGAATCTGTAGAAATTAATTGTACAAGACCCAACAACAATACAAGAAAAAGTATA---------C
ATATAGGACCAGGCAGAGCATTTTATACAACAGGAGAAATAATAGGAGATATAAGACAAGCACATTGTAA
CCTTAGTAGAGCAAAATGGGATGACACTTTAAAACAGATAGTTATAAAATTAAGAGAACAATTTGAGAAT
AAA---ACAATAGTCTTTAATCAATCCTCAGGAGGGGACCCAGAAATTGTAACGCACAGTTTTAATTGTG
GAGGGGAATTTTTCTACTGTAATTCAACACAACTGTTTAATAGTACTTGG--------------------
----ACTTGG------AATGTTACTGAAGGGTCAAATAACACTGAA------GGAAATGACACACTCATA
CTCCCATGCAGAATAAAACAAATTATAAACATGTGGCAGGAAGTAGGAAAAGCAATGTATGCCCCTCCCA
TCAGAGGACAAATTAGATGTTCATCAAATATTACAGGGCTGCTATTAACAAGAGATGGTGGTAATAAC--
----------GAGAACAAGACCGAGATCTTCAGACCTGGAGGAGGAGATATGAGGGACAATTGGAGAAGT
GAATTATATAAATATAAAGTAGTAAAAATTGAACCATTAGGAGTAGCACCCACCAAGGCAAAGAGAAGAG
TGGTGCAGAGAGAAAAAAGA---GCAGTGGGA---ATAGGAGCTGTGTTCCTTGGGTTCTTGGGAGCAGC
AGGAAGCACTATGGGCGCAGCGTCAATGACGCTGACGGTACAGGCCAGACTATTATTGTCTGGTATAGTG
CAACAGCAGAACAATTTGCTGAGGGCTATTGAGGCGCAACAGCATCTGTTGCAACTCACAGTCTGGGGCA
TCAAGCAGCTCCAGGCAAGAGTCCTGGCTGTGGAAAGATACCTAAAGGATCAACAGCTCCTGGGGATTTG
GGGTTGCTCTGGAAAACTCATTTGCACCACTACTGTGCCCTGGAATACTAGTTGGAGTAATAAATCTCTG
GATCAGATTTGGCAGAACATGACCTGGATGGAGTGGGAAAGAGAAATTAATAATTACACAAGCTTAATAT
ACACCTTAATTGAAGAATCGCAAAACCAACAAGAAAAGAATGAACAAGAATTATTGGAATTAGATAAATG
GGCAAGTTTGTGGAATTGGTTTGACATAACAAAATGGCTGTGGTATATAAAAATATTCATAATGATAGTA
GGAGGCTTGGTAGGTTTAAGAATAGTTTTTGCTGTACTTTCTATAGTGAATAGAGTTAGGAAGGGATACT
CACCATTATCGTTCCAGACCCGCCTCCCAGCCCCGAGGGGACCCGACAGGCCCGAAGGAATCGAAGAAGA
AGATGGAGAGAGAGACAGAGACAGATCCGGTCAATTAGTGGATGGATTCTTAGCACTCATCTGGGTCGAT
CTGCGGAGCCTGTGCCTCTTCAGCTACCACCGCTTGAGAGACTTACTCTTGATTGTAACGAGGATTGTGG
AACTTCTGGGACGCAGGGGGTGGGAAGTCCTCAAATATTGGTGGAATCTCCTACAGTATTGGAGTCAGGA
ACTAAAGAATAGTGCTGTTAGCTTGCTCAATGCCACAGCCATAGCAGTAGCTGAGGGGACAGATAGGGTT
ATAGAAGTATTACAAAGAGCTTGTAGAGCTATTCTCCACATACCTACAAGAATAAGACAGGGCTTGGAAA
GGGCTTTGCTA---
>AY247221 
ATGAGAGTGAAGGAGATCAGGAAGAATTATCAGCAC---TTG---------TGGAGATGGGGCACC----
-----------------ATGCTCCTTGGGATATTGATGATCTGTAGTGCT---GCAGAAAAATTGTGGGT
CACAGTCTATTATGGGGTACCTGTGTGGAAAGAAGCAACCACCACTCTATTTTGTGCATCAGATGCTAAA
GCATATGATACAGAGGTACATAATGTTTGGGCCACACATGCCTGTGTACCCACAGACCCCAACCCACAAG
AAGTAGTATTGGAA---AATGTGACAGAAAATTTTAACATGTGGAAAAATAACATGGTAGAACAGATGCA
TGAGGATATAATCAGTTTATGGGATCAAAGCCTAAAGCCATGTGTAAAATTAACCCCACTCTGTGTTACT
TTAAATTGC------------------ACTGAT------TTGAGGAAT----------------------
-----------------------GCT---ACTAAT---------------------ACCACT------AG
TAGTAGCGGGGGAACGATG---GAGAGAGGAGAAATAAAAAACTGCTCTTTCAATATCACCACAAGCATA
AGAGATAAGGTGCAGAAAGAATATGCACTTTTTTATAAACTTGATGTAGTACCAATA---GAT------A
AT------------------------GATAAT---------------ACTACTACCAGCTATAGGTTGAT
AAGTTGTAACACCTCAGTCATTACACAGGCCTGTCCAAAGGTATCCTTTGAGCCAATTCCCATACATTAT
TGTACCCCGGCTGGTTTTGCGATTCTAAAGTGTAAAGATAAGAAGTTCAATGGAACAGGACCATGTACAA
ATGTCAGCACAGTACAATGTACACATGGAATTAGGCCAGTAGTATCAACTCAACTGCTGTTAAATGGCAG
TCTAGCAGAAGAAGAGGTAGTAATTAGATCTGACAATTTCACGGACAATGCTAAAACCATAATAGTACAG
CTGAAAGAATCTGTAGAAATTAATTGTACAAGACCCAACAACAATACAAGAAAAAGTATA---------C
ATATAGGACCAGGGAGAGCATTTTATACAACAGGAGAAATAATAGGAGATATAAGACAAGCACATTGTAA
CCTTAGTAGAGCAAAATGGGATAACACTTTAAAACAGATAGTTAGAAAATTAAGAGAACAATTTGGGAAT
AAA---ACAATAGTCTTTAATCAATCCTCAGGAGGGGACCCAGAAATTGTAACGCACAGTTTTAATTGTG
GAGGGGAATTTTTCTACTGTGATTCAACACAACTGTTTAATAGTACTTGG--------------------
----------------AATGTTACTGAAGGGTCAAATAACACTGAA------GGAAATATCACACTCACA
CTCCCATGCAGAATAAAACAAATTATAAACATGTGGCAGGAAGTAGGAAAAGCAATGTATGCCCCTCCCA
[truncated: 29,954 more chars]
