# Supplementary material for: Superinfection with drug-resistant HIV is rare and does not contribute substantially to therapy failure in a large European cohort
Source: BMC Infect Dis. 2013 Nov 12;13:537. doi: 10.1186/1471-2334-13-537 (PMC3879221; doi:10.1186/1471-2334-13-537)
Supplement: Additional file 8 — Sequence sets - Sets of case and control sequences for the samples of the 18 validated patients. Fasta files contain the alignments used to infer superinfection in each validated patient. The sequences from the patient under investigation are indicated in the fasta header lines. [file 1471-2334-13-537-S8.zip › additionalfile8source/env/Case4/d.fasta]

>EU577645 
ATGATAGTGATGGGGATCAGGAAGAATTATCAGCAC------------------------TGGTGGAGAT
GGGGCATC---------ATGCTCCTTGGATTGTTGATGACATGTAATGCT------GAAGACCAATTGTG
GGTTACAGTTTATTATGGGGTACCTGTGTGGAGAGAAGCAACCACC---ACTCTATTTTGTGCATCAGAT
GCTAAAGCACAAGACCCAGAGGTACATAATGTCTGGGCCACACATGCCTGTGTACCTACAGACCCCAGCC
CACAAGAAGTAGTAATGGGAAATGTGACAGAACATTTTAACATATGGAAAAATAACATGGTAGACCAGAT
GCATGAGGATATAATCAGTTTATGGGATCAAAGCCTAAAGCCATGTGTAAAATTAACCCCACTCTGTGTT
ACTCTAAATTGCACTGAT------------TATACTAGGAATACTACCAGT---------ACTGGGAATG
CTACCAATACTAACAGTACTGTGAATGCTTCCAGTACT---GTGGAAGAGACGGGAATGAAAAACTGCTC
TTTCAATATAACCACA------AGCATAAAAGATAAAAGGTATCAAGAATATGCACTTTTTTATAAACTT
GATGTAGTAGCAATAAATAATGAT---------------------------------------AATGCTA
GCTATAGGTTGATAAATTGCAACACCTCAGTCATTACACAAGCTTGTCCAAAGGTATCCTTTGAGCCAAT
TCCTATACATTTTTGTGCCCCGGCTGGTTTTGCGATTCTAAAATGTAATAATAAAACATTCAATGGAAAA
GGACCATGTAAAAATGTCAGCACAGTACAATGTACACATGGAATTAAGCCAGTAGTGTCGACTCAACTGC
TGTTGAATGGCAGTATAGCAGAAGAAGAGGTAGTAATTAGATCTGAAAATTTCACAAACAATGTTAAAAC
CATAATAGTACAGCTGAACAAAACTGTAGAAATTAATTGTACAAGACCCAACAACAATACAAGAAAAAGT
ATACCTATGGGACCAGGGAGAGCATGGTATGCAACAGGAAACATAATAGGAGATATAAGACAAGCACATT
GTAACCTCAGTAGGGCACAATGGAATGACACTTTAAAAAAGGTGGTTGAAAAACTAACAGAAAAATATGG
T---AATAAA---ACAATAGCCTTTCGGCCACCCGTAGGAGGGGACCCGGAAATTATAATGCACACTTTT
AACTGTGGAGGAGAATTTTTCTACTGTAATACAACACAACTGTTTAATAGTACTTGG-------------
--AGTGGGGGACAGTCAAATGGA---ACTGAAGACAATAGCACC---------------AATATCAGACT
CCCATGCAGAATAAAGCAAATTATAAACATGTGGCAGGAAGTAGGAAAAGCAATGTATGCCCCTCCCATC
AGAGGACAAATTAGATGTTCATCAAATATTACAGGGCTGCTATTAATAAGAGATGGTGGT---AATAGTA
ACACCACGAACAACAGCAACACGGAGACCTTTAGACCTGGAGGAGGAAATATGAGGGATAATTGGAGAAG
TGAATTATATAAATATAAAGTAGTAAAAATTGAACCATTAGGAGTAGCACCCACCAAGGCAAGGAGAAGA
GTGGTGCAGAGAGAAAAAAGAGCAGTGGGA---ATAGGAGCTGTGTTCCTTGGGTTCTTGGGAGCAGCAG
GAAGCACTATGGGCGCAGCGTCAGTGGCGCTGACGGTACAGGCCAGACGATTATTGTCTGGTATAGTGCA
ACAGCAGAACAATTTGCTGAGGGCTATTGAGGCGCAACAGCATCTGTTGCAACTCACAGTCTGGGGCATC
AAGCAGCTCCAGGCAAGAATCCTGGCTGTGGAAAGATACCTAAAGGATCAACAGCTCCTAGGGATTTGGG
GTTGCTCTGGAAAACTCATTTGCACCACTAATGTGCCTTGGAACAGTAGTTGGAGT---AATAAATCTCT
AGATGACATTTGGGAGAACATGACCTGGATGCAGTGGGAAAAAGAAATTAACAACTACACACAGGAAATA
TATAATTTAATTGAAGAATCGCAGAACCAACAAGAAAAGAATGAACTAGAATTATTAAAATTGGATCAAT
GGGCAAGTTTGTGGAATTGGTTTGACATAACAAAATGGCTGTGGTATATAAAAATATTCATAATGATAGT
AGGAGGCTTAGTAGGTTTAAGAATAGTTTTTGCTGTACTTTCTATAGTAAATAGAGTTAGGCAGGGATAT
TCACCATTATCGTTGCAGACCCGCTTCCCAGCCCCGAGGGGACCCGACAGGCCCGAAGGAACCGAAGAAG
AAGGTGGAGAGCGAGGCAGAGACAGATCCATTCGATTAGTGGATGGATTCTCAGCACTCATCTGGGACGA
CTTGAGGAGCCTGTGCCTCTTCAGCTACCACCGCTTGAGAGACTTACTCTTGATTGTAACGAGGACTGTG
GAAATTCTGGGACGCAGGGGGTGGGAAATCCTCAAATATCTGTGGAACCTCCTCCTGTATTGGAGTCAGG
AACTAAAGAATAGTGCTGTTAGCTTGCTCAATACCACAGCTATCGCAGTAGCTGAGTGGACAGATAGGAT
TATAGAAATAGTACAAAGAATTTGTAGAGCTATCCGCAATATACCTACAAGAATAAGACAGGGCTTGGAA
AGGGCTTTACTA
>EU577656 
ATGATAGTGATGGGGATCAGGAAGAATTATCAGCAC------------------------TGGTGGAGAT
GGGGCATC---------ATGCTCCTTGGATTGTTGATGACATGTAATGCT------GAAGACCAATTGTG
GGTTACAGTTTATTATGGGGTACCTGTGTGGAGAGAAGCAACCACC---ACTCTATTTTGTGCATCAGAT
GCTAAAGCACAAGACCCAGAGGTACATAATGTCTGGGCCACACATGCCTGTGTACCTACAGACCCCAGCC
CACAAGAAGTAGTAATGGGAAATGTGACAGAACATTTTAACATATGGAAAAATAACATGGTAGACCAGAT
GCATGAGGATATAATCAGTTTATGGGATCAAAGCCTAAAGCCATGTGTAAAATTAACCCCACTCTGTGTT
ACTCTAAATTGCACTGAT------------TATACTAGGAATACTACCAGT---------ACTGGGAATG
CTACCAATACTAACAGTACTGTGAATGCTTCCAGTACT---GTGGAAGAGACGGGAATGAAAAACTGCTC
TTTCAATATAACCACA------AGCATAAAAGATAAAAGGTATCAAGACTATGCACTTTTTTATAAACTT
GATGTAGTAGCAATAAATAATGAT---------------------------------------AATGCTA
GCTATAGGTTGATAAATTGCAACACCTCAGTCATTACACAAGCTTGTCCAAAGGTATCCTTTGAGCCAAT
TCCTATACATTTTTGTGCCCCGGCTGGTTTTGCGATTCTAAAATGTAATAATAAAACATTCAATGGAAAA
GGACCATGTAAAAATGTCAGCACAGTACAATGTACACATGGAATTAAGCCAGTAGTGTCGACTCAACTGC
TGTTGAATGGCAGTATAGCAGAAGAAGAGGTAGTAATTAGATCTGAAAATTTCACAAACAATGTTAAAAC
CATAATAGTACAGCTAAACAAAACTGTAGAAATTAATTGTACAAGACCCAACAACAATACAAGAAAAAGT
ATACCTATGGGACCAGGGAGAGCATGGTATGCAACAGGAAACATAATAGGAGATATAAGACAAGCACATT
GTAACCTCAGTAGGGCACAATGGAATGACACTTTAAAAAAGGTGGTTGAAAAACTAACAGAAAAATATGG
T---AATAAA---ACAATAGCCTTTCGGCCACCCGTAGGAGGGGACCCGGAAATTATAATGCACACTTTT
AACTGTGGAGGAGAATTTTTCTACTGTAATACAACACAACTGTTTAATAGTACTTGG-------------
--AGTGGGGGACAGTCAAATGGA---ACTGAAGACAATAGCACC---------------AATATCAGACT
CCCATGCAGAATAAAGCAAATTATAAACATGTGGCAGGAAGTAGGAAAAGCAATGTATGCCCCTCCCATC
AGAGGACAAATTAGATGTTCATCAAATATTACAGGGCTGCTATTAATAAGAGATGGTGGT---AATAGTA
ACACCACGAACAACAGCAACACGGAGACCTTTAGACCTGGAGGAGGAAATATGAGGGATAATTGGAGAAG
TGAATTATATAAATATAAAGTAGTAAAAATTGAACCATTAGGAGTAGCACCCACCAAGGCAAGGAGAAGA
GTGGTGCAGAGAGAAAAAAGAGCAGTGGGA---ATAGGAGCTGTGTTCCTTGGGTTCTTGGGAGCAGCAG
GAAGCACTATGGGCGCAGCGTCAGTGGCGCTGACGGTACAGGCCAGACGATTATTGTCTGGTATAGTGCA
ACAGCAGAACAATTTGCTGAGGGCTATTGAGGCGCAACAGCATCTGTTGCAACTCACAGTCTGGGGCATC
AAGCAGCTCCAGGCAAGAATCCTGGCTGTGGAAAGATACCTAAAGGATCAACAGCTCCTAGGGATTTGGG
GTTGCTCTGGAAAACTCATTTGCACCACTAATGTGCCTTGGAACAGTAGTTGGAGT---AATAAATCTCT
AGATGACATTTGGGAGAACATGACCTGGATGCAGTGGGAAAAAGAAATTAACAACTACACACAGGAAATA
TATAATTTAATTGAAGAATCGCAGAACCAACAAGAAAAGAATGAACTAGAATTATTAAAATTGGATCAAT
GGGCAAGTTTGTGGAATTGGTTTGACATAACAAAATGGCTGTGGTATATAAAAATATTCATAATGATAGT
AGGAGGCTTAGTAGGTTTAAGAATAGTTTTTGCTGTACTTTCTATAGTAAATAGAGTTAGGCAGGGATAT
TCACCATTATCGTTGCAGACCCGCTTCCCAGTCCCGAGGGGACCCGACAGGCCCGAAGGAACCGAAGAAG
AAGGTGGAGAGCGAGGCAGAGACAGATCCATTCGATTAGTGGATGGATTCTCAGCACTCATCTGGGACGA
CTTGAGGAGCCTGTGCCTCTTCAGCTACCACCGCTTGAGAGACTTACTCTTGATTGTAACGAGGACTGTG
GAAATTCTGGGACGCAGGGGGTGGGAAATCCTCAAATATCTGTGGAACCTCCTCCTGTATTGGAGTCAGG
AACTAAAGAATAGTGCTGTTAGCTTGCTCAATACCACAGCTATCGCAGTAGCTGAGTGGACAGATAGGAT
TATAGAAATAGTACAAAGAATTTGTAGAGCTATCCGCAATATACCTACAAGAATAAGACAGGGCTTGGAA
AGGGCTTTATTA
>EU577664 
ATGATAGTGATGGGGATCAGGAAGAATTATCAGCAC------------------------TGGTGGAGAT
GGGGCATG---------ATGCTCCTTGGATTGTTGATGACATGTAATGCT------GAAGACCAATTGTG
GGTTACAGTTTATTATGGGGTACCTGTGTGGAAAGAAGCAACCACC---ACTCTATTTTGTGCATCAGAT
GCTAAAGCACAAGACCCAGAGGTACATAATGTCTGGGCCACACATGCCTGTGTACCTACAGACCCCAGCC
CACAAGAAGTAGTAATGGGAAATGTGACAGAACATTTTAACATATGGAAAAATAACATGGTAGACCAGAT
GCATGAGGATATAATCAGTTTATGGGATCAAAGCCTAAAGCCATGTGTAAAATTAACCCCACTCTGTGTT
ACTCTAAATTGCACTGAT------------TATACTAGGAATACTACCAGT---------ACTGGGAATG
CTACCAATACTAACAGTACTGTGAATGCTTCCAGTACT---GTGGAAGAGACGGGAATGAAAAACTGCTC
TTTCAATATAACCACA------AGCATAAAAGATAAAAGGTATCAAGACTATGCACTTTTTTATAAACTT
GATGTAGTAGCAATAAATAATGAT---------------------------------------AATGCTA
GCTATAGGTTGATAAATTGCAACACCTCAGTCATTACACAAGCTTGTCCAAAGGTATCCTTTGAGCCAAT
TCCTATACATTTTTGTGCCCCGGCTGGTTTTGCGATTCTAAAATGTAATAATAAAACATTCAATGGAAAA
GGACCATGTAAAAATGTCAGCACAGTACAATGTACACATGGAATTAAGCCAGTAGTGTCGACTCAACTGC
TGTTGAATGGCAGTATAGCAGAAGAAGAGGTAGTAATTAGATCTGAAAATTTCACAAACAATGTTAAAAC
CATAATAGTACAGCTGAACAAAACTGTAGAAATTAATTGTACAAGACCCAACAACAATACAAGAAAAAGT
ATACCTATGGGACCAGGGAGAGCATGGTATGCAACAGGAAACATAATAGGAGATATAAGACAAGCACATT
GTAACCTCAGTAGGGCACAATGGAATGACACTTTAAAAAAGGTGGTTGAAAAACTAACAGAAAAATATGG
T---AATAAA---ACAATAGCCTTTCGGCCACCCGTAGGAGGGGACCCGGAAATTATAATGCACACTTTT
AACTGTGGAGGAGAATTTTTCTACTGTAATACAACACAACTGTTTAATAGTACTTGG-------------
--AGTGGGGGACAGTCAAATGGA---ACTGAAGACAATAGCACC---------------AATATCAGACT
CCCATGCAGAATAAAGCAAATTATAAACATGTGGCAGGAAGTAGGAAAAGCAATGTATGCCCCTCCCATC
AGAGGACAAATTAGATGTTCATCAAATATTACAGGGCTGCTATTAATAAGAGATGGTGGT---AATAGTA
ACACCACGAACAACAGCAACACGGAGACCTTTAGACCTGGAGGAGGAAATATGAGGGATAATTGGAGAAG
TGAATTATATAAATATAAAGTAGTAAAAATTGAACCATTAGGAGTAGCACCCACCAAGGCAAGGAGAAGA
GTGGTGCAGAGAGAAAAAAGAGCAGTGGGA---ATAGGAGCTGTGTTCCTTGGGTTCTTGGGAGCAGCAG
GAAGCACTATGGGCGCAGCGTCAGTGGCGCTGACGGTACAGGCCAGACGATTATTGTCTGGTATAGTGCA
ACAGCAGAACAATTTGCTGAGGGCTATTGAGGCGCAACAGCATCTGTTGCAACTCACAGTCTGGGGCATC
AAGCAGCTCCAGGCAAGAATCCTGGCTGTGGAAAGATACCTAAAGGATCAACAGCTCCTAGGGATTTGGG
GTTGCTCTGGAAAACTCATTTGCACCACTAATGTGCCTTGGAACAGTAGTTGGAGT---AATAAATCTCT
AGATGACATTTGGGAAAACATGACCTGGATGCAGTGGGAAAAAAAAATTGACAACTACACACAGGAAATA
TACAATTTAATTGAAGTATCGCAGAACCAACAAGAAAAGAATGAACTAGAATTATTAAAATTGGATCAAT
GGGCAAGTTTGTGGAATTGGTTTGACATAACAAAATGGCTGTGGTATATAAAAATATTCATAATGATAGT
AGGAGGCTTGGTAGGTTTAAGAATAGTTTTTGCTGTACTTTCTATAGTAAATAGAGTTAGGCAGGGATAT
TCACCATTATCGTTTCAGACCCGCTTCCCAGCCCCGAGGGGACCCGACAGGCCCGAAGGAACCGAAGAAG
AAGGTGGAGAGCGAGGCAGAGACAGATCCATTCGATTAGTGGATGGATTCTTAGCACTCATCTGGGACGA
CTTGAGGAGCCTGTGCCTTTTCAGCTACCACCGCTTGAGAGACTTACTCTTGATTGTAACGAGGACTGTG
GAAATTCTGGGACGCAGGGGGTGGGAAATCCTCAAATATCTGTGGAACCTCCTCCTGTATTGGAGTCAGG
AACTAAAGAATAGTGCTGTTAGCTTGCTCAATGCCACAGCTATCACAGTAGCTGAGTGGACAGATAGGAT
TATAGAAATAGTACTAAGAATTTGTAGAGCTATCCGCAATATACCTACAAGAATAAGACAGGGCTTAGAA
AGGGCTTTACTA
>EU577654 
ATGATAGTGATGGGGATCAGGAAGAATTATCAGCAC------------------------TGGTGGAGAT
GGGGCATG---------ATGCTCCTTGGATTGTTGATGACATGTAATGCT------GAAGACCAATTGTG
GGTTACAGTTTATTATGGGGTACCTGTGTGGAAAGAAGCAACCACC---ACTCTATTTTGTGCATCAGAT
GCTAAAGCACAAGACCCAGAGGTACATAATGTCTGGGCCACACATGCCTGTGTACCTACAGACCCCAGCC
CACAAGAAGTAGTAATGGGAAATGTGACAGAACATTTTAACATATGGAAAAATAACATGGTAGACCAGAT
GCATGAGGATATAATCAGTTTATGGGATCAAAGCCTAAAGCCATGTGTAAAATTAACCCCACTCTGTGTT
ACTCTAAATTGCACTGAT------------TATACTAGGAATACTACCAGT---------ACTGGGAATG
CTACCAATACTAACAGTACTGTGAATGCTTCCAGTACT---GTGGAAGAGACGGGAATGAAAAACTGCTC
TTTCAATATAACCACA------AGCATAAAAGATAAAAGGTATCAAGACTATGCACTTTTTTATAAACTT
GATGTAGTAGCAATAAATAATGAT---------------------------------------AATGCTA
GCTATAGGTTGATAAATTGCAACACCTCAGTCATTACACAAGCTTGTCCAAAGGTATCCTTTGAGCCAAT
TCCTATACATTTTTGTGCCCCGGCTGGTTTTGCGATTCTAAAATGTAATAATAAAACATTCAATGGAAAA
GGACCATGTAAAAATGTCAGCACAGTACAATGTACACATGGAATTAAGCCAGTAGTGTCGACTCAACTGC
TGTTGAATGGCAGTATAGCAGAAGAAGAGGTAGTAATTAGATCTGAAAATTTCACAAACAATGTTAAAAC
CATAATAGTACAGCTAAACAAAACTGTAGAAATTAATTGTACAAGACCCAACAACAATACAAGAAAAAGT
ATACCTATGGGACCAGGGAGAGCATGGTATGCAACAGGAAACATAATAGGAGATATAAGACAAGCACATT
GTAACCTCAGTAGGGCACAATGGAATGACACTTTAAAAAAGGTGGTTGAAAAACTAACAGAAAAATATGG
T---AATAAA---ACAATAGCCTTTCGGCCACCCGTAGGAGGGGACCCGGAAATTATAATGCACACTTTT
AACTGTGGAGGAGAATTTTTCTACTGTAATACAACACAACTGTTTAATAGTACTTGG-------------
--AGTGGGGGACAGTCAAATGGA---ACTGAAGACAATAGCACC---------------AATATCAGACT
CCCATGCAGAATAAAGCAAATTATAAACATGTGGCAGGAAGTAGGAAAAGCAATGTATGCCCCTCCCATC
AGAGGACAAATTAGATGTTCATCAAATATTACAGGGCTGCTATTAATAAGAGATGGTGGT---AATAGTA
ACACCACGAACAACAGCAACACGGAGACCTTTAGACCTGGAGGAGGAAATATGAGGGATAATTGGAGAAG
TGAATTATATAAATATAAAGTAGTAAAAATTGAACCATTAGGAGTAGCACCCACCAAGGCAAGGAGAAGA
GTGGTGCAGAGAGAAAAAAGAGCAGTGGGA---ATAGGAGCTGTGTTCCTTGGGTTCTTGGGAGCAGCAG
GAAGCACTATGGGCGCAGCGTCAGTGGCGCTGACGGTACAGGCCAGACGATTATTGTCTGGTATAGTGCA
ACAGCAGAACAATTTGCTGAGGGCTATTGAGGCGCAACAGCATCTGTTGCAACTCACAGTCTGGGGCATC
AAGCAGCTCCAGGCAAGAATCCTGGCTGTGGAAAGATACCTAAAGGATCAACAGCTCCTAGGGATTTGGG
GTTGCTCTGGAAAACTCATTTGCACCACTAATGTGCCTTGGAACAGTAGTTGGAGT---AATAAATCTCT
AGATGACATTTGGGAAAACATGACCTGGATGCAGTGGGAAAAAGAAATTGACAACTACACACAGGAAATA
TACAATTTAATTGAAGTATCGCAGAACCAACAAGAAAAGAATGAACTAGAATTATTAAAATTGGATCAAT
GGGCAAGTTTGTGGAATTGGTTTGACATAACAAAATGGCTGTGGTATATAAAAATATTCATAATGATAGT
AGGAGGCTTGGTAGGTTTAAGAATAGTTTTTGCTGTACTTTCTATAGTAAATAGAGTTAGGCAGGGATAT
TCACCATTATCGTTTCAGACCCGCTTCCCAGCCCCGAGGGGACCCGACAGGCCCGAAGGAACCGAAGAAG
AAGGTGGAGAGCGAGGCAGAGACAGATCCATTCGATTAGTGGATGGATTCTTAGCACTCATCTGGGACGA
CTTGAGGAGCCTGTGCCTTTTCAGCTACCACCGCTTGAGAGACTTACTCTTGATTGTAACGAGGACTGTG
GAAATTCTGGGACGCAGGGGGTGGGAAATCCTCAAATATCTGTGGAACCTCCTCCTGTATTGGAGTCAGG
AACTAAAGAATAGTGCTGTTAGCTTGCTCAATGCCACAGCTATCACAGTAGCTGAGTGGACAGATAGGAT
TATAGAAATAGTACTAAGAATTTGTAGAGCTATCCGCAATATACCTACAAGAATAAGACAGGGCTTAGAA
AGGGCTTTACTA
>EU577655 
ATGATAGTGATGGGGATCAGGAAGAATTATCAGCAC------------------------TGGTGGAGAT
GGGGCATG---------ATGCTCCTTGGATTGTTGATGACATGTAATGCT------GAAGACCAATTGTG
GGTTACAGTTTATTATGGGGTACCTGTGTGGAGAGAAGCAACCACC---ACTCTATTTTGTGCATCAGAT
GCTAAAGCACAAGACCCAGAGGTACATAATGTCTGGGCCACACATGCCTGTGTACCTACAGACCCCAGCC
CACAAGAAGTAGTAATGGGAAATGTGACAGAACATTTTAACATATGGAAAAATAACATGGTAGACCAGAT
GCATGAGGATATAATCAGTTTATGGGATCAAAGCCTAAAGCCATGTGTAAAATTAACCCCACTCTGTGTT
ACTCTAAATTGCACTGAT------------TATACTAGGAATACTACCAGT---------ACTGGGAATG
CTACCAATACTAACAGTACTGTGAATGCTTCCAGTACT---GTGGAAGAGACGGGAATGAAAAACTGCTC
TTTCAATATAACCACA------AGCATAAAAGATAAAAGGTATCAAGACTATGCACTTTTTTATAAACTT
GATGTAGTAGCAATAAATAATGAT---------------------------------------AATGCTA
GCTATAGGTTGATAAATTGCAACACCTCAGTCATTACACAAGCTTGTCCAAAGGTATCCTTTGAGCCAAT
TCCTATACATTTTTGTGCCCCGGCTGGTTTTGCGATTCTAAAATGTAATAATAAAACATTCAATGGAAAA
GGACCATGTAAAAATGTCAGCACAGTACAATGTACACATGGAATTAAGCCAGTAGTGTCGACTCAACTGC
TGTTGAATGGCAGTATAGCAGAAGAAGAGGTAGTAATTAGATCTGAAAATTTCACAAACAATGTTAAAAC
CATAATAGTACAGCTGAACAAAACTGTAGAAATTAATTGTACAAGACCCAACAACAATACAAGAAAAAGT
ATACCTATGGGACCAGGGAGAGCATGGTATGCAACAGGAAACATAATAGGAGATATAAGACAAGCACATT
GTAACCTCAGTAGGGCACAATGGAATGACACTTTAAAAAAGGTGGTTGAAAAACTAACAGAAAAATATGG
T---AATAAA---ACAATAGCCTTTCGGCCACCCGTAGGAGGGGACCCGGAAATTATAATGCACACTTTT
AACTGTGGAGGAGAATTTTTCTACTGTAATACAACACAACTGTTTAATAGTACTTGG-------------
--AGTGGGGGACAGTCAAATGGA---ACTGAAGACAATAGCACC---------------AATATCAGACT
CCCATGCAGAATAAAGCAAATTATAAACATGTGGCAGGAAGTAGGAAAAGCAATGTATGCCCCTCCCATC
AGAGGACAAATTAGATGTTCATCAAATATTACAGGGCTGCTATTAATAAGAGATGGTGGT---AATAGTA
ACACCACGAACAACAGCAACACGGAGACCTTTAGACCTGGAGGAGGAAATATGAGGGATAATTGGAGAAG
TGAATTATATAAATATAAAGTAGTAAAAATTGAACCATTAGGAGTAGCACCCACCAAGGCAAGGAGAAGA
GTGGTGCAGAGAGAAAAAAGAGCAGTGGGA---ATAGGAGCTGTGTTCCTTGGGTTCTTGGGAGCAGCAG
GAAGCACTATGGGCGCAGCGTCAGTGGCGCTGACGGTACAGGCCAGACGATTATTGTCTGGTATAGTGCA
ACAGCAGAACAATTTGCTGAGGGCTATTGAGGCGCAACAGCATCTGTTGCAACTCACAGTCTGGGGCATC
AAGCAGCTCCAGGCAAGAATCCTGGCTGTGGAAAGATACCTAAAGGATCAACAGCTCCTAGGGATTTGGG
GTTGCTCTGGAAAACTCATTTGCACCACTAATGTGCCTTGGAACAGTAGTTGGAGT---AATAAATCTCT
AGATGACATTTGGGAAAACATGACCTGGATGCAGTGGGAAAAAGAAATTGACAACTACACACAGGAAATA
TACAATTTAATTGAAGTATCGCAGAACCAACAAGAAAAGAATGAACTAGAATTATTAAAATTGGATCAAT
GGGCAAGTTTGTGGAATTGGTTTGACATAACAAAATGGCTGTGGTATATAAAAATATTCATAATGATAGT
AGGAGGCTTGGTAGGTTTAAGAATAGTTTTTGCTGTACTTTCTATAGTAAATAGAGTTAGGCAGGGATAT
TCACCATTATCGTTTCAGACCCGCTTCCCAGCCCCGAGGGGACCCGACAGGCCCGAAGGAACCGAAGAAG
AAGGTGGAGAGCGAGGCAGAGACAGATCCATTCGATTAGTGGATGGATTCTTAGCACTCATCTGGGACGA
CTTGAGGAGCCTGTGCCTTTTCAGCTACCACCGCTTGAGAGACTTACTCTTGATTGTAACGAGGACTGTG
GAAATTCTGGGACGCAGGGGGTGGGAAATCCTCAAATATCTGTGGAACCTCCTCCTGTATTGGAGTCAGG
AACTAAAGAATAGTGCTGTTAGCTTGCTCAATGCCACAGCTATCACAGTAGCTGAGTGGACAGATAGGAT
TATAGAAATAGTACTAAGAATTTGTAGAGCTATCCGCAATATACCTACAAGAATAAGACAGGGCTTAGAA
AGGGCTTTACTA
>EU577672 
ATGATAGTGATGGGGATCAGGAAGAATTATCAGCAC------------------------TGGTGGAGAT
GGGGCATC---------ATGCTCCTTGGATTGTTGATGACATGTAATGCT------GAAGACCAATTGTG
GGTTACAGTTTATTATGGGGTACCTGTGTGGAGAGAAGCAACCACC---ACTCTATTTTGTGCATCAGAT
GCTAAAGCACAAGACCCAGAGGTACATAATGTCTGGGCCACACATGCCTGTGTACCTACAGACCCCAGCC
CACAAGAAGTAGTAATGGGAAATGTGACAGAACATTTTAACATATGGAAAAATAACATGGTAGACCAGAT
GCATGAGGATATAATCAGTTTATGGGATCAAAGCCTAAAGCCATGTGTAAAATTAACCCCACTCTGTGTT
ACTCTAAATTGCACTGAT------------TATACTAGGAATACTACCAGT---------ACTGGGAATG
CTACCAATACTAACAGTACTGTGAATGCTTCCAGTACT---GTGGAAGAGACGGGAATGAAAAACTGCTC
TTTCAATATAACCACA------AGCATAAAAGATAAAAGGTATCAAGACTATGCACTTTTTTATAAACTT
GATGTAGTAGCAATAAATAATGAT---------------------------------------AATGCTA
GCTATAGGTTGATAAATTGCAACACCTCAGTCATTACACAAGCTTGTCCAAAGGTATCCTTTGAGCCAAT
TCCTATACATTTTTGTGCCCCGGCTGGTTTTGCGATTCTAAAATGTAATAATAAAACATTCAATGGAAAA
GGACCATGTAAAAATGTCAGCACAGTACAATGTACACATGGAATTAAGCCAGTAGTGTCGACTCAACTGC
TGTTGAATGGCAGTATAGCAGAAGAAGAGGTAGTAATTAGATCTGAAAATTTCACAAACAATGTTAAAAC
CATAATAGTACAGCTAAACAAAACTGTAGAAATTAATTGTACAAGACCCAACAACAATACAAGAAAAAGT
ATACCTATGGGACCAGGGAGAGCATGGTATGCAACAGGAAACATAATAGGAGATATAAGACAAGCACATT
GTAACCTCAGTAGGGCACAATGGAATGACACTTTAAAAAAGGTGGTTGAAAAACTAACAGAAAAATATGG
T---AATAAA---ACAATAGCCTTTCGGCCACCCGTAGGAGGGGACCCGGAAATTATAATGCACACTTTT
AACTGTGGAGGAGAATTTTTCTACTGTAATACAACACAACTGTTTAATAGTACTTGG-------------
--AGTGGGGGACAGTCAAATGGA---ACTGAAGACAATAGCACC---------------AATATCAGACT
CCCATGCAGAATAAAGCAAATTATAAACATGTGGCAGGAAGTAGGAAAAGCAATGTATGCCCCTCCCATC
AGAGGACAAATTAGATGTTCATCAAATATTACAGGGCTGCTATTAATAAGAGATGGTGGT---AATAGTA
ACACCACGAACAACAGCAACACGGAGACCTTTAGACCTGGAGGAGGAAATATGAGGGATAATTGGAGAAG
TGAATTATATAAATATAAAGTAGTAAAAATTGAACCATTAGGAGTAGCACCCACCAAGGCAAGGAGAAGA
GTGGTGCAGAGAGAAAAAAGAGCAGTGGGA---ATAGGAGCTGTGTTCCTTGGGTTCTTGGGAGCAGCAG
GAAGCACTATGGGCGCAGCGTCAGTGGCGCTGACGGTACAGGCCAGACGATTATTGTCTGGTATAGTGCA
ACAGCAGAACAATTTGCTGAGGGCTATTGAGGCGCAACAGCATCTGTTGCAACTCACAGTCTGGGGCATC
AAGCAGCTCCAGGCAAGAATCCTGGCTGTGGAAAGATACCTAAAGGATCAACAGCTCCTAGGGATTTGGG
GTTGCTCTGGAAAACTCATTTGCACCACTAATGTGCCTTGGAACAGTAGTTGGAGT---AATAAATCTCT
AGATGACATTTGGGAAAACATGACCTGGATGCAGTGGGAAAAAGAAATTGACAACTACACACAGGAAATA
TACAATTTAATTGAAGTATCGCAGAACCAACAAGAAAAGAATGAACTAGAATTATTAAAATTGGATCAAT
GGGCAAGTTTGTGGAATTGGTTTGACATAACAAAATGGCTGTGGTATATAAAAATATTCATAATGATAGT
AGGAGGCTTGGTAGGTTTAAGAATAGTTTTTGCTGTACTTTCTATAGTAAATAGAGTTAGGCAGGGATAT
TCACCATTATCGTTTCAGACCCGCTTCCCAGCCCCGAGGGGACCCGACAGGCCCGAAGGAACCGAAGAAG
AAGGTGGAGAGCGAGGCAGAGACAGATCCATTCGATTAGTGGATGGATTCTTAGCACTCATCTGGGACGA
CTTGAGGAGCCTGTGCCTTTTCAGCTACCACCGCTTGAGAGACTTACTCTTGATTGTAACGAGGACTGTG
GAAATTCTGGGACGCAGGGGGTGGGAAATCCTCAAATATCTGTGGAACCTCCTCCTGTATTGGAGTCAGG
AACTAAAGAATAGTGCTGTTAGCTTGCTCAATGCCACAGCTATCACAGTAGCTGAGTGGACAGATAGGAT
TATAGAAATAGTACTAAGAATTTGTAGAGCTATCCGCAATATACCTACAAGAATAAGACAGGGCTTAGAA
AGGGCTTTACTA
>EU577651 
ATGATAGTGATGGGGATCAGGAAGAATTATCAGCAC------------------------TGGTGGAGAT
GGGGCATG---------ATGCTCCTTGGATTGTTGATGACATGTAATGCT------GAAGACCAATTGTG
GGTTACAGTTTATTATGGGGTACCTGTGTGGAAAGAAGCAACCACC---ACTCTATTTTGTGCATCAGAT
GCTAAAGCACAAGACCCAGAGGTACATAATGTCTGGGCCACACATGCCTGTGTACCTACAGACCCCAGCC
CACAAGAAGTAGTAATGGGAAATGTGACAGAACATTTTAACGTGTGGAAAAATAACATGGTAGACCAGAT
GCATGAGGATATAATCAGTTTATGGGATCAAAGCCTAAAGCCATGTGTAAAATTAACCCCACTCTGTGTT
ACTCTAAATTGCACTGAT------------TATACTGGGAATACTACCAAT---------ACTGGGAATG
CTACCAATACTAACAGTACTGTGAATGCTTCCAGTACC---TTGGAAGAGACGGGAATGAAAAACTGCTC
TTTCAATATAACCACA------AGCATAAAAGATAAAAGGTATCAAGACTATGCACTTTTTTATAAACTT
GATGTAGTAGCAATAAATAATGAT---------------------------------------AATGCTA
GCTATAGGTTGATAAATTGCAACACCTCAGTCATTACACAAGCTTGTCCAAAGGTATCCTTTGAGCCAAT
TCCTATACATTTTTGTGCCCCGGCTGGTTTTGCGATTCTAAAATGTAATAATAAAACATTCAATGGAAAA
GGACCATGTAAAAATGTCAGCACAGTACAATGTACACATGGAATTAAGCCAGTAGTGTCGACTCAACTGC
TGTTGAATGGCAGTATAGCAGAAGAAGAGGTAGTAATTAGATCTGAAAATTTCACAAACAATGTTAAAAC
CATAATAGTACAGCTGAACAAAACTGTAGAAATTAATTGTACAAGACCCAACAACAATACAAGAAAAAGT
ATACCTATGGGACCAGGGAGAGCATGGTATGCAACAGGAAACATAATAGGAGATATAAGACAAGCACATT
GTAACCTCAGTAGGGCACAATGGAATGACACTTTAAAAAAGGTGGTTGAAAAACTAACAGAAAAATATGG
T---AATAAA---ACAATAGCCTTTCGGCCACCCGTAGGAGGGGACCCGGAAATTATAATGCACACTTTT
AACTGTGGAGGAGAATTTTTCTACTGTAATACAGCACAACTGTTTAATAGTACTTGG-------------
--AGTGGGGGACAGTCAAATGGA---ACTGAAGACAATAGCACC---------------AATATCAGACT
CCCATGCAGAATAAAGCAAATTATAAACATGTGGCAGGAAGTAGGAAAAGCAATGTATGCCCCTCCCATC
AGAGGACAAATTAGATGTTCATCAAATATTACAGGGCTGCTATTAATAAGAGATGGTGGT---AATAGTA
ACACCACGAACAACAGCAACACGGAGACCTTTAGACCTGGAGGAGGAAATATGAGGGATAATTGGAGAAG
TGAATTATATAAATATAAAGTAGTAAAAATTGAACCATTAGGAGTAGCACCCACCAAGGCAAGGAGAAGA
GTGGTGCAGAGAGAAAAAAGAGCAGTGGGA---ATAGGAGCTGTGTTCCTTGGGTTCTTGGGAGCAGCAG
GAAGCACTATGGGCGCAGCGTCAGTGGCGCTGACGGTACAGGCCAGACGATTATTGTCTGGTATAGTGCA
ACAGCAGAACAATTTGCTGAGGGCTATTGAGGCGCAACAGCATCTGTTGCAACTCACAGTCTGGGGCATC
AAGCAGCTCCAGGCAAGAATCCTGGCTGTGGAAAGATACCTAAAGGATCAACAGCTCCTAGGGATTTGGG
GTTGCTCTGGAAAACTCATTTGCACCACTAATGTGCCTTGGAACAGTAGTTGGAGT---AATAAATCTCT
AGATGACATTTGGGAGAACATGACCTGGATGCAGTGGGAAAAAGAAATTAACAACTACACACAGGAAATA
TATAATTTAATTGAAGAATCGCAGAACCAACAAGAAAAGAATGAACTAGAATTATTAAAATTGGATCAAT
GGGCAAGTTTGTGGAATTGGTTTGACATAACAAAATGGCTGTGGTATATAAAAATATTCATAATGATAGT
AGGAGGCTTGGTAGGTTTAAGAATAGTTTTTGCTGTACTTTCTATAGTAAATAAAGTTAGGCAGGGATAT
TCACCATTATCGTTTCAGACCCGCTTCCCAGCCCCGAGGGGACCCGACAGGCCCGAAGGAACCGAAGAAG
AAGGTGGAGAGCGAGGCAGAGACAGATCCATTCGATTAGTGGATGGATTCTTAGCACTCATCTGGGACGA
CTTGAGGAGCCTGTGCCTTTTCAGCTACCACCGCTTGAGAGACTTACTCTTGATTGTAACGAGGACTGTG
GAAATTCTGGGACGCAGGGGGTGGGAAATCCTCAAATATCTGTGGAACCTCCTCCTGTATTGGAGTCAGG
AACTAAAGAATAGTGCTGTTAGCTTGCTCAATGCCACAGCTATCACAGTAGCTGAGTGGACAGATAGGAT
TATAGAAATAGTACTAAGAATTTGTAGAGCTATCCGCAATATACCTACAAGAATAAGACAGGGCTTAGAA
AGGGCTTTACTA
>EU577649 
ATGATAGTGATGGGGATCAGGAAGAATTATCAGCAC------------------------TGGTGGAGAT
GGGGCATG---------ATGCTCCTTGGATTGTTGATGACATGTAATGCT------GAAGACCAATTGTG
GGTTACAGTTTATTATGGGGTACCTGTGTGGAAAGAAGCAACCACC---ACTCTATTTTGTGCATCAGAT
GCTAAAGCACAAGACCCAGAGGTACATAATGTCTGGGCCACACATGCCTGTGTACCTACAGACCCCAGCC
CACAAGAAGTAGTAATGGGAAATGTGACAGAACATTTTAACGTGTGGAAAAATAACATGGTAGACCAGAT
GCATGAGGATATAATCAGTTTATGGGATCAAAGCCTAAAGCCATGTGTAAAATTAACCCCACTCTGTGTT
ACTCTAAATTGCACTGAT------------TATACTGGGAATACTACCAAT---------ACTGGGAATG
CTACCAATACTAACAGTACTGTGAATGCTTCCAGTACC---TTGGAAGAGACGGGAATGAAAAACTGCTC
TTTCAATATAACCACA------AGCATAAAAGATAAAAGGTATCAAGACTATGCACTTTTTTATAAACTT
GATGTAGTAGCAATAAATAATGAT---------------------------------------AATGCTA
GCTATAGGTTGATAAATTGCAACACCTCAGTCATTACACAAGCTTGTCCAAAGGTATCCTTTGAGCCAAT
TCCTATACATTTTTGTGCCCCGGCTGGTTTTGCGATTCTAAAATGTAATAATAAAACATTCAATGGAAAA
GGACCATGTAAAAATGTCAGCACAGTACAATGTACACATGGAATTAAGCCAGTAGTGTCGACTCAACTGC
TGTTGAATGGCAGTATAGCAGAAGAAGAGGTAGTAATTAGATCTGAAAATTTCACAAACAATGTTAAAAC
CATAATAGTACAGCTGAACAAAACTGTAGAAATTAATTGTACAAGACCCAACAACAATACAAGAAAAAGT
ATACCTATGGGACCAGGGAGAGCATGGTATGCAACAGGAAACATAATAGGAGATATAAGACAAGCACATT
GTAACCTCAGTAGGGCACAATGGAATGACACTTTAAAAAAGGTGGTTGAAAAACTAACAGAAAAATATGG
T---AATAAA---ACAATAGCCTTTCGGCCACCCGTAGGAGGGGACCCGGAAATTATAATGCACACTTTT
AACTGTGGAGGAGAATTTTTCTACTGTAGTACAACACAACTGTTTAATAGTACTTGG-------------
--AGTGGGGGACAGTCAAATGGA---ACTGAAGACAATAGCACC---------------AATATCAGACT
CCCATGCAGAATAAAGCAAATTATAAACATGTGGCAGGAAGTAGGAAAAGCAATGTATGCCCCTCCCATC
AGAGGACAAATTAGATGTTCATCAAATATTACAGGGCTGCTATTAATAAGAGATGGTGGT---AATAGTA
ACACCACGAACAACAGCAACACGGAGACCTTTAGACCTGGAGGAGGAAATATGAGGGATAATTGGAGAAG
TGAATTATATAAATATAAAGTAGTAAAAATTGAACCATTAGGAGTAGCACCCACCAAGGCAAGGAGAAGA
GTGGTGCAGAGAGAAAAAAGAGCAGTGGGA---ATAGGAGCTGTGTTCCTTGGGTTCTTGGGAGCAGCAG
GAAGCACTATGGGCGCAGCGTCAGTGGCGCTGACGGTACAGGCCAGACGATTATTGTCTGGTATAGTGCA
ACAGCAGAACAATTTGCTGAGGGCTATTGAGGCGCAACAGCATCTGTTGCAACTCACAGTCTGGGGCATC
AAGCAGCTCCAGGCAAGAATCCTGGCTGTGGAAAGATACCTAAAGGATCAACAGCTCCTAGGGATTTGGG
GTTGCTCTGGAAAACTCATTTGCACCACTAATGTGCCTTGGAACAGTAGTTGGAGT---AATAAATCTCT
AGATGACATTTGGGAGAACATGACCTGGATGCAGTGGGAAAAAGAAATTAACAACTACACACAGGAAATA
TATAATTTAATTGAAGAATCGCAGAACCAACAAGAAAAGAATGAACTAGAATTATTAAAATTGGATCAAT
GGGCAAGTTTGTGGAATTGGTTTGACATAACAAAATGGCTGTGGTATATAAAAATATTCATAATGATAGT
AGGAGGCTTAGTAGGTTTAAGAATAGTTTTTGCTGTACTTTCTATAGTAAATAGAGTTAGGCAGGGATAT
TCACCATTATCGTTGCAGACCCGCTTCCCAGTCCCGAGGGGACCCGACAGGCCCGAAGGAACCGAAGAAG
AAGGTGGAGAGCGAGGCAGAGACAGATCCATTCGATTAGTGGATGGATTCTTAGCACTCATCTGGGACGA
CTTGAGGAGCCTGTGCCTTTTCAGCTACCACCGCTTGAGAGACTTACTCTTGATTGTAACGAGGACTGTG
GAAATTCTGGGACGCAGGGGGTGGGAAATCCTCAAATATCTGTGGAACCTCCTCCTGTATTGGAGTCAGG
AACTAAAGAATAGTGCTGTTAGCTTGCTCAATGCCACAGCTATCACAGTAGCTGAGTGGACAGATAGGAT
TATAGAAATAGTACTAAGAATTTGTAGAGCTATCCGCAATATACCTACAAGAATAAGACAGGGCTTAGAA
AGGGCTTTACTA
>EU577646 
ATGATAGTGATGGGGATCAGGAAGAATTATCAGCAC------------------------TGGTGGAGAT
GGGGCATC---------ATGCTCCTTGGATTGTTGATGACATGTAATGCT------GAAGACCAATTGTG
GGTTACAGTTTATTATGGGGTACCTGTGTGGAGAGAAGCAACCACC---ACTCTATTTTGTGCATCAGAT
GCTAAAGCACAAGACCCAGAGGTACATAATGTCTGGGCCACACATGCCTGTGTACCTACAGACCCCAGCC
CACAAGAAGTAGTAATGGGAAATGTGACAGAACATTTTAACGTGTGGAAAAATAACATGGTAGACCAGAT
GCATGAGGATATAATCAGTTTATGGGATCAAAGCCTAAAGCCATGTGTAAAATTAACCCCACTCTGTGTT
ACTCTAAATTGCACTGAT------------TATACTGGGAATACTACCAAT---------ACTGGGAATG
CTACCAATACTAACAGTACTGTGAATGCTTCCAGTACC---TTGGAAGAGACGGGAATGAAAAACTGCTC
TTTCAATATAACCACA------AGCATAAAAGATAAAAGGTATCAAGACTATGCACTTTTTTATAAACTT
GATGTAGTAGCAATAAATAATGAT---------------------------------------AATGCTA
GCTATAGGTTGATAAATTGCAACACCTCAGTCATTACACAAGCTTGTCCAAAGGTATCCTTTGAGCCAAT
TCCTATACATTTTTGTGCCCCGGCTGGTTTTGCGATTCTAAAATGTAATAATAAAACATTCAATGGAAAA
GGACCATGTAAAAATGTCAGCACAGTACAATGTACACATGGAATTAAGCCAGTAGTGTCGACTCAACTGC
TGTTGAATGGCAGTATAGCAGAAGAAGAGGTAGTAATTAGATCTGAAAATTTCACAAACAATGTTAAAAC
CATAATAGTACAGCTGAACAAAACTGTAGAAATTAATTGTACAAGACCCAACAACAATACAAGAAAAAGT
ATACCTATGGGACCAGGGAGAGCATGGTATGCAACAGGAAACATAATAGGAGATATAAGACAAGCACATT
GTAACCTCAGTAGGGCACAATGGAATGACACTTTAAAAAAGGTGGTTGAAAAACTAACAGAAAAATATGG
T---AATAAA---ACAATAGCCTTTCGGCCACCCGTAGGAGGGGACCCGGAAATTATAATGCACACTTTT
AACTGTGGAGGAGAATTTTTCTACTGTAATACAACACAACTGTTTAATAGTACTTGG-------------
--AGTGGGGGACAGTCAAATGGA---ACTGAAGACAATAGCACC---------------AATATCAGACT
CCCATGCAGAATAAAGCAAATTATAAACATGTGGCAGGAAGTAGGAAAAGCAATGTATGCCCCTCCCATC
AGAGGACAAATTAGATGTTCATCAAATATTACAGGGCTGCTATTAATAAGAGATGGTGGT---AATAGTA
ACACCACGAACAACAGCAACACGGAGACCTTTAGACCTGGAGGAGGAAATATGAGGGATAATTGGAGAAG
TGAATTATATAAATATAAAGTAGTAAAAATTGAACCATTAGGAGTAGCACCCACCAAGGCAAGGAGAAGA
GTGGTGCAGAGAGAAAAAAGAGCAGTGGGA---ATAGGAGCTGTGTTCCTTGGGTTCTTGGGAGCAGCAG
GAAGCACTATGGGCGCAGCGTCAGTGGCGCTGACGGTACAGGCCAGACGATTATTGTCTGGTATAGTGCA
ACAGCAGAACAATTTGCTGAGGGCTATTGAGGCGCAACAGCATCTGTTGCAACTCACAGTCTGGGGCATC
AAGCAGCTCCAGGCAAGAATCCTGGCTGTGGAAAGATACCTAAAGGATCAACAGCTCCTAGGGATTTGGG
GTTGCTCTGGAAAACTCATTTGCACCACTAATGTGCCTTGGAACAGTAGTTGGAGT---AATAAATCTCT
AGATGACATTTGGGAAAACATGACCTGGATGCAGTGGGAAAAAGAAATTGACAACTACACACAGGAAATA
TACAATTTAATTGAAGTATCGCAGAACCAACAAGAAAAGAATGAACTAGAATTATTAAAATTGGATCAAT
GGGCAAGTTTGTGGAATTGGTTTGACATAACAAAATGGCTGTGGTATATAAAAATATTCATAATGATAGT
AGGAGGCTTGGTAGGTTTAAGAATAGTTTTTGCTGTACTTTCTATAGTAAATAGAGTTAGGCAGGGATAT
TCACCATTATCGTTTCAGACCCGCTTCCCAGCCCCGAGGGGACCCGACAGGCCCGAAGGAACCGAAGAAG
AAGGTGGAGAGCGAGGCAGAGACAGATCCATTCGATTAGTGGATGGATTCTTAGCACTCATCTGGGACGA
CTTGAGGAGCCTGTGCCTTTTCAGCTACCACCGCTTGAGAGACTTACTCTTGATTGTAACGAGGACTGTG
GAAATTCTGGGACGCAGGGGGTGGGAAATCCTCAAATATCTGTGGAACCTCCTCCTGTATTGGAGTCAGG
AACTAAAGAATAGTACTGTTAGCTTGCTCAATGCCACAGCTATCACAGTAGCTGAGTGGACAGATAGGAT
TATAGAAATAGTACTAAGAATTTGTAGAGCTATCCGCAATATACCTACAAGAATAAGACAGGGCTTAGAA
AGGGCTTTACTA
>EU577665 
ATGATAGTGATGGGGATCAGGAAGAATTATCAGCAC------------------------TGGTGGAGAT
GGGGCATG---------ATGCTCCTTGGATTGTTGATGACATGTAATGCT------GAAGACCAATTGTG
GGTTACAGTTTATTATGGGGTACCTGTGTGGAAAGAAGCAACCACC---ACTCTATTTTGTGCATCAGAT
GCTAAAGCACAAGACCCAGAGGTACATAATGTCTGGGCCACACATGCCTGTGTACCTACAGACCCCAGCC
CACAAGAAGTAGTAATGGGAAATGTGACAGAACATTTTAACGTGTGGAAAAATAACATGGTAGACCAGAT
GCATGAGGATATAATCAGTTTATGGGATCAAAGCCTAAAGCCATGTGTAAAATTAACCCCACTCTGTGTT
ACTCTAAATTGCACTGAT------------TATACTGGGAATACTACCAAT---------ACTGGGAATG
CTACCAATACTAACAGTACTGTGAATGCTTCCAGTACC---TTGGAAGAGACGGGAATGAAAAACTGCTC
TTTCAATATAACCACA------AGCATAAAAGATAAAAGGTATCAAGACTATGCACTTTTTTATAAACTT
GATGTAGTAGCAATAAATAATGAT---------------------------------------AATGCTA
GCTATAGGTTGATAAATTGCAACACCTCAGTCATTACACAAGCTTGTCCAAAGGTATCCTTTGAGCCAAT
TCCTATACATTTTTGTGCCCCGGCTGGTTTTGCGATTCTAAAATGTAATAATAAAACATTCAATGGAAAA
GGACCATGTAAAAATGTCAGCACAGTACAATGTACACATGGAATTAAGCCAGTAGTGTCGACTCAACTGC
TGTTGAATGGCAGTATAGCAGAAGAAGAGGTAGTAATTAGATCTGAAAATTTCACAAACAATGTTAAAAC
CATAATAGTACAGCTGAACAAAACTGTAGAAATTAATTGTACAAGACCCAACAACAATACAAGAAAAAGT
ATACCTATGGGACCAGGGAGAGCATGGTATGCAACAGGAAACATAATAGGAGATATAAGACAAGCACATT
GTAACCTCAGTAGGGCACAATGGAATGACACTTTAAAAAAGGTGGTTGAAAAACTAACAGAAAAATATGG
T---AATAAA---ACAATAGCCTTTCGGCCACCCGTAGGAGGGGACCCGGAAATTATAATGCACACTTTT
AACTGTGGAGGAGAATTTCTCTACTGTAATACAACACAACTGTTTAATAGTACTTGG-------------
--AGTGGGGGACAGTCAAATGGA---ACTGAAGACAATAGCACC---------------AATATCAGACT
CCCATGCAGAATAAAACAAATTATAAACATGTGGCAGGAAGTAGGAAAAGCAATGTATGCCCCTCCCATC
AGAGGACAAATTAGATGTTCATCAAATATTACAGGGCTGCTATTAATAAGAGATGGTGGT---AATAGTA
ACACCACGAACAACAGCAACACGGAGACCTTTAGACCTGGAGGAGGAAATATGAAGGATAATTGGAGAAG
TGAATTATATAAATATAAAGTAGTAAAAATTGAACCATTAGGAGTAGCACCCACCAAGGCAAGGAGAAGA
GTGGTGCAGAGAGAAAAAAGAGCAGTGGGA---ATAGGAGCTGTGTTCCTTGGGTTCTTGGGAGCAGCAG
GAAGCACTATGGGCGCAGCGTCAGTGGCGCTGACGGTACAGGCCAGACGATTATTGTCTGGTATAGTGCA
ACAGCAGAACACTTTGCTGAGGGCTATTGAGGCGCAACAGCATCTGTTGCAACTCACAGTCTGGGGCATC
AAGCAGCTCCAGGCAAGAATCCTGGCTGTGGAAAGATACCTAAAGGATCAACAGCTCCTAGGGATTTGGG
GTTGCTCTGGAAAACTCATTTGCACCACTAATGTGCCTTGGAACAGTAGTTGGAGT---AATAAATCTCT
AGATGACATTTGGGAAAACATGACCTGGATGCAGTGGGAAAAAGAAATTGACAACTACACACAGGAAATA
TACAATTTAATTGAAGTATCGCAGAACCAACAAGAAAAGAATGAACTAGAATTATTAAAATTGGATCAAT
GGGCAAGTTTGTGGAATTGGTTTGACATAACAAAATGGCTGTGGTATATAAAAATATTCATAATGATAGT
AGGAGGCTTGGTAGGTTTAAGAATAGTTTTTGCTGTACTTTCTATAGTAAATAGAGTTAGGCAGGGATAT
TCACCATTATCGTTTCAGACCCGCTTCCCAGCCCCGAGGGGACCCGACAGGCCCGAAGGAACCGAAGAAG
AAGGTGGAGAGCGAGGCAGAGACAGATCCATTCGATTAGTGGATGGATTCTTAGCACTCATCTGGGACGA
CTTGAGGAGCCTGTGCCTTTTCAGCTACCACCGCTTGAGAGACTTACTCTTGATTGTAACGAGGACTGTG
GAAATTCTGGGACGCAGGGGGTGGGAAATCCTCAAATATCTGTGGAACCTCCTCCTGTATTGGAGTCAGG
AACTAAAGAATAGTGCTGTTAGCTTGCTCAATGCCACAGCTATCACAGTAGCTGAGTGGACAGATAGGAT
TATAGAAATAGTACTAAGAATTTGTAGAGCTATCCGCAATATACCTACAAGAATAAGACAGGGCTTAGAA
AGGGCTTTACTA
>EU577659 
ATGATAGTGATGGGGATCAGGAAGAATTATCAGCAC------------------------TGGTGGAGAT
GGGGCATG---------ATGCTCCTTGGATTGTTGATGACATGTAATGCT------GAAGACCAATTGTG
GGTTACAGTTTATTATGGGGTACCTGTGTGGAAAGAAGCAACCACC---ACTCTATTTTGTGCATCAGAT
GCTAAAGCACAAGACCCAGAGGTACATAATGTCTGGGCCACACATGCCTGTGTACCTACAGACCCCAGCC
CACAAGAAGTAGTAATGGGAAATGTGACAGAACATTTTAACGTGTGGAAAAATAACATGGTAGACCAGAT
GCATGAGGATATAATCAGTTTATGGGATCAAAGCCTAAAGCCATGTGTAAAATTAACCCCACTCTGTGTT
ACTCTAAATTGCACTGAT------------TATACTGGGAATACTACCAAT---------ACTGGGAATG
CTACCAATACTAACAGTACTGTGAATGCTTCCAGTACC---TTGGAAGAGACGGGAATGAAAAACTGCTC
TTTCAATATAACCACA------AGCATAAAAGATAAAAGGTATCAAGACTATGCACTTTTTTATAAACTT
GATGTAGTAGCAATAAATAATGAT---------------------------------------AATGCTA
GCTATAGGTTGATAAATTGCAACACCTCAGTCATTACACAAGCTTGTCCAAAGGTATCCTTTGAGCCAAT
TCCTATACATTTTTGTGCCCCGGCTGGTTTTGCGATTCTAAAATGTAATAATAAAACATTCAATGGAAAA
GGACCATGTAAAAATGTCAGCACAGTACAATGTACACATGGAATTAAGCCAGTAGTGTCGACTCAACTGC
TGTTGAATGGCAGTATAGCAGAAGAAGAGGTAGTAATTAGATCTGAAAATTTCACAAACAATGTTAAAAC
CATAATAGTACAGCTGAACAAAACTGTAGAAATTAATTGTACAAGACCCAACAACAATACAAGAAAAAGT
ATACCTATGGGACCAGGGAGAGCATGGTATGCAACAGGAAACATAATAGGAGATATAAGACAAGCACATT
GTAACCTCAGTAGGGCACAATGGAATGACACTTTAAAAAAGGTGGTTGAAAAACTAACAGAAAAATATGG
T---AATAAA---ACAATAGCCTTTCGGCCACCCGTAGGAGGGGACCCGGAAATTATAATGCACACTTTT
AACTGTGGAGGAGAATTTTTCTACTGTAGTACAACACAACTGTTTAATAGTACTTGG-------------
--AGTGGGGGACAGTCAAATGGA---ACTGAAGACAATAGCACC---------------AATATCAGACT
CCCATGCAGAATAAAGCAAATTATAAACATGTGGCAGGAAGTAGGAAAAGCAATGTATGCCCCTCCCATC
AGAGGACAAATTAGATGTTCATCAAATATTACAGGGCTGCTATTAATAAGAGATGGTGGT---AATAGTA
ACACCACGAACAACAGCAACACGGAGACCTTTAGACCTGGAGGAGGAAATATAAGGGATAATTGGAGAAG
TGAATTATATAAATATAAAGTAGTAAAAATTGAACCATTAGGAGTAGCACCCACCAAGGCAAGGAGAAGA
GTGGTGCAGAGAGAAAAAAGAGCAGTGGGA---ATAGGAGCTGTGTTCCTTGGGTTCTTGGGAGCAGCAG
GAAGCACTATGGGCGCAGCGTCAGTGGCGCTGACGGTACAGGCCAGACGATTATTGTCTGGTATAGTGCA
ACAGCAGAACAATTTGCTGAGGGCTATTGAGGCGCAACAGCATCTGTTGCAACTCACAGTCTGGGGCATC
AAGCAGCTCCAGGCAAGAATCCTGGCTGTGGAAAGATACCTAAAGGATCAACAGCTCCTAGGGATTTGGG
GTTGCTCTGGAAAACTCATTTGCACCACTAATGTGCCTTGGAACAGTAGTTGGAGT---AATAAATCTCT
AGATGACATTTGGGAAAACATGACCTGGATGCAGTGGGAAAAAGAAATTGACAACTACACACAGGAAATA
TACAATTTAATTGAAGTATCGCAGGACCAACAAGAAAAGAATGAACTAGAATTATTAAAATTGGATCAAT
GGGCAAGTTTGTGGAATTGGTTTGACATAACAAAATGGCTGTGGTATATAAAAATATTCATAATGATAGT
AGGAGGCTTGGTAGGTTTAAGAATAGTTTTTGCTGTACTTTCTATAGTAAATAGAGTTAGGCAGGGATAT
TCACCATTATCGTTTCAGACCCGCTTCCCAGCCCCGAGGGGACCCGACAGGCCCGAAGGAACCGAAGAAG
AAGGTGGAGAGCGAGGCAGA---AGATCCATTCGATTAGTGGATGGATTCTTAGCACTCATCTGGGACGA
CTTGAGGAGCCTGTGCCTTTTCAGCTACCACCGCTTGAGAGACTTACTCTTGATTGTAACGAGGACTGTG
GAAATTCTGGGACGCAGGGGGTGGGAAATCCTCAAATATCTGTGGAACCTCCTCCTGTATTGGAGTCAGG
AACTAAAGAATAGTGCTGTTAGCTTGCTCAATGCCACAGCTATCACAGTAGCTGAGTGGACAGATAGGAT
TATAGAAATAGTACTAAGAATTTGTAGAGCTATCCGCAATATACCTACAAGAATAAGACAGGGCTTAGAA
AGGGCTTTACTA
>EU577658 
ATGATAGTGATGGGGATCAGGAAGAATTATCAGCAC------------------------TGGTGGAGAT
GGGGCATG---------ATGCTCCTTGGATTGTTGATGACATGTAATGCT------GAAGACCAATTGTG
GGTTACAGTTTATTATGGGGTACCTGTGTGGAAAGAAGCAACCACC---ACTCTATTTTGTGCATCAGAT
GCTAAAGCACAAGACCCAGAGGTACATAATGTCTGGGCCACACATGCCTGTGTACCTACAGACCCCAGCC
CACAAGAAGTAGTAATGGGAAATGTGACAGAACATTTTAACGTGTGGAAAAATAACATGGTAGACCAGAT
GCATGAGGATATAATCAGTTTATGGGATCAAAGCCTAAAGCCATGTGTAAAATTAACCCCACTCTGTGTT
ACTCTAAATTGCACTGAT------------TATACTGGGAATACTACCAAT---------ACTGGGAATG
CTACCAATACTAACAGTACTGTGAATGCTTCCAGTACC---TTGGAAGAGACGGGAATGAAAAACTGCTC
TTTCAATATAACCACA------AGCATAAAAGATAAAAGGTATCAAGACTATGCACTTTTTTATAAACTT
GATGTAGTAGCAATAAATAATGAT---------------------------------------AATGCTA
GCTATAGGTTGATAAATTGCAACACCTCAGTCATTACACAAGCTTGTCCAAAGGTATCCTTTGAGCCAAT
TCCTATACATTTTTGTGCCCCGGCTGGTTTTGCGATTCTAAAATGTAATAATAAAACATTCAATGGAAAA
GGACCATGTAAAAATGTCAGCACAGTACAATGTACACATGGAATTAAGCCAGTAGTGTCGACTCAACTGC
TGTTGAATGGCAGTATAGCAGAAGAAGAGGTAGTAATTAGATCTGAAAATTTCACAAACAATGTTAAAAC
CATAATAGTACAGCTGAACAAAACTGTAGAAATTAATTGTACAAGACCCAACAACAATACAAGAAAAAGT
ATACCTATGGGACCAGGGAGAGCATGGTATGCAACAGGAAACATAATAGGAGATATAAGACAAGCACATT
GTAACCTCAGTAGGGCACAATGGAATGACACTTTAAAAAAGGTGGTTGAAAAACTAACAGAAAAATATGG
T---AATAAA---ACAATAGCCTTTCGGCCACCCGTAGGAGGGGACCCGGAAATTATAATGCACACTTTT
AACTGTGGAGGAGAATTTTTCTACTGTAATACAATACAACTGTTTAATAGTACTTGG-------------
--AGTGGGGGACAGTCAAATGGA---ACTGAAGACAATAGCACC---------------AATATCAGACT
CCCATGCAGAATAAAGCAAATTATAAACATGTGGCAGGAAGTAGGAAAAGCAATGTATGCCCCTCCCATC
AGAGGACAAATTAGATGTTCATCAAATATTACAGGGCTGCTATTAATAAGAGATGGTGGT---AATAGTA
ACACCACGAACAACAGCAACACGGAGACCTTTAGACCTGGAGGAGGAAATATGAGGGATAATTGGAGAAG
TGAATTATATAAATATAAAGTAGTAAAAATTGAACCATTAGGAATAGCACCCACCAAGGCAAGGAGAAGA
GTGGTGCAGAGAGAAAAAAGAGCAGTGGGA---ATAGGAGCTGTGTTCCTTGGGTTCTTGGGAGCAGCAG
GAAGCACTATGGGCGCAGCGTCAGTGGCGCTGACGGTACAGGCCAGACGATTATTGTCTGGTATAGTGCA
ACAGCAGAACAATTTGCTGAGGGCTATTGAGGCGCAACAGCATCTGTTGCAACTCACAGTCTGGGGCATC
AAGCAGCTCCAGGCAAGAATCCTGGCTGTGGAAAGATACCTAAAGGATCAACAGCTCCTAGGGATTTGGG
GTTGCTCTGGAAAACTCATTTGCACCACTAATGTGCCTTGGAACAGTAGTTGGAGT---AATAAATCTCT
AGATGACATTTGGGAAAACATGACCTGGATGCAGTGGGAAAAAGAAATTGACAACTACACACAGGAAATA
TACAATTTAATTGAAGTATCGCAGAACCAACAAGAAAAGAATGAACTAGAATTATTAAAATTGGATCAAT
GGGCAAGTTTGTGGAATTGGTTTGACATAACAAAATGGCTGTGGTATATA---ATATTCATAATGATAGT
AGGAGGCTTGGTAGGTTTAAGAATAGTTTTTGCTGTACTTTCTATAGTAAATAGAGTTAGGCAGGGATAT
TCACCATTATCGTTTCAGACCCGCTTCCCAGCCCCGAGGGGACCCGACAGGCCCGAAGGAACCGAAGAAG
AAGGTGGAGAGCGAGGCAGAGACAGATCCATTCGATTAGTGGATGGATTCTTAGCACTCATCTGGGACGA
CTTGAGGAGCCTGTGCCTTTTCAGCTACCACCGCTTGAGAGACTTACTCTTGATTGTAACGAGGACTGTG
GAAATTCTGGGACGCAGGGGGTGGGAAATCCTCAAATATCTGTGGAACCTCCTCCTGTATTGGAGTCAGG
AACTAAAGAATAGTGCTGTTAGCTTGCTCAATGCCACAGCTATCACAGTAGCTGAGTGGACAGATAGGAT
TATAGAAATAGTACTAAGAATTTGTAGAGCTATCCGCAATATACCTACAAGAATAAGACAGGGCTTAGAA
AGGGCTTTACTA
>EU577661 
ATGATAGTGATGGGGATCAGGAAGAATTATCAGCAC------------------------TGGTGGAGAT
GGGGCATG---------ATGCTCCTTGGATTGTTGATGACATGTAATGCT------GAAGACCAATTGTG
GGTTACAGTTTATTATGGGGTACCTGTGTGGAAAGAAGCAACCACC---ACTCTATTTTGTGCATCAGAT
GCTAAAGCACAAGACCCAGAGGTACATAATGTCTGGGCCACACATGCCTGTGTACCTACAGACCCCAGCC
CACAAGAAGTAGTAATGGGAAATGTGACAGAACATTTTAACGTGTGGAAAAATAACATGGTAGACCAGAT
GCATGAGGATATAATCAGTTTATGGGATCAAAGCCTAAAGCCATGTGTAAAATTAACCCCACTCTGTGTT
ACTCTAAATTGCACTGAT------------TATACTGGGAATACTACCAAT---------ACTGGGAATG
CTACCAATACTAACAGTACTGTGAATGCTTCCAGTACC---TTGGAAGAGACGGGAATGAAAAACTGCTC
TTTCAATATAACCACA------AGCATAAAAGATAAAAGGTATCAAGACTATGCACTTTTTTATAAACTT
GATGTAGTAGCAATAAATAATGAT---------------------------------------AATGCTA
GCTATAGGTTGATAAATTGCAACACCTCAGTCATTACACAAGCTTGTCCAAAGGTATCCTTTGAGCCAAT
TCCTATACATTTTTGTGCCCCGGCTGGTTTTGCGATTCTAAAATGTAATAATAAAACATTCAATGGAAAA
GGACCATGTAAAAATGTCAGCACAGTACAATGTACACATGGAATTAAGCCAGTAGTGTCGACTCAACTGC
TGTTGAATGGCAGTATAGCAGAAGAAGAGGTAGTAATTAGATCTGAAAATTTCACAAACAATGTTAAAAC
CATAATAGTACAGCTGAACAAAACTGTAGAAATTAATTGTACAAGACCCAACAACAATACAAGAAAAAGT
ATACCTATGGGACCAGGGAGAGCATGGTATGCAACAGGAAACATAATAGGAGATATAAGACAAGCACATT
GTAACCTCAGTAGGGCACAATGGAATGACACTTTAAAAAAGGTGGTTGAAAAACTAACAGAAAAATATGG
T---AATAAA---ACAATAGCCTTTCGGCCACCCGTAGGAGGGGACCCGGAAATTATAATGCACACTTTT
AACTGTGGAGGAGAATTTTTCTACTGTAATACAGCACAACTGTTTAATAGTACTTGG-------------
--AGTGGGGGACAGTCAAATGGA---ACTGAAGACAATAGCACC---------------AATATCAGACT
CCCATGCAGAATAAAGCAAATTATAAACATGTGGCAGGAAGTAGGAAAAGCAATGTATGCCCCTCCCATC
AGAGGACAAATTAGATGTTCATCAAATATTACAGGGCTGCTATTAATAAGAGATGGTGGT---AATAGTA
ACACCACGAACAACAGCAACACGGAGACCTTTAGACCTGGAGGAGGAAATATGAGGGATAATTGGAGAAG
TGAATTATATAAATATAAAGTAGTAAAAATTGAACCATTAGGAGTAGCACCCACCAAGGCAAGGAGAAGA
GTGGTGCAGAGAGAAAAAAGAGCAGTGGGA---ATAGGAGCTGTGTTCCTTGGGTTCTTGGGAGCAGCAG
GAAGCACTATGGGCGCAGCGTCAGTGGCGCTGACGGTACAGGCCAGACGATTATTGTCTGGTATAGTGCA
ACAGCAGAACAATTTGCTGAGGGCTATTGAGGCGCAACAGCATCTGTTGCAACTCACAGTCTGGGGCATC
AAGCAGCTCCAGGCAAGAATCCTGGCTGTGGAAAGATACCTAAAGGATCAACAGCTCCTAGGGATTTGGG
GTTGCTCTGGAAAACTCATTTGCACCACTAATGTGCCTTGGAACAGTAGTTGGAGT---AATAAATCTCT
AGATGACATTTGGGAAAACATGACCTGGATGCAGTGGGAAAAAGAAATTGACAACTACACACAGGAAATA
TACAATTTAATTGAAGTATCGCAGAACCAACAAGAAAAGAATGAACTAGAATTATTAAAATTGGATCAAT
GGGCAAGTTTGTGGAATTGGTTTGACATAACAAAATGGCTGTGGTATATAAAAATATTCATAATGATAGT
AGGAGGCTTGGTAGGTTTAAGAATAGTTTTTGCTGTACTTTCTATAATAAATAGAGTTAGGCAGGGATAT
TCACCATTATCGTTTCAGACCCGCTTCCCAGCCCCGAGGGGACCCGACAGGCCCGAAGGAACCGAAGAAG
AAGGTGGAGAGCGAGGCAGAGACAGATCCATTCGATTAGTGGATGGATTCTTAGCACTCATCTGGGACGA
CTTGAGGAGCCTGTGCCTTTTCAGCTACCACCGCTTGAGAGACTTACTCTTGATTGTAACGAGGACTGTG
GAAATTCTGGGACGCAGGGGGTGGGAAATCCTCAAATATCTATGGAACCTCCTCCTGTATTGGAGTCAGG
AACTAAAGAATAGTGCTGTTAGCTTGCTCAATGCCACAGCTATCACAGTAGCTGAGTGGACAGATAGGAT
TATAGAAATAGTACTAAGAATTTGTAGAGCTATCCGCAATATACCTACAAGAATAAGACAGGGCTTAGAA
AGGGCTTTACTA
>EU577669 
ATGATAGTGATGGGGATCAGGAAGAATTATCAGCAC------------------------TGGTGGAGAT
GGGGCATG---------ATGCTCCTTGGATTGTTGATGACATGTAATGCT------GAAGACCAATTGTG
GGTTACAGTTTATTATGGGGTACCTGTGTGGAAAGAAGCAACCACC---ACTCTATTTTGTGCATCAGAT
GCTAAAGCACAAGACCCAGAGGTACATAATGTCTGGGCCACACATGCCTGTGTACCTACAGACCCCAGCC
CACAAGAAGTAGTAATGGGAAATGTGACAGAACATTTTAACGTGTGGAAAAATAACATGGTAGACCAGAT
GCATGAGGATATAATCAGTTTATGGGATCAAAGCCTAAAGCCATGTGTAAAATTAACCCCACTCTGTGTT
ACTCTAAATTGCACTGAT------------TATACTGGGAATACTACCAAT---------ACTGGGAATG
CTACCAATACTAACAGTACTGTGAATGCTTCCAGTACC---TTGGAAGAGACGGGAATGAAAAACTGCTC
TTTCAATATAACCACA------AGCATAAAAGATAAAAGGTATCAAGACTATGCACTTTTTTATAAACTT
GATGTAGTAGCAATAAATAATGAT---------------------------------------AATGCTA
GCTATAGGTTGATAAATTGCAACACCTCAGTCATTACACAAGCTTGTCCAAAGGTATCCTTTGAGCCAAT
TCCTATACATTTTTGTGCCCCAGCTGGTTTTGCGATTCTAAAATGTAATAATAAAACATTCAATGGAAAA
GGACCATGTAAAAATGTCAGCACAGTACAATGTACACATGGAATTAAGCCAGTAGTGTCGACTCAACTGC
TGTTGAATGGCAGTATAGCAGAAGAAGAGGTAGTAATTAGATCTGAAAATTTCACAAACAATGTTAAAAC
CATAATAGTACAGCTGAACAAAACTGTAGAAATTAATTGTACAAGACCCAACAACAATACAAGAAAAAGT
ATACCTATGGGACCAGGGAGAGCATGGTATGCAACAGGAAACATAATAGGAGATATAAGACAAGCACATT
GTAACCTCAGTAGGGCACAATGGAATGACACTTTAAAAAAGGTGGTTGAAAAACTAACAGAAAAATATGG
T---AATAAA---ACAATAGCCTTTCGGCCACCCGTAGGAGGGGACCCGGAAATTATAATGCACACTTTT
AACTGTGGAGGAGAATTTTTCTACTGTAATACAGCACAACTGTTTAATAGTACTTGG-------------
--AGTGGGGGACAGTCAAATGGA---ACTGAAGACAATAGCACC---------------AATATCAGACT
CCCATGCAGAATAAAGCAAATTATAAACATGTGGCAGCAAGTAGGAAAAGCAATGTATGCCCCTCCCATC
AGAGGACAAATTAGATGTTCATCAAATATTACAGGGCTGCTATTAATAAGAGATGGTGGT---AATAGTA
ACACCACGAACAACAGCAACACGGAGACCTTTAGACCTGGAGGAGGAAATATGAGGGATAATTGGAGAAG
TGAATTATATAAATATAAAGTAGTAAAAATTGAACCATTAGGAGTAGCACCCACCAAGGCAAGGAGAAGA
GTGGTGCAGAGAGAAAAAAGAGCAGTGGGA---ATAGGAGCTGTGTTCCTTGGGTTCTTGGGAGCAGCAG
GAAGCACTATGGGCGCAGCGTCAGTGGCGCTGACGGTACAGGCCAGACGATTATTGTCTGGTATAGTGCA
ACAGCAGAACAATTTGCTGAGGGCTATTGAGGCGCAACAGCATCTGTTGCAACTCACAGTCTGGGGCATC
AAGCAGCTCCAGGCAAGAATCCTGGCTGTGGAAAGATACCTAAAGGATCAACAGCTCCTAGGGATTTGGG
GTTGCTCTGGAAAACTCATTTGCACCACTAATGTGCCTTGGAACAGTAGTTGGAGT---AATAAATCTCT
AGATGACATTTGGGAAAACATGACCTGGATGCAGTGGGAAAAAGAAATTGACAACTACACACAGGAAATA
TACAATTTAATTGAAGTATCGCAGAACCAACAAGAAAAGAATGAACTAGAATTATTAAAATTGGATCAAT
GGGCAAGTTTGTGGAATTGGTTTGACATAACAAAATGGCTGTGGTATATAAAAATATTCATAATGATAGT
AGGAGGCTTGGTAGGTTTAAGAATAGTTTTTGCTGTACTTTCTATAGTAAATAGAGTTAGGCAGGGATAT
TCACCATTATCGTTTCAGACCCGCTTCCCAGCCCCGAGGGGACCCGACAGGCCCGAAGGAACCGAAGAAG
AAGGTGGAGAGCGAGGCAGAGACAGATCCATTCGATTAGTGGATGGATTCTTAGCACTCATCTGGGACGA
CTTGAGGAGCCTGTGCCTTTTCAGCTACCACCGCTTGAGAGACTTACTCTTGATTGTAACGAGGACTGTG
GAAATTCTGGGACGCAGGGGGTGGGAAATCCTCAAATATCTGTGGAACCTCCTCCTGTATTGGAGTCAGG
AACTAAAGAATAGTGCTGTTAGCTTGCTCAATGCCACAGCTATCACAGTAGCTGAGTGGACAGATAGGAT
TATAGAAATAGTACTAAGAATTTGTAGAACTATCCGCAATATACCTACAAGAATAAGACAGGGCTTAGAA
AGGGCTTTACTA
>EU577674 
ATGATAGTGATGGGGATCAGGAAGAATTATCAGCAC------------------------TGGTGGAGAT
GGGGCATG---------ATGCTCCTTGGATTGTTGATGACATGTAATGCT------GAAGACCAATTGTG
GGTTACAGTTTATTATGGGGTACCTGTGTGGAAAGAAGCAACCACC---ACTCTATTTTGTGCATCAGAT
GCTAAAGCACAAGACCCAGAGGTACATAATGTCTGGGCCACACATGCCTGTGTACCTACAGACCCCAGCC
CACAAGAAGTAGTAATGGGAAATGTGACAGAACATTTTAACGTGTGGAAAAATAACATGGTAGACCAGAT
GCATGAGGATATAATCAGTTTATGGGATCAAAGCCTAAAGCCATGTGTAAAATTAACCCCACTCTGTGTT
ACTCTAAATTGCACTGAT------------TATACTGGGAATACTACCAAT---------ACTGGGAATG
CTACCAATACTAACAGTACTGTGAATGCTTCCAGTACC---TTGGAAGAGACGGGAATGAAAAACTGCTC
TTTCAATATAACCACA------AGCATAAAAGATAAAAGGTATCAAGACTATGCACTTTTTTATAAACTT
GATGTAGTAGCAATAAATAATGAT---------------------------------------AATGCTA
GCTATAGGTTCATAAATTGCAACACCTCAGTCATTACACAAGCTTGTCCAAAGGTATCCTTTGAGCCAAT
TCCTATACATTTTTGTGCCCCGGCTGGTTTTGCGATTCTAAAATGTAATAATAAAACATTCAATGGAAAA
GGACCATGTAAAAATGTCAGCACAGTACAATGTACACATGGAATTAAGCCAGTAGTGTCGACTCAACTGC
TGTTGAATGGCAGTATAGCAGAAGAAGAGGTAGTAATTAGATCTGAAAATTTCACAAACAATGTTAAAAC
CATAATAGTACAGCTGAACAAAACTGTAGAAATTAATTGTACAAGACCCAACAACAATACAAGAAAAAGT
ATACCTATGGGACCAGGGAGAGCATGGTATGCAACAGGAAACATAATAGGAGATATAAGACAAGCACATT
GTAACCTCAGTAGGGCACAATGGAATGACACTTTAAAAAAGGTGGTTGAAAAACTAACAGAAAAATATGG
T---AATAAA---ACAATAGCCTTTCGGCCACCCGTAGGAGGGGACCCGGAAATTATAATGCACACTTTT
AACTGTGGAGGAGAATTTTTCTACTGTAATACAACACAACTGTTTAATAGTACTTGG-------------
--AGTGGAGGACAGTCAAATGGA---ACTGAAGACAATAGCACC---------------AATATCAGACT
CCCATGCAGAATAAAGCAAATTATAAACATGTGGCAGGAAGTAGGAAAAGCAATGTATGCCCCTCCCATC
AGAGGACAAATTAGATGTTCATCAAATATTACAGGGCTGCTATTAATAAGAGATGGTGGT---AATAGTA
ACACCACGAACAACAGCAACACGGAGACCTTTAGACCTGCAGGAGGAAATATGAGGGATAATTGGAGAAG
TGAATTATATAAATATAAAGTAGTAAAAATTGAACCATTAGGAGTAGCACCCACCAAGGCAAGGAGAAGA
GTGGTGCAGAGAGAAAAAAGAGCAGTGGGA---ATAGGAGCTGTGTTCCTTGGGTTCTTGGGAGCAGCAG
GAAGCACTATGGGCGCAGCGTCAGTGGCGCTGACGGTACAGGCCAGACGATTATTGTCTGGTATAGTGCA
ACAGCAGAACAATTTGCTGAGGGCTATTGAGGCGCAACAGCATCTGTTGCAACTCACAGTCTGGGGCATC
AAGCAGCTCCAGGCAAGAATCCTGGCTGTGGAAAGATACCTAAAGGATCAACAGCTCCTAGGGATTTGGG
GTTGCTCTGGAAAACTCATTTGCACCACTAATGTGCCTTGGAACAGTAGTTGGAGT---AATAAATCTCT
AGATGACATTTGGGAAAACATGACCTGGATGCAGTGGGAAAAAGAAATTGACAACTACACACAGGAAATA
TACAATTTAATTGAAGTATCGCAGAACCAACAAGAAAAGAATGAACTAGAATTATTAAAATTGGATCAAT
GGGCAAGTTTGTGGAATTGGTTTGACATAACAAAATGGCTGTGGTATATAAAAATATTCATAATGATAGT
AGGAGGCTTGGTAGGTTTAAGAATAGTTTTTGCTGTACTTTCTATAGTAAATAGAGTTAGGCAGGGATAT
TCACCATTATCGTTTCAGACCCGCTTCCCAGCCCCGAGGGGACCCGACAGGCCCGAAGGAACCGAAGAAG
AAGGTGGAGAGCGAGGCAGAGACAGATCCATTCGATTAGTGGATGGATTCTTAGCACTCATCTGGGACGA
CTTGAGGAGCCTGTGCCTTTTCAGCTACCACCGCTTGAGAGACTTACTCTTGATTGTAACGAGGACTGTG
GAAATTCTGGGACGCAGGGGGTGGGAAATCCTCAAATATCTGTGGAACCTCCTCCTGTATTGGAGTCAGG
AACTAAAGAATAGTGCTGTTAGCTTGCTCAATGCCACAGCTATCACAGTAGCTGAGTGGACAGATAGGAT
TATAGAAATAGTACTAAGAATTTGTAGAGCTATCCGCAATATACCTACAAGAATAAGACAGGGCTTAGAA
AGGGCTTTACTA
>EU577670 
ATGATAGTGATGGGGATCAGGAAGAATTATCAGCAC------------------------TGGTGGAGAT
GGGGCATG---------ATGCTCCTTGGATTGTTGATGACATGTAATGCT------GAAGACCAATTGTG
GGTTACAGTTTATTATGGGGTACCTGTGTGGAAAGAAGCAACCACC---ACTCTATTTTGTGCATCAGAT
GCTAAAGCACAAGACCCAGAGGTACATAATGTCTGGGCCACACATGCCTGTGTACCTACAGACCCCAGCC
CACAAGAAGTAGTAATGGGAAATGTGACAGAACATTTTAACGTGTGGAAAAATAACATGGTAGACCAGAT
GCATGAGGATATAATCAGTTTATGGGATCAAAGCCTAAAGCCATGTGTAAAATTAACCCCACTCTGTGTT
ACTCTAAATTGCACTGAT------------TATACTGGGAATACTACCAAT---------ACTGGGAATG
CTACCAATACTAACAGTACTGTGAATGCTTCCAGTACC---TTGGAAGAAACGGGAATGAAAAACTGCTC
TTTCAATATAACCACA------AGCATAAAAGATAAAAGGTATCAAGACTATGCACTTTTTTATAAACTT
GATGTAGTAGCAATAAATAATGAT---------------------------------------AATGCTA
GCTATAGGTTGATAAATTGCAACACCTCAGTCATTACACAAGCTTGTCCAAAGGTATCCTTTGAGCCAAT
TCCTATACATTTTTGTGCCCCGGCTGGTTTTGCGATTCTAAAATGTAATAATAAAACATTCAATGGAAAA
GGACCATGTAAAAATGTCAGCACAGTACAATGTACACATGGAATTAAGCCAGTAGTGTCGACTCAACTGC
TGTTGAATGGCAGTATAGCAGAAGAAGAGGTAGTAATTAGATCTGAAAATTTCACAAACAATGTTAAAAC
CATAATAGTACAGCTGAACAAAACTGTAGAAATTAATTGTACAAGACCCAACAACAATACAAGAAAAAGT
ATACCTATGGGACCAGGGAGAGCATGGTATGCAACAGGAAACATAATAGGAGATATAAGACAAGCACATT
GTAACCTCAGTAGGGCACAATGGAATGACACTTTAAAAAAGGTGGTTGAAAAACTAACAGAAAAATATGG
T---AATAAA---ACAATAGCCTTTCGGCCACCCATAGGAGGGGACCCGGAAATTATAATGCACACTTTT
AACTGTGGAGGAGAATTTTTCTACTGTAATACAACACAACTGTTTAATAGTACTTGG-------------
--AGTGGGGGACAGTCAAATGGA---ACTGAAGACAATAGCACC---------------AATATCAGACT
CCCATGCAGAATAAAGCAAATTATAAACATGTGGCAGGAAGTAGGAAAAGCAATGTATGCCCCTCCCATC
AGAGGACAAATTAGATGTTCATCAAATATTACAGGGCTGCTATTAATAAGAGATGGTGGT---AATAGTA
ACACCACGAACAACAGCAACACGGAGACCTTTAGACCTGGAGGAGGAAATATGAGGGATAATTGGAGAAG
TGAATTATATAAATATAAAGTAGTAAAAATTGAACCATTAGGAGTAGCACCCACCAAGGCAAGGAGAAGA
GTGGTGCAGAGAGAAAAAAGAGCAGTGGGA---ATAGGAGCTGTGTTCCTTGGGTTCTTGGGAGCAGCAG
GAAGCACTATGGGCGCAGCGTCAGTGGCGCTGACGGTACAGGCCAGACGATTATTGTCTGGTATAGTGCA
ACAGCAGAACAATTTGCTGAGGGCTATTGAGGCGCAACAGCATCTGTTGCAACTCACAGTCTGGGGCATC
AAGCAGCTCCAGGCAAGAATCCTGGCTGTGGAAAGATACCTAAAGGATCAACAGCTCCTAGGGATTTGGG
GTTGCTCTGGAAAACTCATTTGCACCACTAATGTGCCTTGGAACAGTAGTTGGAGT---AATAAATCTCT
AGATGACATTTGGGAAAACATGACCTGGATGCAGTGGGAAAAAGAAATTGACAACTACACACAGGAAATA
TACAATTTAATTGAAGTATCGCAGAACCAACAAGAAAAGAATGAACTAGAATTATTAAAATTGGATCAAT
GGGCAAGTTTGTGGAATTGGTTTGACATAACAAAATGGCTGTGGTATATAAAAATATTCATAATGATAGT
AGGAGGCTTGGTAGGTTTAAGAATAGTTTTTGCTGTACTTTCTATAGTAAATAGAGTTAGGCAGGGATAT
TCACCATTATCGTTTCAGACCCGCTTCCCAGCCCCGAGGGGACCCGACAGGCCCGAAGGAACCGAAGAAA
AAGGTGGAGAGCGAGGCAGAGACAGATCCATTCGATTAGTGGATGGATTCTTAGCACTCATCTGGGACGA
CTTGAGGAGCCTGTGCCTTTTCAGCTACCACCGCTTGAGAGACTTACTCTTGATTGTAACGAGGACTGTG
GAAATTCTGGGACGCAGGGGGTGGGAAATCCTCAAATATCTGTGGAACCTCCTCCTGTATTGGAGTCAGG
AACTAAAGAATAGTGCTGTTAGCTTGCTCAATGCCACAGCTATCACAGTAGCTGAGTGGACAGATAGGAT
TATAGAAATAGTACTAAGAATTTGTAGAGCTATCCGCAATATACCTACAAGAATAAGACAGGGCTTAGAA
AGGGCTTTACTA
>EU577653 
ATGATAGTGATGGGGATCAGGAAGAATTATCAGCAC------------------------TGGTGGAGAT
GGGGCATG---------ATGCTCCTTGGATTGTTGATGACATGTAATGCT------GAAGACCAATTGTG
GGTTACAGTTTATTATGGGGTACCTGTGTGGAAAGAAGCAACCACC---ACTCTATTTTGTGCATCAGAT
GCTAAAGCACAAGACCCAGAGGTACATAATGTCTGGGCCACACATGCCTGTGTACCTACAGACCCCAGCC
CACAAGAAGTAGTAATGGGAAATGTGACAGAACATTTTAACGTGTGGAAAAATAACATGGTAGACCAGAT
GCATGAGGATATAATCAGTTTATGGGATCAAAGCCTAAAGCCATGTGTAAAATTAACCCCACTCTGTGTT
ACTCTAAATTGCACTGAT------------TATACTGGGAATACTACCAAT---------ACTGGGAATG
CTACCAATACTAACAGTACTGTGAATGCTTCCAGTACC---TTGGAAGAGACGGGAATGAAAAACTGCTC
TTTCAATATAACCACA------AGCATAAAAGATAAAAGGTATCAAGACTATGCACTTTTTTATAAACTT
GATGTAGTAGCAATAAATAATGAT---------------------------------------AATGCTA
GCTATAGGTTGATAAATTGCAACACCTCAGTCATTACACAAGCTTGTCCAAAGGTATCCTTTGAGCCAAT
TCCTATACATTTTTGTGCCCCGGCTGGTTTTGCGATTCTAAAATGTAATAATAAAACATTCAATGGAAAA
GGACCATGTAAAAATGTCAGCACAGTACAATGTACACATGGAATTAAGCCAGTAGTGTCGACTCAACTGC
TGTTGAATGGCAGTATAGCAGAAGAAGAGGTAGTAATTAGATCTGAAAATTTCACAAACAATGTTAAAAC
CATAATAGTACAGCTGAACAAAACTGTAGAAATTAATTGTACAAGACCCAACAACAATACAAGAAAAAGT
ATACCTATGGGACCAGGGAGAGCATGGTATGCAACAGGAAACATAATAGGAGATATAAGACAAGCACATT
GTAACCTCAGTAGGGCACAATGGAATGCCACTTTAAAAAAGGTGGTTGAAAAACTAACAGAAAAATATGG
T---AATAAA---ACAATAGCCTTTCGGCCACCCGTAGGAGGGGACCCGGAAATTATAATGCACACTTTT
AACTGTGGAGGAGAATTTTTCTACTGTAATACAACACAACTGTTTAATAGTACTTGG-------------
--AGTGGGGGACAGTCAAATGGA---ACTGAAGACAATAGCACC---------------AATATCAGACT
CCCATGCAGAATAAAGCAAATTATAAACATGTGGCAGGAAGTAGGAAAAGCAATGTATGCCCCTCCCATC
AGAGGACAAATTAGATGTTCATCAAATATTACAGGGCTGCTATTAATAAGAGATGGTGGT---AATAGTA
ACACCACGAACAACAGCAACACGGAGACCTTTAGACCTGGAGGAGGAAATATGAGGGATAATTGGAGAAG
TGAATTATATAAATATAAAGTAGTAAAAATTGAACCATTAGGAGTAGCACCCACCAAGGCAAGGAGAAGA
GTGGTGCAGAGAGAAAAAAGAGCAGTGGGA---ATAGGAGCTGTGTTCCTTGGGTTCTTGGGAGCAGCAG
GAAGCACTATGGGCGCAGCGTCAGTGGCGCTGACGGTACAGGCCAGACGATTATTGTCTGGTATAGTGCA
ACAGCAGAACAATTTGCTGAGGGCTATTGAGGCGCAACAGCATCTGTTGCAACTCACAGTCTGGGGCATC
AAGCAGCTCCAGGCAAGAATCCTGGCTGTGGAAAGATACCTAAAGGATCAACAGCTCCTAGGGATTTGGG
GTTGCTCTGGAAAACTCATTTGCACCACTAATGTGCCTTGGAACAGTAGTTGGAGT---AATAAATCTCT
AGATGACATTTGGGAAAACATGACCTGGATGCAGTGGGAAAAAGAAATTGACAACTACACACAGGAAATA
TACAATTTAATTGAAGTATCGCAGAACCAACTAGAAAAGAATGAACTAGAATTATTAAAATTGGATCAAT
GGGCAAGTTTGTGGAATTGGTTTGACATAACAAAATGGCTGTGGTATATAAAAATATTCATAATGATAGT
AGGAGGCTTGGTAGGTTTAAGAATAGTTTTTGCTGTACTTTCTATAGTAAATAGAGTTAGGCAGGGATAT
TCACCATTATCGTTTCAGACCCGCTTCCCAGCCCCGAGGGGACCCGACAGGCCCGAAGGAACCGAAGAAG
AAGGTGGAGAGCGAGGCAGAGACAGATCCATTCGATTAGTGGATGGATTCTTAGCACTCATCTGGGACGA
CTTGAGGAGCCTGTGCCTTTTCAGCTACCACCGCTTGAGAGACTTACTCTTGATTGTAACGAGGACTGTG
GAAATTCTGGGACGCAGGGGGTGGGAAATCCTCAAATATCTGTGGAACCTCCTCCTGTATTGGAGTCAGG
AACTAAAGAATAGTGCTGTTAGCTTGCTCAATGCCACAGCTATCACAGTAGCTGAGTGGACAGATAGGAT
TATAGAAATAGTACTAAGAATTTGTAGAGCTATCCGCAATATACCTACAAGAATAAGACAGGGCTTAGAA
AGGGCTTTACTA
>EU577650 
ATGATAGTGATGGGGATCAGGAAGAATTATCAGCAC------------------------TGGTGGAGAT
GGGGCATG---------ATGCTCCTTGGATTGTTGATGACATGTAATGCT------GAAGACCAATTGTG
GGTTACAGTTTATTATGGGGTACCTGTGTGGAAAGAAGCAACCACC---ACTCTATTTTGTGCATCAGAT
GCTAAAGCACAAGACCCAGAGGTACATAATGTCTGGGCCACACATGCCTGTGTACCTACAGACCCCAGCC
CACAAGAAGTAGTAATGGGAAATGTGACAGAACATTTTAACGTGTGGAAAAATAACATGGTAGACCAGAT
GCATGAGGATATAATCAGTTTATGGGATCAAAGCCTAAAGCCATGTGTAAAATTAACCCCACTCTGTGTT
ACTCTAAATTGCACTGAT------------TATACTGGGAATACTACCAAT-------------------
--------ACTAACAGTACTGTGAATGCTTCCAGTACC---TTGGAAGAGACGGGAATGAAAAACTGCTC
TTTCAATATAACCACA------AGCATAAAAGATAAAAGGTATCAAGACTATGCACTTTTTTATAAACTT
GATGTAGTAGCAATAAATAATGAT---------------------------------------AATGCTA
GCTATAGGTTGATAAATTGCAACACCTCAGTCATTACACAAGCTTGTCCAAAGGTATCCTTTGAGCCAAT
TCCTATACATTTTTGTGCCCCGGCTGGTTTTGCGATTCTAAAATGTAATAATAAAACATTCAATGGAAAA
GGACCATGTAAAAATGTCAGCACAGTACAATGTACACATGGAATTAAGCCAGTAGTGTCGACTCAACTGC
TGTTGAATGGCAGTATAGCAGAAGAAGAGGTAGTAATTAGATCTGAAAATTTCACAAACAATGTTAAAAC
CATAATAGTACAGCTGAACAAAACTGTAGAAATTAATTGTACAAGACCCAACAACAATACAAGAAAAAGT
ATACCTATGGGACCAGGGAGAGCATGGTATGCAACAGGAAACATAATAGGAGATATAAGACAAGCACATT
GTAACCTCAGTAGGGCACAATGGAATGACACTTTAAAAAAGGTGGTTGAAAAACTAACAGAAAAATATGG
T---AATAAA---ACAATAGCCTTTCGGCCACCCGTAGGAGGGGACCCGGAAATTATAATGCACACTTTT
AACTGTGGAGGAGAATTTTTCTACTGCAATACAACACAACTGTTTAATAGTACTTGG-------------
--AGTGGGGGACAGTCAAATGGA---ACTGAAGACAATAGCACC---------------AATATCAGACT
CCCATGCAGAATAAAGCAAATTATAAACATGTGGCAGCAAGTAGGAAAAGCAATGTATGCCCCTCCCATC
AGAGGACAAATTAGATGTTCATCAAATATTACAGGGCTGCTATTAATAAGAGATGGTGGT---AATAGTA
ACACCACGAACAACAGCAACACGGAGACCTTTAGACCTGGAGGAGGAAATATGAGGGATAATTGGAGAAG
TGAATTATATAAATATAAAGTAGTAAAAATTGAACCATTAGGAGTAGCACCCACCAAGGCAAGGAGAAGA
GTGGTGCAGAGAGAAAAAAGAGCAGTGGGA---ATAGGAGCTGTGTTCCTTGGGTTCTTGGGAGCAGCAG
GAAGCACTATGGGCGCAGCGTCAGTGGCGCTGACGGTACAGGCCAGACGATTATTGTCTGGTATAGTGCA
ACAGCAGAACAATTTGCTGAGGGCTATTGAGGCGCAACAGCATCTGTTGCAACTCACAGTCTGGGGCATC
AAGCAGCTCCAGGCAAGAATCCTGGCTGTGGAAAGATACCTAAAGGATCAACAGCTCCTAGGGATTTGGG
GTTGCTCTGGAAAACTCATTTGCACCACTAATGTGCCTTGGAACAGTAGTTGGAGT---AATAAATCTCT
AGATGACATTTGGGAAAACATGACCTGGATGCAGTGGGAAAAAGAAATTGACAACTACACACAGGAAATA
TACAATTTAATTGAAGTATCGCAAAACCAACAAGAAAAGAATGAACTAGAATTATTAAAATTGGATCAAT
GGGCAAGTTTGTGGAATTGGTTTGACATAACAAAATGGCTGTGGTATATAAAAATATTCATAATGATAGT
AGGAGGCTTGGTAGGTTTAAGAATAGTTTTTGCTGTACTTTCTATAGTAAATAGAGTTAGGCAGGGATAT
TCACCATTATCGTTTCAGACCCGCTTCCCAGCCCCGAGGGGACCCGACAGGCCCGAAGGAACCGAAGAAG
AAGGTGGAGAGCGAGGCAGAGACAGATCCATTCGATTAGTGGATGGATTCTTAGCACTCATCTGGGACGA
CTTGAGGAGCCTGTGCCTTTTCAGCTACCACCGCTTGAGAGACTTACTCTTGATTGTAACGAGGACTGTG
GAAATTCTGGGACGCAGGGGGTGGGAAATCCTCAAATATCTGTGGAACCTCCTCCTGTATTGGAGTCAGG
AACTAAAGAATAGTGCTGTTAGCTTGCTCAATGCCACAGCTATCACAGTAGCTGAGTGGACAGATAGGAT
TATAGAAATAGTACTAAGAATTTGTAGAGCTATCCGCAATATACCTACAAGAATAAGACAGGGCTTAGAA
AGGGCTTTACTA
>EU577647 
ATGATAGTGATGGGGATCAGGAAGAATTATCAGCAC------------------------TGGTGGAGAT
GGGGCATG---------ATGCTCCTTGGATTGTTGATGACATGTAATGCT------GAAGACCAATTGTG
GGTTACAGTTTATTATGGGGTACCTGTGTGGAAAGAAGCAACCACC---ACTCTATTTTGTGCATCAGAT
GCTAAAGCACAAGACCCAGAGGTACATAATGTCTGGGCCACACATGCCTGTGTACCTACAGACCCCAGCC
CACAAGAAGTAGTAATGGGAAATGTGACAGAACATTTTAACGTGTGGAAAAATAACATGGTAGACCAGAT
GCATGAGGATATAATCAGTTTATGGGATCAAAGCCTAAAGCCATGTGTAAAATTAACCCCACTCTGTGTT
ACTCTAAATTGCACTGAT------------TATACTGGGAATACTACCAAT---------ACTGGGAATG
CTACCAATACTAACAGTACTGTGAATGCTTCCAGTACC---TTGGAAGAGACGGGAATGAAAAACTGCTC
TTTCAATATAACCACA------AGCATAAAAGATAAAAGGTATCAAGACTATGCACTTTTTTATAAACTT
GATGTAGTAGCAATAAATAATGAT---------------------------------------AATGCTA
GCTATAGGTTGATAAATTGCAACACCTCAGTCATTACACAAGCTTGTCCAAAGGTATCCTTTGAGCCAAT
TCCTATACATTTTTGTGCCCCGGCTGGTTTTGCGATTCTAAAATGTAATAATAAAACATTCAATGGAAAA
GGACCATGTAAAAATGTCAGCACAGTACAATGTACACATGGAATTAAGCCAGTAGTGTCGACTCAACTGC
TGTTGAATGGCAGTATAGCAGAAGAAGAGGTAGTAATTAGATCTGAAAATTTCACAAACAATGTTAAAAC
CATAATAGTACAGCTGAACAAAACTGTAGAAATTAATTGTACAAGACCCAACAACAATACAAGAAAAAGT
ATACCTATGGGACCAGGGAGAGCATGGTATGCAACAGGAAACATAATAGGAGATATAAGACAAGCACATT
GTAACCTCAGTAGGGCACAATGGAATGACACTTTAAAAAAGGTGGTTGAAAAACTAACAGAAAAATATGG
T---AATAAA---ACAATAGCCTTTCGGCCACCCGTAGGAGGGGACCCGGAAATTATAATGCACACTTTT
AACTGTGGAGGAGAATTTTTCTACTGTAATACAACACAACTGTTTAATAGTACTTGG-------------
--AGTGGGGGACAGTCAAATGGA---ACTGAAGACAATAGCACC---------------AATATCAGACT
CCCATGCAGAATAAAGCAAATTATAAACATGTGGCAGCAAGTAGGAAAAGCAATGTATGCCCCTCCCATC
AGAGGACAAATTAGATGTTCATCAAATATTACAGGGCTGCTATTAATAAGAGATGGTGGT---AATAGTA
ACACCACGAACAACAGCAACACGGAGACCTTTAGACCTGGAGGAGGAAATATGAGGGATAATTGGAGAAG
TGAATTATATAAATATAAAGTAGTAAAAATTGAACCATTAGGAGTAGCACCCACCAAGGCAAGGAGAAGA
GTGGTGCAGAGAGAAAAAAGAGCAGTGGGA---ATAGGAGCTGTGTTCCTTGGGTTCTTGGGAGCAGCAG
GAAGCACTATGGGCGCAGCGTCAGTGGCGCTGACGGTACAGGCCAGACGATTATTGTCTGGTATAGTGCA
ACAGCAGAACAATTTGCTGAGGGCTATTGAGGCGCAACAGCATCTGTTGCAACTCACAGTCTGGGGCATC
AAGCAGCTCCAGGCAAGAATCCTGGCTGTGGAAAGATACCTAAAGGATCAACAGCTCCTAGGGATTTGGG
GTTGCTCTGGAAAACTCATTTGCACCACTAATGTGCCTTGGAACAGTAGTTGGAGT---AATAAATCTCT
AGATGACATTTGGGAAAACATGACCTGGATGCAGTGGGAAAAAGAAATTGACAACTACACACAGGAAATA
TACAATTTAATTGAAGTATCGCAGAACCAACAAGAAAAGAATGAACTAGAATTATTAAAATTGGATCAAT
GGGCAAGTTTGTGGAATTGGTTTGACATAACAAAATGGCTGTGGTATATAAAAATATTCATAATGATAGT
AGGAGGCTTGGTAGGTTTAAGAATAGTTTTTGCTGTACTTTCTATAGTAAATAGAGTTAGGCAGGGATAT
TCACCATTATCGTTTCAGACCCGCTTCCCAGCCCCGAGGGGACCCGACAGGCCCGAAGGAACCGAAGAAG
AAGGTGGAGAGCGAGGCAGAGACAGATCCATTCGATTAGTGGATGGATTCTTAGCACTCATCTGGGACGA
CTTGAGGAGCCTGTGCCTTTTCAGCTACCACCGCTTGAGAGACTTACTCTTGATTGTAACGAGGACTGTG
GAAATTCTGGGACGCAGGGGGTGGGAAATCCTCAAATATCTGTGGAACCTCCTCCTGTATTGGAGTCAGG
AACTAAAGAATAGTGCTGTTAGCTTGCTCAATGCCACAGCTATCACAGTAGCTGAGTGGACAGATAGGAT
TATAGAAATAGTACTAAGAATTTGTAGAGCTATCCGCAATATACCTACAAGAATAAGACAGGGCTTAGAA
AGGGCTTTACTA
>EU577668 
ATGATAGTGATGGGGATCAGGAAGAATTATCAGCAC------------------------TGGTGGAGAT
GGGGCATG---------ATGCTCCTTGGATTGTTGATGACATGTAATGCT------GAAGACCAATTGTG
GGTTACAGTTTATTATGGGGTACCTGTGTGGAAAGAAGCAACCACC---ACTCTATTTTGTGCATCAGAT
GCTAAAGCACAAGACCCAGAGGTACATAATGTCTGGGCCACACATGCCTGTGTACCTACAGACCCCAGCC
CACAAGAAGTAGTAATGGGAAATGTGACAGAACATTTTAACGTGTGGAAAAATAACATGGTAGACCAGAT
GCATGAGGATATAATCAGTTTATGGGATCAAAGCCTAAAGCCATGTGTAAAATTAACCCCACTCTGTGTT
ACTCTAAATTGCACTGAT------------TATACTGGGAATACTACCAAT---------ACTGGGAATG
CTACCAATACTAACAGTACTGTGAATGCTTCCAGTACC---TTGGAAGAGACGGGAATGAAAAACTGCTC
TTTCAATATAACCACA------AGCATAAAAGATAAAAGGTATCAAGACTATGCACTTTTTTATAAACTT
GATGTAGTAGCAATAAATAATGAT---------------------------------------AATGCTA
GCTATAGGTTGATAAATTGCAACACCTCAGTCATTACACAAGCTTGTCCAAAGGTATCCTTTGAGCCAAT
TCCTATACATTTTTGTGCCCCGGCTGGTTTTGCGATTCTAAAATGTAATAATAAAACATTCAATGGAAAA
GGACCATGTAAAAATGTCAGCACAGTACAATGTACACATGGAATTAAGCCAGTAGTGTCGACTCAACTGC
TGTTGAATGGCAGTATAGCAGAAGAAGAGGTAGTAATTAGATCTGAAAATTTCACAAACAATGCTAAAAC
CATAATAGTACAGCTGAACAAAACTGTAGAAATTAATTGTACAAGACCCAACAACAATACAAGAAAAAGT
ATACCTATGGGACCAGGGAGAGCATGGTATGCAACAGGAAACATAATAGGAGATATAAGACAAGCACATT
GTAACCTCAGTAGGGCACAATGGAATGACACTTTAAAAAAGGTGGTTGAAAAACTAACAGAAAAATATGG
T---AATAAA---ACAATAGCCTTTCGGCCACCCGTAGGAGGGGACCCGGAAATTATAATGCACACTTTT
AACTGTGGAGGAGAATTTTTCTACTGTAATACAACACAACTGTTTAATAGTACTTGG-------------
--AGTGGGGGACAGTCAAATGGA---ACTGAAGACAATAGCACC---------------AATATCAGACT
CCCATGCAGAATAAAGCAAATTATAAACATGTGGCAGGAAGTAGGAAAAGCAATGTATGCCCCTCCCATC
AGAGGACAAATTAGATGTTCATCAAATATTACAGGGCTGCTATTAATAAGAGATGGTGGT---AATAGTA
ACACCACGAACAACAGCAACACGGAGACCTTTAGACCTGGAGGAGGAAATATGAGGGATAATTGGAGAAG
TGAATTATATAAATATAAAGTAGTAAAAATTGAACCATTAGGAGTAGCACCCACCAAGGCAAGGAGAAGA
GTGGTGCAGAGAGAAAAAAGAGCAGTGGGA---ATAGGAGCTGTGTTCCTTGGGTTCTTGGGAGCAGCAG
GAAGCACTATGGGCGCAGCGTCAGTGGCGCTGACGGTACAGGCCAGACGATTATTGTCTGGTATAGTGCA
ACAGCAGAACAATTTGCTGAGGGCTATTGAGGCGCAACAGCATCTGTTGCAACTCACAGTCTGGGGCATC
AAGCAGCTCCAGGCAAGAATCCTGGCTGTGGAAAGATACCTAAAGGATCAACAGCTCCTAGGGATTTGGG
GTTGCTCTGGAAAACTCATTTGCACCACTAATGTGCCTTGGAACAGTAGTTGGAGT---AATAAATCTCT
AGATGACATTTGGGAAAACATGACCTGGATGCAGTGGGAAAAAGAAATTGACAACTACACACAGGAAATA
TACAATTTAATTGAAGTATCGCAGAACCAACAAGAAAAGAATGAACTAGAATTATTAAAATTGGATCAAT
GGGCAAGTTTGTGGAATTGGTTTGACATAACAAAATGGCTGTGGTATATAAAAATATTCATAATGATAGT
AGGAGGCTTGGTAGGTTTAAGAATAGTTTTTGCTGTACTTTCTATAGTAAATAGAGTTAGGCAGGGATAT
TCACCATTATCGTTTCAGACCCGCTTCCCAGCCCCGAGGGGACCCGACAGGCCCGAAGGAACCGAAGAAG
AAGGTGGAGAGCGAGGCAGAGACAGATCCATTCGATTAGTGGATGGATTCTTAGCACTCATCTGGGACGA
CTTGAGGAGCCTGTGCCTTTTCAGCTACCACCGCTTGAGAGACTTACTCTTGATTGTAACGAGGACTGTG
GAAATTCTGGGACGCAGGGGGTGGGAAATCCTCAAATATCTGTGGAACCTCCTCCTGTATTGGAGTCAGG
AACTAAAGAATAGTGCTGTTAGCTTGCTCAATGCCACAGCTATCACAGTAGCTGAGTGGACAGATAGGAT
TATAGAAATAGTACTAAGAATTTGTAGAGCTATCCGCAATATACCTACAAGAATAAGACAGGGCTTAGAA
AGGGCTTTACTA
>EU577662 
ATGATAGTGATGGGGATCAGGAAGAATTATCAGCAC------------------------TGGTGGAGAT
GGGGCATG---------ATGCTCCTTGGATTGTTGATGACATGTAATGCT------GAAGACCAATTGTG
GGTTACAGTTTATTATGGGGTACCTGTGTGGAAAGAAGCAACCACC---ACTCTATTTTGTGCATCAGAT
GCTAAAGCACAAGACCCAGAGGTACATAATGTCTGGGCCACACATGCCTGTGTACCTACAGACCCCAGCC
CACAAGAAGTAGTAATGGGAAATGTGACAGAACATTTTAACGTGTGGAAAAATAACATGGTAGACCAGAT
GCATGAGGATATAATCAGTTTATGGGATCAAAGCCTAAAGCCATGTGTAAAATTAACCCCACTCTGTGTT
ACTCTAAATTGCACTGAT------------TATACTGGGAATACTACCAAT---------ACTGGGAATG
CTACCAATACTAACAGTACTGTGAATGCTTCCAGTACC---TTGGAAGAGACGGGAATGAAAAACTGCTC
TTTCAATATAACCACA------AGCATAAAAGATAAAAGGTATCAAGACTATGCACTTTTTTATAAACTT
GATGTAGTAGCAATAAATAATGAT---------------------------------------AATGCTA
GCTATAGGTTGATAAATTGCAACACCTCAGTCATTACACAAGCTTGTCCAAAGGTATCCTTTGAGCCAAT
TCCTATACATTTTTGTGCCCCGGCTGGTTTTGCGATTCTAAAATGTAATAATAAAACATTCAATGGAAAA
GGACCATGTAAAAATGTCAGCACAGTACAATGTACACATGGAATTAAGCCAGTAGTGTCGACTCAACTGC
TGTTGAATGGCAGTATAGCAGAAGAAGAGGTAGTAATTAGATCTGAAAATTTCACAAACAATGTTAAAAC
CATAATAGTACAGCTGAACAAAACTGTAGAAATTAATTGTACAAGACCCAACAACAATACAAGAAAAAGT
ATACCTATGGGACCAGGGAGAGCATGGTATGCAACAGGAAACATAATAGGAGATATAAGACAAGCACATT
GTAACCTCAGTAGGGCACAATGGAATGACACTTTAAAAAAGGTGGTTGAAAAACTAACAGAAAAATATGG
T---AATAAA---ACAATAGCCTTTCGGCCACCCGTAGGAGGGGACCCGGAAATTATAATGCACACTTTT
AACTGTGGAGGAGAATTTTTCTACTGTAATACAAAACAACTGTTTAATAGTACTTGG-------------
--AGTGGGGGACAGTCAAATGGA---ACTGAAGACAATAGCACC---------------AATATCAGACT
CCCATGCAGAATAAAGCAAATTATAAACATGTGGCAGGAAGTAGGAAAAGCAATGTATGCCCCTCCCATC
AGAGGACAAATTAGATGTTCATCAAATATTACAGGGCTGCTATTAATAAGAGATGGTGGT---AATAGTA
ACACCACGAACAACAGCAACACGGAGACCTTTAGACCTGGAGGAGGAAATATGAGGGATAATTGGAGAAG
TGAATTATATAAATATAAAGTAGTAAAAATTGAACCATTAGGAGTAGCACCCACCAAGGCAAGGAGAAGA
GTGGTGCAGAGAGAAAAAAGAGCAGTGGGA---ATAGGAGCTGTGTTCCTTGGGTTCTTGGGAGCAGCAG
GAAGCACTATGGGCGCAGCGTCAGTGGCGCTGACGGTACAGGCCAGACGATTATTGTCTGGTATAGTGCA
ACAGCAGAACAATTTGCTGAGGGCTATTGAGGCGCAACAGCATCTGTTGCAACTCACAGTCTGGGGCATC
AAGCAGCTCCAGGCAAGAATCCTGGCTGTGGAAAGATACCTAAAGGATCAACAGCTCCTAGGGATTTGGG
GTTGCTCTGGAAAACTCATTTGCACCACTAATGTGCCTTGGAACAGTAGTTGGAGT---AATAAATCTCT
AGATGACATTTGGGAAAACATGACCTGGATGCAGTGGGAAAAAGAAATTGACAACTACACACAGGAAATA
TACAATTTAATTGAAGTATCGCAGAACCAACAAGAAAAGAATGAACTAGAATTATTAAAATTGGATCAAT
GGGCAAGTTTGTGGAATTGGTTTGACATAACAAAATGGCTGTGGTATATAAAAATATTCATAATGATAGT
AGGAGGCTTGGTAGGTTTAAGAATAGTTTTTGCTGTACTTTCTATAGTAAATAGAGTTAGGCAGGGATAT
TCACCATTATCGTTTCAGACCCGCTTCCCAGCCCCGAGGGGACCCGACAGGCCCGAAGGAACCGAAGAAG
AAGGTGGAGAGCGAGGCAGAGACAGATCCATTCGATTAGTGGATGGATTCTTAGCACTCATCTGGGACGA
CTTGAGGAGCCTGTGCCTTTTCAGCTACCACCGCTTGAGAGACTTACTCTTGATTGTAACGAGGACTGTG
GAAATTCTGGGACGCAGGGGGTGGGAAATCCTCAAATATCTGTGGAACCTCCTCCTGTATTGGAGTCAGG
AACTAAAGAATAGTGCTGTTAGCTTGCTCAATGCCACAGCTATCACAGTAGCTGAGTGGACAGATAGGAT
TATAGAAATAGTACTAAGAATTTGTAGAGCTATCCGCAATATACCTACAAGAATAAGACAGGGCTTAGAA
AGGGCTTTACTA
>EU577652 
ATGATAGTGATGGGGATCAGGAAGAATTATCAGCAC------------------------TGGTGGAGAT
GGGGCATG---------ATGCTCCTTGGATTGTTGATGACATGTAATGCT------GAAGACCAATTGTG
GGTTACAGTTTATTATGGGGTACCTGTGTGGAAAGAAGCAACCACC---ACTCTATTTTGTGCATCAGAT
GCTAAAGCACAAGACCCAGAGGTACATAATGTCTGGGCCACACATGCCTGTGTACCTACAGACCCCAGCC
CACAAGAAGTAGTAATGGGAAATGTGACAGAACATTTTAACGTGTGGAAAAATAACATGGTAGACCAGAT
GCATGAGGATATAATCAGTTTATGGGATCAAAGCCTAAAGCCATGTGTAAAATTAACCCCACTCTGTGTT
ACTCTAAATTGCACTGAT------------TATACTGGGAATACTACCAAT---------ACTGGGAATG
CTACCAATACTAACAGTACTGTGAATGCTTCCAATACC---TTGGAAGAGACGGGAATGAAAAACTGCTC
TTTCAATATAACCACA------AGCATAAAAGATAAAAGGTATCAAGACTATGCACTTTTTTATAAACTT
GATGTAGTAGCAATAAATAATGAT---------------------------------------AATGCTA
GCTATAGGTTGATAAATTGCAACACCTCAGTCATTACACAAGCTTGTCCAAAGGTATCCTTTGAGCCAAT
TCCTATACATTTTTGTGCCCCGGCTGGTTTTGCGATTCTAAAATGTAATAATAAAACATTCAATGGAAAA
GGACCATGTAAAAATGTCAGCACAGTACAATGTACACATGGAATTAAGCCAGTAGTGTCGACTCAACTGC
TGTTGAATGGCAGTATAGCAGAAGAAGAGGTAGTAATTAGATCTGAAAATTTCACAAACAATGTTAAAAC
CATAATAGTACAGCTGAACAAAACTGTAGAAATTAATTGTACAAGACCCAACAACAATACAAGAAAAAGT
ATACCTATGGGACCAGGGAGAGCATGGTATGCAACAGGAAACATAATAGGAGATATAAGACAAGCACATT
GTAACCTCAGTAGGGCACAATGGAATGACACTTTAAAAAAGGTGGTTGAAAAACTAACAGAAAAATATGG
T---AATAAA---ACAATAGCCTTTCGGCCACCCGTAGGAGGGGACCCGGAAATTATAATGCACACTTTT
AACTGTGGAGGAGAATTTTTCTACTGTAATACAACACAACTGTTTAATAGTACTTGG-------------
--AGTGGGGGACAGTCAAATGGA---ACTGAAGACAATAGCACC---------------AATATCAGACT
CCCATGCAGAATAAAGCAAATTATAAACATGTGGCAGGAAGTAGGAAAAGCAATGTATGCCCCTCCCATC
AGAGGACAAATTAGATGTTCATCAAATATTACAGGGCTGCTATTAATAAGAGATGGTGGT---AATAGTA
ACACCACGAACAACAGCAACACGGAGACCTTTAGACCTGGAGGAGGAAATATGAGGGATAATTGGAGAAG
TGAATTATATAAATATAAAGTAGTAAAAATTGAACCATTAGGAGTAGCACCCACCAAGGCAAGGAGAAGA
GTGGTGCAGAGAGAAAAAAGAGCAGTGGGA---ATAGGAGCTGTGTTCCTTGGGTTCTTGGGAGCAGCAG
GAAGCACTATGGGCGCAGCGTCAGTGGCGCTGACGGTACAGGCCAGACGATTATTGTCTGGTATAGTGCA
ACAGCAGAACAATTTGCTGAGGGCTATTGAGGCGCAACAGCATCTGTTGCAACTCACAGTCTGGGGCATC
AAGCAGCTCCAGGCAAGAATCCTGGCTGTGGAAAGATACCTAAAGGATCAACAGCTCCTAGGGATTTGGG
GTTGCTCTGGAAAACTCATTTGCACCACTAATGTGCCTTGGAACAGTAGTTGGAGT---AATAAATCTCT
AGATGACATTTGGGAAAACATGACCTGGATGCAGTGGGAAAAAGAAATTGACAACTACACACAGGAAATA
TACAATTTAATTGAAGTATCGCAGAACCAACAAGAAAAGAATGAACTAGAATTATTAAAATTGGATCAAT
GGGCAAGTTTGTGGAATTGGTTTGACATAACAAAATGGCTGTGGTATATAAAAATATTCATAATGATAGT
AGGAGGCTTGGTAGGTTTAAGAATAGTTTTTGCTGTACTTTCTATAGTAAATAGAGTTAGGCAGGGATAT
TCACCATTATCGTTTCAGACCCGCTTCCCAGCCCCGAGGGGACCCGACAGGCCCGAAGGAACCGAAGAAG
AAGGTGGAGAGCGAGGCAGAGACAGATCCATTCGATTAGTGGATGGATTCTTAGCACTCATCTGGGACGA
CTTGAGGAGCCTGTGCCTTTTCAGCTACCACCGCTTGAGAGACTTACTCTTGATTGTAACGAGGACTGTG
GAAATTCTGGGACGCAGGGGGTGGGAAATCCTCAAATATCTGTGGAACCTCCTCCTGTATTGGAGTCAGG
AACTAAAGAATAGTGCTGTTAGCTTGCTCAATGCCACAGCTATCACAGTAGCTGAGTGGACAGATAGGAT
TATAGAAATAGTACTAAGAATTTGTAGAGCTATCCGCAATATACCTACAAGAATAAGACAGGGCTTAGAA
AGGGCTTTACTA
>EU577648 
ATGATAGTGATGGGGATCAGGAAGAATTATCAGCAC------------------------TGGTGGAGAT
GGGGCATG---------ATGCTCCTTGGATTGTTGATGACATGTAATGCT------GAAGACCAATTGTG
GGTTACAGTTTATTATGGGGTACCTGTGTGGAAAGAAGCAACCACC---ACTCTATTTTGTGCATCAGAT
GCTAAAGCACAAGACCCAGAGGTACATAATGTCTGGGCCACACATGCCTGTGTACCTACAGACCCCAGCC
CACAAGAAGTAGTAATGGGAAATGTGACAGAACATTTTAACGTGTGGAAAAATAACATGGTAGACCAGAT
GCATGAGGATATAATCAGTTTATGGGATCAAAGCCTAAAGCCATGTGTAAAATTAACCCCACTCTGTGTT
ACTCTAAATTGCACTGAT------------TATACTGGGAATACTACCAAT---------ACTGGGAATG
CTACCAATACTAACAGTACTGTGAATGCTTCCAGTACC---TTGGAAGAGACGGGAATGAAAAACTGCTC
TTTCAATATAACCACA------AGCATAAAAGATAAAAGGTATCAAGACTATGCACTTTTTTATAAACTT
GATGTAGTAGCAATAAATAATGAT---------------------------------------AATGCTA
GCTATAGGTTGATAAATTGCAACACCTCAGTCATTACACAAGCTTGTCCAAAGGTATCCTTTGAGCCAAT
TCCTATACATTTTTGTGCCCCGGCTGGTTTTGCGATTCTAAAATGTAATAATAAAACATTCAATGGAAAA
GGACCATGTAAAAATGTCAGCACAGTACAATGTACACATGGAATTAAGCCAGTAGTGTCGACTCAACTGC
TGTTGAATGGCAGTATAGCAGAAGAAGAGGTAGTAATTAGATCTGAAAATTTCACAAACAATGTTAAAAC
CATAATAGTACAGCTGAACAAAACTGTAGAAATTAATTGTACAAGACCCAACAACAATACAAGAAAAAGT
ATACCTATGGGACCAGGGAGAGCATGGTATGCAACAGGAAACATAATAGGAGATATAAGACAAGCACATT
GTAACCTCAGTAGGGCACAATGGAATGACACTTTAAAAAAGGTGGTTGAAAAACTAACAGAAAAATATGG
T---AATAAA---ACAATAGCCTTTCGGCCACCCGTAGGAGGGGACCCGGAAATTATAATGCACACTTTT
AACTGTGGAGGAGAATTTTTCTACTGTAATACAACACAACTGTTTAATAGTACTTGG-------------
--AGTGGGGGACAGTCAAATGGA---ACTGAAGACAATAGCACC---------------AATATCAGACT
CCCATGCAGAATAAAGCAAATTATAAACATGTGGCAGGAAGTAGGAAAAGCAATGTATGCCCCTCCCATC
AGAGGACAAATTAGATGTTCATCAAATATTACAGGGCTGCTATTAATAAGAGATGGTGGT---AATAGTA
ACACCACGAACAACAGCAACACGGAGACCTTTAGACCTGGAGGAGGAAATATGAGGGATAATTGGAGAAG
TGAATTATATAAATATAAAGTAGTAAAAATTGAACCATTAGGAGTAGCACCCACCAAGGCAAGGAGAAGA
GTGGTGCAGAGAGAAAAAAGAGCAGTGGGA---ATAGGAGCTGTGTTCCTTGGGTTCTTGGGAGCAGCAG
GAAGCACTATGGGCGCAGCGTCAGTGGCGCTGACGGTACAGGCCAGACGATTATTGTCTGGTATAGTGCA
ACAGCAGAACAATTTGCTGAGGGCTATTGAGGCGCAACAGCATCTGTTGCAACTCACAGTCTGGGGCATC
AAGCAGCTCCAGGCAAGAATCCTGGCTGTGGAAAGATACCTAAAGGATCAACAGCTCCTAGGGATTTGGG
GTTGCTCTGGAAAACTCATTTGCACCACTAATGTGCCTTGGAACAGTAATTGGAGT---AATAAATCTCT
AGATGACATTTGGGAAAACATGACCTGGATGCAGTGGGAAAAAGAAATTGACAACTACACACAGGAAATA
TACAATTTAATTGAAGTATCGCAGAACCAACAAGAAAAGAATGAACTAGAATTATTAAAATTGGATCAAT
GGGCAAGTTTGTGGAATTGGTTTGACATAACAAAATGGCTGTGGTATATAAAAATATTCATAATGATAGT
AGGAGGCTTGGTAGGTTTAAGAATAGTTTTTGCTGTACTTTCTATAGTAAATAGAGTTAGGCAGGGATAT
TCACCATTATCGTTTCAGACCCGCTTCCCAGCCCCGAGGGGACCCGACAGGCCCGAAGGAACCGAAGAAG
AAGGTGGAGAGCGAGGCAGAGACAGATCCATTCGATTAGTGGATGGATTCTTAGCACTCATCTGGGACGA
CTTGAGGAGCCTGTGCCTTTTCAGCTACCACCGCTTGAGAGACTTACTCTTGATTGTAACGAGGACTGTG
GAAATTCTGGGACGCAGGGGGTGGGAAATCCTCAAATATCTGTGGAACCTCCTCCTGTATTGGAGTCAGG
AACTAAAGAATAGTGCTGTTAGCTTGCTCAATGCCACAGCTATCACAGTAGCTGAGTGGACAGATAGGAT
TATAGAAATAGTACTAAGAATTTGTAGAGCTATCCGCAATATACCTACAAGAATAAGACAGGGCTTAGAA
AGGGCTTTACTA
>EU577667 
ATGATAGTGATGGGGATCAGGAAGAATTATCAGCAC------------------------TGGTGGAGAT
GGGGCATG---------ATGCTCCTTGGATTGTTGATGACATGTAATGCT------GAAGACCAATTGTG
GGTTACAGTTTATTATGGGGTACCTGTGTGGAAAGAAGCAACCACC---ACTCTATTTTGTGCATCAGAT
GCTAAAGCACAAGACCCAGAGGTACATAATGTCTGGGCCACACATGCCTGTGTACCTACAGACCCCAGCC
CACAAGAAGTAGTAATGGGAAATGTGACAGAACATTTTAACGTGTGGAAAAATAACATGGTAGACCAGAT
GCATGAGGATATAATCAGTTTATGGGATCAAAGCCTAAAGCCATGTGTAAAATTAACCCCACTCTGTGTT
ACTCTAAATTGCACTGAT------------TATACTGGGAATACTACCAAT---------ACTGGGAATG
CTACCAATACTAACAGTACTGTGAATGCTTCCAGTACC---TTGGAAGAGACGGGAATGAAAAACTGCTC
TTTCAATATAACCACA------AGCATAAAAGATAAAAGGTATCAAGACTATGCACTTTTTTATAAACTT
GATGTAGTAGCAATAAATAATGAT---------------------------------------AATGCTA
GCTATAGGTTGATAAATTGCAACACCTCAGTCATTACACAAGCTTGTCCAAAGGTATCCTTTGAGCCAAT
TCCTATACATTTTTGTGCCCCGGCTGGTTTTGCGATTCTAAAATGTAATAATAAAACATTCAATGGAAAA
GGACCATGTAAAAATGTCAGCACAGTACAATGTACACATGGAATTAAGCCAGTAGTGTCGACTCAACTGC
TGTTGAATGGCAGTATAGCAGAAGAAGAGGTAGTAATTAGATCTGAAAATTTCACAAACAATGTTAAAAC
CATAATAGTACAGCTGAACAAAACTGTAGAAATTAATTGTACAAGACCCAACAACAATACAAGAAAAAGT
ATACCTATGGGACCAGGGAGAGCATGGTATGCAACAGGAAACATAATAGGAGATATAAGACAAGCACATT
GTAACCTCAGTAGGGCACAATGGAATGACACTTTAAAAAAGGTGGTTGAAAAACTAACAGAAAAATATGG
T---AATAAA---ACAATAGCCTTTCGGCCACCCGTAGGAGGGGACCCGGAAATTATAATGCACACTTTT
AACTGTGGAGGAGAATTTTTCTACTGTAGTACAACACAACTGTTTAATAGTACTTGG-------------
--AGTGGGGGACAGTCAAATGGA---ACTGAAGACAATAGCACC---------------AATATCAGACT
CCCATGCAGAATAAAGCAAATTATAAACATGTGGCAGGAAGTAGGAAAAGCAATGTATGCCCCTCCCATC
AGAGGACAAATTAGATGTTCATCAAATATTACAGGGCTGCTATTAATAAGAGATGGTGGT---AATAGTA
ACACCACGAACAACAGCAACACGGAGACCTTTAGACCTGGAGGAGGAAATATGAGGGATAATTGGAGAAG
TGAATTATATAAATATAAAGTAGTAAAAATTGAACCATTAGGAGTAGCACCCACCAAGGCAAGGAGAAGA
GTGGTGCAGAGAGAAAAAAGAGCAGTGGGA---ATAGGAGCTGTGTTCCTTGGGTTCTTGGGAGCAGCAG
GAAGCACTATGGGCGCAGCGTCAGTGGCGCTGACGGTACAGGCCAGACGATTATTGTCTGGTATAGTGCA
ACAGCAGAACAATTTGCTGAGGGCTATTGAGGCGCAACAGCATCTGTTGCAACTCACAGTCTGGGGCATC
AAGCAGCTCCAGGCAAGAATCCTGGCTGTGGAAAGATACCTAAAGGATCAACAGCTCCTAGGGATTTGGG
GTTGCTCTGGAAAACTCATTTGCACCACTAATGTGCCTTGGAACAGTAGTTGGAGT---AATAAATCTCT
AGATGACATTTGGGAAAACATGACCTGGATGCAGTGGGAAAAAGAAATTGACAACTACACACAGGAAATA
TACAATTTAATTGAAGTATCGCAGAACCAACAAGAAAAGAATGAACTAGAATTATTAAAATTGGATCAAT
GGGCAAGTTTGTGGAATTGGTTTGACATAACAAAATGGCTGTGGTATATAAAAATATTCATAATGATAGT
AGGAGGCTTGGTAGGTTTAAGAATAGTTTTTGCTGTACTTTCTATAGTAAATAGAGTTAGGCAGGGATAT
TCACCATTATCGTTTCAGACCCGCTTCCCAGCCCCGAGGGGACCCGACAGGCCCGAAGGAACCGAAGAAG
AAGGTGGAGAGCGAGGCAGAGACAGATCCATTCGATTAGTGGATGGATTCTTAGCACTCATCTGGGACGA
CTTGAGGAGCCTGTGCCTTTTCAGCTACCACCGCTTGAGAGACTTACTCTTGATTGTAACGAGGACTGTG
GAAATTCTGGGACGCAGGGGGTGGGAAATCCTCAAATATCTGTGGAACCTCCTCCTGTATTGGAGTCAGG
AACTAAAGAATAGTGCTGTTAGCTTGCTCAATGCCACAGCTATCACAGTAGCTGAGTGGACAGATAGGAT
TATAGAAATAGTACTAAGAATTTGTAGAGCTATCCGCAATATACCTACAAGAATAAGACAGGGCTTAGAA
AGGGCTTTACTA
>EU577673 
ATGATAGTGATGGGGATCAGGAAGAATTATCAGCAC------------------------TGGTGGAGAT
GGGGCATG---------ATGCTCCTTGGATTGTTGATGACATGTAATGCT------GAAGACCAATTGTG
GGTTACAGTTTATTATGGGGTACCTGTGTGGAAAGAAGCAACCACC---ACTCTATTTTGTGCATCAGAT
GCTAAAGCACAAGACCCAGAGGTACATAATGTCTGGGCCACACATGCCTGTGTACCTACAGACCCCAGCC
CACAAGAAGTAGTAATGGGAAATGTGACAGAACATTTTAACGTGTGGAAAAATAACATGGTAGACCAGAT
GCATGAGGATATAATCAGTTTATGGGATCAAAGCCTAAAGCCATGTGTAAAATTAACCCCACTCTGTGTT
ACTCTAAATTGCACTGAT------------TATACTGGGAATACTACCAAT---------ACTGGGAATG
CTACCAATACTAACAGTACTGTGAATGCTTCCAGTACC---TTGGAAGAGACGGGAATGAAAAACTGCTC
TTTCAATATAACCACA------AGCATAAAAGATAAAAGGTATCAAGACTATGCACTTTTTTATAAACTT
GATGTAGTAGCAATAAATAATGAT---------------------------------------AATGCTA
GCTATAGGTTGATAAATTGCAACACCTCAGTCATTACACAAGCTTGTCCAAAGGTATCCTTTGAGCCAAT
TCCTATACATTTTTGTGCCCCGGCTGGTTTTGCGATTCTAAAATGTAATAATAAAACATTCAATGGAAAA
GGACCATGTAAAAATGTCAGCACAGTACAATGTACACATGGAATTAAGCCAGTAGTGTCGACTCAACTGC
TGTTGAATGGCAGTATAGCAGAAGAAGAGGTAGTAATTAGATCTGAAAATTTCACAAACAATGTTAAAAC
CATAATAGTACAGCTGAACAAAACTGTAGAAATTAATTGTACAAGACCCAACAACAATACAAGAAAAAGT
ATACCTATGGGACCAGGGAGAGCATGGTATGCAACAGGAAACATAATAGGAGATATAAGACAAGCACATT
GTAACCTCAGTAGGGCACAATGGAATGACACTTTAAAAAAGGTGGTTGAAAAACTAACAGAAAAATATGG
T---AATAAA---ACAATAGCCTTTCGGCCACCCGTAGGAGGGGACCCGGAAATTATAATGCACACTTTT
AACTGTGGAGGAGAATTTTTCTACTGTAATACAACACAACTGTTTAATAGTACTTGG-------------
--AGTGGGGGACAGTCAAATGGA---ACTGAAGACAATAGCACC---------------AATATCAGACT
CCCATGCAGAATAAAGCAAATTATAAACATGTGGCAGGAAGTAGGAAAAGCAATGTATGCCCCTCCCATC
AGAGGACAAATTAGATGTTCATCAAATATTACAGGGCTGCTATTAATAAGAGATGGTGGT---AATAGTA
ACACCACGAACAACAGCAACACGGAGACCTTTAGACCTGGAGGAGGAAATATGAGGGATAATTGGAGAAG
TGAATTATATAAATATAAAGTAGTAAAAATTGAACCATTAGGAGTAGCACCCACCAAGGCAAGGAGAAGA
GTGGTGCAGAGAGAAAAAAGAGCAGTGGGA---ATAGGAGCTGTGTTCCTTGGGTTCTTGGGAGCAGCAG
GAAGCACTATGGGCGCAGCGTCAGTGGCGCTGACGGTACAGGCCAGACGATTATTGTCTGGTATAGTGCA
ACAGCAGAACAATTTGCTGAGGGCTATTGAGGCGCAACAGCATCTGTTGCAACTCACAGTCTGGGGCATC
AAGCAGCTCCAGGCAAGAATCCTGGCTGTGGAAAGATACCTAAAGGATCAACAGCTCCTAGGGATTTGGG
GTTGCTCTGGAAAACTCATTTGCACCACTAATGTGCCTTGGAACAGTAGTTGGAGT---AATAAATCTCT
AGATGACATTTGGGAAAACATGACCTGGATGCAGTGGGAAAAAGAAATTGACAACTACACACAGGAAATA
TACAATTTAATTGAAGTATCGCAGAACCAACAAGAAAAGAATGAACTAGAATTATTAAAATTGGATCAAT
GGGCAAGTTTGTGGAATTGGTTTGACATAACAAAATGGCTGTGGTATATAAAAATATTCATAATGATAGT
AGGAGGCTTGGTAGGTTTAAGAATAGTTTTTGCTGTACTTTCTATAGTAAATAGAGTTAGGCAGGGATAT
TCACCATTATCGTTTCAGACCCGCTTCCCAGCCCCGAGGGGACCCGACAGGCCCGAAGGAACCGAAGAAG
AAGGTGGAGAGCGAGGCAGAGACAGATCCATTCGATTAGTGGATGGATTCTTAGCACTCATCTGGGACGA
CTTGAGGAGCCTGTGCCTTTTCAGCTACCACCGCTTGAGAGACTTACTCTTGATTGTAACGAGGACTGTG
GAAATTCTGGGACGCAGGGGGTGGGAAATCCTCAAATATCTGTGGAACCTCCTCCTGTATTGGAGTCAGG
AACTAAAGAATAGTGCTGTTAGCTTGCTCAATGCCACAGCTATCACAGTAGCTGAGTGGACAGATAGGAT
TATAGAAATAGTACTAAGAATTTGTAGAGCTATCCGCAATATACCTACAAGAATAAGACAGGGCTTAGAA
AGGGCTTTACTA
>EU577671 
ATGATAGTGATGGGGATCAGGAAGAATTATCAGCAC------------------------TGGTGGAGAT
GGGGCATG---------ATGCTCCTTGGATTGTTGATGACATGTAATGCT------GAAGACCAATTGTG
GGTTACAGTTTATTATGGGGTACCTGTGTGGAAAGAAGCAACCACC---ACTCTATTTTGTGCATCAGAT
GCTAAAGCACAAGACCCAGAGGTACATAATGTCTGGGCCACACATGCCTGTGTACCTACAGACCCCAGCC
CACAAGAAGTAGTAATGGGAAATGTGACAGAACATTTTAACGTGTGGAAAAATAACATGGTAGACCAGAT
GCATGAGGATATAATCAGTTTATGGGATCAAAGCCTAAAGCCATGTGTAAAATTAACCCCACTCTGTGTT
ACTCTAAATTGCACTGAT------------TATACTGGGAATACTACCAAT---------ACTGGGAATG
CTACCAATACTAACAGTACTGTCAATGCTTCCAGTACC---TTGGAAGAGACGGGAATGAAAAACTGCTC
TTTCAATATAACCACA------AGCATAAAAGATAAAAGGTATCAAGACTATGCACTTTTTTATAAACTT
GATGTAGTAGCAATAAATAATGAT---------------------------------------AATGCTA
GCTATAGGTTGATAAATTGCAACACCTCAGTCATTACACAAGCTTGTCCAAAGGTATCCTTTGAGCCAAT
TCCTATACATTTTTGTGCCCCGGCTGGTTTTGCGATTCTAAAATGTAATAATAAAACATTCAATGGAAAA
GGACCATGTAAAAATGTCAGCACAGTACAATGTACACATGGAATTAAGCCAGTAGTGTCGACTCAACTGC
TGTTGAATGGCAGTATAGCAGAAGAAGAGGTAGTAATTAGATCTGAAAATTTCACAAACAATGTTAAAAC
CATAATAGTACAGCTGAACAAAACTGTAGAAATTAATTGTACAAGACCCAACAACAATACAAGAAAAAGT
ATACCTATGGGACCAGGGAGAGCATGGTATGCAACAGGAAACATAATAGGAGATATAAGACAAGCACATT
GTAACCTCAGTAGGGCACAATGGAATGACACTTTAAAAAAGGTGGTTGAAAAACTAACAGAAAAATATGG
T---AATAAA---ACAATAGCCTTTCGGCCACCCGTAGGAGGGGACCCGGAAATTATAATGCACACTTTT
AACTGTGGAGGAGAATTTTTCTACTGTAATACAACACAACTGTTTAATAGTACTTGG-------------
--AGTGGGGGACAGTCAAATGGA---ACTGAAGACAATAGCACC---------------AATATCAGACT
CCCATGCAGAATAAAGCAAATTATAAACATGTGGCAGGAAGTAGGAAAAGCAATGTATGCCCCTCCCATC
AGAGGACAAATTAGATGTTCATCAAATATTACAGGGCTGCTATTAATAAGAGATGGTGGT---AATAGTA
ACACCACGAACAACAGCAACACGGAGACCTTTAGACCTGGAGGAGGAAATATGAGGGATAATTGGAGAAG
TGAATTATATAAATATAAAGTAGTAAAAATTGAACCATTAGGAGTAGCACCCACCAAGGCAAGGAGAAGA
GTGGTGCAGAGAGAAAAAAGAGCAGTGGGA---ATAGGAGCTGTGTTCCTTGGGTTCTTGGGAGCAGCAG
GAAGCACTATGGGCGCAGCGTCAGTGGCGCTGACGGTACAGGCCAGACGATTATTGTCTGGTATAGTGCA
ACAGCAGAACAATTTGCTGAGGGCTATTGAGGCGCAACAGCATCTGTTGCAACTCACAGTCTGGGGCATC
AAGCAGCTCCAGGCAAGAATCCTGGCTGTGGAAAGATACCTAAAGGATCAACAGCTCCTAGGGATTTGGG
GTTGCTCTGGAAAACTCATTTGCACCACTAATGTGCCTTGGAACAGTAGTTGGAGT---AATAAATCTCT
AGATGACATTTGGGAAAACATGACCTGGATGCAGTGGGAAAAAGAAATTGACAACTACACACAGGAAATA
TACAATTTAATTGAAGTATCGCAGAACCAACAAGAAAAGAATGAACTAGAATTATTAAAATTGGATCAAT
GGGCAAGTTTGTGGAATTGGTTTGACATAACAAAATGGCTGTGGTATATAAAAATATTCATAATGATAGT
AGGAGGCTTGGTAGGTTTAAGAATAGTTTTTGCTGTACTTTCTATAGTAAATAGAGTTAGGCAGGGATAT
TCACCATTATCGTTTCAGACCCGCTTCCCAGCCCCGAGGGGACCCGACAGGCCCGAAGGAACCGAAGAAG
AAGGTGGAGAGCGAGGCAGAGACAGATCCATTCGATTAGTGGATGGATTCTTAGCACTCATCTGGGACGA
CTTGAGGAGCCTGTGCCTTTTCAGCTACCACCGCTTGAGAGACTTACTCTTGATTGTAACGAGGACTGTG
GAAATTCTGGGACGCAGGGGGTGGGAAATCCTCAAATATCTGTGGAACCTCCTCCTGTATTGGAGTCAGG
AACTAAAGAATAGTGCTGTTAGCTTGCTCAATGCCACAGCTATCACAGTAGCTGAGTGGACAGATAGGAT
TATAGAAATAGTACTAAGAATTTGTAGAGCTATCCGCAATATACCTACAAGAATAAGACAGGGCTTAGAA
AGGGCTTTACTA
>EU577657 
ATGATAGTGATGGGGATCAGGAAGAATTATCAGCAC------------------------TGGTGGAGAT
GGGGCATG---------ATGCTCCTTGGATTGTTGATGACATGTAATGCT------GAAGACCAATTGTG
GGTTACAGTTTATTATGGGGTACCTGTGTGGAAAGAAGCAACCACC---ACTCTATTTTGTGCATCAGAT
GCTAAAGCACAAGACCCAGAGGTACATAATGTCTGGGCCACACATGCCTGTGTACCTACAGACCCCAGCC
CACAAGAAGTAGTAATGGGAAATGTGACAGAACATTTTAACGTGTGGAAAAATAACATGGTAGACCAGAT
GCATGAGGATATAATCAGTTTATGGGATCAAAGCCTAAAGCCATGTGTAAAATTAACCCCACTCTGTGTT
ACTCTAAATTGCACTGAT------------TATACTGGGAATACTACCAAT---------ACTGGGAATG
CTACCAATACTAACAGTACTGTGAATGCTTCCAGTACC---TTGGAAGAGACGGGAATGAAAAACTGCTC
TTTCAATATAACCACA------AGCATAAAAGATAAAAGGTATCAAGACTATGCACTTTTTTATAAACTT
GATGTAGTAGCAATAAATAATGAT---------------------------------------AATGCTA
GCTATAGGTTGATAAATTGCAACACCTCAGTCATTACACAAGCTTGTCCAAAGGTATCCTTTGAGCCAAT
TCCTATACATTTTTGTGCCCCGGCTGGTTTTGCGATTCTAAAATGTAATAATAAAACATTCAATGGAAAA
GGACCATGTAAAAATGTCAGCACAGTACAATGTACGCATGGAATTAAGCCAGTAGTGTCGACTCAACTGC
TGTTGAATGGCAGTATAGCAGAAGAAGAGGTAGTAATTAGATCTGAAAATTTCACAAACAATGTTAAAAC
CATAATAGTACAGCTGAACAAAACTGTAGAAATTAATTGTACAAGACCCAACAACAATACAAGAAAAAGT
ATACCTATGGGACCAGGGAGAGCATGGTATGCAACAGGAAACATAATAGGAGATATAAGACAAGCACATT
GTAACCTCAGTAGGGCACAATGGAATGACACTTTAAAAAAGGTGGTTGAAAAACTAACAGAAAAATATGG
T---AATAAA---ACAATAGCCTTTCGGCCACCCGTAGGAGGGGACCCGGAAATTATAATGCACACTTTT
AACTGTGGAGGAGAATTTTTCTACTGTAATACAACACAACTGTTTAATAGTACTTGG-------------
--AGTGGGGGACAGTCAAATGGA---ACTGAAGACAATAGCACC---------------AATATCAGACT
CCCATGCAGAATAAAGCAAATTATAAACATGTGGCAGGAAGTAGGAAAAGCAATGTATGCCCCTCCCATC
AGAGGACAAATTAGATGTTCATCAAATATTACAGGGCTGCTATTAATAAGAGATGGTGGT---AATAGTA
ACACCACGAACAACAGCAACACGGAGACCTTTAGACCTGGAGGAGGAAATATGAGGGATAATTGGAGAAG
TGAATTATATAAATATAAAGTAGTAAAAATTGAACCATTAGGAGTAGCACCCACCAAGGCAAGGAGAAGA
GTGGTGCAGAGAGAAAAAAGAGCAGTGGGA---ATAGGAGCTGTGTTCCTTGGGTTCTTGGGAGCAGCAG
GAAGCACTATGGGCGCAGCGTCAGTGGCGCTGACGGTACAGGCCAGACGATTATTGTCTGGTATAGTGCA
ACAGCAGAACAATTTGCTGAGGGCTATTGAGGCGCAACAGCATCTGTTGCAACTCACAGTCTGGGGCATC
AAGCAGCTCCAGGCAAGAATCCTGGCTGTGGAAAGATACCTAAAGGATCAACAGCTCCTAGGGATTTGGG
GTTGCTCTGGAAAACTCATTTGCACCACTAATGTGCCTTGGAACAGTAGTTGGAGT---AATAAATCTCT
AGATGACATTTGGGAAAACATGACCTGGATGCAGTGGGAAAAAGAAATTGACAACTACACACAGGAAATA
TACAATTTAATTGAAGTATCGCAGAACCAACAAGAAAAGAATGAACTAGAATTATTAAAATTGGATCAAT
GGGCAAGTTTGTGGAATTGGTTTGACATAACAAAATGGCTGTGGTATATAAAAATATTCATAATGATAGT
AGGAGGCTTGGTAGGTTTAAGAATAGTTTTTGCTGTACTTTCTATAGTAAATAGAGTTAGGCAGGGATAT
TCACCATTATCGTTTCAGACCCGCTTCCCAGCCCCGAGGGGACCCGACAGGCCCGAAGGAACCGAAGAAG
AAGGTGGAGAGCGAGGCAGAGACAGATCCATTCGATTAGTGGATGGATTCTTAGCACTCATCTGGGACGA
CTTGAGGAGCCTGTGCCTTTTCAGCTACCACCGCTTGAGAGACTTACTCTTGATTGTAACGAGGACTGTG
GAAATTCTGGGACGCAGGGGGTGGGAAATCCTCAAATATCTGTGGAACCTCCTCCTGTATTGGAGTCAGG
AACTAAAGAATAGTGCTGTTAGCTTGCTCAATGCCACAGCTATCACAGTAGCTGAGTGGACAGATAGGAT
TATAGAAATAGTACTAAGAATTTGTAGAGCTATCCGCAATATACCTACAAGAATAAGACAGGGCTTAGAA
AGGGCTTTACTA
>JF320014 
ATGAAAGTGAAGGAGACCAGGAAGAACTCTCTGCAC------------------------TGGTGGAAAG
GGGGCATC---------TTGCTCCTTGGGATGTTAATGATATGTAGTGCT------ACAGAAAAGTTGTG
GGTCACAGTCTATTATGGGGTACCTGTGTGGAAAGAAACAACTACC---ACTCTATTTTGTGCATCAGAT
GCTAAAGCATACAAAACAGAGGTACATAATGTTTGGGCCACACATGCCTGTGTACCCACAGACCCCAACC
CACAAGAAATAGTATTGGAAAATGTGACAGAATATTTCAACATGTGGAAAAATAACATGGTAGAACAAAT
GCATGAGGATGTAATTAGTTTATGGGATCAAAGTCTAAAGCCATGTGTAAAGTTAACTCCACTCTGTGTT
ACATTAAATTGCACTGAG---------------TTGAGAAATGAAACTAAT-------------------
--------------AATAATAGGGCTACAAATAGCACC------ATCAATAATGAAATGAGAAACTGTTC
TTTCAATGTCACAGCA------CCCTTAAGAGATAAGGTAAAGACAGAATATGCACTTCTTTATAAACTT
GATATAACACAAATAAAGGAGAAT---------------------------------AGTGATAATACCA
GCTATAGGTTGATAAATTGTAATACCTCAGTCATTACTCAGGCCTGTCCAAAGGTATCCTTTGAACCAAT
TCCCATACATTATTGTACCCCAGCTGGTTTTGCGATTATAAAGTGTAATGATAAGAAGTTCAATGGAACA
GGACCATGTAAAAATGTCAGCACAGTACAATGTACACATGGAATTAGGCCAACAGTGTCAACCCAGTTGC
TGTTAAATGGCAGTCTAGCAGAAGAAGAGGTAGTAATTAGATCTGAAAATTTCACAAACAATGCTAAAAC
TATAATAGTACAGTTGAACAAAATTGTAGTAATTAATTGTACAAGACCCAACAACAATACAAGGAAAAGT
ATAAATATAGGACCAGGGAGAGCATGGTATGCAACAGGAGACATAATAGGAAATATAAGACAAGCACATT
GTAACATTAATCAAAAAAGCTGGAATGACACTTTACACCGGGTAGTAGAAAAATTACGAGTACAATTAGG
G---AATAAA---ACAATAGTCTTTAATCAATCCTCAGGAGGGGACCCAGAAATTGTAATGCACACCTTT
AATTGTGGAGGGGAATTTTTCTACTGTAATACAACAAAACTGTTTAATAGTACTTGG------------T
ATAGTAATGGTACTTGGACTGGT---ACTAATGAAACAAATAACAATGAT---------ACTATCACACT
CCCATGCAGAATAAGACAAATTGTAAACATGTGGCAGGAAGTAGGAAAAGCAATGTATGCCCCTCCCATC
AAAGGAGTAATCAGATGTACATCAAATATTACAGGGCTGCTATTAGTAAGAGATGGAGGC------CAAC
AGAACAGTACTGGGAACGGGACTGAGGTCTTCAGACCTTCAGGAGGAAATATGAAGGACAATTGGAGGAG
TGAATTATATAAATATAAAGTAGTAAGAATTGAACCATTAGGAATAGCGCCCACTAGGGCAAAGAGAAGA
GTGGTGCAAAGAGAAAAGAGAGCAGTAGGA---CTAGGAGCTGTGTTCCTTGGGTTCTTGGGAGCAGCAG
GAAGCACTATGGGCGCAGCGTCAATTACGCTGACGGTACAGGCCAGACAATTATTGTCTGGTATAGTGCA
ACAGCAGAACAATTTGCTGAGAGCTATTGAGGCGCAACAGTATATGTTGCAACTCACAGTCTGGGGCATT
AAGCAGCTCCAGGCAAGAGTCCTGGCTGTGGAAAGATACCTACGGGATCAACAGCTCCTGGGGATTTGGG
GTTGCTCTGGAAAACTCATTTGCACCACTGCTGTGCCTTGGAATGCTAGTTGGAGT---AATAAATCTAT
AGATGAGATTTGGAATAACATGACCTGGATGCAGTGGGAAAAAGAAATTGACAATTACACAGGCTTAATA
TACACCTTAATTGAAAAATCGCAAAACCAGCAAGAAAAGAATGAACAAGAATTATTAGAATTGGATAAAT
GGGCAAGTTTGTGGAATTGGTTTGACATAACAAGCTGGCTGTGGTATATAAAAATATTCATAATGATAGT
AGGAGGCTTAATAGGTTTAAGAATAGTTTTTACCATATTTTCTATAGTAAATAGAGTTAGGCAGGGATAT
TCACCATTATCGTTACAGACCCACCTCCCAACCCCGAGGGGACCCGACAGGCCCGGAGGAATCGAAGAAG
AAGGTGGAGAGAGAGACAGAGACACATCCGGTGGATTAGCGAACGGATTCTTGGCACTCTTCTGGATCGA
TCTGAGGAACCTGTGCCTCTTTCTCTACCACCGCTTGAGAGACTTACTCTTGATTGTAACGAGGATTGTG
GAACTTCTGGGACGCAGGGGGTGGGAAATCCTCAAATATTGGTGGAATCTCCTGACATATTGGAGTCAGG
AACTAAAGAATAGCGCTGTTAGCTTAGTCAATGCCATAGCCATAGCAGTAGCTGAGGGGACAGATAGAGC
TATAGAAACATTACAAAGAATTTGTAGGGGCATCCTTCACATACCTAGAAGAATAAGACAAGGCTTGGAA
AGGGCTTTGCTA
>FJ469684 
ATGAGAGTGACGGGGATCAGGAGGAATTGTCAGCAC------------------------TTGTGGAGAT
GGGGCGTC---------TTGCTCCTTGGGATATTAATGATCAGTAGTGCT------ACAGAAAAATTGTG
GGTCACAGTCTATTATGGGGTACCTGTGTGGAAAGAAGCAACTACC---ACTCTATTTTGTGCATCAGAT
GCTAAAGCATATGATACAGAAGTACATAATGTTTGGGCCACACATGCCTGTGTACCCACAGACCCCAACC
CACAAGAAGTAGTATTGGAAAATGTGACAGAAAATTTTAACATGTGGAAAAATAACATGGTAGACCAGAT
GCATGAGGATGTAATCAGTTTATGGGATCAAAGTCTAAAACCATGTGTAAAATTAACCCCACTCTGTGTT
ACTTTAAATTGCACTAAT---------------TTGAAGAATAATGTTACT-------------------
--------------ACTATTAATAATGGTAGTGAGGCA---ATGATAAAAGAGGAAATGAAAAACTGCTC
TTTCAATGTTAGCACA------AATGTAGCAGATAAGAGGCAAAAGGAATATGCACTTTTTTATAAGCTT
GATATAGTACAAATGGAAAGTAAC---------------------------------------AATTCTA
GTTATAGATTGATAAGTTGTAATACCTCAGTCATTACACAGGCCTGTCCAAAGATATCCTTTGAGCCAAT
TCCCATACATTATTGTGCCCCGGCTGGTTTTGCGATTCTAAAGTGTAATGATAAGAAATTCAATGGAACA
GGACCATGTAAAAATGTCAGCACAGTACAATGTACACATGGAATTAAGCCAGTAGTATCAACTCAACTGC
TGTTAAATGGCAGCCTAGCAGAAGAAGAAGTAGTAATTAGATCTAAAAATTTCACAGACAATGCTAAAAT
CATAATAGTACATCTGGATGAACCTGTAGAAATTAATTGTACAAGACCCAACAACAATACAAGAAAAAGG
ATAACTATGGGACCAGGGAGAGTATATTATACAACAGGAGAAGTAATAGGAAATATAAGACAAGCACATT
GTAACATTAGTGGAGTAAAATGGAATAACACTTTAGGAAAAATAGTTAAGAAACTAAGAGAACAATTTGG
A---AATAAA---ACAATAGTCTTTAATCAATCCTCAGGAGGGGACCCAGAAATTGTAATGCACAGTTTT
AATTGTGGAGGGGAATTTTTCTACTGTGATACAGCAAAATTGTTTAATAGTACTTGG-------------
--------------------AAT---AGTACTAAATCAAATAGCACGGAAGTA------AAGATCACACT
ACCATGCAAAATAAAACAAATTATAAACAGATGGCAGGAAGTAGGAAAAGCAATGTATGCCCCTCCCATC
AGAGGACAGATTAAATGTTCATCAAATATTACAGGGCTGCTATTAACAAGAGATGGTGGT----------
-----AATACCACAAACAGGTCAGAGATCTTCAGACCTGGAGGAGGAGATATGAGGGACAATTGGAGAAG
TGAATTATATAAATATAAAGTAGTACAAATTGAACCATTAGGAATAGCACCCACCAAGGCAAAGAGAAGA
GTGGTGCAGAGAGAAAAAAGAGCAGTGGGA---TTAGGAGCTTTGTTCCTTGGGTTCTTGGGAGCAGCAG
GAAGCACTATGGGCGCAGCGTCAATGACGCTGACGGTACAGGCCAGACAATTATTGTCTGTTATAGTGCA
ACAGCAGAACAATTTGCTGATGGCTATTGAGGCGCAACAGCATCTGTTGCAACTCACAGTCTGGGGCATC
AAGCAGCTCCAGGCAAGAATCCTGGCTGTGGAAAGATACCTAAAGGATCAACAGCTCCTAGGGATTTGGG
GTTGCTCTGGAAAACTCATTTGCACCACTGCTGTGCCTTGGAATACTAGTTGGAGT---AATAAATCTAT
GGAAGAGATTTGGGATAACATGACCTGGATGGAGTGGGAAAAAGAAATTGACAATTACACAAGAGAAATA
TACAACTTAATTGAACAATCACAAAACCAGCAAGAAAAGAATGAAAAAGAATTATTAGAATTGGACAAAT
GGGCAAATTTGTGGAATTGGTTTGACATATCAAATTGGCTGTGGTATATAAAAATATTCATAATGATAGT
AGGAGGCTTGATAGGTTTAAGAATAGTTTTTACTGTATTTTCTATAGTGAATAGGGTTAGGAAGGGATAT
TCACCAATATCATTTCAGACCCACCACCCAGCCCCACGGGAACCCGACAGGCCCGAAGGAATCGAAGGAG
AAGGTGGAGAGAGAGACAGAGACACATCAAGACCATTAGTGAATGGGTTCTTAGCAATCATCTGGGTCGA
CCTACGGAGCCTGTGCCTCTTCCTCTACCACCGATTGAGAGACTTACTCTTGATTGTAACGAGGATTGTG
GAACTTCTGGGACGCAGGGGGTGGGAAGTCCTCAAGTATTGGTGGAATCTCCTACAGTATTGGAGTCAGG
AACTAAAGAATAGTGCTGTTAGCTTGTTCAACGCCACAGCCATAGCAGTAGCTGAGGGGACAGATAGGAT
TGTAGAGGCCATACAAAGATTTTTTAGGGCTATCCTTCACATACCTAGAAGAATAAGACAGGGCTTGGAA
AGGTCTTTGCTA
>M13137 
ATGAGAGCGAAGGGGATCAGGAAGAATTGTCAGCAC------------------------TTGTGGAGAT
GGGGCACC---------ATGCTCCTTGGAATGTTGATGATCTGTAGTGCT------GCAGCAAACTTGTG
GGTCACAGTCTATTATGGGGTACCTGTGTGGAAAGAAGCAACCACC---ACTCTATTTTGTGCATCAGAT
GCTAAAGCATATGATACAGAGGCACATAATGTTTGGGCCACACATGCCTGTGTACCCACAAACCCCAACC
CACAAGAAGTAGTATTGGAAAATGTGACAGAAAATTTTAACATGTGGAAAAATAACATGGTAGAACAGAT
GCATGAGGATATAATCAGCTTATGGGATCAAAGCCTAAAGCCATGTGTAAAACTAACCCCACTCTGTGTT
ACTTTAAATTGCACTGAT---------TTGAATACTAATAATACTACTAAT------------------A
CTACTGAACTATCAATAATAGTAGTTTGGGAACAACGG------GGTAAAGGAGAAATGAGAAACTGTTC
TTTCAATATCACCACA------AGCATAAGAGATAAGGTGCAGAGAGAATATGCATTGTTTTATAAACTT
GATGTAGAACCAATAGATGATAAT------------------------AAAAATACTACCAACAACACCA
AATATAGGTTGATAAATTGTAACACCTCAGTCATTACACAGGCCTGTCCAAAGGTATCCTTTGAGCCAAT
TCCCATACATTATTGTACCCCGACTGGTTTTGCACTTCTAAAGTGTAACGATAAGAAGTTCAATGGGACA
GGACCATGTACAAATGTCAGCACAGTACAATGTACACATGGAATTAGGCCAGTAGTGTCAACTCAACTGC
TGTTAAATGGCAGTCTAGCAGAAGAAGAGGTAGTAATTAGATCTGAAAATTTCACGAACAATGCTAAAAC
CATAATAGTACAGCTGAATGTATCTGTAGAAATTAATTGTACAAGACCCAACAACCATACAAGAAAAAGG
GTAACGCTAGGACCAGGGAGAGTATGGTATACAACAGGAGAAATACTAGGAAATATAAGGCAAGCACATT
GTAACATTAGTAGAGCACAATGGAATAACACTTTACAACAGATAGCTACAACCTTAAGAGAACAATTTGG
G---AATAAA---ACAATAGCCTTTAATCAATCCTCAGGAGGGGACCCAGAAATTGTAATGCACAGTTTT
AATTGTGGAGGGGAATTTTTCTACTGTAATTCAACACAGCTGTTTAATAGCGCTTGG------AATGTTA
CTAGTAATGGTACTTGGAGTGTT---ACTAGAAAGCAAAAAGACACTGGAGAC------ATTATCACACT
CCCATGCAGAATAAAACAAATTATAAACAGGTGGCAGGTTGTAGGAAAAGCAATGTATGCCCTTCCCATC
AAAGGACTAATTAGATGTTCATCAAATATTACAGGGCTGCTATTAACAAGAGATGGTGGT----------
-----GGTGAGAACCAGACCACCGAGATCTTTAGACCTGGAGGAGGAGATATGAGGGACAATTGGAGAAG
TGAATTATATAAATATAAAGTAGTAAAAATCGAACCATTAGGAGTAGCACCCACCAAGGCAAAGAGAAGA
GTGGTGCAGAGAGAAAAAAGAGCAGTGGGAATGCTAGGAGCTATGTTCCTTGGGTTCTTGGGAGCAGCAG
GAAGCACTATGGGCGCAACGTCAATGGCGCTGACGGTACAGGCCAGACAATTATTGTCTGGTATAGTGCA
ACAGCAAAACAATTTGCTGAGAGCTATTAAGGCGCAACAGCATCTGTTGCAACTCACAGTCTGGGGCATC
AAGCAGCTCCAGGCAAGAATCCTGGCTGTGGAAAGATACCTAAAGGATCAACAGCTCCTAGGGTTTTGGG
GTTGCTCTGGAAAACTCATTTGCACCACTGCTGTGCCTTGGAATGCTAGTTGGAGT---AATAAAACTCT
GGATCAGATTTGGAATAACATGACCTGGATGGAGTGGGACAGAGAAATTGACAATTACACACACTTAATA
TACACTTTAATTGAAGAATCGCAAAACCAACAAGAAAAGAATCAACAGGAACTATTGCAATTAGATAAGT
GGGCAAGTTTGTGGACTTGGTCTGACATAACAAAATGGCTGTGGTATATAAAAATATTCATAATGATAGT
AGGAGGCTTGATAGGTTTAAGAATAGTTTTTGCTGTGCTTTCTATAGTGAATAGAGTTAGGCAGGGATAC
TCACCATTATCGTTTCAGACCCTCCTCCCAAACCCGAGGGGACCCGACAGGCCCGAAGGAACCGAAGAAG
GAGGTGGAGAGAGAGGCAGAGACGGATCCACTCGATTAGTGCATGGCTTCTTAGCACTTGTCTGGGACGA
TCTGCGGAGCCTGTGCCTCTTCAGCTACCACCGCTTGAGAGACTTACTCTTGATTGTAGCGAGGATTGTG
GAACTTCTGGGACGCAGGGGGTGGGAAGTCCTCAAATATTGGTGGAATCTCCTGCAGTATTGGAGTCAGG
AACTAAAGAATAGTGCTGTTAGCTTGGTTAATGTCACAGCTATAGCAGTAGCTGAGGGAACAGATAGGGT
TATAGAAGTAGTACAAAGAATTTATAGAGCTTTTCTCCACATACCTAGAAGAATAAGACAGGGCTTCGAA
AGGGCTTTGCTA
>QUERY_2003-12-02_ENV 
----------------------------------------------------------------------
----------------------------------------------------------------------
----------------------------------------------------------------------
----------------------------------------------------------------------
----------------------------------------------------------------------
----------------------------------------------------------------------
----------------------------------------------------------------------
----------------------------------------------------------------------
----------------------------------------------------------------------
----------------------------------------------------------------------
----------------------------------------------------------------------
----------------------------------------------------------------------
----------------------------------------------------------------------
--------------------------------------------------------AACAATGCTAAAAC
CATAATAGTACAGCTGAATGAAACTGTAGAAATTAATTGTACAAGACCCAACAACAATACAAGAAAAAGG
GTAACTATGGGACCAGGGAGAGTATGGTATTCAACAGGAGAAATAATAGGAGACATAAGAAAAGCATATT
GTAACGTTAGTAGAACAAAATGGAATAACACTTTAGGACAGATAGTTAAAAAATTAAGAGAACAATTTGG
G---AATAAA---ACAATAGTCTTTAATCAATCCTCAGGAGGGGACCCAGAACTTGTAATGCACACTTTT
AATTGTGGAGGGGAATTTTTCTACTGTAATTCAACACAACTGTTTAATAGCACTTGG-------------
-----AATGATACAGAACAAGAT---ACTAAAGGGTCAAGGAGCACTGATGAT------ATCATCAGACT
CCCATGTAGAATAAAGCAGTTTATAAACATGTGGCAGGAAGTAGGAAAAGCAATGTATGCCCCTCCCATC
CAAGGACAAATTAAATGTTTATCAAATATTACAGGGCTGCTATTAACAAGAGATGGTGGT----------
--------AATAATAATGAAAGCAAAG-------------------------------------------
----------------------------------------------------------------------
----------------------------------------------------------------------
----------------------------------------------------------------------
----------------------------------------------------------------------
----------------------------------------------------------------------
----------------------------------------------------------------------
----------------------------------------------------------------------
----------------------------------------------------------------------
----------------------------------------------------------------------
----------------------------------------------------------------------
----------------------------------------------------------------------
----------------------------------------------------------------------
----------------------------------------------------------------------
----------------------------------------------------------------------
----------------------------------------------------------------------
----------------------------------------------------------------------
------------
>QUERY_2005-05-12_ENV 
----------------------------------------------------------------------
----------------------------------------------------------------------
----------------------------------------------------------------------
----------------------------------------------------------------------
----------------------------------------------------------------------
----------------------------------------------------------------------
----------------------------------------------------------------------
----------------------------------------------------------------------
----------------------------------------------------------------------
----------------------------------------------------------------------
----------------------------------------------------------------------
----------------------------------------------------------------------
----------------------------------------------------------------------
--------------NTAGCAGAAGAAGAGGTAGTAATTAGATCTGAAAATTTCACAAACAATGCTAAAAC
CATAATAGTACAGCTGAATGAAATTGTAGAAATTAATTGTACAAGACCCAACAACAATACAAGAAAAAGG
GTAACTATGGGACCAGGGAGAGTATGGTATTCAACAGGAGAAATAAT-----------------------
----------------------------------------------------------------------
----------------------------------------------------------------------
----------------------------------------------------------------------
----------------------------------------------------------------------
----------------------------------------------------------------------
----------------------------------------------------------------------
----------------------------------------------------------------------
----------------------------------------------------------------------
----------------------------------------------------------------------
----------------------------------------------------------------------
----------------------------------------------------------------------
----------------------------------------------------------------------
----------------------------------------------------------------------
----------------------------------------------------------------------
----------------------------------------------------------------------
----------------------------------------------------------------------
----------------------------------------------------------------------
----------------------------------------------------------------------
----------------------------------------------------------------------
----------------------------------------------------------------------
----------------------------------------------------------------------
----------------------------------------------------------------------
----------------------------------------------------------------------
------------
>FJ388957 
ATGAGAGTGAAGGAGATCAGGAAGAATTGTCAGCGC------------------------TGGTGGAGAT
GGGGCACC---------ATGCTCCTTGGGTTGTTGATGATTTGTAGTGCT------ACAGAAAAATTGTG
GGTCACAGTCTATTATGGGGTACCTGTGTGGAAAGAAGCAACCACC---ACTCTATTTTGTGCATCAAAT
GCTAAAGCATATGAGACAGAGGTACATAATGTTTGGGCCACACATGCCTGTGTACCCACAGACCCCAACC
CACAAGAAGTACAATTGGAAAATGTGACAGAACATTTTGACATGTGGAAAAATAACATGGTAGAACAGAT
GCATGAGGATATAATCAGTTTATGGGATCAAAGCCTAAAACCATGTGTGAAATTAACCCCACTCTGTGTC
ACTTTAAATTGCACTGAC------------GTTTTGGGGAATAGTACTAAT-------------------
--------------ACCAATAGTAGTACTAATACCAAT------AGTAGTAGTGAAATGAAAAACTGCTC
TTTCAATGTCACCCCA------AGCATAAGAGATAAGGTGCAGAAAGAATATGCACTTTTTTATAAACTT
GATGTAGTACAAATAGATGATAAA------------------------------AATAATAGTAATACTA
GATATAGGTTGATAAATTGTAACACCTCAGTCATTACACAGGCCTGTCCAAAGGTAACCTTTGAACCAAT
TCCCATACATTATTGTGCCCCGGCTGGTTTTGCGATTCTAAAGTGTAACAATAAGACGTTCAATGGAAGC
GGACCATGTACAAATGTCAGCACAGTACAATGTACACATGGAATTAGGCCAGTAGTGTCAACTCAACTGC
TGTTAAATGGCAGTCTAGCAGAAGAAGAGGTAGTAATTAGATCTGAAAATTTCACGAACAATGCTAAAAC
CATAATAGTACAGCTGAATGAATCTGTAGTAATTAATTGTACAAGACCCAACAACAATACAAGAAAAAGT
ATAAATATAGGACCAGGGAGAGCATTTTATGCAACAGGAGAAATAATAGGAGATATAAGACAAGCACATT
GTAACCTTAGTAGTAAAGCATGGAATAACACTCTAAGACAGATAGTTATAAAATTAAAAGAACAATTTGG
GGAGAATAAA---ACAATAAGCTTTAATCAATCCTCAGGAGGGGACCCAGAAATTGGAATGCACAGTTTT
AATTGTGGAGGGGAATTTTTCTACTGTAATACAACACCACTGTTTAATAGTACCTGG-------------
--AATAATGCTAGCTGGCCAGAT---AACACAAATAACACTAACACTGATGGA------AATATCACACT
CACATGCAGAATAAAACAAATTATAAACCTGTGGCAGGAAGTAGGAAAAGCAATGTATGCCCCTCCCATC
AGAGGACAAATTAGATGTTCATCAAATATTACCGGGTTGCTGTTAACAAGAGATGGGGGT----------
--ATTAACGAGAGCAAGGAGATCGAGGTCTTCAGACCTACAGGAGGAAATATGAAGGACAATTGGAGAAG
TGAATTGTACAAATATAAAGTGGTACAAATTGAACCATTAGGAGTAGCACCCACCCCGGCAAAGAGAAGA
GTGGTGCAGAGAGAAAAAAGAGCAGTGGGA---ATAGGAGCTGTGTTCCTTGGGTTCTTGGGAGCAGCAG
GAAGCACTATGGGCGCAGCATCAATGATGCTGACGGTACAGGCCAGACAATTATTGTCTGGTATAGTGCA
ACAGCAAAACAATTTGCTGAGGGCTATTGAGGCGCAGCAACATCTGTTGCAACTCACAGTTTGGGGCATC
AAGCAGCTTCAGGCAAGAGTCCTGGCTGTGGAAAGATACCTAAAGGATCAACAGCTCCTGGGGATTTGGG
GCTGCTCTGGAAAACTCATTTGCACCACTGCTGTGCCTTGGAATGCTAGTTGGAGT---AATAAATCTTA
TAGGGAGATTTGGGATAACATGACCTGGATGCAGTGGGAAAAAGAAATTGATAATTACACAGGCTTAATA
TACACCTTAATTGAAGAATCGCAGAACCAACAAGAAAAGAATGAACAAGAATTATTGGAACTAGATAAGT
GGGCAAGTTTGTGGAATTGGTTTACTATACCAAATTGGCTGTGGTATATAAAGATATTCATAATGATAGT
AGGAGGCTTGGTAGGTTTAAGAATAGTTTTTGCTGCC---TCTACCGCGAATAGCCCTACGCAGCGATCC
TCACCATCTTCGTTTCAGACCCACCTCCCAGCCCCGAGGGGACCCGACAGGCCCGAAGGATTCGAAGAAG
AAGGTGGAGAGAGAGACAGAGACAGATCCGGTCGATCAGTGAGCGGATTCTTGCCACTTATCTGGGACGA
CCTGCGGAGCCTGTGCCTCTTCAGCTACCACCGCTTGAGAGACTTACTCTTGATTGCAGCAAGGATTGTG
GAAATTCTGGGACGCAGGGGGTGGGAACTCCTCAAATATTGGTGGAATCTCCTGCAGTATTGGAGACAGG
AACTAAAGAATAGTGCTGTTAGCTTGCTTAATGCCACAGCAATAGCAGTAGCTGAGGGAACAGATAGGGT
TATAGAAGTGTTCCAAAGGGCTGGTAGAGCTATTCTCCACATACCTAGAAGGATAAGACAGGGCTTGGAA
AGGGCTTTGCTA
>FJ388923 
ATGAGAGTGAAGGAGATCAGGAAGAATTGTCAGCGC------------------------TGGTGGATAT
GGGGCACC---------ATGCTCCTTGGGATGTTGATGATTTGTAGTGTT------ACAGGAAGATTGTG
GGTCACAGTCTATTATGGGGTACCTGTATGGAAAGAAGCAACCACCAGAACTCTATTTTGTGCATCAGAT
GCTAAAGCATATGATGCAGAGGTACATAATGTTTGGGCCACACATGCCTGTGTACCCACAGACCCCAACC
CACAAGAAGTACCATTACAAAATGTGACAGAAAACTTTAACATGTGGAAAAATAACATGGTAGAACAGAT
GCATGAGGACATAATCAGTTTATGGGATCAAAGCCTAAAGCCATGTGTAAAATTAACCCCACTCTGTGTT
ACTCTAAATTGCACAAAT------------ATTACTATTAGTACTAATACC-------------------
--------------ACTAAGAATAGTAGTGGGGAAGAA---ATGACA---------ATGACAAACTGCTC
TTTTAATGTCACTCCA------ATCATACAAGATAAGGTGCAGAAAGAATATGCACTTTTTTATAAACTT
GATGTAGTACCAATAGATAATAGT---------------------------------AATAATAATACTA
GCTATAGGTTGATAAATTGTAACACCTCAGTCATTACCCAGGCCTGTCCAAAGGTAACCTTTGAGCCAAT
TCCCATACATTATTGTGCCCCGGCTGGTTTTGCGATTCTAAAGTGTAATGATAAGAAATTCAATGGAAGC
GGACCATGTACAAATGTCAGCACAGTACAGTGTACACATGGAATTAGGCCAGTGGTATCAACTCAACTGC
TGTTAAATGGCAGTCTAGCAGAAGAAGAGGTAGTAATTAGATCTGAAAATTTCACAAACAATGCTAAAAC
CATAATAGTACAGCTGAAGGAGCCTGTAGTAATTAATTGTACAAGACCCAACAACAATACAAGAAAAAGT
ATAAGTATAGGACCAGGGAGAGCATTTTATGCAACAGGAGAAATAATAGGAAATATAAGACAAGCACATT
GTAACCTTAGTAGGAAAGAATGGAATAACACTTTAGGACAGATAGTTATAAAATTAAAAGAACAATTTGG
GAAGAATAAA---ACAATAAGATTTAATCAATCCTCAGGAGGGGACCCAGAAATTATAATGCACAGTTTT
AATTGTGGAGGGGAATTTTTCTACTGTAATACAACACCACTGTTTAATAGTACTTGG-------------
--AATGATACTAGTCGGCCAAAT---ATCACAGGTGAGGAAGATAATGGTGAGGAAGATAATATGATACT
CACATGCAGAATAAAGCAAATTATAAACCTGTGGCAGGAAGTAGGAAAAGCAATGTATGCCCCTCCCATC
AGAGGACAAATTAGATGTTCATCAAATATTACCGGGTTGCTCTTAACAAGAGATGGGGGT----------
-----AATGACAGCAGCAGGACCGAGGTCTTCAGACCTATGGGAGGAAATATGAGGGACAATTGGAGAAG
TGAATTATATAAATATAAAGTGGTGCAAGTTGAACCATTAGGAGTAGCACCTACCACAGCAAAGAGAAGA
GTGGTGCAGAGAGAAAAAAGAGCAGTGGGA---ATAGGAGCTGTGTTCCTTGGGTTCTTGGGAGCAGCAG
GAAGCACTATGGGCGCAGCATCAGTGATGCTGACGGTACAAGCCAGACAATTATTGTCTGGTATAGTGCA
GCAGCAAAACAATTTGCTGAGGGCTATTGAGGCGCAACAACATCTGTTGCAACTCACAGTCTGGGGCATC
AAGCAGCTCCAGGCAAGAGTCCTGGCTGTGGAAAGATACCTAAAGGATCAACAGCTCCTGGGAATTTGGG
GCTGCTCTGGAAAACTCATTTGCACCACTGCTGTGCCTTGGAATGCTAGTTGGAGT---AATAGAACTCA
GGAGGAGATTTGGAACAACATGACCTGGATGCAGTGGGAAAAAGAAATTGATAATTACACAGGCTTAATA
TACACCTTAATTGAAGATTCGCAAATCCAACAAGAAAAGAATGAACAAGAATTATTGGCACTAGATAAGT
GGGCAAGTTTGTGGAATTGGTTTGATATAACAAAATGGCTGTGGTATATAAAAATATTCATAATGATAGT
AGGAGGCTTGGTAGGTTTAAGAATAGTTTTTGCTGTGCTTTCTATAGTGAATAGAGTTAGGCAGGGATAC
TCACCATTATCGTTTCAGACCCACCTCCCAGCACAGAGGGGACCCGACAGGCCCGAAGGAATAGAAGAAG
AAGGTGGAGAGAGAGACAGAGACAGATCCGGTCGATTAGTGAGCGGATTCTTGCCGATTATCTGGGACGA
CCTGCGGAGCCTGTGCCTTTTCAGCTACCACCGCTTGAGAGACTTACTCTTGATTGTAGCGAGGATTGTG
GAAATTCTGGGACGCAGGGGGTGGGAACTCCTCAAATATTGGTGGAATCACCTGCAGTATTGGAGACAGG
AACTAAAGAATAGTGCTGTTAGCTTGCTCAATGCCACAGCTATAGCAGTAGCTGAGGGAACAGATAGGGT
TATAGAAGTATTACAAAGAGCTGGTAGAGCTATTCTCCACATACCTAGAAGGATAAGACAGGGCTTGGAA
AGGGCTTTGCTA
>GU455468 
ATGAGAGCAAAGAAGATCAGGAAGAATTGGCAGCAC------------------------TGGTGGAGAT
GGGGCATG---------ATGCTCCTTGGAATGTTGATGATCTGTAGTGCT---GAAGAAGAAAAAAAGTG
GGTCACAGTCTATTATGGGGTACCTGTGTGGAAAGAAGCAACCACC---ACTTTATTTTGTGCCTCAGAT
GCTAAAGCATATGACACAGAGGTACATAATGTTTGGGCCACACATGCCTGTGTACCCACAGACCCTAACC
CACAAGAAGTAGTATTGGTAAATGTGACAGAAAATTTTAACATGTGGAAAAATAACATGGTAGATCAGAT
GCATGAGGATATAATCAGCTTATGGGATGAAAGCCTAAAGCCATGTGTAAAATTAACCCCACTCTGTGTT
ACTCTAAATTGCACTAAT------------GTGAAAATAAATAATACTAAT-------------------
-----------GTCAATAAGACTACTACCAATATTACAATTATGGAGAAAGGAAAAATAAAAAACTGCTC
TTTTAATGTCACCACA------AGCATAGGAAATCAGATGCAGAAAAACTATGCACTTTTTTATAGACTT
GATGTAGTACCAATAAATAAAGAT---------------------------------------AATACAA
GTTATACATTGATAAATTGTAACACCTCAGTCATTACACAAGCCTGTCCAAAGGTATCCTTTGAACCAAT
TCCCATACATTATTGTACCCCGGCTGGTTTTGCGATTCTAAAGTGTAATGATAAGAAGTTCAATGGAACA
GGACCATGTACAAATGTTAGTACAGTACAATGTACACATGGAATTAGGCCAGTAGTATCAACTCAATTGC
TGTTAAATGGCAGTCTAGCAGAAAAAGAGGTAGTAATTAGATCTGAAAATTTCACAAACAATGCTAAAAC
CATAATAGTACAGCTAAATAAATCTGTAGTAATTAATTGTACAAGACCCAACAACAATACAAGAAAAAGT
GTACACATGGGACCGGGGAGTGTATGGTATGCAACAGGAGACATAATAGGAAATATAAGACTAGCACACT
GTACCCTTAATAGAGCAAAATGGAATAACACTTTAAGACAGGTAGTTGAAAAATTAAGAGAACAATTTGG
G---AATAAA---ACAATAGCCTTCGATCAATCCTCAGGAGGGGACCCAGAAATTGTACTGCACAGTTTT
AATTGTGGAGGGGAATTTTTCTACTGTAATACAACACAGCTGTTTAATAGTACTTGG------------C
CGATTAATAGTACTTGGAATGAT---------------CCTAACACGGAAATT------AATATTACACT
CCCATGCAGAATAAAACAAATTATAAACAGGTGGCAGGAAGTAGGAAAAGCAATGTATGCCCCTCCCATC
CAAGGACTAATTAGCTGTTCATCAAATATTACAGGGCTGTTATTAACAAGAGATGGTGGT----------
--AACAGGACCGAGAATGATACCGAGACCTTCAGACCTGGGGGAGGAAATATGAGGGACAATTGGAGAAG
TGAATTATACAAATATAAAGTAGTTAAAATTGAGCCATTAGGAGTAGCACCCACCAAGGCAAAGAGAAGA
GTGGTGCAAAGAGAAAAAAGAGCAGTGGGAACAATAGGAGCTATGTTCCTTGGGTTCTTGGGAGCAGCAG
GAAGCACTATGGGCGCAGCGTCAGTGACGCTGACGGTACAGGCCAGACAATTATTGTCTGGTATAGTGCA
ACAGCAGAACAATCTGCTGAGAGCTATTAAGGCGCAACAGCATCTGTTGCAACTCACAGTCTGGGGCATC
AAGCAGCTCCAGGCAAGAGTCCTGGCTGTGGAAAGATACCTAAGGGATCAACAGCTCCTAGGGATTTGGG
GTTGCTCTGGAAAAATCATTTGCACCACTTCTGTGCCTTGGAATGATAGTTGGAGT---AATAAATCTCT
GAAACACATTTGGGAAAACATGACCTGGATGGAGTGGGAGAGAAAAATTGACAATTACACAAGCTTAATA
TACACCTTAATTGAAGAATCGCAAATCCAACAAGAAAAAAATGAACAAGAGTTATTGGAATTGGATAAGT
GGGCAAGTTTGTGGAATTGGTTTACCATAACAAACTGGCTGTGGTATATAAAAATATTCATAATAATAGT
AGGAGGTTTAATAGGCTTCAGAATAGTTTTTGCTGTGCTTTCTATAGCGAATAGAGTTAGGCAGGGATAC
TCACCACTATCATTTCAGATCCGCTCCCCAGTCCCAAGGGGACCCGACAGGCCCGAAGGAATCGAAGAAG
AAGGTGGAGACAGAGACAGAGACAGATCCAATCACTCAGTGCCTGGATTCTTCATACTCATCTGGGACGA
CCTTTGGAGCCTGTGCATCTTCAGCTACCACCGCTTGAGAGACTTTCTCTTGATTGTAGCGAGGATTGTG
GAACTTCTGGGACGCAGGGGGTGGGAAGCCCTCAAATATTGGTGGAATCTCCTGCAGTATTGGAGCCAGA
AACTAAAAAAGAGTGCCATTAGTTTGCTTAACGCCACAGCTATAGCAGTAGCTGAGGGGACAGTTAGGAT
TATAGAAGTAGTACAAAGAGCTTGTAGAGCTATTCTCCACATACCTAAAAGAATAAGACAAGGCTTAGAA
AGGGCTTTGCAA
>GU455469 
ATGAGAGTAAAGGAGATCAGGAAGAATTATCAGCAC------------------------TGGTGGAAAT
GGGGCATC---------ATGCTCCTTGGAATGTTGATGATCTGTAGTGCT---GAAGAAGAGAAAAAGTG
GGTCACAGTCTATTATGGGGTACCTGTGTGGAAAGAAGCAACCACC---ACTTTATTTTGTGCCTCAGAT
GCTAAAGCATATGACACAGAGGTACATAATGTTTGGGCCACACATGCCTGTGTACCCACAGACCCTAACC
CACAAGAAGTAGTATTGGTAAATGTGACAGAAAATTTTAACATGTGGAAAAATAACATGGTAGATCAGAT
GCATGAGGATATAATCAGCTTATGGGATGAAAGCCTAAAGCCATGTGTAAAATTAACCCCACTCTGTGTT
ACTCTAAATTGCACTAAT------------GTGAAGATAAATAATACTAAT-------------------
-----------GCCAATAATGCTACTACCAATATTACAATTATGGAGGAAGGAGAAATAAAGAACTGCTC
TTTTAATGTCACCACA------AGCATAGGAAATCAGATGCAGAAAAACTATGCACTTTTTTATAGACTT
GATGTAGTACCAATGAATGATGAT---------------------------------------AATACAA
GTTATACATTGATAAATTGTAACACCTCAGTCATTACACAAGCCTGTCCAAAGGTATCCTTTGAGCCAAT
TCCCATACATTATTGTACCCCGGCTGGTTTTGCGATTCTAAAGTGTAATGATAAGAAGTTCAATGGAACA
GGACCATGTACAAATGTTAGTACAGTACAATGTACACATGGAATTAGGCCAGTAGTATCAACTCAATTGT
TGCTAAATGGCAGTCTAGCAGAAGAAGATATAGTAATTAGATCTGAAAATTTCACGAACAATGCTAAAAC
CATAATAGTACAGCTGAATGAATCTGTAGTAATTAATTGTACAAGACCCAACAACAATACAAGAAAAAGT
GTACACATGGGACCAGGGAGTGTATTGTATGCAACAGGAGACATAATAGGAAATATAAGACAAGCACATT
GTACCCTTAATAGAACAAAATGGACTAACACTTTAAGACAGGTAGTTGAAAAATTAAGAGAACAGTTTGG
G---AATAAA---ACAATAGCCTTCAATCAATCCTCAGGAGGGGACCCAGAAATTGTACTGCACAGTTTT
AATTGTGGAGGGGAATTTTTCTACTGTAATACAACACAGCTGTTTAATAGTAATTGG------------C
CGTTTAATAGTACTTGGAATAAT---ACTAACAACGAAAGT------------------AATATCACACT
CCCATGCAGAATAAAACAAATTATAAACAGGTGGCAGGAAGTAGGAAAAGCAATGTATGCCCCTCCCATC
CAAGGACTAATTAAATGTTCATCAAATATTACAGGGCTGTTATTAACAAGAGATGGTGGT----------
--AATGGGACCGATAACGAAACTGAGACCTTCAGACCTGGGGGAGGAAATATGAGGGACAATTGGAGAAG
TGAATTATACAAATATAAAGTAGTTAAAATTGAGCCATTAGGGGTAGCACCCACCAAGGCAAAGAGAAGA
GTGGTGCAAAGAGAAAAAAGAGCAGTGGGAACGATAGGAGCTATGTTCCTTGGGTTCTTGGGAGCAGCAG
GAAGCACTATGGGCGCAGCGTCAGTGACGCTGACGGTACAGGCCAGACAATTATTGTCTGGTATAGTGCA
ACAGCAGAACAATCTGCTGAGAGCTATTAAGGCGCAACAGCATCTGTTGCAACTCACAGTCTGGGGCATC
AAGCAGCTCCAGGCAAGAGTCCTGGCTGTGGAAAGATACCTAAGGGATCAACAGCTCCTAGGGATTTGGG
GTTGCTCTGGAAAAATCATTTGCACCACTTCTGTGCCTTGGAATGATAGTTGGAGT---AATAAATCTCT
GAAACATATTTGGGAAAACATGACCTGGATGGAGTGGGAGAAAGAAATTGACAATTACACAAGCTTAATA
TACACCTTAATTGAAGAATCGCAAATCCAACAAGAAAAAAATGAACAAGAGTTATTGGAATTGGATAAGT
GGGCAAGTTTGTGGAATTGGTTTACCATAACAAACTGGCTGTGGTATATAAAAATATTCATAATGATAGT
AGGAGGTTTAGTAGGTTTTAGAATAGTTTTTGCTGTGCTTTCTATAGCGAATAGAGTTAGGCAGGGATAC
TCACCAATATCATTTCAGATCCGCTCCCCAGTCCCAAGGGGACCCGACAGGCCCGAAGGAATCGAAGAAG
AAGGTGGAGACAGAGACAGAGACAGATACAATCACTCAGTGCCTGGATTCTTCATACTCATCTGGGACGA
CCTTTGGAGCCTGTGCATCTTCAGCTACCATCGCTTGAGAGACTTTCTCTTGATTGTAGCGAGGATTGTG
GAACTTCTGGGACGCAGGGGGTGGGAAGCCCTCAAATATTGGTGGAATCTCCTGCAGTATTGGAGTCAGG
AACTAAAGAAGAGTGCCATTAGCTTGCTTAATGCCACAGCTATAGCAGTTGCTGAGGGGACAGATAGGGT
TATAGAAGTAGTACAAAGAGCTTGTAGAGCTATTCTCCACATACCTAGAAGAATAAGACAAGGCTTAGAA
AGGGCTTTGCTA
>GU455473 
ATGAGAGCGAAGGAGATCAGGAAGAATTGGCAGCAC------------------------TGGTGGAAAT
GGGGCATC---------ATGCTCCTTGGAATGTTGATGATCTGTAGTGCT---GAAGAAGAAGGAAAATG
GGTCACAGTATATTATGGGGTACCTGTGTGGAAAGAAGCAACCACC---ACTTTATTTTGTGCATCAGAT
GCTAAAGCATATGACACAGAGGTACATAATGTTTGGGCCACACATGCCTGTGTACCCACAGACCCTAGCC
CACAAGAAGTAGTATTGGTAAATGTGACAGAAAATTTTAACATGTGGAAAAATAACATGGTAGATCAGAT
GCATGAGGATATAATCAGCTTATGGGATGAAAGCCTAAAGCCATGTGTAAAATTAACCCCACTCTGTGTC
ACCCTAAATTGTACTAAT------------GTGAAGATAAATGAGACTAATACCAATATTACTAAGGCCA
GTAATACTACTACCAATATTACACGGTGGGAAAGG------ATGGAGGAAGGAGAAATAAAGAACTGCTC
TTTTAATGTCACCACA------AGCATAGGAAATAAGATGCAGAAAAACTATGCACTTTTTTATAGACTT
GATGTAGTACCAATGAATGATGAT---------------------------------------AATACAA
GTTATACATTGATAAATTGTAACACCTCAGTCATTACACAAGCCTGTCCAAAGGTATCCTTTGAGCCAAT
TCCAATACATTATTGTACCCCGGCTGGTTTTGCGATTCTAAAGTGTAATGATAAGGAGTTCAATGGAACA
GGACCATGTACAAATGTTAGTACAGTACAATGTACACATGGAATTAGGCCAGTAGTATCAACTCAATTGC
TGTTAAATGGCAGTCTAGCAGAAGGAGAGGTAGTAATTAGATCTGAAAATTTCACGAACAATGCTAAAAC
CATAATAGTACAGCTGAATGAATCTGTAGTAATTAATTGTACAAGACCCAACAACAATACAAGAAAAAGT
GTACACATGGGACCGGGGAGTGTATTGTATGCAACAGGAGACATAATAGGAAATATAAGACAAGCACATT
GTACCCTTAATAGAGCAAAATGGACTAACACTTTAAGACAGGTAGTTGAAAAATTAAGAGAACAATTTGG
G---AATAAA---ACAATAGCCTTCAATCAATCCTCAGGAGGGGACCCAGAAATTGTACTGCACAGTTTC
AATTGTGGAGGGGAATTTTTCTACTGTGATACAACACAGCTGTTTAATAGTACTTGG------------C
CGTTTAATGGTACTTGGAATGAT---ACTAACAAGGAAAGT------------------AATATCACACT
CCCATGCAGAATAAAACAAATTATAAACAGGTGGCAGGAAGTAGGAAAAGCAATGTATGCCCCTCCCATC
CAAGGACTAATTAAATGTTCATCAAATATTACAGGGCTGTTATTAACAAGAGATGGTGGT---AGGAACA
GGAGCGGGGCCGAGAATGAGACCGAGACCTTCAGACCTGGGGGAGGAAATATGAGGGACAATTGGAGAAG
TGAATTATATAAATATAAAGTAGTTAAAATTGAGCCTCTAGGAGTAGCACCCACCAAGGCAAAGAGAAGA
GTGGTGCAAAGAGAAAAAAGAGCAGTGGGAACAATAGGAGCTATGTTCCTTGGGTTCTTGGGAGCAGCAG
GAAGCACTATGGGCGCAGCGTCAGTGACGCTGACGGTACAGGCCAGACAATTATTGTCTGGTATAGTGCA
ACAGCAGAACAATCTGCTGAGAGCTATTAAGGCGCAACAGCATCTGTTGCAACTCACAGTCTGGGGCATC
AAGCAGCTCCAGGCAAGAGTCCTGGCTGTGGAAAGATACCTAAGGGATCAACAGCTCCTAGGGATTTGGG
GTTGCTCTGGAAAAATCATTTGCACCACTTCTGTGCCTTGGAATAATAGTTGGAGT---AATAAATCTCT
AAAGTACATTTGGGAAAACATGACCTGGATGGAGTGGGAGAGAGAAATTGACAATTACACAAGCCTAATA
TACACCTTAATTGAAGAATCGCAGATCCAACAGGAAAAAAATGAACAAGAGTTATTGGAATTGGATAAGT
GGTCAAGTTTGTGGAATTGGTTTACCATAACAAACTGGCTGTGGTATATAAAAATATTCATAATGATAGT
AGGAGGTTTAGTAGGCTTCAGAATAGTTTTTGCTGTGCTTTCTATAGCGAATAGAGTTAGGCAGGGATAC
TCACCACTATCATTTCAGATCCGCCCCCCAGCCCCAAGGGGACCCGACAGGCCCGAAGGAATCGAAGAAG
AAGGTGGAGACAGAGACAGAGACAGATACAATCACTCAGTGCCTGGATTCTTCATACTCATCTGGGACGA
CCTGTGGAGCCTGTGCATCTTCAGCTACCACCGCTTGAGAGACTTACTCTTGATTGTAGCGAGGATTGTG
GAACTTCTGGGACGCAGGGGGTGGGAAGCCCTCAAATATTGGTGGAATCTCCTGCAGTATTGGAGTCAGG
AACTAAAGAAGAGTGCCATTAGTTTGCTTAACGCTTCAGCTATAGCAGTTGCTGAGGGGACAGATAGGAT
TATAGAAGTAGTACAAAGAGCTTGTAGAGCTATTCTCCACATACCTAGAAGAATAAGACAGGGCTTAGAA
AGGGCTTTGCTA
>GU455464 
ATGAGAGCGAAGGAGATCAGGAAGAATTGGCAGCAC------------------------TGGTGGAAAT
GGGGCATC---------ATGCTCCTTGGAATGTTGATGATCTGTAGTGCT---GAAGAAGAAGGAAAGTG
GGTCACAGTCTATTATGGGGTACCTGTGTGGAAAGAAGCAACCACT---ACTCTATTTTGTGCCTCAGAT
GCTAAAGCATCTGACACAGAGGTACATAATGTTTGGGCCACACATGCCTGTGTACCCACAGACCCTAACC
CACAAGAAGTAGTATTGGTAAATGTGACAGAAAATTTTAACATGTGGAAAAATAACATGGTAGAACAGAT
GCATGAGGATATAATCAGCTTATGGGATGAAAGCCTAAAGCCATGTGTAAAATTAACCCCACTCTGTGTC
ACCCTAAATTGTACTAAT------------GTGAAGATAAATGAGACTAATACCAATATTACTAAGGCCA
GTAATACTACTACCAATATTACACGGTGGGAAAGG------ATGGAGGAAGGAGAAATAAAGAACTGCTC
TTTTAATGTCACCACA------GCCATAGGAAATAAGATGCAGAAAAACTATGCACTTTTTTATAGACTT
GATGTAGTACCAATGAATGATGAT---------------------------------------AATACAA
GTTATACATTGATAAATTGTAACACCTCAGTCATTACACAAGCCTGTCCAAAGGTATCCTTTGAACCAAT
TCCCATACATTATTGTACCCCGGCTGGTTTTGCGATTCTAAAGTGTAATGATAAGAAGTTCAATGGAACA
GGACCATGTACAAATGTTAGTACAGTACAATGTACACATGGAATTAGGCCAGTAGTATCAACTCAATTGC
TGTTAAATGGCAGTCTAGCAGAAGAAGATATAGTAATTAGATCTGAAAATTTCACGAACAATGCTAAAAC
CATAATAGTACAGCTGAATGAATCTGTAGTAATTAATTGTACAAGACCCAACAACAATACAAGAAAAAGT
GTACACATGGGACCGGGGAGGGTATGGTATGCAACAGGAGACATAATAGGAAATATAAGACAAGCACATT
GTACCCTTAATAGAGCAAAATGGACTAACACTTTAAGACAGGTAGTTGAAAAATTAAGAGAACAATTTGG
G---AATAAA---ACAATAGCCTTCAATCAATCCTCAGGAGGGGACCCAGAAATTGTATTGCACAGTTTT
AATTGTGGAGGGGAATTTTTCTACTGTAATACAACACAGCTGTTTAATAGTAATTGG------------C
CGTTTAATGGTACTTGGAATGAT---ACTAACAACGAAAGT------------------AATATCACACT
CCCATGCAGAATAAAACAAATTATAAACAGGTGGCAGGAAGTAGGAAAAGCAATGTATGCCCCTCCCATC
CAAGGACTAATTAAATGTTCATCAAATATTACAGGGCTGTTATTAACAAGAGATGGTGGT----------
--AACGGGACCGAGAATGGGACCGAGACCTTCAGACCTGGGGGAGGAAATATGAGAGACAATTGGAGAAG
TGAATTATATAAATATAAAGTAGTTAAAATTGAGCCATTAGGAGTAGCACCCACCAAGGCAAAGAGAAGA
GTGGTGCAAAGAGAAAAAAGAGCAGTGGGAACGATAGGAGCTATGTTCCTTGGGTTCTTGGGAGCAGCAG
GAAGCACTATGGGCGCAGCGTCAGTGACGCTGACGGTACAGGCCAGACAATTATTGTCTGGTATAGTGCA
ACAGCAGAACAATCTGCTGAAAGCTATTGAGGCGCAACAGCATCTGTTGCAACTCACAGTCTGGGGCATC
AAGCAGCTCCAGGCAAGAGTCCTGGCTGTGGAAAGATACCTAAGGGATCAACAGCTCCTAGGGATTTGGG
GTTGCTCTGGAAAAATCATTTGCACCACTTCTGTGCCTTGGAATGATAGTTGGAGT---AATAAATCTCT
GAAACATATTTGGGAAAACATGACCTGGATGGAGTGGGAGAGAGAAATTGACAATTACACAAGCCTAATA
TACACCTTAATTGAAGAATCGCAGATCCAACAGGAAAAAAATGAACAAGAGTTATTGGAATTGGATAAGT
GGGCAAGTTTGTGGAATTGGTTTACCATAACAAACTGGCTGTGGTATATAAAAATATTCATAATGATAGT
AGGAGGTTTAGTAGGCTTCAGAATAGTTTTTGCTGTGCTTTCTATAGCGAATAGAGTTAGGCAGGGATAC
TCACCACTATCATTTCAGATCCGCCCCCCAGCCCCAAGGGGACCCGACAGGCCCGAAGGAATCGAAGAAG
AAGGTGGAGACAGAGACAGAGACAGATCCAATCACTCAGTGCCTGGATTCTTCATACTCATCTGGGACGA
CCTTTGGAGCCTGTGCATCTTCAGTTACCACCGCTTGAGAGACTTACTCTTGATTGCAGCGAGGATTGTG
GAACTTCTGGGACGCAGGGGGTGGGAAGCCCTCAAATATTGGTGGAATCTCCTGCAGTATTGGAGCCAGG
AACTAAAGAAGAGTGCCATTAGTTTGCTTAATGCTACAGCTATAACAGTAGCTGAGGGGACAGATAGGGT
TATAGAAGTAGTACAAAGAGCTTGTAGAGCTATTCTCCACATACCTAGAAGAATAAGACAAGGCTTAGAA
AGGGCTTTGCAA
>GU455460 
ATGAGAGCGAAGGAGATCAGGAGGAATTATCAGCAC------------------------TGGTGGAAAT
GGGGCATG---------ATGCTCCTTGGAATGTTGATGATCTGTAGTGCTAAAAAAGAAGAGAAAAAGTG
GGTCACAGTATATTATGGGGTACCTGTGTGGAAAGAAGCAACCACC---ACTCTATTTTGTGCCTCAGAT
GCTAAAGCATATGACACAGAGGTACATAATGTTTGGGCCACACATGCCTGTGTACCCACAGACCCTAACC
CACAAGAAGTAGTATTGGAAAATGTGACAGAAAATTTTAACATGTGGAAAAATAACATGGTAGATCAGAT
GCATGAGGATATAATCAGCTTATGGGATGAAAGCCTAAAGCCATGTGTAAAATTAACCCCACTCTGTGTT
ACTCTAAATTGCACTAAT------------GTGAAGATAAATAATACTAAT-------------------
-----------GACAATAAGACTATTACCAATATTACAATTATGGAGGAAGGAGAAATAAAGAACTGCTC
TTTTAATGTCACCACA------AGCATAGGAAATCAGATGCAGAAAAACTATGCACTTTTTTATAGACTT
GATGTAGTACCAATGAATAAAGAT---------------------------------------AATACAA
GTTATACATTGATAAATTGTAATACCTCAGTCATTACACAAGCCTGTCCAAAGGTATCCTTTGAACCAAT
TCCAATACATTATTGTACCCCGGCTGGTTTTGCGATTCTAAAATGTAATGATAAGAAGTTCAATGGAACA
GGACCATGTACAAATGTTAGCACAGTACAATGTACACATGGAATTAGGCCAGTAGTATCAACTCAATTGT
TGCTAAATGGCAGTCTAGCAGAGGAAGATGTAGTAATTAGATCTGAAAATTTCACAAACAATGCTAAAAC
CATAATAGTACAGCTGAATGAATCTGTAATAATTAATTGTACAAGACCCAACAACAATACAAGAAAAAGT
GTACACATGGGACCGGGGAGTGTATGGTATGCAACAGGAGACATAATAGGAAATATAAGACTAGCACATT
GTACCCTTAGTAGAGCAAAATGGAATAACACTTTAAGACAGGTAGCTGAAAAATTAAAAGAACAATTTGG
A---AATAAA---ACAATATTCTTTAATCAATCCTCAGGAGGGGACCCAGAAATTGTACTACACAGTTTC
AATTGTGGAGGGGAATTTTTCTACTGTAATACAACACAGCTGTTTAATAGTGCTTGG-------------
--------------CTGCTTAAT---AGTAATAATACTGACAACAATGAAGAT------AATATCACACT
CCCATGCAGAATAAAACAAATTATAAACAGGTGGCAGGAAGTAGGAAAAGCAATGTATGCCCCTCCCATC
CAAGGACTAATTAGCTGTTCATCAAATATTACAGGGCTGTTATTAACAAGAGATGGTGGT----------
--AATGGGACCAATAATGGGACCGAGACCTTCAGACCTGGGGGAGGAAATATGAGGGACAATTGGAGAAG
TGAATTATATAAATATAAAGTAGTTAAAATTGAGCCATTAGGAGTAGCACCCACCAAGGCAAAGAGAAGA
GTGGTGCAAAGAGAAAAAAGAGCAGTGGGAACAATAGGAGCTATGTTCCTTGGGTTCTTGGGAGCAGCAG
GAAGCACTATGGGCGCAGCGTCAGTGACGCTGACGGTACAGGCCAGACAATTATTGTCTGGTATAGTGCA
ACAGCAGAACAATCTGCTGAGAGCTATTAAGGCGCAACAGCATCTGTTGCAACTCACAGTCTGGGGCATC
AAGCAGCTCCAGGCAAGAGTCCTGGCTGTGGAAAGATACCTAAGGGATCAACAGCTCCTAGGGATTTGGG
GTTGCTCTGGAAAAATCATTTGCACCACTTCTGTGCCTTGGAATGATAGTTGGAGT---AATAAATCTCT
AAAACATATTTGGGAAAACATGACCTGGATGGAGTGGGAGAGAGAAATTGACAATTACACAAGCCTAATA
TACACCTTAATTGAAGAATCGCAAATCCAACAAGAGAAAAATGAACAAGAGTTATTGGAATTGGATAAGT
GGTCAAGTTTGTGGAATTGGTTTACCATAACAAATTGGCTGTGGTATATAAAAATATTCATAATGATAGT
AGGAGGTTTAGTAGGTTTTAGAATAATTTTTACTGTGCTTTCTATAGCGAATAGAGTTAGGCAGGGATAC
TCACCACTATCATTTCAGATCCGCTCCCCAGCCCCAAAGGAACCCGACAGGCCCGAAGGAATCGAAGAAG
AAGGTGGAGACAGAGACAGAGACAGATACAGTCACTCAGTGCCTGGATTCTTCATACTCATCTGGGACGA
CCTCTGGAGCCTGTGCAGCTTCAGCTACCACCGCTTGAGAGACTTACTCTTGATTCTAGCGAGGATTGTG
GAACTTCTGGGACGCAGGGGGTGGGAAGCTCTCAAATATTGGTGGAATCTCCTGCAGTATTGGAGCCAGG
AACTAAAGAAGAGTGCCATTAGTTTGCTTAACGCCACAGCTATAGCAGTTGCTGAGGGGACAGATAGGAT
TATAGAAGTAGTACAAAGAGCTTGTAGAGCTATTCTCCACATACCTAGAAGAATAAGACAGGGCTTAGAA
AGGGCTTTGCAA
>GU455474 
ATGAGAGCGAAGGAGACCAGGAAGAATTATCAGCAC------------------------TGGTGGAGAT
GGGGCATG---------ATGCTCCTTGGAATGTTGATGATTTGTAATGCT---GAAGAAGAGAAAAAGTG
GGTCACAGTATATTATGGGGTACCTGTGTGGAAAGAAGCAACCACC---ACTTTATTTTGTGCCTCAGAT
GCTAAAGCATATGACACAGAGGTACATAATGTTTGGGCCACACATGCCTGTGTACCCACAGACCCTAACC
CACAAGAAGTAGTATTGGAAAATGTGACAGAAAATTTTAACATGTGGAAAAATAACATGGTAGATCAGAT
GCATGAGGATATAATCAGCTTATGGGATGAAAGCCTAAAACCATGTGTAAAATTAACCCCACTCTGTGTT
ACTCTAAATTGCACTAAT------------------GTGAATATAACTGAT------------GCTAATG
CCAATAATACTACTCCCAACATTACAATTGGGGAAAAG---ATGGAGGAAGGAGAACTAAAAAACTGCTC
TTTTAATGTCACCACA------AGCATAGGAAATAAGCTGCAGAAAAACTATGCACTTTTTTATAGACTT
GATGTAGTACCAATGGATAATAGT------------------------------------------ACAA
GTTATACATTAATAAATTGTAATACCTCAGTCATTACACAGGCCTGTCCAAAGGTATCCTTTGAGCCAAT
TCCCATACATTATTGTACCCCGGCTGGTTTTGCGATTCTAAAATGTAATGATAAGAAGTTCAATGGGACA
GGACCATGTACAAATGTTAGTACAGTACAATGTACACATGGAATTAGGCCAGTAGTATCAACTCAATTGC
TGTTGAATGGCAGTCTAGCAGAGGAAGATGTAGTAATTAGATCTGAAAATTTCACAAACAATGCTAAAAC
CATAATAGTACAGCTGAATGAATCTGTAGTAATTAATTGTACAAGACCCAACAACAATACAAGAAAAAGT
GTACACATGGGACCGGGGAGTGTATGGTATGCAACAGGAGACATAATAGGAAATATAAGACAAGCACATT
GTACCCTTAATAGAACAAAATGGACTAACACTTTAAGACAGGTAGTTGAAAAATTAAGAGAACAATTTGG
G---AATAAA---ACAATAGCCTTCAATCAACCCTCAGGAGGGGACCCAGAAATTGTACTGCACAGTTTT
AATTGTGGAGGGGAATTTTTCTACTGTAACACAACAAGGCTATTTAATAGTATTTGG------------C
TGTCTAATGGTACT------------ACTATAGAGTTAAATAACCATGAT---------AATATCACACT
CCCATGCAGAATAAAACAAATTATAAACAGGTGGCAGGAAGTAGGAAAAGCAATGTATGCCCCTCCCATC
CAAGGACTAATTAAATGTTCATCAAATATTACAGGGCTGTTATTAACAAGAGATGGTGGT----------
--AATGGGACCAATAATGGGACCGAGACCTTCAGACCTGGGGGAGGAAATATGAGGGACAATTGGAGAAG
TGAATTATACAAATATAAAGTAGTTAAAATTGAGCCATTAGGAGTAGCACCCACCAAGGCAAAGAGAAGA
GTGGTGCAAAGAGAAAAAAGAGCAGTGGGAACGATAGGAGCTATGTTCCTTGGGTTCTTGGGAGCAGCAG
GAAGCACTATGGGCGCAGCGTCAGTGACGCTGACGGTACAGGCCAGACAATTATTGTCTGGTATAGTGCA
ACAGCAGAACAATCTGCTGAGAGCTATTAAGGCGCAACAGCATCTGTTGCAACTCACAGTCTGGGGCATC
AAGCAGCTCCAGGCAAGAGTCCTGGCTGTGGAAAGATACCTAAGGGATCAACAGCTCCTAGGGATTTGGG
GTTGCTCTGGAAAAATCATTTGCACCACTTCTGTGCCTTGGAATGATAGTTGGAGT---AATAAATCTCT
AAAACATATTTGGGAAAACATGACCTGGATGGAGTGGGAGAGAGAAATTGACAATTACACAAGCCTAATA
TACACCTTAATTGAAGAATCGCAGATCCAACAGGAAAAAAATGAACAAGAGTTATTGGAATTGGATAAGT
GGTCAAGTTTGTGGAATTGGTTTACCATAACAAATTGGCTGTGGTATATAAAAATATTCATAATGATAGT
AGGAGGTTTAGTAGGTTTTAGAATAATTTTTGCTGTGCTTTCTATAGCGAATAGAGTTAGGCAGGGATAC
TCACCACTATCATTTCAGATCCGCTCCCCAGCCCCAAGGGGACCCGACAGGCCCGAAGGAATCGAAGAAG
AAGGTGGAGACAGAGACAGAGACAGATACAGTCACTCAGTGCCTGGATTCTTCATACTCATCTGGGACGA
CCTCTGGAGCCTGTGCAGCTTCAGCTACCACCGCTTGAGAGACTTTCTCTTGATTCTAGCGAGGATTGTG
GAACTTCTGGGACGCAGGGGGTGGGAAGCCCTCAAATATTGGTGGAATCTCCTGCAGTATTGGAGCCAGG
AACTAAAGAAGAGTGCCATTAGCTTGCTTAACGCCACAGCTATAGCAGTTGCTGAGGGGACAGATAGGAT
TATAGAAGTAGTACAAAGAGCTTGTAGAGCTATTCTCCACATACCTAGAAGAATAAGACAAGGCTTAGAA
AGGGCTTTGCAA
>GU455461 
ATGAGAGCGAAGGAGATCAGGAGGAATTATCAGCAC------------------------TGGTGGAGAT
GGGGCATC---------ATGCTCCTTGGAATGTTGATGACCTGTAGTGCT---GAAGAAGAGAAAAAGTG
GGTCACAGTCTATTATGGGGTACCTGTGTGGAAAGAAGCAACTACC---ACTCTATTTTGTGCCTCAGAT
GCTAAAGCATATGACACAGAGGTACATAATGTTTGGGCCACACATGCCTGTGTACCCACAGACCCTAACC
CACAAGAAGTAGTATTGGTAAATGTGACAGAAAATTTTAACATGTGGAAAAATAACATGGTAGATCAGAT
GCATGAGGATATAATCAGCTTATGGGATGAAAGCCTAAAGCCATGTGTAAAATTAACCCCACTCTGTGTT
ACTTTAAATTGCACTAAT------------GTGAAGATAAATAATACTAAT-------------------
-----------GTCAATAAGACTACTACCAATATTACAATTATGGAGGAAGGAGAAATAAAGAACTGCTC
TTTTAATGTCACCACA------AGCATAGGAAATCAGATGCAGAAAAACTATGCACTTTTTTATAGACTT
GATGTAGTACCAATGAATAAAGAT---------------------------------------AATACAA
GTTATACATTGATAAATTGTAATACCTCAGTCATTACACAAGCCTGTCCAAAGGTATCCTTTGAACCAAT
TCCCATACATTATTGTACCCCGGCTGGTTTTGCGATTCTAAAGTGTAATGATAAGGATTTCAATGGAACA
GGACCATGTACAAATGTTAGTACAGTACAATGTACACATGGAATTAGGCCAGTAGTATCAACTCAATTAC
TGTTAAATGGCAGTCTAGCAGAAGGAGAGGTAGTAATTAGATCTGAAAATTTCACAAACAATGCTAAAAC
CATAATAGTACAGCTGAATGAATCTGTAGTAATTAATTGTACAAGACCCAACAACAATACAAGAAAAAGT
GTACACATGGGACCGGGGAGTGTATGGTATGCAACAGGAGACATAATAGGAAATATAAGACAAGCACATT
GTACCCTTAATAGAACAAAATGGACTAACACTTTAAGACAGGTAGTTAAAAAATTAAGAGAACAATTTGG
A---AATAAA---ACAATAGCCTTCAATCAACCCTCAGGAGGGGACCCAGAAATTGTACTGCACAGTTTT
AATTGTGGAGGGGAATTTTTCTACTGTAATACAACACAGCTGTTTAATAGTACTTGG------------C
CACTTAATAGTACTTGGAATGAT---ACTAACAATGAT---------------------AATATCACACT
CCCATGCAGAATAAAACAAATTATAAACAGGTGGCAGGAAGTAGGAAAAGCAATGTATGCCCCTCCCATC
CAAGGACTAATTAAATGTTCATCAAATATTACAGGGCTGTTATTAACAAGAGATGGTGGT----------
--AATGGGACCGAGAATGATACCGAGACCTTCAGACCTGGGGGAGGAAATATGAGGGACAATTGGAGAAG
TGAATTATATAAATATAAAGTAATTAAAATTGAGCCATTAGGAGTAGCACCCACCAAGGCAAAGAGAAGA
GTGGTGCAAAGAGAAAAAAGAGCAGTGGGAACGATAGGAGCTATGTTCCTTGGGTTCTTGGGAGCAGCAG
GAAGCACTATGGGCGCAGCGTCAGTGACGCTGACGGTACAGGCCAGACAATTATTGTCTGGTATAGTGCA
ACAGCAGAACAATCTGCTGAGAGCTATTAAGGCGCAACAGCATCTGTTGCAACTCACAGTCTGGGGCATC
AAGCAGCTCCAGGCAAGAGTCCTGGCTGTGGAAAGATACCTAAGGGATCAACAGCTCCTAGGGATTTGGG
GTTGCTCTGGAAAAATCATTTGCACCACTTCTGTGCCTTGGAATTCTAGTTGGAGT---AATAAATCTCT
AAATGATATTTGGAAAAACATGACCTGGATGGAGTGGGAGAGAGAAATTGACAATTACACAAGCTTAATA
TACACCTTAATTGAAGAATCGCAGATCCAACAAGAGAAAAATGAACAAGAGTTATTGGAATTGGATAAGT
GGGCAAGTTTGTGGAATTGGTTTACCATAACAAACTGGCTGTGGTATATAAGAATATTCATAATGATCGT
AGGAGGTTTAATAGGTTTAAGAATAGTTTTTGCTGTACTTTCTATAGCGAATAGAGTTAGGCAGGGATAC
TCACCAATATCATTTCAGATCCACCCCCCAGCCCCAAGGGGACCCGACAGGCCCGAAGGAATCGAAGAAG
AAGGTGGAGACAGAGACAGAGACAGATCCAATCGCTTAGTGCATGGATTCTTAGCACTCATCTGGGACGA
CTTGAGGAGCCTGTGCATCTTCAGCTACCACCGCTTGAGAGACTTACTCTTGATTGTAGCGAGGATTGTG
GAACTTCTGGGACGCAGGGGGTGGGAAGCCCTCAAATATTGGTGGAATCTCCTGCAGTATTGGAGTCAGG
AACTAAAGAAGAGTGCCATTAGTTTGCTTAATGCCACAGCTATAGCAATTACTGAAGGGACAGATAGGAT
GGTAGACGTAGTACAAAGAGCTTGTAGAGCAAAACTCCACATACCTAGAAGAATAAGACAAGGCTTAGAA
AGGGCTTTGCTA
>GU455475 
ATGAGAGCGAAGGAGATCAGGAGGAATTATCAGCAC------------------------TGGTGGAAAT
GGGGCATG---------ATGCTCCTTGGAATGTTGATGATCTGTAGTGCTGAAGAAGAAGAGAAAAAATG
GGTCACAGTCTATTATGGGGTACCTGTGTGGAAAGAAGCAACTACC---ACTTTATTTTGTGCCTCAGAT
GCTAAAGCATATGACACAGAGGTACATAATGTTTGGGCCACACATGCCTGTGTACCCACAGACCCTAACC
CACAAGAAGTAGTATTGGAAAATGTGACAGAAAATTTTAACATGTGGAAAAATAACATGGTAGATCAGAT
GCATGAGGATATAATCAGCTTATGGGATGAAAGCCTAAAGCCATGTGTAAAATTAACCCCACTCTGTGTT
ACTCTAAATTGCACTAAT------------GTGAAGATAAATAATACTAAT-------------------
-----------GACAATAAGACTATTACCAATATTACAATTATGGAGGAAGGAGAAATAAAGAACTGCTC
TTTTAATGTCACCACA------AGCATAGGAAATCAGATGCAGAAAAACTATGCACTTTTTTATAGACTT
GATGTAGTACCAATGAATAAAGAT---------------------------------------AATACAA
GCTATACATTGATAAATTGTAACACCTCAGTCATTACACAGGCCTGTCCAAAGGTATCCTTTGAACCAAT
TCCAATACATTATTGTACCCCGGCTGGTTTTGCGATTCTAAAATGTAATGATAAAAAATTCAATGGAACA
GGACCATGTACAAATGTTAGCACAGTACAATGTACACATGGAATTAGGCCAGTAGTATCAACTCAATTGT
TGCTAAATGGCAGTCTAGCAGAGGAAGATGTAGTAATTAGATCTGAAAATTTCACAAACAATGCTAAAAC
CATAATAGTACAGCTGAATGAATCTGTAGTAATTAATTGTACAAGACCCAACAACAATACAAGAAAAAGT
GTACACATGGGACCAGGGAGTGTATGGTATGCAACAGGAGACATAATAGGAAATATAAGACAAGCACATT
GTACCCTTAATAGAACAAAATGGACTAACACTTTAAGACAGGTAGTTGAAAAATTAAGAGAGCAATTTGG
G---AATAAA---ACAATAGCCTTCAATCAACCCTCAGGAGGGGACCCAGAAATTGTACTGCACAGTTTT
AATTGTGGAGGGGAATTTTTCTACTGTAATACAACAAGGCTGTTTAATAGTATTTGG------------C
TGTCTAATGGTACT------------ACTATAGAGTTAAATAACAATGAAAGT------AATATCACACT
CCCATGCAGAATAAAACAAATTATAAACAGATGGCAGGAAGTAGGAAAAGCAATGTATGCCCCTCCCATC
CAAGGACTAATTAGCTGTTCATCAAATATTACAGGGCTGTTATTAACAAGAGATGGTGGT----------
--AATGGGACCAATAATGGGACCGAGACCTTCAGACCTGGGGGAGGAAATATGAAGGACAATTGGAGAAG
TGAATTATATAAATATAAAGTAGTTAAAATTGAGCCATTAGGAGTAGCACCCACCAAGGCAAAGAGAAGA
GTGGTGCAAAGAGAAAAAAGAGCAGTGGGAACAATAGGAGCTATGTTCCTTGGGTTCTTGGGAGCAGCAG
GAAGCACTATGGGCGCAGCGTCAGTGACGCTGACGGTACAGGCCAGACAATTATTGTCTGGTATAGTGCA
ACAGCAGAACAATCTGCTGAGAGCTATTGAGGCGCAACAGCATCTGTTGCAACTCACAGTCTGGGGCATC
AAGCAGCTCCAGGCAAGAGTCCTGGCTGTGGAAAGATACCTAAGGGATCAACAGCTCCTAGGGATTTGGG
GTTGCTCTGGAAAAATCATTTGCACCACTTCTGTGCCTTGGAATGATAGTTGGAGT---AATAAATCTCT
GAAACACATTTGGGAAAACATGACCTGGATGGAGTGGGAGAGAGAAATTGACAATTACACAGGCTTAATA
TACACCTTAATTGAAGAATCGCAAATCCAACAGGAAAAAAATGAACAAGAGTTATTGGAATTGGATAAGT
GGTCAAGTTTGTGGAATTGGTTTACCATAACAAATTGGCTGTGGTATATAAAAATATTCATAATAATAGT
AGGAGGTTTAGTAGGCTTCAGAATAGTTTTTGCTGTGCTTTCTATAGCGAATAGAGTTAGGCAGGGATAC
TCACCACTATCATTTCAGATCCGCTCCCCAGTCCCAAGGGGACCCGACAGGCCCGAAGGAATCGAAGAAG
AAGGTGGAGACAGAGACAGAGGCAGATACAGTCACTCAGTGCCTGGATTCTTCATACTCATCTGGGACGA
CCTCTGGAGCCTGTGCAGCTTCAGCTACCACCGCTTGAGAGACTTAATCTTGATTCTAGCGAGGATTGTG
GAACTTCTGGGACGCAGGGGGTGGGAAGCCCTCAAATATTGGTGGAATCTCCTACAGTATTGGAGCCAGG
AACTAAAGAAGAGTGCCATTAGTTTGCTTAACGCCACAGCTATAGCAGTTGCTGAGGGGACGGATAGGGT
TATAGAAGTAGTACAAAGAGCTTGTAGAGCTATTCTCCACATACCTAGAAGAATAAGACAGGGATTAGAA
AGGGCTTTGCAA
>GU455472 
ATGAGAGCGAAGGAGATCAGGAGGAATTATCAGCAC------------------------TGGTGGAAAT
GGGGCATG---------ATGCTCCTTGGAATGTTGATGATCTGTAGTGCT---GAAGAAGAGAAAAAGTG
GGTCACAGTCTATTATGGGGTACCTGTGTGGAAAGAAGCAACCACC---ACTTTATTTTGTGCCTCAGAT
GCTAAAGCATATGACACAGAGGTACATAATGTTTGGGCCACACATGCCTGTGTACCCACAGACCCTAACC
CACAAGAAGTAGTATTGGTAAATGTGACAGAAAATTTTAACATGTGGAAAAATAACATGGTAGATCAGAT
GCATGAGGATATAATCAGCTTATGGGATGAAAGCCTAAAGCCATGTGTAAAATTAACCCCACTCTGTGTT
ACTCTAAATTGCACTAAT------------GTGAAGATAAATAATACTATT---------------ACCA
ATATTACAAAAGCTAATGATGCTACTACCAATATTACAATTATGGAGGAAGGAGAAATAAAGAACTGCTC
TTTTAATGTCACCACA------AGCATAGGAAATCAGATGCAGAAAAACTATGCACTTTTTTATAGACTT
GATGTAGTACCAATGAATAAAGAT---------------------------------------AATACAA
GTTATACATTGATAAATTGTAATACCTCAGTCATTACACAGGCCTGTCCAAAGGTATCCTTTGAACCAAT
TCCAATACATTATTGTACCCCGGCTGGGTTTGCGATTCTAAAATGTAATGATAAGAAGTTCAATGGAACA
GGGCCATGTACAAATGTTAGTACAGTACAATGTACACATGGAATTAGGCCAGTAGTATCAACTCAATTGC
TGCTAAATGGCAGTCTAGCAGAAGGAGAGGTAGTAATTAGATCTGAAAATTTCACAAACAATGCTAAAAC
CATAATAGTACAGCTGAATGAATCTGTAGTAATTAATTGTACAAGACCCAACAACAATACAAGAAAAAGT
GTTCACATGGGACCGGGGAGTGTGTGGTATGCAACAGGAGACATAATAGGAAATATAAGACAAGCACATT
GTACCCTTAATAGAACAAAATGGAATAACACTTTAAGACAGGTAGTTGAAAAACTAAGAAAACAATTTGG
A---AATAAA---ACAATAGCCTTCAATCAACCCTCAGGAGGGGACCCAGAAATTGTACTGCACAGTTTT
AATTGTGGAGGGGAATTTTTCTACTGTAATACAACACGGCTGTTTAGTAGTACCTGG------------C
CGTCTAATGGTACTTGGAATAAC---ACTACAGAGTCAAATAACAATGAT---------AATATCACACT
CCCATGCAGAATAAAACAAATTATAAACAGGTGGCAGGAAGTAGGAAAAGCAATGTATGCCCCTCCCATC
CAAGGACTAATTAGCTGTTCATCAAATATTACAGGGCTGTTATTAACAAGAGATGGTGGT----------
--AATGGGACCAATAATGGGACCGAGACCTTCAGACCTGGGGGAGGAAATATGAAGGACAATTGGAGAAG
TGAATTATACAAATATAAAGTAGTTAAAATTGAGCCACTAGGAGTAGCACCCACCAAGGCAAAGAGAAGA
GTGGTGCAAAGAGAAAAAAGAGCAGTGGGAACAATAGGAGCTATGTTCCTTGGGTTCTTGGGAGCAGCAG
GAAGCACTATGGGCGCAGCGTCAGTGACGCTGACGGTACAGGCCAGACAATTATTGTCTGGTATAGTGCA
ACAGCAGAACAATCTGCTGAGAGCTATTAAGGCGCAACAGCATCTGTTGCAACTCACAGTCTGGGGCATC
AAGCAGCTCCAGGCAAGAGTCCTGGCTGTGGAAAGATACCTAAGGGATCAACAGCTCCTAGGGATTTGGG
GTTGCTCTGGAAAAATCATTTGCACCACTTCTGTGCCTTGGAATGATAGCTGGAGT---AATAAATCTCT
GAAACATATTTGGGAAAACATGACCTGGATGGAGTGGGAGAGAGAAATTGACAATTACACAAGCCTAATA
TACACCTTAATTGAAGAATCGCAAATCCAACAAGAGAAAAATGAACAAGAGTTATTGGAATTGGATAAGT
GGTCAAGTTTGTGGAATTGGTTTACCATAACAAATTGGCTGTGGTATATAAAAATATTCATAATGATAGT
AGGAGGTTTAGTAGGTTTTAGAATAATTTTTACTGTGCTTTCTATAGCGAATAGAGTTAGGCAGGGATAC
TCACCACTATCATTTCAGATCCGCTCCCCAGCCCCAAGGGGACCCGACAGGCCCGAAGGAATCGAAGAAG
AAGGTGGAGACAGAGACAGAGACAGATACAGTCACTCAGTGCCTGGATTCTTCATACTCATCTGGGACGA
CCTCTGGAGCCTGTGCAGCTTCAGCTACCACCGCTTGAGAGACTTACTCTTGATTCTAGCGAGGATTGTG
GAACTTCTGGGACGCAGGGGGTGGGAAGCCCTCAAATATTGGTGGAATCTCCTGCAGTATTGGAGCCAGG
AACTAAAGAAGAGTGCCATTAGTTTGCTTAACGCCACAGCTATAGCAGTTGCTGAGGGGACAGATAGGAT
TATAGAAGTAGTACAAAGAGCTTGTAGAGCTATTCTCCACATACCTAGAAGAATAAGACAGGGCTTAGAA
AGGGCTTTGCAA
>GU455470 
ATGAGAGCGAAGGAGATCAGGAGGAATTATCAGCAC------------------------TGGTGGAGAT
GGGGCATC---------ATGCTCCTTGGAATGTTGATGACCTGTAGTGCT---GAAGAAGAGAAAAAGTG
GGTCACAGTCTATTATGGGGTACCTGTGTGGAAAGAAGCAACTACC---ACTCTATTTTGTGCCTCAGAT
GCTAAAGCATATGACACAGAGGTACATAATGTTTGGGCCACACATGCCTGTGTACCCACAGACCCTAACC
CACAAGAAGTAGTATTGGTAAATGTGACAGAAAATTTTAACATGTGGAAAAATAACATGGTAGATCAGAT
GCATGAGGATATAATCAGCTTATGGGATGAAAGCCTAAAGCCATGTGTAAAATTAACCCCACTCTGTGTT
ACTTTAAATTGCACTAAT------------GTGAAGATAAATAATACTAAT-------------------
-----------GTCAATAAGACTACTACCAATATTACAATTATGGAGGAAGGAGAAATAAAGAACTGCTC
TTTTAATGTCACCACA------AGCATAGGAAATCAGATGCAGAAAAACTATGCACTTTTTTATAGACTT
GATGTAGTACCAATGAATAAAGAT---------------------------------------AATACAA
GTTATACATTGATAAATTGTAATACCTCAGTCATTACACAAGCCTGTCCAAAGGTATCCTTTGAACCAAT
TCCCATACATTATTGTACCCCGGCTGGTTTTGCGATTCTAAAGTGTAATGATAAGGATTTCAATGGAACA
GGACCATGTACAAATGTTAGTACAGTACAATGTACACATGGAATTAGGCCAGTAGTATCAACTCAATTAC
TGTTAAATGGCAGTCTAGCAGAAGGAGAGGTAGTAATTAGATCTGAAAATTTCACAAACAATGCTAAAAC
CATAATAGTACAGCTGAATGAATCTGTAGTAATTAATTGTACAAGACCCAACAACAATACAAGAAAAAGT
GTACACATGGGACCGGGGAGTGTATGGTATGCAACAGGAGACATAATAGGAAATATAAGACAAGCACATT
GTACCCTTAATAGAACAAAATGGACTAACACTTTAAGACAGGTAGTTAAAAAATTAAGAGAACAATTTGG
G---AATAAA---ACAATAGCCTTCAATCAACCCTCAGGAGGGGACCCAGAAATTGTACTGCACAGTTTT
AATTGTGGAGGGGAATTTTTCTACTGTAATACAACACAGCTGTTTAATAGTACTTGG------------C
CACTTAATAGTACTTGGAATGAT---ACTAACAATGAT---------------------AATATCACACT
CCCATGCAGAATAAAACAAATTATAAACAGGTGGCAGGAAGTAGGAAAAGCAATGTATGCCCCTCCCATC
CAAGGACTAATTAAATGTTCATCAAATATTACAGGGCTGTTATTAACAAGAGATGGTGGT----------
--AATGGGACCGAGAATGATACCGAGACCTTCAGACCTGGGGGAGGAAATATGAGGGACAATTGGAGAAG
TGAATTATATAAATATAAAGTAGTTAAAATTGAGCCATTAGGAGTAGCACCCACCAAGGCAAAGAGAAGA
GTGGTGCAAAGAGAAAAAAGAGCAGTGGGAACGATAGGAGCTATGTTCCTTGGGTTCTTGGGAGCAGCAG
GAAGCACTATGGGCGCAGCGTCAGTGACGCTGACGGTACAGGCCAGACAATTATTGTCTGGTATAGTGCA
ACAGCAGAACAATCTGCTGAGAGCTATTAAGGCGCAACAGCATCTGTTGCAACTCACAGTCTGGGGCATC
AAGCAGCTCCAGGCAAGAGTCCTGGCTGTGGAAAGATACCTAAGGGATCAACAGCTCCTAGGGATTTGGG
GTTGCTCTGGAAAAATCATTTGCACCACTTCTGTGCCTTGGAATGATAGTTGGAGT---AATAAATCTCT
AAAACATATTTGGGAAAACATGACCTGGATGGAGTGGGAGAGAGAAATTGACAATTACACAAGCCTAATA
TACACCTTAATTGAAGAATCGCAAATCCAACAAGAGAAAAATGAACAAGAGTTATTGGAATTGGATAAGT
GGGCAAGTTTGTGGAATTGGTTTACTATAACAAACTGGCTGTGGTATATAAAAATATTCATAATAATAGT
AGGAGGTTTAGTAGGCTTCAGAATAATTTTTGCTGTGCTTTCTATAGCGAATAGAGTTAGGCAGGGATAC
TCACCACTATCATTTCAGATCCGCCCCCCAGCCCCAAGGGGACCCGACAGGCCCGAAGGAATCGAAGAAG
AAGGTGGAGACAGAGACAGAGACAGATACAGTCACTCAGTGCCTGGATTCTTCATACTCATCTGGGACGA
CCTCTGGAGCCTGTGCAGCTTCAGCTACCACCGCTTGAGAGACTTACTCTTGATTCTAGCGAGGATTGTG
GAACTTCTGGGACGCAGGGGGTGGGAAGCCCTCAAATATTGGTGGAATCTCCTGCAGTATTGGAGCCAGG
AACTAAAGAAGAGTGCCATTAGTTTGCTTAACGCCACAGCTATAGCAGTTGCTGAGGGGACAGATAGGGT
TATAGAAGTAGTACAAAGAGCTTGTAGAGCTATTCTCCACATACCTAGAAGAATAAGACAGGGCTTAGAA
AGGGCTTTGCAA
>U36880 
ATGAGAGTGAAGGAGATCAGGAAGAATTATCGGCAC------------------------TTGTGGAGAT
GGGGCACC---------ATGCTCCTTGGGATGTTAATGATTTGTAATGCT------GCAGAACAATTGTG
GGTCACAGTCTATTATGGGGTACCTGTGTGGAAAGAAGCAACCACC---ACTCTATTCTGTGCATCAGAT
GCTAAAGCATATGCCACAGAGGTACATAATGTCTGGGCCACACATGCCTGTGTACCCACAGACCCCGACC
CACAAGAAGTAGAATTGGGAAATGTGACAGAAAATTTTAACATGTGGAAAAACAACATGGTAGAACAGAT
GCATGAGGATATAATCAGTTTATGGGATCAAAGCCTAAAGCCATGTGTAAAATTAACCCCACTTTGTGTT
ACTTTAGATTGCTTTGAT------------GTTAATTTTAATGCTACTAAT---------TCCACTAGCA
GTAAGGATACTAATACCAATAATAGTAGAGTGGAAATG---ATAGAGAAAGGAGAAATAAAAAACTGCTC
TTTCAATATCTCCACA------GACATAAGAGATAAGTTGCAGAAAGAATATGCGCTTTTTTATAAACTT
GATGTAATACCAATAGATAATAGT---------------------------------------AATACAA
GCTATAGGTTGATAAGTTGTAATACCTCAGTCCTTACACAGGCCTGTCCAAAAGTATCCTTTGAGCCAAT
TCCCATACATTATTGTGCCCCGGCTGGTTTTGCGATTCTAAAGTGTAATAATAAGACGTTCAATGGAACA
GGACCATGCACAAATGTCAGCACAGTACAATGTACACATGGAATTAGACCAGTAGTATCAACTCAACTGC
TGTTGAATGGCAGTCTAGCAGAAGAAGAGGTAGTACTTAGATCTGAAAATTTCACAAACAATGCTAAAAC
CATAATAGTACAGCTAAAAGAAGCTGTAGAAATTAATTGTACAAGACCCAGCAATAATACAAGAAAAAGT
ATACCTATAGGACCAGGGAGAGCATGGTATGCAACAGGAGAAATAATAGGAGATATAAGAAAAGCACATT
GTACCATTAATAGAGCAAAATGGAATAACACTTTAAAACAGATAGTCGGAAAATTAGGAGAACAATTTGT
G---AATAAG---ACAATAGTCTTCAATCACTCCTCAGGAGGGGACCCAGAAATTGTAATGCACAGTTTT
AATTGTGGAGGGGAATTTTTCTACTGTAATTCAACACCATTGTTTAGTGGTACTTGG-------------
--AATACTAGTACTTGGAATGAT---ACTACAGGGTCGAATGACACTGTAGGAAATAACACCATCATACT
CCAATGTAGAATAAAACAAATTATAAACCTCTGCCAGAAAGTAGGAAAAGCAATGTATGCCCCTCCCATT
AGAGGACAAATTAGATGTTCATCAAAGATTACAGGGCTGCTATTAACAAGAGATGGTGGG----------
-----ACTGACAATAAGAATATCGAGATCTTCAGACCTGGAGGAGGAGATATGAGGGACAATTGGAGAAG
TGAATTATATAAATATAAAGTAGTAAAAATTGAACCATTAGGACTAGCACCCACTAAGGCAAAGAGAAGA
GTGGTGCAGAGAGAAAAAAGAGCAGTGGGA---CTAGGAGCTATGTTCCTTGGGTTCTTGGGAGCAGCAG
GAAGCACTATGGGCGCAGCGTCATTAACGCTGACGGTACAGGCCAGACAATTATTGTCTGGTATAGTGCA
ACAGCAGAGCGATTTGCTGAGGGCTATTGAGGCGCAACAGCATATGTTGCAACTCACAGTCTGGGGCATC
AAGCAGCTCCAGGCAAGAGTCCTGGCTGTGGAAAGATACCTAAGGGATCAACAGCTCCTGGGGATCTGGG
GTTGCCCTGGAAAACTCATTTGCACCACTGCTGTGCCTTGGAATGCTAGTTGGAGTAATAATAGAAATCT
GACTGAGATTTGGGATAACATGACATGGATGGAGTGGGAAAGAGAGATTGATAATTACACAAGCTTAATA
TACAACTTACTTGAAGAATCGCAGAACCAGCAAGAAAAGAATGAACAAGAATTATTGGAATTAGATAAAT
GGGCAAGTTTGTGGAGTTGGTTTAGCATAACAAATTGGCTGTGGTATATAAGAATATTCATAATGATAGT
AGGAGGCTTGATAGGTTTAAGAATAGTTTTTACTGTACTTTCTATAGTGAATAGAGTTAGGCAGGGATAT
TCACCATTGTCGTTTCAGACCCACCTCCCAGCTCCGAGGGGACCCGACAGGCCCGAAGGAACCGAAGAAG
AAGGTGGAGAGAGAGACAGAGGCAGATCCGGTCAATTAGTAACCGGATTCTTAGCACTTATCTGGGTCGA
CCTGCGGAGCCTGTGCCTCTTCAGCTACCACCGATTGAGAGACTTACTCTTGATTGTGAAGAGGATTGTG
GAACTTCTGGGACGCAGGGGTTGGGAAGCCCTCAAATATTGGTGGAATCTCCTACAGTATTGGAGTCAGG
AACTAAAGAATAGTGCTGTTAACTTGTTTAATGCCACAGCAATAGCAGTAGCTGAGGGAACAGATAGGGT
TATAGAAGTAATACAAAGAGCTTTTAGAGCTATTCTCCACATACCTAGAAGAATAAGACAGGGCTTGGGA
CTAGCTTTACTA
>AY842793 
ATGAGAGTGAAGGAGACCAAGAAGAATTATCAGCACTTGTGGAGAGGGGGC---------ATCTGGAGAT
GGGGCATC---------ATGCTCCTTGGGATGTTAATGATCTATAGTGCT------GCAGAAGAATCGTG
GGTCACAGTATATTATGGGGTACCTGTGTGGAAAGAAACAACCACC---ACTCTATTTTGTGCATCAGAT
GCTAAAGCATATGATACAGAGGTACATAATGTTTGGGCCACACATGCCTGTGTACCCACAGACCCCAACC
CACAAGAAGTAGTATTGGAGAATGTGACAGAAAATTTTAACATGTGGAAAAATAACATGGTAGAACAGAT
GCATGAGGATATAATCAGTTTATGGGATGAAAGCCTAAAGCCATGTGTAAAATTAACCCCACTCTGTGTT
ACTTTAAATTGCAGTGAT---------GTGGATGTGGGGAATGATACTAGT---------------AGTG
GGGGGGGAAAAAATACTAATAGTAGTATGGAGGAAGAA---ATGGAAAAAGGAGAAATAAAAAACTGCTC
TTTCAATATCAACACAAGAAGAGGGACTAAGGGTAAGGGGCAGACAGAATATGCACTTTTTTACAAACTT
GATGTAGAACCAATGAATGATGAT---------------------------------AATACCAGCTATA
GCTATAGATTGATAAGTTGTAACACCTCAGTCATTACCCAGGCCTGTCCAAAGGTAACCTTTGAGCCAAT
TCCCATACATTATTGTGCCCCGGCTGGTTTTGCGATTCTAAAGTGTAACAATAAGAAGTTCAATGGAACG
GGTCCATGTGCAAATGTCAGCACAGTACAATGTACACATGGAATTAGGCCAGTAGTATCAACTCAGCTGC
TGTTAAATGGCAGTCTAGCAGAAGGAGAGGTAATAATAAGATCTGAAAATTTCACGAACAATGCTAAAAC
CATAATAGTACAGCTACATGAATCTGTAATAATTAATTGTACAAGACCCAACAACAATACAAGAAAAAGC
ATACATATGGGACCAGGGAGAGTATGGTATACAACAGGAGGAATAATAGGAGATATAAGACAAGCACATT
GTAACATTAGTAGAGCACAATGGAATAAAACTTTAGAACAGATAGTTAAAAAGTTAAAAGAACAATTTAG
G---GATAAA---AAAATAGTCTTTAATCATTCCTCAGGAGGGGACCCAGAAATTGTAATGCATAGTTTT
AATTGTGGAGGGGAATTTTTCTACTGTAATTCAACACAACTGTTTAATAGTACTTGG-------------
--GTTAATGGTACCAGGAATGAT---ACTAAAGGGTCAAATAGCACTGAA---------ATCATCACACT
CCCATGCAGAATAAAACAAATTATAAACAGGTGGCAGGGAGTAGGAAAAGCAATGTATGCCCCTCCCATC
CAAGGACAAATTAAATGTTCATCAAATATTACAGGGTTGTTATTAACAAGAGATGGGGGT----------
-----AACGAGGATAACAAGACCGAGACCTTCAGACCTGCAGGAGGAGAGATGAGGGACAATTGGAGAAG
TGAATTATATAAATATAAAGTAGTAAAAATTGAACCATTAGGAGTAGCACCCACCAAGGCAAAGAGAAGG
GTGGTGCAGAGAGAAAAAAGAGCAGTGGGA---ATAGGAGCTGTGTTCCTTGGGTTCTTGGGAGCAGCAG
GAAGCACTATGGGCGCAGCATCAATGACGCTGACGGTACAGGCCAGACGATTATTGTCTGGTATAGTGCA
ACAGCAGAACAATTTGCTGAGGGCTATTGAGGCGCAACAGCATCTGTTGCAACTCACAGTCTGGGGCATC
AAGCAGCTCCAGGCAAGAATCCTGGCTGTGGAAAGATACTTAAAGGATCAACAGCTCCTAGGGATTTGGG
GGTGCTCTGGAAAACTCATTTGCACCACTGCTGTGCCTTGGAATGTTAGTTGGAGT---AATAAATCTCT
GAAGTACATTTGGGATAACATGACCTGGATGGAGTGGGAAAGAGAAATTAGCAATTACACAGACTTGATA
TACACTTTAATTGAAGAATCGCAGAACCAACAGGAAAAGAATGAACAAGAGTTATTGGAATTAGATAAAT
GGGCAAGTTTGTGGAATTGGTTTGACATAACAAAGTGGCTGTGGTATATAAAAATATTCATAATGATAGT
AGGAGGCTTGATAGGGTTAAGAATAGTTTTTACTGTACTTTCTATAGTGAATAGAGTTAGGCAGGGATAC
TCACCATTATCGTTTCAGACCCACTTCCCAGTCCCGAGGGGACTCGACAGGCCAGAAGGAATCGAAGAAG
AAGGTGGAGAGCAAGACAGAGACAGATCTGGTCCATTAGTGAACGGATTCTTGACACTTATCTGGGTCGA
CCTGCGGAGCCTGTGCCTCTTCAGCTACCACCGCTTGAGAGACTTACTCTTGATTGTGACGAGGATTGTG
GAACTTCTGGGACGCAGGGGGTGGGAGCTCCTCAAATATTGGTGGAATCTCCTGCAGTATTGGAGTCAGG
AATTAAAGAATAGTGCTGTTAACTTGCTTAATGCCACAGCAATAGCAGTAGCTGAGGGGACAGATAGGGT
TGTAGAAGTAGTACAAAGAATTTGTAGAGCTATTCTCCACATACCTACAAGAATAAGACAGGGCTTGGAG
AGGGCTATGCTA
>AY842789 
ATGAGAGTGAAGGAGGCCAGGAAGAATTATCAGCACTTGTGGAGAGGGGGC---------ATCTGGAGAT
GGGGCATC---------ATGCTCCTTGGGATGTTAATGATCTATAGTGCT------GCAGAAGAATCGTG
GGTCACAGTATATTATGGGGTACCTGTGTGGAAAGAAGCAACCACC---ACTCTATTTTGTGCATCAGAT
GCTAAAGCATATGATACAGAGGTGCATAATGTTTGGGCCACACATGCCTGTGTACCCACAGACCCCAACC
CACAAGAAGTAGTATTGGGAAATGTGACAGAAAATTTTAACATGTGGAAAAATAACATGGTAGAACAGAT
GCATGAGGATATAATCAGTTTATGGGATGAAAGCCTAAAACCATGTGTAAAATTAACCCCACTTTGTGTT
ACCTTAAATTGCAGTGAT------------------GTGAACACTACTAGTGTGAACGCTACTAGTAGTA
AGAGGGGACAAAATGTTACTAGTAGTGGGGGGGAAGAA---ATGGAAAAAGGAGAAATAAAAAACTGCTC
TTTCGAAATCGACACAAGAGGAAGAGCTAGGGATAAGTGGCAGAAAGAATATGCACTTTTTTATAAACTT
GATGTAGTACCAGTGAAAGATGAT---------------------------------AATGATAGTACCA
GCTATAGATTGATAAATTGTAACACCTCAGTCATTACCCAGGCCTGTCCAAAGGTAACCTTTGAGCCAAT
TCCCATACATTATTGTGCCCCGGCTGGTTTTGCGATTCTAAAGTGTAACAATAAGACGTTCAATGGAACG
GGCCCATGTACAAATGTCAGCACAGTACAATGTACACATGGAATTAGGCCAGTAGTATCAACTCAGCTGC
TGTTAAATGGCAGTCTAGCAGAAGGAGAGGTAATAATAAGATCTGAAAATTTCACGAACAATGCTAAAAC
CATAATAGTACAGCTACATGAATCTGTAATAATTAATTGTACAAGACCCAGCAACAATACAAGAAAAAGC
ATACATATGGGACCAGGGAGAGTATTGTATACAACAGGAGGAATAATAGGAGATATAAGACAAGCACATT
GTAACATTAGTAGAGCACAATGGAATAAAACTTTAGAACAGATAGTTAAAAAGTTAGAAGAACAATTTAG
G---GATAAA---AAAATAGTCTTTAATCATTCCTCAGGAGGGGACCCAGAAATTGTAATGCATAGTTTT
AATTGTGGAGGGGAATTTTTCTACTGTAATTCAACACAACTGTTTAATAGTACTTGG-------------
--GTTAATGGTACCAGGAATGAT---ACTAAAGGGTCAAATAGCACTGAA---------ATCATCACACT
CCCATGCAGAATAAAACAAATTATAAACAGGTGGCAGGGAGTAGGAAAAGCAATGTATGCCCCTCCCATC
CAAGGACTAATTAAATGTTCATCAAATATTACAGGGCTGTTATTAACAAGAGATGGGGGT----------
-----AACGAGGATAACAAGACCGAGACCTTCAGACCTGCAGGAGGAGAGATGAGGGACAATTGGAGAAG
TGAATTATATAAATATAAAGTAGTAAAAATTGAACCATTAGGAGTAGCACCCACCAAGGCAAAGAGAAGG
GTGGTGCAGAGAGAAAAAAGAGCAATAGGA---ATAGGAGCTGTGTTCCTTGGGTTCTTGGGAGCAGCAG
GAAGCACTATGGGCGCAGCGTCAATGACGCTGACGGTACAGGCCAGACTATTATTGTCTGGTATAGTGCA
ACAGCAGAACAATTTGCTGAGGGCTATTGAGGCGCAACAGCATCTGTTGCAACTCACAGTCTGGGGCATC
AAGCAGCTCCAGGCAAGAATTCTGGCTGTGGAAAGATACTTAAAGGATCAACAGCTCCTAGGGATTTGGG
GGTGCTCTGGAAAACTCATTTGCCCCACTGCTGTGCCTTGGAATGTTAGCTGGAGT---AATAAATCTCT
GAATGACATTTGGCATAACATGACCTGGATGGAGTGGGAAAGAGAAATTAGCAATTACACAGACTTGATA
TGCACTTTAATTGAAGAATCGCAGAACCAACAGGAAAAGAATGAACAAGAGTTATTGGAATTAGATAAAT
GGGCAAGTTTGTGGAATTGGTTTGACATAACAAAGTGGCTGTGGTATATAAAAATATTCATAATGATAGT
AGGAGGCTTGGTAGGTTTAAGAATAGTTTTTACTGTACTTTCTATAGTGAATAGAGTTAGGCAGGGATAC
TCACCATTATCGTTTCAGACCCGCCTCCCAGTCCCGAGGGGACTCGACAGGCCAGAAGGAATCGAAGAAG
AAGGTGGAGAGCAAGACAGAGACAGATCCGGTCCATTAGTGAACGGATTCTTGACACTTATCTGGGTCGA
CCTGCGGAGCCTGTGCCTCTTCAGCTACCACCGCTTGAGAGACTTACTCTTGATTGTGACGAGGATTGTG
GAACTTCTGGGACGCAGGGGGTGGGAGCTCCTCAAATATTGGTGGAATCTCCTGCAGTATTGGAGTCAGG
AATTAAAGAATAGTGCTGTTAACTTGCTTAATGCCACAGCAATAGCAGTAGCTGAGGGGACAGATAGGGT
TGTAGAAGTAGTACAAAGAATTTGTAGAGCTATTCTCCACATACCTACAAGAATAAGACAGGGCTTGGAG
AGGGCTATGCTA
>AY842790 
ATGAGAGTGAAGGAGACCAGGAAGAATTATCAGCACTTGTGGAGAGGGGGC---------ATCTGGAGAT
GGGGCATC---------ATGCTCCTTGGGTTGTTAATGATCTATAGTGCT------GCAGAAGAATCGTG
GGTCACAGTATATTATGGGGTACCTGTGTGGAAAGAAACAACCACC---ACTCTATTTTGTGCATCAGAT
GCTAAAGCATATGATACAGAGGTACATAATGTTTGGGCCACACATGCCTGTGTACCCACAGACCCCAACC
CACAAGAAGTAGTATTGGAAAATGTGACAGAAAATTTTAACATGTGGAAAAATAACATGGTAGAACAGAT
GCATGAGGATATAATCAGTTTATGGGATGAAAGCTTGAAGCCATGTGTAAAATTAACCCCACTCTGTGTT
ACATTAAATTGCAGTGAT------------------GTGAATATTACTAGT---------------AGTA
GGGAGAAACAAAATGCTACTAGTAGTATGGAGGAAGAA---ATGGAAAAAGGAGAAATAAAAAACTGCTC
TTTCGATATTGACACAAGAAGAAGAGATAGGAACAAGCGGCAGAAAGAATATGCACTTTTTTATAAACTT
GATGTAGAACCAATGAATGATGAT---------------------------------AATACCAGCTATA
GCTATAGATTGATAAGTTGTAACACCTCAGTCATTACCCAGGCCTGTCCAAAGGTAACCTTTGAGCCAAT
TCCCGTACATTATTGTGCCCCGGCTGGTTTTGCGATTCTAAAGTGTAATAATAAGAAGTTCAATGGAACG
GGGCCATGTGCAAATGTCAGCACAGTACAATGTACACATGGAATTAGGCCAGTAGTATCAACTCAGCTGC
TGTTAAATGGCAGTCTAGCAGAAGGAGAGGTAATAATAAGATCTGAAAATTTCACGAACAATGCTAAAAC
CATAATAGTACAGCTACATGAATCTGTAATAATTAATTGTACAAGACCCAACAACAATACAAGAAAAAGC
ATACATATGGGACCAGGGAGAGTATTGTATACAACAGGAGGAATAATAGGAGATATAAGACAAGCACATT
GTAACATTAGTAGAGCACAATGGAATAAAACTTTAGAACAGATAGTTAAAAAGTTAGAAGAACAATTTAG
G---GATAAA---AAAATAGTCTTTAATCATTCCTCAGGAGGGGACCCAGAAATTGTAATGCATAGTTTT
AATTGTGGAGGGGAATTTTTCTACTGTAATTCAACACAACTGTTTAATAGTACTTGG-------------
--GTTAATGGTACCAGGAATGAT---ACTGAAGGGTCAAATAGCACTGAA---------ATCATCACACT
CCCATGCAGAATAAAACAAATTATAAACAGGTGGCAGGGAGTAGGAAAAGCAATGTATGCCCCTCCCATC
CAAGGACAAATTAAATGTTCATCAAATATTACAGGGTTGTTATTAACAAGAGATGGGGGT----------
-----AACGAGGATAACAAGACCGAGACCTTCAGACCTGCAGGAGGAGAGATGAGGGACAATTGGAGAAG
TGAATTATATAAATATAAAGTAGTAAAAATTGAACCATTAGGAGTAGCACCCACCAAGGCAAAGAGAAGG
GTGGTGCAGAGAGAAAAAAGAGCAGTGGGA---ATAGGAGCTGTGTTCCTTGGGTTCTTGGGAGCAGCAG
GAAGCACTATGGGCGCAGCATCAATGACGCTGACGGTACAGGCCAGACGATTATTGTCTGGTATAGTGCA
ACAGCAGAACAATTTGCTGAGGGCTATTGAGGCGCAACAGCATCTGTTGCAACTCACAGTCTGGGGCATC
AAGCAGCTCCAGGCAAGAATCCTGGCTGTGGAAAGATACTTAAAGGATCAACAGCTCCTAGGGATTTGGG
GTTGCTCTGGAAAACTCATTTGCACCACTACTGTGCCTTGGAATGTTAGTTGGAGT---AATAAATCTCT
GAAGTACATTTGGGATAACATGACCTGGATGGAGTGGGAAAGAGAAATTAGCAATTACACAGACTTGATA
TACACTTTAATTGAAGAATCGCAGAACCAACAGGAAAAGAATGAACAAGAGTTATTGGAGTTAGATAAAT
GGGCAAGTTTGTGGAATTGGTTTGACATAACAAAGTGGCTGTGGTATATAAAAATATTCATAATGATAGT
AGGAGGTTTGGTAGGTTTAAGAATAGTTTTTACTGTACTTTCTGTAGTGAATAGAGTTAGGCAGGGATAC
TCACCATTATCGTTTCAGACCCGCATCCCAGTCCCGAGGGGACTCGACAGGCCAGAAGGAATCGAAGAAG
AAGGTGGAGAGCAAGACAGAGACAGATCTGGTCCATTAGTGAACGGATTCTTGACACTTATCTGGGTCGA
CCTGCGGAGCCTGTGCCTCTTCAGCTACCACCGCTTGAGAGACTTACTCTTGATTGTGACGAGGATTGTG
GAACTTCTGGGACGCAGGGGGTGGGAGCTCCTCAAATATTGGTGGAATCTCCTGCAGTATTGGAGTCAGG
AATTAAAGAATAGTGCTGTTAACTTGCTTAATGCCACAGCAATAGCAGTAGCTGAGGGGACAGATAGGGT
TGTAGAAGTAGTACAAAGAATTTGTAGAGCTATTCTCCACATACCTACAAGAATAAGACAGGGCTTGGAG
AGGGCTATGCTA
>AY842788 
ATGAGAGTGAAGGAGACCAGGAAGAATTATCAGCACTTGTGGAGAGGGGGC---------ATCTGGAGAT
GGGGCATC---------ATGCTCCTCGGAATGTTAATGATCTATAGTGCT------GCAGAAGAATCGTG
GGTCACAGTCTATTATGGGGTACCTGTGTGGAAAGAAGCAACCACC---ACTCTATTTTGTGCATCAGAT
GCTAAAGCATATGATACAGAGGTACATAATGTTTGGGCCACACATGCCTGTGTACCCACAGACCCCAACC
CACAAGAAGTAGTATTGGAAAATGTGACAGAAAATTTTAACATGTGGAAAAATAACATGGTAGAACAGAT
GCATGAGGATATAATTAGTTTATGGGATGAAAGCTTAAAGCCATGTGTAAAATTAACCCCACTCTGTGTT
ACATTAAATTGCAGTGAT------------------GTGAATACTACTAGT---------------AGTA
GGGAGAAACAAAATGCTACTAGTGGTATGGAGGGAGAA---ATGGAAAAAGGAGAAATAAAAAACTGCTC
TTTCGATATTGACACAAGAAGAAGAGATAGGAACAAGCGGCAGAAAGAATATGCACTTTTTTATAAACTT
GATGTAGAACCAATGAATGATGAT---------------------------------AATACCAGCTATA
GCTATAGATTGATAAGTTGTAACACCTCAGTCATTACCCAGGCCTGTCCAAAGGTAACCTTTGAGCCAAT
TCCCATACATTATTGTGCCCCGGCTGGTTTTGCGATTCTAAAGTGTAACAATAAGAAGTTCAATGGAACG
GGGCCATGTGCAAATGTCAGCACAGTACAATGTACACATGGAATTAGGCCAGTAGTATCAACTCAGCTGC
TGTTAAATGGCAGTCTAGCAGAAGGAGAGGTAATAATAAGATCTGAAAATTTCACGAACAATGCTAAAAC
CATAATAGTACAGCTACATGAATCTGTAATAATTAATTGTACAAGACCCAGCAACAATACAAGAAAAAGC
ATACATATGGGACCAGGGAGAGTATTGTATACAACAGGAGGAATAATAGGAGATATAAGACAAGCACATT
GTAACATTAGTAGAGCACAATGGAATAAAACTTTAGAACAGATAGTTAAAAAGTTAGAAGAACAATTTAG
G---GATAAA---AAAATAGTCTTTAATCATTCCTCAGGAGGGGACCCAGAAATTGTAATGCATAGTTTT
AATTGTGGAGGGGAATTTTTCTACTGTAATTCAACACAACTGTTTAATAGTACTTGG-------------
--GTTAATGGTACCAGGAATGAT---ACTAAAGGGTCAAATAGCACTGAA---------ATCATCACACT
CCCATGCAGAATAAAACAAATTATAAACAGGTGGCAGGGAGTAGGAAAAGCAATGTATGCCCCTCCCATC
CAAGGACTAATTAAATGTTCATCAAATATTACAGGGTTGTTATTAACAAGAGATGGGGGT----------
-----AACGAGGATAACAAGACCGAGACCTTCAGACCTGCAGGAGGAGAGATGAGGGACAATTGGAGAAG
TGAATTATATAAATATAAAGTAGTAAAAATTGAACCATTAGGAGTAGCACCCACCAAGGCAAAGAGAAGG
GTGGTGCAGAGAGAAAAAAGAGCAATAGGA---ATAGGAGCTGTGTTCCTTGGGTTCTTGGGAGCAGCAG
GAAGCACTATGGGCGCAGCGTCAATGACGCTGACGGTACAGGCCAGACTATTATTGTCTGGTATAGTGCA
ACAGCAGAACAATTTGCTGAGGGCTATTGAGGCGCAACAGCATCTGTTGCAACTCACAGTCTGGGGCATC
AAGCAGCTCCAGGCAAGAATTCTGGCTGTGGAAAGATACTTAAAGGATCAACAGCTCCTAGGGATTTGGG
GGTGCTCTGGAAAACTCATTTGTCCCACTGCTGTGCCTTGGAATGTTAGCTGGAGT---AATAAATCTCT
GAATGACATTTGGCATAACATGACCTGGATGGAGTGGGAAAGAGAAATTAGCAATTACACAGACTTGATA
TACACTTTAATTGAAGAATCGCAGAACCAACAGGAAAAGAATGAACAAGAGTTATTGGAATTAGATAAAT
GGGCAAGTTTGTGGAATTGGTTTGACATAACAAAGTGGCTGTGGTATATAAAAATATTCATAATGATAGT
AGGAGGCTTGGTAGGTTTAAGAATAGTTTTTACTGTACTTTCTATAGTGAATAGAGTTAGGCAGGGATAC
TCACCATTATCGTTTCAGACCCGCCTCCCAGTCCCGAGGGGACTCGACAGGCCAGAAGGAATCGAAGAAG
AAGGTGGAGAGCAAGACAGAGACAGATCTGGTCCATTAGTGAACGGATTCTTGACACTTATCTGGGTCGA
CCTGCGGAGCCTGTGCCTCTTCAGCTACCACCGCTTGAGAGACTTACTCTTGATTGTGACGAGGATTGTG
GAACTGCTGGGACGCAGGGGGTGGGAGCTCCTCAAATATTGGTGGAATCTCCTGCAGTATTGGAGTCAGG
AATTAAAGAATAGTGCTGTTAACTTGCTTAATGCCACAGCAATAGCAGTAGCTGAGGGGACAGATAGGGT
TGTAGAAGTAGTACAAAGAATTTGTAGAGCTATTCTCCACATACCTACAAGAATAAGACAGGGCTTGGAG
AGGGCTATGCTA
>AY842786 
ATGAGAGTGAAGGAGACCAGGAAGAATTATCAGCACTTGTGGAGAGGGGGC---------ATCTGGAGAT
GGGGCATC---------ATGCTCCTTGGGATGTTAATGATCTATAGTGCT------GCAGAAGAATCGTG
GGTCACAGTCTATTATGGGGTACCTGTGTGGAAAGAAGCAACCACC---ACTCTATTTTGTGCATCAGAT
GCTAAAGCATATGATACAGAGGTACATAATGTTTGGGCCACACATGCCTGTGTACCCACAGACCCCAACC
CACAAGAAGTAGTATTGGAAAATGTGACAGAAAATTTTAACATGTGGAAAAATAACATGGTAGAACAGAT
GCATGAGGATATAATCAGTTTATGGGATGAAAGCTTAAAGCCATGTGTAAAATTAACCCCACTCTGTGTT
ACATTAAATTGCAGTGAT------------------GTGAATATTACTAGT---------------AGTA
GGGAGAAACAAAATGCTACTAGTAGTATAGAGGGAGAA---ATGGAAAAAGGAGAAATAAAAAACTGCTC
TTTTGATATTGACACAAGAAGAAGAGATAGGAACAAGCGGCAGAAAGAATATGCACTTTTTTATAAACTT
GATGTAGAACCAATGAATGATGAT---------------------------------AATACCAGCTATA
GCTATAGATTGATAAGTTGTAACACCTCAGTCATTACCCAGGCCTGTCCAAAGGTAACCTTTGAGCCAAT
TCCCATACATTATTGTGCCCCGGCTGGTTTTGCGATTCTAAAGTGTAACAATAAGAAGTTCAATGGAACG
GGCCCATGTGCAAATGTCAGCACAGTACAATGTACACATGGAATTAGGCCAGTAGTATCAACTCAGCTGC
TGTTAAATGGCAGTCTAGCAGAAGGAGAGGTAATAATAAGATCTGAAAATTTCACGAACAATGCTAAAAC
CATAATAGTACAGCTACATGAATCTGTAATAATTAATTGTACAAGACCCAACAACAATACAAGAAAAAGC
ATACATATGGGACCAGGGAGAGTATTGTATACAACAGGAGGAATAACAGGAGATATAAGACAAGCACATT
GTAACATTAGTAGAGCACAATGGAATAAAACTTTAGAACAGATAGTTAAAAAGTTAGAAGAACAATTTAG
G---GATAAA---AAAATAGTCTTTAATCATTCCTCAGGAGGGGACCCAGAAATTGTAATGCATAGTTTT
AATTGTGGAGGGGAATTTTTCTACTGTAATTCAACACAACTGTTTAATAGTACTTGG-------------
--GTTAATGGTACCAGGAATGAT---ACTAAAGGGTCAAATAGCACTGAA---------ATCATCACACT
CCCATGCAGAATAAAACAAATTATAAACAGGTGGCAGGGAGTAGGAAAAGCAATGTATGCCCCTCCCATC
CAAGGACTAATTAAATGTTCATCAAATATTACAGGGTTGTTATTAACAAGAGATGGGGGT----------
-----AACGAGGATAACAAGACCGAGACCTTCAGACCTGCAGGAGGAGAGATGAGGGACAATTGGAGAAG
TGAATTATATAAATATAAAGTAGTAAAAATTGAACCATTAGGAGTAGCACCCACCAAGGCAAAGAGAAGG
GTGGTGCAGAGAGAAAAAAGAGCAGTGGGA---ATAGGAGCTGTGTTCCTTGGGTTCTTGGGAGCAGCAG
GAAGCACTATGGGCGCAGCATCAATGACGCTGACGGTACAGGCCAGACGATTATTGTCTGGTATAGTGCA
ACAGCAGAACAATTTGCTGAGGGCTATTGAGGCGCAACAGCATCTGTTGCAACTCACAGTCTGGGGCATC
AAGCAGCTCCAGGCAAGAATCCTGGCTGTGGAAAGATACTTAAAGGATCAACAGCTCCTAGGGATTTGGG
GGTGCTCTGGAAAACTCATTTGCACCACTGCTGTGCCTTGGAATGTTAGTTGGAGT---AATAAATCTCT
GAATGACATTTGGCATAACATGACCTGGATGGAGTGGGAAAGAGAAATTAGCAATTACACAGACTTGATA
TACACTTTAATTGAAGAATCGCAGAACCAACAGGAAAAGAATGAACAAGAGTTATTGGAATTAGATAAAT
GGGCAAGTTTGTGGAATTGGTTTGACATAACAAAGTGGCTGTGGTATATAAAAATATTCATAATGATAGT
AGGAAGCTTGGTAGGTTTAAGAATAATTTTTACTGTACTTTCTATAGTGAATAGAGTTAGGCAGGGATAC
TCACCATTATCGTTTCAGACCCGCCTCCCAGTCCCGAGGGGACTCGACAGGCCAGAAGGAATCGAAGAAG
AAGGTGGAGAGCAAGACAGAGACAGATCTGGTCCATTAGTGAACGGATTCTTGACACTTATCTGGGTCGA
CCTGCGGAGCCTGCGCCTCTTCAGCTACCACCGCTTGAGAGACTTACTCTTGATTGTGACGAGGATTGTG
GAACTTCTGGGACGCAGGGGGTGGGAGCTCCTCAAATATTGGTGGAATCTCCTGCAGTATTGGAGTCAGG
AATTAAAGAATAGTGCTGTTAACTTGCTTAATGCCACAGCAATAGCAGTAGCTGAGGGGACAGATAGGGT
TGTAGAAGTAGTACAAAGAATTTGTAGAGCTATTCTCCACATACCTACAAGAATAAGACAGGGCTTGGAG
AGGGCTATGCTA
>AY842805 
ATGAGAGTGAAGGAGACCAGGAAGAATTATCAGCACTTGTGGAGAGGGGGC---------ATCTGGAGAT
GGGGCATC---------ATGCTCCTTGGGATGTTAATGATCTATAGTGCT------GCAGAAGAATCGTG
GGTCACAGTATATTATGGGGTACCTGTGTGGAAAGAAGCAGCCACC---ACTCTATTTTGTGCATCAGAT
GCTAAAGCATATGATACAGAGGTACATAATGTTTGGGCCACACATGCCTGTGTGCCCACAGACCCCAACC
CACAAGAAGTAGTATTGGGAAATGTGACAGAAAATTTTAACATGTGGAAAAATAACATGGTAGAACAGAT
GCATGAGGATATAATCAGTTTATGGGATGAAAGCCTAAAACCATGTGTAAAATTAACCCCACTCTGTGTT
ACCTTAAATTGCAGTGAT------------------GTGAACGCTACTAGTGTGAACGCTACTAGTAGTA
AGAGGGAACAAAATGTTAATAGTAGTGGGGGGGAAGAA---ATGGAAAAAGGAGAAATAAAAAACTGCTC
TTTCGAAATCGACACAAGAGGAAGAGCTACGGATAAGTGGCAGAAAGAATATGCACTTTTTTATAAACTT
GATGTAGTACCAGTGAAAGATGAT---------------------------------AATGATAGTACCA
GCTATAGATTGATAAATTGTAACACCTCAGTCATTACCCAGGCCTGTCCAAAGGTAACCTTTGAGCCAAT
TCCCATACATTATTGTGCCCCGGCTGGTTTTGCGATTCTAAAGTGTAACAATAAGACGTTCAATGGAACG
GGCCCATGTACAAATGTCAGCACAGTACAATGTACACATGGAATTAGGCCAGTAGTATCAACTCAGCTGC
TGTTAAATGGCAGTCTAGCAGAAGAAGAGGTAATAATAAGATCTGAAAATTTCACGAACAATGCTAAAAC
CATAATAGTACAGCTGAATGAATCTGTAATAATTAATTGTACAAGACCCAACAACAATACAAGAAGAAGC
ATACATATGGGACCAGGGAGTGTATTGTATGCAACAGGAGAAATAATAGGAGATATAAGACAAGCACATT
GTAACATTAGTAGAGCACAATGGAATAAAACTCTAGGACAGATAGTTAAAAAATTAGAAGAACAATTTAG
G---AATAAA---ACAATAGTCTTTAATCGTTCCTCAGGAGGGGACCCAGAAATTGTAATGCATAGCTTT
AATTGTGGAGGAGAATTTTTCTACTGTAATTCAACACAACTGTTTAATAGTACTTGG-------------
--GTTAATGGTACCAGGAATGAT---ACTGGAAAGTCAATTAGCACTGAA---------ATCATCACACT
CCCATGCAGAATAAAACAAATTATAAACAGGTGGCAGGGAGTAGGAAAAGCAATGTATGCCCCTCCCATC
CAAGGACAAATTAAATGTGCATCAAATATTACAGGGTTGTTATTAACAAGAGATGGGGGT----------
-----AACGAGGATAACAAGACCGAGACATTCAGACCTGGAGGAGGAGATATGAGGGACAACTGGAGAAG
TGAATTATATAAATATAAAGTAGTAAAAATTGAACCATTAGGAGTAGCACCCACCAAGGCAAAGAGAAGG
GTGGTGCAGAGAGAAAAAAGAGCAATAGGA---ATAGGAGCTATGGTCCTTGGGTTCTTGGGAGCAGCAG
GAAGCACTATGGGCGCAGCGTCAATGACGCTGACGGTACAGGCCAGACTATTATTGTCTGGTATAGTGCA
ACAGCAGAACAATTTGCTGAGAGCTATTGAGGCGCAACAGCATCTGTTGCAACTCACAGTCTGGGGCATT
AAGCAGCTCCAGGCAAGACTCCTGGCTGTGGAAAGATACTTAAGGGATCAACAGCTCCTAGGGATTTGGG
GTTGCTCTGGAAAACTCATTTGCACCACTACTGTGCCTTGGAATGTTAGTTGGAGT---AATAAATCTGT
GAAGTACATTTGGGATAACATGACCTGGATGGAGTGGGAAAGAGAAATTAGCAATTACACAGACTTGATA
TACACTTTAATTGAAGAATCGCAGAACCAACAGGAAAAGAATGAACAAGAGTTATTGGAATTAGATAAAT
GGGCAAGTTTGTGGAATTGGTTTGACATAACAAAGTGGCTGTGGTATATAAAAATATTCATAATGATAGT
AGGAGGCTTGGTAGGTTTAAGAATAGTTTTTACTGTACTGTCTATAGTGAATAGAGTTAGGCAGGGATAC
TCACCATTATCGTTTCAGACCCGCCTCCCAGTCCCGAGGGGACTCGACAGGCCAGAAGGAATCGAAGAAG
AAGGTGGAGAGCGAGACAGAGACAGATCCGGTCTATTGGAGAACGGATTCTTGACACTTATCTGGGTCGA
CCTGCGGAGCCTGTGCCTCTTCAGCTACCACCGCTTGAGAGACTTACTCTTGATTGTGACGAGGATTGTG
GAACTTCTGGGACGCAGGGGGTGGGAACTCCTCAAATATTGGTGGAATCTCCTGCAGTATTGGAGTCAGG
AATTAAAGAATAGTGCTGTTAACTTGCTTAATGCCACAGCAATAGCAGTAGCTGAGGGGACAGATAGGGT
TGTAGAAGTAGTACAAAGAATTTGTAGAGCTATTCTCCACATACCTACAAGAATAAGACAGGGCTTGGAG
AGGGCTATGCTA
>AY842803 
ATGAGAGTGAAGGAGACCAGGAAGAATTATCAGCACTTGTGGAGAGGGGGC---------ATCTGGAGAT
GGGGCATC---------ATGCTCCTTGGGATGTTAATGATCTATAGTGCT------GCAGAAGAATCGTG
GGTCACAGTATATTATGGGGTACCTGTGTGGAAAGAAGCAGCCACC---ACTCTATTTTGTGCATCAGAT
GCTAAAGCATATGATACAGAGGTACATAATGTTTGGGCCACACATGCCTGTGTGCCCACAGACCCCAACC
CACAAGAAGTAGTATTGGGAAATGTGACAGAAAATTTTAACATGTGGAAAAATAACATGGTAGAACAGAT
GCATGAGGATATAATCAGTTTATGGGATGAAAGCCTAAAACCATGTGTAAAATTAACCCCACTCTGTGTT
ACCTTAAATTGCAGTGAT------------------GTGAACGCTACTAGTGTGAACGCTACTAGTAGTA
AGAGGGAACAAAATGTTAATAGTAGTGGGGGGGAAGAA---ATGGAAAAAGGAGAAATAAAAAACTGCTC
TTTCGAAATCGACACAAGAGGAAGAGCTACGGATAAGTGGCAGAAAGAATATGCACTTTTTTATAAACTT
GATGTAGTACCAGTGAAAGATGAT---------------------------------AATGATAGTACCA
GCTATAGATTGATAAATTGTAACACCTCAGTCATTACCCAGGCCTGTCCAAAGGTAACCTTTGAGCCAAT
TCCCATACATTATTGTGCCCCGGCTGGTTTTGCGATTCTAAAGTGTAACAATAAGACGTTCAATGGAACG
GGCCCATGTACAAATGTCAGCACAGTACAATGTACACATGGAATTAGGCCAGTAGTATCAACTCAGCTGC
TGTTAAATGGCAGTCTAGCAGAAGAAGAGGTAATAATAAGATCTGAAAATTTCACGAACAATGCTAAAAC
CATAATAGTACAGCTGAATGAATCTGTAATAATTAATTGTACAAGACCCAACAACAATACAAGAAGAAGC
ATACATATGGGACCAGGGAGTGTATTGTATGCAACAGGAGAAATAATAGGAGATATAAGACAAGCACATT
GTAACATTAGTAGAGCACAATGGAATAAAACTCTAGGACAGATAGTTAAAAAATTAGAAGAACAATTTAG
G---AATAAA---ACAATAGTCTTTAATCGTTCCTCAGGAGGGGACCCAGAAATTGTAATGCATAGCTTT
AATTGTGGAGGAGAATTTTTCTACTGTAATTCAACACAACTGTTTAATAGTACTTGG-------------
--GTTAATGGTACCAGGAATGAT---ACTGGAAAGTCAATTAGCACTGAA---------ATCATCACACT
CCCATGCAGAATAAAACAAATTATAAACAGGTGGCAGGGAGTAGGAAAAGCAATGTATGCCCCTCCCATC
CAAGGACAAATTAAATGTGCATCAAATATTACAGGGTTGTTATTAACAAGAGATGGGGGT----------
-----AACGAGGATAACAAGACCGAGACATTCAGACCTGGAGGAGGAGATATGAGGGACAACTGGAGAAG
TGAATTATATAAATATAAAGTAGTAAAAATTGAACCATTAGGAGTAGCACCCACCAAGGCAAAGAGAAGG
GTGGTGCAGAGAGAAAAAAGAGCAATAGGA---ATAGGAGCTATGGTCCTTGGGTTCTTGGGAGCAGCAG
GAAGCACTATGGGCGCAGCGTCAATGACGCTGACGGTACAGGCCAGACTATTATTGTCTGGTATAGTGCA
ACAGCAGAACAATTTGCTGAGAGCTATTGAGGCGCAACAGCATCTGTTGCAACTCACAGTCTGGGGCATT
AAGCAGCTCCAGGCAAGACTTCTGGCTGTGGAAAGATACTTAAGGGATCAACAGCTCCTAGGGATTTGGG
GTTGCTCTGGAAAACTCATTTGCACCACTACTGTGCCTTGGAATGTTAGTTGGAGT---AATAAATCTGT
GAAGTACATTTGGGATAACATGACCTGGATGGAGTGGGAAAGAGAAATTAGCAATTACACAGACTTGATA
TACACTTTAATTGAAGAATCGCAGAACCAACAGGAAAAGAATGAACAAGAGTTATTGGAATTAGATAAAT
GGGCAAGTTTGTGGAATTGGTTTGACATAACAAAGTGGCTGTGGTATATAAAAATATTCATAATGATAGT
AGGAGGCTTGGTAGGTTTAAGAATAGTTTTTACTGTACTGTCTATAGTGAATAGAGTTAGGCAGGGATAC
TCACCATTATCGTTTCAGACCCGCCTCCCAGTCCCGAGGGGACTCGACAGGCCAGAAGGAATCGAAGAAG
AAGGTGGAGAGCGAGACAGAGACAGATCCGGTCTATTGGAGAACGGATTCTTGACACTTATCTGGGTCGA
CCTGCGGAGCCTGTGCCTCTTCAGCTACCACCGCTTGAGAGACTTACTCTTGATTGTGACGAGGATTGTG
GAACTTCTGGGACGCAGGGGGTGGGAACTCCTCAAATATTGGTGGAATCTCCTGCAGTATTGGAGTCAGG
AATTAAAGAATAGTGCTGTTAACTTGCTTAATGCCACAGCAATAGCAGTAGCTGAGGGGACAGATAGGGT
TGTAGAAGTAGTACAAAGAATTTGTAGAGCTATTCTCCACATACCTACAAGAATAAGACAGGGCTTGGAG
AGGGCTATGCTA
>AY842792 
ATGAGAGTGAAGGAGACCAAGAAGAATTATCAGCACTTGTGGAGAGGGGGC---------ATCTGGAGAT
GGGGCATC---------ATGCTCCTTGGGATGTTAATGATCTATAGTGCT------GCAGAAGAATCGTG
GGTCACAGTATATTATGGGGTACCTGTGTGGAAAGAAGCAACCACC---ACTCTATTTTGTGCATCAGAT
GCTAAAGCATATGATACAGAGGTACATAATGTTTGGGCCACACATGCCTGTGTACCCACAGACCCCAACC
CACAAGAAGTAGTATTGGGAAATGTGACAGAAAATTTTAACATGTGGAAAAATAACATGGTAGAACAGAT
GCATGAGGATATAATCAGTTTATGGGATGAAAGCCTAAAACCATGTGTAAAATTAACCCCACTCTGTGTT
ACCTTAAATTGCAGTGAT------------------GTGAACGCTACTAGGGTGAACGCTACTAGTAGTA
AGGGGAGACAAAATACTACTAGTAGTGGGGGGGAAGAA---ATGGAAAAAGGAGAAATAAAAAACTGCTC
TTTCGAAATCGACACAAGAGGAAGAGCTAGGGATAAGTGGCAGAAAGAATATGCACTTTTTTATAAACTT
GATGTAGTACCAGTGAAAGATGAT---------------------------------AATGATAGTAACA
GCTATAGATTGATAAATTGTAACACCTCAATCATTACCCAGGCCTGTCCAAAGGTAACCTTTGAGCCAAT
TCCCATACATTATTGTGCCCCGGCTGGTTTTGCGATTCTAAAGTGTAACAATAAGACGTTCAATGGAACG
GGCCCATGTACAAATGTCAGCACAGTACAATGTACACATGGAATTAGGCCAGTAGTATCAACTCAGCTGC
TGTTAAATGGCAGTCTAGCAGAAGAAGAGGTAATAATAAGATCTGAAAATTTCACGAACAATGCTAAAAC
CATAATAGTACAGCTGAATGAATCTGTAATAATTAATTGTACAAGACCCAACAACAATACAAGAAAAAGC
ATACATATGGGACCAGGGAGTGTATGGTATGCAACAGGAGAAATAATAGGAGATATAAGACAAGCACATT
GTAACATTAGTAGAGCACAATGGAATAAAACTCTAGGACAGATAGTTAAAAAATTAGAAGAACAATTTAG
G---AATAAA---ACAATAGTCTTTAATCATTCCTCAGGAGGGGACCCAGAAATTGTAATGCATAGTTTT
AATTGTGGAGGGGAATTTTTCTACTGTAATTCAACACAACTGCTTAATAGTACTTGG-------------
--GTTAATGGTACCAGGAATGAT---ACTGGAAAGTCAATTAGCACTGAA---------ATCATCACACT
CCCATGCAGAATAAAACAAATTATAAACAGGTGGCAGGAAGTAGGAAAAGCAATGTATGCCCCTCCCATC
CAAGGACAAATTAAATGCTCATCAAATATTACAGGGTTGTTATTAACAAGAGATGGGGGT---------G
AGGACAAGAATAACAGCAACACCGAGACCTTCAGACCTGGAGGAGGAGATATGAGGGACAACTGGAGAAG
TGAATTATATAAATATAAAGTAGTAAAAATTGAACCATTAGGAATAGCACCCACCAAGGCAAAGAGAAGG
GTGGTGCAGAGAGAAAAAAGAGCAATAGGA---ATAGGAGCTATGGTCCTTGGGTTCTTGGGAGCAGCAG
GAAGCACTATGGGCGCAGCGTCAATGACGCTGACGGTACAGGCCAGACTATTATTGTCTGGTATAGTGCA
ACAGCAGAACAATTTGCTGAGAGCTATTGAGGCGCAACAGCATCTGTTGCAACTCACAGTCTGGGGCATC
AAGCAGCTCCGGGCAAGACTCCTGGCTGTGGAAAGATACTTAAGGGATCAACAGCTCCTAGGGATTTGGG
GTTGCTCTGGAAAACTCATCTGCACCACTACTGTGCCTTGGAATGTTAGTTGGAGT---AATAAATCTGT
GAAGTACATTTGGGATAACATGACCTGGATGGAGTGGGAAAGAGAAATTAGCAATTACACAGACTTGATA
TACACTTTAATTGAAGAATCGCAGAACCAGCAGGAAAAGAATGAACAAGAGTTATTGGAATTAGATAAAT
GGGCAAGTTTGTGGAATTGGTTTGACATAACAAAGTGGCTGTGGTATATAAAAATATTCATAATGATAGT
AGGAGGCTTGGTAGGTTTAAGAATAGTTTTTACTGTACTTTCTATAGTGAATAGAGTTAGGCAGGGATAC
TCACCATTATCGTTTCAGACCCACCTCCCAGTCAGGAGGGGACTCGACAGGCCAGAAGGAATCGAAGAAG
AAGGTGGAGAGCAAGACAGAGACAGATCCGGTCAATTAGTGAACGGATTATTGGCGATTATCTGGGTCGA
CCTGCGGAGCCTGTGCCTCTTCAGCTACCACCGCTTGAGAGACTTACTCTTGATTGTGACAAGGATTGTG
GAACTTCTGGGACGCGGGGGGTGGGAACTCCTCAAATATTGGTGGAATCTCCTGCAATATTGGAGTCAGG
AACTAAAGAATAGTGCTGTTAGCTTGCTTAATGCCACAGCAATAGCAGTAGCTGAGGGGACAGATAGGGT
TGTAGAAGTAGTACAAAGAGCTGGTAGAGCTATTCTCCACATACCTACAAGAATAAGACAGGGCTTGGAG
AGGGCTATGCTA
>AY842807 
ATGAGAGTGAAGGAGACCAGGAAGAATTATCAGCACTTGTGGAGAGGGGGC---------ATCTGGAGAT
GGGGCATC---------ATGCTCCTTGGGATGTTCATGATCTATAGTGCT------GCAGAAGAATCGTG
GGTCACAGTATATTATGGGGTACCTGTGTGGAAAGAAGCAACCACC---ACTCTATTTTGTGCATCAGAT
GCTAAAGCATATGATACAGAGGTACATAATGTTTGGGCCACACATGCCTGTGTACCCACAGACCCCAACC
CACAAGAAGTAGTATTGGGAAATGTGACAGAAAATTTTAACATGTGGAAAAATAACATGGTAGAACAGAT
GCATGAGGATATAATCAGTTTATGGGATGAAAGCCTAAAGCCATGTGTAAAATTAACCCCACTCTGTGTT
ACCTTAAATTGCAGTGAT------------------GTGAACGCTACTAGTGTGAACGCTACTAGTAGTA
AGGAGAAACAAAATGTTACTAGTAGTGGGGGGGAAGAA---ATGGAAAAAGGAGAAATAAAAAACTGCTC
TTTCGAAATCGACACAAGAGGAAGAGCTAGGGATAAGTGGCAGAAAGAATATGCACTTTTTTATAAACTT
GATGTAGTACCAGTGAAAGATGAT---------------------------------AATGATAGTAACA
GCTATAGATTGATAAATTGTAACACCTCAGTCATTACCCAGGCCTGTCCAAAGGTAACCTTTGAGCCAAT
TCCCATACATTATTGTGCCCCGGCTGGTTTTGCGATTCTAAAGTGTAACAATAAGACGTTCAATGGAACG
GGCCCATGTACAAATGTCAGCACAGTACAATGTACACATGGAATTAGGCCAGTAGTATCAACTCAACTGC
TGTTAAATGGCAGTCTAGCAGGAGAAGAGGTAATAATAAGATCTGAAAATTTCACGAACAATGCTAAAAC
CATAATAGTACAGCTGAATGAATCTGTAATAATTAATTGTACAAGACCCAACAACAATACAAGAAAAAGC
ATACATATGGGACCAGGGAGTGTATTGTATGCAACAGGAGAAATAATAGGAGATATAAGACAAGCACATT
GTAACATTAGTAGAGCACAATGGAATAAAACTCTAGGACAGATAGTTAAAAAATTAGAAGAACAATTTAG
G---AATAAA---ACAATAGTCTTTAATCATTCCTCAGGAGGGGACCCAGAAATTGTAATGCATAGTTTT
AATTGTGGAGGGGAATTTTTCTACTGTAATTCAACACAACTGTTTAATAGTACTTGG-------------
--GTTAATGGTACCAGGAATGAT---ACTGGAAAGTCAATTAGCACTGAA---------ATCATCACACT
CCCATGCAGAATAAAACAAATTATAAACAGGTGGCAGGAAGTAGGAAAAGCAATGTATGCCCCTCCCATC
CAAGGACAAATTAAATGCTCATCAAATATTACAGGGTTGTTATTAACAAGAGATGGGGGT---------G
AGGACAAGAATAACAGCAACACCGAGACTTTCAGACCTGGAGGAGGAGATATGAGGGACAACTGGAGAAG
TGAATTATATAAATATAAAGTAGTAAAAATTGAACCATTAGGAGTAGCACCCACCAAGGCAAAGAGAAGG
GTGGTGCAGAGAGAAAAAAGAGCAATAGGA---ATAGGAGCTATGGTCCTTGGGTTCTTGGGAGCAGCAG
GAAGCACTATGGGCGCAGCGTCAATGACGCTGACGGTACAGGCCAGACTATTATTGTCTGGTATAGTGCA
ACAGCAGAACAATTTGCTGAGAGCTATTGAGGCGCAACAGCATCTGTTGCAACTCACAGTCTGGGGCATC
AAGCAGCTCCAGACAAGACTCCTGGCTGTGGAAAGATACTTAAGGGATCAACAGCTCCTAGGGATTTGGG
GTTGCTCTGGAAAACTCATTTGCACCACTACAGTGCCTTGGAATGTTAGTTGGAGT---AATAAATCTCT
GAAGTACATTTGGGATAACATGACCTGGATGGAGTGGGAAAGAGAAATTAGCAATTACACAGACTTGATA
TACACTTTAATTGAAGAATCGCAGAACCAACAGGAAAAGAATGAACAAGAGTTATTGGAATTAGATAAAT
GGGCAAGTTTGTGGAATTGGTTTGACATAACAAAGTGGCTGTGGTATATAAAAATATTCATAATGATAGT
AGGAGGCTTGATAGGTTTAAGAATAGTTTTTACTGTACTTTCTATAGTGAATAGAGTTAGGCAGGGATAC
TCACCATTATCGTTTCAGACCCACCTCCCAGTCAGGAGGGGACTCGACAGGCCAGAAGGAATCGAAGAAG
AAGGTGGAGAGCAAGACAGAGACAGATCCGGTCAATTAGTGAACGGATTATTGGCGATTATCTGGGTCGA
CCTACGGAGCCTGTGCCTCTTCAGCTACCACCGCTTGAGAGACTTACTCTTGATTGTGACAAGGATTGTG
GAACTTCTGGGACGCAGGGGGTGGGAACTCCTCAAATATTGGTGGAATCTCCTACAGTATTGGAGTCAGG
AATTAAAGAATAGTGCTGTTAGCTTGCTTAATGCCACAGCAATAGCAGTAGCTGAGGGGACAGATAGGGT
TGTAGAAGTAATACAAAGAATTTGTAGAGCTATTCTCCACATACCTACAAGAATAAGACAGGGCTTGGAA
AGGGCTATGCTA
>AY842804 
ATGAGAGTGAAGGAGACCAGGAAGAATTATCAGCACTTGTGGAGAGGGGGC---------ATCTGGAGAT
GGGGCATC---------ATGCTCCTTGGGATGTTCATGATCTATAGTGCT------GCAGAAGAATCGTG
GGTCACAGTATATTATGGGGTACCTGTGTGGAAAGAAGCAACCACC---ACTCTATTTTGTGCATCAGAT
GCTAAAGCATATGATACAGAGGTACATAATGTTTGGGCCACACATGCCTGTGTACCCACAGACCCCAACC
CACAAGAGGTAGTATTGGGAAATGTGACAGAAAATTTTAACATGTGGAAAAATAACATGGTAGAACAGAT
GCATGAGGATATAATCAGTTTATGGGATGAAAGCCTAAAGCCATGTGTAAAATTAACCCCACTCTGTGTT
ACCTTAAATTGCAGTGAT------------------GTGAACGCTACTAGTGTGAACGCTACTAGTAGTA
AGGAGAAACAAAATGTTACTAGTAGTGGGGGGGAAGAA---ATGGAAAAAGGAGAAATAAAAAACTGCTC
TTTCGAAATCGACACAAGAGGAAGAGCTAGGGATAAGTGGCAGAAAGAATATGCACTTTTTTATAAACTT
GATGTAGTACCAGTGAAAGATGAT---------------------------------AATGATAGTAACA
GCTATAGATTGATAAATTGTAACACCTCAGTCATTACCCAGGCCTGTCCAAAGGTAACCTTTGAGCCAAT
TCCCATACATTATTGTGCCCCGGCTGGTTTTGCGATTCTAAAGTGTAACAATAAGACGTTCAATGGAACG
GGCCCATGTACAAATGTCAGCACAGTACAATGTACACATGGAATTAGGCCAGTAGTATCAACTCAACTGC
TGTTAAATGGCAGTCTAGCAGAAGAAGAGGTAATAATAAGATCTGAAAATTTCACGAACAATGCTAAAAC
CATAATAGTACAGCTGAATGAATCTGTAATAATTAATTGTACAAGACCCAACAACAATACAAGAAAAAGC
ATACATATGGGACCAGGGAGTGTATTGTATGCAACAGGAGAAATAATAGGAGATATAAGACAAGCACATT
GTAACATTAGTAGAGCACAATGGAATAAAACTCTAGGACAGATAGTTAAAAAATTAGAAGAACAATTTAG
G---AATAAA---ACAATAGTCTTTAATCATTCCTCAGGAGGGGACCCAGAAATTGTAATGCATAGTTTT
AATTGTGGAGGGGAATTTTTCTACTGTAATTCAACACAACTGTTTAATAGTACTTGG-------------
--GTTAATGGTACCAGGAATGAT---ACTGGAAAGTCAATTAGCACTGAA---------ATCATCACACT
CCCATGCAGAATAAAACAAATTATAAACAGGTGGCAGGAAGTAGGAAAAGCAATGTATGCCCCTCCCATC
CAAGGACAAATTAAATGCTCATCAAATATTACAGGGTTGTTATTAACAAGAGATGGGGGT---------G
AGGGCAAGAATAACAGCAACACCGAGACTTTCAGACCTGGAGGAGGAGATATGAGGGACAACTGGAGAAG
TGAATTATATAAATATAAAGTAGTAAAAATTGAACCATTAGGAGTAGCACCCACCAAGGCAAAGAGAAGG
GTGGTGCAGAGAGAAAAAAGAGCAATAGGA---ATAGGAGCTATGGTCCTTGGGTTCTTGGGAGCAGCAG
GAAGCACTATGGGCGCAGCGTCAATGACGCTGACGGTACAGGCCAGACTATTATTGTCTGGTATAGTGCA
ACAGCAGAACAATTTGCTGAGAGCTATTGAGGCGCAACAGCATCTGTTGCAACTCACAGTCTGGGGCATC
AAGCAGCTCCAGACAAGACTCCTGGCTGTGGAAAGATACTTAAGGGATCAACAGCTCCTAGGGATTTGGG
GTTGCTCTGGAAAACTCATTTGCACCACTACTGTGCCTTGGAATGTTAGTTGGAGT---AATAAATCTCT
GAAGTACATTTGGGATAACATGACCTGGATGGAGTGGGAAAGAGAAATTAGCAATTACACAGACTTGATA
TACACTTTAATTGAAGAATCGCAGAACCAACAGGAAAAGAATGAACAAGAGTTATTGGAATTAGATAAAT
GGGCAAGTTTGTGGAATTGGTTTGACATAACAAAGTGGCTGTGGTATATAAAAATATTCATAATGATAGT
AGGAGGCTTGATAGGTTTAAGAATAGTTTTTACTGTACTTTCTATAGTGAATAGAGTTAGGCAGGGATAC
TCACCATTATCGTTTCAGACCCACCTCCCAGTCAGGAGGGGACTCGACAGGCCAGAAGGAATCGAAGAAG
AAGGTGGAGAGCAAGACAGAGACAGATCCGGTCAATTAGTGAACGGATTATTGGCGATTATCTGGGTCGA
CCTACGGAGCCTGTGCCTCTTCAGCTACCACCGCTTGAGAGACTTACTCTTGATTGTGACAAGGATTGTG
GAACTTCTGGGACGCAGGGGGTGGGAACTCCTCAAATATTGGTGGAATCTCCTACAGTATTGGAGTCAGG
AATTAAAGAATAGTGCTGTTAGCTTGCTTAATGCCACAGCAATAGCAGTAGCTGAGGGGACAGATAGGGT
TGTAGAAGTAATACAAAGAATTTGTAGAGCTATTCTCCACATACCTACAAGAATAAGACAGGGCTTGGAA
AGGGCTATGCTA
>AY842796 
ATGAGAGTGAAGGAGACCAGGAAGAATTATCAGCACTTGTGGAGAGGGGGC---------ATCTGGAGAT
GGGGCATC---------ATGCTCCTTGGGATGTTCATGATCTATAGTGCT------GCAGAAGAATCGTG
GGTCACAGTATATTATGGGGTACCTGTGTGGAAAGAAGCAACCACC---ACTCTATTTTGTGCATCAGAT
GCTAAAGCATATGATACAGAGGTACATAATGTTTGGGCCACACATGCCTGTGTACCCACAGACCCCAACC
CACAAGAAGTAGTATTGGGAAATGTGACAGAAAGTTTTAACATGTGGAAAAATAACATGGTAGAACAGAT
GCATGAGGATATAATCAGTTTATGGGATGAAAGCCTAAAGCCATGTGTAAAATTAACCCCACTCTGTGTT
ACCTTAAATTGCAGTGAT------------------GTGAACGCTACTAGTGTGAACGCTACTAGTAGTA
AGGAGAAACAAAATGTTACTAGTAGTGGGGGGGAAGAA---ATGGAAAAAGGAGAAATAAAAAACTGCTC
TTTCGAAATCGACACAAGAGGAAGAGCTAGGGATAAGTGGCAGAAAGAATATGCACTTTTTTATAAACTT
GATGTAGTACCAGTGAAAGATGAT---------------------------------AATGATAGTAACA
GCTATAGATTGATAAATTGTAACACCTCAGTCATTACCCAGGCCTGTCCAAAGGTAACCTTTGAGCCAAT
TCCCATACATTATTGTGCCCCGGCTGGTTTTGCGATTCTAAAGTGTAACAATAAGACGTTCAATGGAACG
GGCCCATGTACAAATGTCAGCACAGTACAATGTACACATGGAATTAGGCCAGTAGTATCAACTCAACTGC
TGTTAAATGGCAGTCTAGCAGAAGAAGAGGTAATAATAAGATCTGAAAATTTCACGAACAATGCTAAAAC
CATAATAGTACAGCTGAATGAATCTGTAATAATTAATTGTACAAGACCCAACAACAATACAAGAAAAAGC
ATACATATGGGACCAGGGAGTGTATTGTATGCAACAGGAGAAATAATAGGAGATATAAGACAAGCACATT
GTAACATTAGTAGAGCACAATGGAATAAAACTCTAGGACAGATAGTTAAAAAATTAGAAGAACAATTTAG
G---AATAAA---ACAATAGTCTTTAATCATTCCTCAGGAGGGGACCCAGAAATTGTAATGCATAGTTTT
AATTGTGGAGGGGAATTTTTCTACTGTAATTCAACACAACTGTTTAATAGTACTTGG-------------
--GTTAATGGTACCAGGAATGAT---ACTGGAAAGTCAATTAGCACTGAA---------ATCATCACACT
CCCATGCAGAATAAAACAAATTATAAACAGGTGGCAGGAAGTAGGAAAAGCAATGTATGCCCCTCCCATC
CAAGGACAAATTAAATGCTCATCAAATATTACAGGGTTGTTATTAACAAGAGATGGGGGT---------G
AGGACAAGAATAACAGCAACACCGAGACTTTCAGACCTGGAGGAGGAGATATGAGGGACAACTGGAGAAG
TGAATTATATAAATATAAAGTAGTAAAAATTGAACCATTAGGAGTAGCACCCACCAAGGCAAAGAGAAGG
GTGGTGCAGAGAGAAAAAAGAGCAATAGGA---ATAGGAGCTATGGTCCTTGGGTTCTTGGGAGCAGCAG
GAAGCACTATGGGCGCAGCGTCAATGACGCTGACGGTACAGGCCAGACTATTATTGTCTGGTATAGTGCA
ACAGCAGAACAATTTGCTGAGAGCTATTGAGGCGCAACAGCATCTGTTGCAACTCACAGTCTGGGGCATC
AAGCAGCTCCAGACAAGACTCCTGGCTGTGGAAAGATGCTTAAGGGATCAACAGCTCCTAGGGATTTGGG
GTTGCTCTGGAAAACTCATTTGCACCACTACTGTGCCTTGGAATGTTAGTTGGAGT---AATAAATCTCT
GAAGTACATTTGGGATAACATGACCTGGATGGAGTGGGAAAGAGAAATTAGCAATTACACAGACTTGATA
TACACTTTAATTGAAGAATCGCAGAACCAACAGGAAAAGAATGAACAAGAGTTATTGGAATTAGATAAAT
GGGCAAGTTTGTGGAATTGGTTTGACATAACAAAGTGGCTGTGGTATATAAAAATATTCATAATGATAGT
AGGAGGCTTGATAGGTTTAAGAATAGTTTTTACTGTACTTTCTATAGTGAATAGAGTTAGGCAGGGATAC
TCACCATTATCGTTTCAGACCCACCTCCCAGTCAGGAGGGGACTCGACAGGCCAGAAGGAATCGAAGAAG
AAGGTGGAGAGCAAGACAGAGACAGATCCGGGCCATTAGTGAACGGATTATTGGCGACTATCTGGGTCGA
CCTACGGAGCCTGTGCCTCTTCAGCTACCACCGCTTGAGAGACTTACTCTTGATTGTGACAAGGATTGTG
GAACTTCTGGGACGCAGGGGGTGGGAACTCCTCAAATATTGGTGGAATCTCCTACAGTATTGGAGTCAGG
AATTAAAGAATAGTACTGTTAGCTTGCTTAATGCCACAGCAATAGCAGTAGCTGAGGGGACAGATAGGGT
TGTAGAAGTAATACAAAGAATTTGTAGAGCTATTCTCCACATACCTACAAGAATAAGACAGGGCTTGGAA
AGGGCTATGCTA
>U36859 
ATGAGAGTGAAGGAGACCAGGAAGAATTATCAGCACTTGTGGAAATGGGGCACC------ATGCTCCAAT
GGGGCACG---------ATGCTCCTTGGGATGTTAATGATCTGTAGTGCT------GCAGACAAAATGTG
GGTCACAGTCTATTATGGGGTACCTGTGTGGAAAGAAGCAACCACC---ACTCTATTTTGTGCATCAGAT
GCCAAAGCATATGACACAGAGGCACATAATGTTTGGGCCACACATGCCTGTGTACCCACAGACCCCAACC
CACAAGAAGTAAAATTGGGAAATGTGACAGAAAATTTTAACATGTGGAAAAATAACATGGTAGAACAGAT
GCATGAGGATATAATCAGTTTATGGGATCAAAGCCTAAAGCCATGTGTAAAATTAACCCCACTCTGTGTT
ACTTTAAATTGTACTGAT------------AATTTGCAGAATGTTACTTAT-------------------
--------------GCCAATAGTGGCATAGGGGGACCG---GTGGAGAAAGGAGAAATAAAAAACTGCTC
TTTTAACATCACCACA------AATATGAGAGATAGGAGGAAAAAAGAATATGCACTTTTTTATAGTCTT
GATGTAGCAGCAATAGATAATACT---------------------------------------------A
GCTATAGGTTGATAAGTTGTAACACCTCAGTCATTACACAAGCCTGTCCAAAAGTAACCTTTGAGCCAAT
TCCCATACATTATTGTGCCCCGGCTGGTTTTGCGATTCTAAAGTGTAAAGATAAGCAGTTCAATGGATCA
GGACCATGTACAAAGGTCAGCACAGTACAATATACACATGGAATTAGGCCAGTAATATCAACTCAACTGC
TGTTAAATGGCAGTCTAGCAGAAGAAGAGGTAGTAATTAGATCTGAAAATTTCACGAACAATGCTAAAAC
CATAATAGTACAGCTGAATGAAACTGTAGAAATTAGTTGTACAAGACCCAACAACAATACAAGAAAAGGT
GTACATCTAGGACCAGGGAGCGCATGGTATGCAACAGGAGGAATAATAGGAGATATAAGACAAGCACATT
GTAACATTAGTAGAGTAAAATGGAATAACACTTTAGAAAAGATAGTTATAAAATTAAGAAAACAATTTGG
G---AATAAA---ACAATAGTCTTTAAACCATCCTCAGGAGGGGACCCAGAAATTGTAACACACAGTTTT
AATTGTGCAGGGGAATTTTTCTTCTGTAAATCAACACAACTGTTTAATAGTACTTGG-------------
--------------AAAAATGAT---ACTGAAGTGTCAAATAACACTAAAGGAAATGACACAATCACACT
CCCATGCAGAATAAAACAAATTGTAAATATGTGGCAAAAAGTAGGAAAAGCAATGTATGCCCCTCCCATC
GGCGGACTAATTAGATGTTCATCAAACATTACAGGGATACTATTAACAAGAGATGGTGGT---AAGAATG
GTAAGAATGAGACCAATGACACTGAGATCTTCAGACCTGGAGGAGGGGATATGAGGGACAATTGGAGAAG
TGAATTATATAAATATAAAGTAGTAAAAATTGAGCCATTAGGAGTAGCACCCACCAAGGCAAAAAGAAGA
GTGGTGCAGAGAGAGAAAAGAGCAGTGGGA---ATAGGAGCTGTGTTCCTTGGGTTCTTGGGAGCAGCAG
GAAGCACTATGGGCGCAGCGTCAATGACGCTGACGGTACAGGCCAGACTATTATTGTCTGGTATAGTGCA
ACAGCAGAACAATTTGCTGAGGGCTATTGAGGCGCAACAGCATCTGTTGCAACTCACAGTCTGGGGCATC
AAGCAGCTCCAGGCAAGAGTCCTGGCTGTGGAAAGATACCTAAAGGATCAACAGCTCCTGGGAATTTGGG
GTTGCTCTGGAAGACTCATTTGCACCACTGCTGTGCCTTGGAATGCTAGTTGGAGT---AATAAATCATA
TTCAGACATTTGGGATAACATGACCTGGATGGAATGGGATAGAGAAATCAACAATTACACAAATTTAATA
TACACCTTACTTGAAGAATCG---------AAACAAAAGAAAAGAGAAAGACTTTTGGCATTAGAT----
----------------------------------------------------------------------
----------------------------------------------------------------------
----------------------------------------------------------------------
----------------------------------------------------------------------
----------------------------------------------------------------------
------------------------------------------------GTGGTCAAGTTGTGGTTGGTTG
ACATACAA--------------------------------------------------------------
----------------------------------------------------------------------
------CTGCTG
>U36863 
ATGAGAGTGAAGGAGACCAGGAAGAATTATCAGCACTTGTGGAAATGGGGCACC------ATGCTCCAAT
GGGGCACG---------ATGCTCCTTGGGATGTTAATGATCTGTAGTGCT------GCAGACAAAATGTG
GGTCACAGTCTATTATGGGGTACCTGTGTGGAAAGAAGCAACCACA---ACTCTATTTTGTGCATCAGAT
GCCAAAGCATATGACACAGAGGCACATAATGTTTGGGCCACACATGCCTGTGTACCCACAGACCCCAACC
CACAAGAAGTAGAATTGGGAAATGTGACAGAAAATTTTAACATGTGGAAAAATAGCATGGTAGAACAGAT
GCATGAGGATATAATCAGTTTATGGGATCAAAGCCTAAAGCCATGTGTAAAATTAACCCCACTCTGTGTT
ACTTTAAATTGTACTGAT------------AATTTGCAGAATGTTACTTAT-------------------
--------------GCCAATAGTGGCATAGGGGGACCG---GTGGAGAAAGGAGAAATAAAAAACTGCTC
TTTTAACATCACCACA------AATATGAGAGATAAGAGGAAAAAAGAATATGCACTTTTTTATAGTCTT
GATGTAGTAGCAATAGATAATACT---------------------------------------------A
GCTATAGGTTGATAAGTTGTAACACCTCAGTCATTACACAAGCCTGTCCACAAGTAACCTTTGAGCCAAT
TCCCATACATTATTGTGCCCCGGCTGGTTTTGCGATTCTAAAGTGTAAAGATAAGCAGTTCAATGGATCA
GGACCATGTACAAATGTCAGCACAGTACAATGTACACATGGAATTAGGCCAGTAATATCAACTCAACTGC
TGTTAAATGGCAGTCTAGCAGAAGAAGAGGTAGTAATTAGATCTGAAAATTTCACGAACAATGCTAAAAC
CATAATAGTACAGCTGAATGAAACTGTAGAAATTAATTGTACAAGACCCAACAACAATACAAGGAAAGGT
GTACAACTAGGACCAGGGAGCGCATGGTATGCAACAGGAGGAATAATAGGAGATATAAGACAAGCACATT
GTAACATTAGTAGAGTAAAATGGAATAACACTTTAGAAAAGATAGTTACAAAATTAAGAGAACAATTTAG
G---AATAAA---ACAATAGTCTTTAAGCCATCCTCAGGAGGGGACCCAGAAATTGTAACACACAGTTTT
AATTGTGCAGGGGAATTTTTCTTCTGTAATACAACACAACTGTTTAATAGTACTTGG-------------
--------------AAAAATGAT---ACTGAAGTGTCAAATAACACTAAAGGAAATGACACATTCACACT
CCCATGCAGAATAAAACAAATTGTAAATATGTGGCAAAAAGTAGGAAAAGCAATGTATGCCCCTCCCATC
AGAGGACTAATTAGATGTCCATCAAACATTACAGGGATACTATTAACAAGAGATGGTGGT---AAGAATG
GTAAGAATGGGACCAATGACACTGAGATCTTCAGACCTGGAGGAGGGGATATGAGGGACAATTGGAGAAG
TGAATTATATAAATATAAAGTAGTAAAAATTGAGCCATTAGGAGTAGCACCCACCAAGGCAAAGAGAAGA
GTGGTGCAGAGAGAGAAAAGAGCAGTGGGA---ATAGGAGCTGTGTTCCTTGGGTTCTTGGGAGCAGCAG
GAAGCACTATGGGCGCAGCGTCAATGACGCTGACGGTACAGGCCAGACTATTATTGTCTGGTATAGTGCA
ACAGCAGAACAATTTGCTGAGGGCTATTGAGGCGCAACAGCATCTGTTGCAACTCACAGTCTGGGGCGTC
AAGCAGCTCCAGGCAAGAGTCCTGGCTGTGGAAAGATACCTAAAGGATCAACAGCTCCTGGGAATTTGGG
GTTGCTCTGGAAGACTCATTTGCACCACTGCTGTGCCTTGGAATGCTAGTTGGAGT---AATAAATCATA
TTCAGACATTTGGGATAACATGACCTGGATGGAATGGGATAGAGAAATCAACAATTACACAAATTTAATA
TACACCTTACTTGAAGAATCGCAAAACCAACAAGAAAAGAATGAACAAGACTTATTGGCATTAGATAAGT
GGTCAAGTTTGTGGAATTGGTTTGACATATCAAACTGGCTGTGGTATATAAAAATATTCATAATGATAGT
AGGAGGCTTGGTAGGTTTAAGAATAGTTTTTGCTGTGCTTTCTATAGTGAATAGAGTTAGGCAGGGATAC
TCACCATTGTCATTTCAGACCCACCTCCCAGCCAGGAGGGGACCCGACAGGCCCGAAGGAATCGAAGAAG
GAGGTGGAGAGAGAGACAGAGACACATCCGGTCCATTAGTGGATGGATTCTTAGCAATTATCTGGGTCGA
TCTGCGGAACCTGTGCCTCTTCAGCTACCACCGCTTGAGAGACTTACTCTTGATTGTGACGAGGATTGTG
GAAATCCTGGGACGCAGGGGGTGGGAAGCCCTCAAATATTGGTGGAATCTCCTGAGGTATTGGAGTCAGG
AACTAAAGAATAGTGCTGTTAGCTTGCTTGATGCCACAGCCATAGCAGTAGCTGAGGGAACAGATAGGGT
TATAGAAGTATTACAAAGAATTTTTAGAGCTATTCTCCACATACCTAGAAGAATAAGACAGGGCTTGGAA
AGAAGTTTGCTA
>U36862 
ATGAGAGTGAAGGAGACCAGGAAGAATTATCAGCACTTGTGGAAATGGGGCACC------ATGCTCCAAT
GGGGCACG---------ATGCTCCTTGGGATGTTAATGATCTGTAGTGCT------GCAGACAAAATGTG
GGTCACAGTCTATTATGGGGTACCTGTGTGGAAAGAAGCAACCACA---ACTCTATTTTGTGCATCAGAT
GCCAAAGCATATGACACAGAGGCACATAATGTTTGGGCCACACATGCCTGTGTACCCACAGACCCCAACC
CACAAGAAGTAGAATTGGGAAATGTGACAGAAAATTTTAACATGTGGAAAAATAACATGGTAGAACAGAT
GCATGAGGATATAATCAGTTTATGGGATCAAAGCCTAAAGCCATGTGTAAAATTAACCCCACTCTGTGTT
ACTTTAAATTGTACTGAT------------AATTTGCAGAATGTTACTTAT-------------------
--------------GCCAATAGTGGCATAGGGGGACCG---GTGGAGAAAGGAGAAATAAAAAACTGCTC
TTTTAACATCACCACA------AATATGAGAGATAAGAGGAAAAAAGAATATGCACTTTTTTATAGTCTT
GATGTAGTAGCAATAGATAATACT---------------------------------------------A
GCTATAGGTTGATAAGTTGTAACACCTCAGTCATTACACAAGCCTGTCCAAAAGTAACCTTTGAGCCAAT
TCCCATACACTATTGTGCCCCGGCTGGTTTTGCGATTCTAAAGTGTAAAGATAAGCAGTTCAATGGATCA
GGACCATGTACAAGTGTCAGCACAGTACAATGTACACATGGAATTAGGCCAGTAATATCAACTCAACTGC
TGTTAAATGGCAGTCTAGCAGAAGAAGAGGTAGTAATTAGATCTGAAAATTTCACGAACAATGCTAAAAC
CATAATAGTACAGCTGAATGAAACTGTAGAAATTAATTGTACAAGACCCAACAACAATACAAGGAAAGGT
GTACAACTAGGACCAGGGAGCGCATGGTATGCAACAGGAGGAATAATAGGAGATATAAGACAAGCACATT
GTAACATTAGTAGAGTAAAATGGAATAACACTTTAGAAAAGATAGTTACAAAATTAAGAGAACAATTTAG
G---AATAAA---ACAATAGTCTTTAAGCCATCCTCAGGAGGGGACCCAGAAATTGTAACACACAGTTTT
AATTGTGCAGGGGAATTTTTCTTCTGTAATACAACACAACTGTTTAATAGTACTTGG-------------
--------------AAAAATGAT---ACTGAAGTGTCAAATAACACTAAAGGAAATGACACAATCACACT
CCCATGCAGAATAAAACAAATTGTAAATATGTGGCAAAAAGTAGGAAAAGCAATGTATGCCCCTCCCATC
AGAGGACTAATTAGATGTTCATCAAACATTACAGGGATACTATTAACAAGAGATGGTGGT---AAGAATG
GTAAGAATGGGACCAATGACACTGAGATCTTCAGACCTGGAGGAGGGGATATGAGGGACAATTGGAGAAG
TGAATTATATAAATATAAAGTAGTAAAAATTGAGCCATTAGGAGTAGCACCCACCAAGGCAAAGAGAAGA
GTGGTGCAGAGAGAGAAAAGAGCAGTGGGA---ATAGGAGCTGTGTTCCTTGGGTTCTTGGGAGCAGCAG
GAAGCACTATGGGCGCAGCGTCAATGACGCTGACGGTACAGGCCAGACTATTATTGTCTGGTATAGTGCA
ACAGCAGAACAATTTGCTGAGGGCTATTGAGGCGCAACAGCATCTGTTGCAACTCACAGTCTGGGGCATC
AAGCAGCTCCAGGCAAGAGTCCTGGCTGTGGAAAGATACCTAAAGGATCAACAGCTCCTGGGAATTTGGG
GTTGCTCTGGAAGACTCATTTGCACCACTGCTGTGCCTTGGAATGCTAGTTGGAGT---AATAAATCATA
TTCAGACATTTGGGATAACATGACCTGGATGGAATGGAATAGAGAAATCAACAATTACACAAATTTAATA
TACACCTTACTTGAAGAATCGCAAAACCAACAAGAAAAGAATGAACAAGACTTATTGGCATTAGATAAGT
GGTCAAGTTTGTGGAATTGGTTTGACATATCAAACTGGCTGTGGTATATAAAAATATTCATAATGATAGT
AGGAGGCTTGGTAGGTTTAAGAATAGTTTTTGCTGTGCTTTCTATAGTGAATAGAGTTAGGCAGGGATAC
TCACCATTGTCATTTCAGACCCACCTCCCAGCCAGGAGGGGACCCGACAGGCCCGAAGGAATCGAAGAAG
GAGGTGGAGAGAGAGACAGAGACACATCCGGTCCATTAGTGGATGGATTCTTAGCAATTATCTGGGTCGA
CCTGCGGAACCTGTGCCTCTTCAGCTACCACCGCTTGAGAGACTTACTCTTGATTGTGACGAGGATTGTG
GAAATCCTGGGACGCAGGGGGTGGGAAGCCCTCAAATATTGGTGGAATCTCCTGAAGTATTGGAGTCAGG
AACTAAAAAATAGTGCTGTTAGCTTGCTTGATGCCACAGCCATAGCAGTAGCTGAGGGAACAGATAGGGT
TATAGAAGTATTACAAAGAATTTTTAGAGCTATTCTCCACATACCTAGAAGAATAAGACAGGGCTTGGAA
AGAAGTTTGCTA
>GU562087 
ATGAGAGTGACGGGGATCAGGAAGAGTTGTCAGAAC------------------------TTGTGGAGAG
GGGGCATC---------TTGCTCCTTGGGATATTGATGATCTGTAGTACT------ACAGAACAGTTATG
GGTCACGATCTATTATGGGGTACCAGTGTGGAAAGAAGCAACCACC---ACTCTATTTTGTGCATCAGAT
GCTAAAGCATATGATACAGAAGCACATAATGTTTGGGCCACACATGCTTGTGTACCCACAGACCCCAACC
CACAAGAAATATTATTGGGAAATGTGACAGAAAATTTTAACATGTGGAAAAATAACATGGTAGAACAGAT
GCATGAGGATATAATCAGTTTATGGGATCAAAGCCTAAAGCCATGTGTAAAATTAACCCCACTCTGTGTC
ACTTTAAATTGCTCTGAT---------------TTAGGAAATATTACTAAT-------------------
--------ACCAATACCACTAGTAGTAGTGGGATAGAG---ATGGAGAGAGGAGAAATAAAAAACTGCTC
TTTCAATATCACCACA------AGCATAAGAGATAAGATGCAAAAACAATATGCAACTTTTTATAAACTT
GATTTAGTATCAATAGATAATACT------------------------------------------AGCG
AATATAGGTTGATAAGTTGTAACACCTCAGTCATTACACAGGCCTGTCCAAAAGTAACATTTGAGCCAAT
TCCCATACATTATTGTGCCCCGGCTGGTTTTGCGATTCTAAAGTGTAAAGATAAGAAGTTCAATGGAAAA
GGACCATGTAAAAATGTCAGCACAGTACAATGTACACATGGAATTAGGCCAGTAGTATCAACTCAATTGC
TGTTAAATGGCAGTCTAGCAGAAGAAGAGGTAGTAATTAGATCTGAAAATTTCACAAACAATGCTAAAAC
CATAATAGTACAGTTGAATGAATCTGTAAAAATTGATTGTACAAGACCCAACAACAATACAAGAAAAAGT
ATACATATAGGACCAGGGAGAGTATTCTATACAACAGGAGAAATAATAGGAGATATAAGACAAGCACATT
GCAACATTAGTAAAACTAAATGGGATAACACTTTAAGTCAGATAGCTAAAAAATTAAGAGAACAATTTGG
GAATAATAAA---ACAATAGTCTTTAATCAATCCTCAGGAGGGGACCCAGAAATTGAAACGCACAGTTTT
AATTGTGGAGGGGAATTTTTCTACTGTAATACAACACAACTGTTTAATTCAACTTGG------------A
ATAATAACTCAACTTGGAGTAGTAATTCAACGGGAGATAATGAAAATATC---------ACTATCACCCT
CCCATGCAGAATAAAACAAATTATAAACATGTGGCAGGAAGTAGGAAAAGCAATGTATGCCCCTCCCATC
AGAGGGCAAATTAGATGCTCATCAAATATTACAGGGATGATTTTAACAAGAGATGGTGGT----------
--------GAGAACAACACCACTGAGATCTTCAGACCTGGAGGAGGAGATATGAGGGACAATTGGAGAAG
TGAATTATATAAATATAAAGTAGTAAAAATTGAACCAATAGGAGTAGCACCCACCAAGGCAAAGAGAAGA
GTGGTGCAGAGAGAAAAAAGAGCAGTGGGA---ATGGGAGCTTTGTTCCTTGGGTTCTTGGGAGCAGCAG
GAAGCACTATGGGCGCAGCATCAATAACGCTGACGGTACAGGCCAGGCAATTATTGTCTGGTATAGTGCA
ACAGCAGAATAATTTGCTGAGAGCTATTGAGGCGCAACAGCATCTGTTGCAACTCACAGTCTGGGGCATC
AAGCAGCTCCAGGCAAGAGTCCTGGCTGTGGAGAGATACCTAAAGGATCAACAGCTCCTGGGAATTTGGG
GCTGCTCTGGAAAACTCATTTGCACCACCGCTGTGCCTTGGAATGCTAGTTGGAGT---AATAAATCTCT
GAATGACATT------------------------------------------------------GAGATA
TATACC---------------------------------------------------------GATGCAT
GGAAAAGA--------------------------------------------------------------
----------ATTACATTACAACTTATATACCTTATT---------------AGAATCAGACAA------
----------------------------------------------------------------------
-----------CAAGAAAGAGAAAGACTTATT--------------------------------------
----------------------------CATAGA------------------------------------
----------------------------------------------------------------------
----------------------------------------------------------------------
----------------------------------------------------------------------
------------
>GU562092 
ATGAGAGTGACGGGGATCAGGAAGAGTTGTCAGAAC------------------------TTGTGGAGAG
GGGGCATC---------TTGCTCCTTGGGATATTGATGATCTGTAGTACT------ACAGAACAGTTATG
GGTCACGATCTATTATGGGGTACCAGTGTGGAAAGAAGCAACCACC---ACTCTATTTTGTGCATCAGAT
GCTAAAGCATATGATACAGAAGCACATAATGTTTGGGCCACACATGCTTGTGTACCCACAGACCCCAACC
CACAAGAAATATTATTGGAAAATGTGACAGAAAATTTTAACATGTGGAAAAATAACATGGTAGAACAGAT
GCATGAGGATATAATCAGTTTATGGGATCAAAGCCTAAAGCCATGTGTAAAATTAACCCCACTCTGTGTC
ACTTTAAATTGCTCTGAT---------------TTAGGAAATATTACTAAT-------------------
--------ACCAATACCACTAGTAGTAGTGGGATAGAG---ATGGAGAGAGGAGAAATAAAAAACTGCTC
TTTCAATATCACCACA------AGCATAAGAGATAAGATGCAAAAACAATATGCAACTTTTTATAAACTT
GATTTAGTATCAATAGATAATACT------------------------------------------AGCG
AATATAGGTTGATAAGTTGTAACACCTCAGTCATTACACAGGCCTGTCCAAAAGTAACATTTGAACCAAT
TCCCATACATTATTGTGCCCCGGCTGGTTTTGCGATTCTAAAGTGTAAGGATAAAAAGTTCAATGGAAAA
GGACCATGTAAAAATGTCAGCACAGTACAATGTACACATGGAATTAGGCCAGTAGTATCAACTCAATTGC
TGTTAAATGGCAGTCTAGCAGAAGAAGAGGTAGTAATTAGATCTGAAAATTTCACAAACAATGCTAAAAC
CATAATAGTACAACTGAATGAATTTGTAGAAATTAATTGTATAAGACCCAACAACAATACAAGAAAAAGT
ATACATATAGGACCAGGGAAAGCATTCTATACAACAGGAGAAATAATAGGAGATATAAGACAAGCACATT
GCAACATTAGTAAAACTAAATGGAATAACACTTTAAGTCAGATAGCTAAAAAATTAAGAGAACAATTTGG
GAATAATAAA---ACAATAGTCTTTAATCAATCCTCAGGAGGGGACCCAGAAATTGAAACACACAGTTTT
AACTGTGGAGGGGAATTTTTCTACTGTAATACAACACAACTGTTTAATTCAACTTGG------------A
ATAATAACTCAACTTGGAGTAGTAATTCAACGGGAGATAATGAA---------------AATATCACCCT
CCCATGCAGAATAAAACAAATTATAAACATGTGGCAGGAAGTAGGAAAAGCAATGTATGCCCCTCCCATC
AGAGGACAAATTAGATGCTCATCAAATATTACAGGGATGATTTTAACAAGAGATGGTGGT----------
--------GAGAACAACACCACTGAGATCTTCAGACCTGGAGGAGGAGATATGAGGGACAATTGGAGAAG
TGAATTATATAAATATAAAGTAGTAAAAATTGAACCAATAGGAGTAGCACCCACCAAGGCAAAGAGAAGA
GTGGTGCAGAGAGAAAAAAGAGCAGTGGGA---ATGGGAGCTTTGTTCCTTGGGTTCTTGGGAGCAGCAG
GAAGCACTATGGGCGCAGCATCAATAACGCTGACGGTACAGGCCAGGCAATTATTGTCTGGTATAGTGCA
ACAGCAGAATAATTTGCTGAGAGCTATTGAGGCGCAACAGCATCTGTTGCAACTCACAGTCTGGGGCATC
AAGCAGCTCCAGGCAAGAGTCCTGGCTGTGGAGAGATACCTAAAGGATCAACAGCTCCTGGGAATTTGGG
GCTGCTCTGGAAAACTCATTTGCACCACCGCTGTGCCTTGGAATGCTAGTTGGAGT---AATAAATCTCT
GAATGACATTTGGGATAATATGACCTGGATGCAGTGGGAAAGAGAAATTGACAATTACACAAGCTTAATA
TACACTTTAATTGAAGAATCGCAGAACCAACAAGAAAAGAATGAACAAGACTTATTGGCATTAGATAAAT
GGGCAAGTTTATGGAGTTGGTTTGACATAACGAATTGGCTGTGGTATATAAAAATATTCATAATGATAAT
AGGAGGATTAGTAGGTTTAAGAATAATTTTTACTGTACTTTCTATAGTGAATAGAGTTAGGAAGGGATAC
TCACCATTATCATTTCAGACCCGCCTCCCAACCCAGAGGGGACCCGACAGGCCCGAAGGAATCGAAGAAG
AAGGTGGAGAGAGAGACAAAGACAGATCCGGAAGATTAGTGGATGGATTCTTAGCAATTGTCTGGGTCGA
TCTGAGGAGCCTGTGCCTTTTCAGCTACCACCGCTTGAGAGACTTACTCTTGATTGTAACGAGGATTGTG
GAACTTCTGGGACACAGGGGGTGGGAAATCCTCAAATACTGGTGGAATCTCCTACAGTATTGGAGCCAGG
AACTAAGGAATAGTGCTGTTAGCTTGCTTAATGCCACAGCCATAGCAGTAGCTGAGGGAACAGATAGGGT
TATAGAATTCTTACAAAGAGCTTTTAGAGCTTTTATCCATATACCTAGAAGAATAAGACAGGGCTTGGAA
AGGGTTTTGCAA
>GU562089 
ATGAGAGTGACGGGGATCAGGAAGAGTTGTCAGAAC------------------------TTGTGGAGAG
GGGGCACC---------TTGCTCCTTGGGATATTGATGATCTGTAGTGCT------GCAGGACAATTGTG
GGTCACAGTTTATTATGGGGTACCAGTGTGGAAAGAAGCAACCACC---ACTCTATTTTGTGCATCAGAT
GCTAAAGCATATGATACAGAGGTACATAATGTTTGGGCCACACATGCTTGTGTACCCACAGACCCCAACC
CACAAGAAATATTATTGGAAAATGTGACAGAAGATTTTAACATGTGGAAAAATAACATGGTAGAACAGAT
GCATGAGGATATAATCAGTTTATGGGATCAAAGCCTAAAGCCATGTGTAAAATTAACCCCACTCTGTGTC
ACTTTAAATTGCTCTGAT---------------TTAGGAAATATTACTAAT-------------------
--------ACCAATACCACTAGTAGTAGTGGGATAGAG---ATGGAGAGAGGAGAAATAAAAAACTGCTC
TTTCAATATCACCACA------AGCATAAGAGATAAGATGCAAAAACAATATGCAACTTTTTATAAACTT
GATTTAGTATCAATAGATAATACT------------------------------------------AGCG
AATATAGGTTGATAAGTTGTAACACCTCAGTCATTACACAGGCCTGTCCAAAAGTAACATTTGAGCCAAT
TCCCATACATTATTGTGCCCCGGCTGGTTTTGCGATTCTAAAGTGTAAAGATAAGAAGTTCAATGGAAAA
GGACCATGTAAAAATGTCAGCACAGTACAATGTACACATGGAATTAGGCCAGTAGTATCAACTCAATTGC
TGTTAAATGGCAGTCTAGCAGAAGAAGAGGTAGTAATTAGATCTGAAAATTTCACAAACAATGCTAAAAC
CATAATAGTACAGTTGAATGAATCTGTAGAAATTAATTGTATAAGACCCAACAACAATACAAGAAAAAGT
ATACATATAGGACCAGGGAGAGCATTCTATACAACAGGAGAAATAATAGGAGATATAAGACAAGCACATT
GCAACATTAGTAGAGCAATATGGAATAACACTTTAAAACTGATAGCTAGAAAATTAGGAGAACAATTTGG
GAATAATAAA---ACAATAGTCTTTAATCAATCCTCAGGAGGGGACCCAGAAATTGAAACGCACAGTTTT
AACTGTGGAGGGGAATTTTTCTACTGTAATACAACACAACTATTTAATTCAACTTGG------------A
ATAATAACTCAACTTGGAGTAGTAATTCAACGGGAGATAATGAAAATATC---------ACTATCACCCT
CCCATGCAGAATAAAACAAATTATAAACATGTGGCAGGAAGTAGGAAAAGCAATGTATGCCCCTCCCATC
AGAGGACAAATTAGATGCTCATCAAATATTACAGGGATGATTTTAACAAGAGATGGTGGT----------
--------GAGAACAACACCACTGAGATCTTCAGACCTGGAGGAGGAGATATGAGGGACAATTGGAGAAG
TGAATTATATAAATATAAAGTAGTAAAAATTGAACCAATAGGAGTAGCACCCACCAAGGCAAAGAGAAGA
GTGGTGCAGAGAGAAAAAAGAGCAGTGGGA---ATGGGAGCTTTGTTCCTTGGGTTCTTGGGAGCAGCAG
GAAGCACTATGGGCGCAGCATCAATAACGCTGACGGTACAGGCCAGGCAATTATTGTCTGGTATAGTGCA
ACAGCAGAATAATTTGCTGAGAGCTATTGAGGCGCAACAGCATCTGTTGCAACTCACAGTCTGGGGCATC
AAGCAGCTCCAGGCAAGAGTCCTGGCTGTGGAGAGATACCTAAAGGATCAACAGCTCCTGGGGATTTGGG
GCTGCTCTGGAAAACTCATTTGCACCACCGCTGTGCCTTGGAATGCTAGTTGGAGT---AATAAATCTCT
GAATGACATTTGGGATAATATGACCTGGATGCAGTGGGAAAGAGAAATTGACAATTACACAAGCGTAATA
TACACTTTAATTGAAGAATCGCAGAACCAACAAGAAAAGAATGAACAAGACTTATTGGCATTAGATAAAT
GGGCAAGTTTATGGAATTGGTTTGACATAACGAATTGGCTGTGGTATATAAAAATATTCATAATGATAAT
AGGAGGATTAGTAGGTTTAAGAATAATTTTTACTGTACTTTCTATAGTGAATAGAGTTAGGAAGGGATAC
TCACCATTATCATTTCAGACCCGCCTCCCAACCCAGAGGGGACCCGACAGGCCCGAAGGAATCGAAGAAG
AAGGTGGAGAGAGAGACAAAGACAGATCCGGAAGATTAGTGGATGGATTCTTAGCAATTATCTGGGTCGA
TCTGAGGAGCCTGTGCCTTTTCAGCTACCACCGCTTGAGAGACTTACTCTTGATTGTAACGAGGATTGTG
GAACTTCTGGGACACAGGGGGTGGGAAATCCTCAAATACTGGTGGAATCTCCTACAGTATTGGAGCCAGG
AACTAAGGAATAGTGCTGTTAGCTTGCTTAATGCCACAGCCATAGCAGTAGCTGAGGGAACAGATAGGGT
TATAGAATTCTTACAAAGAGCTTTTAGAGCTTTTATCCATATACCTAGAAGAATAAGACAGGGCTTGGAA
AGGGCTTTGCAA
>D12582 
ATGAGAGTGAAGGAGATCAGGAAGAATTATCAGCACTTGTGGAGATGGGGCATC------ATGCTCCGAT
GGGGCACC---------ATGCTCCTTGGGATGTTGATGATCTGTAGTGCT------GCAGAACAATTGTG
GGTCACAGTCTATTATGGGGTACCTGTGTGGAAAGAAGCAACCACC---ACTCTATTTTGTGCATCAGAT
GCTAAAGCATATGATACAGAGGCACATAATGTTTGGGCCACACATGCTTGTGTACCCACAGACCCCAACC
CACAAGAAGTAGTATTGGTAAATGTGACAGAAAATTTTAACATGTGGAAAAATAACATGGTAGAACAAAT
GCATGAGAATATAATCAGTTTATGGGATCAAAGCCTAAAGCCATGTGTAAAATTAACCCCACTCTGTGTT
ACTTTACATTGCACTGAT---------------TTGAGGAATACTACTAAT-------------------
--------------AACAATAGTAGTATCGAGGAAAAG---ATG---AAGGGAGAAATAAAAAATTGCTC
TTTCAATGTCACCACA------AACATAAGAGATAAGGTGCAGAAAGAATATGCACTTTTTTATAAACTT
GATGTAGTACCAATAGATAATGAT---------------------------AATAATAGTACTAATACAT
GCTATAGGTTGATAAGTTGTGACACCTCAGTCATTACCCAGGCCTGTCCAAAGGTATCCTTTGAGCCAAT
TCCCATACATTATTGTACCCCGGCTGGGTTTGCGCTTCTAAAGTGTAATAATAAGACATTCAATGGAACA
GGACCATGTAAAAATGTCAGCACAGTACAATGTACACATGGAATTAGGCCAGTAGTATCAACTCAACTGC
TGTTAAATGGCAGTCTAGCAGAAGAAGGGGTAGTAATTAGATCTGAAAATTTCACAGACAATGTTAAAAC
CATAATAGTACAGCTGAATGAAACTGTAAAAATTAATTGTATAAGACCCAACAACAAGACAAGAAAAAGG
GTAACTATGGGACCAGGGAGAGTATATTACACAACAGGAGAAATAATAGGAGATATAAGACAAGCACATT
GTAACATTAGTAGAGCAGAATGGAATAAAACTTTAGAACAGATAGCTAACAAATTAAGAAAACAATTTGA
G---AATAAA---ACAATAGTCTTTAATCAATCCTCAGGAGGGGACCCAGAAATTGTAATGCACAATTTT
AATTGTGGAGGGGAATTTTTCTACTGTGATTCATCACAACTGTTTAATAGTACACACCTGTCT-------
--------------------------AATGGTACTTGGTGGAATGGTACTGGGCCAGAAAATATCACACT
CCCCTGCAGAATAAAACAAATTGTAAACATGTGGCAGGAAGTAGGAAAAGCAATGTATGCCCCTCCCATC
AGAGGACAAATTAGATGTTCATCAAATATTACAGGGCTGCTATTAACAAGAGATGGTGGTAACACCCAGA
ACAATAACACCAATAGCAGTATCGAGATCTTCAGACCTGGAGGAGGAGATATGAGGGACAATTGGAGAAG
TGAATTATATAAATATAAAGTAGTAAAAATTGAACCATTAGGAGTAGCACCCACCAGGGCAAAGAGAAGA
GTGGTGCAGAGAGAAAAAAGAGCAGTGGGA---ATAGGAGCTGTGTTCCTTGGGTTCTTGGGAGCAGCAG
GAAGCACTATGGGCGCAGCGGCAGTGACGCTGACGGTACAGGCCAGACAATTATTGCCTGGTATAGTGCA
ACAGCAGAACAATTTGCTGAGGGCTATTGATGCGCAACAACATCTGTTGCAACTCACAGTCTGGGGCATC
AAACAGCTCCAGGCAAGAGTCCTGGCTGTGGAAAGATACCTAAAGGATCAACAGCTCATGGGGATTTGGG
GTTGCTCTGGAAAGTTCATCTGCACCACTGCTGTGCCTTGGAATACTAGTTGGAGT---AATAAATCTTT
TAATGAAATTTGGGATAACATGACCTGGATGGAGTGGGAAAGAGAAATTAACAATTACACAAACTTAATA
TACAACTTAATTGAAGAATCGCAGAATCAACAGGAAAAGAATGAACAAGACTTATTGGCATTAGATAAAT
GGGACAGTTTGTGGAATTGGTTTAGCATAACAAAATGGCTGTGGTATATAAAAATATTCATAATGATAGT
AGGAGGCTTGGTAGGTTTAAGAATAGTTTTTACTGTACTTTCTATAGTGAATAGAGTTAGGCAGGGATAC
TCACCATTATCGTTTCAGACCCGCCTCCCAGCT---AGAGGGCCCGACAGGCCAGAAGGAATCGAAGAAG
AAGGTGGAGAGAGAGACAGAGACAGATCCGGTCCATTAGTGGATGGATTATTAGCACTTATCTGGGTCGA
TCTGCGGAGCCTGTGCCTCTTCAGCTACCACCGCTTGAGAGACTTACTCTTGATTGTAACGAGGACTGTG
GAACTTCTGGGACGCAAGGGGTGGGAAGTCCTCAAATACTTGTGGAATCTCCTACAGTATTGGAGTCAGG
AACTAAAGAATAGTGCTGTTAGCTTGCTCAACGCCACAGCAATAGCAGTAGCTGAGGGGACAGATAGGGT
TATAGAAATATTACAAAGAACTTATAGGGCTATCCTCCACATACCTGTAAAAATAAGACAGGGCTTGGAA
AGGGCTTTGCTA
>M21098 
ATGAGAGTGAAGGGGATCAAGAAGAATTATCAGCAC------------------------TTGTGGAGAT
GGGGGGGCATG------ATGCTCCTTGGGATATTGATGATCTGTAGTGCT------ACAGACAAATTGTG
GGTCACAGTCTATTATGGGGTACCTGTGTGGAAAGAAGCAAACACC---ACTCTATTTTGTGCATCAGAT
GCTAAAGCATATGATACAGAGATACATAATGTCTGGGCCACACATGCCTGTGTACCCACAGACCCCAACC
CACAAGAATTAGTAATGGGAAATGTGACAGAAAATTTTAACATGTGGAAAAATGACATGGTAGAACAGAT
GCATGAGGATATAATCAGTTTATGGGATCAAAGCCTAAAGCCATGTGTAAAATTAACCCCACTCTGTGTT
ACTTTAAATTGCCATGAT------------------TTCAATGCTACTAAT-------------------
--------------GCCACTAGTAATAGCGGGAAAATG---ATGGAGGGAGGAGAAATGAAAAACTGCTC
TTTCAATATCACCACA------AGCATAAGAGATAAGATGCAGAAAGAATATGCACTTTTTTATAAACTT
GATATAGTACCAATAGATAATGAT---------------------------------AAAACTAATACTA
GATATAGGTTGATAAGTTGTAATACCTCAGTCATTACACAGGCCTGTCCAAAGGTAACCTTTGAGCCAAT
TCCCATACATTATTGTGCCCCGGCTGGTTTTGCGATTCTAAAGTGTAATAATAAGAAGTTCAATGGAACA
GGACCATGTACAAATGTCAGCACAGTACAATGTACACATGGAATTAGGCCAGTAGTATCCACTCAATTGC
TGTTAAATGGCAGTCTAGCAGAAGAAGAGGTAGTAATTAGATCTGAAAATTTCACGAACAATGTTAAAAC
CATAATAGTACAGCTGAATGAATCTGTAGAAATTAATTGTACAAGACCCAACAACAATACAAGAAAGAGG
ATAACTATGGGACCAGGGAGAGTATATTATACAACAGGACAAATAATAGGAGATATAAGACGAGCACATT
GTAACCTTAGTAGATCAAAATGGGAGAACACTTTAAAACAGATAGTTACAAAATTAAGAGTACAATTTAA
G---AATAAA---ACAATAGTCTTTAATCGATCCTCAGGAGGGGACCCAGAAATTGTAATGCACAGTTTT
AATTGTGGAGGGGAATTTTTCTTCTGTAATACAACACAACTGTTTAATAGTACTTGG-------------
--TATAGGAACACTACAGGAAATATCACTGAAGGAAATAGC------------------CCAATCACACT
CCCATGCAGAATAAAACAAATTATAAACATGTGGCAGGAAGTAGGAAAAGCAATGTATGCCCCTCCCATC
AGAGGACAAATTAAATGTTCATCAAATATTACAGGGCTGCTATTAACAAGAGATGGTGGT---------A
ATAACAACGAGACCACCGACACCGAGATCTTCAGACCTGGAGGAGGAAATATGAGGGACAATTGGAGAAG
TGAATTATATAAATATAAAGTAGTAAAAATTGAACCATTAGGAGTAGCACCCACCAAGGCAAAGAGAAGA
GTGGTGCAGAGAGAAAAAAGAGCAGTGGGA---CTAGGAGCTTTGTTCCTTGGGTTCTTAGGAGCAGCAG
GAAGCACTATGGGCGCAGCGTCCCTGACGCTGACGGTACAGGCCAGACTATTATTGTCTGGTATAGTGCA
ACAGCAGAACAACTTGCTGATGGCTATTGAGGCGCAACAGCATATGTTGGAACTTACAGTCTGGGGCATC
AAGCAGCTCCAGGCAAGAGTCCTGGCTGTAGAAAGATACCTAAAGGACCAACAGCTCCTGGGGATTTGGG
GTTGCTCTGGAAAACTCATTTGCACCACTGCTGTGCCTTGGAATGCTAGTTGGAGT---AATAAATCTCT
GAGTGACATTTGGGATAACATGACCTGGATGGAGTGGGAAAGAGAAATTGACAATTATACAAACTTAATA
TACTCCTTAATTGAGGACTCGCAAATCCAACAAGAAAAGAATGAAAAAGAATTATTAGAATTAGACAAGT
GGGCAAGTTTGTGGAATTGGTTCAACATAACAAACTGGCTGTGGTATATAAAAATATTCATAATGATAGT
AGGGGGCTTGATAGGTTTAAGAATAGTTTTTGCTGTACTTTCTATAGTGAATAGAGTTAGGCAGGGATAC
TCACCATTATCGTTTCAGACCCGCCTCCCAGGCCGGAGGGGACCCGACAGGCCCGAAGGAATCGAAGAAG
AAGGTGGAGAGCGAGACAGAGACAGATCCAGTCCCTTAGTGGATGGATTCTTAGCACTTTTCTGGGTCGA
TCTGCGGAGCCTGTTCCTCTTCAGCTACCACCGCTTGAGAGACTTACTCTTGATTGTAACGAGGATTGTG
GAACTTCTGGGACGCAGGGGGTGGGAAGTCCTCAAATATTGGTGGAATCTCCTACAGTATTGGAGTCAGG
AACTAAAGAATAGTGCTGTTAGCTTGCTCAACGCCACAGCCATAGCAGTAGGTGAGAGGACAGATAGGGC
TATAGAAGTAGTACAAAGAGCTTTTAGAGCTATCCTGCACATACCTAGAAGAATAAGACAGGGCTTGGAA
AGGGCTTTGCAA
>GU455498 
ATGAAAGTGAAGGGGATCAGGAAGAATTGTCAGCTC------------------------TTGTGGAGAT
GGGGCACC---------ATGCTCCTTGGGATATTAATGATTTGTAATGCT------ACAGAAAATTTGTG
GGTCACAGTCTATTATGGGGTACCTGTGTGGAGAGAAACAACCACC---ACTCTATTTTGTGCATCAGAT
GCTAAAGCATATGATACAGAGGTACATAATGTTTGGGCCACACATGCCTGTGTACCCACAGACCCCAGCC
CACAAGAAGTAGTATTGGAAAATGTGACAGAAGAGTTTAACATGTGGAAAAATAACATGGTAGAACAGAT
GCATGAGGACATAATCAGTTTATGGGATCAAAGCTTAAAGCCATGTGTAAAATTAACTCCACTCTGTGTT
ACTTTAAATTGCACTGATTGGAATTGCACTGATTCGAGGAATTGCACTGAT-------------------
-----------TCGAAGAATGTGAGTAGCGAGGAAAAG---ATGGAGAAAGGAGAAATAAAAAACTGTTC
TTTCAATATCACCACA------AACATAAGAGATAAGGTGCAGACAGAATATGCAGCTTTTTATAAGCTT
GATGTAGTACCAATAAATAGTAAT---------------------------------AATGATAATACCA
GCTTTAGGTTGATAAGTTGTAACACCTCAGTCATTACACAGGCCTGTCCAAAGGTATCCTTTGAACCAAT
TCCCATACATTATTGTGCCCCGGCTGGTTTTGCGATTCTAAAGTGTAATGATAAGAAGTTCAGTGGGAAA
GAATTATGTAAAAATGTCAGCACAGTACAATGTACACATGGAATTAGGCCAGTAGTATCAACCCAACTGC
TATTAAATGGCAGTCTAGCAGAAGAAGAGGTAGTAATTAGATCTGATAATTTCACGGACAATGCTAAAAC
CATAATAGTACAGCTGAACGAATCTGTAGAAATTAATTGTACAAGACCCAACAACAATACAAGAAAAAGT
ATACATATAGGACCAGGGAGAGCATTTTATGCAACAGGAGAAATAATAGGAGATATAAGACGAGCATATT
GTACCATTAATAGAGCAAAATGGAATAACACTTTACAACAGATAGTTAACAAATTAAGAGAAAAATTTGA
G---AATAAA---ACAATAGTCTTTAATCAATCCTCAGGAGGGGACCCAGAAATTGTAATGCACAGTTTT
AATTGTGGAGGGGAATTTTTCTACTGTAATTCAACACAACTGTTTAATAGTACTTGG-------------
-----AATGGTACTGCATATAAC---ACTGAAGGAAATGAC------------------ACAATCACACT
CCCATGCAGAATAAAACAAATTATAAACATGTGGCAGGAAGTAGGAAAAGCAATGTATGCCCCTCCCATC
AGAGGACAAATTAGATGTTCATCAAATATTACAGGGCTGCTATTAACAAGAGATGGTGGT----------
-----AATAACATGAACAAGACCGAGATCTTCAGACCTGGAGGAGGAGATATGAGGGACAATTGGAGAAG
TGAATTATATAAATATAAAGTAGTAAAAATTGAACCATTAGGAGTAGCACCCACCAAGGCAAAGAGAAGA
GTGGTGCAGAGAGAAAAAAGAGCAGTGGGA---CTAGGAGCTATGTTCCTTGGGTTCTTGGGAGCAGCAG
GAAGCACTATGGGCGCAGCGTCAATGACGCTGACGGTACAGGCCAGACTATTATTGTCTGGTATAGTGCA
ACAGCAGAACAATTTGCTGAGGGCTATTGAGGCGCAACAGCACCTGTTGCAACTCACAGTCTGGGGCATC
AAGCAGCTCCAGGCAAGAGTCCTGGCTGTGGAAAGATACCTAAAGGATCAACAGCTCATGGGGATTTGGG
GTTGCTCTGGAAAACTCATTTGCACCACTACTGTGCCTTGGAATGCTAGTTGGAGT---AATAAATCTCT
GGAGAAGATTTGGAATAACATGACCTGGATGGAGTGGGAGAGAGAAATTGACAATTACACAGAGTTAATA
TACACCTTAATTGAAGAATCGCAGAACCAACAAGAAAAGAATGAACAAGAATTATTGGAATTAGATAAAT
GGGCAAGTTTGTGGAATTGGTTTAACATAACAAATTGGCTGTGGTATATAAAAATATTCATAATAATAGT
AGGAGGCTTGGTAGGTTTAAGAATAGTTTTTACTGTACTTTCTATAGTGAATAGAGTTAGGCAGGGATAC
TCACCATTATCGTTTCAGACCCGCCCCCCAGCCCCGAGGGGACCCGACAGGCCCGAAGGAATCGAAGAAG
AAGGTGGAGAGAGAGACAGAGACAGATCCGGTCAATTAGTGGATGGATTATTAGCAATTATCTGGGTCGA
CCTACGGAGCCTGTGCCTCTTCAGCTACCACCGCTTGAGAGACTTACTCTTGATTGTAACGAGGATTGTG
GAACTTCTGGGACGCAGGGGGTGGGAAGCCCTCAAATATTGGTGGAATCTACTACAGTATTGGAGTCGGG
AACTAAAGAATAGTGCTGTTAGCTTGCTCAATACCATAGCCATAGCAGTAGCTGAGGGGACAGATAGGGT
TATAGAAGTATTACAAAGAGCTGGTAGAGCTATCCTCCACATACCTGTAAGAATAAGACAGGGCTTGGAA
AGGGCTTTGCTA
>AY779554 
ATGAGAGTGAAGGAGACCAGGAAGAATTATCGGCAC------------------------TTGTGGAGAT
GGGGCACC---------ATGCTCCTTGGGATGTTGATGATTTGTAGTGCT------GCAGAACAATTGTG
GGTCACAGTCTATTATGGGGTACCTGTGTGGAAAGAAGCAAACACC---ACTCTATTTTGTGCATCAAAT
GCTAAAGCATATGATACAGAGGTACATAATGTTTGGGCCACACATGCCTGTGTACCCACAGACCCCAACC
CACGAGAAGTAATATTGGAAAATGTGACAGAAAATTTTAACATGTGGAAAAATAACATGGTAGAACAGAT
GCATGAGGATATAATCAGTTTATGGGATCAAAGCCTAAAGCCATGTGTAAAATTAACCCCACTCTGTGTT
ACTTTAAATTGCACTGAT---------------TTGAGGAATGCTACTAAT-------------------
--------------ACCACTAGTAGTAATAGGGAAATGAGGATGGAGGAAGGAGAAATAAAAAACTGCTC
TTTCAATATCACCACA------AGCATAAGAGATAAATTTCAGAAAGAATATGCACTTTTTTATAAGCTT
GATGTAGTACCAATAGATAATGAT---------------------------------------AATACCA
GTTATAGGTTGATAAGTTGTAACACCTCAGTCATTACCCAGGCCTGTCCAAAGGTATCCTTTGAGCCAAT
TCCCATACATTATTGTGCCCCGGCTGGTTTTGCGATTCTAAAGTGTAAAGATAAAAAGTTCAATGGAACA
GGACCATGTACAAATGTCAGCACAGTACAATGTACACATGGAATTAGGCCAGTAGTGTCAACTCAACTGC
TGTTAAATGGCAGTTTAGCAGAAGAAGAGGTAGTAATTAGATCTGACAATTTCACGGACAATGCTAAAAC
CATAATAGTACAGCTGAACGAATCTGTACAAATTAATTGTACAAGACCCAACAACAATACAAGAAAAAGT
ATACATATAGCACCAGGGAGAGCATTTTATGCACCAGGAGAAATAATAGGAGATATAAGACAAGCACATT
GTAACATTAGTGAAGCAAAATGGAATAACACTTTAAGACAGATAGTGAAAAAATTAAGAGAACAATTTAA
G---AATAAA---ACAATAGTCTTTAATCACTCCTCAGGAGGGGACCCAGAAATTGTAATGCACAGTTTT
AATTGTGGAGGGGAATTTTTCTACTGTAATTCAACACAGCTGTTTAATAGTACTTGG-------------
--GTTAATAGTACTTGGAATAGC---ACTGAAAGGTCAAATAGCACTGAT---------AATATCACACT
CCCATGCAGAATAAAACAAATTATAAACATGTGGCAGGGAGTAGGAAAAGCAATGTATGCCCCTCCCATC
AGAGGACAAATTAGATGTTCATCAAATATTACAGGGCTGCTATTAACAAGAGATGGTGGT----------
--AATGGCATGAATAATGCCACCGAGATCTTCAGACCTGGAGGAGGAGATATGAGGGATAATTGGAGAAG
TGAATTATATAAATATAAAGTAGTACAAGTTGAACCATTAGGAGTAGCACCCACCAAGGCAAAGAGAAGA
GTGGTGCAGAGAGAAAAAAGAGCAGTGGGA---ATAGGAGCTGTGTTCCTTGGGTTCTTGGGAGCAGCAG
GAAGCACTATGGGCTGCACGTCAGTGACGCTGACGGTACAGGCCAGACAATTGTTGTCTGGTATAGTGCA
ACAGCAGAACAATTTGCTGAGGGCTATTGAGGCGCAACAGCATCTGTTGCAACTCACAGTCTGGGGCATC
AAGCAGCTCCAGGCAAGACTCCTGGCTGTAGAAAGATACCTAAGGGATCAACAGCTCCTAGGGATTTGGG
GTTGCTCTGGAAAACTCATTTGCACCACTGCTGTGCCTTGGAATACTAGTTGGAGT---AATAAATCTCT
GGATGAAATTTGGGATAACATGACCTGGATGCAGTGGGAAAAAGAAATTAGCAATTACACAACCACAATA
TACAGATTAATTGAAGAATCGCAAAACCAACAAGAAAAGAATGAACAAGAATTATTGGAATTAGATAAGT
GGGCAAGTTTGTGGAATTGGTTTAACATAACAAGCTGGCTGTGGTATATAAGATCATTCATAATGATAGT
AGGAGGCTTGATAGGCTTAAGAATAGTTTTTGCTGTACTTTCTATAGTGAATAGAGTTAGGCAGGGATAC
TCACCAATATCGTTTCAGACCCACCTCCCAGCTCCGAGGGGACCCGACAGGCCCGAAGGAATCGAAGAAG
AAGGTGGAGAGAGAGACAGAGACAGATCCGAACGTTTAGTGAACGGATTCTTAGCACTTATCTGGGACGA
TCTGCGGAGCCTGTGCCTCTTCAGCTACCACCGCTTGAGAGACTTACTCTTGATTGTAACGAGGATTGTG
GAACTTCTGGGACGCAGGGGGTGGGAAGCCCTCAAGTATTGGTGGAATCTCCTACAGTATTGGAGTCAGG
AACTAAAGAATAGTGCTGTTAGCTTGCTTAATGCCATAGCCATAGCAGTAGCTGAGGGGACAGATAGGAT
TATAGAAGTAGTACAAAGAGCTTTTAGAGCTGTTCTCCACGTACCTAGAAGAATAAGACAGGGCCTGGAA
AGGCTTTTGCTA
>JF689873 
ATGAGAGTGAAGGAGATCAGGAAGAATTATCAGCAC------------------------TTGTGGAGAT
GGGGCACC---------ATGCTCCTTGGGATGTTAATGATCTGTAGTGCT------GCAGAAAATCTGTG
GGTCACAGTCTATTATGGGGTACCTGTGTGGAAAGAAGCAAACACC---ACTCTATTTTGTGCATCGGAT
GCTAAAGCATATAGTACAGAGGTACATAATGTTTGGGCCACACATGCCTGTGTACCCACAGACCCCAACC
CACAAGAAGTGGTATTGAAACAGGTGACAGAAAATTTTAACATGTGGAAAAATAACATGGTAGAACAGAT
GCAGGAGGATATAATCAGTTTATGGGATCAAAGCCTAAAGCCATGTGTAGAATTAACCCCACTCTGTGTT
ACTTTAAATTGCACTGAT---------------TTGAAGAATTCTACTAAT---------------TTGA
AGAATTCTACTAATACCACTAGTAGTGGCGGGAGAACG---ATGGAGGAAGGAGAAATGAAAAACTGCTC
TTTCAATATCACCACA------AGCTTAAAAGATAAGGTGCAGAAAGAATATGCACTTTTTTATAAACTT
GATGTAGTACCAATAGATGATAAT------------------------------------GATAATACTA
GCTATAGGTTGATAAGTTGTAACACCTCAGTCGTTACACAGGCCTGTCCAAAGATATCTTTTGAGCCAAT
TCCCATACATTATTGTGCCCCGGCTGGTTTTGCGATTCTAAAGTGTAAAGATAAGAAGTTCAATGGAACA
GGACCATGTAAAAATGTCAGCACAGTACAATGTACACATGGAATTAAGCCAGTAGTGTCAACTCAACTGC
TGTTAAATGGCAGTCTAGCAGAAGAAGAGGTAGTAATTAGATCTGAAAATTTCACGAACAATGCTAAAAT
CATAATAGTACAGCTGAATGAATCTGTAGAAATTAATTGTACAAGACCCAGCAACAATACAAGAAAAAGT
ATACATATGGGACCAGGGAAAGCATTTTATACAACAGGAGACATAATAGGAAATATAAGACAAGCATATT
GTAACATTAGTAGAGCACAATGGAATAACACTTTAAAACAGGTAGTTAGAAAATTAAGAGAACAATTTGG
AATGAATAAA---ACAATAGTCTTTAATCACTCCTCAGGAGGGGACCCAGAAATTGTAATGCACAATTTT
AATTGTGGAGGGGAATTTTTCTACTGTAATTCAACACAACTGTTTAATAGTACTTGG------------A
ATGTTACTAGTCCTTGGAATGTT---ACTGAAGGGTCAAATAACACTGAAAGA------ACTATCACACT
CCCATGCAGAATAAAACAAATTATAAACATGTGGCAGAAAGTAGGAAAAGCAATGTATGCCCCTCCCATC
AAAGGACAAATTAGATGTTCATCAAATATTACAGGGCTGCTATTAACAAGAGATGGTGGT----------
--AATAGCGAGAACGAGACCACCGAGATCTTCAGACCTGCAGGAGGAGATATGAGGGACAATTGGAGAAG
TGAATTATATAAATATAAAGTAGTAAAAATTGAGCCATTAGGAGTAGCACCCACCAAGGCAAAGAGAAGA
GTGGTGCAGAGAGAAAAAAGAGCAGTGGGA---ATAGGAGCTTTGTTCCTTGGGTTCTTGGGAGCAGCAG
GAAGCACTATGGGCGCAGCGGCAGTGACGCTGACGGTACAGGCCAGACTATTATTGTCTGGTATAGTGCA
ACAGCAGAACAATTTGCTGAGGGCTATTGAGGCGCAACAGCATCTGTTGCAACTCACAGTCTGGGGCATC
AAGCAGCTCCAGGCAAGAGTCCTGGCTGTGGAAAGATACCTAAAGGATCAACAGCTCCTGGGGATTTGGG
GATGCTCTGGAAAACTCATTTGCACCACTGCAGTGCCTTGGAATATTAGTTGGAGT---AATAAATCTCA
TGATGAGATCTGGCATAATATGACCTGGATGGAGTGGGAAAGAGAAATCGACAATTACACAAACGTAATA
TACAACTTAATTGAAGAATCGCAGAACCAACAAGAAAAGAATGAACAAGAATTATCAGAATTAGATAAAT
GGGCAAGTTTGTGGAATTGGTTTGAAATAACAAAATGGCTGTGGTATATAAAAATATTCATAATGATAGT
AGGAGGCTTGGTAGGTTTAAGAATAGTTTTTGCTGTACTTGCTATAGTGAATAGAGTTAGGCAGGGATAC
TCACCATTGTCGTTTCAGACCCTCCTCCCAGCCTCGAGGGGACCCGACAGGCCCGAAGGAATCGAAGAAG
AAGGTGGAGAGAGAGACAGAGACAGATCCGGTCGATTAGTGAACGGATTCTTAGCACTTATCTGGGTCGA
TCTGCGGAGCCTGTGCCTCTTCAGCTACCACCGCTTGAGAGACTTACTCTTGATTGTAACGAGGATTGTG
GAACTTCTGGGACGCAGGGGGTGGGAAATCCTCAAATATTGGTGGAATCTCCTACAGTATTGGAGTCAGG
AACTAAAGAATAGTGCTGTTAGCTTGCTCAATACTACAGCCATAGCAGTAGCTGAGGGGACAGATAGGGT
TATAGAAGTATTACAAAGAGCTTGTAGAGCTATCCTCCACGTACCTAGAAGAATAAGACAGGGCTTTGAA
AGGGCTTTGCTA
>U34604 
ATGAAAGTGAAGGAGACCAGGAAGAATTATCAGCAC------------------------TTGTGGAGAT
GGGGCACC---------ATGCTCCTTGGGATGTTGATGATCTGTAGTGCT------GCAGAACAATTGTG
GGTCACAGTCTATTATGGGGTACCTGTGTGGAAAGAAGCAACTACC---ACTCTATTCTGTGCATCAGAT
GCTAAAGCATCTGATACAGAGGTACATAATGTTTGGGCCACACATGCCTGTGTACCCACAGACCCCAACC
CACAAGAAGTAGCATTGGAAAATGTGACAGAAGATTTTGACATGTGGAAAAATAACATGGTAGAACAGAT
GCATGAGGATATAATCAATTTATGGGATCAAAGCCTAAAGCCATGTGTAAAATTAACCCCACTCTGTGTT
ACTTTAAATTGCACTGAT---------------TTTGGGAATGCTACTAAT-------------------
--------------ACCACTAGTAGTAGCGGGGTTATA---ATAGAGAAAGGAGAAATAAAAAACTGCTC
TTTCAAGATCAACACA------AACATGAAAGATAAGGCGCAGATAGAATATGCACTTTTTTATAAACTT
GATGTAGTACCAATAGATAATAAT------------------------AATACTAATACCAGCTATACCA
GCTATAGGTTGATAAGTTGTAACACCTCAGTCATTACACAGGCCTGTCCAAAGGTATCCTTTGAGCCAAT
TCCCATACATTTTTGTACCCCTGCTGGTTTTGCGCTTCTAAAATGTAATGATAAGAAGTTCAATGGAACA
GGACCATGTAAAAATGTCAGCACCGTACAATGTACACATGGAATTAGGCCAGTAGTATCAACTCAACTGC
TGTTAAATGGCAGTCTAGCAGAAGAAGAGGTAGTAATTAGATCTGCCAATTTCTCGAACAATGCTAAAAC
CATAATAGTACAGCTGAATGAATCTGTAGCAATTAATTGTACAAGACCCAACAACAATACAAGAAAAGGT
ATACATATAGGACCAGGGAAAGCATTTTATGCAACAGGACAAATAATAGGAGATATAAGACAAGCACATT
GTAACCTTAGTAGAGCAAAATGGAATAACACTTTAAAACAGATAGTTAGCAAATTAAGAAAACAATTTGG
G---AATAAA---ACAATAGTCTTTAGTCAACCCTTAGGAGGGGACCCAGAAATTGTAATGCACAGTTTT
AATTGTGGAGGGGAATTTTTCTACTGTAATTCAACACAACTGTTTAATAGTACTTGG-------------
-----AATGATACTGGGAATGTT---ACTGAAAGGTCAAATAACAATGAA---------AATATCACACT
CCCATGCAGAATAAAACAAATTATAAACATGTGGCAGGGAGTAGGAAAAGCAATGTATGCCCCTCCCATC
AGTGGACAAATTAGATGTTCATCAAATATTACAGGGCTGCTATTAACAAGAGATGGTGGT---------A
AGGACGAGAACAAGACTGGGACTGAGATCTTCAGACCTGGAGGAGGAGATATGAAGGATAATTGGAGAAG
TGAATTATATAAATATAAAGTAGTAAAAATTGAACCATTAGGAGTAGCACCCACCAGGGCAAAGAGAAGA
GTGGTGCAGAGAGAAAAAAGAGCAGTGGGA---ATAGGAGCGTTGTTCCTTGGGTTCTTGGGAGCAGCAG
GAAGCACTATGGGCGCAGCGTCAATAACGCTGACGGTACAGGCCAGACAATTATTGTCTGGTATAGTGCA
ACAGCAGAACAATTTGCTGAGGGCTATTGAGGCGCAACAGCATCTGTTGCAACTCACAGTCTGGGGCATC
AAGCAGCTCCAGGCAAGAGTCCTGGCTGTGGAAAGATACCTAAAGGATCAACAGCTCCTGGGGATTTGGG
GTTGCTCTGGAAAACTCATCTGCACCACTGCTGTGCCTTGGAATGCTAGTTGGAGT---AATAAATCTCT
GGATAAGATTTGGAATAACATGACCTGGATGGAGTGGGACAGAGAAGTTAGCAATTACACAAGCTTGATA
TACACCTTAATTGAAGAATCGCAAAACCAACAAGAAAAGAATGAACAAGAATTATTGGAATTAGATAAAT
GGGCAAGTTTGTGGAATTGGTTTGACATAACAAAATGGCTGTGGTATATAAAAATATTCATAATGATAGT
AGGAGGCTTGGTAGGTTTAAGAATAATTTTTGCTGTACTTTCTATAGTGAATAGAGTTAGGCAGGGATAC
TCACCATTATCGTTTCAGACCCGCCTCCCAGCCCCGAGGGGACCCGACAGGCCCGAAGGAATCGAAGAAG
AAGGTGGAGAGAGAGACAGAGACAGATCCGGTCGATTAGTGAACGGATTCTTAGCACTTATCTGGGACGA
TCTGCGGAGCCTGTGCCTCTTCAGCTACCACCGCTTGAGAGACTTACTCTTGATTGTGACGAGGATTGTG
GAACTTCTGGGACGCAGGGGGTGGGAAGTCCTCAAATATTGGTGGAATCTCCTGCAGTATTGGAGTCAGG
AACTAAAGAATAGTGCTGTTAGTTTGCTTAATGCCACAGCTATAGCAGTAGCTGAGGGGACAGATAGGGT
TATAGAAGTAGTGCAAAGAGCTTGTAGAGCTGTTCTCCACATACCTGTAAGAATAAGACAGGGTCTGGAA
AGGGCTTTGCTA
>L08661 
ATGAGAGTGAAGGAGACCAGGAAGAATTATCAGCAC------------------------TTGTGGAAAT
GGGGCACC---------ATGCTCCTTGGGATGTTGATGATCTGTAGTGCT------GCAGAACAATTGTG
GGTCACAGTCTATTATGGGGTACCTGTGTGGAAAGAAGCAAACACC---ACTCTATTTTGTGCATCAGAT
GCTAAAGCATATGATACAGAGGTACATAATGTTTGGGCCACACATGCCTGTGTACCCACAGACCCCAACC
CACGAGAAATAATATTGGAAAATGTGACAGAAGATTTTGACATGTGGAAAAATAACATGGTAGAACAGAT
GCATGAGGATATAATCAATTTATGGGATCAAAGCCTAAAGCCATGTGTAAAATTAACCCCACTCTGTGTT
ACTTTAAATTGCACTGAT---------------TTTGGGAATGCTACTAAT-------------------
--------------ACCACTAGTAGTAGCGGGGAAATA---ATAGAGAAAGGAGAAATAAAAAACTGCTC
TTTCAAGATCAACACA------AACATGAAAGATAAGGCGCAGATAGAATATGCGCTTTTTTATAAACTT
GATGTAGTACCAATAGATAATAAT------------------------AATACTAATACCAGCTATACCA
GCTATAGGTTGATACATTGTGACTCCTCAGTCATTACACAGGCCTGTCCAAAGGTATCCTTTGAGCCAAT
TCCCATACATTTTTGTACCCCTGCTGGTTTTGCGCTTCTAAAATGTAATGATAAGAAGTTCAATGGAACA
GGACCATGTAAAAATGTCAGCACCGTACAATGTACACATGGAATTAGGCCAGTAGTATCAACTCAACTGC
TGTTAAATGGCAGTCTAGCAGAAGAAGAGGTAGTAATTAGATCTGCCAATTTCTCGAACAATGCTAAAAC
CATAATAGTACATCTGAATGAATCTGTAGCAATTAATTGTACAAGACCCAACAACAATACAAGAAAAGGT
ATACATATGGGACCAGGGAAAGCATTTTATGCAACAGGACAAATAATAGGAGATATAAGACAAGCACATT
GTAACCTTAGTAGAGCAAAATGGAATAACACTTTAAAACAGATAGTTAGCAAATTAAGAAAACAATTTGG
G---AATAAA---ACAATAGTCTTTAGTCAACCCTTAGGAGGGGACCCAGAAATTGTAATGCACAGTTTT
AATTGTGGAGGGGAATTTTTCTACTGTAATTCAACACAACTGTTTAATAGTACTTGG-------------
-----AATGATACTGGGAATGTT---ACTGAAAGGTCAAATAACACTGAA---------AATATCACACT
CCCATGCAGAATAAAACAAATTATAAACATGTGGCAGGGAGTAGGAAAAGCAATGTATGCCCCTCCCATC
AGTGGACAAATTAGATGTTCATCAAATATTACAGGGCTGCTATTAACAAGAGATGGTGGT---------A
AGGACGAGAACAAGACTGGGACTGAGATCTTCAGACCTGGAGGAGGAGATATGAAGGATAATTGGAGAAG
TGAATTATATAAATATAAAGTAGTAAAAATTGAACCATTAGGAGTAGCACCCACCAGGGCAAAGAGAAGA
GTGGTGCAGAGAGAAAAAAGAGCAGTGGGA---ATAGGAGCGTTGTTCCTTGGGTTCTTGGGAGCAGCAG
GAAGCACTATGGGCGCAGCGTCAATAACGCTGACGGTACAGGCCAGACAATTATTGTCTGGTATAGCGCA
ACAGCAAAACAATTTGCTGAGGGCTATTGAGGCGCAACAGCATCTGTTGCAACTCACAGTCTGGGGCATT
AAGCAGCTCCAGGCAAGAGTCCTGGCTATGGAAAGATACCTAAAGGATCAACAGCTCCTGGGGATTTGGG
GTTGCTCTGGAAAACTCATTTGCACCACGGCTGTGCCTTGGAATACTAGTTGGAGT---AATAAATCTCT
GGATGAGATTTGGGATAACATGACCTGGATGCAGTGGGAAAGAGAAATTGACAGTTACACAAACACAATA
TACGACTTAATTGCAGAATCACAGAACCAGCAGGAAAAGAATGAACAAGAATTGTTGGAATTGGATAAAT
GGGCAGGTTTGTGGAATTGGTTTAGCATAACAAACTGGCTGTGGTATATAAGAATATTCATAATAATAGT
AGGAGGCTTGGTAGGTTTAAGAATAGTTTTTGCTGTACTTTCTATAGTGAATAGAGTTAGGCAGGGATAC
TCACCATTATCATTGCAGACCCGCCTCCCAGCCCCGAGGGGACCCGACAGGCCCGAAGGAATCGAAGAAG
AAGGTGGAGAGAGAGACAGAGACAGATCCGGTCGATTAGTGAACGGATTCTTAGCACTTATCTGGGTCGA
TCTGCGGAGCCTGTGCCTCTTCAGCTACCACCGCTTGAGAGACTTACTCTTGATTGTGACGAGGATTGTG
GAACTTCTGGGACGCAGGGGGTGGGAAGTCCTCAAGTATTGGTGGAATCTCCTGCAGTATTGGAGTCAGG
AACTAAAGAATAGTGCTGTTAGTTTGCTTAATGCCACAGCTATAGCAGTAGCTGAGGGGACAGATAGGGT
TATAGAAGTAGTGCAAAGAGCTTGTAGAGCTGTTCTCCACATACCTGTAAGAATAAGACAGGGTCTGGAA
AGGGCTTTGCTA
>L08659 
ATGAGAGTGAAGGGGATCAGGAAGAATTATCAGCAC------------------------TTGTGGAGAT
GGGGCACCATGCTCACCATGCTCCTTGGGATATTGATGATCTGTAGTGCT------GCAGAAAAATTGTG
GGTCACAGTCTATTATGGGGTACCTGTGTGGAAAGAAGCAAACACC---ACTCTATTTTGTGCATCAGAT
GCTAAAGCATATGATACAGAGGTACATAATGTTTGGGCCACACATGCCTGTGTACCCACAGACCCCAACC
CACGAGAAATAATATTGGAAAATGTGACAGAAGATTTTGACATGTGGAAAAATAACATGGTAGAACAGAT
GCATGAGGATATAATCAATTTATGGGATCAAAGCCTAAAGCCATGTGTAAAATTAACCCCACTCTGTGTT
ACTTTAAATTGCACTGAT---------------TTTGGGAATGCTGCTAAT-------------------
--------------GCCACTAGTAGTAGCGGGGAAATA---ATAGAGAAAGGAGAAATAAAAAACTGCTC
TTTCAAGATCAACACA------AACATGAAAGATAAGGCGCAGATAGAATATGCACTTTTTTATAAACTT
GATGTAGTACCAATAGATAATAAT------------------------AATACTAATACCAGCTATACCA
GCTATAGGTTGATACATTGTAACTCCTCAGTCATTACACAGGCCTGTCCAAAGGTATCCTTTGAGCCAAT
TCCCATACATTTTTGTACCCCTGCTGGTTTTGCGCTTCTAAAATGTAATGATAAGAAGTTCAATGGAACA
GGACCATGTAAAAATGTCAGCACCGTACAATGTACACATGGAATTAGGCCAGTAGTATCAACTCAACTGC
TGTTAAATGGCAGTCTAGCAGAAGAAGAGGTAGTAATTAGATCTGCCAATTTCTCGAACAATGCTAAAAC
CATAATAGTACATCTGAATGAATCTGTAGCAATTAATTGTACAAGACCCAACAACAATACAAGAAAAGGT
ATACATATGGGACCAGGGAAAGCATTTTATGCAACAGGACAAATAATAGGAGATATAAGACAAGCACATT
GTAACCTTAGTAGAGCAAAATGGAATAACACTTTAAAACAGATAGTTAGCAAATTAAGAAAACAATTTGG
G---AATAAA---ACAATAGTCTTTAGTCAACCCTTAGGAGGGGACCCAGAAATTGTAATGCACAGTTTT
AATTGTGGAGGGGAATTTTTCTACTGTAATTCAACACAACTGTTTAATAGTACTTGG-------------
-----AATGATACTGGGAATGTT---ACTGAAAGGTCAAATAACACTGAA---------AATATCACACT
CCCATGCAGAATAAAACAAATTATAAACATGTGGCAGGGAGTAGGAAAAGCAATGTATGCCCCTCCCATC
AGTGGACAAATTAGATGTTCATCAAATATTACAGGGCTGCTATTAACAAGAGATGGTGGT---------A
AGGACGAGAACAAGACTGGGACTGAGATCTTCAGACCTGGAGGAGGAGATATGAAGGATAATTGGAGAAG
TGAATTATATAAATATAAAGTAGTAAAAATTGAACCATTAGGAGTAGCACCCACCAGGGCAAAGAGAAGA
GTGGTGCAGAGAGAAAAAAGAGCAGTGGGA---ATAGGAGCGTTGTTCCTTGGGTTCTTGGGAGCAGCAG
GAAGCACTATGGGCGCACGGTCAATAACGCTGACGGTACAGGCCAGACAATTATTGTCTGGTATAGTGCA
ACAGCAAAACAATTTGCTGAGGGCTATTGAGGCGCAACAGCATCTGTTGCAACTCACAGTCTGGGGCATC
AAGCAGCTCCAGGCAAGAGTCCTGGCTATGGAAAGATACCTAAAGGATCAACAGCTCCTGGGGATTTGGG
GTTGCTCTGGAAAACTCATTTGCACCACTGCTGTGCCTTGGAATACTAGTTGGAGT---AATAAATCTCT
GGATGAGATTTGGGATAACATGGCCTGGATGCAGTGGGAAAGAGAAATTGACAGTTACACAAACACAATA
TACGACTTAATTGCAGAATCACAGAACCAGCAGGAAAAGAATGAACAAGAATTGTTGGAATTGGATAAAT
GGGCAAGTTTGTGGAATTGGTTTAGCATAACAAACTGGCTGTGGTATATAAGAATATTCATAATAATAGT
AGGAGGCTTGGTAGGTTTAAGAATAGTTTTTGCTGTACTTTCTATAGTAAATAGAGTTAGGCAGGGATAC
TCACCATTATCGTTTCAGACCCGCCTCCCAGCCCCGAGGGGACTCGACAGGCCCGACGGAACCGAAGAAG
AAGGTGGAGAGAGAGACAGAGACAGATCTGTACGATTAGTGGATGGATTCTTAGCACTTATCTGGGACGA
TCTGCGGAGCCTGTGCCTCTTCAGCTACCACCGCTTGAGAGACTTACTCTTGATTGCAGCGAGGATTGTG
GCACTTCTGGGACGCAGGGGGTGGGAGGCCCTCAAGTATTGGTGGAATCTCCTGCAGTATTGGAGTCAGG
AAATAAAGAATAGTGCTGTTAGCTTGCTCAACGCCACAGCCATAGCAGTAGCTGAGGGGACAGATAGGGT
TATAGAAGTAGTACAAAGAATTTGTAGAGCTATCCTCCACATACCTACACGAATAAGACAGGGCTTGGAA
AGGGCTTTGCTA
>M93259 
ATGAGAGCGACGGAGATCAGGAAGAATTATCAGCAC------------------------TTGTGGAAAG
GGGGCACC---------TTGCTCCTTGGGATGTTGATGATCTGTAGTGCT------GCAGAACAATTGTG
GGTCACAGTCTATTATGGGGTACCTGTGTGGAAAGAAGCAACCACC---ACTCTATTTTGTGCATCAGAT
GCTAAAGCATATGATACAGAGGTACATAATGTTTGGGCCACACATGCCTGTGTACCCACAGACCCCAACC
CACAAGAAGTAAAATTGGAAAATGTGACAGAAAATTTTAACATGTGGAAAAATAACATGGTAGAACAAAT
GCATGAGGATATAATCAGTTTATGGGATCAAAGCCTAAAGCCATGTGTAAAATTAACTCCACTCTGTGTT
ACTTTAAATTGCACTGAT---------------TTAAGGGATGCTACTAAT-------------------
-----------ACCACTAGTAGTAGCTGGGAAACG------ATGGAGAAAGGAGAAATAAAAAACTGCTC
TTTCAATATCACCACA------AGCATAAGAGATAAGGTACAGAAAGAATATGCACTTTTTTATAACCTT
GATGTAGTACCAATAGATAATGCT---------------------------------------------A
GCTATAGGTTGATAAGTTGTAACACCTCAGTCATTACACAGGCCTGTCCAAAGGTATCCTTTGAGCCAAT
TCCCATACATTATTGTGCCCCGGCTGGTTTTGCGATTCTAAAATGTAATGATAAAAAGTTCAATGGAACA
GGACCATGTACAAATGTCAGCACAGTACAATGTACACATGGAATTAGGCCAGTAGTATCAACTCAACTGC
TGTTAAATGGCAGTCTAGCAGAAGAAGAGATAGTAATTAGATCTGAAAATTTCACAAACAATGCTAAAAC
TATAATAGTACAGCTGAACGAATCTGTAGTAATTAATTGTACAAGACCCAACAACAATACAAGAAAAAGT
ATAAATATAGGACCAGGGAGAGCATTGTATACAACAGGAGAAATAATAGGAGATATAAGACAAGCACATT
GTAACCTTAGTAAAACACAATGGGAAAACACTTTAGAACAGATAGCTATAAAATTAAAAGAACAATTTGG
GAATAATAAA---ACAATAATCTTTAAGCCATCCTCAGGAGGGGACCCAGAAATTGTAACACACAGTTTT
AATTGTGGAGGGGAATTTTTCTACTGTAATTCAACACAACTGTTT------ACTTGG-------------
-----------------AATGAT---ACTAGAGAGTTAAATAACACTGGAAGA------AATATCACACT
CCCATGTAGAATAAAACAAATTATAAATATGTGGCAGGAAGTAGGAAAAGCAATGTATGCCCCTCCCATC
AGAGGACAAATTAGATGTTCATCAAATATTACAGGGCTGCTATTAACAAGAGATGGTGGT----------
-----AAGGACACGAACGGGACTGAGATCTTCAGACCTGGAGGAGGAGATATGAGGGACAATTGGAGAAG
TGAATTATATAAATATAAAGTAGTAAAAATTGAACCATTAGGAGTAGCACCCACCAGGGCAAAGAGAAGA
GTGGTGCAGAGAGAAAAAAGAGCAGTGGGA---CTAGGAGCTTTGTTCCTTGGGTTCTTGGGAGCAGCAG
GAAGCACTATGGGCGCAGCGTCAATAACGCTGACGGTACAGGCCAGACAATTATTGTCTGGTATAGTGCA
ACAGCAGAACAATCTGCTGAGGGCTATTGAGGCGCAACAGCACCTGTTGCAACTCACAGTCTGGGGCATC
AAGCAGCTCCAGGCAAGAGTCCTGGCTGTGGAAAGATACCTAAGGGATCAACAGCTCCTAGGGATTTGGG
GTTGCTCTGGAAAACTCATTTGCACCACTACTGTGCCTTGGAATACTAGTTGGAGT---AATAAATCTCT
GAATGAAATTTGGGATAACATGACTTGGATGGAGTGGGAAAGAGAAATTGACAATTACACACACATAATA
TACTCCTTAATTGAACAATCGCAGAACCAACAAGAAAAAAATGAACAAGAATTATTGGCATTAGATAAAT
GGGCAAGTTTGTGGAATTGGTTTGACATAACAAAATGGCTGTGGTATATAAAAATATTCATAATGATAGT
AGGAGGCTTGATAGGTTTAAGAATAGTTTTTGTTGTACTTTCTATAGTGAATAGAGTTAGGCAGGGATAC
TCACCATTATCGTTTCAGACCCACCTCCCAGCTCAGAGGGGACCCGACAGGCCCGACGGAATCGAAGAAG
AAGGTGGAGAGAGAGACAGAGACAGATCCGGTCCATTAGTGGATGGCTTCTTAGCAATTATCTGGGTCGA
CCTACGGAGCCTGTGCCTTTTCAGCTACCACCGCTTGAGAGACTTACTCTTGATTGTAACGAGGATTGTG
GAACTTCTGGGACGCAGGGGGTGGGGAGTCCTCAAATATTGGTGGAATCTCCTCCAGTATTGGATTCAGG
AACTAAAGAATAGTGCTGTTAGCTTGCTCAACGCCACAGCTATAGCAGTAGCTGAGGGAACAGATAGGGT
TATAGAAATATTACAAAGAGCTTTTAGAGCTGTTCTTCACATACCTGTAAGAATAAGACAGGGCTTGGAA
AGGGCTTTGCTA
>M93258 
ATGAGAGCGACGGAGATCAGGAAGAATTATCAGCAC------------------------TTGTGGAAAG
GGGGCACC---------TTGCTCCTTGGGATGTTGATGATCTGTAGTGCT------GCAGAACAATTGTG
GGTCACAGTCTATTATGGGGTACCTGTGTGGAAAGAAGCAACCACC---ACTCTATTTTGTGCATCAGAT
GCTAAAGCATATGATACAGAGGTACATAATGTTTGGGCCACACATGCCTGTGTACCCACAGACCCCAACC
CACAAGAAGTAAAATTGGAAAATGTGACAGAAAATTTTAACATGTGGAAAAATAACATGGTAGAACAAAT
GCATGAGGATATAATCAGTTTATGGGATCAAAGCCTAAAGCCATGTGTAAAATTAACTCCACTCTGTGTT
ACTTTAAATTGCACTGAT---------------TTAAGGAATGCTACTAAT-------------------
-----------ACCACTAGTAGTAGCTGGGAAACG------ATGGAGAAAGGAGAAATAAAAAACTGCTC
TTTCAATATCACCACA------AGCATAAGAGATAAGGTACAGAAAGAATATGCACTTTTTTATAACCTT
GATGTAGTACCAATAGATAATGCT---------------------------------------------A
GCTATAGGTTGATAAGTTGTAACACCTCAGTCATTACACAGGCCTGTCCAAAGGTATCCTTTGAGCCAAT
TCCCATACATTATTGTGCCCCGGCTGGTTTTGCGATTCTAAAATGTAATGATAAAAAGTTCAATGGAACA
GGACCATGTACAAATGTCAGCACAGTACAATGTACACATGGAATTAGGCCAGTAGTATCAACTCAACTGC
TGTTAAATGGCAGTCTAGCAGAAGAAGAGATAGTAATTAGATCTGAAAATTTCACAAACAATGCTAAAAC
TATAATAGTACAGCTGAACGAATCTGTAGTAATTAATTGTACAAGACCCAACAACAATACAAGAAAAAGT
ATAAATATAGGACCAGGGAGAGCATTGTATACAACAGGAGAAATAATAGGAGATATAAGACAAGCACATT
GTAACCTTAGTAAAACACAATGGGAAAACACTTTAGAACAGATAGCTATAAAATTAAAAGAACAATTTGG
GAATAATAAA---ACAATAATCTTTAATCCATCCTCAGGAGGGGACCCAGAAATTGTAACACACAGTTTT
AATTGTGGAGGGGAATTTTTCTACTGTAATTCAACACAACTGTTT------ACTTGG-------------
-----------------AATGAT---ACTAGAAAGTTAAATAACACTGGAAGA------AATATCACACT
CCCATGTAGAATAAAACAAATTATAAATATGTGGCAGGAAGTAGGAAAAGCAATGTATGCCCCTCCCATC
AGAGGACAAATTAGATGTTCATCAAATATTACAGGGCTGCTATTAACAAGAGATGGTGGT----------
-----AAGGACACGAACGGGACTGAGATCTTCAGACCTGGAGGAGGAGATATGAGGGACAATTGGAGAAG
TGAATTATATAAATATAAAGTAGTAAAAATTGAACCATTAGGAGTAGCACCCACCAAGGCAAAGAGAAGA
GTGGTGCAGAGAGAAAAAAGAGCAGTGGGA---CTAGGAGCTTTGTTCCTTGGGTTCTTGGGAGCAGCAG
GAAGCACTATGGGCGCAGCGTCAATAACGCTGACGGTACAGGCCAGACAATTATTGTCTGGTATAGTGCA
ACAGCAGAACAATCTGCTGAGGGCTATTGAGGCGCAACAGCACCTGTTGCAACTCACAGTCTGGGGCATC
AAGCAGCTCCAGGCAAGAGTCCTGGCTGTGGAAAGATACCTAAGGGATCAACAGCTCCTAGGGATTTGGG
GTTGCTCTGGAAAACTCATTTGCACCACTACTGTGCCTTGGAATACTAGTTGGAGT---AATAAATCTCT
GAATGAAATTTGGGATAACATGACTTGGATGAAGTGGGAAAGAGAAATTGACAATTACACACACATAATA
TACTCCTTAATTGAACAATCGCAGAACCAACAAGAAAAGAATGAACAAGAATTATTGGCATTAGATAAAT
GGGCAAGTTTGTGGAATTGGTTTGACATAACAAAATGGCTGTGGTATATAAAAATATTCATAATGATAGT
AGGAGGCTTGATAGGTTTAAGAATAGTTTTTGTTGTACTTTCTATAGTGAATAGAGTTAGGCAGGGATAC
TCACCATTATCGTTTCAGACCCACCTCCCAGCTCAGAGGGGACCCGACAGGCCCGACGGAATCGAAGAAG
AAGGTGGAGAGAGAGACAGAGACAGATCCGGTCCATTAGTGGATGGCTTCTTAGCAATTATCTGGGTCGA
CCTACGGAGCCTGTGCCTTTTCAGCTACCACCGCTTGAGAGACTTACTCTTGATTGTAACGAGGATTGTG
GAACTTCTGGGACGCAGGGGGTGGGGAGTCCTCAAATATTGGTGGAATCTCCTCCAGTATTGGATTCAGG
AACTAAAGAATAGTGCTGTTAGCTTGCTCAACGCCACAGCTATAGCAGTAGCTGAGGGAACAGATAGGGT
TATAGAAATATTACAAAGAGCTTTTAGAGCTGTTCTTCACATACCTGTAAGAATAAGACAGGGCTTGGAA
AGAGCTTTGCTA
>AY357546 
ATGAGAGTGACGGGGATCAGGAAGAATTATCAGCAC------------------------TTGTGGAGAT
GGGGCACC---------ATGCTCCTTGGGATATTGATGATCTGTAGTGCT------GCAGGAAATTTGTG
GGTCACAGTCTATTATGGGGTACCTGTGTGGAAAGAAGCAACCACC---ACTCTATTTTGTGCATCAGAT
GCTAAAGCATATGATACAGAGGTACATAATGTTTGGGCCACACATGCCTGTGTACCCACAGACCCCAACC
CACAAGAAGTAGTATTGGAAAATGTGACAGAAAATTTTAACATGTGGAAAAATAACATGGTAGAACAGAT
GCATGAGGATATAATCAGTTTATGGGATCAAAGCCTAAAGCCATGTGTAAAATTAACCCCACTCTGTGTT
GCTTTAAATTGCACTGAT------------GATGTGAGGAATGCTACCAGT-------------------
--------------ACCAATAGTAGTTGGGGGAAACCG---ATGGAAAAAGGAGAAATAAAAAACTGCTC
TTTCAATATCACCACA------AGCAAAAGAAATAAGGTGCAGAAACAATATGCACTTTTTTATAAACTT
GAAGTAGTACCAATAGATAATGAT---------------------------------------AATACCA
ACTATAGGTTGATAAGTTGTAACACCTCAGTCATTACACAGGCCTGTCCAAAGGTATCCTTTGAGCCAAT
TCCCATACATTATTGTGCCCCGGCTGGTTTTGCGATTCTAAAGTGTAATGATAAGAAGTTCAATGGAACA
GGACCATGTACAAATGTCAGCACAGTACAATGTACACATGGAATTAGGCCAGTAGTATCAACTCAACTGC
TATTAAATGGCAGTCTAGCAGAAGAAGAGGTAATAATTAGATCTGAAAATTTCACGAACAATGCTAAAAC
CATAATGGTACAGCTGAATGTATCTGTAGAAATTAATTGTACAAGACCCAACAACAATACAAGAAAAAGT
ATACATATAGGACCAGGGAGAGCACTTTATACAACAGGAGATATAATAGGAGACATAAGACAAGCACATT
GTAACATTAGTAGAGCAAACTGGAATAACACTTTAAGACAGATAGTTGAAAAATTAGGAGAACAATTTGG
AAATAATAAA---ACAATAGTCTTTAATCATTCCTCAGGAGGGGACCCAGAAATTGTAATGCACAGTTTT
AATTGTGGAGGGGAATTTTTCTACTGTAATTCAACAAAACTGTTTAATAGTACTTGG---ACTTGG----
--AATAATAGTACTTGGAATGAT---ACTGAAAGGTCAAATAGCACTGAAGAA------TATATCACACT
CCCATGCAGAATAAAACAAATTATAAACATGTGGCAGGAAGTAGGAAAAGCAATGTACGCCCCTCCCATC
AGAGGACAAATTAGATGTTCATCAAATATTACAGGGCTGCTATTAACAAGAGATGGTGGT----------
--------ACGAACAATACCAATGAGATCTTCAGACCTGGAGGAGGAGATATGAGGGACAATTGGAGAAG
TGAATTATATAAATATAAAGTAGTAAGAATTGAACCATTAGGAGTAGCACCCACCAAGGCAAAGAGAAGG
GTGGTGCAAAGAGAAAAAAGAGCAGTGGGA---ATAGGAGCTATGTTCCTTGGGTTCTTGGGAGCAGCAG
GAAGCACTATGGGCGCAGCGTCAGTGACGCTGACGGTACAGGCCAGACTATTGTTGTCTGGTATAGTGCA
ACAGCAAAACAATTTGCTGAGGGCTATTGAGGCGCAACAGCATCTGTTGCAACTCACAGTCTGGGGCATC
AAGCAGCTCCAGGCAAGAGTCCTGGCTGTGGAAAGATACCTAAGGGATCAACAGCTCCTGGGAATTTGGG
GTTGCTCTGGAAAGCTCATTTGCACCACTGCTGTGCCTTGGAATACTAGTTGGAGT---AATAAATCTCT
GAATGAGATTTGGAATAACATGACCTGGATGGAATGGGAAAAAGAAATTGACAATTACACAAACTTAATA
TACAACTTACTTGAAGAATCGCAAAACCAACAAGAAAAGAATGAACAAGAATTATTGGAATTAGACAAAT
GGGCAAATTTGTGGAATTGGTGTGACATATCAAACTGGCTGTGGTATATAAAAATATTCATAATGATAGT
AGGAGGCTTGGTAGGTTTAAGAATAGTTTTTGCTGTACTTTCTATAGTGAATAGAGTTAGGCAGGGATAC
TCACCTTTGTCGTTCCAGACCCGCCTCCCAGCCCCGAGGGGACCCGACAGGCCCGAAGGAATAGAAGAAG
AAGGTGGAGAGAGAGACAGAGACAGATCCGTACGATTAGTGGATGGATTCTTAGCACTTTTCTGGGACGA
TCTGCGGAGCCTGTGCCTCTTCAGCTACCACCGCTTGAGAGACTTACTCTTGATT---------------
---GCTCTGGGACGCAGGGGGTGGGAAGCCCTCAAATATTGGTGGAATCTCCTACAGTATTGGAGTCAGG
AACTAAAGAATAGTGCTGTTAGCTTGCTCAACGCCACCGCTATAGCAGTAGCTGAGGGGACAGATAGGAT
TCTAGAAGTATTACAAAGAGCTTATAGAGCTATCCTCCACATACCTAGAAGAATAAGACAGGGCTTGGAA
AGGCTTTTGCTA
>AY357544 
ATGAGAGTGACGGGGATCAGGAAGAATTATCAGCAC------------------------TTGTGGAGAT
GGGGCACC---------ATGCTCCTTGGGATATTGATGATTTGTAGTGCT------GCAGGAAAATTGTG
GGTCACAGTCTATTATGGGGTACCTGTGTGGAAAGAAGCAACCACC---ACTCTATTTTGTGCATCAGAT
GCTAAAGCATATGATACAGAGGTACATAATGTTTGGGCCACACATGCCTGTGTACCCACAGACCCCAACC
CACAAGAAGTAGTATTGGAAAATGTGACAGAAAATTTTAACATGTGGAAAAATAACATGGTAGAACAGAT
GCATGAGGATATAATCAGTTTATGGGATCAAAGCCTAAAGCCATGTGTAAAATTAACCCCACTCTGTGTT
ACTTTAAATTGCACTGAT------------GATGTGAGGAATGCTACCAGT-------------------
--------------ACCAATAGTAGTTGGGGGAAACCG---ATGGAAAAAGGAGAAATAAAAAACTGCTC
TTTCAATATCACCACA------AGCAAAAGAAATAAGGTGCAGAAACAATATGCACTTTTTTATAAACTT
GATGTAGTACCCATAGATAATGAT---------------------------------------AATACCA
ACTATAGGTTGATAAGTTGTAACACCTCAGTCATTACACAGGCCTGTCTAAAGGTATCCTTTGAGCCAAT
TCCCATACATTATTGTGCCCCGGCTGGTTTTGCGATTCTAAAGTGTAATGATAAGAAGTTCAATGGAACA
GGACCATGTACAAATGTCAGCACAGTACAATGTACACATGGAATTAGGCCAGTAGTATCAACTCAACTGC
TGTTAAATGGCAGTCTAGCAGAAGAAGAGGTAGTAATTAGATCTGAAAATTTCACGAACAATGCTAAAAC
CATAATGGTACAGCTGAATGTATCTGTAGAAATTAATTGTACAAGACCCAACAACAATACAAGAAAAAGT
ATACACATAGGACCAGGGAGAGCATTATATACAACAGGAGACATAATAGGAGACATAAGACAAGCACATT
GTAACATTAGTAGAGCAAACTGGAATAACACTTTAAGACAGATAGTTGAAAAATTAGGAAAACAATTTGG
AAATAATAAA---ACAATAGTCTTTAATCATTCCTCAGGAGGGGACCCAGAAATTGTAATGCACAGTTTT
AATTGTGGAGGGGAATTTTTCTACTGTAATTCAACAAAACTGTTTAATAGTACTTGG---ACTTGG----
--AATAATAGTACTTGGAATAAT---ACTAAAAGGTCAAATGACACTGAAGAA------ATTATCACACT
CCCATGCAGAATAAAACAAATTATAAACATGTGGCAGGAAGTAGGAAAAGCAATGTATGCCCCTCCCATC
AGAGGACAAATTAGATGTTCATCAAATATTACAGGGCTGCTATTAACAAGAGATGGTGGT----------
--------ACGAACAATACCAATGAGATCTTCAGACCTGGAGGAGGAGATATGAGGGACAATTGGAGAAG
TGAATTATATAAATATAAAGTAGTAAGAATTGAACCATTAGGAGTAGCACCCACCGAGGCAAAGAGAAGA
GTGGTGCAGAGAGAAAAAAGAGCAGTGGGA---ATAGGAGCTATGTTCCTTGGGTTCTTGGGAGCAGCAG
GAAGCACTATGGGCGCAGCGTCAGTGACGCTGACGGTACAGGCCAGACTATTATTGTCTGGTATAGTGCA
ACAGCAGAACAATCTGCTGAGGGCTATTGAGGCGCAACAGCATCTGTTGCAACTCACAGTCTGGGGCATC
AAGCAGCTCCAGGCAAGAGTCCTGGCTGTGGAGAGATACCTAAGGGATCAACAGCTCCTGGGAATTTGGG
GTTGCTCTGGAAAGCTCATTTGCACCACTGCTGTGCCTTGGAATACTAGTTGGAGT---AATAGATCTCT
GAATGAGATTTGGAATAACATGACCTGGATGGAATGGGAAAAAGAAATTGACAATTACACAAACTTAATA
TACAACTTACTTGAAGAATCGCAAAACCAACAAGAAAAGAATGAACAAGAATTATTGGAATTAGATAAAT
GGGCAAATTTGTGGAATTGGTTTGACATATCAAACTGGCTGTGGTATATAAAAATATTCATAATGATAGT
AGGAGGCTTGGTAGGTTTAAGAATAGTTTTTGCTGTACTTTCTATAGTGAATAGAGTTAGGCAGGGATAC
TCACCCTTGTCGTTTCAGACCCGCCTCCCAGCCCCGAGGGGACCCGACAGGCCCGAAGGAATAGAAGAAG
AAGGTGGAGAGAGAGACAGAGACAGATCCGTACGATTAGTGGATGGATTCTTAGCACGTTTCTGGGACGA
TCTGCGGAGCCTGTGCCTCTTCAGCTACCACCGCTTGAGAGACTTACTCTTGATT---------------
---GTTCTGGGACGCAGGGGGTGGGAAGCCCTCAAATATTGGTGGAATCTCCTACAGTATTGGAGTCAGG
AACTAAAGAATAGTGCTGTTAGCTTGCTCAACGCCACAGCTATAGCAGTAGCTGAGGGGACAGATAGGGT
TCTAGAAGTATTACAAAGAGCGGGTAGAGCTATCCTCCACATACCTAGAAGAATAAGACAGGGCTTGGAA
AGGCTTTTGCTA
>AY357346 
ATGAGAGTGACGGGGATCAGGAAGAATTATCAGCAC------------------------TTGTGGAGAT
GGGGCACC---------ATGCTCCTTGGGATATTGATGATCTGTAGTGCT------GCAGGAAAATTGTG
GGTCACAGTCTATTATGGGGTACCTGTGTGGAAAGAAGCAACCACC---ACTCTATTTTGTGCATCAGAT
GCTAAAGCATATGATACAGAGGTACATAATGTTTGGGCCACACATGCCTGTGTACCCACAGACCCCAACC
CACAAGAAGTAGTATTGGAAAATGTGTCAGAAAATTTTAACATGTGGAAAAATAACATGGTGGAACAGAT
GCATGAGGATATAATCAGTTTATGGGATCAAAGCCTAAAGCCATGTGTAAAATTAACCCCACTCTGTGTT
ACTTTAAATTGCACTGAT------------GATGTGAGGAATGTTACCAAT-------------------
--AATGCTACCAGTACCAATAGTAGTTGGGGGAAACCG---ATGGAAAAAGGAGAAATAAAAAACTGCTC
TTTCAATATCACCACA------AGCATAAGAGATAAGGTGCAGAAACAATATGCA---TTTTATAAACTT
GATGTAGTACCCATAGATAATGAT---------------------------------AGAAATAATACCA
ACTATAGGTTGATAAGTTGTAACACCTCAGTCATTACACAGGCCTGTCCAAAGGTATCCTTTGAGCCAAT
TCCCATACATTATTGTGCCCCGGCTGGTTTTGCGATTCTAAAGTGTAATGATAAGAAGTTCAATGGAACA
GGACCATGTACAAATGTCAGCACAGTACAATGTACACATGGAATTAGGCCAGTAGTATCAACTCAACTGC
TATTAAATGGCAGTCTAGCAGAAGAAGAGGTAATAATTAGATCTGAAAATTTCACGAACAATGCTAAAAC
CATAATGGTGCAGCTGAATGTATCTGTAGAAATTAATTGTACAAGACCCAACAACAATACAAGAAAAAGT
ATACCTATAGGACCAGGGAGAGCATTTTATACAACAGGAGACATAATAGGAGACATAAGACAAGCACATT
GTAACATTAGTAGAGCAAACTGGAATAACACTTTAAGACAGATAGTTGAAAAATTAGGAGAACAATTTGG
AAATAATAAA---ACAATAGTCTTTAATCATTCCTCAGGAGGGGACCCAGAAATTGTAATGCACAGTTTT
AATTGTGGAGGGGAATTTTTCTACTGTAATTCAACAAAACTGTTTAATAGTACTTGG---ACTTGGAAT-
--GGTACTTGGACTCGGAATGAT---ACTGAAAGGTCAAATAGCACTGAAGAA------CATATCACACT
CCCATGCAGAATAAAACAAATTATAAACATGTGGCAGGAAGTAGGAAAAGCAATGTATGCCCCTCCCATC
AGAGGACAAATTAAATGTTCATCAAATATTACAGGGCTGCTATTAACAAGAGATGGTGGT----------
--------ACGAACAATACCAATGAGACCTTCAGACCTGGAGGAGGAGATATGAGGGACAATTGGAGAAG
TGAATTATATAAATATAAAGTAGTAAGAATTGAACCATTAGGAGTAGCACCCACCGAGGCAAAGAGAAGA
GTGGTGCAGAGAGAAAAAAGAGCAGTGGGA---ATAGGAGCTGTGTTCCTTGGGTTCTTGGGAGCAGCAG
GAAGCACTATGGGCGCAGCGGCAGTGACGCTGACGGTACAGGCCAGACTATTATTGTCTGGTATAGTGCA
ACAGCAGAACAATTTGCTGAGGGCTATTGAGGCGCAACAGCATCTGTTGCAACTCACAGTCTGGGGCATC
AAGCAGCTCCAGGCAAGAGTCCTGGCTGTGGAAAGATACCTAAGGGATCAACAGCTCCTGGGGATTTGGG
GTTGCTCTGGAAAGCTCATTTGCACCACTGCTGTGCCTTGGAATACTAGTTGGAGT---AATAAATCTCT
GAATGAGATTTGGAATAACATGACCTGGATGGAATGGGAAAAAGAAATTGACAATTACACAAACTTAATA
TACAACTTACTTGAAGAATCGCAAAACCAACAAGAAAAGAATGAACAAGAATTATTGGAATTAGACAAAT
GGGCAAATTTGTGGAATTGGTTTGACATATCAAACTGGCTGTGGTATATAAAAATATTCATAATGATAGT
AGGAGGCTTGGTAGGTTTAAGAATAGTTTTTGCTGTACTTTCTATAGTGAATAGAGTTAGGCAGGGATAC
TCACCTTTGTCGTTTCAGACCCGCCTCCCAGCCCCGAGGGGACCTGACAGGCCCGAAGGAATCGAAGAAG
AAGGTGGAGAGAGAGACAGAGACAGATCCGTACGATTAGTGGATGGATTCTTAGCACTTTTCTGGGGCGA
TCTGCGGAGCCTGTGCCTCTTCAGCTACCACCGCTTGAGAGACTTACTCTGGATT------------GTG
GAACTTCTGGGACGCAGGGGGTGGGAAGCCCTCAAATATTGGTGGAATCTCCTAAGT-------------
--------------------------TTGAGTGGAACTAGAATAGCTTTAGCT-----------------
----------------------TGCCAACGC---------------------------------------
------------
>AY357348 
ATGAGAGTGACGGGGATCAGGAAGAATTATCAGCAC------------------------TTGTGGAGAT
GGGGCACC---------ATGCTCCTTGGGATATTGATGATCTGTAGTGCT------GCAGGAAAATTGTG
GGTCACAGTCTATTATGGGGTACCTGTGTGGAAAGAAGCAACCACC---ACTCTATTTTGTGCATCAGAT
GCTAAAGCATATGATACAGAGGTACATAATGTTTGGGCCACACATGCCTGTGTACCCACAGACCCCAACC
CACAAGAAGTAGTATTGGAAAATGTGACAGAAAATTTTAACATGTGGAAAAATAACATGGTAGAACAGAT
GCATGAGGATATAATCAGTTTATGGGATCAAGGCCTAAAGCCATGTGTAAAATTAACCCCACTCTGTGTT
ACTTTAAATTGCACTGAT------------GATGTGAGGAATGTTACCAAT-------------------
--AATGCTACCAGTACCAATAGTAGTTGGGGGAAACCG---ATGGAAAAAGGAGAAATAAAAAACTGCTC
TTTCAATATCACCACA------AGCATAAGAGATAAGGTGCAGAAACAATATGCACTTTTTTATAAACTT
GATGTAGTACCCATAGATAATGAT---------------------------------AGAAATAATACCA
ACTATAGGTTGATAAGTTGTAACACCTCAGTCATTACACAGGCCTGTCCAAAGGTATCCTTTGAGCCAAT
TCCCATACATTATTGTGCCCCGGCTGGTTTTGCGATTCTAAAGTGTAATGATAAGAAGTTCAATGGAACA
GGACCATGTACAAATGTCAGCACAGTACAATGTACACATGGAATTAGGCCAGTAGTATCAACTCAACTGC
TATTAAATGGCAGTCTAGCAGAAGAAGAGGTAATAATTAGATCTAAAAATTTCACAAACAATGCTAAAAC
CATAATGGTGCAGCTGAATGTATCTGTAGAAATTAATTGTACAAGACCCAACAACAATACAAGAAAAAGT
ATACCTATAGGACCAGGGAGAGCATTTTATACAACAGGAGACATAATAGGAGACATAAGACAAGCACATT
GTAACATTAGTAGAGCAAACTGGAATAACACTTTAAGACAGATAGTTGAAAAATTAGGAGAACAATTTGG
AAATAATAAA---ACAATAGTCTTTAATCATTCCTCAGGAGGGGACCCAGAAATTGTAATGCACAGTTTT
AATTGTGGAGGGGAATTTTTCTACTGTAATTCAACAAAACTGTTTAATAGTACTTGG---ACTTGGAAT-
--GGTACTTGGACTCGGAATGAT---ACTGAAAGGTCAAATAGCACTGAAGAA------CATATCACACT
CCCATGCAGAATAAAACAAATTATAAACATGTGGCAGGAAGTAGGAAAAGCAATGTATGCCCCTCCCATC
AGAGGACAAATTAAATGTTCATCAAATATTACAGGGCTGCTATTAACAAGAGATGGTGGT----------
--------ACGAACAATACCAATGAGACCTTCAGACCTGGAGGAGGAGATATGAGGGACAATTGGAGAAG
TGAATTATATAAATATAAAGTAGTAAGAATTGAACCATTAGGAGTAGCACCCACCGAGGCAAAGAGAAGA
GTGGTGCAGAGAGAAAAAAGAGCAGTGGGA---ATAGGAGCTGTGTTCCTTGGGTTCTTGGGAGCAGCAG
GAAGCACTATGGGCGCAGCGGCAGTGACGCTGACGGTACAGGCCAGACTATTATTGTCTGGTATAGTGCA
ACAGCAGAACAATTTGCTGAGGGCTATTGAGGCGCAACAGCATCTGTTGCAACTCACAGTCTGGGGCATC
AAGCAGCTCCAGGCAAGAGTCCTGGCTGTGGAAAGATACCTAAGGGATCAACAGCTCCTGGGGATTTGGG
GTTGCTCTGGAAAGCTCATTTGCACCACTGCTGTGCCTTGGAATACTAGTTGGAGT---AATAAATCTCT
GAATGAGATTTGGAATAACATGACCTGGATGGAATGGGAAAAAGAAATTGACAATTACACAAACTTAATA
TACAACTTACTTGAAGAATCGCAAAACCAACAAGAAAAGAATGAACAAGAATTATTGGAATTAGACAAAT
GGGCAAATTTGTGGAATTGGTTTGACATATCAAACTGGCTGTGGTATATAAAAATATTCATAATGATAGT
AGGAGGCTTGGTAGGTTTAAGAATAGTTTTTGCTGTACTTTCTATAGTGAATAGAGTTAGGCAGGGATAC
TCACCTTTGTCGTTTCAGACCCGCCTCCCAGCCCCGAGGGGACCCGACAGGCCCGAAGGAATCGAAGAAG
AAGGTGGAGAGAGAGACAGAGACAGATCCGTACGATTAGTGGATGGATTCTTAGCACTTTTCTGGGGCGA
TCTGCGGAGCCTGTGCCTCTTCAGCTACCACCGCTTGAGAGACTTACTCTGGATT------------GTG
GAACTTCTGGGACGCAGGGGGTGGGAAGCCCTCAAATATTGGTGGAATCTCCTACAGTATTGGAGTCAGG
AACTAAAGAATAGTGCTATTAGCTTGCTCAACGCCACAGCCGTAGCAGTAGCTGAGGGGACAGATAGGGT
TATAGAAGCATTACAAAGAGCTTGTAGAGCTATCCTCCACATACCTAGAAGAATAAGACAGGGCTTGGAA
AGGCTTTTGCTA
>AY357347 
ATGAGAGTGACGGGGATCAGGAAGAATTATCAGCAC------------------------TTGTGGAGAT
GGGGCACC---------ATGCTCCTTGGGATATTGATGATCTGTAGTGCT------GCAGGAAAATTGTG
GGTCACAGTCTATTATGGGGTACCTGTGTGGAAAGAAGCAACCACC---ACTCTATTTTGTGCATCAGAT
GCTAAAGCATATGATACAGAGGTACATAATGTTTGGGCCACACATGCCTGTGTACCCACAGACCCCAACC
CACAAGAAGTAGTATTGGAAAATATGACAGAAAATTTTAACATGTGGAAAAATAACATGGTAGAACAGAT
GCATGAGGATATAATCAGTTTATGGGATCAAAGCCTAAAGCCATGTGTAAAATTAACCCCACTCTGTGTT
ACTTTAAATTGCACTGAT------------GATGTGAGGAATGTTACCAAT-------------------
--AATGCTACCAGTACCAATAGTAGTTGGGGGAAACCG---ATGGAAAAAGGAGAAATAAAAAACTGCTC
TTTCAATATCACCACA------AGCATAAGAGATAAGGTGCAGAAACAATATGCACTTTTTTATAAACTT
GATGTAGTACCCATAGATAATGAT---------------------------------AGAAATAATACCA
ACTATAGGTTGATAAGTTGTAACACCTCAGTCATTACACAGGCCTGTCCAAAGGTATCCTTTGAGCCAAT
TCCCATACATTATTGTGCCCCGGCTGGTTTTGCGATTCTAAAGTGTAATGATAAGAAGTTCAATGGAACA
GGACCATGTACAAATGTCAGCACAGTACAATGTACACATGGAATTAGGCCAGTAGTATCAACTCAACTGC
TATTAAATGGCAGTCTAGCAGAAGAAGAGGTAATAATTAGATCTGAAAATTTCACGAACAATGCTAAAAC
CATAATGGTGCAGCTGAATGTATCTGTAGAAATTAATTGTACAAGACCCAACAACAATACAAGAAAAAGT
ATACCTATAGGACCAGGGAGAGCATTTTATACAACAGGAGACATAATAGGAGACATAAGACAAGCACATT
GTAACATTAGTAGAGCAAACTGGAATAACACTTTAAGACAGATAGTTGAAAAATTAGGAGAACAATTTGG
AAATAATAAA---ACAATAGTCTTTAATCATTCCTCAGGAGGGGACCCAGAAATTGTAATGCACAGTTTT
AATTGTGGAGGGGAATTTTTCTACTGTAATTCAACAAAACTGTTTAATAGTACTTGG---ACTTGGAAT-
--GGTACTTGGACTCGGAATGAT---ACTGAAAGGTCAAATAGCACTGAAGAA------CATATCACACT
CCCATGCAGAATAAAACAAATTATAAACATGTGGCAGGAAGTAGGAAAAGCAATGTATGCCCCTCCCATC
AGAGGACAAATTAAATGTTCATCAAATATTACAGGGCTGCTATTAACAAGAGATGGTGGT----------
--------ACGAACAATACCAATGAGACCTTCAGACCTGGAGGAGGAGATATGAGGGACAATTGGAGAAG
TGAATTATATAAATATAAAGTAGTAAGAATTGAACCATTAGGAGTAGCACCCACCGAGGCAAAGAGAAGA
GTGGTGCAGAGAGAAAAAAGAGCAGTGGGA---ATAGGAGCTGTGTTCCTTGGGTTCTTGGGAGCAGCAG
GAAGCACTATGGGCGCAGCGGCAGTGACGCTGACGGTACAGGCCAGACTATTATTGTCTGGTATAGTGCA
ACAGCAGAACAATTTGCTGAGGGCTATTGAGGCGCAACAGCATCTGTTGCAACTCACAGTCTGGGGCATC
AAGCAGCTCCAGGCAAGAGTCCTGGCTGTGGAAAGATACCTAAGGGATCAACAGCTCCTGGGGATTTGGG
GTTGCTCTGGAAAGCTCATTTGCACCACTGCTGTGCCTTGGAATACTAGTTGGAGT---AATAAATCTCT
GAATGAGATTTGGAATAACATGACCTGGATGGAATGGGAAAAAGAAATTGACAATTACACAAACTTAATA
TACAACTTACTTGAAGAATCGCAAAACCAACAAGAAAAGAATGAACAAGAATTATTGGAATTAGACAAAT
GGGCAAATTTGTGGAATTGGTTTGACATATCAAACTGGCTGTGGTATATAAAAATATTCATAATGATAGT
AGGAGGCTTGGTAGGTTTAAGAATAGTTTTTGCTGTACTTTCTATAGTGAATAGAGTTAGGCAGGGATAC
TCACCTTTGTCGTTTCAGACCCGCCTCCCAGCCCCGAGGGGACCCGACAGGCCCGAAGGAATCGAAGAAG
AAGGTGGAGAGAGAGACAGAGACAGATCCGTACGATTAGTGGATGGATTCTTAGCACTTTTCTGGGGCGA
TCTGCGGAGCCTGTGCCTCTTCAGCTACCACCGCTTGAGAGACTTACTCTGGATT------------GTG
GAACTTCTGGGACGCAGGGGGTGGGAAGCCCTCAAATATTGGTGGAATCTCCTACAGTATTGGAGTCAGG
AACTAAAGAATAGTGCTATTAGCTTGCTCAACGCCACAGCCGTAGCAGTAGCTGAGGGGACAGATAGGGT
TATAGAAGCATTACAAAGAGCTTGTAGAGCTATCCTCCACATACCTAGAAGAATAAGACAGGGCTTGGAA
AGGCTTTTGCTA
>JN176551 
ATGAGAGTGACGGGGATCAGGAAGAATTATCAGCAC------------------------TTGTGGAGAT
GGGGCACC---------ATGCTCCTTGGGATATTGATGATTTGTAGTGCT------GCAGGAAATTTGTG
GGTCACAGTCTATTATGGGGTACCTGTGTGGAAAGAAGCAACCACC---ACTCTATTTTGTGCATCAGAT
GCTAAAGCATATGAGACAGAGGTACATAATGTTTGGGCCACACATGCCTGTGTACCCACAGACCCCAACC
CACAAGAAGTAGTATTGAAAAATGTGACAGAAAATTTTAACATGTGGAAAAATAACATGGTAGAACAGAT
GCATGAGGATATAATCAGTTTATGGGATCAAAGCCTAAAGCCATGTGTAAAATTAACCCCACTCTGTGTT
ACTTTAAATTGCACTGAT------------GATGTGAGGAATGCTACCAGT-------------------
--------------ACCAATAATAGTTGGGGGAAACCG---ATGGAAAAAGGAGAAATAAAAAATTGCTC
TTTCAATATCACCACA------AGCATAAGAAATAAGGTGCAGAAACAATATGCACTTTTTTATAAACTT
GATGTAGTACCAATAGATAATGAT---------------------------------------AATACCA
AATATAGGTTGATAAGTTGTAACACCTCAGTCATTAAACAAGCCTGTCCAAAGGTATCCTTTGAGCCAAT
TCCCATACATTATTGTGCCCCGGCTGGTTTTGCGATTCTAAAGTGTAATGATAAGAAGTTCAATGGAACA
GGACCATGTACAAATGTCAGCACAGTACAATGTACACATGGAATTAGGCCAGTAGTATCAACTCAACTGC
TATTAAATGGCAGTCTAGCAGAAGAAGAGGTAATAATTAGATCTGAAAATTTCACGAACAATGCTAAAAC
CATAATGGTACAGCTGAATGTATCTGTAGAAATTAATTGTACAAGACCCAACAACTATACAAGAAAAAGT
ATACATATGGGACCAGGGAGAGCATGGTATGCAACAGGAGACATAATAGGAGACATAAGACAAGCACATT
GTAACATTAGTAGAGCAAACTGGAATAACACTTTAAGACAGATAGTTGAAAAATTAGGAGAACAATTTGG
AAATAATAAA---ACAATAGTCTTTAATCATTCCTCAGGAGGGGACCCAGAAATTGTAATGCACAGTTTT
AATTGTGGAGGGGAATTTTTCTACTGTGATTCAACAAAACTGTTTAATAGTACTTGG---ACTTGG----
--AATAATAGTACTTGGAATAAT---ACTAAAAGGTCAAATGACATTGAAGAA------ATTATCACACT
CCCATGCAGAATAAAACAAATTATAAACATGTGGCAGGAAGTAGGAAAAGCAATGTATACCCCTCCCATC
AGAGGACAAATTAGATGTTCATCAAATATTACAGGGCTGCTATTAACAAGAGATGGTGGT----------
-----AAGAACACGAGCGGGAATGAGATCTTCAGACCTGGAGGAGGAGATATGAGGGACAATTGGAGAAG
TGAATTATATAAATATAAAGTAGTAAGAATTGAACCATTAGGAGTAGCACCCACCGAGGCAAAGAGAAGA
GTGGTGCAGAGAGAAAAAAGAGCAGTGGGA---ATAGGAGCTGTGTTCCTTGGGTTCTTGGGAGCAGCAG
GAAGCACTATGGGCGCAGCGGCAGTGACGCTGACGGTACAGGCCAGACTATTGTTGTCTGGTATAGTGCA
ACAGCAGAACAATCTGCTGAGGGCTATTGAGGCGCAACAGCACCTGTTGCAACTCACAGTCTGGGGCATT
AAACAGCTCCAGGCAAGAGTCCTGGCTGTGGAAAGATACCTAAGGGATCAACAGCTCCTGGGGATTTGGG
GTTGCTCTGGAAAGCTCATTTGCACCACTGCTGTGCCTTGGAATACTAGTTGGAGT---AATAAATCTCT
GAATGAGATTTGGAATAACATGACCTGGATGGAATGGGAAAAAGAAATTGACAATTACACAAACTTAATA
TATAACTTACTTGAAGAATCACAAAACCAACAAGAAAAGAATGAACAAGAATTATTGGAATTAGATAAAT
GGGCAAATTTGTGGAATTGGTTTGACATATCAAACTGGCTGTGGTATATAAAAATATTCATAATGATAGT
AGGAGGCTTGGTAGGTTTAAGAATAGTTTTTGCTGTACTTTCTATAGTGAATAGAGTTAGGCAGGGATAC
TCACCTTTGTCGTTCCAGACCCGCCTCCCAGCCCCGAGGGGACCCGACAGGCCCGAAGGAATAGAAGAAG
AAGGTGGAGAGAGAGACAGAGACAGATCCGTACGATTAGCGGATGGATTCTTAGCACTTTTCTGGGACGA
TCTGAGGAGCCTGTGCCTCTTCAGCTACCACCGCTTGAGAGACTTACTCTTGATT------------GTG
GAACTTCTGGGACGCAGGGGGTGGGAAGCCCTCAAATATTGGTGGAATCTCCTACAGTATTGGAGTCAGG
AGATAAAGAATAGTGCTGTTAGCTTGCTCAACGCCACAGCTGTAGCAGTAGCTGAGGGGACAGATAGGGT
TCTAGAAGTATTACAAAGAGCTTGTAGAGCTATCCTCCACATACCTAGAAGAATAAGACAGGGCTTGGAA
AGGCTTTTGCTA
>JN176534 
ATGAGAGTGACGGGGATCAGGAAGAATTATCAGCAC------------------------TTGTGGAGAT
GGGGCACC---------ATGCTCCTTGGGATATTGATGATTTGTAGTGCT------GCAGGAAAATTGTG
GGTCACAGTCTATTATGGGGTACCTGTGTGGAAAGAAGCAACCACC---ACTCTATTTTGTGCATCAGAT
GCTAAAGCATATGAGACAGAGGTACATAATGTTTGGGCCACACATGCCTGTGTACCCACAGACCCCAACC
CACAAGAAGTAGTATTGGAAAATGTGACAGAAAATTTTAACATGTGGAAAAATAACATGGTAGAACAGAT
GCATGAGGATATAATCAGTTTATGGGATCAAAGCCTAAAGCCATGTGTAAAATTAACCCCACTCTGTGTC
ACTTTAAATTGCACTGAT------------GATGTGAGAAATGCTACCAGT-------------------
--------------ACCAATAGTAGTTGGGGGAAACCG---ATGGAAAAAGGAGAAATAAAAAATTGCTC
TTTCAATATCACCACA------AGCATAAGAGATAAGGTGCAGAAACAATATGCACTTTTTTATAAACTT
GATGTAGTACCAATAGATAATGAT---------------------------------------AATACCA
ACTATAGGTTGATAAGTTGTAACACCTCAGTCATTAAACAAGCCTGTTCAAAGGTATCCTTTGAGCCAAT
TCCCATACATTATTGTGCCCCGGCTGGTTTTGCGATTCTAAAGTGTAATGATAAGAAGTTCAATGGAACA
GGACCATGTACAAATGTCAGCACAGTACAATGTACACATGGAATTAGGCCAGTAGTATCAACTCAACTGC
TATTAAATGGCAGTCTAGCAGAAGAAGAGGTAATAATTAGATCTGAAAATTTCACGAACAATGCTAAAAC
CATAATGGTACAGCTGAATGTATCTGTAGAAATTAATTGTACAAGACCCAACAACTATACAAGAAAAAGT
ATACATATGGGACCAGGGAGAGCATGGTATGCAACAGGAGACATAATAGGAGACATAAGACAAGCACATT
GTAACATTAGTAGAACAAACTGGAATAACACTTTAAGACAGATAGTTGAAAAATTAGGAGAACAATTTGG
AAATAATAAA---ACAATAGTCTTTAATCATTCCTCAGGAGGGGACCCAGAAATTGTAATGCACAGTTTT
AATTGTGGAGGGGAATTTTTCTACTGTGATTCAACAAAACTGTTTAATAGTACTTGG---ACTTGG----
--AATAATAGTACTTGGAATAAT---ACTAAAAGGTCAAATGACATTGAAGAA------ATTATCACACT
CCCATGCAGAATAAAACAAATTATAAACATGTGGCAGGAAGTAGGAAAAGCAATGTACACCCCTCCCATC
AGAGGACAAATTAGATGTTCATCAAATATTACAGGGCTGCTATTAACAAGAGATGGTGGT----------
--------ACGAACAATACCAATGAGATCTTCAGACCTGGAGGAGGAGATATGAGGGACAATTGGAGAAG
TGAATTATATAAATATAAAGTAGTAAGAATTGAACCATTAGGAGTAGCACCCACCGAGGCAAAGAGAAGA
GTGGTGCAGAGAGAAAAAAGAGCAGTGGGA---ATAGGAGCTGTGTTCCTTGGGTTCTTGGGAGCAGCAG
GAAGCACTATGGGCGCAGCGGCAGTGACGCTGACGGTACAGGCCAGACTATTATTGTCTGGTATAGTGCA
ACAGCAGAACAATCTGCTGAGGGCTATTGAGGCGCAACAGCATCTGTTGCAACTCACAGTCTGGGGCATC
AAGCAGCTTCAGGCAAGAGTCCTGGCTGTGGAAAGATACCTAAGGGATCAACAGCTCCTGGGGATTTGGG
GTTGCTCTGGAAAGCTCATTTGCACCACTGCTGTGCCTTGGAATACTAGTTGGAGT---AATAAATCTCT
GAATGAGATTTGGAATAACATGACCTGGATGGAATGGGAAAAAGAAATTGACAATTACACAAACTTAATA
TACAACTTACTTGAAGAATCGCAAAACCAACAAGAAAAGAATGAACAAGAATTATTGGAATTAGATAAAT
GGGCAAATTTGTGGAATTGGTTTGACATATCAAACTGGCTGTGGTATATAAAAATATTCATAATGATAAT
AGGAGGCTTGGTAGGTTTAAGAATAGTTTTTGCTGTACTTTCTATAGTGAATAGAGTTAGGCAGGGATAC
TCACCTTTGTCATTCCAGACCCGCCTCCCAGCCCCGAGGGGACCCGACAGGCCCGAAGGAATAGAAGAAG
AAGGTGGAGAGAGAGACAGAGACAGATCCGTACGATTAGTGGATGGATTCTTAGCACTTATCTGGGACGA
TCTGCGGAGCCTGTGCCTCTTCAGCTACCACCGCTTGAGAGACTTACTCTGGATT------------GTG
GAACTTCTGGGACGCAGGGGGTGGGAAGCCCTCAAATATTGGTGGAATCTCCTACAGTATTGGAGTCAGG
AACTAAAGAATAGTGCTGTTAGCTTGCTCAACGCCACAGCCATAGCAGTAGCTGAGGGGACAGATAGGGT
TCTAGAAGTATTACAAAGAGCTTGTAGAGCTATCCTCCACATACCTAGAAGAATAAGACAGGGCTTGGAA
AGGCTTTTGCTA
>AY357342 
ATGAGAGTGACGGGGATCAGGAAGAATTATCAGCAC------------------------TTGTGGAGAT
GGGGCACC---------ATGCTCCTTGGGATATTGATGATTTGTAGTGCT------GCAGGAAAATTGTG
GGTCACAGTCTATTATGGGGTACCTGTGTGGAAAGAAGCAACCACC---ACTCTATTTTGTGCATCAGAT
GCTAAAGCATATGATACAGAGGTACATAATGTTTGGGCCACACATGCCTGTGTACCCACAGACCCCAACC
CACAAGAAGTAGTATTGGAAAATGTGACAGAAAATTTTAACATGTGGAAAAATAACATGGTAGAACAGAT
GCATGAGGATATAATCAGTTTATGTGATCAAAGCCTAAAGCCATGTGTAAAATTAACCCCACTCTGTGTT
ACTTTAAATTGCACTGAT------------GATGTGAGGAATGCTACCAGT-------------------
--------------ACCAATAGTAGTTGGGGGAAACCG---ATGGAAAAAGGAGAAATAAAAAACTGCTC
TTTCAATATCACCACA------AGCATAAGAGATAAGGTGCAGAAACAATATGCACTTTTTTATAAACTT
GATGTAGTACCCATAGATAATGAT---------------------------------AGTAATAATACCA
ACTATAGGTTGATAAGTTGTAACACCTCAGTCATTACACAGGCCTGTCCAAAGGTATCCTTTGAGCCAAT
TCCCATACATTATTGTGCCCCGGCTGGTTTTGCGATTCTAAAGTGTAATGATAAGAAGTTCAATGGAACA
GGACCATGTACAAATGTCAGCACAGTACAATGTACACATGGAATTAGGCCAGTAGTATCAACTCAACTGC
TATTAAATGGCAGTCTAGCAGAAGAAGAGGTAATAATTAGATCTGAAAATTTCACGAACAATGCTAAAAC
CATAATGGTGCAGCTGAATGTATCTGTAGAAATTAATTGTACAAGACCCAACAACAATACAAGAAAAAGT
ATACATATAGGACCAGGGAGAGCATTTTATACAACAGGAGACATAATAGGAGACATAAGACAAGCACATT
GTAACATTAGTAGAGCAAACTGGAATAACACTTTAAGACAGATAGTTGAAAAATTAGGAGAACAATTTGG
AAATAATAAA---ACAATAGTCTTTAATCATTCCTCAGGAGGGGACCCAGAAATTGTAATGCACAGTTTT
AATTGTGGAGGGGAATTTTTCTACTGTAATTCAACAAAACTGTTTAATAGTACTTGG---ACTTGG----
--AATAATAGTACTTGGAATAAT---ACTAAAAGGTCAAATGACACTGAAGAA------ATTATCACACT
CCCATGCAGAATAAAACAAATTATAAACATGTGGCAGGAAGTAGGAAAAGCAATGTATGCCCCTCCCATC
AGAGGACAAATTAGATGTTCATCAAATATTACAGGGCTGCTATTAACAAGAGATGGTGGT----------
-----AATGACACGAGCGGGACTGAGATTTTCAGACCTGGAGGAGGAGATATGAGGGACAATTGGAGAAG
TGAATTATATAAATATAAAGTAGTAAGAATTGAACCATTAGGAGTAGCACCCACCGAGGCAAAGAGAAGA
GTGGTGCAGAGAGAAAAAAGAGCAGTGGGA---ATAGGAGCTGTGTTCCTTGGGTTCTTGGGAGCAGCAG
GAAGCACTATGGGCGCAGCGGCAGTGACGCTGACGGTACAGGCCAGACTATTATTGTCTGGTATAGTGCA
ACAGCAGAACAATTTGCTGAGGGCTATTGAGGCGCAACAGCATCTGTTGCAACTCACAGTCTGGGGCATC
AAACAGCTCCAGGCAAGAGTCCTGGCTGTGGAAAGATACCTAAGGGATCAACAGCTCCTGGGGATTTGGG
GTTGCTCTGGAAAGCTCATTTGCACCACTGCTGTGCCTTGGAATACTAGTTGGAGT---AATAAATCTCT
GAATGAGATTTGGAATAACATGACCTGGATGGAATGGGAAAAAGAAATTGACAATTACACAAACTTAATA
TACTCCTTACTTGAAGAATCGCAAAACCAACAAGAAAAGAATGAACAAGAATTATTGGAATTAGATAAAT
GGGCAAATTTGTGGAATTGGTTTGACATATCAAACTGGCTGTGGTATATAAAAATATTCATAATGATAGT
AGGAGGCTTGGTAGGTTTAAGAATAGTTTTTGCTGTACTTTCTATAGTGAATAGAGTTAGGCAGGGATAC
TCACCTTTGTCGTTCCAGACCCGCCTCCCAGCCCCGAGGGGACCCGACAGGCCCGAAGGAATCGAAGAAG
AAGGTGGAGAGAGAGACAGAGACAGATCCGTACGATTAGTGGATGGATTCTTAGCACTTTTCTGGGACGA
TCTGCGGAGCCTGTGCCTCTTCAGCTACCACCGCTTGAGAGACTTACTCTTGATT------------GTG
GAACTTCTGGGACGCAGGGGGTGGGAAGCCCTCAAATATTGGTGGAATCTCCTACAGTATTGGAGCCAGG
AACTAAAGAATAGTGCTATTAGCTTGCTCAACGCCACCGCCGTAGCAGTAGCTGAGGGGACAGATAGGGT
TATAGAAGCATTACAAAGAGCTTGTAGAGCTATCCTCCACATACCTAGAAGAATAAGACAGGGCTTGGAA
AGGCTTTTGCTA
>AY357520 
ATGAGAGTGACGGGGATCAGGAAGAATTATCAGCAC------------------------TTGTGGAGAT
GGGGCACC---------GTGCTCCTTGGGATATTGATGATTTGTAGTGCT------GCAGGAAAATTGTG
GGTCACAGTCTATTATGGGGTACCTGTGTGGAAAGAAGCAACCACC---ACTCTATTTTGTGCATCAGAT
GCTAAAGCATATGATACAGAGGTACATAATGTTTGGGCCACACATGCCTGTGTACCCACAGACCCCAACC
CACAAGAAGTAGTATTGGAAAATGTGACAGAAAATTTTAACATGTGGAAAAATAACATGGTAGAACAGAT
GCATGAGGATATAATCAGTTTATGGGATCAAAGCCTAAAGCCATGTGTAAAATTAACCCCACTCTGTGTT
ACTTTAAATTGCACTGAT------------GATGTGAGGAATGCTACCAGT-------------------
--------------ACCAATAGTAGTTGGGGGAAACCG---ATGGAAAAAGGAGAAATAAAAAACTGCTC
TTTCAATATCACCACA------AGCATAAGAGATAAGGTGCAGAAACAATATGCACTTTTTTATAAACTT
GATGTAGTACCCATAGATAATGAT---------------------------------AGTAATAATACCA
ACTATAGGTTGATAAGTTGTAACACCTCAGTCATTACACAGGCCTGTCCAAAGGTATCCTTTGAGCCAAT
TCCCATACATTATTGTGCCCCGGCTGGTTTTGCGATTCTAAAGTGTAATGATAAGAAGTTCAATGGAACA
GGACCATGTACAAATGTCAGCACAGTACAATGTACACATGGAATTAGGCCAGTAGTATCAACTCAACTGC
TATTAAATGGCAGTCTAGCAGAAGAAGAGGTAATAATTAGATCTGAAAATTTCACGAACAATGCTAAAAC
CATAATGGTGCAGCTGAATGTATCTGTAGAAATTAATTGTACAAGACCCAACAACAATACAAGAAAAAGT
ATACATATAGGACCAGGGAGAGCATTTTATACAACAGGAGACATAATAGGAGACATAAGACAAGCACATT
GTAACATTAGTAGAGCAAACTGGAATAACACTTTAAGACAGATAGTTGAAAAATTAGGAGAACAATTTGG
AAATAATAAA---ACAATAGTCTTTAATCATTCCTCAGGAGGGGACCCAGAAATTGTAATGCACAGTTTT
AATTGTGGAGGGGAATTTTTCTACTGTAATTCAACAAAACTGTTTAATAGTACTTGG---------ACTT
GGAATAATAGTACTTGGAATAAT---ACTAAAAGGTCAAATGACACTGAAGAA------ATTATCACACT
CCCATGCAGAATAAAACAAATTATAAACATGTGGCAGGAAGTAGGAAAAGCAATGTATGCCCCTCCCATC
AGAGGACAAATTAGATGTTCATCAAATATTACAGGGTTGCTATTAACAAGAGATGGTGGT----------
-----AATGACACGAGCGGGACTGAGATCTTCAGACCTGGAGGAGGAGATATGAGGGACAATTGGAGAAG
TGAATTATATAAATATAAAGTAGTAAGAATTGAACCATTAGGAGTAGCACCCACCGAGGCAAAGAGAAGA
GTGGTGCAGAGAGAAAAAAGAGCAGTGGGA---ATAGGAGCTATGTTCCTTGGGTTCTTGGGAGCAGCAG
GAAGCACTATGGGCGCAGCGTCAGTAACGCTGACGGTACAGGCCAGACTATTATTGTCTGGTATAGTGCA
ACAGCAGAACAATCTGCTGAGGGCTATTGAGGCGCAACAGCATCTGTTGCAACTCACAGTCTGGGGCATT
AAACAGCTCCAGGCAAGAGTCCTGGCTGTGGAAAGATACCTAAGGGATCAACAGCTCCTGGGGATTTGGG
GTTGCTCTGGAAAGCTCATTTGCACCACTGCTGTGCCTTGGAATACTAGTTGGAGT---AATAAATCTCT
GAATGAGATTTGGAATAACATGACCTGGATGGAATGGGAAAAAGAAATTGACAATTACACAAACTTAATA
TACAACTTACTTGAAGAATCGCAAAACCAACAAGAAAAGAATGAACAAGAATTATTGGAATTAGATAAAT
GGGCAAATTTGTGGAATTGGTTTGACATATCAAACTGGCTGTGGTATATAAAAATATTCATAATGATAGT
AGGAGGCTTGGTAGGTTTAAGAATAGTTTTTGCTGTACTTTCTATAGTGAATAGAGTTAGGCAGGGATAC
TCACCTTTGTCGTTCCAGACCCGCCTCCCAGCCCCGAGGGGACCCGACAGGCCCGAAGGAATAGAAGAAG
AAGGTGGAGAGAGAGACAGAGACAGATCCGTACGATTAGTGGATGGATTCTTAGCACTTATCTGGGACGA
TCTGCGGAGCCTGTGCCTCTTCAGCTACCACCGCTTGAGAGACTTACTCTTGATT------------GTG
GAACTTCTGGGACTCAGGGGGTGGGAAGTCCTCAAATATTGGTGGAATCTCCTACAGTATTGGAGTCAGG
AACTAAAGAATAGTGCTATTAGCTTGCTCAACGCCACAGCCGTAGCAGTAGCTGAGGGGACAGATAGGGT
TATAGAAGCATTACAAAGAGCTTGTAGAGCTATCCTCCACATACCTAGAAGAATAAGACAGGGCTTGGAA
AGGCTTTTGCTA
>JN176523 
ATGAGAGTGACGGGGATCAGGAAGAATTATCAGCAC------------------------TTGTGGAGAT
GGGGCACC---------ATGCTCCTTGGGATATTGATGATTTGTAGTGCT------GCAGGAAAATTGTG
GGTCACAGTCTATTATGGGGTACCTGTGTGGAAAGAAGCAACCACC---ACTCTATTTTGTGCATCAGAT
GCTAAAGCATATGATACAGAGGTACATAATGTTTGGGCCACACATGCCTGTGTACCCACAGACCCCAACC
CACAAGAAGTAGTATTGGAAAATGTGACAGAAAATTTTAACATGTGGAAAAATAACATGGTAGAACAGAT
GCATGAGGATATAATCAGTTTATGGGATCAAAGCCTAAGGCCATGTGTAAAATTAACCCCACTCTGTGTT
ACTTTAAATTGCACTGAT------------GATGTGAGGAATGCTACCAGT-------------------
--------------ACCAATAGTAGTTGGGGGAAACCG---ATGGAAAAAGGAGAAATAAAAAATTGCTC
TTTCAATATCACCACA------AGCATAAGAGATAAGGTGCAGAAACAATATGCACTTTTTTATAAACTT
GATGTAGTACCAATAGATAATGAT---------------------------------------AATACCA
ACTATAGGTTGATAAGTTGTAACACCTCAGTCATTAAACAAGCCTGTCCAAAGGTATCCTTTGAGCCAAT
TCCATACCATTATTGTGCCCCGGCTGGTTTTGCGATTCTAAAGTGTAATGATAAGAAGTTCAATGGAACA
GGACCATGTACAAATGTCAGCACAGTACAATGTACACATGGAATTAGGCCAGTAGTATCAACTCAACTGC
TATTAAATGGCAGTCTAGCAGAAGAAGAGGTAATAATTAGATCTGAAAATTTCACGAACAATGCTAAAAC
CATAATGGTACAGCTGAATGTATCTGTAGAAATTAATTGTACAAGACCCAACAACTATACAAGAAAAAGT
ATACATATAGGACCAGGGAGAGCATGGTATGCAACAGGAGACATAATAGGAGACATAAGACAAGCACATT
GTAACATTAGTAGAGCAAACTGGAATAACACTTTAAGACAGATAGTTGAAAAATTAGGAGAACAATTTGG
AAATAATAAA---ACAATAGTCTTTAATCATTCCTCAGGAGGGGACCCAGAAATTGTAATGCACAGTTTT
AATTGTGGAGGGGAATTTTTCTACTGTAATTCAACAAAACTGTTTAATAGTACTTGG---ACTTGG----
--AATAATAGTACTTGGAATAAT---ACTAAAAGGTCAAATGACAATGAAGAA------ATTATCACACT
CCCATGCAGAATAAAACAAATTATAAACATGTGGCAGGAAGTAGGAAAAGCAATGTATGCCCCTCCCATC
AGAGGACAAATTAGATGTTCATCAAATATTACAGGGCTGCTATTAACAAGAGATGGTGGT----------
--------ACGAACAATACCAATGAGATCTTCAGACCTGGAGGAGGAGATATGAGGGACAATTGGAGAAG
TGAATTATATAAATATAAAGTAGTAAGAATTGAACCATTAGGAGTAGCACCCACCGAGGCAAAGAGAAGA
GTGGTGCAGAGAGAAAAAAGAGCAGTGGGA---ATAGGAGCTGTGTTCCTTGGGTTCTTGGGAGCAGCAG
GAAGCACTATGGGCGCAGCGGCAGTGACGCTGACGGTACAGGCCAGACTATTGTTGTCTGGTATAGTGCA
ACAGCAGAACAATCTGCTGAGGGCTATTGAGGCGCAACAGCACCTGTTGCAACTCACAGTCTGGGGCATC
AAGCAGCTCCAGGCAAGAGTCCTGGCTGTGGAAAGATACCTAAGGGATCAACAGCTCCTGGGGATTTGGG
GTTGCTCTGGAAAGCTCATTTGCACCACTGCTGTGCCTTGGAATACTAGTTGGAGT---AATAAATCTCT
GAATGAGATTTGGAATAACATGACCTGGATGGAATGGGAAAAAGAAATTGACAATTACACAAACTTAATA
TACAACTTACTTGAAGAATCGCAAAACCAACAAGAAAAAAATGAACAAGAATTATTGGAATTAGATAAAT
GGGCAAATTTGTGGAATTGGTTTGACATATCAAACTGGCTGTGGTATATAAAAATATTCATAATGATAGT
AGGAGGCTTGGTAGGTTTAAGAATAGTTTTTGCTGTGCTTTCTATAGTGAATAGAGTTAGGCAGGGATAC
TCACCTTTGTCGTTCCAGACCCGCCTCCCAGCCCCGAGGGGACCCGACAGGCCCGAAGGAATCGAAGAAG
AAGGTGGAGAGAGAGACAGAGACAGATCCGTACGATTAGTGGATGGATTCTTAGCACTTTTCTGGGACGA
TCTGCGGAGCCTGTGCCTCTTCAGCTACCACCGCTTGAGAGACTTACTCTGGATT------------GTG
GAACTTCTGGGACGCAGGGGGTGGGAAGCCCTCAAATATTGGTGGAATCTCCTACAGTATTGGAATCAGG
AGATAAAGAATAGTGCTGTTAGCTTGCTCAACGCCACAGCCATAGCAGTAGCTGAGGGGACAGATAGGGT
TCTAGAAGTATTACAAAGAGCTTGTAGAGCTATCCTCCACATACCTAGAAGAATAAGACAGGGCTTGGAA
AGGCTTTTGCTA
>JN176520 
ATGAGAGTGACGGGGATCAGGAAGAATTATCAGCAC------------------------TTGTGGAGAT
GGGGCACC---------ATGCTCCTTGGGATATTGATGATTTGTAGTGCT------GCAGGAAAATTGTG
GGTCACAGTCTATTATGGGGTACCTGTGTGGAAAGAAGCAACCACC---ACTCTATTTTGTGCATCAGAT
GCTAAAGCATATGATACAGAGGTACATAATGTTTGGGCCACACATGCTTGTGTACCCACAGACCCCAACC
CACAAGAAGTAGTATTGGAAAATGTGACAGAAAATTTTAACATGTGGAAAAATAACATGGTAGAACAGAT
GCATGAGGATATAATCAGTTTATGGGATCAAAGCCTAAAGCCATGTGTAAAATTAACCCCACTCTGTGTT
ACTTTAAATTGCACTGAT------------GATGTGAGGAATGCTACCAGT-------------------
--------------ACCAATAGTGGTTGGGGGAAGCCG---ATGGAAAAAGGAGAAATAAAAAATTGCTC
TTTCAATATCACCACA------AGCATAAGAGATAAGGTGCAGAAACGATATGCACTTTTTTATAAACTT
GATGTAGTACCAATAGATAATGAT---------------------------------------AATACCA
ACTATAGGTTGATAAGTTGTAACACCTCAGTCATTAAACAAGCCTGTCCAAAGGTATCCTTTGAGCCAAT
TCCCATACATTATTGTGCCCCGGCTGGTTTTGCGATTCTAAAGTGTAATGATAAGAAGTTCAATGGAACA
GGACCATGTACAAATGTCAGCACAGTACAATGTACACATGGAATTAGGCCAGTAGTATCAACTCAACTGC
TATTAAATGGCAGTCTAGCAGAAGAAGAGGTAATAATTAGATCTGAAAATTTCACGAACAATGCTAAAAC
CATAATGGTGCAGCTGAATGTATCTGTAGAAATTAATTGTACAAGACCCAACAACTATACAAGAAAAAGT
ATACATATGGGACCAGGGAGAGCATGGTATGCAACAGGAGACATAATAGGAGACATAAGACAAGCACATT
GTAACATTAGTAGAGCAAACTGGAATAACACTTTAAGACAGATAGTTGAAAAATTAGGAGAACAATTTGG
AAATAATAAA---ACAATAGTCTTTAATCATTCCTCAGGAGGGGACCCAGAAATTGTAATGCACAGTTTT
AATTGTGGAGGGGAATTTTTCTACTGTAATTCAATAAAACTGTTTAATAGTACTTGG---ACTTGG----
--AATAATAGTACTTGGAATAAT---ACTAAAAGGTCAAATGACATTGAAGAA------ATTATCACACT
CCCATGCAGAATAAAACAAATTATAAACATGTGGCAGGAAGTAGGAAAAGCAATGTATACCCCTCCCATC
AGAGGACAAATTAGATGTTCATCAAATATTACAGGGCTGCTATTAACAAGAGATGGTGGT----------
-----AATGACACGAGCGGGACTGAGATCTTCAGACCTGGAGGAGGAGATATGAGGGACAATTGGAGAAG
TGAATTATATAAATATAAAGTAGTAAGAATTGAACCATTAGGAGTAGCACCCACCGAGGCAAAGAGAAGA
GTGGTGCAGAGAGAAAAAAGAGCAGTGGGA---ATAGGAGCTGTGTTCCTTGGGTTCTTGGGAGCAGCAG
GAAGCACTATGGGCGCAGCGGCAGTGACGCTGACGGTACAGGCCAGACTATTGTTGTCTGGTATAGTGCA
ACAGCAGAACAATTTGCTGAGGGCTATTGAGGCGCAACAGCACCTGTTGCAACTCACAGTCTGGGGCATC
AAGCAGCTCCAGGCAAGAGTCCTGGCTGTGGAAAGATACCTAAGGGATCAACAGCTCCTGGGGATTTGGG
GTTGCTCTGGAAAGCTCATTTGCACCACTGCTGTGCCTTGGAATACTAGTTGGAGT---AATAAATCTCT
GAATGAGATTTGGAATAACATGACCTGGATGGAATGGGAAAAAGAAATTGACAATTACACAAACTTAATA
TACAACTTACTTGAAGAATCGCAAAACCAACAAGAAAAGAATGAACAAGAATTATTGGAATTAGATAAAT
GGGCAAATTTGTGGAATTGGTTTGACATATCAAACTGGCTGTGGTATATAAAAATATTCATAATGATAGT
AGGAGGCTTGGTAGGTTTAAGAATAGTTTTTGCTGTACTTTCTATAGTGAATAGAGTTAGGCAGGGATAC
TCACCTTTGTCGTTCCAGACCCGCCTCCCAGCCCCGAGGGGACCCGACAGGCCCGAAGGAATAGAAGAAG
AAGGTGGAGAGAGAGACAGAGACAGATCCGTACGATTAGTGGATGGATTCTTAGCACTTTTCTGGGACGA
TCTGCGGAGCCTGTGCCTCTTCAGCTACCACCGCTTGAGAGACTTACTCTTGATT------------GTG
GAACTTCTGGGACGCAGGGGGTGGGAAGCCCTCAAATATTGGTGGAATCTCCTACAGTATTGGAGTCAGG
AGATAAAGAATAGTGCTGTTAGCTTGCTCAACGCCACAGCTGTAGCAGTAGCTGAGGGGACAGATAGGGT
TATAGAAGCATTACAAAGAGCTTGTAGAGCTACCCTCCACATACCTAGAAGAATAAGACAGGGCTTGGAA
AGGCTTTTGCTA
>JN176521 
ATGAGAGTGACGGGGATCAGGAAGAATTATCAGCAC------------------------TTGTGGAGAT
GGGGCACC---------ATGCTCCTTGGGATATTGATGATTTGTAGTGCT------GCAGGAAATTTGTG
GGTCACAGTCTATTATGGGGTACCTGTGTGGAAAGAAGCAACCACC---ACTCTATTTTGTGCATCAGAT
GCTAAAGCATATGAGACAGAGGTACATAATGTTTGGGCCACACATGCCTGTGTACCCACAGACCCCAACC
CACAAGAAGTAGTATTGGAAAATGTGACAGAAAATTTTAACATGTGGAAAAATAACATGGTAGAACAGAT
GCATGAGGATATAATCAGTTTATGGGATCAAAGCCTAAAGCCATGTGTAAAATTAACCCCACTCTGTGTT
ACTTTAAATTGCACTGAT------------GATGTGAGGAGTGCTACCAGT-------------------
--------------ACCAATAGTAGTTGGGGGAAACCG---ATGGAAAAAGGAGAAATAAAAAATTGCTC
TTTCAATATCACCACA------AGCATAAGAGATAAGGTGCAGAAACAATATGCACTTTTTTATAAACTT
GATGTAGTACCAATAGATAATGAT---------------------------------------AATACCA
ACTATAGGTTGATAAGTTGTAACACCTCAGTCATTAAACAAGCCTGTCCAAAGGTATCCTTTGAGCCAAT
TCACATACATTATTGTGCCCCGGCTGGTTTTGCGATTCTAAAGTGTAATGATAAGAAGTTCAATGGAACA
GGACCATGTACAAATGTCAGCACAGTACAATGTACACATGGAATTAGGCCAGTAGTATCAACTCAACTGC
TATTAAATGGCAGTCTAGCAGAAGAAGAGGTAATAATTAGATCTGAAAATTTCATGAACAATGCTAAAAC
CATAATGGTACAGCTGAATGTATCTGTAGAAATTAATTGTACAAGACCCAACAACTATACAAGAAAAAGT
ATACATATGGGACCAGGGAGAGCATGGTATGCAACAGGAGACATAATAGGAGACATAAGACAAGCACATT
GTAACATTAGTAGAGCAAACTGGAATAACACTTTAAGACATATAGTTGAAAAATTAGGAGAACAATTTGG
AAATAATAAA---ACAATAGTCTTTAATCATTCCTCAGGAGGGGACCCAGAAATTGTAATGCACAGTTTT
AATTGTGGAGGGGAATTTTTCTACTGTAATTCAACAAAACTGTTTAATAGTACTTGG---ACTTGG----
--AATAATAGTACTTGGAATAAT---ACTAAAAGGTCAAATGACATTGAAGAA------ATTATCACACT
CCCATGCAGAATAAAACAAATTATAAACATGTGGCAGGAAGTAGGAAAAGCAATGTATACCCCTCCCATC
AGAGGACAAATTAGATGTTCATCAAATATTACAGGGCTGCTATTAACAAGAGATGGTGGT----------
-----AAGGACACGAGCGGGACTGAGATCTTCAGACCTGGAGGAGGAGATATGAGGGACAATTGGAGAAG
TGAATTATATAAATATAAAGTAGTAAGAATTGAACCATTAGGAGTAGCACCCACCGAGGCAAAGAGAAGA
GTGGTGCAGAGAGAAAAAAGAGCAGTGGGA---ATAGGAGCTGTGTTCCTTGGGTTCTTGGGAGCAGCAG
GAAGCACTATGGGCGCAGCGGCAGTGACGCTGACGGTACAGGCCAGACTATTGTTGTCTGGTATAGTGCA
ACAGCAGAACAATCTGCTGAGGGCTATTGAGGCGCAACAGCACCTGTTGCAACTCACAGTCTGGGGCATC
AAGCAGCTCCAGGCAAGAGTCCTGGCTGTGGAAAGATACCTAAGGGATCAACAGCTCCTGGGGATTTGGG
GTTGCTCTGGAAAGCTCATTTGCACCACTGCTGTGCCTTGGAATACTAGTTGGAGT---AATAAATCTCT
GAATGAAATTTGGAATAACATGACCTGGATGGAATGGGAAAAAGAAATTGACAATTACACAAACTTAATA
TACAACTTACTTGAAGAATCACAAAACCAACAAGAAAAGAATGAACAAGAATTATTGGAATTAGATAAAT
GGGCAAATTTGTGGAATTGGTTTGACATATCAAACTGGCTGTGGTATATAAAAATATTCATAATGATAGT
AGGAGGCTTGGTAGGTTTAAGAATAGTTTTTGCTGTACTTTCTATAGTGAATAGAGTTAGGCAGGGATAC
TCACCTTTGTCATTCCAGACCCGCCTCCCAGCCCCGAGGGGACCCGACAGGCCCGAAGGAATAGAAGAAG
AAGGTGGAGAGAGAGACAGAGACAGATCCGTACGATTAGTGGATGGATTCTTAGCACTTTTCTGGGACGA
TCTGCGGAGCCTGTGCCTCTTCAGCTACCACCGCTTGAGAGACTTACTCTGGATT------------GTG
GAACTTCTGGGACGCAGGGGGTGGGAAGCCCTCAAATATTGGTGGAATCTCCTACAGTATTGGAGTCAGG
AACTAAAGAATAGTGCTATTAGCTTGCTCAACGCCACCGCCGTAGCAGTAGCTGAGGGGACAGATAGGGT
TATAGAAGCATTACAAAGAGCTTGTAGAGCTATCCTCCATATACCTAGAAGAATAAGACAGGGCTTGGAA
AGGCTTTTGCTA
>JN176518 
ATGAGAGTGACGGGGATCAGGAAGAATTATCAGCAC------------------------TTGTGGAGAT
GGGGCACC---------ATGCTCCTTGGGATATTGATGATTTGTAGTGCT------GCAGGAAAATTGTG
GGTCACAGTCTATTATGGGGTACCTGTGTGGAAAGAAGCAACCACC---ACTCTATTTTGTGCATCAGAT
GCTAAAGCATATGAGACAGAGGTACATAATGTTTGGGCCACACATGCCTGTGTACCCACAGACCCCAACC
CACAAGAAGTAGTATTGGAAAATGTGACAGAAAATTTTAACATGTGGAAAAATAACATGGTAGAACAGAT
GCATGAGGATATAATCAGTTTATGGGATCAAAGCCTAAAGCCATGTGTAAAATTAACCCCACTCTGTGTT
ACTTTAAATTGCACTGAT------------GATGTGAGGAATGCTACCAGT-------------------
--------------ACCAATAGTAGTTGGGGGAAACCG---ATGGAAAAAGGAGAAATAAAAAATTGCTC
TTTCAATATCACCACA------AGCATAAGAGATAAGGTGCAGAAACAATATGCACTTTTTTATAAACTT
GATGTAGTACCAATAGATAATGAT---------------------------------------AATACCA
ACTATAGGTTGATAAGTTGTAACACCTCAGTCATTAAACAAGCCTGTCCAAAGGTATCCTTTGAGCCAAT
TCCCATACATTATTGTGCCCCGGCTGGTTTTGCGATTCTAAAGTGTAATGATAAGAAGTTCAATGGAACA
GGACCATGTACAAATGTCAGCACAGTACAATGTACACATGGAATTAGGCCAGTAGTATCAACTCAACTGC
TATTAAATGGCAGTCTAGCAGAAGAAGAGGTAATAATTAGATCTGAAAATTTCACGAACAATGCTAAAAC
CATAATGGTACAGCTGAATGTATCTGTAGAAATTAATTGTACAAGACCCAACAACTATACAAGAAAAAGT
ATACATATGGGACCAGGGAGAGCATGGTATGCAACAGGAGACATAATAGGAGACATAAGACAAGCACATT
GTAACATTAGTAGAGCAAACTGGAATAACACTTTAAGACATATAGTTGAAAAATTAGGAGAACAATTTGG
AAATAATAAA---ACAATAGTCTTTAATCATTCCTCAGGAGGGGACCCAGAAATTGTAATGCACAGTTTT
AATTGTGGAGGGGAATTTTTCTACTGTAATTCAACAAAACTGTTTAATAGTACTTGG---------ACTT
GGAATAATAGTACTTGGAATAAT---ACTAAAAGGTCAAATGACATTGAAGAA------ATTATCACACT
CCCATGCAGAATAAAACAAATTATAAACATGTGGCAGGAAGTAGGAAAAGCAATGTATACCCCTCCCATC
AGAGGACAAATTAGATGTTCATCAAATATTACAGGGCTGCTATTAACAAGAGATGGTGGT----------
-----AAGGACACGAGCGGGACTGAGATCTTCAGACCTGGAGGAGGAGATATGAGGGACAATTGGAGAAG
TGAATTATATAAATATAAAGTAGTAAGAATTGAACCATTAGGAGTAGCACCCACCGAGGCAAAGAGAAGA
GTGGTGCAGAGAGAAAAAAGAGCAGTGGGA---ATAGGAGCTGTGTTCCTTGGGTTCTTGGGAGCAGCAG
GAAGCACTATGGGCGCAGCGGCAGTGACGCTGACGGTACAGGCCAGACTATTATTGTCTGGTATAGTGCA
ACAGCAGAACAATCTGCTGAGGGCTATTGAGGCGCAACAGCACCTGTTGCAACTCACAGTCTGGGGCATT
AAACAGCTCCAGGCAAGAGTCCTGGCTGTGGAAAGATACCTAAGGGATCAACAGCTCCTGGGGATTTGGG
GCTGCTCTGGAAAGCTCATTTGCACCACTGCTGTGCCTTGGAATACTAGTTGGAGT---AATAAATCTCT
GAATGAGATTTGGAATAACATGACCTGGATGGAATGGGAAAAAGAAATTGACAATTACACAAACTTAATA
TACAACTTACTTGAAGAATCGCAAAACCAACAAGAAAAGAATGAACAAGAATTATTGGCATTAGATAAAT
GGGCAAATTTGTGGAATTGGTTTGACATATCAAACTGGCTGTGGTATATAAAAATATTCATAATGATAGT
AGGAGGCTTGGTAGGTTTAAGAATAGTTTTTGCTGTACTTTCTATAGTGAATAGAGTTAGGCAGGGATAC
TCACCTTTGTCGTTCCAGACCCGCCTCCCAGCCCCGAGGGGACCCGACAGGCCCGAAGGAATAGAAGAAG
AAGATGGAGAGAGAGACAGAGACAGATCCGTACGATTAGTGGATGGATTCTTAGCACTTTTCTGGGACGA
TCTGCGGAGCCTGTGCCTCTTCAGCTACCACCGCTTGAGAGACTTACTCTGGATT------------GTG
GAACTTCTGGGACGCAGGGGGTGGGAAGCCCTCAAATATTGGTGGAATCTCCTACAGTATTGGAGTCAGG
AACTAAAGAATAGTGCTGTTAGCTTGCTCAACGCCACAGCCGTAGCAGTAGCTGAGGGGACAGATAGGGT
TATAGAAGCATTACAAAGAGCTTGTAGAGCTATCCTCCACATACCTAGAAGAATAAGACAAGGCTTGGAA
AGGCTTTTGCTA
>JN176535 
ATGAGAGTGACGGGGATCAGGAAGAATTATCAGCAC------------------------TTGTGGAGAT
GGGGCACC---------ATGCTCCTTGGGATATTGATGATTTGTAGTGCT------GCAGGAAATTTGTG
GGTCACAGTCTATTATGGGGTACCTGTGTGGAAAGAAGCAACCACC---ACTCTATTTTGTGCATCAGAT
GCTAAAGCATATGATACAGAGGTACATAATGTTTGGGCCACACATGCCTGTGTACCCACAGACCCCAACC
CACAAGAAGTAGTATTGGAAAATGTGACAGAAAATTTTAACATGTGGAAAAATAACATGGTAGAACAGAT
GCATGAGGATATAATCAGTTTATGGGATCAAAGCCTAAAGCCATGTGTAAAATTAACCCCACTCTGTGTT
ACTTTAAATTGCACTGAT------------GATGTGAGGAATGCTACCAGT-------------------
--------------ACCAATAGTAGTTGGGGGAAACCG---ATGGAAAAAGGAGAAATAAAAAATTGCTC
TTTCAATATCACCACA------AGAATAAGAGATAAGGTGCAGAAACAATATGCACTTTTTTATAAACTT
GATGTAGTACCAATAGATAATGAT---------------------------------------AATACCA
ACTATAGGTTGATAAGTTGTAACACCTCAGTCATTAAACAAGCCTGTCCAAAGGTATCCTTTGAGCCAAT
TCCCATACATTATTGTGCCCCGGCTGGTTTTGCGATTCTAAAGTGTAATGATAAGAAGTTCAATGGAACA
GGACCATGTACAAATGTCAGCACAGTACAATGTACACATGGAATTAGGCCAGTAGTATCAACTCAACTGC
TATTAAATGGCAGTCTAGCAGAAGAAGAGGTAATAATTAGATCTGAAAATTTCACGAACAATGCTAAAAC
CATAATGGTGCAGCTGAATGTATCTGTAGAAATTAATTGTACAAGACCCAACAACTATACAAGAAAAAGT
ATACATATGGGACCAGGGAGAGCATGGTATGCAACAGGAGACATAATAGGAGACATAAGACAAGCACATT
GTAACATTAGTAGAGCAAACTGGAATAACACTTTAAGACAGATAGTTGAAAAATTAGGAAAACAATTTGG
AAATAATAAA---ACAATAGTCTTTAATCATTCCTCAGGAGGGGACCCAGAAATTGTAATGCACAGTTTT
AATTGTGGAGGGGAATTTTTCTACTGTAATTCAACAAAACTGTTTAATAGTACTTGG---ACTTGG----
--AATAATAGTACTTGGAATAAT---ACTAAAAGGTCAAATGACATTGAAGAA------ATTATCACACT
CCCATGCAGAATAAAACAAATTATAAACATGTGGCAGGAAGTAGGAAAAGCAATGTATACCCCTCCCATC
AGAGGACAAATTAGATGTTCATCAAATATTACAGGGCTGCTATTAACAAGAGATGGTGGT----------
-----AAGGACACGAGCGGGACTGAGATCTTCAGACCTGGAGGAGGAGATATGAGGGACAATTGGAGAAG
TGAATTATATAAATATAAAGTAGTAAGAATTGAACCATTAGGAGTAGCACCCACCGAGGCAAAGAGAAGA
GTGGTGCAGAGAGAAAAAAGAGCAGTGGGA---ATAGGAGCTGTGTTCCTTGGGTTCTTGGGAGCAGCAG
GAAGCACTATGGGCGCAGCGGCAGTGACGCTGACGGTACAGGCCAGACTATTATTGTCTGGTATAGTGCA
ACAGCAGAACAATCTGCTGAGGGCTATTGAGGCGCAACAGCACCTGTTGCAACTCACAGTCTGGGGCATT
AAACAGCTCCAGGCAAGAGTCCTGGCTGTGGAAAGATACCTAAGGGATCAACAGCTCCTGGGGATTTGGG
GTTGCTCTGGAAAGCTCATTTGCACCACTGCTGTGCCTTGGAATACTAGTTGGAGT---AATAAATCTCT
GAATGAGATTTGGAATAACATGACCTGGATGGAATGGGAAAAAGAAATTGACAATTACACAAACTTAATA
TACAACTTACTTGAAGAATCGCAAAACCAACAAGAAAAGAATGAACAAGAATTATTGGCATTAGATAAAT
GGGCAAATTTGTGGAATTGGTTTGACATATCAAACTGGCTGTGGTATATAAAAATATTCATAATGATAGT
AGGAGGCTTGGTAGGTTTAAGAATAGTTCTTGCTGTACTTTCTATAGTGAATAGAGTTAGGCAGGGATAC
TCACCTTTGTCGTTCCAGACCCGCCTCCCAGCCCCGAGGGGACTCGACAGGCCCGAAGGAATAGAAGAAG
AAGGTGGAGAGAGAGACAGAGACAGATCCGTACGATTAGTGGATGGATTCTTAGCACTTATCTGGGACGA
TCTGCGGAGCCTGTGCCTCTTCAGCTACCACCGCTTGAGAGACTTACTCTTGATT------------GTG
GAACTTCTGGGACGCAGGGGGTGGGAAGCCCTCAAATATTGGTGGAATCTCCTACAGTATTGGAGTCAGG
AACTAAAGAATAGTGCTATTAGCTTGCTCAACGCCACCGCCATAGCAGTAGCTGAGGGGACAGATAGGGT
TATAGAAGCATTACAAAGAGCTTGTAGAGCTATCCTCCACATACCTAGAAGAATAAGACAAGGCTTGGAA
AGGCTTTTGCTA
>JN176474 
ATGAGAGTGACGGGGATCAGGAAGAATTATCAGCAC------------------------TTGTGGAGAT
GGGGCACC---------ATGCTCCTTGGGATATTGATGATTTGTAGTGCT------GCAGGAAATTTGTG
GGTCACAGTCTATTATGGGGTACCTGTGTGGAAAGAAGCAACCACC---ACTCTATTTTGTGCATCAGAT
GCTAAAGCATATGATACAGAGGTACATAATGTTTGGGCCACACATGCCTGTGTACCCACAGACCCCAACC
CACAAGAAGTAGTATTGGAAAATGTGACAGAAAATTTTAACATGTGGAAAAATAACATGGTAGAACAGAT
GCATGAGGATATAATCAGTTTATGGGATCAAAGCCTAAAGCCATGTGTAAAATTAACCCCACTCTGTGTT
ACTTTAAATTGCACTGAT------------GATGTGAGGAATGCTACCAGT-------------------
--------------ACCAATAGTAGTTGGGGGAAACCG---ATGGAAAAAGGAGAAATAAAAAATTGCTC
TTTCAATATCACCACA------AGCATAAGAGATAAGGTGCAGAAACAATATGCACTTTTTTATAAACTT
GATGTAGTACCAATAGATAATGAT---------------------------------------AATACCA
ACTATAGGTTGATAAGTTGTAACACCTCAGTCATTAAACAAGCCTGTCCAAAGGTATCCTTTGAGCCAAT
TCCCATACATTATTGTGCCCCGGCTGGTTTTGCGATTCTAAAGTGTAATGATAAGAAGTTCAATGGAACA
GGACCATGTACAAATGTCAGCACAGTACAATGTACACATGGAATTAGGCCAGTAGTATCAACTCAACTGC
TGTTAAATGGCAGTCTAGCAGAAGAAGAGGTAGTAATTAGATCTGAAGATTTCACGAACAATGCTAAAAC
CATAATGGTGCAGCTGAATGTATCTGTAGAAATTAATTGTACAAGACCCAACAACTATACAAGAAAAAGT
ATACATATAGGACCAGGGAGAGCATGGTATGCAACAGGAGACATAATAGGAGACATAAGACAAGCACATT
GTAACATTAGTAGAGCAAACTGGAATAACACTTTAAGACAGATAGTTGAAAAATTAGGAAAACAATTTGG
AAATAATAAA---ACAATAGTCTTTAATCATTCCTCAGGAGGGGACCCAGAAATTGTAATGCACAGTTTT
AATTGTGGAGGGGAATTTTTCTACTGTAATTCAACAAAACTGTTTAATAGTACTTGG-------------
-----ACTTGGAATAATAGTAAT---ACTAAAAGGTCAAATGACATTGAAGAA------ATTATCACACT
CCCATGCAGAATAAAACAAATTATAAACATGTGGCAGGAAGTAGGAAAAGCAATGTATACCCCTCCCATC
AGAGGACAAATTAGATGTTCATCAAATATTACAGGGCTGCTATTAACAAGAGATGGTGGT----------
-----AATGACACGAGCGGGACTGAGATCTTCAGACCTGGAGGAGGAGATATGAGGGACAATTGGAGAAG
TGAATTATATAAATATAAAGTAGTAAGAATTGAACCATTAGGAGTAGCACCCACCGAGGCAAAGAGAAGA
GTGGTGCAGAGAGAAAAAAGAGCAGTGGGA---ATAGGAGCTGTGTTCCTTGGGTTCTTGGGAGCAGCAG
GAAGCACTATGGGCGCAGCGGCAGTGACGCTGACGGTACAGGCCAGACTATTGTTGTCTGGTATAGTGCA
ACAGCAGAACAATCTGCTGAGGGCTATTGAGGCGCAACAGCACCTGTTGCAACTCACAGTCTGGGGCATC
AAGCAGCTCCAGGCAAGAGTCCTGGCTGTGGAAAGATACCTAAGGGATCAACAGCTCCTGGGGATTTGGG
GTTGCTCTGGAAAGCTCATTTGCACCACTGCTGTGCCTTGGAATACTAGTTGGAGT---AATAAATCTCT
GAATGAGATTTGGAATAACATGACCTGGATGGAATGGGAAAAAGAAATTGACAATTACACAAACTTAATA
TACAACTTACTTGAAGAATCGCAAAACCAACAAGAAAAGAATGAACAAGAATTATTGGAATTAGATAAAT
GGGCAAATTTGTGGAATTGGTTTGACATATCAAACTGGCTGTGGTATATAAAAATATTCATAATGATAGT
AGGAGGCTTGGTAGGTTTAAGAATAATTTTTGCCGTACTTTCTATAGTGAATAGAGTTAGGCAGGGATAC
TCACCTTTGTCATTCCAGATCCGCCTCCCAGCCCCGAGGGGACCCGACAGGCCCGAAGGAATCGAAGAAG
AAGGTGGAGAGAGAGACAGAGACAGATCCGTACGATTAGTGGATGGATTCTTAGCACTTTTCTGGGACGA
TCTGCGGAGCCTGTGCCTCTTCAGCTACCACCGCTTGAGAGACTTACTCTTGATT------------GTG
GAACTTCTGGGACGCAGGGGGTGGGAAGCCCTCAAATATTGGTGGAATCTCCTACAGTATTGGAGTCAGG
AGATAAAGAATAGTGCTATTAGCTTGCTCAACGCCACAGCCGTAGCAGTAGCTGAGGGGACAGATAGGGT
TATAGAAGCATTACAAAGAGCTTGTAGAGCTATCCTCCACATACCTAGAAGAATAAGACAGGGCTTGGAA
AGGCTTTTGCTA
>JN176508 
ATGAGAGTGACGGGGATCAGGAAGAATTATCAGCAC------------------------TTGTGGAGAT
GGGGCACC---------ATGCTCCTTGGGATATTGATGATTTGTAGTGCT------GCAGGAAATTTGTG
GGTCACAGTCTATTATGGGGTACCTGTGTGGAAAGAAGCAACCACC---ACTCTATTTTGTGCATCAGAT
GCTAAAGCATATGATACAGAGGTACATAATGTTTGGGCCACACATGCCTGTGTACCCACAGACCCCAACC
CACAAGAAGTAGTATTGGAAAATGTGACAGAAAATTTTAACATGTGGAAAAATAACATGGTAGAACAGAT
GCATGAGGATATAATCAGTTTATGGGATCAAAGCCTAAAGCCATGTGTAAAATTAACCCCACTCTGTGTT
ACTTTAAATTGCACTGAT------------GATGTGAGGAATGCTACCAGT-------------------
--------------ACCAATAGTAGTTGGGGGAAACCG---ATGGAAAAAGGAGAAATAAAAAATTGCTC
TTTCAATATCACCACA------AGCATAAGAAATAAGATGCAGAAACAATATGCACTTTTTTATAAACTT
GATGTAGTACCAATAGATAATGAT---------------------------------------AATACCA
ACTATAGGTTGATAAGTTGTAACACCTCAGTCATTAAACAAGCCTGTCCAAAGGTATCCTTTGAGCCAAT
TCCCATACATTATTGTGCCCCGGCTGGTTTTGCGATTCTAAAGTGTAATGATAAGAAGTTCAATGGAACA
GGACCATGTACAAATGTCAGCACAATACAATGTACACATGGAATTAGGCCAGTAGTATCAACTCAACTGC
TATTAAATGGCAGTCTAGCAGAAGAAGAGGTAATAATTAGATCTGAAAATTTCACAAACAATGCTAAAAC
CATAATGGTACAGCTGAATGTATCTGTAGAAATTAATTGTACAAGACCCAACAACAATACAAGAAAAAGT
ATACATATAGGACCAGGGAGAGCATTGTATGCAACAGGAGACATAATAGGAGACATAAGACAAGCACATT
GTAACATTAGTAGAGCAAACTGGAATAACACTTTAAGACAGATAGTTGAAAAATTAGGAGAACAATTTGG
AAATAATAAA---ACAATAGTCTTTAATCATTCCTCAGGAGGGGACCCAGAAATTGTAATGCACAGTTTT
AATTGTGGAGGGGAATTTTTCTACTGTAATTCAACAAAACTGTTTAATAGTACTTGG---ACTTGG----
--AATAATAGTACTTGGAATAAT---ACTAAAAGGTCAAATGACATTGAAGAA------ATTATCACACT
CCCATGCAGAATAAAACAAATTATAAACATGTGGCAGGAAGTAGGAAAAGCAATGTATGCCCCTCCCATC
AGAGGACAAATTAGATGTTCATCAAATATTACAGGGCTGCTATTAACAAGAGATGGTGGT----------
-----AATGACACGAGCGGGACTGAGATCTTCAGACCTGGAGGAGGAGATATGAGGGACAATTGGAGAAG
TGAATTATATAAATATAAAGTAGTAAGAATTGAACCATTAGGAGTAGCACCCACCGAGGCAAAGAGAAGA
GTGGTGCAGAGAGAAAAAAGAGCAGTGGGA---ATAGGAGCTATGTTCCTTGGGTTCTTGGGAGCAGCAG
GAAGCACTATGGGCGCAGCGTCAGTGACGCTGACGGTACAGGCCAGACTATTATTGTCTGGTATAGTGCA
ACAGCAGAACAATCTGCTGAGGGCTATTGAGGCGCAACAGCACCTGTTGCAACTCACAGTCTGGGGCATT
AAACAGCTCCAGGCAAGAGTCCTGGCTGTGGAAAGATACCTAAGGGATCAACAGCTCCTGGGAATTTGGG
GTTGCTCTGGAAAGCTCATTTGCACCACTGCTGTGCCTTGGAATACTAGTTGGAGT---AATAAATCTCT
GAATGAGATTTGGAATAACATGACCTGGATGGAATGGGAAAAAGAAATTGACAATTACACAAACTTAATA
TACAACTTACTTGAAGAATCGCAAAACCAACAAGAAAAGAATGAACAAGAATTATTGGAATTAGATAAAT
GGGCAAATTTGTGGAATTGGTTTGACATATCAAACTGGCTGTGGTATATAAAAATATTCATAATGATAGT
AGGAGGCTTGGTAGGTTTAAGAATAGTTTTTGCTGTACTTTCTATAGTGAATAGAGTTAGGCAGGGATAC
TCACCTTTGTCATTCCAGACCCGCCTCCCAGCCCCGAGGGGACCCGACAGGCCCGAAGGAATAGAAGAAG
AAGGTGGAGAGAGAGACAGAGACAGATCCGTACGATTAGTGGATGGATTCTTAGCACTTTTCTGGGACGA
TCTGCGGAGCCTGTGCCTCTTCAGCTACCACCGCTTGAGAGACTTACTCTGGATT------------GTG
GAACTTCTGGGACGCAGGGGGTGGGAAGCCCTCAAATATTGGTGGAATCTCCTACAGTATTGGAGTCAGG
AGATAAAGAATAGTGCTGTTAGCTTGCTCAACGCCACAGCTGTAGCAGTAGCTGAGGGGACAGATAGGGT
TATAGAAGCATTACAAAGAGCTTGTAGAGCTATCCTCCACATACCTAGAAGAATAAGACAGGGCTTGGAA
AGGCTTTTGCTA
>JN176515 
ATGAGAGTGACGGGGATCAGGAAGAATTATCAGCAC------------------------TTGTGGAGAT
GGGGCACC---------ATGCTCCTTGGGATATTGATGATTTGTAGTGCT------GCAGGAAATTTGTG
GGTCACAGTCTATTATGGGGTACCTGTGTGGAAAGAAGCAACCACC---ACTCTATTTTGTGCATCAGAT
GCTAAAGCATATGATACAGAGGTACATAATGTTTGGGCCACACATGCCTGTGTACCCACAGACCCCAACC
CACAAGAAGTAGTATTGGAAAATGTGACAGAAAATTTTAACATGTGGAAAAATAACATGGTAGAACAGAT
GCATGAGGATATAATCAGTTTATGGGATCAAAGCCTAAAGCCATGTGTAAAATTAACCCCACTCTGTGTT
ACTTTAAATTGCACTGAT------------GATGTGAGGAATGCTACCAGT-------------------
--------------ACCAATAGTAGTTGGGGGAAACCG---ATGGAAAAAGGAGAAATAAAAAATTGCTC
TTTCAATATCACCACA------AGCATAAGAGATAAGGTGCAGAAACAATATGCACTTTTTTATAAACTT
GATGTAGTACCAATAGATAATGAT---------------------------------------AATACCA
ACTATAGGTTGATAAGTTGTAACACCTCAGTCATTAAACAAGCCTGTCCAAAGGTATCCTTTGAGCCAAT
TCCCATACATTATTGTGCCCCGGCTGGTTTTGCGATTCTAAAGTGTAATGATAAGAAGTTCAATGGAACA
GGACCATGTACAAATGTCAGCACAGTACAATGTACACATGGAATTAGGCCAGTAGTATCAACTCAACTGC
TATTAAATGGCAGTCTAGCAGAAGAAGAGGTAATAATTAGATCTGAAAATTTCACGAACAATGCTAAAAC
CATAATGGTGCAGCTGAATGTATCTGTAGAAATTAATTGTACAAGACCCAACAACTATACAAGAAAAAGT
ATACATATAGGACCAGGGAGAGCATGGTATGCAACAGGAGACATAATAGGAGACATAAGACAAGCACATT
GTAACATTAGTAGAGCAAACTGGAATAACACTTTAAGACATATAGTTGAAAAATTAGGAGAACAATTTGG
AAATAATAAA---ACAATAGTCTTTAATCATTCCTCAGGAGGGGACCCAGAAATTGTAATGCACAGTTTT
AATTGTGGAGGGGAATTTTTCTACTGTAATTCAACAAAACTGTTTAATAGTACTTGG---ACTTGG----
--AATAATAGTACTTGGAATAAT---ACTAAAAGGTCAAATGACATTGAAGAA------ATTATCACACT
CCCATGCAGAATAAAACAAATTATAAACATGTGGCAGGAAGTAGGAAAAGCAATGTATGCCCCTCCCATC
AGAGGACAAATTAGATGTTCATCAAATATTACAGGGCTGCTATTAACAAGAGATGGTGGT----------
-----AATGACACGAGCGGGACTGAGATCTTCAGACCTGGAGGAGGAGATATGAGGGACAATTGGAGAAG
TGAATTATATAAATATAAAGTAGTAAGAATTGAACCATTAGGAGTAGCACCCACCGAGGCAAAGAGAAGA
GTGGTGCAGAGAGAAAAAAGAGCAGTGGGA---ATAGGAGCTGTGTTCCTTGGGTTCTTGGGAGCAGCAG
GAAGCACTATGGGCGCAGCGGCAGTGACGCTGACGGTACAGGCCAGACTATTGTTGTCTGGTATAGTGCA
ACAGCAGAACAATCTGCTGAGGGCTATTGAGGCGCAACAGCACCTGTTGCAACTCACAGTCTGGGGCATC
AAGCAGCTCCAGGCAAGAGTCCTGGCTGTGGAAAGATACCTAAGGGATCAACAGCTCCTGGGGATTTGGG
GTTGCTCTGGAAAGCTCATTTGCACCACTGCTGTGCCTTGGAATACTAGTTGGAGT---AATAAATCTCT
GAATGAGATTTGGAATAACATGACCTGGATGGAATGGGAAAAAGAAATTGACAATTACACAAACTTAATA
TACAACTTACTTGAAGAATCGCAAAACCAACAAGAAAAGAATGAACAAGAATTATTGGAATTAGATAAAT
GGGCAAATTTGTGGAATTGGTTTGACATATCAAACTGGCTGTGGTATATAAAAATATTCATAATGATAGT
AGGAGGCTTGGTAGGTTTAAGAATAGTTTTTGCTGTACTTTCTATAGTGAATAGAGTTAGGCAGGGATAC
TCACCTTTGTCGTTTCAGACCCGCCTCCCAGCCCCGAGGGGACCCGACAGGCCCGAAAGGATAGAAGAAG
AAGGTGGAGAGAGAGACAGAGACAGATCCGTACGATTAGTGGATGGATTCTTAGCACTTTTCTGGGACGA
TCTGCGGAGCCTGTGCCTCTTCAGCTACCACCGCTTGAGAGACTTACTCTGGATT------------GTG
GAACTTCTGGGACGCAGGGGGTGGGAAGCCCTCAAATATTGGTGGAATCTCCTACAGTATTGGAGTCAGG
AGATAAAGAATAGTGCTGTTAGCTTGCTCAACGCCACAGCCGTAGCAGTAGCTGAGGGGACAGATAGGAT
TCTAGAAGTATTACAAAGAGCTTGTAGAGCTATCCTCCACATACCTAGAAGAATAAGACAGGGCTTGGAA
AGGCTTTTGCTA
>JN176514 
ATGAGAGTGACGGGGATCAGGAAGAATTATCAGCAC------------------------TTGTGGAGAT
GGGGCACC---------ATGCTCCTTGGGATATTGATGATTTGTAGTGCT------GCAGGAAATTTGTG
GGTCACAGTCTATTATGGGGTACCTGTGTGGAAAGAAGCAACCACC---ACTCTATTTTGTGCATCAGAT
GCTAAAGCATATGATACAGAGGTACATAATGTTTGGGCCACACATGCCTGTGTACCCACAGACCCCAACC
CACAAGAAGTAGTATTGGAAAATGTGACAGAAAATTTTAACATGTGGAAAAATAACATGGTAGAACAGAT
GCATGAGGATATAATCAGTTTATGGGATCAAAGCCTAAAGCCATGTGTAAAATTAACCCCACTCTGTGTT
ACTTTAAATTGTACTGAT------------GATGTGAGGAATGCTACCAGT-------------------
--------------ACCAATAGTAGTTGGGGGAAACCG---ATGGAAAAAGGAGAAATAAAAAACTGCTC
TTTCAATATCACCACA------AGCATAAGAAATAAGATGCAGAAACAATATGCACTTTTTTATAAACTT
GATGTAGTACCAATAGATAATGAT---------------------------------------AATACCA
ACTATAGGTTGATAAGTTGTAACACCTCAGTCATTAAACAAGCCTGTCCAAAGGTATCCTTTGAGCCAAT
TCCCATACATTATTGTGCCCCGGCTGGTTTTGCGATTCTAAAGTGTAATGATAAGAAGTTCAATGGAACA
GGACCATGTACAAATGTCAGCACAGTACAATGTACACATGGAATTAGGCCAGTAGTATCAACTCAACTGC
TATTAAATGGCAGTCTAGCAGAAGAAGAGGTAATAATTAGATCTGAAAATTTCACGAACAATGCTAAAAC
CATAATGGTGCAGCTGAATGTATCTGTAGAAATTAATTGTACAAGACCCAACAACTATACAAGAAAAAGT
ATACATATAGGACCAGGGAGAGCATGGTATGCAACAGGAGACATAATAGGAGACATAAGACAAGCACATT
GTAACATTAGTAGAGCAAACTGGAATAACACTTTAAGACATATAGTTGAAAAATTAGGAGAACAATTTGG
AAATAATAAA---ACAATAGTCTTTAATCATTCCTCAGGAGGGGACCCAGAAATTGTAATGCACAGTTTT
AATTGTGGAGGGGAATTTTTCTACTGTAATTCAACAAAACTGTTTAATAGTACTTGG---ACTTGG----
--AATAATAGTACTTGGAATAAT---ACTAAAAGGTCAAATGACATTGAAGAA------ATTATCACACT
CCCATGCAGAATAAAACAAATTATAAACATGTGGCAGGAAGTAGGAAAAGCAATGTATGCCCCTCCCATC
AGAGGACAAATTAGATGTTCATCAAATATTACAGGGCTGCTATTAACAAGAGATGGTGGT----------
-----AATGACACGAGCGGGACTGAGATCTTCAGACCTGGAGGAGGAGATATGAGGGACAATTGGAGAAG
TGAATTATATAAATATAAAGTAGTAAGAATTGAACCATTAGGAGTAGCACCCACCGAGGCAAAGAGAAGA
GTGGTGCAGAGAGAAAAAAGAGCAGTGGGA---ATAGGAGCTGTGTTCCTTGGGTTCTTGGGAGCAGCAG
GAAGCACTATGGGCGCAGCGGCAGTGACGCTGACGGTACAGGCCAGACTATTGTTGTCTGGTATAGTGCA
ACAGCAGAACAATCTGCTGAGGGCTATTGAGGCGCAACAGCACCTGTTGCAACTCACAGTCTGGGGCATC
AAGCAGCTCCAGGCAAGAGTCCTGGCTGTGGAAAGATACCTAAGGGATCAACAGCTCCTGGGGATTTGGG
GTTGCTCTGGAAAGCTCATTTGCACCACTGCTGTGCCTTGGAATACTAGTTGGAGT---AATAAATCTCT
GAATGAGATTTGGAATAACATGACCTGGATGGAATGGGAAAAAGAAATTGACAATTACACAAACTTAATA
TACAACTTACTTGAAGAATCGCAAAACCAACAAGAAAAGAATGAACAAGAATTATTGGAATTAGATAAAT
GGGCAAATTTGTGGAATTGGTTTGACATATCAAACTGGCTGTGGTATATAAAAATATTCATAATGATAGT
AGGAGGCTTGGTAGGTTTAAGAATAGTTTTTGCTGTACTTTCTATAGTGAATAGAGTTAGGCAGGGATAC
TCACCTTTGTCGTTCCAGACCCGCCTCCCAGCCCCGAGGGGACCCGACAGGCCCGAAGGAATAGAAGAAG
AAGGTGGAGAGAGAGACAGAGACAGATCCGTACGATTAGTGGATGGATTCTTAGCACTTTTCTGGGACGA
TCTGCGGAGCCTGTGCCTCTTCAGCTACCACCGCTTGAGAGACTTACTCTGGATT------------GTG
GAACTTCTGGGACGCAGGGGGTGGGAAGCCCTCAAATATTGGTGGAATCTCCTACAGTATTGGAGTCAGG
AGATAAAGAATAGTGCTGTTAGCTTGCTCAACGCCACAGCTGTAGCAGTAGCTGAGGGGACAGATAGGGC
TTTAGAAGCATTACAAAGAGCTTGTAGAGCTATCCTCCACATACCTAGAAGAATAAGACAGGGCTTGGAA
AGGCTTTTGCTA
>JN176527 
ATGAGAGTGACGGGGATCAGGAAGAATTATCAGCAC------------------------TTGTGGAGAT
GGGGCACC---------ATGCTCCTTGGGATATTGATGATTTGTAGTGCT------GCAGGAAATTTGTG
GGTCACAGTCTATTATGGGGTACCTGTGTGGAAAGAAGCAACCACC---ACTCTATTTTGTGCATCAGAT
GCTAAAGCATATGATACAGAGGTACATAATGTTTGGGCCACACATGCCTGTGTACCCACAGACCCCAACC
CACAAGAAGTAGTATTGGAAAATGTGACAGAAAATTTTAACATGTGGAAAAATAACATGGTAGAACAGAT
GCATGAGGATATAATCAGTTTATGGGATCAAAGCCTAAAGCCATGTGTAAAATTAACCCCACTCTGTGTT
ACTTTAAATTGCACTGAT------------GATGTGAGGAATGCTACCAGT-------------------
--------------ACCAATAGTAGTTGGGGGAAACCG---ATGGAAAAAGGAGAAATAAAAAATTGCTC
TTTCAATATCACCACA------AGCATAAGAGATAAGGTGCAGAAACAATATGCACTTTTTTATAAACTT
GATGTAGTACCAATAGATAATGAT---------------------------------------AATACCA
ACTATAGGTTGATAAGTTGTAACACCTCAGTCATTAAACAAGCCTGTCCAAAGGTATCCTTTGAGCCAAT
TCCCATACATTATTGTGCCCCGGCTGGTTTTGCGATTCTAAAGTGTAATGATAAGAAGTTCAATGGAACA
GGACCATGTACAAATGTCAGCACAGTACAATGTACACATGGAATTAGGCCAGTAGTATCAACTCAACTGC
TATTAAATGGCAGTCTAGCAGAAGAAGAGGTAATAATTAGATCTGAAAATTTCACGAACAATGCTAAAAC
CATAATGGTACAGCTGAATGTATCTGTAGAAATTAATTGTACAAGACCCAACAACTATACAAGAAAAAGT
ATACATATGGGACCAGGGAGAGCATGGTATGCAACAGGAGACATAATAGGAGACATAAGACAAGCACATT
GTAACATTAGTAGAGCAAACTGGAATAACACTTTAAGACAGATAGTTGAAAAATTAGGAGAACAATTTGG
AAATAATAAA---ACAATAGTCTTTAATCATTCCTCAGGAGGGGACCCAGAAATTGTAATGCACAGTTTT
AATTGTGGAGGGGAATTTTTCTACTGTGATTCAACAAAACTGTTTAATAGTACTTGG---ACTTGG----
--AATAATAGTACTTGGAATAAT---ACTAAAAGATCAAATGACATTGAAGAA------ATTATCACACT
CCCATGCAGAATAAAACAAATTATAAACATGTGGCAGGAAGTAGGAAAAGCAATGTATACCCCTCCCATC
AAAGGACAAATTAGATGTTCATCAAATATTACAGGGCTGCTATTAACAAGAGATGGTGGT----------
-----AATGACACGAGCGGGACTGAGATCTTCAGACCTGGAGGAGGAGATATGAGGGACAATTGGAGAAG
TGAATTATATAAATATAAAGTAGTAAGAATTGAACCATTAGGAGTAGCACCCACCGAGGCAAAGAGAAGA
GTGGTGCAGAGAGAAAAAAGAGCAGTGGGA---ATAGGAGCTGTGTTCCTTGGGTTCTTGGGAGCAGCAG
GAAGCACTATGGGCGCAGCGGCAGTGACGCTGACGGTACAGGCCAGACTATTATTGTCTGGTATAGTGCA
ACAGCAGAACAATCTGCTGAGGGCTATTGAGGCGCAACAGCATCTGTTGCAACTCACAGTCTGGGGCATC
AAACAGCTCCAGGCAAGAGTCCTGGCTGTGGAAAGATACCTAAGGGATCAACAGCTCCTGGGGATTTGGG
GTTGCTCTGGAAAGCTCATTTGCACCACTGCTGTGCCTTGGAATACTAGTTGGAGT---AATAAATCTCT
GAATGAGATTTGGAATAACATGACCTGGATGGAATGGGAAAAAGAAATTGACAATTACACAAACTTAATA
TACAACTTACTTGAAGAATCGCAAAACCAACAAGAAAAGAATGAACAAGAATTATTAGCATTAGATAAAT
GGGCAAATTTGTGGAATTGGTTTGACATATCAAACTGGCTGTGGTATATAAAAATATTCATAATGATAGT
AGGAGGCTTGGTAGGTTTAAGAATAGTTTTTGCTGTACTTTCTATAGTGAATAGAGTTAGGCAGGGATAC
TCACCTTTGTCGTTTCAGACCCGCCTCCCAGCCCCGAGGGGACCCGACAGGCCCGAAGGAATAGAAGAAG
AAGGTGGAGAGAGAGACAGAGACAGATCCGTACGATTAGTGGATGGATTCTTAGCACTTTTCTGGGACGA
TCTGCGGAGCCTGTGCCTCTTCAGCTACCACCGCTTGAGAGACTTACTCTGGATT------------GTG
GAACTTCTGGGACGCAGGGGGTGGGAAGCCCTCAAATATTGGTGGAATCTCCTACAGTATTGGAGTCAGG
AACTAAAGAATAGTGCTATTAGCTTGCTCAACGCCACCGCCATAGCAGTAGCTGAGGGGACAGATAGGGT
TATAGAAGCATTACAAAGAGCTTGTAGAGCTATCCTCCACATACCTAGAAGAATAAGACAGGGCTTGGAA
AGGCTTTTGCTA
>JN176502 
ATGAGAGTGACGGGGATCAGGAAGAATTATCAGCAC------------------------TTGTGGAGAT
GGGGCACC---------ATGCTCCTTGGGATATTGATGATTTGTAGTGCT------GCAGGAAAATTGTG
GGTCACAGTCTATTATGGGGTACCTGTGTGGAAAGAAGCAACCACC---ACTCTATTTTGTGCATCAGAT
GCTAAAGCATATGATACAGAGGTACATAATGTTTGGGCCACACATGCCTGTGTACCCACAGACCCCAACC
CACAAGAAGTAGTATTGGAAAATGTGACAGAAAATTTTAACATGTGGAAAAATAACATGGTAGAACAGAT
GCATGAGGATATAATCAGTTTATGGGATCAAAGCCTAAAGCCATGTGTAAAATTAACCCCACTCTGTGTT
ACTTTAAATTGCACTGAT------------GATGTGAGGAATGCTACCAGT-------------------
--------------ACCAATAGTAGTTGGGGGAAACCG---ATGGAAAAAGGAGAAATAAAAAACTGCTC
TTTCAATATCACCACA------AGCATAAGAAATAAGATGCAGAAACAATATGCACTTTTTTATAAACTT
GATGTAGTACCAATAGATAATGAT---------------------------------------AATACCA
ACTATAGGTTGATAAGTTGTAACACCTCAGTCATTAAACAAGCCTGTCCAAAGGTATCCTTTGAGCCAAT
TCCCATACATTATTGTGCCCCGGCTGGTTTTGCGATTCTAAAGTGTAATGATAAGAAGTTCAATGGAACA
GGACCATGTACAAATGTCAGCACAGTACAATGTACACATGGAATTAGGCCAGTAGTATCAACTCAACTGC
TATTAAATGGCAGTCTAGCAGAAGAAGAGGTAATAATTAGATCTGAAAATTTCACGAACAATGCTAAAAC
CATAATGGTACAGCTGAATGTATCTGTAGAAATTAATTGTACAAGACCCAACAACTATACAAGAAAAAGT
ATACATATAGGACCAGGGAGAGCATTGTATGCAACAGGAGACATAATAGGAGACATAAGACAAGCACATT
GTAACATTAGTAGAGCAAACTGGAATAACACTTTAAGACAGATAGTTGAAAAATTAGGAGAACAATTTGG
AAATAATAAA---ACAATAGTCTTTAATCATTCCTCAGGAGGGGACCCAGAAATTGTAATGCACAGTTTT
AATTGTGGAGGGGAATTTTTCTACTGTAATTCAACAAAACTGTTTAATAGTACTTGG---ACTTGG----
--AATAATAGTACTTGGAATAAT---ACTAAAAGGTCAAATGACACTGAAGAA------ATTATCACACT
CCCATGCAGAATAAAACAAATTATAAACATGTGGCAGGAAGTAGGAAAAGCAATGTATGCCCCTCCCATC
AGAGGACAAATTAGATGTTCATCAAATATTACAGGGTTGCTATTAACAAGAGATGGTGGT----------
-----AATGACACGAGCGGGACTGAGATCTTCAGACCTGGAGGAGGAGATATGAGGGACAATTGGAGAAG
TGAATTATATAAATATAAAGTAGTAAGAATTGAACCATTAGGAGTAGCACCCACCGAGGCAAAGAGAAGA
GTGGTGCAGAGAGAAAAAAGAGCAGTGGGA---ATAGGAGCTGTGTTCCTTGGGTTCTTGGGAGCAGCAG
GAAGCACTATGGGCGCAGCGGCAGTGACGCTGACGGTACAGGCCAGACTATTATTGTCTGGTATAGTGCA
ACAGCAGAACAATTTGCTGAGGGCTATTGAGGCGCAACAGCATCTGTTGCAACTCACAGTCTGGGGCATC
AAGCAGCTCCAGGCAAGAGTCCTGGCTGTGGAAAGATACCTAAGGGATCAACAGCTCCTGGGGATTTGGG
GCTGCTCTGGAAAGCTCATTTGCACCACTGCTGTGCCTTGGAATACTAGTTGGAGT---AATAAATCTCT
GAATGAGATTTGGAATAACATGACCTGGATGGAATGGGAAAAAGAAATTGACAATTACACAAACTTAATA
TACAACTTACTTGAAGAATCGCAAAACCAACAAGAAAAGAATGAACAAGAATTATTGGCATTAGATAAAT
GGGCAAATTTGTGGAATTGGTTTGACATATCAAACTGGCTGTGGTATATAAAAATATTCATAATGATAGT
AGGAGGCTTGGTAGGTTTAAGAATAGTTTTTGCTGTACTTTCTATAGTGAATAGAGTTAGGCAGGGATAC
TCACCTTTGTCGTTCCAGACCCGCCTCCCAGCCCCGAGGGGACCCGACAGGCCCGAAGGAATAGAAGAAG
AAGGTGGAGAGAGAGACAGAGACAGATCCGTACGATTAGTGGATGGATTCTTAGCACTTTTCTGGGACGA
TCTGCGGAGCCTGTGCCTCTTCAGCTACCACCGCTTGAGAGACTTACTCTGGATT------------GTG
GAACTTCTGGGACGCAGGGGGTGGGAAGCCCTCAAATATTGGTGGAATCTCCTACAGTATTGGAGTCAGG
AACTAAAGAATAGTGCTATTAGCTTGCTCAACGCCACAGCCATAGCAGTAGCTGAGGGGACAGATAGGAT
TCTAGAAGTATTACAAAGAGCTTATAGAGCTATCCTCCACATACCTAGAAGAATAAGACAGGGCTTGGAA
AGGCTTTTGCTA
>JN176519 
ATGAGAGTGACGGGGATCAGGAAGAATTATCAGCAC------------------------TTGTGGAGAT
GGGGCACC---------ATGCTCCTTGGGATATTGATGATTTGTAGTGCT------GCAGGAAATTTGTG
GGTCACAGTCTATTATGGGGTACCTGTGTGGAAAGAAGCAACCACC---ACTCTATTTTGTGCATCAGAT
GCTAAAGCATATGATACAGAGGTACATAATGTTTGGGCCACACATGCCTGTGTACCCACAGACCCCAACC
CACAAGAAGTAGTATTGGAAAATGTGACAGAAAATTTTAACATGTGGAAAAATAACATGGTAGAACAGAT
GCATGAGGATATAATCAGTTTATGGGATCAAAGCCTAAAGCCATGTGTAAAATTAACCCCACTCTGTGTT
ACTTTAAATTGCACTGAT------------GATGTGAGGAATGCTACCAGT-------------------
--------------ACCAATAGTAGTTGGGGGAAACCG---ATGGAAAAAGGAGAAATAAAAAATTGCTC
TTTCAATATCACCACA------AGCATAAGAGATAAGGTGCAGAAACAATATGCACTTTTTTATAAACTT
GATGTAGTACCAATAGATAATGAT---------------------------------------AATACCA
ACTATAGGTTGATAAGTTGTAACACCTCAGTCATTAAACAAGCCTGTCCAAAGGTATCCTTTGAGCCAAT
TCCCATACATTATTGTGCCCCGGCTGGTTTTGCGATTCTAAAGTGTAATGATAAGAAGTTCAATGGAACA
GGACCATGTACAAATGTCAGCACAGTACAATGTACACATGGAATTAGGCCAGTAGTATCAACTCAACTGC
TATTAAATGGCAGTCTAGCAGAAGAAGAGGTAGTAATTAGATCTGAAAATTTCACGAACAATGCTAAAAC
CATAATGGTACAGCTGAATGTATCTGTAGAAATTAATTGTACAAGACCCAACAACTATACAAGAAAAAGT
ATACATATGGGACCAGGGAGAGCATGGTATGCAACAGGAGACATAATAGGAGACATAAGACAAGCACATT
GTAACATTAGTAGAGCAAACTGGAATAACACTTTAAGACAGATAGTTGAAAAATTAGGAAAACAATTTGG
AAATAATAAA---ACAATAGTCTTTAATCATTCCTCAGGAGGGGACCCAGAAATTGTAATGCACAGTTTT
AATTGTGGAGGGGAATTTTTCTACTGTGATTCAACAAAACTGTTTAATAGTACTTGG---ACTTGG----
--AATAATAGTACTTGGAATAAT---ACTAAAAGGTCAAATGACATTGAAGAA------ATTATCACACT
CCCATGCAGAATAAAACAAATTATAAACATGTGGCAGGAAGTAGGAAAAGCAATGTATGCCCCTCCCATC
AGAGGACAAATTAGATGTTCATCAAATATTACAGGGCTGCTATTAACAAGAGATGGTGGT----------
-----AATGACACGAGCGGGACTGAGATCTTCAGACCTGGAGGAGGAGATATGAGGGACAATTGGAGAAG
TGAATTATATAAATATAAAGTAGTAAGAATTGAACCATTAGGAGTAGCACCCACCGAGGCAAAGAGAAGA
GTGGTGCAGAGAGAAAAAAGAGCAGTGGGA---ATAGGAGCTGTGTTCCTTGGGTTCTTGGGAGCAGCAG
GAAGCACTATGGGCGCAGCGGCAGTGACGCTGACGGTACAGGCCAGACTATTATTGTCTGGTATAGTGCA
ACAGCAGAACAATCTGCTGAGGGCTATTGAGGCGCAACAGCACCTGTTGCAACTCACAGTCTGGGGCATC
AAGCAGCTCCAGGCAAGAGTCCTGGCTGTGGAAAGATACCTAAGGGATCAACAGCTCCTGGGGATTTGGG
GTTGCTCTGGAAAGCTCATTTGCACCACTGCTGTGCCTTGGAATACTAGTTGGAGT---AATAAATCTCT
GAATGAGATTTGGAATAACATGACCTGGATGGAATGGGAAAAAGAAATTGACAATTACACAAACTTAATA
TACAACTTACTTGAAGAATCGCAAAACCAACAAGAAAAGAATGAACAAGAATTATTGGAATTAGATAAAT
GGGCAAATTTGTGGAATTGGTTTGACATATCAAACTGGCTGTGGTATATAAAAATATTCATAATGATAGT
AGGAGGCTTGGTAGGTTTAAGAATAGTTTTTGCTGTACTTTCTATAGTGAATAGAGTTAGGCAGGGATAC
TCACCTTTGTCGTTCCAGACCCGCCTCCCAGCCCCGAGGGGACCCGACAGGCCCGAAGGAATCGAAGAAG
AAGGTGGAGAGAGAGACAGAGACAGATCCGTACGATTAGTGGATGGATTCTTAGCACTTTTCTGGGACGA
TCTGCGGAGCCTGTGCCTCTTCAGCTACCACCGCTTGAGAGACTTACTCTTGATT------------GCG
GAACTTCTGGGACGCAGGGGGTGGGAAGCCCTCAAATATTGGTGGAATCTCCTACAGTATTGGAGCCAGG
AACTAAAGAATAGTGCTATTAGCTTGCTCAACGCCACCGCCATAGCAGTAGCTGAGGGGACAGATAGGGT
TATAGAAGCATTACAAAGAGCTTGTAGAGCTATCCTCCACATACCTAGAAGAATAAGACAGGGCTTGGAA
AGGCTTTTGCTA
>JN176512 
ATGAGAGTGACGGGGATCAGGAAGAATTATCAGCAC------------------------TTGTGGAGAT
GGGGCACC---------ATGCTCCTTGGGATATTGATGATTTGTAGTGCT------GCAGGAAATTTGTG
GGTCACAGTCTATTATGGGGTACCTGTGTGGAAAGAAGCAACCACC---ACTCTATTTTGTGCATCAGAT
GCTAAAGCATATGATACAGAGGTACATAATGTTTGGGCCACACATGCCTGTGTACCCACAGACCCCAACC
CACAAGAAGTAGTATTGGAAAATGTGACAGAAAATTTTAACATGTGGAAAAATAACATGGTAGAACAGAT
GCATGAGGATATAATCAGTTTATGGGATCAAAGCCTAAAGCCATGTGTAAAATTAACCCCACTCTGTGTT
ACTTTAAATTGCACTGAT------------GATGTGAGGAATGCTACCAGT-------------------
--------------ACCAATAGTAGTTGGGGGAAACCG---ATGGAAAAAGGAGAAATAAAAAACTGCTC
TTTCAATATCACCACA------AGCATAAGAGATAAGGTGCAGAAACAATATGCACTTTTTTATAAACTT
GATGTAGTACCAATAGATAATGAT---------------------------------------AATACCA
ACTATAGGTTGATAAGTTGTAACACCTCAGTCATTAAACAAGCCTGTCCAAAGGTATCCTTTGAGCCAAT
TCCCATACATTATTGTGCCCCGGCTGGTTTTGCGATTCTAAAGTGTAATGATAAGAAGTTCAATGGAACA
GGACCATGTACAAATGTCAGCACAGTACAATGTACACATGGAATTAGGCCAGTAGTATCAACTCAACTGC
TATTAAATGGCAGTCTAGCAGAAGAAGAGGTAATAATTAGATCTGAAAATTTCACGAACAATGCTAAAAC
CATAATGGTGCAGCTGAATGTATCTGTAGAAATTAATTGTACAAGACCCAACAACTATACAAGAAAAAGT
ATACATATAGGACCAGGGAGAGCATTGTATGCAACAGGAGACATAATAGGAGACATAAGACAAGCACATT
GTAACATTAGTAGAGCAAACTGGAATAACACTTTAAGACAGATAGTTGAAAAATTAGGAGAACAATTTGG
AAATAATAAA---ACAATAGTCTTTAATCATTCCTCAGGAGGGGACCCAGAAATTGTAATGCACAGTTTT
AATTGTGGAGGGGAATTTTTCTACTGTAATTCAACAAAACTGTTTAATAGTACTTGG---ACTTGG----
--AATAATAGTACTTGGAATAAT---ACTAAAAGGTCAAATGACATTGAAGAA------ATTATCACACT
CCCATGCAGAATAAAACAAATTATAAACATGTGGCAGGAAGTAGGAAAAGCAATGTATGCCCCTCCCATC
AGAGGACAAATTAGATGTTCATCAAATATTACAGGGCTGCTATTAACAAGAGATGGTGGT----------
-----AATGACACGAGCGGGACTGAGATCTTCAGACCTGGAGGAGGAGATATGAGGGACAATTGGAGAAG
TGAATTATATAAATATAAAGTAGTAAGAATTGAACCATTAGGAGTAGCACCCACCGAGGCAAAGAGAAGA
GTGGTGCAGAGAGAAAAAAGAGCAGTGGGA---ATAGGAGCTGTGTTCCTTGGGTTCTTGGGAGCAGCAG
GAAGCACTATGGGCGCAGCGGCAGTGACGCTGACGGTACAGGCCAGACTATTATTGTCTGGTATAGTGCA
ACAGCAGAACAATTTGCTGAGGGCTATTGAGGCGCAACAGCATCTGTTGCAACTCACAGTCTGGGGCATC
AAGCAGCTCCAGGCAAGAGTCCTGGCTGTGGAAAGATACCTAAGGGATCAACAGCTCCTGGGGATTTGGG
GCTGCTCTGGAAAGCTCATTTGCACCACTGCTGTGCCTTGGAATACTAGTTGGAGT---AATAGATCTCT
GAATGAGATTTGGAATAACATGACCTGGATGGAATGGGAAAAAGAAATTGACAATTACACAAACTTAATA
TACAACTTACTTGAAGAATCGCAAAACCAACAAGAAAAGAATGAACAAGAATTATTGGCATTAGATAAAT
GGGCAAATTTGTGGAATTGGTTTGACATATCAAACTGGCTGTGGTATATAAAAATATTCATAATAATAGT
AGGAGGCTTGGTAGGTTTAAGAATAGTTTTTGCTGTACTTTCTATAGTGAATAGAGTTAGGCAGGGATAC
TCACCTTTGTCGTTCCAGACCCGCCTCCCAGCCCCGAGGGGACCCGACAGGCCCGAAGGAATCGAAGAAG
AAGGTGGAGAGAGAGACAGAGACAGATCCATACGATTAGTGGATGGATTCTTAGCACTTTTCTGGGACGA
TCTGCGGAGCCTGTGCCTCTTCAGCTACCACCGCTTGAGAGACTTACTCTGGATT------------GTG
GAACTTCTGGGACGCAGGGGGTGGGAAGCCCTCAAATATTGGTGGAATCTCCTACAGTATTGGAGTCAGG
AACTAAAGAATAGTGCTGTTAGCTTGCTCAACGCCACAGCTGTAGCAGTAGCTGAGGGGACAGATAGGGT
TATAGAAGCATTACAAAGAGCTTGTAGAGCTATCCTCCACATACCTAGAAGAATAAGACAGGGCTTGGAA
AGGCTTTTGCTA
>JN176511 
ATGAGAGTGACGGGGATCAGGAAGAATTATCAGCAC------------------------TTGTGGAGAT
GGGGCACC---------ATGCTCCTTGGGATATTGATGATTTGTAGTGCT------GCAGGAAATTTGTG
GGTCACAGTCTATTATGGGGTACCTGTGTGGAAAGAAGCAACCACC---ACTCTATTTTGTGCATCAGAT
GCTAAAGCATATGATACAGAGGTACATAATGTTTGGGCCACACATGCCTGTGTACCCACAGACCCCAACC
CACAAGAAGTAGTATTGGAAAATGTGACAGAAAATTTTAACATGTGGAAAAATAACATGGTAGAACAGAT
GCATGAGGATATAATCAGTTTATGGGATCAAAGCCTAAAGCCATGTGTAAAATTAACCCCACTCTGTGTT
ACTTTAAATTGCACTGAT------------GATGTGAGGAATGCTACCAGT-------------------
--------------ACCAATAGTAGTTGGGGGAAACCG---ATGGAAAAAGGAGAAATAAAAAACTGCTC
TTTCAATATCACCACA------AGCATAAGAGATAAGGTGCAGAAACAATATGCACTTTTTTATAAACTT
GATGTAGTACCAATAGATAATGAT---------------------------------------AATACCA
ACTATAGGTTGATAAGTTGTAACACCTCAGTCATTAAACAAGCCTGTCCAAAGGTATCCTTTGAGCCAAT
TCCCATACATTATTGTGCCCCGGCTGGTTTTGCGATTCTAAAGTGTAATGATAAGAAGTTCAATGGAACA
GGACCATGTACAAATGTCAGCACAGTACAATGTACACATGGAATTAGGCCAGTAGTATCAACTCAACTGC
TATTAAATGGCAGTCTAGCAGAAGAAGAGGTAATAATTAGATCTGAAAATTTCACGAACAATGCTAAAAC
CATAATGGTACAGCTGAATGTATCTGTAGAAATTAATTGTACAAGACCCAACAACTATACAAGAAAAAGT
ATACATATAGGACCAGGGAGAGCATGGTATGCAACAGGAGACATAATAGGAGACATAAGACAAGCACATT
GTAACATTAGTAGAGCAAACTGGAATAACACTTTAAGACATATAGTTGAAAAATTAGGAGAACAATTTGG
AAATAATAAA---ACAATAGTCTTTAATCATTCCTCAGGAGGGGACCCAGAAATTGTAATGCACAGTTTT
AATTGTGGAGGGGAATTTTTCTACTGTAATTCAACAAAACTGTTTAATAGTACTTGG---ACTTGG----
--AATAATAGTACTTGGAATAAT---ACTAAAAGGTCAAATGACATTGAAGAA------ATTATCACACT
CCCATGCAGAATAAAACAAATTATAAACATGTGGCAGGAAGTAGGAAAAGCAATGTATGCCCCTCCCATC
AGAGGACAAATTAGATGTTCATCAAATATTACAGGGCTGCTATTAACAAGAGATGGTGGT----------
-----AATGACACGAGCGGGACTGAGATCTTCAGACCTGGAGGAGGAGATATGAGGGACAATTGGAGAAG
TGAATTATATAAATATAAAGTAGTAAGAATTGAACCATTAGGAGTAGCACCCACCGAGGCAAAGAGAAGA
GTGGTGCAGAGAGAAAAAAGAGCAGTGGGA---ATAGGAGCTGTGTTCCTTGGGTTCTTGGGAGCAGCAG
GAAGCACTATGGGCGCAGCGGCAGTGACGCTGACGGTACAGGCCAGACTATTATTGTCTGGTATAGTGCA
ACAGCAGAACAATTTGCTGAGGGCTATTGAGGCGCAACAGCATCTGTTGCAACTCACAGTCTGGGGCATC
AAGCAGCTCCAGGCAAGAGTCCTGGCTGTGGAAAGATACCTAAGGGATCAACAGCTCCTGGGGATTTGGG
GCTGCTCTGGAAAGCTCATTTGCACCACTGCTGTGCCTTGGAATACTAGTTGGAGT---AATAGATCTCT
GAATGAGATTTGGAATAACATGACCTGGATGGAATGGGAAAAAGAAATTGACAATTACACAAACTTAATA
TACAACTTACTTGAAGAATCGCAAAACCAACAAGAAAAGAATGAACAAGAATTATTGGCATTAGATAAAT
GGGCAAATTTGTGGAATTGGTTTGACATATCAAACTGGCTGTGGTATATAAAAATATTCATAATAATAGT
AGGAGGCTTGGTAGGTTTAAGAATAGTTTTTGCTGTACTTTCTATAGTGAATAGAGTTAGGCAGGGATAC
TCACCTTTGTCGTTCCAGACCCGCCTCCCAGCCCCGAGGGGACCCGACAGGCCCGAAGGAATCGAAGAAG
AAGGTGGAGAGAGAGACAGAGACAGATCCATACGATTAGTGGATGGATTCTTAGCACTTTTCTGGGACGA
TCTGCGGAGCCTGTGCCTCTTCAGCTACCACCGCTTGAGAGACTTACTCTGGATT------------GTG
GAACTTCTGGGACGCAGGGGGTGGGAAGCCCTCAAATATTGGTGGAATCTCCTACAGTATTGGAGTCAGG
AACTAAAGAATAGTGCTGTTAGCTTGCTCAACGCCACAGCTGTAGCAGTAGCTGAGGGGACAGATAGGGT
TATAGAAGCATTACAAAGAGCTTGTAGAGCTATCCTCCACATACCTAGAAGAATAAGACAGGGCTTGGAA
AGGCTTTTGCTA
>JN176475 
ATGAGAGTGACGGGGATCAGGAAGAATTATCAGCAC------------------------TTGTGGAGAT
GGGGCACC---------ATGCTCCTTGGGATATTGATGATTTGTAGTGCT------GCAGGAAATTTGTG
GGTCACAGTCTATTATGGGGTACCTGTGTGGAAAGAAGCAACCACC---ACTCTATTTTGTGCATCAGAT
GCTAAAGCATATGATACAGAGGTACATAATGTTTGGGCCACACATGCCTGTGTACCCACAGACCCCAACC
CACAAGAAGTAGTATTGGAAAATGTGACAGAAAATTTTAACATGTGGAAAAATAACATGGTAGAACAGAT
GCATGAGGATATAATCAGTTTATGGGATCAAAGCCTAAAGCCATGTGTAAAATTAACCCCACTCTGTGTT
ACTTTAAATTGCACTGAT------------GATGTGAGGAATGCTACCAGT-------------------
--------------ACCAATAGTAGTTGGGGGAAACCG---ATGGAAAAAGGAGAAATAAAAAATTGCTC
TTTCAATATCACCACA------AGCATAAGAGATAAGGTGCAGAAACAATATGCACTTTTTTATAAACTT
GATGTAGTACCAATAGATAATGAT---------------------------------------AATACCA
ACTATAGGTTGATAAGTTGTAACACCTCAGTCATTAAACAAGCCTGTCCAAAGGTATCCTTTGAGCCAAT
TCCCATACATTATTGTGCCCCGGCTGGTTTTGCGATTCTAAAGTGTAATGATAAGAAGTTCAATGGAACA
GGACCATGTACAAATGTCAGCACAGTACAATGTACACATGGAATTAGGCCAGTAGTATCAACTCAACTGC
TATTAAATGGCAGTCTAGCAGAAGAAGAGGTAATAATTAGATCTGAAAATTTCACGAACAATGCTAAAAC
CATAATGGTGCAGCTGAATGTATCTGTAGAAATTAATTGTACAAGACCCAACAACTATACAAGAAAAAGT
ATACATATAGGACCAGGGAGAGCATGGTATGCAACAGGAGACATAATAGGAGACATAAGACAAGCACATT
GTAACATTAGTAGAGCAAACTGGAATAACACTTTAAGACAGATAGTTGAAAAATTAGGAGAACAATTTGG
ATATAATAAA---ACAATAGTCTTTAATCATTCCTCAGGAGGGGACCCAGAAATTGTAATGCACAGTTTT
AATTGTGGAGGGGAATTTTTCTACTGTAATTCAACAAAACTGTTTAATAGTACTTGG---ACTTGG----
--AATAATAGTACTTGGAATAAT---ACTAAAAGGTCAAATGACATTGAAGAA------ATTATCACACT
CCCATGCAGAATAAAACAAATTATAAACATGTGGCAGGAAGTAGGAAAAGCAATGTATGCCCCTCCCATC
AGAGGACAAATTAGATGTTCATCAAATATTACAGGGCTGCTATTAACAAGAGATGGTGGT----------
-----AATGACACGAGCGGGACTGAGATCTTCAGACCTGGAGGAGGAGATATGAGGGACAATTGGAGAAG
TGAATTATATAAATATAAAGTAGTAAGAATTGAACCATTAGGAGTAGCACCCACCGAGGCAAAGAGAAGA
GTGGTGCAGAGAGAAAAAAGAGCAGTGGGA---ATAGGAGCTGTGTTCCTTGGGTTCTTGGGAGCAGCAG
GAAGCACTATGGGCGCAGCGGCAGTGACGCTGACGGTACAGGCCAGACTATTGTTGTCTGGTATAGTGCA
ACAGCAGAACAATCTGCTGAGGGCTATTGAGGCGCAACAGCACCTGTTGCAACTCACAGTCTGGGGCATT
AAACAGCTCCAGGCAAGAGTCCTGGCTGTGGAAAGATACCTAAGGGATCAACAGCTCCTGGGGATTTGGG
GTTGCTCTGGAAAGCTCATTTGCACCACTGCTGTGCCTTGGAATACTAGTTGGAGT---AATAAATCTCT
GAATGAGATTTGGAATAACATGACCTGGATGGAATGGGAAAAAGAAATTGACAATTACACAAACTTAATA
TACAACTTACTTGAAGAATCGCAAAACCAACAAGAAAAGAATGAACAAGAATTATTGGAATTAGATAAAT
GGGCAAATTTGTGGAATTGGTTTGACATATCAAACTGGCTGTGGTATATAAAAATATTCATAATGATAGT
AGGAGGCTTGGTAGGTTTAAGAATAGTTTTTGCTGTACTTTCTATAGTGAATAGAGTTAGGCAGGGATAC
TCACCTTTGTCGTTCCAGACCCGCCTCCCAGCCCCGAGGGGACCCGACAGGCCCGAAGGAATCGAAGAAG
AAGGTGGAAAGAGAGACAGAGACAGATCCGTACGATTAGTGGATGGATTCTTAGCACTTTTCTGGGACGA
TCTGCGGAGCCTGTGCCTCTTCAGCTACCACCGCTTGAGAGACTTACTCTTGATT------------GTG
GAACTTCTGGGACGCAGGGGGTGGGAAGCCCTCAAATATTGGTGGAATCTCCTACAGTATTGGAGTCAGG
AACTAAAGAATAGTGCTGTTAGCTTGCTCAACGCCACAGCCGTAGCAGTAGCTGAGGGGACAGATAGGGT
TATAGAAGCATTACAAAGAGCTTGTAGAGCTATCCTCCACATACCTAGAAGAATAAGACAGGGCTTGGAA
AGGCTTTTGCTA
>JN176504 
ATGAGAGTGACGGGGATCAGGAAGAATTATCAGCAC------------------------TTGTGGAGAT
GGGGCACC---------ATGCTCCTTGGGATATTGATGATTTGTAGTGCT------GCAGGAAATTTGTG
GGTCACAGTCTATTATGGGGTACCTGTGTGGAAAGAAGCAACCACC---ACTCTATTTTGTGCATCAGAT
GCTAAAGCATATGATACAGAGGTACATAATGTTTGGGCCACACATGCCTGTGTACCCACAGACCCCAACC
CACAAGAAGTAGTATTGGAAAATGTGACAGAAAATTTTAACATGTGGAAAAATAACATGGTAGAACAGAT
GCATGAGGATATAATCAGTTTATGGGATCAAAGCCTAAAGCCATGTGTAAAATTAACCCCACTCTGTGTT
ACTTTAAATTGCACTGAT------------GATGTGAGGAATGCTACCAGT-------------------
--------------ACCAATAGTAGTTGGGGGAAACCG---ATGGAAAAAGGAGAAATAAAAAATTGCTC
TTTCAATATCACCACA------AGCATAAGAGATAAGGTGCAGAAACAATATGCACTTTTTTATAAACTT
GATGTAGTACCAATAGATAATGAT---------------------------------------AATACCA
ACTATAGGTTGATAAGTTGTAACACCTCAGTCATTAAACAAGCCTGTCCAAAGGTATCCTTTGAGCCAAT
TCCCATACATTATTGTGCCCCGGCTGGTTTTGCGATTCTAAAGTGTAATGATAAGAAGTTCAATGGAACA
GGACCATGTACAAATGTCAGCACAGTACAATGTACACATGGAATTAGGCCAGTAGTATCAACTCAACTGC
TATTAAATGGCAGTCTAGCAGAAGAAGAGGTAATAATTAGATCTGAAAATTTCACGAACAATGCTAAAAC
CATAATGGTACAGCTGAATGTATCTGTAGAAATTAATTGTACAAGACCCAACAACTATACAAGAAAAAGT
ATACATATAGGACCAGGGAGAGCATTGTATGCAACAGGAGACATAATAGGAGACATAAGACAAGCACATT
GTAACATTAGTAGAGCAAACTGGAATAACACTTTAAGACAGATAGTTGAAAAATTAGGAAAACAATTTGG
AAATAATAAA---ACAATAGTCTTTAATCATTCCTCAGGAGGGGACCCAGAAATTGTAATGCACAGTTTT
AATTGTGGAGGGGAATTTTTCTACTGTAATTCAACAAAACTGTTTAATAGTACTTGG---ACTTGG----
--AATAATAGTACTTGGAATAAT---ACTAAAAGGTCAAATGACATTGAAGAA------ATTATCACACT
CCCATGCAGAATAAAACAAATTATAAACATGTGGCAGGAAGTAGGAAAAGCAATGTATGCCCCTCCCATC
AGAGGACAAATTAGATGTTCATCAAATATTACAGGGCTGCTATTAACAAGAGATGGTGGT----------
-----AATGACACGAGCGGGACTGAGATCTTCAGACCTGGAGGAGGAGATATGAGGGACAATTGGAGAAG
TGAATTATATAAATATAAAGTAGTAAGAATTGAACCATTAGGAGTAGCACCCACCGAGGCAAAGAGAAGA
GTGGTGCAGAGAGAAAAAAGAGCAGTGGGA---ATAGGAGCTGTGTTCCTTGGGTTCTTGGGAGCAGCAG
GAAGCACTATGGGCGCAGCGGCAGTGACGCTGACGGTACAGGCCAGACTATTGTTGTCTGGTATAGTGCA
ACAGCAGAACAATCTGCTGAGGGCTATTGAGGCGCAACAGCACCTGTTGCAACTCACAGTCTGGGGCATT
AAACAGCTCCAGGCAAGAGTCCTGGCTGTGGAAAGATACCTAAGGGATCAACAGCTCCTGGGGATTTGGG
GTTGCTCTGGAAAGCTCATTTGCACCACTGCTGTGCCTTGGAATACTAGTTGGAGT---AATAAATCTCT
GAATGAGATTTGGAATAACATGACCTGGATGGAATGGGAAAAAGAAATTGACAATTACACAAACTTAATA
TACAACTTACTTGAAGAATCGCAAAACCAACAAGAAAAGAATGAACAAGAATTATTGGAATTAGATAAAT
GGGCAAATTTGTGGAATTGGTTTGACATATCAAACTGGCTGTGGTATATAAAAATATTCATAATGATAGT
AGGAGGCTTGGTAGGTTTAAGAATAGTTTTTGCTGTACTTTCTATAGTGAATAGAGTTAGGCAGGGATAC
TCACCTTTGTCGTTCCAGACCCGCCTCCCAGCCCCGAGGGGACCCGACAGGCCCGAAGGAATCGAAGAAG
AAGGTGGAGAGAGAGACAGAGACAGATCCGTACGATTAGTGGATGGATTCTTAGCACTTTTCTGGGACGA
TCTGCGGAGCCTGTGCCTCTTCAGCTACCACCGCTTGAGAGACTTACTCTTGATT------------GTG
GAACTTCTGGGACGCAGGGGGTGGGAAGCCCTCAAATATTGGTGGAATCTCCTACAGTATTGGAGTCAGG
AACTAAAGAATAGTGCTGTTAGCTTGCTCAACGCCACAGCTGTAGCAGTAGCTGAGGGGACAGATAGGGT
TATAGAAGCATTACAAAGAGCTTGTAGAGCTATCCTCCACATACCTAGAAGAATAAGACAGGGCTTGGAA
AGGCTTTTGCTA
>JN176476 
ATGAGAGTGACGGGGATCAGGAAGAATTATCAGCAC------------------------TTGTGGAGAT
GGGGCACC---------ATGCTCCTTGGGATATTGATGATTTGTAGTGCT------GCAGGAAATTTGTG
GGTCACAGTCTATTATGGGGTACCTGTGTGGAAAGAAGCAACCACC---ACTCTATTTTGTGCATCAGAT
GCTAAAGCATATGATACAGAGGTACATAATGTTTGGGCCACACATGCCTGTGTACCCACAGACCCCAACC
CACAAGAAGTAGTATTGGAAAATGTGACAGAAAATTTTAACATGTGGAAAAATAACATGGTAGAACAGAT
GCATGAGGATATAATCAGTTTATGGGATCAAAGCCTAAAGCCATGTGTAAAATTAACCCCACTCTGTGTT
ACTTTAAATTGCACTGAT------------GATGTGAGGAATGCTACCAGT-------------------
--------------ACCAATAGTAGTTGGGGAAAACCG---ATGGAAAAAGGAGAAATAAAAAACTGCTC
TTTCAATATCACCACA------AGCATAAGAAATAAGGTGCAGAAACAATATGCACTTTTTTATAAACTT
GATGTAGTACCAATAGATAATGAT---------------------------------------AATACCA
ACTATAGGTTGATAAGTTGTAACACCTCAGTCATTAAACAAGCCTGTCCAAAGGTATCCTTTGAGCCAAT
TCCCATACATTATTGTGCCCCGGCTGGTTTTGCGATTCTAAAGTGTAATGATAAGAAGTTCAATGGAACA
GGACCATGTACAAATGTCAGCACAGTACAATGTACACATGGAATTAGGCCAGTAGTATCAACTCAACTGC
TATTAAATGGCAGTCTAGCAGAAGAAGAGGTAATAATTAGATCTGAAAATTTCACGAACAATGCTAAAAC
CATAATGGTGCAGCTGAATGTATCTGTAGAAATTAATTGTACAAGACCCAACAACTATACAAGAAAAAGT
ATACATATAGGACCAGGGAGAGCATGGTATGCAACAGGAGACATAATAGGAGACATAAGACAAGCACATT
GTAACATTAGTAGAGCAAACTGGAATAACACTTTAAGACAGATAGTTGAAAAATTAGGAAAACAATTTGG
AAATAATAAA---ACAATAGTCTTTAATCATTCCTCAGGAGGGGACCCAGAAATTGTAATGCACAGTTTT
AATTGTGGAGGGGAATTTTTCTACTGTAATTCAACAAAACTGTTTAATAGTACTTGG---ACTTGG----
--AATAATAGTACTTGGAATAAT---ACTAAAAGGTCAAATGACATTGAAGAA------ATTATCACACT
CCCATGCAGAATAAAACAAATTATAAACATGTGGCAGGAAGTAGGAAAAGCAATGTATGCCCCTCCCATC
AAAGGACAAATTAGATGTTCATCAAATATTACAGGGCTGCTATTAACAAGAGATGGTGGT----------
-----AATGACACGAGCGGGACTGAGATCTTCAGACCTGGAGGAGGAGATATGAGGGACAATTGGAGAAG
TGAATTATATAAATATAAAGTAGTAAGAATTGAACCATTAGGAGTAGCACCCACCGAGGCAAAGAGAAGA
GTGGTGCAGAGAGAAAAAAGAGCAGTGGGA---ATAGGAGCTGTGTTCCTTGGGTTCTTGGGAGCAGCAG
GAAGCACTATGGGCGCAGCGGCAGTGACGCTGACGGTACAGGCCAGACTATTGTTGTCTGGTATAGTGCA
ACAGCAGAACAATCTGCTGAGGGCTATTGAGGCGCAACAGCACCTGTTGCAACTCACAGTCTGGGGCATT
AAACAGCTCCAGGCAAGAGTCCTGGCTGTGGAAAGATACCTAAGGGATCAACAGCTCCTGGGGATTTGGG
GTTGCTCTGGAAAGCTCATTTGCACCACTGCTGTGCCTTGGAATACTAGTTGGAGT---AATAAATCTCT
GAATGAGATTTGGAATAACATGACCTGGATGGAATGGGAAAAAGAAATTGACAATTACACAAACTTAATA
TACAACTTACTTGAAGAATCGCAAAACCAACAAGAAAAGAATGAACAAGAATTATTGGAATTAGATAAAT
GGGCAAATTTGTGGAATTGGTTTGACATATCAAACTGGCTGTGGTATATAAAAATATTCATAATGATAGT
AGGAGGCTTGGTAGGTTTAAGAATAGTTTTTGCTGTACTTTCTATAGTGAATAGAGTTAGGCAGGGATAC
TCACCTTTGTCGTTCCAGACCCGCCTCCCAGCCCCGAGGGGACCCGACAGGCCCGAAGGAATAGAAGAAG
AAGGTGGAGAGAGAGACAGAGACAGATCCGTACGATTAGTGGATGGATTCTTAGCACTTTTCTGGGACGA
TCTGCGGAGCCTGTGCCTCTTCAGCTACCACCGCTTGAGAGACTTACTCTGGATT------------GTG
GAACTTCTGGGACGCAGGGGGTGGGAAGCCCTCAAATATTGGTGGAATCTCCTACAGTATTGGAGCCAGG
AACTAAAGAATAGTGCTATTAGCTTGCTCAACGCCACCGCCATAGCAGTAGCTGAGGGGACAGATAGGGT
TCTAGAAGTATTACAAAGAGCTTGTAGAGCTATCCTCCACATACCTAGAAGAATAAGACAGGGCTTGGAA
AGGCTTTTGCTA
>JN176467 
ATGAGAGTGACGGGGATCAGGAAGAATTATCAGCAC------------------------TTGTGGAGAT
GGGGCACC---------ATGCTCCTTGGGATATTGATGATTTGTAGTGCT------GCAGGAAAATTGTG
GGTCACAGTCTATTATGGGGTACCTGTGTGGAAAGAAGCAACCACC---ACTCTATTTTGTGCATCAGAT
GCTAAAGCATATGATACAGAGGTACATAATGTTTGGGCCACACATGCCTGTGTACCCACAGACCCCAACC
CACAAGAAGTAGTATTGGAAAATGTGACAGAAAATTTTAACATGTGGAAAAATAACATGGTAGAACAGAT
GCATGAGGATATAATCAGTTTATGGGATCAAAGCCTAAAGCCATGTGTAAAATTAACCCCACTCTGTGTT
ACTTTAAATTGCACTGAT------------GATGTGAGGAATGCTACCAGT-------------------
--------------ACCAATAGTAGTTGGGGGAAACCG---ATGGAAAAGGGAGAAATAAAAAACTGCTC
TTTCAATATCACCACA------AGCATAAGAGATAAGGTGCAGAAACAATATGCACTTTTTTATAAACTT
GATGTAGTACCAATAGATAATGAT---------------------------------------AATACCA
ACTATAGGTTGATAAGTTGTAACACCTCAGTCATTAAACAAGCCTGTCCAAAGGTATCCTTTGAGCCAAT
TCCCATACATTATTGTGCCCCGGCTGGTTTTGCGATTCTAAAGTGTAATGATAAGAAGTTCAATGGAACA
GGACCATGTACAAATGTCAGCACAGTACAATGTACACATGGAATTAGGCCAGTAGTATCAACTCAACTGC
TATTAAATGGCAGTCTAGCAGAAGAAGAGGTAATAATTAGATCTGAAAATTTCACGAACAATGCTAAAAC
CATAATGGTGCAGCTGAATGTATCTGTAGAAATTAATTGTACAAGACCCAACAACTATACAAGAAAAAGT
ATACATATAGGACCAGGGAGAGCATTGTATGCAACAGGAGACATAATAGGAGACATAAGACAAGCACATT
GTAACATTAGTAGAGCAAACTGGAATAACACTTTAAGACAGATAGTTGAAAAATTAGGAGAACAATTTGG
AAATAATAAA---ACAATAGTCTTTAATCATTCCTCAGGAGGGGACCCAGAAATTGTAATGCACAGTTTT
AATTGTGGAGGGGAATTTTTCTACTGTAATTCAACAAAACTGTTTAATAGTACTTGG---ACTTGG----
--AATAATAGTACTTGGAATAAT---ACTAAAAGGTCAAATGACATTGAAGAA------ATTATCACACT
CCCATGCAGAATAAAACAAATTATAAACATGTGGCAGGAAGTAGGAAAAGCAATGTATGCCCCTCCCATC
AGAGGACAAATTAGATGTTCATCAAATATTACAGGGCTGCTATTAACAAGAGATGGTGGT----------
-----AATGACACGAGCGGGACTGAGATCTTCAGACCTGGAGGAGGAGATATGAGGGACAATTGGAGAAG
TGAATTATATAAATATAAAGTAGTAAGAATTGAACCATTAGGAGTAGCACCCACCGAGGCAAAGAGAAGA
GTGGTGCAGAGAGAAAAAAGAGCAGTGGGA---ATAGGAGCTGTGTTCCTTGGGTTCTTGGGAGCAGCAG
GAAGCACTATGGGCGCAGCGGCAGTGACGCTGACGGTACAGGCCAGACTATTGTTGTCTGGTATAGTGCA
ACAGCAGAACAATCTGCTGAGGGCTATTGAGGCGCAACAGCACCTGTTGCAACTCACAGTCTGGGGCATC
AAGCAGCTCCAGGCAAGAGTCCTGGCTGTGGAAAGATACCTAAGGGATCAACAGCTCCTGGGGATTTGGG
GTTGCTCTGGAAAGCTCATTTGCACCACTGCTGTGCCTTGGAATACTAGTTGGAGT---AATAAATCTCT
GAATGAGATTTGGAATAACATGACCTGGATGGAATGGGAAAAAGAAATTGACAATTACACAAACTTAATA
TACAACTTACTTGAAGAATCGCAAAACCAACAAGAAAAGAATGAACAAGAATTATTGGAATTAGATAAAT
GGGCAAATTTGTGGAATTGGTTTGACATATCAAACTGGCTGTGGTATATAAAAATATTCATAATGATAGT
AGGAGGCTTGGTAGGTTTAAGAATAGTTTTTGCTGTACTTTCTATAGTGAATAGAGTTAGGCAGGGATAC
TCACCTTTGTCATTCCAGACCCGCCTCCCAGCCCCGAGGGGACCCGACAGGCCCGAAGGAATCGAAGAAG
AAGGTGGAGAGAGAGACAGAGACAGATCCGTACGATTAGTGGATGGATTCTTAGCACTTTTCTGGGACGA
TCTGAGGAGCCTGTGCCTCTTCAGCTACCACCGCTTGAGAGACTTACTCTGGATT------------GTG
GAACTTCTGGGACGCAGGGGGTGGGAAGCCCTCAAATATTGGTGGAATCTCCTACAGTATTGGAGCCAGG
AACTAAAGAATAGTGCTGTTAGCTTGCTCAACGCCACAGCTATAGCAGTAGCTGAGGGGACAGATAGGGT
TCTAGAAGTATTACAAAGAGCTTGTAGAGCTATCCTCCACATACCTAGAAGAATAAGACAGGGCTTGGAA
AGGCTTTTGCTA
>AY357568 
ATGAGAGTGACGGGGATCAGGAAGAATTATCAGCACTTGTGGAGATGGGGCACCATGCTCCTGTGGAGAT
GGGGCACC---------ATGCTCCTTGGGATATTGATGATCTGTAGTGCT------GCAGGAAACTTGTG
GGTCACAGTCTATTATGGGGTACCTGTGTGGAAAGAAGCAACCACC---ACTCTATTTTGTGCATCAGAT
GCTAAAGCATATGATACAGAGGTACATAATGTTTGGGCCACACATGCCTGTGTACCCACAGACCCCAACC
CACAAGAAGTAGTATTGGGAAATGTGACAGAAAATTTTAACATGTGGAAAAATAACATGGTAGAACAGAT
GCATGAGGATATAATCAGTTTATGGGATCAAAGCCTAAAGCCATGTGTAAAATTAACCCCACTCTGTGTT
ACTTTAAATTGCACTGAT------------TATGTGAAGAATATTACCAAT-------------------
--AATGCTACCAGTACCAATAGTAGTTGGGGGGGACCG---ATGGAGAAAGGAGAAATAAAAAATTGCTC
TTTCAATATCACCACA------AGCATGAGA---AAGGTGCAGAAACAATATGCACTTTTTTATAAACTT
GATGTAGTACCAATAGATAATGAT---------AGTAATAATAATGATAGTACTAATACCAACTATACCA
ACTATAGGTTGATAAGTTGTAACACCTCAGTCATTACACAGGCCTGTCCAAAGGTATCCTTTGAGCCAAT
TCCCATACATTATTGTGCCCCGGCTGGTTTTGCGATTCTAAAGTGTAATGATAAGAAGTTCAATGGAACA
GGACCATGTACAAATGTCAGCACAGTACAATGTACACATGGAATTAGGCCAGTAGTATCAACTCAACTGC
TATTAAATGGCAGTCTAGCAGAAGAAGAGGTAATAATTAGATCTGAAAATTTCACGAACAATGCTAAAAC
CATAATGGTACAGCTGAATGTATCTGTAGAAATTAATTGTACAAGACCCAACAACAATACAAGAAAAAGG
ATATCTATGGGACCAGGGAGAGTATATTATACAACAGGAGAGATAGTAGGAGACGTAAGAAAAGCACATT
GTAACATTAGTAGAACACAATGGAATAACACTTTAAAACATATAGTTGAAAAATTAGGAAAACAATTTGG
AAATAATAAA------ACAATCTTTAATCATTCCTCAGGAGGGGACCCAGAAATTGTAATGCACAGTTTT
AATTGTGGAGGGGAATTCTTCTACTGTAATTCAACAAAACTGTTTAATAGTACTTGG---ATTCAGATTA
ATGGTACTTGGACTCGGAATGAT---ACTGAAAGGTCAAGTAGCATTGAAGAA------CATATCACACT
CCCATGCAGAATAAAACAAATTATAAACATGTGGCAGGAAGTAGGGAAAGCAATGTATGCCCCTCCCATC
AGAGGAAAAATTAGATGTTCATCAAATATTACAGGGCTGCTATTAACAAGAGATGGTGGT----------
--AATAATGACACGAGAGGGACTGAGATCTTCAGACCTGGAGGAGGAGATATGAGGGACAATTGGAGAAG
TGAATTATACAAATATAAAGTAGTAAGAATTGAACCATTAGGAGTAGCACCCACCGAGGCAAAGAGAAGA
GTGGTGCAGAGAGAAAAAAGAGCAGTA------ATAGGAGCTATGTTCCTTGGGTTCTTGGGAGCAGCAG
GAAGCACTATGGGCGCAGCGTCAGTGGCGCTGACGGTACAGGCCAGACAATTATTGTCTGGTATAGTGCA
ACAGCAGAACAATCTGCTGAGGGCTATTGAGGCGCAACAGCACCTGTTGCAACTCACAGTCTGGGGCATC
AAGCAGCTTAGGCAA-------------------------------------------------------
-----------------------------------------AGTCCTGCTTGGAAA--------------
----------------------------------------------------------------------
---------------------------------------------------------------GATACCA
AGATCAACCTCCTGGATTGGTTGTCT------------------------AAAATCTTTGCACCAGCTGT
GCTTGGAGCTTTGAGTATAAATCTA---------------------------------------------
----------------------------------------------------------------------
----------------------------------------------------------------------
----------------------------------------------------------------------
------------------------------------------TGGGAGATTGAAACAGACTGGGGA----
----------------------------------------------------------------------
----------------------------------------------------------------------
------------
>AY357569 
ATGAGAGTGACGGGGATCAGGAAGAATTATCAGCACTTGTGGAGATGGGGCACCATGCTCCTGTGGAGAT
GGGGCACC---------ATGCTCCTTGGGATATTGATGATCTGTAGTGCT------GCAGGAAATTTGTG
GGTCACAGTCTATTATGGGGTACCTGTGTGGAAAGAAGCAACCACC---ACTCTATTTTGTGCATCAGAT
GCTAAAGCATATGATACAGAGGTACATAATGTTTGGGCCACACATGCCTGTGTACCCACAGACCCCAACC
CACAAGAAGTAGTATTGGGAGATGTGACAGAAAATTTTAACATGTGGAAAAATAACATGGTAGAACAGAT
GCATGAGGATATAATCAGTTTATGGGATCAAAGCCTAAAGCCATGTGTAAAATTAACCCCACTCTGTGTT
ACTTTAAATTGCACTGAT------------TATGTGAAGAATATTACCAAT-------------------
--AATGCTACCAGTACCAATAGTAGTTGGGGGGAACCG---ATGGAGAAAGGAGAAATAAAATTTTGCTC
TTTCAATATCACCACA------AGCATGAGAGATAAGGTGCAGAAACAATCTGCACTTTTTTATAAACTT
GATGTAGTACCAATAGATAATGAT---------AGTAATAATAATGATAGGACTAATACCAACTATACCA
ACTATAGGTTGATAAGTTGTAACACCTCAAGAATTACACAGGCCTGTCCAAAGGTATCCTTTGAGCCAAT
TCCCATACATTATTGTGCCCCGGCTGGTTTTGCGATTCTAAAGTGTAATGATAAGAAGTTCAATGGAAAA
GGACCATGTACAAATGTCAGCACAGTACAGTGTACACATGGAATTAGGCCAGTAGTATCAACTCAACTGC
TATCAAATGGCAGTCTAGCAGAAGAAGAGGTAATAATTAGATCTGAAAATTTCACGAACAATGCTAAAAC
CATAATGGTACAGCTGAATGTATCTGTAGAAATTAATTGTACAAGACCCAACAACAATACAAGAAAAAGG
ATATCTATGGGACCAGGGAGAGTATATTATACAACAGGAGAGATAGTAGGAGACATAAGAAAAGCACATT
GTAACATTAGTAGAACACAATGGAATACCACTTTAAAACATATAGTTGAAAAATTAGGAAAACAATTTGA
G---AATAAAACAACAATAGTCTTTAATCATTCCTCAGGAGGGGACCCAGAAATTGTAATGCACAGTTTT
AATTGTGGAGGGGAATTTTTCTACTGTAATTCAACAAAACTGTTTAATAGTACTTGG------ATTCGGA
ATGGTAATGGTACTTGGACT------ACTGAAAGGTCAAATAGCACTGAAGAA------CATATCACACT
CCCATGCAGAATAAAACAAATTATAAACATGTGGCAGGAAGTAGGGAAAGCAATGTATGCCCCTCCCATC
AGAGGAAAAATTAGATGTTCATCAAATATTACAGGGCTGCTATTAACAAGAGATGGTGGT----------
--ACGAACAATACCAATACCAATGAGACCTTCAGACCTGGAGGAGGAGATATGAGGGACAATTGGAGAAG
TGAATTATATAAGTATAAAGTAGTAAGAATTGAACCATTAGGAATAGCACCCACCGAGGCAAAGAGAAGA
GTGGTGCAGAGAGAAAAAAGAGCGGTGGGATTATTAGGAGCTATGTTCCTTGGGTTCTTGGGAGCAGCAG
GAAGCACTATGGGCGCAGCGTCAGTGGCGCTGACGGTACAGGCCAGACAATTATTGTCTGGTATAGTGCA
ACAGCAGAACAATCTGCTGAGGGCTATTGAGGCGCAACAGCATCTGTTGCAACTCACAGTCTGGGGCATC
AAGCAGCTCCAGGCAAGAATCCTGGCTGTGGAAAGATACCTAAGGGATCAACAGCTCCTGGGGATTTGGG
GTTGCTCTGGAAAGATCATCTGCACCACTGCTGTGCCTTGGAATACTAGTTGGAGT---AATAAATCTAT
GGATGAGATTTGGAATAACATGACCTGGATGGAATGGGAAAAAGAAATTGACAATTACACAGGCTTAATA
TACAACTTACTTGAAAAATCG---AACCAACAAGAAAAGAATGAACAAGAATTATTGGCATTAGATAAAT
GGGCAAATTTGTGGAATTGGTTTGACATATCAAACTGGCTGTGGTATATAAAAATATTCATAATGATAGT
AGGAGGCTTGGTAGGTTTAAGAATAGTTTTTTCTGTACTTTCTATAGTGAATAGAGTTAGGCAGGGATAC
TCACCCTTGTCGTTCCAGACCCGCCTCCCAGCCCCGAGGGGACCCGACAGGCCCGAAGGAATCGAAGAAG
AAGGTGGAGAGAGAGACAGAGACAGATCCGTACGATTAGTGGATGGATTCTTAGCACTTATCTGGGAC--
----------CTGTGCCTCTTCAGTCACCACCGCTTGAGAGACTTACTCTGGATT------------GTG
GAACTTCTGGGACGCAGGGGGTGGGAAGCCCTCAAATATTGGTGGAATCTCCTACAGTATTGGAGTCAGG
AACTAAAGACTAGTGCTATTAACTTGCTCAACGCCACTGCCATAACAGTAGCTGGAGGGACAGATTGGGT
TTTAGAAGTATTACAAAGAGCTGGTAGAGCTATCCTCCACATACCTAGAAGAATAAGACAGGGCTTGGAA
AGGCTTTTGCTA
>AY357571 
ATGAGAGTGACGGGGATCAGGAAGAATTATCAGCACTTGTGGAGATGGGGCACCATGCTCCTGTGGAGAT
GGGGCACC---------ATGCTCCTTGGGATATTGATGATCTGTAGTGCT------GCAGGAAACTTGTG
GGTCACAGTCTATTATGGGGTACCTGTGTGGAAAGAAGCAACCACC---ACTCTATTTTGTGCATCAGAT
GCTAAAGCATATGATACAGAGGTACATAATGTTTGGGCCACACATGCCTGTGTACCCACAGACCCCAACC
CACAAGAAGTAGTATTGGGAAATGTGACAGAAAATTTTAACATGTGGAAAAATAACATGGTAGAACAGAT
GCATGAGGATATAATCAGTTTATGGGATCAAAGCCTAAAGCCATGTGTAAAATTAACCCCACTCTGTGTT
ACTTTAAATTGCACTGAT------------TATGTGAAGAATATTACCAAT-------------------
--AATGCTACCAGTACCAATAGTAGTTGGGGGGAACCG---ATGGAGAAAGGAGAAATAAAATTTTGCTC
TTTCAATATCACCACA------AGCATGAGAGGTAAGGTGCAGAAACAACATGCACTTTTTTATAAACTT
GATGTAGTACCAATAGATAATGAT---------AGTAATAATAATGATAGTACTAATACCAACTATACCA
ACTATAGGTTGATAAGTTGTAACACCTCAAGAATTACACAGGCCTGTCCAAAGGTATCCTTTGAGCCAAT
TCCCATACATTATTGTGCCCCGGCTGGTTTTGCGATTCTAAAGTGTAATGATAAGAAGTTCAATGGAACA
GGACCATGTACAAATGTCAGCACAGTACAATGTACACATGGAATTAGGCCAGTAGTATCAACTCAACTGC
TATTAAATGGCAGTCCAGCAGAAGAAGAAGTAATAATTAGATCTGAAAATTTCACGAACAATGCTAAAAC
CATAATGGTACAGCTGAATGTATCTGTAGAAATTAATTGTACAAGACCCAACAGCAATACAAGAAAAAGG
ATAACTATGGGACCAGGGAGAGTATATTATACAACAGGAGAGATAGTAGGAGACATAAGAAAAGCACATT
GTAACATTAGTAGAGCAAACTGGAATAACACTTTAAGACATATAGTTGAAAAATTAGGAAAACAATTTGA
G---AATAAAACAACAATAGTCTTTAATCATTCCTCAGGAGGGGACCCAGAAATTGTAATGCACAGTTTT
AATTGTGGAGGGGAATTTTTCTACTGTAATTCAACAAAACTGTTTAATAGTACTTGG---ACTAGG----
--AATAATGATACTTGGACT------ACTGAAAGGTCAAATAGCACTGAAGAA------CATATCACACT
CCCATGCAGAATAAAACAAATTATAAACATGTGGCAGGAAGTAGGGAAAGCAATGTATGCCCCTCCCATC
AGAGGAAAAATTAGATGTTCATCAAATATTACAGGGCTGCTATTAACAAGAGATGGTGGT----------
--ACGAACAATACCAATACCAATGAGACCTTCAGACCTGGAGGAGGAGATATGAGGGACAATTGGAGAAG
TGAATTATATAAGTATAAAGTAGTAAGAATTGAACCATTAGGAATAGCACCCACCGAGGCAAAGAGAAGA
GTGGTGCAGAGAGAAAAAAGAGCAGTGGGATTATTAGGAGCTATGTTCCTTGGGTTCTTGGGAGCAGCAG
GAAGCACTATGGGCGCAGCGTCAGTGGCGCTGACGGTACAGGCCAGACAATTACTGCCTGGTATAGTGCA
ACAGCAGAACAATCTGCTGAGGGCTATTGAGGCGCAACAGCACCTGTTGCAACTCACAGTCTGGGGCATC
AAGCAGCTCCAGGCAAGAGTCCTGGCTGTGGAAAGATACCTAAGGGATCAACAGCTCCTGGGGATTTGGG
GTTGTTCTGGAAAGATCATCTGCACCACTGCTGTGCCTTGGAATGCTAGTTGGAGT---AATAAATCTAT
AGATGAGATTTGGAATAACATGACCTGGATGGAATGGGAAAAAGAAATTGACAATTACACAGGCTTAATA
TACAACTTACTTGAAAAATCGCAAAACCAACAAGAAAAGAATGAACAAGAATTATTGGCATTAGATAAAT
GGGCAAATTTGTGGAATTGGTTTGACATATCAAACTGGCTGTGGTATATAAAAATATTCATAATGATAGT
AGGAGGCTTGGTAGGTTTAAGAATAGTTTTTGCTGTACTTTCTATAGTGAATAGAGTTAGGCAGGGATAC
TCACCCTTGTCGTTCCAGACCCACCTCCCAGCCCCGAGGGGACCCGACAGGCCCGAAGGAATCGAAGAAG
AAGGTGGAGAGAGAGACAGAGACAGATCCGTACGATTAGTGGATGGATTCTTAGCACTTATCTGGGAC--
----------CTGTGCCTCTTCAGCTACCACCGCTTGAGAGACTTACTCTGGATT------------GTG
GAACTTCTGGGACGCAGGGGGTGGGGAGCCCTCAAATATTGGTGGAATCTCCTACAGTATTGGATTCAGG
AACTAAAGAATAGTGCTGTTAGCTTGCTCAACGCCACAGCTGTAGCAGTAGCTGAAGGGACAGATAGGAT
ACTAGAAGTATTACAAAGAGCTTGTAGAGCTATCCTCCACATACCTAGAAGAATAAGACAGGGCTTAGAA
AGGCTTTTGCTA
>AY357578 
ATGAGAGTGACGGGGATCAGGAAGAATTATCAGCACTTGTGGAGATGGGGCACCATGCTCCTGTGGAGAT
GGGGCACC---------ATGCTCCTTGGGATATTGATGATCTGTAGTGCT------GCAGGAAATTTGTG
GGTCACAGTCTATTATGGGGTACCTGTGTGGAAAGAAGCAACCACC---ACTCTATTTTGTGCATCAGAT
GCTAAAGCATATGATACAGAGGTGCATAATGTTTGGGCCACACATGCCTGTGTACCCACAGACCCCAACC
CACAAGAAGTAGTATTGGGAAATGTGACAGAAAATTTTAACATGTGGAAAAATAACATGGTAGAACAGAT
GCATGAGGATATAATCAGTTTATGGGATCAAAGCCTAAAGCCATGTGTAAAATTAACCCCACTCTGTGTT
ACTTTAAATTGCACTGAT------------TATGTGAAGAATATTACCAAT-------------------
--AATGCTACCAGTACCAATAGTAGTTGGGGGGAACCG---ATGGAGAAAGGAGAAATAAAATTTTGCTC
TTTCAATATCACCACA------AGCATGAGAGGTAAGGTGCAGAAACAACATGCACTTTTTTATAAACTT
GATGTAGTACCAATAGATAATGAT---------AGTAATAATAATGATAGTACTAATACCAACTATACCA
ACTATAGGTTGATAAGTTGTAACACCTCAAGAGTTACACAGGCCTGTCCAAAGGTATCCTTTGAGCCAAT
TCCCATACATTATTGTGCCCCGGCTGGTTTTGCGATTCTAAAGTGTAATGATAAGAAGTTCAATGGAAAA
GGACCATGTACAAATGTCAGCACAGTACAATGTACACATGGAATTAGGCCAGTAGTATCAACTCAACTGC
TATTAAATGGCAGTCTAGCAGAAGAAGAGGTAATAATTAGATCTGAAAATTTCACGAACAATGCTAAAAC
CATAATGGTACAGCTGAATGTATCTGTAGAAATTAATTGTACAAGACCCAACAACAATACAAGAAAAAGG
ATATCTATGGGACCAGGGAGAGTATATTATACAACAGGAGAGATAGTAGGAGACATAAGAAAAGCACATT
GTAACATTAGTAGAGCAAACTGGAATAACACTTTAAGACATATAGTTGAAAAATTAGGAAAACAATTTGA
G---AATAAAACAACAATAGTCTTTAATCATTCCTCAGGAGGGGACCCAGAAATTGTAATGCACAGTTTT
AATTGTGGAGGGGAATTTTTCTACTGTAATTCAACAAAACTGTTTAATAGTATTTGG---ATTCGG----
--AATGGTACTAATTGGACT------ACTGAAAGGTCAAATATCACTGAAGAA------CATATCACACT
CCCATGCAGAATAAAACAAATTATAAACATGTGGCAGGAAGTAGGGAAAGCAATGTATGCCCCTCCAATC
AGAGGAAAAATTAGATGTTCATCAAATATTACAGGGCTGCTATTAACAAGAGATGGTGGT----------
--ACGAACAATACCAATACCAATGAGACCTTCAGACCTGGAGGAGGAGATATGAGGGACAATTGGAGAAG
TGAATTATATAAGTATAAAGTAGTAAGAATTGAACCATTAGGAATAGCACCCACCGAGGCAAAGAGAAGA
GTGGTGCAGAGAGAAAAAAGAGCAGTGGGATTATTAGGAGCTATGTTCCTTGGGTTCTTGGGAGCAGCAG
GAAGCACTATGGGCGCAGCGTCAGTGGCGCTGACGGTACAGGCCAGACAATTACTGTCTGGTATAGTGCA
ACAGCAGAACAATCTGCTGAGGGCTATTGAGGCGCAACAGCACCTGTTGCAACTCACAGTCTGGGGCATC
AAGCAGCTCCAGGCAAGAGTCCTGGCTGTGGAAAGATACCTAAGGGATCAACAGCTCCTGGGGATTTGGG
GTTGCTCTGGAAAGATCATCTGCACCACTGCTGTGCCTTGGAATGCTAGTTGGAGT---AATAAATCCAT
AGATGAGATTTGGAATAACATGACCTGGATGGAATGGGAAAAAGAAATTGACAATTACACAGGCTTAATA
TACAACTTACTTGAAAAATCGCAAAACCAACAAGAAAAGAATGAACAAGAATTATTGGCATTAGATAAAT
GGGCAAATTTG-----------------------------------------------------------
-AAAGGTTTGATATCAAACGGCGTGGTAATAAAATATTCAAATATAGTAGAGCTTGTA------------
----------------------------------------------------------------------
----------------------------------------------------------------------
----------------------------------------------------------------------
----------------------------------------------------------------------
----------------------------------------------------------------------
-------------------------------------------------------------GGTTTAGAA
------------
>AY357576 
ATGAGAGTGACGGGGATCAGGAAGAATTATCAGCACTTGTGGAGATGGGGCACCATGCTCCTGTGGAGAT
GGGGCACC---------ATGCTCCTTGGGATATTGATGATCTGTAGTGCT------GCAGGAAATTTGTG
GGTCACAGTCTATTATGGGGTACCTGTGTGGAAAGAAGCAACCACC---ACTCTATTTTGTGCAACAGAT
GCTAAAGCATATGATACAGAGGTGCATAATGTTTGGGCCACACATGCCTGTGTACCCACAGACCCCAACC
CACAAGAAGTAGTATTGGGAAATGTGACAGAAAATTTTAACATGTGGAAAAATAACATGGTAGAACAGAT
GCATGAGGATATAATCAGTTTATGGGATCAAAGCCTAAAGCCATGTGTAAAATTAACCCCACTCTGTGTT
ACTTTAAATTGCACTGAT------------TATGTGAAGAATATTACCAAT-------------------
--AATGCTACCAGTACCAATAGTAGTTGGGGGGAACCG---ATGGAGAAAGGAGAAATAAAAATTTGCTC
TTTCAATATCACCACA------AGCATGAGAGATAAGGTGCAGAAACAACATGCACTTTTTTATAAACTT
GATGTAGTACCAATAGATACTGAT---------AGTAATAATAATGATAGTACTAATACCAACTATACCA
ACTATAGGTTGATAAGTTGTAACACCTCAAGAACTACACAGGCCTGTCCAAAGGTATCCTTTGAGCCAAT
TCCCATACATTATTGTGCCCCGGCTGGTTTTGCGATTCTAAAGTGTAATGATAAGAAGTTCAATGGAAAA
GGACCATGTACAAATGTCAGCACAGTACAGTGTACACATGGAATTAGGCCAGTAGTATCAACTCAACTGC
TATTAAATGGCAGTCTAGCAGAAGAAGAGGTAATAATTAGATCTGAAAATTTCACGAACAATGCTAAAAC
CATAATGGTACAGCTGAATGTATCTGTAGAAATTAATTGTACAAGACCCAACAACAATACAAGAAAAAGG
ATATCTATGGGACCAGGGAGAGTATATTATACAACAGGAGAGATAGTAGGAGACATAAGAAAAGCACATT
GTAACATTAGTAGAGCAAACTGGAATAACACCTTAAGACATATAGTTGAAAAATTAGGAAAACAATTTGA
G---AATAAAACAACAATAGTCTTTAATCATTCCTCAGGAGGGGACCCAGAAATTGTAATGCACAGTTTT
AATTGTGGAGGGGAATTTTTCTACTGTAATTCAACAAAACTGTTTAATAGTATTTGG---ATTCGG----
--AATGGTACTAATTGGACT------ACTGAAAGGTCAAATATCACTGAAGAA------CATATCACACT
CCCATGCAGAATAAAACAAATTATAAACATGTGGCAGGGAGTAGGGAAAGCAATGTATGCCCCTCCCATC
AGCGGAAAAATTAGATGTTCATCAAATATTACAGGGCTGCTATTAACAAGAGATGGTGGT----------
--ACGAACAATACCAATACCAATGAGACCTTCAGACCTGGAGGAGGAGATATGAGGGACAATTGGAGAAG
TGAATTATATAAGTATAAAGTAGTAAGGATTGAACCATTAGGAATAGCACCCACCGAGGCAAAGAGAAGA
GTGGTGCAGAGAGAAAAAAGAGCAGTGGGATTATTAGGAGCTATGTTCCTTGGGTTCTTGGGAGCAGCAG
GAAGCACTATGGGCGCAGCGTCAGTGGCGCTGACGGTACAGGCCAGACAATTATTGTCTGGTATAGTGCA
ACAGCAGAACAATCTGCTGAGGGCTATTGAGGCGCAACAGCATCTGTTGCAACTCACAGTCTGGGGCATC
AAGCAGCTCCAGGCAAGAGTCCTGGCTGTGGAAAGATACCTAAGGGATCAACAGCTCCTGGGGATTTGGG
GTTGCTCTGGAAAGATCATCTGCACCACTGCTGTGCCTTGGAATGCTAGTTGGAGT---AATAAATCTAT
AGATGAGATTTGGAATAACATGACCTGGATGGAATGGGAAAAAGAAATTGACAATTACACAGGCTTAATA
TACAACTTACTTGAAAATTCGCAAAACCAACAAGAAAAGAATGAACAAGAATTATTGGCATTAGATAAAT
GGGCAAATTTGTGGAATTGGTTTGACATATCAAACTGGCTGTGGTATATAAAAATATTCATAATGATAGT
AGGAGGCTTGGTAGGTTTAAGAATAGTTTTTGCTGTACTTTCTATAGTGAATAGAGTTAGGCAGGGATAC
TCACCCTTGTCGTTCCAGACCCACCTCCCAGCCCCGAGGGGACCCGACAGGCCCGAAGGAATCGAAGAAG
AAGGTGGAGAGAGAGACAGAGACAGATCCGTACGATTAGTGGATGGATTCTTAGCACTTATCTGGGAC--
----------CTGTGCCTCTTCAGCTACCACCGCTTGAGAGACTTACTCTTGATT------------GTG
GGACTTCTGGGACACAGGGGGTGGGAAGTCCTCAAATACTGGTGGAATCTCCTACAGTATTGGAGTCAGG
AACTAAAGAAGGGTGCTGTTAGCTTGCTCAACGCCACTGCCATAACAGTAGCTGAAGGGACAGATTGGGT
ACTAGAAGTATTACAAAGAGCTTGTAGAGCTATCCTTCACATACCTAGAAGAATAAGACAGGGCTTGGAA
AGGCTTTTGCTA
>AY357573 
ATGAGAGTGACGGGGATCAGGAAGAATTATCAGCACTTGTGGAGATGGGGCACCATGCTCCTGTGGAGAT
GGGGCACC---------ATGCTCCTTGGGATATTGATGATCTGTAGTGCT------GCAGGAAACTTGTG
GGTCACAGTCTATTATGGGGTACCTGTGTGGAAAGAAGCAACCACC---ACTCTATTTTGTGCATCAGAT
GCTAAAGCATATGATACAGAGGTACATAATGTTTGGGCCACACATGCCTGTGTACCCACAGACCCCAACC
CACAAGAAGTAGTATTGGGAAATGTGACAGAAAATTTTAACATGTGGAAAAATAACATGGTAGAACAGAT
GCATGAGGATATAATCAGTTTATGGGATCAAAGCCTAAAGCCATGTGTAAAATTAACCCCACTCTGTGTT
ACTTTAAATTGCACTGAT------------TATGTGAAGAATATTACCAAT-------------------
--AATGCTACCAGTACCAATAGTAGTTGGGGGGAACCG---ATGGAGAAAGGAGAAATAAAATTTTGCTC
TTTCAATATCACCACA------AGCATGAGAGGTAAGGTGCAGAAACAATCTGCACTTTTTTATAAACTT
GATGTAGTACCAATAGATAATGGT---------AGTAATAATAATGATAGTACTAATACCAACTATACCA
ACTATAGGTTGATAAGTTGTAACACCTCAAGAATTACACAGGCCTGTCCAAAGGTATCCTTTGAGCCAAT
TCCCATACATTATTGTGCCCCGGCTGGTTTTGCGATTCTAAAGTGTAATGATAAGAAGTTCAATGGAAAA
GGACCATGTACAAATGTCAGCACAGTACAGTGTACACATGGAATTAGGCCAGTAGTATCAACTCAACTGC
TATTAAATGGCAGTCTAGCAGAAGAAGAGGTAATAATTAGATCTGAAAATTTCACGAACAATGCTAAAAC
CATAATGGTACAGCTGAATGTATCTGTAGAAATTAATTGTACAAGACCCAACAACAATACAAGAAAAAGG
ATATCTATGGGACCAGGGAGAGTATATTATACAACAGGAGAGATAGTAGGAGACATAAGAAAAGCACATT
GTAACATTAGTAGAGCAAACTGGAATAACACTTTAAGACATATAGTTGAAAAATTAGGAAAACAATTTGA
G---AATAAAACAACAATAATCTTTAATCATTCCTCAGGAGGGGACCCAGAAATTGTAATGCACAGTTTT
AATTGTGGAGGGGAATTTTTCTACTGTAATTCAACAAAACTGTTTAATAGTATTTGG---ATTCGG----
--AATGGTACTAATTGGACT------ACTGAAAGGTCAAATATCACTGAAGAA------CATATCACACT
CCCATGCAGAATAAAACAAATTATAAACATGTGGCAGGAAGTAGGGAAAGCAATGTATGCCCCTCCCATC
AGAGGAAAAATTAGATGTTCATCAAATATTACAGGGCTGCTATTAACAAGAGATGGTGGT----------
--ACGAACAATACCAATACCAATGAGACCTTCAGACCTGGAGGAGGAGATATGAGGGACAATTGGAGAAG
TGAATTATATAAGTATAAAGTAGTAAGAATTGAACCATTAGGAATAGCACCCACCGAGGCAAAGAGAAGA
GTGGTGCAGAGAGAAAAAAGAGCAGTGGGATTATTAGGAGCTATGTTCCTTGGGTTCTTGGGAGCAGCAG
GAAGCACTATGGGCGCAGCGTCAGTGGCGCTGACGGTACAGGCCAGACAATTACTGTCTGGTATAGTGCA
ACAGCAGAACAATCTGCTGAGGGCTATTGAGGCGCAACAGCACCTGTTGCAACTCACAGTCTGGGGCATC
AAGCAGCTCCAGGCAAGAGTCCTGGCTGTGGAAAGATACCTAAGGGATCAACAGCTCCTGGGGATTTGGG
GTTGCTCTGGAAAGATCATCTGCACCACTGCTGTGCCTTGGAATGCTAGTTGGAGT---AATAAATCTAT
AGATGAAATTTGGAATAACATGACCTGGATGGAATGGGAAAAAGAAATTGACAATTACACAGGCTTAATA
TACAACTTACTTGAAAAATCGCAAAACCAACAAGAAAAGAATGAACAAGAATTATTGGCATTAGATAAAT
GGGCAAATTTGTGGAATTGGTTTGACATATCAAACTGGCTGTGGTATATAAAAATATTCATAATGATAGT
AGGAGGCTTGGTAGGTTTAAGAATAGTTTTTGCTGTACTTTCTATAGTGAATAGAGTTAGGCAGGGATAC
TCACCCTTGTCGTTCCAGACCCACCTCCCAGCCCCGAGGGGACCCGACAGGCCCGAAGGAATCGAAGAAG
AAGGTGGAGAGAGAGACAGAGACAGATCCGTACGATTAGTGGATGGATTCTTAGCACTTATCTGGGAC--
----------CTGAGCCTCTTCAGCTACCACCGCTTGAGAGACTTACTCTGGATT------------CTG
GGACTTCTGGGACACAGGGGGTGGGAAGCCCTCAAATATTGGTGGAATCTCCTACAGTATTGGATTCAGG
AACTAAAGACTAGTGCTATTAGCTTGCTCAACGCCACTGCCATAACAGTAGCTGAAGGGACAGATTGGAT
ACTAGAAGTATTACAAAGAGCTTGTAGAGCTATCCTCCACATACCTAGAAGAATAAGACAGGGCTTAGAA
AGGCTTTTGCTA
>AY357575 
ATGAGAGTGACGGGGATCAGGAAGAATTATCAGCACTTGTGGAGATGGGGCACCATGCTCCTGTGGAGAT
GGGGCACC---------ATGCTCCTTGGGATATTGATGATCTGTAGTGCT------GCAGGAAATTTGTG
GGTCACAGTCTATTATGGGGTACCTGTGTGGAAAGAAGCAACCACC---ACTCTATTTTGTGCATCAGAT
GCTAAAGCATATGATACAGAGGTACATAATGTTTGGGCCACACATGCCTGTGTACCCACAGACCCCAACC
CACAAGAAGTAGTATTGGGAAATGTGACAGAAAATTTTAACATGTGGAAAAATAACATGGTAGAACAGAT
GCATGAGGATATAATCAGTTTATGGGATCAAAGCCTAAAGCCATGTGTAAAATTAACCCCACTCTGTGTT
ACTTTAAATTGCACTGAT------------TATGTGAAGAATATTACCAAT-------------------
--AATGCTACCAGTACCAATAGTAGTTGGGGGGAACCG---ATGGAGAAGGGAGAAATAAAATTTTGCTC
TTTCAATATCACCACA------AGCATGAGAGGTAAGGTGCAGAAACAACATGCACTTTTTTATAAACTT
GATGTAGTACCAATAGATAATGAT---------AGTAATAATAATAATAGTACTAATACCAACTATACCA
ACTATAGGTTGATAAGTTGTAACACCTCAAGAATTACACAGGCCTGTCCAAAGGTATCCTTTGAGCCAAT
TCCCATACATTATTGTGCCCCGGCTGGTTTTGCGATTCTAAAGTGTAATGATAAGAAGTTCAATGGAAAA
GGACCATGTACAAATGTCAGCACAGTACAATGTACACATGGAATTAGGCCAGTAGTATCAACTCAACTGC
TATTAAATGGCAGTCTAGCAGAAGAAGAGGTAATAATTAGATCTGAAAATTTCACGAACAATGCTAAAAC
CATAATGGTACAGCTGAATGTATCTGTAGAAATTAATTGTACAAGACCCAACAACAATACAAGAAAAAGG
ATATCTATGGGACCAGGGAGAGTATATTATACAACAGGAGAGATAGTAGGGGACATAAGAAAAGCACATT
GTAACATTAGTAGAGCAAACTGGAATAACACTTTAAGACATATAGTTGAAAAATTAGGAAAACAATTTGA
G---AATAAAACAACAATAATCTTTAATCATTCCTCAGGAGGGGACCCAGAAATTGTAATGCACAGTTTT
AATTGTGGAGGGGAATTTTTCTACTGTAATTCAACAAAACTGTTTAATAGTACTTGG---------ATTC
AGACTAATGGTACTTGGACT------ACTGAAAGGTCAAATAGCACTGAAGAA------CATATCACACT
CCCATGCAGAATAAAACAAATTATAAACATGTGGCAGGAAGTAGGGAAAGCAATGTATGCCCCTCCCATC
AGCGGAAAAATTAGATGTTCATCAAATATTACAGGGCTGCTATTAACAAGAGATGGTGGT----------
--ACGAACAATACCAATACCAATGAGACCTTCAGACCTGGAGGAGGAGATATGAGGGACAATTGGAGAAG
TGAATTATATAAGTATAAAGTAGTAAGAATTGAACCATTAGGAATAGCACCCACCGAGGCAAAGAGAAGA
GTGGTGCAGAGAGAAAAAAGAGCAGTGGGATTATTAGGAGCTATGTTCCTTGGGTTCTTGGGAGCAGCAG
GAAGCACTATGGGCGCAGCGTCAGTGGCGCTGACGGTACAGGCCAGACAATTATTGTCTGGTATAGTGCA
ACAGCAGAACAATCTGCTGAGGGCTATTGAGGCGCAACAGCACCTGTTGCAACTCACAGTCTGGGGCATC
AAGCAGCTCCAGGCAAGAGTCCTGGCTGTGGAAAGATACCTAAGGGATCAACAGCTCCTGGGGATTTGGG
GTTGCTCTGGAAAAATCATCTGCACCACTGCCGTGCCTTGGAATGCTAGTTGGAGT---AATAAATCTAT
AGATGAGATTTGGAATAACATGACCTGGATGGAATGGGAAAAAGAAATTGACAATTACACAGGCTTAATA
TACAACTTACTTGAAAAATCGCAAAACCAACAAGAAAAGAATGAACAAGAATTATTGGCATTAGATAAAT
GGGCAAATTTGTGGAATTGGTTTGACATATCAAACTGGCTGTGGTATATAAAAATATTCATAATGATAGT
AGGAGGCTTGGTAGGTTTAAGAATAGTTTTTGCTGTACTTTCTATAGTGAATAGAGTTAGGCAGGGATAC
TCACCCTTGTCGTTCCAGACCCACCTCCCAGCCCCGAGGGGTCCCGACAGGCCCGAAGGAATCGAAGAAG
AAGGTGGAGAGAGAGACAGAGACAGATCCGTACGATTAGTGGATGGATTCTTAGCACTTATCTGGGAC--
----------CTGTGCCTCTTCAGCTACCTCCGCTTGAGAGACTTACTCTGGATT------------CTG
GGACTTCTGGGACACAGGGGGTGGGAAGCCCTCAAATATTGGTGGAATCTCCTACAGTATTGGAGTCAGG
AGATAAAGAATAGTGCTGTTAGCTTGCTCAACGCCACTGCCATAACAGTAGCTGAAGGGACAGATTGGGT
ACTAGAAGTATTACAAAGAGCTTGTAGAGCTATCCTCCACATACCTAGAAGAATAAGACAGGGCTTGGAA
AGGCTTTTGCTA
>AY357570 
ATGAGAGTGACGGGGATCAGGAAGAATTATCAGCACTTGTGGAGATGGGGCACCATGCTCCTGTGGAGAT
GGGGCACC---------ATGCTCCTTGGGATATTGATGATCTGTAGTGCT------GCAGGAAACTTGTG
GGTCACAGTCTATTATGGGGTACCTGTGTGGAAAGAAGCAACCACC---ACTCTATTTTGTGCATCAGAT
GCTAAAGCATATGATACAGAGGTACATAATGTTTGGGCCACACATGCCTGTGTACCCACAGACCCCAACC
CACAAGAAGTAGTATTGGGAAATGTGACAGAAAATTTTAACATGTGGAAAAATAACATGGTAGAACAGAT
GCATGAGGATATAATCAGTTTATGGGATCAAAGCCTAAAGCCATGTGTAAAATTAACCCCACTCTGTGTT
ACTTTAAATTGCACTGAT------------TATGTGAAGAATATTACCAAT-------------------
--AATGCTACCAGTACCAATAGTAGTTGGGGGGAACCG---ATGGAGAAAGGAGAAATAAAATTTTGCTC
TTTCAATATCACCACA------AGCATGAGAAGTAAGGTGCAGAAACAGCATGCACTTTTTTATAAACTT
GATGTAGTACCAATAGATAATGAT---------AGTAATAATAATGATAGTACTAATACCAACTATACCA
ACTATAGGTCGATAAGTTGTAACACCTCAAGAATTACACAGGCCTGTCCAAAGGTATCCTTTGAGCCAAT
TCCCATACATTATTGTGCCCCGGCTGGTTTTGCGATTCTAAAGTGTAATGATAAGAAGTTCAATGGAAAA
GGACCATGTACAAATGTCAGCACAGTACAGTGTACACATGGAATTAGGCCAGTAGTATCAACTCAACTGC
TATTAAATGGCAGTCTAGCAGAAGAAGAGGTAATAATTAGATCTGAAAATTTCACGAACAATGCTAAAAC
CATAATGGTACAGCTGAATGTATCTGTAGAAATTAATTGTACAAGACCCAACAACAATACAAGAAAAAGG
ATATCTATGGGACCAGGGAGAGTATATTATACAACAGGAGAGATAGTAGGAGACATAAGAAAAGCACATT
GTAACATTAGTAGAACACAATGGAATACCACTTTAAAACATATAGTTGAAAAATTAGGAAAACAATTTGA
G---AATAAAACAACAATAGTCTTTAATCATTCCTCAGGAGGGGACCCAGAAATTGTAATGCACAGTTTT
AATTGTGGAGGGGAATTTTTCTACTGTAATTCAACAAAACTGTTTAATAGTACTTGG---ATTCAG----
--ACTAATGGTACTTGGACT------ACTGAAAGGTCAAATAGCACTGAAGAA------CATATCACACT
CCCATGCAGAATAAAACAAATTATAAACATGTGGCAGGAAGTAGGGAAAGCAATGTATGCCCCTCCCATC
AGAGGAAAAATTAGATGTTCATCAAATATTACAGGGCTGCTATTAACAAGAGATGGTGGT----------
--ACGAACAATACCAATACCAATGAGACCTTCAGACCTGGAGGAGGAGATATGAGGGACAATTGGAGAAG
TGAATTATATAAATATAAAGTAGTAAGAATTGAACCATTAGGAATAGCACCCACCGAGGCAAAGAGAAGA
GTGGTGCAGAGAGAAAAAAGAGCAGTGGGATTATTAGGAGCTATGTTCCTTGGGTTCTTGGGAGCAGCAG
GAAGCACTATGGGCGCAGCGTCAGTGGCGCTGACGGTACAGGCCAGACAATTACTGTCTGGTATAGTGCA
ACAGCAGAACAATCTGCTGAGGGCTATTGAGGCGCAACAGCATCTGTTGCAACTCACAGTCTGGGGCATC
AAGCAGCTCCAGGCAAGAGTCCTGGCTGTGGAAAGATACCTAAGGGATCAACAGCTCCTAGGGATTTGGG
GTTGCTCTGGAAAGATCATTTGCACCACTGCTGTGCCTTGGAATGCTAGTTGGAGT---AATAAATCTAT
AGATGAAATTTGGAATAACATGGCCTGGATGGAATGGGAAAAAGAAATTGACAATTACACAGGC---ATA
TACAACTTACTTGAAAAATCGCAAAACCAACAAGAAAAGAATGAACAAGAATTATTGGCATTAGATAAAT
GGGCAAATTTGTGGAATTGGTTTGACATATCAAACTGGCTGTGGTATATAAAAATATTCATAATGATAGT
AGGAGGCTGGGTAGGTTTAAGAATAGTTTTTGCTGTACTTTCTATAGTGAATAGAGTTAGGCAGGGATAC
TCACCCTTGTCGTTCCAGACCCACCTCCCAGCCCCGAGGGGACCCGACAGGCCCGAAGGAATCGAAGAAG
AAGGTGGAGAGAGAGACAGAGACAGATCCGTACGATTAGTGGATGGATTCTTAGCACTTATCTGGGAC--
----------CTGTGCCTCTTCAGCTACCACCGCTTGAGAGACTTACTCTGGATT------------CTG
GGACTTCTGGGACACAGGGGGTGGGAAGCCCTCAAATATTGGTGGAATCTCCTACAGTATTGGATTCAGG
AACTAAAGACTAGTGCTATTAGCTTGCTCAACGCCACTGCCATAACAGTAGCTGAAGGGACAGATTGGAT
ACTAGAAGTATTACAAAGAGCTTGTAGAGCTATCCTCCACATACCTAGAAGAATAAGACAGGGCTTAGAA
AGGCTTTTGCTA
>AY357549 
ATGAGAGTGACGGGGATCAGGAAGAATTATCAGCAC------------------------TTGTGGAGAT
GGGGCACC---------ATGCTCCTTGGGATATTGATGATCTGTAGTGCT------GCAGGAAATTTGTG
GGTCACAGTCTATTATGGGGTACCTGTGTGGAAAGAAGCAACCACC---ACTCTATTTTGTGCATCAGAT
GCTAAAGCATATGATACAGAGGTACATAATGTTTGGGCCACACATGCCTGTGTACCCACAGACCCCAACC
CACAAGAAGTAGTATTGGGAAATGTGACAGAAAATTTTAACATGTGGAAAAATAACATGGTAGAACAGAT
GCATGAGGATATAATCAGTTTATGGGATCAAAGTCTAAAGCCATGTGTAAAATTAACCCCACTCTGTGTT
ACTTTAAATTGCACTGAT------------------AAGAATATTACCAAT-------------------
--AATGCTACCAGTACCAATAGTAGTTGGGGGGAACCG---ATGGAGAAAGGAGAAATAAAAAATTGCTC
TTTCAATATCACCACA------AGCATGAGAGATAAGGTGCAGAAACAATATGCACTTTTTTATAAACTT
GATGTAGTACCAATAGATAATGAT------------------------AGTAATAATACCAACTATACCA
ACTATAGGTTGATAAGTTGTAACACCTCAGTCATTACACAGGCTTGTCCAAAGGTATCCTTTGAGCCAAT
TCCCATACATTATTGTGCCCCGGCTGGTTTTGCGATTCTAAAGTGTAATGATAAGAAGTTCAATGGAACA
GGACCATGTACAAATGTCAGCACAGTACAATGTACACATGGAATTAGGCCAGTAGTATCAACTCAACTGC
TATTAAATGGCAGTCTAGCAGAAGAAGAGGTAATAATTAGATCTGAAAATTTCACGAACAATGCTAAAAC
CATAATAGTACAGCTGAATGTATCTGTAGAAATTAATTGTACAAGACCCAACAACAATACAAGAAAAAGG
ATATCTATGGGACCAGGGAGAGTACTTTATACAACAGGAGAGATAATAGGAGACATAAGAAAAGCACATT
GTAACATTAGTAGAGCACAATGGAATAACACTTTAAAACATATAGTTGAAAAATTAGGAAAACAATTTGG
AAATAATAAA------ACAATCTTTAATCATTCCTCAGGAGGGGACCCAGAAATTGTAATGCACAGTTTT
AATTGTGGAGGGGAATTTTTCTATTGTAATTCAACAAAACTGTTTAATAGTACCTGG---ACTAGGAATA
ATGGTACTTGGACTCGGAATGAT---ACTGAAAGGTCAAATAGCGCTGAAGAA------CATATCACACT
CCCATGCAGAATAAAACAAATTATAAACATGTGGCAGGAAGTAGGAAAAGCAATGTATGCCCCTCCCATC
AGAGGAAAAATTAGATGTTCATCAAATATTACAGGGCTGCTATTAACAAGAGATGGTGGT------GATG
GTAATAGCACGAACAATAACACTGAGATCTTCAGACCTGGAGGAGGAGATATGAGGGACAATTGGAGAAG
TGAATTATATAAATATAAAGTAGTAAGAATTGAACCATTAGGAGTAGCACCCACCGAGGCAAAGAGAAGA
GTGGTGCAGAGAGAAAAAAGAGCAGTGGGA---ATAGGAGCTGTGCTCCTTGGGTTCTTGGGAGCAGCAG
GAAGCACTATGGGCGCAGCGTCAGTGGCGCTGACGGTACAGGCCAAACAATTATTGTCTGGTATAGTGCA
ACAGCAGAACAATCTGCTGAGGGCTATTGAGGCGCAACAGCATCTGTTGCAACTCACAGTCTGGGGCATC
AAGCAGCTCCAGGCAAGAGTCCTGGCTGTGGAAAGATACCTAAGGGATCAACAGCTCCTGGGGATTTGGG
GTTGCTCTGGAAAGATCATTTGCACCACTGCTGTGCCTTGGAATGCTAGTTGGAGT---AATAAATCTAT
GGATGAGATTTGGAATAACATGACCTGGATGGAATGGGAAAAAGAAATTGACAATTACACAGGCTTAATA
TACAACTTACTTGAAAAATCGCAAAACCAACAAGAAAAGAATGAACAAGAATTATTGGCATTAGATAAAT
GGGCAAGTCTGTGGAATTGGTTTGACATATCAAACTGGCTGTGGTATATAAAAATATTCATAATGATAGT
AGGAAGCTTGGTAGGTTTAAGAATAGTTTTTGCTGTACTTTCTATAGTGAATAGAGTTAGGCAGGGATAC
TCACCCTTGTCGTTCCGGACCCGCCTCCCAGCCCCGAGGGGACCCGACAGGCCCGAAGGAATCGAAGAAG
AAGGTGGAGAG---GACAGAGACAGATCCGTACGATTAGTGGATGGATTCTTAGCACTT-----------
-ATGCGGAGCCTGTGCCTCTTCAGCTACCACCGCTTGAGGGACTTACTCTGGATT------------GTG
GAACTTCTGGGACGCAGGGGGTGGGAAGTCCTCAAATATAGGTGGAATCTCCTACAGTATTGGAGTCAGG
AACTAAAGAAGAGTGCTGTTAGCTTGCTCAACGCCACTGCCATAACAGTAGCTGAGGGGACAGATTGGGT
TCTAGAAGTATTACAAAGAGCTTGTAGAGCTATCCTCCACATACCTAGAAGAATAAGACAGGGCTTGGAA
AGGCTTTTGCTA
>AY357551 
ATGAGAGTGACGGGGATCAGAAAGAATTATCAGCACTTGTGGAGATGGGGCACCATGCTCCTGTGGAGAT
GGGGCACC---------ATGCTCCTTGGGATATTGATGATCTGTAGTGCT------GCAGGAAATTTGTG
GGTCACAGTCTATTATGGGGTACCTGTGTGGAAAGAAGCAACCACC---ACTCTATTTTGTGCATCAGAT
GCTAAAGCATATGATACAGAGGTACATAATGTTTGGGCCACACATGCCTGTGTACCCACAGACCCCAACC
CACAAGAAGTAGTATTGGGAAATGTGACAGAAAATTTTAACATGTGGAAAAATAACATGGTAGAACAGAT
GCATGAGGATATAATCAGTTTATGGGATCAAAGCCTAAAGCCATGTGTAAAATTAACCCCACTCTGTGTT
ACTTTAAATTGCACTGAT------------------AAGAATATTACCAAT-------------------
--AATGCTACCAGTACCAATAGTAGTTGGGGGGAACCG---ATGGAGAAAGGAGAAATAAAAAACTGCTC
TTTCAATATCACCACA------AGCATAAGGGATAAGGTGCAGAAGCAATATGCACTTTTTTATAAACTT
GATGTAGTACCAATAGATAATGAT------------------------AGTAATAATACCAACTATACCA
ACTATAGGTTGATAAGTTGTAACACCTCAGTCATTACACAGGCTTGTCCAAAGGTATCCTTTGAGCCAAT
TCCCATACATTATTGTGCCCCGGCTGGTTTTGCGATTCTAAAGTGTAATGATAAGAAGTTCAATGGAACA
GGACCATGTACAAATGTCAGCACAGTACAATGTACACATGGAATTAGGCCAGTAGTATCAACTCAACTGC
TATTAAATGGCAGTCTAGCAGAAGAAGAGGTAATAATTAGATCTGAAAATTTCACGAACAATGCTAAAAC
CATAATGGTACAGCTGAATGTATCTGTAGAAATTAATTGTACAAGACCCAACAACAATACAAGAAAAAGG
ATATCTATGGGACCAGGGAGAGTATTATATACAACAGGAGAGATAATAGGAGACATAAGAAAAGCACATT
GTAACATTAGTAGAGCACAATGGAATAACACTTTAAAACATATAGTTGAAAAATTAGGAAAACAATTTGG
AAATAATAAA---ACAATAGTCTTTAATCATTCCTCAGGAGGGGACCCAGAAATTGTAATGCACAGTTTT
AATTGTGGAGGGGAATTTTTCTACTGTAATTCAACAAAACTGTTTAATAGTACTTGG---ACTTGGAATA
ATGGTACTTGGACTCGGAATAAT---ACTGAAAGGTCAAATAGCACTGAAGAA------AAGATCACACT
CCCATGCAGAATAAAACAAATTATAAACATGTGGCAGGAAGTAGGAAAAGCAATGTATGCCCCTCCCATC
AGAGGAAAAATTAGATGTTCATCAAATATTACAGGGCTGCTATTAACTAGAGATGGTGGT----------
--------ACGAACAATACCAATGAGACCTTCAGACCTGGAGGAGGAGATATGAGGGACAATTGGAGAAG
TGAATTATATAAATATAAAGTAGTAAGAATTGAACCATTAGGAGTAGCACCCACCGAGGCAAAGAGAAGA
GTGGTGCAGAGAGAAAAAAGAGCAGTGGGA---ATAGGAGCTGTGCTCCTTGGGTTCTTGGGAGCAGCAG
GAAGCACTATGGGCGCAGCGTCAGTGACGCTGACGGTACAGGCCAGACAATTATTGTCTGGTATAGTGCA
ACAGCAGAACAATCTGCTGAGGGCTATTGAGGCGCAACAGCATCTGTTGCAACTCACAGTCTGGGGCATC
AAGCAGCTCCAGGCAAGAGTCCTGGCTGTGGAAAGATACCTAAGGGATCAACAGCTCCTGGGGATTTGGG
GTTGCTCTGGAAAGATCATTTGCACCACTGCTGTGCCTTGGAATGCTAGTTGGAGT---AATAAATCTAT
GGATGAGATTTGGAATAACATGACCTGGATGGAATGGGAAAAAGAAATTGACAATTACACAGGCTTAATA
TACAACTTACTTGAAAAATCGCAAAACCAACAAGAAAAGAATGAACAAGAATTATTGGCATTAGATAAAT
GGGCAAATTTGTGGAATTGGTTTGACATATCAAACTGCCTGTGGTATATAAAAATATTCATAATGATAGT
AGGAGGCTTGGTAGGTTTAAGAATAGTTTTTGCTGTACTTTCTATAGTGAATAGAGTTAGGCAGGGATAC
TCACCCTTGTCGTTCCAGACCCGCCTCCCAGCCCCGAGGGGACCCGACAGGCCCGAAGGAATCGAAGAAG
AAGGTGGAGAGAGAGACAGAGACAGATCCGTACGATTAGTGGATGGATTCTTAGCACTT-----------
-ATGCGGAGCCTGTGCCTCTTCAGCTACCACCGCTTGAGAGACTTACTCTGGATT------------GTG
GAACTTCTGGGACGCAGGGGGTGGGAAGCCCTCAAATATTGGTGGAATCTCCTACAGTATTGGATTCAGG
AACTAAAGAATAGTGCTGTTAGCTTGCTCAACGCCACAGCCGTAGCAGTAGCTGAGGGGACAGATAGAAT
TCTAGAAGTATTACAAAGAGCTTGTAGAGCTATCCTCCACATACCTAGAAGAATAAGACAGGGCTTGGAA
AGGCTTTTGCTA
>AY357550 
ATGAGAGTGACGGGGATCAGGAAGAATTATCAGCACTTGTGGAGATGGGGCACCATGCTCCTGTGGAGAT
GGGGCACC---------ATGCTCCTTGGGATATTGATGATCTGTAGTGCT------GCAGGAAATTTGTG
GGTCACAGTCTATTATGGGGTACCTGTGTGGAAAGAAGCAACCACC---ACTCTATTTTGTGCATCAGAT
GCTAAAGCATATGATACAGAGGTACATAATGTTTGGGCCACACATGCCTGTGTACCCACAGACCCCAACC
CACAAGAAGTAGTATTGGGAAATGTGACAGAAAATTTTAACATGTGGAAAAATAACATGGTAGGACAGAT
GCATGAGGATATAATCAGTTTATGGGATCAAAGCCTAAAGCCATGTGTAAAATTAACCCCACTCTGTGTT
ACTTTAAATTGCACTGAT------------------AAGAATATTACCAAT-------------------
--AATGCTACCAATACCAATAGTAGTTGGGGGGAACCG---ATGGAGAAAGGAGAAATAAAAAATTGCTC
TTTCAATATCACCACA------AGCATGAGAGATAAGGTGCAGAAACAATATGCACTTTTTTATAAACTT
GATGTAGTACCAATAGATAATGAT------------------------AGTAATAATACCAACTATACCA
ACTATAGGTTGATAAGTTGTAACACCTCAGTCATTACACAGGCTTGTCCAAAGGTATCCTTTGAGCCAAT
TCCCATACATTATTGTGCCCCGGCTGGTTTTGCGATTCTAAAGTGTAATGATAAGAAGTTCAATGGAACA
GGACCATGTACAAATGTCAGCACAGTACAATGTACACATGGAATTAGGCCAGTAGTATCAACTCAACTGC
TATTAAATGGCAGTCTAGCAGAAGAAGAGGTAATAATTAGATCTGAAAATTTCACGAACAATGCTAAAAC
CATAATGGTACAGCTGAATGTATCTGTAGAAATTAATTGTACAAGACCCAACAACAATACAAGAAAAAGG
ATATCTATGGGACCAGGGAGAGTATTATATACAACAGGAGAGATAATAGGAGACATAAGAAAAGCACATT
GTAACATTAGTAGAGCACAATGGAATAACACTTTAAAACATATAGTTGAAAAATTAGGAAAACAATTTGG
AAATAATAAA---ACAATAGTCTTTAATCATTCCTCAGGAGGGGACCCAGAAATTGAAATGCACAGTTTT
AATTGTGGAGGGGAATTTTTCTACTGTAATTCTACAAAACTGTTTAATAGTACTTGG---ACTTGGAATA
ATGGTACTTGGACTCGGAATAAT---ACTGAAAGGTCAAATAGCACTGAAGAA------AAGATCACACT
CCCATGCAGAATAAAACAAATTATAAACATGTGGCAGGAAGTAGGGAAAGCAATGTATGCCCCTCCCATC
AGAGGAAAAATTAGATGTTCATCAAATATTACAGGGCTGCCATTAACAAGAGATGGTGGT------GATG
GTAATAGCACGAACAATAACACTGAGATCTTCAGACCTGGAGGAGGAGATATGAGGGACAATTGGAGAAG
TGAATTATATAAATATAAAGTAGTAAGAATTGAACCATTAGGAGTAGCACCCACCGAGGCAAAGAGAAGA
GTGGTGCAGAGAGAAAAAAGAGCAGTGGGA---ATAGGAGCTATGTTCCTTGGGTTCTTGGGAGCAGCAG
GAAGCACTATGGGCGCAGCGTCAGTGACGCTGACGGTACAGGCCAGACTATTATTGTCTGGTATAGTGCA
ACAGCAGAACAATCTGCTGAGGGCTATTGAGGCGCAACAGCATCTGTTGCAACTCACAGTCTGGGGCATC
AAGCAGCTCCAGGCAAGAGTCCTGGCTGTGGAAAGATACCTAAGGGATCAACAGCTCCTGGGGATTTGGG
GTTGCTCTGGAAAGATCATCTGCACCACTGCTGTGCCTTGGAATGCTAGTTGGAGT---AATAAATCTAT
GGATGAGATTTGGAATAACATGACCTGGATGGAATGGGAAAAAGAAATTGACAATTACACAGGCTTAATA
TACAACTTACTTGAAAAATCGCAAAACCAACAAGAAAAGAATGAACAAGAATTATTGGCATTAGATAAAT
GGGCAAATTTGTGGAATTGGTTTGACATATCAAACTGGCTGTGGTATATAAAAATATCCATAATGATAGT
AGGAGGCTTGGTAGGTTTAAGAATAGTTTTTGCTGTACTTTCTATAGTGAATAGAGTTAGGCAGGGATAC
TCACCTTTGTCGTTCCAGACCCACCTCCCAGCCCCGAGGGGACCCGACAGGCCCGAAGGAATCGAAGAAG
AAGGTGGAGAGAGAGACAGAGACAGATCCGTACGATTAGTGGATGGATTCTTAGCACTT-----------
-TTGCGGAGCCTGTGCCTCTTCAGCTACCACCGCTTGAGAGACTTACTCTGGATT------------GTG
GAACTTCTGGGACGCAGGGGGTGGGAAGCCCTCAAATATTGGTGGAATCTCCTACAGTATTGGAGTCAGG
AACTAAAGAATAGTGCTGTTAGCTTGCTTAACGCCACAGCTATAGCAGTAGCTGAGGGGACAGATAGGAT
TCTAGAAGTATTACAAAGAGCTTGTAGAGCTATCCTCCACATACCTAGAAGAATAAGACAGGGCTTGGAA
AGGCTTTTGCTA
>AY357554 
ATGAGAGTGACGGGGATCAGGAAGAATTATCAGCACTTGTGGAGATGGGGCACCATGCTCCTATGGAGAT
GGGGCACC---------ATGCTCCTTGGGATATTGATGATCTGTAGTGCT------GCAGGAAATTTGTG
GGTCACAGTCTATTATGGGGTACCTGTGTGGAAAGAAGCAACCACC---ACTCTATTTTGTGCATCAGAT
GCTAAAGCATATGATACAGAGGTACATAATGTTTGGGCCACACATGCCTGTGTACCCACAGACCCCAACC
CACAAGAAGTAGTATTGGGAAATGTGACAGAAAATTTTAACATGTGGAAAAATAACATGGTAGAACAGAT
GCATGAGGATATAATCAGTTTATGGGATCAAAGCCTAAAGCCATGTGTAAAATTAACCCCACTCTGTGTT
ACTTTAAATTGCACTGAT------------------AAGAATATTACCAAT-------------------
--AATGCTACCAGTACCAATAGTAGTTGGGGGGAACCG---ATGGAGAAAGGAGAAATAAAAAACTGCTC
TTTTAATATCACCACA------AGCATAAGAGATAAGGTGCAGAAACAATATGCACTTTTTTATAAACTT
GATGTAGTACCAATAGATAATGAT------------------------AGTAATAATACCAACTATACCA
ACTATAGATTGATAAGTTGTAACACCTCAGTCATTACACAGGCCTGTCCAAAGGTATCCTTTGAGCCAAT
TCCCATACATTATTGTGCCCCGGCTGGTTTTGCGATTCTAAAGTGTAATGATAAGAAGTTCAATGGAATA
GGACCATGTACAAATGTCAGCACAGTACAATGTACACATGGAATTAGGCCAGTAGTGTCAACTCAACTGC
TGTTAAATGGCAGTCTAGCAGAAGAAGAGGTAATAATTAGATCTGAAAATTTCACGAACAATGCTAAAAC
CATAATGGTACAGCTGAATGTATCTGTAGAAATTAATTGTACAAGACCCAACAACAATACAAGAAAAAGG
ATATCTATGGGACCAGGGAGAGTATTATATACAACAGGAGAGATAATAGGAGACATAAGAAAAGCACATT
GTAACATTAGTAGAGCACAATGGAATAACACTTTAAAACATATAGTTGAAAAATTAGGAAAACAATTTGG
AAATAATAAA---ACAATAGCCTTTAATCATTCCTCAGGAGGGGACCCGGAAATTGTAATGCACAGTTTT
AATTGTGGAGGGGAATTTTTCTACTGTAATTCAACAAAACTGTTTAATAGTACTTGG---ACTAGGGATA
ATGATACTTGGACTCGGAATGAT---ACTGAAGGGTCAAATATCACTGAA---------ATTATCATACT
CCCATGCAGAATAAAACAAATTATAAACATGTGGCAGGAAGTAGGGAAAGCAATGTATGCCCCTCCCATC
AGAGGAAAAATTAGATGTTCATCAAATATTACAGGGCTGCTATTAACAAGAGATGGTGGT----------
-----AATGACACGAGCAGGATTGAGATCTTCAGACCTGGAGGAGGAGATATGAGGGACAATTGGAGAAG
TGAATTATATAAATATAAAGTAGTAAGAATTGAACCATTAGGAATAGCACCCACCGAGGCAAAGAGAAGA
GTGGTGCAGAGAGAAAAAAGAGCAGTGGGA---ATAGGAGCTATGTTCCTTGGGTTCTTGGGAGCAGCAG
GAAGCACTATGGGCGCAGCGTCAGTGACGCTGACGGTACAGGCCAGACAATTATTGTCTGGTATAGTGCA
ACAGCAGAACAATCTGCTGAGGGCTATTGAGGCGCAACAGCATCTGTTGCAACTCACAGTCTGGGGCATC
AAGCAGCTCCAGGCAAGAGTCCTGGCTGTGGAAAGATACCTAAGGGATCAACAGCTCCTGGGGATTTGGG
GTTGCTCTGGAAAGATCATTTGCACCACTGCTGTGCCTTGGAATGCTAGTTGGAGT---AATAAATCTAT
GGATGAGATTTGGAATAACATGACCTGGATGGAATGGGAAAAAGAAATTGACAATTACACAGGCTTAATA
TACAACTTACTTGAAAAATCGCAAAACCAACAAGAAAAGAATGAACAAGAATTATTGGCATTAGATAAAT
GGGCAAATTTGTGGAATTGGTTTGACATATCAAACTGGCTGTGGTATATAAAAATATTCATAATGATAGT
AGGAGGCCTGGTAGGTTTAAGAATAGTTTTTACTGTACTTTCTATAGTGAATAGAGTTAGGCAGGGATAC
TCACCCTTGTCGTTCCAGACCCGCCTCCCAGCCCCGAGGGGACCCGACAGGCCCGAAGGAATCGAAGAAG
AAGGTGGAGAGAGAGACAGAGACAGATCCGTACGATTAGTGGATGGATTCTTAGCA------------CC
TATGCGGAGCCTGTGCCTCTTCAGCTACCACCGCTTGAGAGACTTACTCTGGATT------------GTG
GAACTTCTGGGACGCAGGGGGTGGGAAGTCCTCAAATATTGGTGGAATCTCCTACAGTATTGGAGTCAGG
AACTAAAGAAGAGTGCTGTTAGCTTGCTCAACGCCACTGCCATAACAGTAGCTGAGGGGACAGATAGGGT
TATAGAAGTATTACAAAGAGCTTGTAGAGCTACCCTCCACATACCTAGAAGAATAAGACAGGGCTTGGAA
AGGCTTTTGCTA
>AY357557 
ATGAGAGTGACGGGGATCAGGAAGAATTATCAGCACTTGTGGAGATGGGGCACCATGCTCCTGTGGAGAT
GGGGCACC---------ATGCTCCTTGGGATATTGATGATCTGTAGTGCT------GCAGGAAACTTGTG
GGTCACAGTCTATTATGGGGTACCTGTGTGGAAAGAAGCAACCACC---ACTCTATCTTGTGCATCAGAT
GCTAAAGCACATGATACAGAGGTGCATAATGTTTGGGCCACACATGCCTGTGTACCCACAGACCCCAACC
CACAAGAAGTAGTATTGGGAAATGTGACAGAAAATTTTAACATGTGGAAAAATAACATGGTAGAACAGAT
GCATGAGGATATAATCAGTTTATGGGATCAAAGCCTAAAGCCATGTGTAAAATTAACCCCACTCTGTGTT
ACTTTAAATTGCACTGAT------------TATGTGAAGAATATTACCAAT-------------------
--AATGCTACCAATACCACTAATAGTTGGGGGGAACCG---ATGGAGAAAGGAGAAATAAAAAATTGCTC
TTTCAATATCACCACA------AGCATAAGA---AAGGTGCAGAAACAATATGCACTTTTTTATAAACTT
GATGTAGTACCAATAGATAATGAT---------AGTAATAATAATGATAGTACTAATACCAACTATACCA
ACTATAGGTTGATAAGTTGTAACACCTCAGTCATTACACAGGCCTGTCCAAAGGTATCCTTTGAGCCAAT
TCCCATACATTATTGTGCCCCGGCTGGTTTTGCGATTCTAAAGTGTAATGATAAGAAGTTCAATGGAACA
GGACCATGTACAAATGTCAGCACAGTACAATGTACACATGGAATTAGGCCAGTAGTATCAACTCAACTGC
TATTAAATGGCAGTCTAGCAGAAGAAGAGGTAATAATTAGATCTGAAAATTTCACGAACAATGCTAAAAC
CATAATGGTACAGCTGAATGTATCTGTAGAAATTAATTGTACAAGACCCAACAACAATACAAGAAAAAGG
ATATCTATGGGACCAGGGAGAGTATATTATACAACAGGAGAGATAGTAGGAGACATAAGAAAAGCACATT
GTAACATTAGTAGAACACAATGGAATAACACTTTAAAACATATAGTTGAAAAATTAGGAAAACAATTTGG
AAATAATAAA------ACAATCTTTAATCATTCCTCAGGAGGGGACCCAGAAATTGTAATGCACAGTTTT
AATTGTGGAGGGGAATTTTTCTACTGTAATTCAATAAAACTGTTTAATAGTATTTGG---ATTCAGAATG
GTACTAATTGGACTCGGAATGAT---ACTGAAAGGTCAAATATCACTGAAGAA------CATATCACACT
CCCATGCAGAATAAAACAAATTATAAACATGTGGCAGGAAGTAGGGAAAGCAATGTATGCCCCTCCCATC
AGAGGAAAAATTAGATGTTCATCAAATATTACAGGGCTGCTATTAACAAGAGATGGTGGT----------
--AATAATGACACGAGAGGGACTGAGATCTTCAGACCTGGAGGAGGAGATATGAGGGACAATTGGAGAAG
TGAATTATACAAATATAAAGTAGTAAGAATTGAACCATTAGGAGTAGCACCCACCGAGGCAAAGAGAAGA
GTGGTGCAGAGAGAAAAAAGAGCAGTA------ATAGGAGCTATGTTCCTTGGGTTCTTGGGAGCAGCAG
GAAGCACTATGGGCGCAGCGTCAGTGGCGCTGACGGTACAGGCCAGACAATTATTGTCTGGTATAGTGCA
ACAGCAGAACAATCTGCTGAGGGCTATTGAGGCGCAACAGCACCTGTTGCAACTCACAGTCTGGGGCATC
AAGCAGCTCCAGGCAAGAGTCCTGGCTGTGGAAAGATACCTAAGGGATCAACAGCTCCTGGGGATTTGGG
GTTGCTCTGGAAAAATCATCTGCACCACTGCTGTGCCTTGGAATGCTAGTTGGAGT---AATAAATCTAT
AGATGAGATTTGGAATAACATGACCTGGATGGAATGGGAAAAAGAAATTGACAATTACACAGACTTAATA
TACAACTTACTTGAAAAATCGCAAAACCAACAAGAAAAGAATGAACAAGAATTATTGGCACTAGATAAAT
GGGCAAATTTGTGGAATTGGTTTGACATATCAAACTGGCTGTGGTATATAAGAATATTCATAATGATAAT
AGGAGGCTTGGTAGGTTTAAGAATAGTTTTTGCTGTACTTTCTATAGTGAATAGAGTTAGGCAGGGATAC
TCACCCTTGTCGTTCCAGACCCACCTCCCAGCCCCGAGGGGACCCGACAGGCCCGAAGGAATCGAAGAAG
AAGGTGGAGAGAGAGACAGAGACAGATCCGTACGATTAGTGGATGGATTCTTAGCACTT-----------
-CTGCGGAGCCTGTGCCTCTTCAGCTACCACCGCTTGAGAGACTTACTCTGGATT------------GTG
GAACTTCTGGGACGCAGGGGGTGGGAAGCCCTCAAATATTGGTGGAATCTCCTACAGTATTGGATTCAGG
AACTAAAGAATAGTGCTGTTAGCTTGCTTAACGCCACAGCTGTAGCAGTAGCTGAGGGGACAGATAGGAT
TCTAGAAGTATTACAAAGAGCTTGTAGAGCTATCCTCCACATACCTAGAAGAATAAGACAGGGCTTGGAA
AGGCTTTTGCTA
>AY357558 
ATGAGAGTGACGGGGATCAGGAAGAATTATCAGCACTTGTGGAGATGGGGCACCATGCTCCTGTGGAGAT
GGGGCACC---------ATGCTCCTTGGGATATTGATGATCTGTAGTGCT------GCAGGAAATTTGTG
GGTCACAGTCTATTATGGGGTACCTGTGTGGAAAGAAGCAATCACC---ACTCTATTTTGTGCATCAGAT
GCTAAAGCATATGATACAGAGGTGCATAATGTTTGGGCCACACATGCCTGTGTACCCACAGACCCCAACC
CACAAGAAGTAGTATTGGGAAATGTGACAGAAAATTTTAACATGTGGAAAAATAACATGGTAGAACAGAT
GCATGAGGATATAATCAGTTTATGGGATCAAAGCCTAAAGCCATGTGTAAAATTAACCCCACTCTGTGTT
ACTTTAAATTGCACTGAT------------TATGTGAAGAATGCTACCAAT-------------------
--AATGCTACCAATACCACTAATAGTTGGGGGGAACCG---ATGGAGAAAGGAGAAATAAAAAATTGCTC
TTTCAATATCACCACA------AGCATGAGAGATAAGATGCAAAAACAATATGCACTTTTTTATAAACTT
GATGTAGTACCAATAGATAATAAT---------------------AGTAATAATAATACCAACTATACCA
ACTATAGGTTGATAAGTTGTAACACCTCAGTCATTACACAGGCCTGTCCAAAGGTATCCTTTGAGCCAAT
TCCCATACATTATTGTGCCCCGGCTGGTTTTGCGATTCTAAAGTGTAATGATAAGAAGTTCAATGGAACA
GGACCATGTACAAATGTCAGCACAGTACAATGTACACATGGAATTAGGCCAGTAGTATCAACTCAACTGC
TATTAAATGGCAGTCTAGCAGAAGAAGAGGTAATAATTAGATCTGAAAATTTCACGAACAATGCTAAAAC
CATAATGGTACAGCTGAATGTATCTGTAGAAATTAATTGTACAAGACCCAACAACAATACAAGAAAAAGG
ATATCTATGGGACCAGGGAGAGTATATTATACAACAGGAGAGATAGTAGGAGACATAAGAAAAGCACATT
GTAACATTAGTAGAACACAATGGAATAACACTTTAAAACATATAGTTAAAAAATTAGGAAAACAATTTGG
AACTAATAAA------ACAATCTTTAATCATTCCTCAGGAGGGGACCCAGAAATTGTAATGCACAGTTTT
AATTGTGGAGGGGAATTTTTCTACTGTAATTCAACAAAACTGTTTAATAGTACTTGG---ATTCAG----
--ATTAATGGTACTTGGACT------ACTGAAAGGTCAAATAGCACTGAAGAA------CATATCACACT
CCCATGCAGAATAAAACAAATTATAAACATGTGGCAGGAAGTAGGGAAAGCAATGTATGCCCCTCCCATC
AGAGGAAAAATTAGATGTTCATCAAATATTACAGGGCCGCTATTAACAAGAGATGGTGGT----------
--AATAATGACACGAGAGGGACTGAGATCTTCAGACCTGGAGGAGGAGATATGAGGGACAATTGGAGAAG
TGAATTATACAAATATAAAGTAGTAAGAATTGAACCATTAGGAATAGCACCCACCGAGGCAAAGAGAAGA
GTGGTGCAGAGAGAAAAAAGAGCAGCGGGA---ATAGGAGCTGTGTTCCTTGGGTTCTTGGGAGCAGCAG
GAAGCACTATGGGCGCAGCGTCAGTGGCGCTGACGGTACAGGCCAGACAATTATTGTCTGGTATAGTGCA
ACAGCAGAACAATCTGCTGAGGGCTATTGAGGCGCAACAGCACCTGTTGCAACTCACAGTCTGGGGCATC
AAGCAGCTCCAGGCAAGAGTCCTGGCTGTGGAAAGATACCTAAGGGATCAACAGCTCCTGGGGATTTGGG
GTTGCTCTGGAAAGATCATCTGCACCACTGCTGTGCCTTGGAATACTAGTTGGAGT---AATAAATCTAT
GGATGAGATTTGGAATAACATGACCTGGATGGAATGGGAAAGAGAAATTGACAATTACACAGGCTTAATA
TACAACTTACTTGAAAAATCGCAAAACCAACAAGAAAAGAATGAACAAGAATTATTGGCATTAGATAAAT
GGGCAAATTTGTGGAATTGGTTTGACATATCAAACTGGCTGTGGTATATAAAAATATTCATAATGATAGT
AGGAGGCTTGGTAGGTTTAAGAATAGTTTTTGCTGTACTTTCTATAGTGAATAGAGTTAGGCAGGGATAC
TCACCCTTGTCGTTCCAGACCCGCCTCCCAGCCCCGAGGGGACCCGACAGGCCCGAAGGAATCGAAGAAG
AAGGTGGAGAGAGAGACAGAGACAGATCCGTACGATTAGTGGATGGATTCTTAGCACTT-----------
-CTGCGGAGCCTGTGCCTCTTCAGCTACCACCGCTTGAGAGACTTACTCTGGATT------------GTG
GAACTTCTGGGACGCAGGGGGTGGGAAGCCCTCAAATATTGGTGGAATCTCCTACAGTATTGGATTCAGG
AACTAAAGAATAGTGCTATTAGCTTGCTCAACGCCACAGCCGTAGCAGTAGCTGAGGGGACAGATAGGGT
TCTAGAAGTATTACAAAGAGCTTGTAGAGCTATCCTCCACATACCTAGAAGAATAAGACAGGGCTTGGAA
AGGCTTTTGCTA
>AY357560 
ATGAGAGTGACGGGGATCAGGAAGAATTATCAGCACTTGTGGAGATGGGGCACCATGCTCCTGTGGAGAT
GGGGCACC---------ATGCTCCTTGGGATATTGATGATCTGTAGTGCT------GCAGGAAACTTGTG
GGTCACAGTCTATTATGGGGTACCTGTGTGGAAAGAAGCAACCACC---ACTCTATTTTGTGCAACAGAT
GCTAAAGCGTATGATACAGAGGTACATAATGTTTGGGCCACACATGCCTGTGTACCCACAGACCCCAACC
CACAAGAAGTAGTATTGGGAAATGTGACAGAAAATTTTAACATGTGGAAAAATAACATGGTAGAACAGAT
GCATGAGGATATAATCAGTTTATGGGATCAAAGCCTAAAGCCATGTGTAAAATTAACCCCACTCTGTGTT
ACTTTAAATTGCACTGAT------------TATGTGAAGAATATTACCAAT-------------------
--AATGCTACCAGTACCAATAGTAGTTGGGGGGAACCG---ATGGAGAAAGGAGAATTAAAAAATTGCTC
TTTCAATATCACCACA------AGCATGAGA---AAGGTGCAGAAACAATATGCACTTTTTTATAAACTT
GATGTAGTACCAATAGATAATGAT---------AGTAATAATAATGATAGTACTAATACCAACTATACCA
ACTATAGGTTGATAAGTTGTAACACCTCAGTCATTACACAGGCTTGTCCAAAGGTATCCTTTGAGCCAAT
TCCCATACATTATTGTGCCCCGGCTGGTTTTGCGATTCTAAAGTGTAATGATAAGAAGTTCGATGGAACA
GGACCATGTACAAATGTCAGCGCAGTACAATGTACACATGGAATTAGGCCAGTAGTATCAACTCAACTGC
TATTAAATGGCAGTCTAGCAGAAGAAGAGGTAATAATTAGATCTGAAAATTTCACGAACAATGCTAAAAC
CATAATGGTACAGCTGAATGTATCTGTAGAAATTAATTGTACAAGACCCAACAACAATACAAGAAAAAGG
ATATCTATGGGACCAGGGAGAGTATATTATACAACAGGAGAGATAGTAGGAGACATAAGAAAAGCACATT
GTAACATTAGTAGAACACAATGGAATAACACTTTAAAACATATAGTTGAAAAATTAGGAAAACAATTTGG
AACTAATAAA------ACAATCTTTAATCATTCCTCAGGAGGGGACCCAGAAATTGTAATGCACAGTTTT
AATTGTGGAGGGGAATTTTTCTACTGTAATTCAACAAAACTGTTTAATAGTACTTGG---ACTAGG----
--AATAATGATACTTGGACT------ACTGAAAGGTCAAATAGCACTGAAGAA------CATATCACACT
CCCATGCAGAATAAAACAAATTATAAACATGTGGCAGGAAGTAGGGAAAGCAATGTATGCCCCTCCCATC
AGAGGAAAAATTAGATGTTCATCAAATATTACAGGGCTGCTATTAACAAGAGATGGTGGT----------
--AATAATGACACGAGAGGGACTGAGATCTTCAGACCTGGAGGAGGAGATATGAGGGACAATTGGAGAAG
TGAATTATATAAATATAAAGTAGTAAGAATTGAACCATTAGGAATAGCACCCACCGAGGCAAAGAGAAGA
GTGGTGCAGAGAGAAAAAAGAGCAGTGGGATTAATAGGAGCTATGTTCCTTGGGTTCTTGGGAGCAGCAG
GAAGCACTATGGGCGCAGCGTCAGTGGCGCTGACGGTACAGGCCAGACAATTATTGTCTGGTATAGTGCA
ACAGCAGAACAATCTGCTGAGGGCTATTGAGGCGCAACAGCACCTGTTGCAACTCACAGTCTGGGGCATC
AAGCAGCTCCAGGCAAGAGTCCTGGCTGTGGAAAGATACCTAAGGGATCAACAGCTCCTGGGGATTTGGG
GTTGCTCCGGAAAGATCATCTGCACCACTGCTGTGCCTTGGAATGCTAGTTGGAGT---AATAGATCTAT
AGATGAGATTTGGAATAACATGACCTGGATGGAATGGGAAAAAGAAATTGACAATTACACAGGCTTAATA
TACAACTTACTTGAAAAATCGCAAAACCAACAAGAAAAGAATGAACAAGAATTATTGGCATTAGATAAAT
GGGCAAATTTGTGGAATTGGCTTGACATATCAAACTGGCTGTGGTATATAAAAATATTCATAATGATAGT
AGGAGGCTTGGTAGGTTTAAGAATAGTTTTTGCTGTACTTTCTATAGTGAATAGAGTTAGGCAGGGATAC
TCACCCTTGTCGTTCCAGACCCGCCTCCCAGCCCCGAGGGGACCCGACAGGCCCGAAGGAATCGAAGAAG
AAGGTGGAGAGAGAGACAGAGACAGATCCGTACGATTAGTGGATGGATTCTTAGCACTT-----------
-CTGCGGAGCCTGTGCCTCTTCAGCTACCACCGCTTGAGAGACTTACTCTGGATT------------GTG
GAACTTCTGGGACGCAGGGGGTGGGAAGTCCTCAAATATTGGTGGAATCTCCTACAGTATTGGATTCAGG
AACTAAAGAATAGTGCTATTAGCTTGCTCAACGCCACAGCCGTAGCAGTAGCTGAGGGGACAGATTGGGT
TCTAGAAGTAGTACAAAGAGCTTGTAGAGCTATCCTCCACATACCTAGAAGAATAAGACAGGGCTTGGAA
AGGCTTTTGCTA
>AY357565 
ATGAGAGTGACGGGGATCAGGAAGAATTATCAGCACTTGTGGAGATGGGGCACCATGCTCCTGTGGAGAT
GGGGCACC---------ATGCTCCTTGGGATATTGATGATCTGTAGTGCT------GCAGGAAATTTGTG
GGTCACAGTCTATTATGGGGTACCTGTGTGGAAAGAAGCAACCACC---ACTCTATTTTGTGCATCAGAT
GCTAAAGCATATGATACAGAGGTGCATAATGTTTGGGCCACACATGCCTGTGTACCCACAGACCCCAACC
CACAAGAAGTAGTATTGGGAAATGTGACAGAAAATTTTAACATGTGGAAAAATAACATGGTAGAACAGAT
GCATGAGGATATAATCAGTTTATGGGATCAAAGCCTAAAGCCATGTGTAAAATTAACCCCACTCTGTGTT
ACTTTAAATTGCACTGAT------------TATGTGGAGAATATTACCAAT-------------------
--AATGCTACCAGTACCAATAGTAGTTGGGGGGAACCG---ATGGAGAAAGGAGAAATAAAAAATTGCTC
TTTCAATATCACCACA------AGCATGAGA---AAGGTGCAGAAACAATATGCACTTTTTTATAAACTT
GATGTAGTACCAATAAATAATGAT---------AGTAATAATAATGATAGTACTAATACCAACTATACCA
ACTATAGGTTGATAAGTTGTAACACCTCAGTCATTACACAGGCCTGTCCAAAGGTATCCTTAGAGCCAAT
TCCCATACATTATTGTGCCCCGGCTGGTTTTGCGATTCTAAAGTGTAATGATAAGAAGTTCAATGGAACA
GGACCATGTACAAATGTCAGCACAGTACAATGTACACATGGAATTAGGCCAGTAGTATCAACTCAACTGC
TATTAAATGGCAGTCTAGCAGAAGAAGAGGTAATAATTAGATCTGAAAATTTCACGAACAATGCTAAAAC
CATAATGGTACAGCTGAATGTATCTGTAGAAATTAATTGTACAAGACCCAACAACAATACAAGAAAAAGG
ATATCTATGGGACCAGGGAGAGTATATTATACAACAGGAGAGATAGTAGGAGACGTAAGAAAAGCACATT
GTAACATTAGTAGAACACAATGGAATAACACTTTAAAACATATAGTTGAAAAATTAGGAAAACAATTTGG
AAATAATAAA------ACAATCTTTAATCATTCCTCAGGAGGGGACCCAGAAATTGTAATGCACAGTTTT
AATTGTGGAGGGGAATTTTTCTACTGTAATTCAACAAAACTGTTTAATAGTACTTGG---ATTCAGATTA
ATGGTACTTGGACTCGGAATGAT---ACTGAAAGGTCAAGTAGCACTGGAGAA------CATATCACACT
CCCATGCAGAATAAAACAAATTATAAACATGTGGCAGGAAGTAGGGAAAGCAATGTATGCCCCTCCCATC
AGAGGAAAAATTAGATGTTCATCAAATATTACAGGGCTGCTATTAACAAGAGATGGTGGT----------
--AATAATGACACGAGAGGGACTGAGATCTTCAGACCTGGGGGAGGAGATATGAGGGACAATTGGAGAAG
TGAATTATATAAATATAAAGTAGTAAGAATTGAACCATTAGGAGTAGCACCCACCGAGGCAAAGAGAAGA
GTGGTGCAGAGAGAAAAAAGAGCAGTA------ATAGGAGCTATGTTCCTTGGGTTCTTGGGAGCAGCGG
GAAGCACTATGGGCGCAGCGTCAGTGGCGCTGACGGTACAGGCCAGACAATTATTGTCTGGTATAGTGCA
ACAGCAGAACAATCTGCTGAGGGCTATTGAGGCGCAACAGCATCTGTTGCAACTCACAGTCTGGGGCATC
AAGCAGCTCCAGGCAAGAGTCCTGGCTGTGGAAAGATACCTAAGGGATCAACAGCTCCTGGGGATTTGGG
GTTGCTCTGGAAAGATCATCTGCACCACTGCTGTGCCTTGGAATGCTAGTTGGAGT---AATAGATCTAT
AGATGAGATTTGGAATAACATGACCTGGATGGAATGGGAAAAAGAAATTGACAATTACACAGACTTAATA
TACAACTTACTTGAAAAATCGCAAAACCAACAAGAAAAGAATGAACAAGAATTATTGGCATTAGATAAAT
GGGCAAATTTGTGGAATTGGTTTGACATATCAAACTGGCTGTGGTATATAAAAATATTCATAATGATAGT
AGGAGGCTTGGTAGGTTTAAGAATAGTTTTTGCTGTACTTTCTATAGTGAATAGAGTTAGGCAGGGATAC
TCACCCTTGTCGTTCCAGACCCGCCTCCCAGCCCCGAGGGGACCCGACAGGCCCGAAGGAATCGAAGAAG
AAGGTGGAGAGAGAGACAGAGACAGATCCGTACGATTAGTGGATGGATTCTTAGCACTT-----------
-CTGCGGAGCCTGTGCCTCTTCAGCTACCACCGCTTGAGAGACTTACTCTGGATT------------GTG
GAACTTCTGGGACGCAGGGGGTGGGAAGCCCTCAAATACTGGTGGAATCTCCTACAGTATTGGAGTCAGG
AGATAAAGAATAGTGCTGTTAGCTTGCTCAACGCCACAGCAATAGCAGTAGCTGAGGGGACAGATTGGGT
TCTAGAAGTATTACAAAGAGCTTTTAGAGCTATCCTCCACATACCTAGAAGAATAAGACAGGGCTTAGAA
AGGCTTTTGCTA
>AY357567 
ATGAGAGTGACGGGGATCAGGAAGAATTATCAGCACTTGTGGAGATGGGGCACCATGCTCCTGTGGAGAT
GGGGCACC---------ATGCTCCTTGGGATATTGATGATCTGTAGTGCT------GCAGGAAATTTGTG
GGTCACAGTCTATTATGGGGTACCTGTGTGGAAAGAAGCAACCACC---ACTCTATTTTGTGCATCAGAT
GCTAAAGCATATGATACAGAGGTACATAATGTTTGGGCCACACATGCCTGTGTACCCACAGACCCCAACC
CACAAGAAGTAGTATTGGGAAATGTGACAGAAAATTTTAACATGTGGAAAAATAACATGGTAGAACAGAT
GCATGAGGATATAATCAGTTTATGGGATCAAAGCCTAAAGCCATGTGTAAAATTAACCCCACTCTGTGTT
ACTTTAAATTGCACTGAT------------TATGTGAAGAATGCTACCAAT-------------------
--AATGCTACCAATACCACTAATAGTTGGGGGGAACCG---ATGGAGAAAGGAGAAATAAAAAACTGCTC
TTTCAATATCACCACA------AGCATGAGA---AAGGTGCAGAAACAATATGCACTTTTTTATAAACTT
GATGTAGTACCAATAGATAATGAT---------AGTAATAATAATGATAGTACTAATACCAACTATACCA
ACTATAGGTTGATAAGTTGTAACACCTCAGTCATTACACAGGCTTGTCCAAAGGTATCCTTTGAGCCAAT
TCCCATACATTATTGTGCCCCGGCTGGTTTTGCGATTCTAAAGTGTAATGATAAGAAGTTCAATGGAACA
GGACCATGTACAAATGTCAGCACAGTACAATGTACACATGGAGTTAGGCCAGTAGTATCAACTCAACTGC
TATTAAAAGGCAGTCTAGCAGAAGAAGAGGTAATAATTAGATCTGAAAATTTCACGAACAATGCTAAAAC
CATAATGGTACAGCTGAATGTATCTGTAGAAATTAATTGTACAAGACCCAACAACAATACAAGAAAAAGG
ATATCTATGGGACCAGGGAGAGTATATTATACAACAGGAGAGATAGTAGGAGACATAAGAAAAGCACATT
GTAACATTAGTAGAACACAATGGAATAACACTTTAAAACATATAGTTGAAAAATTAGGAAAACAATTTGG
AAATAATAAA------ACAATCTTTAATCATTCCTCAGGAGGGGACCCAGAAATTGTAATGCACAGTTTT
AATTGTGGAGGGGAATTTTTCTACTGTAATTCAACAAAACTGTTTAATAGTACTTGG---ATTCAGATTA
ATGGTACTTGGACTCGGAATGAT---ACTGAAAGGTCAAATAGCACTGAAGAA------AAGATCACACT
CCCATGCAGAATAAAACAAATTATAAACATGTGGCAGGAAGTAGGGAAAGCAATGTATGCCCCTCCCATC
AGAGGAAAAATTAGATGTTCATCAAATATTACAGGGTTGCTATTAACAAGAGATGGTGGT----------
--AATAATGACACGAGAGGGACTGAGATCTTCAGACCTGGAGGAGGAGATATGAGGGACAATTGGAGAAG
TGAATTATATAAATATAAAGTAGTAAGAATTGAACCATTAGGAATAGCACCCACCGAGGCAAAGAGAAGA
GTGGTGCAGAGAGAAAAAAGAGCAGTGGGATTATTAGGAGCTATGTTCCTTGGGTTCTTGGGAGCAGCAG
GAAGCACTATGGGCGCAGCGTCAGTGGCGCTGACGGTACAGGCCAGACAATTATTGTCTGGTATAGTGCA
ACAGCAGAACAATCTGCTGAGGGCTATTGAGGCGCAACAGCATCTGTTGCAACTCACAGTCTGGGGCATC
AAGCAGCTCCAGGCAAGAGTCCTGGCTGTGGAAAGATACCTAAGGGATCAACAGCTCCTAGGGATTTGGG
GTTGCTCTGGAAAGATCATTTGCACCACTGCTGTGCCTTGGAGTGCTAGTTGGAGT---AATAAATCTAT
GGATGAGATTTGGAATAACATGACCTGGATGGAATGGGAAAAAGAAATTGACAATTACACAGACTTAATA
TACAACTTACTTGAAAAATCGCAAAACCAACAAGAAAAGAATGAACAAGAATTATTGGCATTAGATAAAT
GGGCAAATTTGTGGAATTGGTTTGACATATCAAACTGGCTGTGGTATATAAAAATATTCATAATGATAGT
AGGAGGCTTGGTAGGTTTAAGAATAGTTTTTGCTGTACTTTCTATAGTGAATAGAGTTAGGCAGGGATAC
TCACCCTTGTCGTTCCAGACCCACCTCCCAGCCCCGAGGGGACCCGACAGGCCCGAAGGAATCGAAGAAG
AAGGTGGAGAG---GACAGAGACAGATCCGTACGATTAGTGGATGGATTCTTAGCACTT-----------
-CTGCGGAGCCTGTGCCTCTTCAGCTACCACCGCTTGAGAGACTTACTCTGGATT------------GTG
GAACTTCTGGGACACAGGGGGTGGGAAGTCCTCAAATACTGGTGGAATCTCCTACAGTATTGGAGTCAGG
AGATAAAGAATAGTGCTGTTAGCTTGCTCAACGCCACAGCAATAGCAGTAGCTGAGGGGACAGATTGGGT
TCTAGAAGTATTACAAAGAGCTTTTAGAGCTATCCTCCACATACCTAGAAGAATAAGACAGGGCTTAGAA
AGGCTTTTGCTA
>AY357566 
ATGAGAGTGACGGGGATCAGGAAGAATTATCAGCACTTGTGGAGATGGGGCACCATGCTCCTGTGGAGAT
GGGGCACC---------ATGCTCCTTGGGATATTGATGATCTGTAGTGCT------GCAGGAAACTTGTG
GGTCACAGTCTATTATGGGGTACCTGTGTGGAAGGAAGCAACCACC---ACTCTATTTTGTGCATCAGAT
GCTAAAGCATATGATACAGAGGTGCATAATGTTTGGGCCACACATGCCTGTGTACCCACAGACCCCAACC
CACAAGAAGTAGTATTGGGAAATGTGACAGAAAATTTTAACATGTGGAAAAATAACATGGTAGAACAGAT
GCATGAGGATATAATCAGTTTATGGGATCAAAGCCTAAAGCCATGTGTAAAATTAACCCCACTCTGTGTT
ACTTTAAATTGCACTGAT------------TATGTGAAGAATGCTACCAAT-------------------
--AATGCTACCAATACCACTAATAGTTGGGGGGAACCG---ATGGAGAAAGGAGAAATAAAAAACTGCTC
TTTCAATATCACCACA------AGCATGAGAGATAAGGTGCAGAAACAATATGCACTTTTTTATAAACTT
GATGTAGTACCAATAGATAATGAT---------AGTAATAATAATGATAGTAATAATAACAACTATACCA
ACTATAGGTTGATAAGTTGTAACACTTCAGTCATTACACAGGCCTGTCCAAAGGTATCCTTTGAGCCAAT
TCCCATACATTATTGTGCCCCGGCTGGTTTTGCGATTCTAAAGTGTAATGATAAGAAGTTCAATGGAACA
GGACCATGTACAAATGTCAGCACAGTACAATGTACACATGGAATTAGGCCAGTAGTATCAACTCAACTGC
TATTAAATGGCAGTCTAGCAGAAGAAGAGGTAATAATTAGATCTGAAAATTTCACGAACAATGCTAAAAC
CATAATGGTACAGCTGAATGTATCTGTAGAAATTAATTGTACAAGACCCAACAACAATACAAGAAAAAGG
ATAACTATGGGACCAGGGAGAGTATATTATACAACAGGAGAGATAGTAGGAGACATAAGAAAAGCACATT
GTAACATTAGTAGAACACAATGGAATAACACTTTAAAACATATAGTTGAAAAATTAGGAAAACAATTTGG
AAATAATAAA------ACAATCTTTAATCATTCCTCAGGAGGGGACCCAGAAATTGTAATGCACAGTTTT
AATTGTGGAGGGGAATTTTTCTACTGTAATTCAACAAAACTGTTTAATAGTACTTGG---------ACTA
GGAATAATGATACTTGGACT------ACTGAAAGGTCAAATAGCACTGAAGAA------CATATCACACT
CCCATGCAGAATAAAACAAATTATAAACATGTGGCAGGAAGTAGGGAAAGCAGTGTATGCCCCTCCCATC
AGAGGAAAAATTAGATGTTCATCAAATATTACAGGGCTGCTATTAACAAGAGATGGTGGT----------
--AATAATGACACGAGAGGGACTGAGATCTTCAGACCTGGAGGAGGAGATATGAGGGACAATTGGAGAAG
TGAATTATATAAATATAAAGTAGTAAGAATTGAACCATTAGGAATAGCACCCACCGAGGCAAAGAGAAGA
GTGGTGCAGAGAGAAAAAAGAGCAGTGGGATTATTAGGAGCTATGTTCCTTGGGTTCTTGGGAGCAGCAG
GAAGCACTATGGGCGCAGCGTCAGTGGCGCTGACGGTACAGGCCAGACAATTATTGTCTGGTATAGTGCA
ACAGCAGAACAATCTGCTGAGGGCTATTGTGGCGCAACAGCACCTGTTGCAACTCACAGTCTGGGGCATA
AAGCAGCTCCAGGCAAGAGTCCTGGCTGTGGAAAGATACCTAAGGGATCAACAGCTCCTAGGGATTTGGG
GTTGCTCTGGAAAGATCATCTGCACCACTGCTGTGCCTTGGAATGCTAGTTGGAGT---AATAGATCTAT
AGATGAGATTTGGAATAACATGACCTGGATGGAATGGGAAAAAGAAATTGACAATTACACAGACTTAATA
TACAACTTACTTGAAAAATCGCAAAACCAACAAGAAAAGAATGAACAAGAATTATTGGCATTAGATAAAT
GGGCAAATTTGTGGAATTGGTTTGACATATCAAACTGGCTGTGGTATATAAAAATATTCATAATGATAGT
AGGAGGCTTGGTAGGTTTAAGAATAGTTTTTGCTGTACTTTCTATAGTGAATAGAGTTAGGCAGGGATAC
TCACCCTTGTCGTTCCAGACCCGCCTCCCAGCCCCGAGGGGACCCGACAGGCCCGAAGGAATCGAAGAAG
AAGGTGGAGAGAGAGACAGAGACAGATCCGTACGATTAGTGGATGGATTCTTAGCACTT-----------
-CTGCGGAGCCTGTGCCTCTTCAGCTACCACCGCTTGAGAGACTTACTCTGGATT------------GTG
GAACTTCTGGGACGCAGGGGGTGGGAAGCCCTCAAATACTGGTGGAATCTCCTACAGTATTGGAGTCAGG
AGATAAAGAATAGTGCTGTTAGCTTGCTCAACGCCACAGCAATAGCAGTAGCTGAGGGGACAGATTGGGT
TCTAGAAGTATTACAAAGAGCTTTTAGAGCTATCCTCCACATACCTAGAAGAATAAGACAGGGCTTAGAA
AGGCTTTTGCTA
>AY357564 
ATGAGAGTGACGGGGATCAGGAAGAATTATCAGCACTTGTGGAGATGGGGCACCATGCTCCTGTGGAGAT
GGGGCACC---------ATGCTCCTTGGGATATTGATGATCTGTGGTGCT------GCAGGAAATTTGTG
GGTCACAGTCTATTATGGGGTACCTGTGTGGAAAGAAGCAACCACC---ACTCTATTTTGTGCATCAGAT
GCTAAAGCATATGATACAGAGGTGCATAATGTTTGGGCCACACATGCCTGTGTACCCACAGACCCCAACC
CACAAGAAGTAGTATTGGGAAATGTGACAGAAAATTTTAACATGTGGAAAAATAACATGGTAGAACAGAT
GCATGAGGATATAATCAGTTTATGGGATCAAAGCCTAAAGCCATGTGTAAAATTAACCCCACTCTGTGTT
ACTTTAAATTGCACTGAT------------TATGTGAAGAATGCTACCAAT-------------------
--AATGCTACCAATACCACTAATAGTTGGGGGGAACCG---ATGGAGAAAGGAGAAATAAAAAACTGCTC
TTTCAATATCACCACA------AGCATGAGA---AAGGTGCAGAAACAATATGCACTTTTTTATAAACTT
GATGTAGTACCAATAGATAATGAT---------AGTAATAATAATGATAGTACTAATACCAACTATACCA
ACTATAGGTTGATAAGTTGTAACACCTCAGTCATTACACAGGCTTGTCCAAAGGTATCCTTTGAGCCAAT
TCCCATACATTATTGTGCCCCGGCTGGTTTTGCGATTCTAAAGTGTAATGATAAGAAGTTCAATGGAACA
GGACCATGTACAAATGTCAGCACAGTACAATGTACACATGGAATTAGGCCAGTAGTATCAACTCAACTGC
TATTAAATGGCAGTCTAGCAGAAGAAGAGGTAATAATTAGATCTGAAAATTTCACGAACAATGCTAAAAC
CATAATGGTACAGCTGAATGTATCTGTAGAAATTAATTGTACAAGACCCAACAACAATACAAGAAAAAGG
ATATCTATGGGACCAGGGAGAGTATATTATACAACAGGAGAGATAGTAGGAGACATAAGAAAAGCACATT
GTAACATTAGTAGAGCACAATGGAATAACACTTTAAAACATATAGTTGAGAAATTAGGAAAACAATTTGG
AACTAATAAA------ACAATCTTTAATCGTTCCTCAGGAGGGGACCCAGAAATTGTAATGCACAGTTTT
AATTGTGGAGGGGAATTTTTCTACTGTAATTCAACAAAACTGTTTAATAGTACTTGG---------ACTA
GGAATAATGATACTTGGACT------ACTGAAAGGTCAAATAGCACTGAAGAA------CATATCACACT
CCCATGCAGAATAAAACAAATTATAAACATGTGGCAGGAAGTAGGGAAAGCAATGTATGCCCCTCCCATC
AGAGGAAAAATTAGATGTTCATCAGATATTACAGGGCTGCTATTAACAAGAGATGGTGGT----------
--AATAATGACACGAGAGGGACTGAGATCTTCAGACCTGGAGGAGGAGATATGAGGGACAATTGGAGAAG
TGAATTATATAAATATAAAGTAGTAAGAATTGAACCATTAGGAGTAGCACCCACCGAGGCAAAGAGAAGA
GTGGTGCAGAGAGAAAAAAGAGCAGTGGGATTATTAGGAGCTATGTTCCTTGGGTTCTTGGGAGCAGCAG
GAAGCACTATGGGCGCAGCGTCAGTGGCGCTGACGGTACAGGCCAGACAATTATTGTCTGGTATAGTGCA
ACAGCAGAACAATCTGCTGAGGGCTATTGAGGCGCAACAGCACCTGTTGCAACTCACAGTCTGGGGCATC
AAGCAGTTCCAGGCAAGAGTCCTGGCTGTGGAAAGATACCTAAGGGATCAACAGCTCCTGGGGATTTGGG
GTTGCTCTGGAAAAATCATCTGCACCACTGCTGTGCCTTGGAATGCTAGTTGGAGT---AATAAATCTAT
GGATGAGATTTGGAATAACATGACCTGGATGGAATGGGAAAAAGAAATTGACAATTACACAGACTTAATA
TACAACTTACTTGAAAAATCGCAAAACCAACAAGAAAAGAATGAACAAGAATTATTGGCATTAGATAAAT
GGGCAAATTTGTGGAATTGGTTTGACATATCAAACTGGCTGTGGTATATAAAAATATTCATAATGATAGT
AGGAGGCTTGGTAGGTTTAAGAATAGTTTTTGCTGTACTTTCTATAGTGAATAGAGTTAGGCAGGGATAC
TCACCCTTGTCGTTCCAGACCCACCTCCCAGCCCCGAGGGGACCCGACAGGCCCGAAGGAATCGAGGAAG
AGGGTGGAGAGAGAGACAGAGACAGATCCGTACGATTAGTGGATGGATTCTTAGCACTT-----------
-CTGCGGAGCCTGTGCCTCTTCAGCTACCACCGCTTGAGAGACTTACTCTGGATT------------GTG
GAACTTCTGGGACGCAGGGGGTGGGAAGCCCTCAAATACTGGTGGAATCTCCTACAGTATTGGAGTCAGG
AGATAAAGAATAGTGCTGTTAGCTTGCTCAACGCCACAGCAATAGCAGTAGCTGAGGGGACAGATTGGGT
TCTAGAAGTATTACAAAGAGCTTTTAGAGCTATCCTCCACATACCTAGAAGAATAAGACAGGGCTTAGAA
AGGCTTTTGCTA
>AY357561 
ATGAGAGTGACGGGGATCAGGAAGAATTATCAGCACTTGTGGAGATGGGGCACCATGCTCCTGTGGAGAT
GGGGCACC---------ATGCTCCTTGGGATATTGATGATTTGTAGTGCT------GCAGGAAACTTGTG
GGTCACAGTCTATTATGGGGTACCTGTGTGGAAAGAAGCAACCACC---ACTCTATTTTGTGCATCAGAT
GCTAAAGCATATGATACAGAGGTGCATAATGTTTGGGCCACACATGCCTGTGTACCCACAGACCCCAACC
CACAAGAAGTAGTATTGGGAAATGTGACAGAAAATTTTAACATGTGGAAAAATAACATGGTAGAACAGAT
GCATGAGGATATAATCAGTTTATGGGATCAAAGCCTAAAGCCATGTGTAAAATTAACCCCACTCTGTGTT
ACTTTAAATTGCACTGAT------------TATGTGAAGAATATTACCAAT-------------------
--AATGCTACCAGTACCAATAGTAGTTGGGGGGAACCG---ATGGAGAAAGGAGAAATAAAAAATTGCTC
TTTCAATATCACCACA------AGCATGAGAGATAAGGTGCAGAAACAATATGCACTTTTTTATAAACTT
GATGTAGTACCAATAGATAATGAT---------------------AGTAATAATATTACCAACTATACCA
ACTATAGGTTGATAAGTTGTAACACCTCAGTCATTACACAGGCCTGTCCAAAGGTATCCTTTGAACCAAT
TCCCATACATTATTGTGCCCCGGCTGGTTTTGCGATTCTAAAGTGTAATGATAAGAAGTTCAATGGAACA
GGACCATGTACAAATGTCAGCACAGTACAATGTACACATGGAATTAGGCCAGTAGTATCAACTCAACTGC
TATTAAATGGCAGTCTAGCAGAAGAAGAGGTAATAATTAGATCTGAAAATTTCACGAAAAATGCTAAAAC
CATAATGGTACAGCTGAATGTATCTGTAGAAATTAATTGTACAAGACCCAACAACAATACAAGAAAAAGG
ATAACTATGGGACCAGGGAGAGTATATTATACAACAGGAGAGATAGTAGGAGACATAAGAAAAGCACATT
GTAACATTAGTAGAACACAATGGAATAACACTTTAAAACATATAGTTGAAAAATTAGGAAAACAATTTGG
AAATAATAAA------ACAATCTTTAATCATTCCTCAGGAGGGGACCCAGAAATTGTAATGCACAGTTTT
AATTGTGGAGGGGAATTCTTCTACTGTAATTCAACAAAACTGTTTAATAGTACTTGG---------ACTA
GGAATAATGATACTTGGACT------ACTGAAAGGTCAAATAGCACTGAAGAA------CATATCACACT
CCCATGCAGAATAAAACAAATTATAAACATGTGGCAGGAAGTAGGGAAAGCAATGTATGCCCCTCCCATC
AGAGGAAAAATTAGATGTTCATCAAATATTACAGGGTTGCTATTAACAAGAGATGGTGGT----------
--AATAATGACACGAGCGAGACTGAGATCTTCAGACCTGGAGGAGGAGATATGAGGGACAATTGGAGAAG
TGAATTATATAAATATAAAGTAGTAAGAATTGAACCATTAGGAATAGCACCCACCGAGGCAAAGAGAAGA
GTGGTGCAGAGAGAAAAAAGAGCAGTGGGATTATTAGGAGCTATGTTCCTTGGGTTCTTGGGAGCAGCAG
GAAGCACTATGGGCGCAGCGTCAGTGGCGCTGACGGTACAGGCCAGACAATTATTGTCTGGTATAGTGCA
ACAGCAGAACAATCTGCTGAGGGCTATTGAGGCGCAACAGCACCTGTTGCAACTCACAGTCTGGGGCATC
AAGCAGCTCCAGGCAAGAGTCCTGGCTGTGGAAAGATACCTAAGGGATCAACAGCTCCTGGGGATTTGGG
GTTGCTCTGGAAAAATCATCTGCACCACTGCTGTGCCTTGGAATACTAGTTGGAGT---AATAAATCTAT
GGGTGAGATTTGGAATAACATGACCTGGATGGAACGGGAAAGAGAAATTGACAATTACACAGGCTTAATA
TACAACTTACTTGAA---TCGCAAAACCAACAAGAAAAGAATGAACAAGAATTATTGGCATTAGATAAAT
GGGCAAATTTGTGGAATTGGTTTGACATATCAAACTGGCTGTGGTATATAAAAATATTCATAATGATAGT
AGGAGGCTTGGTAGGTTTAAGAATAGTTTTTGCTGTACTTTCTATAGTGAATAGAGTTAGGCAGGGATAC
TCACCTTTGTCGTTCCAGACCCACCTCCCAGCCCCGAGGGGACCCGACAGGCCCGAAGGAATCGAAGAAG
AAGGTGGAGAGAGAGACAGAGACAGATCCGTACGATTAGTGGATGGATTCTTAGCACTT-----------
-CTGCGGAGCCTGTGCCTCTTCAACTACCACCGCTTGAGAGACTTACTCTGGATT------------GTG
GAACTTCTGGGACGCAGGGGGTGGGAAGCCCTCAAATATTGGTGGAATCTCCTACAGTATTGGAGTCAGG
AACTAAAGAATAGTGCTGTTAGCTTGCTCAACGCCACAGCTGTAGCAGTAGCTGAGGGGACAGATAGGGT
TCTAGAAGTAGTACAAAGAGCTTGTAGAGCTATCCTCCACATACCTAGAAGAATAAGACAGGGCTTGGAA
AGGCTTTTGCTA
>AY357562 
ATGAGAGTGACGGGGATCAGGAAGAATTATCAGCACTTGTGGAGATGGGGCACCATGCTCCTGTGGAGAT
GGGGCACC---------ATGCTCCTTGGGATATTGATGATCTGTAGTGCT------GCAGGAAATTTGTG
GGTCACAGTCTATTATGGGGTACCTGTGTGGAAAGAAGCAACCACC---ACTCTATTTTGTGCATCAGAT
GCTAAAGCATATGATACAGAGGTGCATAATGTTTGGGCCACACATGCCTGTGTACCCACAGACCCCAACC
CACAAGAAGTAGTATTGGGAAATGTGACAGAAAATTTTAACATGTGGAAAAATAACATGGTAGAACAGAT
GCATGAGGATATAATCAGTTTATGGGATCAAAGCCTAAAGCCATGTGTAAAATTAACCCCACTCTGTGTT
ACTTTAAATTGCACTGAT------------TATGTGAAGAATATTACCAAT-------------------
--AATGCTACCAGTACCAATAGTAGTTGGGGGGAACCG---ATGGAGAAAGGAGAAATAAAAAGTTGCTC
TTTCAATATCACCACA------AGCATGAGA---AAGGTGCAGAAACAATATGCACTTTTTTATAAACTT
GATGTAGTACCAATAGATAATGAT---------AGTAATAATAATGATAGTACTAATACCAACTATACCA
ACTATAGGTTGATAAGTTGTAACACCTCAGTCATTACACAGGCCTGTCCAAAGGTATCCTTTGAGCCAAT
TCCCATACATTATTGTGCCCCGGCTGGTTTTGCGATTCTAAAGTGTAATGATAAGAAGTTCAATGGAACA
GGACCATGTACAAATGTCAGCACAGTACAATGTACACATGGAATTAGGCCAGTAGTATCAACTCAACTGC
TATTAAATGGCAGTCTAGCAGAAGAAGAGGTAATAATTAGATCTGAAAATTTCACGAACAATGCTAAAAC
CATAATGGTACAGCTGAATGTATCTGTAGAAATTAATTGTACAAGACCCAACAACAATACAAGAAAAAGG
ATATCTATGGGACCAGGGAGAGTATATTATACAACAGGAGAGATAGTAGGAGATGTAAGAAAAGCACATT
GTAACATTAGTAGAACACAATGGAATAACACTTTAAAACATATAGTTGAAAAATTAGGAAAACAATTTGG
AAATAATAAA------ACAATCTTTAATCATTCCTCAGGAGGGGACCCAGAAATTGTAATGCACAGTTTT
AATTGTGGAGGGGAATTCTTCTACTGTAATTCAACAAAACTGTTTAATAGTACTTGG---------ACTA
GGAATAATGGTACTTGGACT------ACTGAAAGGTCAAATAGCACTGAAGAA------CATATCACACT
CCCATGCAGAATAAAACAAATTATAAACATGTGGCAGGAAGTAGGGAAAGCAATGTATGCCCCTCCCATC
AGAGGAAAAATTAGATGTTCATCAAATATTACAGGGCTGCTATTAACAAGAGATGGTGGT----------
--AATAATGACACGAGAGGGACTGAGATCTTCAGACCTGGAGGAGGAGATATGAGGGACAATTGGAGAAG
TGAATTATATAAATATAAAGTAGTAAGAATTGAACCATTAGGAATAGCACCCACCGAGGCAAAGAGAAGA
GTGGTGCAGAGAGAAAAAAGAGCAGTGGGATTATTAGGAGCTATGTTCCTTGGGTTCTTGGGAGCAGCAG
GAAGCACTATGGGCGCAGCGTCAGTGGCGCTGACGGTACAGGCCAGACAATTATTGTCTGGTATAGTGCA
ACAGCAGAACAATCTGCTGAGGGCTATTGAGGCGCACCAGCACCTGTTGCAACTCACAGTCTGGGGCATC
AAGCAGCTCCAGGCAAGAGTCCTGGCTGTGGAAAGATACCTAAGGGATCAACAGCTCCTGGGGATTTGGG
GTTGCTCTGGAAAAATCATCTGCACCACTGCCGTGCCTTGGGATGCTAGTTGGAGT---AATAAATCTAT
GGATGAGATTTGGAATAACATGACCTGGATGGAATGGGAAAAAGAAATTGACAATTACACAGGCTTAATA
TACAACTTACTTGAAAAATCGCAAAACCAACAAGAAAAGAATGAACAAGAATTATTGGCACTAGATAAAT
GGGCAAATTTGTGGAATTGGTTTGACATATCAAACTGGCTGTGGTATATAAAAATATTCATAATGATAGT
AGGAGGCTTGGTAGGTTTAAGAATAGTTTTTGCTGTACTTTCTATAGTGAATAGAGTTAGGCAGGGATAC
TCACCCTTGTCGTTCCAGACCCACCTCCCAGCCCCGAGGGGACCCGACAGGCCCGAAGGAATCGAAGAAG
AAGGTGGAGAGAGAGACAGAGACAGATCCGTACGATTAGTGGATGGATTCTTAGCACTT-----------
-CTGCGGAGCCTGTGCCTCTTCAGCTACCACCGCTTGAGGGACTTACTCTGGATT------------GTG
GAACTTCTGGGACGCAGGGGATGGGAAGTCCTCAAATATTGGTGGAATCTCCTACAGTATTGGAGTCAGG
AACTAAAGAGTAGTGCTGTTAGCTTGCTCAACGCCACAGCTGTAACAGTAGCTGAGGGGACAGATAGGGT
TATAGAAGCATTACAAAGAGCTTTTAGAGCTATCCTCCACATACCTAGAAGAATAAGACAGGGCTTGGAA
AGGCTTTTGCTA
>EU744023 
ATGAGAGTGACGGGGATCAGGAGGAATTGTCAGCAC------------------------TTGTGGAGAT
GGGGCACC---------ATGCTCCTTGGGATGTTAATGATCTGTAGTGCT------GCAGAACAATTGTG
GGTCACAGTCTATTATGGGGTACCTGTGTGGAAGGAAGCAACCACC---ACTCTATTTTGTGCATCAGAT
GCTAAAGCATATGATACAGAGGTACATAATGTTTGGGCCACACATGCCTGTGTACCCACAGACCCCAGCC
CACAAGAAGTACTATTGGAAAATGTGACAGAAAATTTTAACATGTGGAAAAATAACATGGTAGAACAGAT
GCATGAGGATATAATCAGTTTATGGGATCAAAGCCTAAAGCCCTGTGTAAAATTAACCCCACTCTGTGTT
ACTTTAAATTGCACTGATGATTTGAGG------------AATGCTACTAAT-------------------
--------------ACCACTAGTAGTAGCGGGGAAGTG---ATGGAGAAAGGAGAAATAAAAAACTGCTC
TTTTAATATCACCACA------AACATAAGAGATAAGATGCAGAAAGAATATGCACTTTTTTATAAACTT
GATGTAGTACCAATAGATAATGATGTAGTATCAATAGGTAATGAGAGTAATAATAATACCAACTATACCA
ACTATAGGTTGATAAGTTGTAACACCTCAGTCATTACACAAGCCTGTCCAAAGGTATCCTTTCAGCCAAT
TCCCATACATTATTGTGCCCCGGCTGGTTTTGCGATTCTAAAGTGTAACGATAAGGAGTTCAATGGAACG
GGACCATGTACAAATGTCAGCACAGTACAATGTACACATGGAATTAGGCCAGTAGTATCAACTCAACTGC
TGTTAAATGGCAGTCTAGCAGAAGAAGAGGTAGTAATTAGATCTGAAAATTTCACAGACAATGCTAAAAC
CATAATAGTACAGCTGAATGAAACTGTAGAAATTAATTGTACAAGACCCAGCAACAATACAAGAAAAAGT
ATACATATAGGACCAGGGAGAGCATTTTATGCAACAGGAGAAATAATAGGAAATATTAGACAAGCACACT
GTAACATTAGTGGAACAAAATGGAATAACACTTTAAGACAGATAGTTATAAAATTAAGAGAACAATTTGA
G---AATAAA---ACAATAGTCTTTAATCAATCCTCAGGAGGGGACCCAGAAATTGTAACGCACAGTTTT
AATTGTGGAGGGGAATTTTTCTACTGTGATTCAACACCACTGTTTAATAGTACTTGGAATATCACACAAC
CGCTTAATAGTACTGGGAATGGT---ACTGAAGGGTCAAATGAC---------------ACAATTACACT
CCAATGCAAAATAAAACAAATTATAAACATGTGGCAGGAGGTAGGAAAAGCAATGTATGCCCCTCCCATC
AGAGGACAAATTAAATGTTCATCAAATATTACAGGGCTGCTATTAACAAGAGATGGTGGT---------G
GTGATGACGAGAATAGGACCACCGAGACCTTCAGACCTGGAGGGGGAGATATGAGAGACAATTGGAGAAG
TGAATTATATAAATATAAAGTAGTAAAAATTGAACCATTAGGAGTAGCACCCACCAAGGCAAAGAGAAGA
GTGGTGCAGAGAGAAAAAAGAGCAGTGGGA---ATAGGAGCTTTGTTCCTTGGGTTCTTGGGAGCAGCAG
GAAGCACTATGGGCGCAGCGTCAATAACGCTGACGGTACAGGCCAGACAATTATTGTCTGGTATAGTGCA
ACAGCAGAACAATTTGCTGAGGGCTATTGAGGCGCAACAGCACCTGTTGCAACTCACAGTCTGGGGCATC
AAGCAGCTCCAGGCAAGAGTCCTGGCTGTGGAAAGATACCTAAGGGATCAACAGCTCCTGGGAATTTGGG
GTTGCTCTGGAAAACTCATTTGCACCACTACTGTGCCTTGGAATACTAGTTGGAGT---AATAAATCTCT
GAATCAGATTTGGGATAACATGACCTGGATGGAGTGGGAAAGAGAAATTGACAATTACACAAGCTTAATA
TACACCTTAATTGAAGAATCGCAAAACCAACAAGAAAAGAATGAACTAGACTTATTGGAATTAGATAAAT
GGGCAAGTTTGTGGAATTGGTTTGACATATCAAGCTGGCTATGGTATATAAGAATATTCATAATGATAGT
AGGAGGCTTGGTAGGTTTAAGAATAGTTTTTGCTGTACTTTCTGTAGTGAATAGAGTTAGGCAGGGATAT
TCACCATTATCGTTTCAGACCCGCCTCCCAACCCCGAGGGAACCCGACAGGCCCGAAGAAATCGAAGAAG
AAGGTGGAGAGAGAGACAGAGGCAGATCCATTCGATTAGTGGATGGATTCTTAGCACTTATCTGGGACGA
CCTGAGAAGCCTGTGCCTCTTCAGCTACCACCGCTTGAGAGACTTACTCTTGATTGTAACGAGGACTGTG
GAACTTCTGGGACGCAGGGGGTGGGAAATCCTCAAATATTGGTGGAATCTCCTACAATATTGGAGTCAGG
AACTAAAGAATAGTGCTGTTAGCTTGCTCAACGCCACAGCCATAGCAGTAGCTGAGGGGACAGATAGGGT
TATAGAAGTATTCCAAAGAGCTTTTAGAGCTATCCTCCACATACCTACCAGAGTAAGACAGGGCTTAGAA
AGGGCTTTGCTA
>DQ410276 
ATGAAAGTGAAGGAGATCAGGAGGAATTATCCAAAC------------------------TTGTGGAGAT
GGGGCATC---------TTGCTCCTTGGGATGTTAATGACCTGTAGTGCT---AAAGAAGAAGACTTGTG
GGTCACAGTCTATTATGGGGTACCTGTGTGGAAAGAAGCAACCACC---ACTCTATTTTGTGCATCAGAT
GCTAAAGCATATGATACAGAGGTACATAATGTTTGGGCCACACATGCCTGTGTACCCACAGACCCCAACC
CACAAGAAGTAGTATTGGAAAATGTGACAGAAAGTTTTAACATGTGGAAAAATAACATGGTAGAACAGAT
GCATGAGGATATAATCAGTTTATGGGATCAAAGCCTAAAGCCATGTGTAAAATTAACCCCACTCTGTGTT
ACTTTAAATTGCACTGAT------------TATTTAGGGAAAACTAATACTACTGGGAATGTTACTAATA
CTAATAGTACTAATACTAATAGTAGTAGCAGGGGAACA---ATGGAGGACAGGGAAATGAAAAGCTGCTC
TTTCAACATCACCACA------AGCGTAAGAGATAAAATAAAGAAAGAATATGCACTTTTTTATAAACTT
GATATAGTACCAATAGATAATAGT------------------------------------------ACAA
AATATAGGTTGATAAGTTGTAACACCTCAGTCATTACACAGGCCTGTCCAAAGATATCTTTTGAGCCAAT
TCCCATACATTATTGTGCCCCGGCTGGTTTTGCGATTCTAAAATGTAAGGATAAGAAGTTCAATGGAACA
GGACCATGTGCAAATGTCAGCACAGTACAATGTACACATGGAATTAGACCAGTAGTATCAACTCAACTGC
TGTTAAATGGCAGTCTAGCAGAAGAAGAGGTAGTAATTAGATCTCAAAATTTCACAAACAATGCTAAAAC
CATAATAGTACAGCTGAAAGAACCTGTAGAAATTAATTGTACAAGACCCAACAACAATACAAGAAAAAGT
ATACATATAGGACCAGGGAGAGCATTTTATGCAACAGGAGAAATAATAGGAGAGATAAGAAAAGCATATT
GTAACATTAATGGAACAAAATGGAATAACACTTTAAGACAGATAGTTAAAAAATTAAAAGAACAATTTGA
G---AATAAA---ACAATAGTCTTTAATCAATCCTCAGGGGGAGACCCAGAAATTGTAATGCACAGTTTT
AATTGTGGAGGGGAATTTTTCTACTGTAACACAACACAACTGTTTAATAGTACTTGG-------------
-----------------AATGAT---ACTGGAGGATCAAATAACACTGTAGGAAATGACACAATCACACT
CCCATGCAGAATAAGACAAATTATAAACATGTGGCAGGAAGTAGGAAAAGCAATGTATGCCCCTCCCATC
AGAGGACAAATTAAATGTTCATCAAATATTACAGGGCTGCTATTAACAAGAGATGGTGGT----------
-----AATAGTACAAACAGGACTGAGGTCTTCAGACCTGGAGGAGGAGACATGAGGGACAATTGCAGAAG
TGAATTATATAAATATAAAGTAGTAAAAATTGAGCCATTAGGAGTAGCACCCACCAAGGCAAAGAGAAGA
GTGGTGCAAAGAGAAAAAAGAGCATTGGGA---ATAGGAGCTGTGTTCCTTGGGTTCTTGGGAGCAGCAG
GAAGCACTATGGGCGCAGCGTCAGTGACGCTGACGGTACAGGCCAGACTATTATTGTCTGGTATAGTGCA
ACAGCAGAACAATTTGCTGAGAGCTATTGAGGCGCAACAACATCTGTTGCAACTCACAGTCTGGGGCATC
AAGCAGCTCCAGGCAAGAGTCCTGGCTGTGGAAAGATACCTACAGGATCAACAACTCCTAGGGATTTGGG
GTTGCTCTGGAAAACTCATTTGTACCACTGCTGTGCCTTGGAATGCTAGTTGGAGT---AATAAATCTCT
AGAAAAAATTTGGAATAACATGACCTGGATGGAGTGGGACAGAGAAATTAACAATTACACAAGCTTAATA
TACACCTTAATTGAAGAATCGCAGCACCAACAAGAAAAAAATGAACAAGAATTATTAGAATTGGATAAAT
GGGCAAGTTTGTGGAATTGGTTTGACATAACAAATTGGCTGTGGTATATAAAAATATTCATAATGATAGT
AGGAGGCTTGGTAGGTTTAAGAATAGTTTTTATTGTACTTTCTATAGTGAATAGAGTTAGGCAGGGATAC
TCACCATTATCGTTCCAGACCCGCCTCCCAACCCAGAGGGGACCCGACAGGCCCGGAGGAATCGAAGAAG
AAGGTGGAGAGAGAGACAGAGACAGATCGGGTGGATTAGTGAACGGATTCTTAGCACTTATCTGGGTCGA
CCTGTGGAACCTGTGCCTCTTCAGCTACCGCCGCTTGAGAGACTTACTCTTAATTGTGACGAGGATTGTG
GAACTTCTGGGACGCAGGGGGTGGGAAATCCTCAAATATTGGTGGAACCTCCTGACGTATTGGAGTCAGG
AACTAAAGAATAGTGCTGTTAGCTTGCTCAACGCCACAGCCATAGCAGTAGCTGAAGGGACAGATAGGAT
TATAGAAGTATTACAAAGAATTTTTAGAGCTATTCTCCACATACCTACAAGAATAAGACAGGGCTTCGAA
AGGGCTTTGCTA
>DQ410256 
ATGAGAGTGAAGGAGATCAGGAGGAATTATCCACAC------------------------TTGAGGAGAT
GGGGCATC---------ATGCTCCTTGGGATGTTAATGACCTGTAGTGCT------AAAGAAAAATTGTG
GGTCACAGTCTATTATGGGGTACCTGTGTGGAAAGAAGCAACCACC---ACTCTATTTTGTGCATCAGAT
GCTAAAGCATATGATACAGAGGTACATAATGTTTGGGCCACACATGCCTGTGTACCCACAGACCCCAACC
CACAAGAAGTAGTATTGGAAAATGTGACAGAAAAGTTTAACATGTGGAAAAATAACATGGTAGAACAGAT
GCATGAGGATATAATCAGTTTATGGGATCAAAGCCTAAAGCCATGTGTAAAATTAACCCCACTCTGTGTT
ACTTTAAATTGCACTGAT---------------TTCGGGAATGCTACTAAT-------------------
--------------ACTAATAATAGTAGCGGGGGAACA---ATGGAGAGAGGGGAAATGAAAAACTGCTC
TTTCAACATCACCACA------AGCATAAGAGATAAGATGCAGAAAGAATATGCACTTTTTTATAGACTT
GATGTAGTACCAATAGATGAGGAT---------------------------------------AATACAA
GCTATAGGTTGATAAATTGTAACACCTCAGTCATTACACAGGCCTGTCCAAAGGTATCTTTTGAGCCAAT
TCCCATACATTATTGTGCCCCGGCTGGTTTTGCGATTCTAAAATGTAATGATAAGAAGTTCAATGGACAA
GGACCATGTACAAATGTCAGCACAGTACAATGTACACATGGAATTAGACCAGTAGTATCAACTCAACTGC
TGTTAAATGGCAGTCTAGCAGAGGAAGAGGTAGTAATTAGATCTGAAAATTTCACAAACAATGCTAAAAC
CATAATAGTACAGCTGAAGGAACATGTAGAAATTAATTGTACAAGACCCAACAACAATACAAGAAAAAGT
ATACATATAGGACCAGGGAGAGCATTTTATGCAACAGGAGAAATAATAGGAAATATAAGACAAGCACATT
GTAACATTAGTGGAGAAAAATGGAATAACACTTTAGGACAGATAGTTAAAAAATTAAGAGAACAATTTAA
A---AATAAA---ACAATAGTCTTTAATCAATCCTCAGGGGGGGACCCAGAAATTGTAATGCACAGTTTT
AATTGTGGAGGGGAATTTTTCTACTGTAATACAACACAACTGTTTAATAGTACTTGG-------------
-----------------AATGAT---ACTGGAGGATCAAATAACACTGTAGGAGATGGCACAATCACACT
CCCATGCAGAATAAAACAAATTATAAACATGTGGCAGGAAGTAGGAAAAGCAATGTATGCCCCTCCCATC
AGAGGACAAATTAGATGTTCATCAAATATTACAGGGCTGCTATTAACAAGAGATGGTGGT----------
-----AATAATACAAACGAGACCGAGGTCTTCAGACCTGGAGGAGGAGATATGAGGGACAATTGGAGAAG
TGAATTATATAAATATAAAGTAGTAAAAATTGAACCATTAGGAGTAGCACCCACCAGGGCAAAGAGAAGA
GTGGTGCAGAGAGAAAAAAGAGCAGTGGGA---ATAGGAGCTGTGTTCCTTGGGTTCTTGGGAGCAGCAG
GAAGCACTATGGGCGCAGCGTCAGTGACGCTGACGGTACAGGCCAGACAATTATTGTCTGGTATAGTGCA
ACAGCAGAACAATTTGCTGAGGGCTATTGAGGCGCAACAACATCTGTTGCAACTCACAGTCTGGGGCATC
AAGCAGCTCCGGGCAAGAGTCCTGGCTGTGGAGAGATACCTACAGGATCAACAGCTCCTGGGGATTTGGG
GTTGCTCTGGAAAACTCATTTGTACCACTGCTGTGCCTTGGAATGCTAGTTGGAGT---AATAAATCTCT
AGATAAGATTTGGAATAACATGACCTGGATGGAGTGGGACAGAGAAATTAACAATTACACAAGCTTAATA
TACACCTTAATTGAAGAATCGCAGAACCAACAAGAAAAAAATGAACAAGAATTATTAGAATTGGATAAAT
GGGCAAGTTTGTGGAATTGGTTTGACATAACAAATTGGCTGTGGTATATAAAAATATTCATAATGATAGT
AGGAGGCTTGGTAGGTTTAAGAATAGTTTTTACTGTACTTTCTATAGTGAATAGAGTTAGGCAGGGATAC
TCACCATTATCGTTCCAGACCCGCCTCCCAGCCCAGAGGGGACCCGACAGGCCCGAAGGAATCGAAGAAG
AAGGTGGAGAGAGAGACAGAGACAGATCCGGTGGATTAGTGAACGGATTCTTAGCACTTATCTGGGTCGA
CCTGTGGAACCTGTGCCTCTTCAGCTACCACCGCTTGAGAGACTTACTCTTGATCGGGACGAGGATTGTG
GAACTTCTGGGACGCAGGGGGTGGGAAGTCCTCAAATATTGGTGGAACCTCCTGACGTATTGGAGTCAGG
AACTAAAGAATAGTGCTGTTAGCTTGCTCAATGCCACAGCCATAGCAGTAGCTGAAGGGACAGATAGGAT
TATAGAAGTATTACGAAGAGCTTTTAGAGCTATTCTCCACATACCTACAAGAATAAGACAGGGCTTCGAA
AGGGCTTTGCTA
>DQ410258 
ATGAGAGTGAAGGAGATCAGGAGGAATTATCCACAC------------------------TTGTGGAGAT
GGGGCATC---------TTGCTCCTTGGGATGTTAATGACCTGTAGTGCT------GAAGAAAACTTGTG
GGTCACAGTCTATTATGGGGTACCTGTGTGGAAAGAAGCAACCACC---ACTCTATTTTGTGCATCAGAT
GCTAAAGCATATGATACAGAGGTACATAATGTTTGGGCCACACATGCCTGTGTACCCACAGACCCCAACC
CACAAGAAGTAGTATTGGAAAATGTGACAGAAAAGTTTAACATGTGGAAAAATAACATGGTAGAACAGAT
GCATGAGGATATAATCAGTTTATGGGATCAAAGCCTAAAGCCATGTGTAAAATTAACCCCACTCTGTGTT
ACTTTAAATTGCACTGAT------------TATTTAGGGAATGCTAATAAT-------------------
--------------ACTAATAGTAGTAGCGGGGAAACA---ATGGAGGAAAGGGAAATGAAAAGCTGCTC
TTTCAACATCACCACA------AGCGTAAGAGATAAGATGCAGAAAGAATATGCACTTTTTTATAAACTT
GATGTAGTACCAATAGATAATAGT------------------------------------------ACAA
GCTATAGGTTGATAAGTTGTAACACCTCAGTCATTACACAGGCCTGTCCAAAGGTATCTTTTGAGCCAAT
TCCCATACATTATTGTGCCCCGGCTGGTTTTGCGATTCTAAAATGTAATGATAAGAAGTTCAATGGAACA
GGACCATGTACAAATGTCAGCATAGTACAATGTACACATGGAATTAGACCAGTAGTATCAACTCAACTGC
TGTTAAATGGCAGTCTAGCAGAAGAAGAGGTAGTAATTAGATCTGAAAATTTCACGAACAATGCTAAAAC
CATAATAGTACAGCTGAAAGAACCTGTAGAAATTAATTGTACAAGACCCAACAACAATACAAGAAAAAGT
ATACATATAGGACCAGGGAGAGCATTTTATGCAACAGGAGAAATAATAGGAAATATAAGACAAGCACATT
GTAACATTAGTGGAACAAAATGGAATAACACTTTAAGACAGATAGTTAAAAAATTAAGAGAACAATTTGA
G---AATAAA---ACAATAGTCTTTAATCAATCCTCAGGGGGGGACCCAGAAATTGTAATGCACAGTTTT
AATTGTGGAGGGGAATTTTTCTACTGTAATACAACACGACTGTTTAATAGTACTTGG-------------
-----------------AATGAT---ACTGAAGGAGCAAATAACACTGTAGGAAATGACACAATCACACT
CCCATGCAGAATAAAACAAATTATAACCATGTGGCAGGAAGTAGGAAAAGCAATGTATGCCCCTCCCATC
AGAGGACAAATTAACTGTTCATCAATTATTACAGGGCTGCTATTAACAAGAGATGGTGGT----------
-----AATAATACAAACGGGACCGAGGTCTTCAGACCTGGAGGAGGAGATATGAGGGACAATTGGAGAAG
TGAATTATATAAATATAAAGTAGTAAAAATTGAACCATTAGGAGTAGCACCCACCAAGGCAAAGAGAAGA
GTGGTGCAAAGAGAAAAAAGAGCAGTGGGA---ATAGGAGCTGTGTTCCTTGGGTTCTTGGGAGCAGCAG
GAAGCACTATGGGCGCAGCGTCAGTGACGCTGACGGTACAGGCCAGACTATTATTGTCTGGTATAGTGCA
ACAGCAAAACAATTTGCTGAGGGCTATTGAGGCGCAACAACATCTGTTGCAACTCACAGTCTGGGGCATC
AAGCAGCTCCAGGCAAGAGTCCTGGCTGTGGAAAGATACCTACATGATCAACAGCTCCTGGGGATTTGGG
GTTGCTCTGGAAAACTCATTTGTACCACTGCTGTGCCTTGGAATGCTAGTTGGAGT---AATAAATCTCT
AGAGAAGATTTGGAATAACATGACCTGGATGGAGTGGGACAGAGAAATTAACAATTACACAAGCTTAATA
TACACCTTAATTGAAGAATCGCAGAACCAACAAGAAAAAAATGAACAAGAATTATTAGGATTGGATAAAT
GGGCAAGTTTGTGGAATTGGTTTAACATAACAAATTGGCTGTGGTATATAAAAATATTCATAATGGTAGT
AGGAGGCTTGGTAGGTTTAATAATAGTTTTTACTGTACTTTCTATAGTGAATAGAGTTAGGCAGGGATAC
TCACCATTATCGTTCCAGACCCGCCTCCCAGCACAGAGGGGACCCGACAGGCCCGAAGGAATCGAAGAAG
AAGGTGGAGAGAGAGACAGAGACAGATCCGGTCAATTAGTGAATGGATTCTTAGCACTCATCTGGGGCGA
CCTGTGGAACCTGTGCCTCTTCAGCTACCACCGCTTGAGAGACTTACTCTTGATTGTAACGAGGATTGTG
GAACTTCTGGGACGCAGGGGGTGGGAAGTCCTCAAATATTGGTGGAACCTCCTGACGTATTGGAGTCAGG
AACTAAAGAATAGTGCTGTTAGCTTGCTCAACGCCACAGCCATAGCAGTAGCTGAAGGGACAGATAGGAT
TATAGAAGTATTACAAAGAATTTTTAGAGCTATTCTCCACATACCTACAAGAATAAGACAGGGCTTCGAA
AGGGCTTTGCTA
>DQ410257 
ATGAGAGTGAAGGAGATCAGGAGGAATTATCCACAC------------------------TTGTGGAGAT
GGGGCATC---------TTGCTCCTTGGGATGTTAATGACCTGTAGTGCT---AAAGAAGAAAACTTGTG
GGTCACAGTCTATTATGGGGTACCTGTGTGGAAAGAAGCAACCACC---ACTCTATTTTGTGCATCAGAT
GCTAAAGCATATGATACAGAGGTACATAATGTTTGGGCCACACATGCCTGTGTACCCACAGACCCCAACC
CACAAGAAGTAGTATTGGAAAATGTGACAGAAAGTTTTAACATGTGGAAAAATAACATGGTAGAACAGAT
GCATGAGGATATAATCAGTTTATGGGATCAAAGCCTAAAGCCATGTGTAAAATTAACCCCACTCTGTGTT
ACTTTAAATTGCACTGAT------------TATTTAGGGAATACTACTAAT---------------ACTA
CTAGGAATGCTACTACTAATAATAGTAGCGGGGGAACA---ATGGAGGAAAGGGAAATGAAAAACTGCTC
TTTCAACATCACCACA------AGCATAAGAGATAAAATAAAGAAAGAATATGCACTTTTTTATAGACTT
GATGTAGTACCAATAGATAATGAT---------------AATGATAATACAAGCTATAATGATAATACAA
GCTATAGGTTGATAAATTGTAACACCTCAGTCATTACACAGGCCTGTCCAAAGGTATCTTTTGAGCCAAT
TCCCATACATTATTGTGCCCCGGCTGGTTTTGCGATTCTAAAATGTAAGGACAAGAAGTTCAATGGAACA
GGACCATGTACAAATGTCAGCACAGTACAATGTACACATGGAATTAGACCAGTAGTATCAACTCAACTGC
TGTTAAATGGCAGTCTAGCAGAAGAAGAGGTAGTAATTAGATCTGAAAATCTCACAAACAATGCTAAAAC
CATAATAGTACAGCTGAAAGAACCTGTAGAAATTAATTGTACAAGACCCAACAACAATACAAGAAAAAGT
ATAAATATAGGACCAGGGAGAGCATTTTATGCAACAGGAGACATAATAGGAAATATAAGACAAGCACATT
GTAACATTAGTGGAGAAAAATGGAATAACACTTTAAGACACATAGTTAAAAAATTAAGAGAACATTTTGA
G---AATAAA---ACAATAGTCTTTAATCAATCCTCAGGGGGGGACCCAGAAATTGTAATGCATAGTTTT
AATTGTGGAGGGGAATTTTTCTACTGTGATACAACACGACTGTTTAATAGCACTTGG-------------
-----------------AATGAT---ACTGAAGGAGCAAATAACACTGTAGGAAATGACACAATCACACT
CCCATGCAAAATAAAACAAATTATAAACATGTGGCAGGAAGTAGGAAAAGCAATGTATGCCCCTCCCATC
AGAGGACAAATTAACTGTTCATCAAATATTACAGGGCTGCTATTAACAAGAGATGGTGGT----------
-----AATAATACAAACGGGACCGAGGTCTTCAGACCTGGAGGAGGAGATATGAGGGACAATTGGAGAAG
TGAATTATATAAATATAAAGTAGTAAAAATTGAACCATTAGGAGTAGCACCCACCAAGGCAAAGAGAAGA
GTGGTGCAAAGAGAAAAAAGAGCATTGGGA---ATAGGAGCTTTGTTCCTTGGGTTCTTGGGAGCAGCAG
GAAGCACTATGGGCGCAGCGTCAGTGACGCTGACGGTACAGGCCAGACTATTATTGTCTGGTATAGTGCA
ACAGCAAAACAATTTGCTGAGGGCTATTGAGGCGCAACAACATCTGTTGCAACTCACAGTCTGGGGCATC
AAGCAGCTCCAGGCAAGAATCCTGGCTGTGGAAAGATACCTACATGATCAACAGCTCCTGGGGATTTGGG
GTTGCTCTGGAAAACTCATTTGTACCACTGCTGTGCCTTGGAATGCTAGTTGGAGT---AATAAATCTCT
AAATAAGATTTGGGATAACATGACCTGGATGGAGTGGGACAGAGAAATTAACAATTACACAAGCTTAATA
TACACCTTAATTGAAGAATCGCAGAACCAACAAGAAAAAAATGAACAAGAATTATTAGAATTGGATAAAT
GGGCAAGTTTGTGGAATTGGTTTGACATATCAAATTGGCTGTGGTATATAAAAATATTCATAATGGTAGT
AGGAGGCTTGGTAGGTTTAAGAATAGTTTTTACTGTACTTTCTATAGTGAATAGAGTTAGGCAGGGATAC
TCACCATTATCGTTCCAGACCCGCCTCCCAGCACAGAGGGGACCCGACAGGCCCGAAGGAATCGAAGAAG
AAGGTGGAGAGAGAGACAGAGACAGATCCGGTGGATTAGTGAACGGATTCTTAGCACTTATCTGGGTCGA
CCTGTGGAACCTGTGCCTCTTCAGCTACCACCGCTTGAGAGACTTACTCTTGATCGGGACGAGGATTGTG
GAACTTCTGGGACGCAGGGGGTGGGAAGTCCTCAAATATTGGTGGAACCTCCTGACGTATTGGAGTCAGG
AACTAAAGAATAGTGCTGTTAGCTTGCTCAATGCCACAGCCATAGCAGTAGCTGAAGGGACAGATAGGAT
TATAGAAGTATTACGAAGAGCTTTTAGAGCTATTCTCCACATACCTACAAGAATAAGACAGGGCTTCGAA
AGGGCTTTGCTA
>EU744104 
ATGAGAGTGAAGGGGATCAGGAAGAATTATCATCAC------------------------TTGTGGAGAT
GGGGCACC---------ATGCTCCTTGGGATATTAATGATCTGTAGTGCT------GCAGAACAATTGTG
GGTCACAGTCTATTATGGGGTACCAGTGTGGAAAGAAGCAACCACC---ACTTTATTTTGTGCATCAGAT
GCTAAAGCATATGATACAGAGGTACACAATGTTTGGGCCACACATGCCTGTGTACCCACAGACCCCAACC
CTCAAGAAGTAGAATTGGGAAATGTGACAGAAAATTTTAACATGTGGAAAAATAACATGGTAGAACAGAT
GCATGAGGATATAATCAGTTTATGGGATCAAAGCCTAAAGCCATGTGTAAAATTAACCCCACTCTGTGTT
ACTTTAAATTGCACTGAC---------------TTGAACAATGCTACTAAT-------------------
--------------ACCCCTAATAGTAGCGAGGGAAAG---ATGGAAACAGGAGAAATAAAGAACTGCTC
TTTCAATATCACCACA------AGCATAAGAAATAAGGTACAGAAAGAATATGCATTGTTTTATAAACTT
GATGTAGTACCAATAGATGATGAT---------------------------------------AATACCA
GCTATAGGTTGAGAAGTTGTAACACCTCAGTCATTACCCAGGCCTGTCCAAAGGTATCCTTTGACCCAAT
TCCCATACATTATTGTGCCCCGGCTGGTTTTGCGATTCTAAAATGTAAAGATAAGAAGTTCAAGGGAACA
GGACCATGTAAAAATGTCAGCACAGTACAATGTACACATGGAATTAGACCAGTAGTATCAACTCAACTGC
TGTTAAATGGCAGTCTAGCAGAAGAAGAGGTAGTAATTAGATCTGAAAATTTCACGAACAATGCTAAAAT
CATAATAGTACAGCTGAACAAATCTGTAGAAATTAATTGTACAAGACCCAACAACAATACAAGAAAAAGT
ATAAATATAGGACCAGGGAGAGCATTTTATACAACAGGAGAAATAATAGGAGATATAAGGCAAGCACATT
GTAACCTTAGTAGAGCAAAATGGAATGATACTTTAAAACAGATAGTTATAAAATTAAGAGAACAATTTAG
G---AATAGA---ACAATAGTTTTTAATCAATCCTCAGGAGGGGACCCAGAAATTGTAATGCACAGTTTT
AATTGTGGAGGGGAATTTTTCTACTGTAATTCAACACAATTGTTTAATAGTACTTGG------------A
TGGCTAATAGTACTTGGGAGAAT------------GATAATAGCACTGAAGAA------AATATCACACT
CCCATGCAGAATAAAACAAATTATAAACATGTGGCAGGAAGTAGGAAAAGCAATGTATGCCCCTCCCATC
AGAGGACAAATTAGATGTTCAACAAATATCACAGGGCTGCTATTAACAAGAGATGGTGGG----------
--------GACAACGGGACCACCGAGATCTTCAGACCTGGAGGAGGAGATATGAGGGACAATTGGAGAAG
TGAATTATATAAATATAAAGTAGTAAAAATTGAACCATTAGGAGTAGCACCCACTAGGGCAAAGAGAAGA
GTGGTGCAAAGAGAAAAAAGAGCAGCGGGA---CTAGGAGCTTTGTTCCTTGGGTTCTTGGGAGCAGCAG
GAAGCACTATGGGCGCAGCGTCAATGACGCTGACGGTACAGGCCAGACAATTATTGTCTGGTATAGTGCA
GCAGCAAAACAACTTGCTGAGGGCTATTGAGGCGCAACAGCATCTGTTGCAACTCACAGTCTGGGGTATC
AAGCAGCTCCAGGCAAGAGTCCTGGCTGTGGAAAGATACCTAAAGGATCAACAGCTCCTAGGGATTTGGG
GTTGCGCTGGAAAACTCATTTGCACCACTGCTGTGCCTTGGAATACTAGTTGGAGT---AATAAATCTCT
GGATCAGATTTGGGATAACATGACCTGGATGGAGTGGGAAAAAGAAATTGACAATTACACAGGCTTAATA
TACACCTTAATTGAAAAATCACAGAACCAGCAAGAAAAGAATGAACAAGAATTATTGGAATTAGATAAGT
GGGCAAGTTTGTGGAATTGGTTTGATATATCAAACTGGCTGTGGTATATAAAAATATTCATAATGATAGT
AGGAGGTTTGGTAGGTTTAAGAATAGCTTTTTCTGTACTTGCTATAGTGAATAGAGTTAGGCAGGGATAC
TCACCATTATCATTTCAGACCCGCCTCCCAGCCCCGAGGGGACCCGACAGGCCCGAAGGAATCGAAGAAG
AAGGTGGAGAGAGAGACAGAGACAGATCCGGACAATTAGTGGATGGATTCTTAGCAATTATTTGGGTCGA
CCTACGGAGCCTGTGCCTCTTCAGCTACCACCGCTTGAGAGACTTACTCTTGATTGTAGCGAGGATTGTG
GAACTTCTGGGACGCAGGGGGTGGGGAGTCCTCAAATATTGGTGGAATCTCCTGCAGTACTGGAGTCAGG
AAATAAAGAAGAGTGCTGTTAGCTTGCTCAATGCCACAGCTATAGCAGTAGCTGAGGGGACAGATAGGGT
TATAGAAGTAGTACAAAGAACTTATAGAGCTTTTCTCCACATACCTAGAAGAATAAGACAGGGCTTAGAA
AGGGCTTTGCAA
>AY835781 
ATGAAAGCGAAGGAGACCAGGAAGAATTGTCAGCAC------------------------TTGTGGAGAT
GGGGCACC---------ATGCTCCTTGGGATGTTGATGATCTGTAGTGCT------GCAGGAAATTTGTG
GGTCACAGTCTATTATGGGGTACCTGTGTGGAAAGAAGCAACCACC---ACTCTATTTTGTGCATCAGAT
GCTAAAGCATATGATACAGAGGTACATAATGTTTGGGCCACACATGCCTGTGTACCCACAGACCCCAACC
CACAAGAAGTAGTATTGGAAAATGTGACAGACAGTTTTAACATGTGGAAAAATAACATGGTAGAACAGAT
GCATGAGGATATAATCAGTTTATGGGATCAAAGCCTAAAGCCATGTGTAAAATTAACCCCACTCTGTGTC
ACTCTAAATTGCACTGAT------------AAATTGAGGAATGATACTAAT-------------------
-----------ACCAATAATAGTAGTTGGGGAAAG------ATGGAGAAAGGAGAAATAAAAAACTGCTC
TTTCAATATCACCACA------AACATAAGAGACAAGGTGCCGAAAGAATATGCACTTTTTTATAAACTT
GATGTAGTACCAATTGATAATGAT---------------------------------------AATACTA
GCTATAGGTTGATAAATTGTAACACCTCAGTCATTACACAGGCCTGTCCAAAGGTATCCTTTGAGCCAAT
TCCCATACATTATTGTGCCCCGGCTGGTTTTGCGATTCTAAAGTGTAAAGATAAAAAGTTCAATGGAAAA
GGACCATGTACAAATGTCAGCACAGTACAATGTACACATGGAATTAGGCCAGTGGTATCAACTCAACTGC
TATTAAATGGCAGTCTAGCAGAAGAAGAGGTAGTAATTAGATCTGACAATCTCACGGACAATGCTAAAAC
CATAATAGTACAGCTGAAGGAACCTGTAGAAATTAATTGTACAAGACCTAACAACAATACAAGAAAAAGT
ATACATATAGGACCAGGGAGAGCATTTTATACAACAGGACAAATAATAGGAGATATAAGACAAGCACATT
GTAACATTAGTAGAGCAAAATGGAATAACACTTTACAACAGATAGTTATAAAATTAAGAAAACAATTTGA
G---AATAGA---ACAATAGTCTTTAATCAATCCTCAGGAGGGGACCCAGAAGTTGTAATGCACAGTTTT
AATTGTGGAGGAGAATTTTTCTACTGTAATTCATCACAACTGTTTAATAGTACTTGG-------------
--AATGATAGTACTTGGAATGAT---ACTAAAGGGTTAAATAACACTGAAGGA------ATTATCACACT
CCCATGCAGAATAAAACAATTTATAAACATGTGGCAGGAAGTAGGAAAAGCAATGTATGCCCCTCCCATC
AGAGGACAAATTAGATGTTCATCAAATATTACAGGGCTGCTCTTAACAAGAGATGGTGGT----------
--AATAGCGAGAACGATACCACCGAGATCTTCAGACCTGGAGGAGGAGATATGAGGGACAATTGGAGAAG
TGAATTATATAAATATAAAGTAATAAAAATTGAACCATTAGGAGTAGCACCCACCAAGGCAAAGAGAAGA
GTGGTGCAGAGAGAAAAAAGAGCAGTGGGAACGCTAGGAGCTGTGTTCCTTGGGTTCTTGGGAGCAGCAG
GAAGCACCATGGGCGCAGCGTCAATGACGCTGACGGTACAGGCCAGACAATTATTGTCTGGTATAGTGCA
ACAGCAGAACAATTTGCTGAGGGCTATTGAGGCGCAACAGCATCTGTTGCAACTCACAGTCTGGGGCATC
AAGCAGCTCCAGGCAAGAGTCCTGGCTGTGGAAAGATACCTACAGGATCAACAGCTCCTAGGGATTTGGG
GTTGCTCTGGAAAACTCATTTGCACCACTACTGTGCCTTGGAATAGTAGTTGGAGT---AATAAATCTCT
GAATGAGATTTGGAATAACATGACCTGGATGGAGTGGGAAAGAGAAATTAACAATTACACAAGCTTAATA
TACACCTTAATTGAAGAATCGCAGAACCAACAAGAAAAGAATGAACAAGAATTATTGGAATTAGATAAGT
GGGCAAGTTTGTGGAATTGGTTTAGCATAACAAACTGGCTGTGGTATATAAAAATATTCATAATGATAGT
AGGAGGCTTGATAGGTTTAAGAATAGTTTTTGCTGTACTTTCTATAGCGAATAGAGTTAGGCAGGGATAT
TCACCATTATCATTACAGACCCGCCTCCCAACCCCGAGGGGACCCGACAGGCCCGAAGGAATCGAAGAAG
AAGGTGGAGAGAGAGACAGAGACAGATCCGGAATATTAGTGAACGGATTCTTAGCACTTTTCTGGGACGA
CCTGCGGAGCCTGTGCCTCTTCAGCTACCACCGCTTGAGAGACTTACTCTTGATTGTAGCGAGGATTGTG
GAACTTCTGGGACGCAGGGGGTGGGAAGTCCTCAAATATTGGTGGAATCTCCTACAGTATTGGAGTCAGG
AACTAAAGAATAGTGCTGTTAGCTTGCTCAACGCCACAGCCATAGCAGTAGCTGAGGGGACAGATAGGGT
TATAGAATTAGTACAAGCAGCTTGTAGAGCTATTCTCCACATACCTAGAAGAGTGAGACAGGGCTTGGAA
AGGGCTTTGCTA
>M68894 
ATGAGAGTGACGGAGATCAGGAAGAGTTATCAGCAC------------------------TGGTGGAGAT
GGGGCATC---------ATGCTCCTTGGGATATTAATGATCTGTAATGCT------GAAGAAAAATTGTG
GGTCACAGTCTATTATGGGGTACCTGTGTGGAAAGAAGCAACCACC---ACTCTATTTTGTGCATCAGAT
GCTAAAGCATATGATACAGAGGTACATAATGTTTGGGCCACACATGCCTGTGTACCCACAGACCCCAACC
CACAAGAAGTAAAATTGGAAAATGTGACAGAAAATTTTAACATGTGGAAAAATAAAATGGTAGAACAGAT
GCATGAGGATATAATCAGTTTATGGGATCAAAGCCTAAAGCCATGTGTAAAATTAACTCCACTCTGTGTT
ACTTTAAATTGCACTGTA----------------------------------------------------
--------------------------AGCGGGGGAATG---ATGGGGGGAGGAGAAATGAAAAATTGCTC
TTTCAATATCACCACA------AACATAAGAGGTAAGGTGCAGAAAGAATATGCACTTTTTTATGAACTT
GATATAGTACCAATAGATAATAAA---------------------------------------AATGATA
GCTATAGGTTGATAAGTTGTAACACCTCAGTCATTACACAGGCCTGTCCAAAGGTATCCTTTGAGCCAAT
TCCCATACATTATTGTGCCCCGGCTGGTTTTGCGATTCTAAAGTGTAAAGATAAGAAGTTCAATGGAAAA
GGACCATGTTCAAATGTCAGCACAGTACAATGTACACATGGCATTAGGCCAGTAGTATCAACTCAACTGC
TGTTAAATGGCAGTCTAGCAGAAGAAGAGGTAGTAATTAGATCCGAAAATTTCACGAACAATGCTAAAAC
CATAATAGTACAGCTGAATGAATCTGTAGAAATTAATTGTACAAGACCCAACAACAATACAAGAAAAAGT
ATAAATATAGGACCAGGCAGAGCATTTTATACAACAGGAGAAATAATAGGAGATATAAGACAAGCACATT
GTAACCTTAGTAGAGCAAAATGGAATGACACTTTAAATAAGATAGTTATAAAATTAAGAGAACAATTTGG
G---AATAAA---ACAATAGTCTTTAAGCACTCCTCAGGAGGGGACCCAGAAATTGTGACGCACACGTTT
AATTGTGGAGGGGAATTTTTCTACTGTAATTCAACACAACTGTTTAATAGTACTTGG-------------
-----------------AATGTT---ACTGAAGAGTCAAATAACACTGTAGAAAATAACACAATCACACT
CCCATGCAGAATAAAACAAATTATAAACATGTGGCAGAAAGTAGGAAGAGCAATGTATGCCCCTCCCATC
AGAGGACAAATTAGATGTTCATCAAATATTACAGGGCTGCTATTAACAAGAGATGGTGGT----------
-----CCTGAGGACAACAAGACCGAGGTCTTCAGACCTGGAGGAGGAGATATGAGGGATAATTGGAGAAG
TGAATTATATAAATATAAAGTAGTAAAAATTGAACCATTAGGAGTAGCACCCACCAAGGCAAAGAGAAGA
GTGGTGCAGAGAGAAAAAAGAGCAGTGGGA---ATAGGAGCTGTGTTCCTTGGGTTCTTGGGAGCAGCAG
GAAGCACTATGGGCGCAGCATCAATGACGCTGACGGTACAGGCCAGACTATTATTGTCTGGTATAGTGCA
ACAGCAGAACAATCTGCTGAGGGCTATTGAGGCGCAACAGCATCTGTTGCAACTCACAGTCTGGGGCATT
AAGCAGCTCCAGGCAAGAGTCCTGGCTGTGGAAAGATACCTAAGGGATCAACAGCTCCTGGGAATTTGGG
GTTGCTCTGGAAAACTCATTTGCACCACTGCTGTGCCTTGGAATGCTAGTTGGAGT---AATAAATCTCT
GAATAAGATTTGGGATAACATGACCTGGATGGAGTGGGACAGAGAAATTAACAATTACACAAGCATAATA
TACAGCTTAATTGAAGAATCGCAGAACCAACAAGAAAAGAATGAACAAGAATTATTAGAATTAGATAAAT
GGGCAAGTTTGTGGAATTGGTTTGACATAACAAAATGGCTGTGGTATATAAAAATATTCATAATGATAGT
AGGAGGCTTGATAGGTTTAAGAATAGTTTTTTCTGTACTTTCTATAGTGAATAGAGTTAGGCAGGGATAC
TCACCATTATCGTTTCAGACCCACCTCCCCACCTCGAGGGGACCCGACAGGCCCGGAGGAATCGAAGAAG
AAGGTGGAGAGAGAGACAGAGACAGATCCGGTCCATTAGTGAACGGATTCTTGGCACTTATCTGGGTCGA
TCTGCGGAGCCTGTTCCTCTTCAGCTACCACCGCTTGAGAGACTTACTCTTGATTGTGACAAGGATTGTG
GAACTTCTGGGACGCAGGGGGTGGGAAGTCCTCAAATATTGGTGGAATCTCCTACAGTATTGGAGTCAGG
AACTAAAGAATAGTGCTGTTAGCTTGCTCAATGCCACAGCTGTAGCAGTAGCTGAAGGGACAGATAGGGT
TATAGAAGTATTACAAAGAGCTGTTAGAGCTATTCTCCACATACCTAGAAGAATAAGACAGGGCTTGGAA
AGGGCTTTGCTA
>FJ895904 
ATGAGAGTGACGGAGATCAGGAAGAGTTATCAGCAC------------------------TGGTGGAGAT
GGGGCATC---------ATGCTCCTTGGGATATTAATGATCTGTAATGCT------GAAGAAAAATTGTG
GGTCACAGTCTATTATGGGGTACCTGTGTGGAAAGAAGCAACCACC---ACTCTGTTTTGTGCATCAGAT
GCTAAAGCATATGATACAGAAGTACATAATGTTTGGGCCACACATGCCTGTGTACCCACAGACCCCAACC
CACAAGAAGTAGAATTGAAGAATGTGACAGAAAATTTTAACATGTGGAAAAATAACATGGTAGAACAGAT
GCATGAGGATATAATCAGTTTATGGGATCAAAGCCTAAAGCCATGTGTAAAATTAACCCCACTCTGTGTT
ACTTTAAATTGCACTGAT---------------TTGAGGAATGCTACTAGT------------------A
GGAATGTTACTAATACCACTAGTAGTAGCAGGGGAATG---GTGGGGGGAGGAGAAATGAAAAATTGCTC
TTTCAATATCACCACA------GGCATAAGAGGTAAGGTGCAGAAAGAATATGCTCTTTTTTATGAACTT
GATATAGTACCAACAGATAATAAA---------------------------------------AATGATA
GATATAGGTTGATAAGTTGTAACACCTCAGTCATTACACAGGCCTGTCCAAAGGTATCCTTTGAGCCAAT
TCCCATACATTATTGTGCCCCGGCTGGTTTTGCGATTCTAAAGTGTAAAGATAAGAAGTTCAATGGAAAA
GGACCATGTTCAAATGTCAGCACAGTACAATGTACACATGGCATTAGGCCAGTAGTATCAACTCAACTGC
TGTTAAATGGCAGTCTAGCAGAAGAAGAGGTAGTAATTAGATCCGAAAATTTCACGAACAATGCTAAAAC
CATAATAGTACAGCTGAATGAATCTGTAGAAATTAATTGTACAAGACCCAACAACTATACAAGAAAAAGT
ATAAATATAGGACCAGGCAGAGCATTGTATACAACAGGAGAAATAATAGGAGATATAAGACAAGCACATT
GTAACCTTAGTAGAGCAAAATGGAATGACACTTTAAATAAGATAGTTATAAAATTAAGAAAACAATTTGG
G---AATAAA---ACAATAGTCTTTAAGCATTCCTCAGGAGGGGACCCAGAAATTGTGACGCACAGTTTT
AATTGTGGAGGGGAATTTTTCTACTGTAATTCAACACAACTGTTTAATAGTACTTGG-------------
-----------------AATGTT---ACTGAAGAGTCAAATAACACTGTAGAAAATAACACAATCACACT
CCCATGCAGAATAAAACAAATTATAAACATGTGGCAGGAAGTAGGAAGAGCAATGTATGCCCCTCCCATC
AGAGGACAAATTAGATGTTCATCAAATATTACAGGGCTGCTATTAACAAGAGATGGTGGT----------
-----CCTGAGGACAACAAGACTGAGGTCTTCAGACCTGGAGGAGGAGATATGAGGGATAATTGGAGAAG
TGAATTATATAAATATAAAGTAGTAAAAATTGAACCATTAGGAGTAGCACCCACCAAGGCAAAGAGAAGA
GTGGTGCAGAGAGAAAAAAGAGCAGTGGGA---ATAGGAGCTGTGTTCCTTGGGTTCTTGGGAGCAGCAG
GAAGCACTATGGGCGCAGCGTCAATGACGCTGACGGTACAGGCCAGACTATTATTGTCTGGTATAGTGCA
ACAGCAGAACAATCTGCTGAGGGCTATTGAGGCGCAACAGCATCTGTTGCAACTCACAGTCTGGGGCATC
AAGCAGCTCCAGGCAAGAGTCCTGACTGTGGAAAGATACCTAAGGGATCAACAGCTCCTGGGAATTTGGG
GTTGCTCTGGAAAACTCATTTGCACCACTGCTGTGCCTTGGAATGCTAGTTGGAGT---AATAAATCTCT
GAATAAGATTTGGGATAACATGACCTGGATGGAGTGGGACAGAGAAATTAACAAATACACAAGCATAATA
TATAGCTTAATTGAAGAATCGCAGAACCAACAAGAAAAGAATGAACAAGAATTGTTAGAATTAGATAAAT
GGGCAAGTTTGTGGAATTGGTTTGACATAACAAAATGGCTGTGGTATATAAAAATATTCATAATGATAGT
AGGAGGCTTGATAGGTTTAAGAATAGTTTTTTCCGTACTTTCTATAGTGAATAGAGTTAGGCAGGGATAC
TCACCATTATCGTTTCAGACCCACCTCCCAGCCTCGAGGGGACCCGACAGGCCCGGAGGAATCGAAGAAG
AAGGTGGAGAGAGAGACAGAGACAGATCCGGTCCATTAGTGAACGGATTCTTGGCACTTATCTGGGTCGA
TCTGCGGAGCCTGTTCCTCTTCAGCTACCACCGCTTGAGAGACTTACTCTTGATTGTGACAAGGATTGTG
GAACTTCTGGGACGCAGGGGATGGGAAGTCCTCAAATATTGGTGGAATCTCCTACAGTATTGGAGTCAGG
AACTAAAGAATAGTGCTGTTAGCTTGCTCAATACCATAGCCATAGCAGTAGCTGAAGGGACAGATAGGGT
TATAGAAGTAGTACAAAGAGCTGTTAGAGCTATTCTCCACATACCTAGAAGAATAAGACAGGGCTTGGAA
AGGATTTTGCTA
>GU455432 
ATGAGAGTGAAGGAGATCAGGAAGAATTAC------------------------------TTGTGGAGAT
GGGGCACC---------ATGCTCCTTGGGATGTTGATGATCTGTAGTGCT------GCAGAACAATTGTG
GGTCACAGTCTATTATGGGGTACCTGTGTGGAAAGAAGCAAACACC---ACTCTATTTTGTGCGTCAGAT
GCTAAAGCATATAGCACAGAGGTACATAATGTTTGGGCCACACATGCCTGTGTGCCCACAGACCCCAACC
CACAAGAAGTAGTATTGAAAAATGTGACAGAAAATTTTAACATGTGGAAAAATAACATGGTAGAACAGAT
GCATGAGGATATAATCAGTTTATGGGATCAAAGCCTAAAGCCATGTGTAAAATTAACCCCACTCTGTGTC
ACTTTAAACTGCACTGAT------------TATGTGAAGAATGATACTAAT---------------ACCA
CGAATGCTACTAATACCACTAGTAGTAGCGGGGGAACG---ATGGAGGGAGGAGAAATGAAAAACTGCTC
TTTCAATATCACCACA------AGCCTAAGAGATAAGGGGCAGAAAGAATATGCACTGTTCTATAAACTT
GATGTAGTACCAATAAATAAGGAT------------------------------------GATAATACCA
GCTATAGGTTGATAAGTTGTAACACCTCAGTCATTACACAGGCCTGTCCAAAGGTAACCTTTGAGCCAAT
TCCCATACATTATTGTGCCCCGGCTGGTTTTGCAATTCTAAAGTGTAATAATAAGACGTTCAATGGGACA
GGACCATGTAAAAATGTCAGCACAGTACAATGCACACATGGAATTAGGCCAGTAGTATCAACTCAACTGC
TATTAAATGGCAGTCTAGCAGAAGAAGAGGTAGTAATTAGATCTGCCAATTTCTCGGACAATGCTAAAAC
CATAATAGTACAGCTGAATGAATCTGTAGTAATTAATTGTACAAGACCCAACAACAATACAAGAAGAAGT
ATACATATAGGACCAGGGAGAGCATTTTATGCAACAGGAGAAGTAATAGGAAATATAAGACAAGCACACT
GTAACCTTAGTAGCACACAATGGAATAATACTTTAAAACAGATAGCTATAAAATTAAGAGAACAATGGGG
G---AATAAA---ACAATAGTCTTTAATCGATCCTCAGGAGGGGACCCAGAAATTATAATGCACAGTTTT
AATTGTGGAGGGGAATTTTTCTACTGTAATACTTCACAACTGTTTAATAGTACTTGG-------------
--AATGATACTACTTTGAATGAT---ACTAAAGGGTCAAATGACACA------------ATTATCACACT
TCCATGCAGAATAAAACAAATTATAAACATGTGGCAGGAAGTAGGAAAAGCAATGTATGCCCCTCCCATC
AAAGGACAAATTAGATGTTCATCAAATATTACAGGGCTGCTATTAACAAGAGATGGTGGT---------A
ATAATAATGACAAGAACAGGACCGAGACCTTCAGACCTGGAGGAGGAGATATGAGGGACAATTGGAGAAG
TGAATTATATAAATATAAAGTAGTAAAAATTGAACCATTAGGAGTAGCACCCACCAAGGCAAAGAGAAGA
GTGGTGCAGAGAGAAAAAAGAGCAATAGGGGGACTAGGAGCTCTGTTCCTTGGGTTCTTAGGAACAGCAG
GAAGCACTATGGGCGCAGCGTCAATAACGCTGACGGTACAGGCCAGACAATTATTGTCTGGTATAGTGCA
ACAGCAAAACAATTTGCTGAGGGCTATTGAGGCGCAACAACATCTGTTGCAACTCACAGTCTGGGGCATC
AAGCAGCTCCAGGCAAGAGTCCTGGCTGTGGAAAGATACCTAAAGGATCAACAGCTCCTGGGGATTTGGG
GTTGCTCTGGAAAACTCATTTGCACCACTGCTGTGCCTTGGAATACTAGTTGGAGT---AATAAATCTAT
GAATGAGATTTGGGATAACATGACCTGGATGGAGTGGGAAAGAGAAATTGACAATTACACAAGCTTAATA
TACTCTTTAATTGAAGACTCACAGAACCAACAAGAAAAGAATGAGCAAGAATTATTGGAATTAGATAAGT
GGGCAAGTTTGTGGACTTGGTTTGACATAACAAACTGGCTGTGGTATATAAGAATATTCATAATGATAGT
AGGAGGCTTGGTAGGTTTAAGAATAGTTTTTGCTGTACTTTCTGTAGTGAATAGAGTTAGGCAGGGATAC
TCACCATTATCGTTTCAGACCCACCTCCCAGCCCCGAGGGGACCCGACAGGCCCGAAGGAATCGAAGAAG
AAGGTGGAGAGAGAGACAGAGACAGATCCGGTCCATTAGTGGATGGATTCTTAGCAATTATCTGGGTCGA
CCTGCGGAGCCTGTGCCTCTTCAGCTACCACCGCTTGAGAGACTTACTCTTGATTGTAACGAGGATTGTG
GAACTTCTGGGACGCAGGGGGTGGGAAGCCCTCAAGTATTGGTGGAATCTCCTACAGTATTGGAGTCAGG
AACTAAAGAATAGTGCTGTTAGCTTGTTCAATGCCACAGCCATAGCAGTAGCTGAGGGGACAGATAGGGT
TATAGAATTATTACAAAGAGCTTTTAGAGCTATACTCCACATACCTACAAGAATAAGACAGGGCTTGGAA
AGGGCTTTACTA
>GU455427 
ATGAGAGTGAAGGAGATCAGGAAGAATTAC------------------------------TTGTGGAGAT
GGGGCACC---------ATGCTCCTTGGGATATTGATGATCTGTAGTGCT------GCAGAAAAATTGTG
GGTCACAGTCTATTATGGGGTACCTGTGTGGAAAGAAGCAAACACC---ACTCTATTTTGTGCGTCAGAT
GCTAAAGCATATGATACAGAGGTACATAATGTTTGGGCCACACATGCCTGTGTACCCACAGACCCCAACC
CACAAGAAGTAGTATTGGGAAATGTGTCAGAAAATTTTAACGTGTGGAAAAATAACATGGTAGAACAGAT
GCATGAGGATATAATCAGTTTATGGGATCAAAGCCTAAAGCCATGTGTAAAATTAACCCCACTCTGTGTT
ACTTTAAATTGCACTGAT---------------TTGGGGAATGCTACCACT-------------------
--------------------AGTAGTAGCGGGGGAATG---ATGGAGAGAGGAGAAATAAAAAATTGCTC
TTTCAATATCACCACA------AGCATAAGAGGTAAGGTGCAGAAAGAATATGCCTTTTTCTATAAACTT
GATGTAGTACCAATAGATAATGAT---------------------------------------AATACCA
GCTATAGGTTGATAAGTTGTAACACCTCAGTCATTACACAGGCCTGTCCAAAGGTAACCTTTGAGCCAAT
TCCCATACATTATTGTGCCCCGGCTGGTTTTGCGATTCTAAAGTGTAAAGAGAAGAAGTTCAATGGAAAA
GGACTATGTACAAATGTCAGCACAGTACAATGTACACATGGAATTAGGCCAGTAGTATCAACTCAACTGC
TGTTAAATGGCAGTCTAGCAGAAGAAGAGGTAGTAATTAGATCTGACAATTTCACGAATAATGCTAAAAC
CATAATAGTACAGCTGAACAAACCTGTAGAAATTAATTGTACAAGACCCAACAACAATACAAGAAAAAGT
ATACCTATAGGACCAGGGAGAGCATTTTATACAACAGGAGAAATAATAGGAGATATAAGACAAGCACACT
GTAACCTTAGTAGAGCAAAATGGAATGACACTTTAGAACAGATAGTTAAAAAATTAAGAGAACAATGGGG
G---AATAAA---ACAATAGTCTTTAATCAATCCTCAGGAGGGGACCCAGAAATTGTAACGCACAGTTTT
AATTGTGGAGGGGAATTTTTCTACTGTAATACTACACAACTGTTTAATAGTACTTGG-------------
--AATGATACTACTTTGAATGAT---AATAAAGAGTCAAATAACACTGAAAAA------ATTATCACACT
TCCATGCAGAATAAAACAAATTATAAACATGTGGCAGGAAGTAGGAAAAGCAATGTATGCCCCTCCCATC
GGAGGACAAATTAGATGTTCATCAAAAATTACAGGGCTGCTATTAACAAGAGATGGTGGT----------
-----AATGACGAGAACAGGACCGAGATCTTCAGACCTGGAGGAGGAGATATGAGGGACAATTGGAGAAG
TGAATTATATAAATATAAAGTAGTAAAAATTGAACCATTAGGAGTAGCACCCACGAAGGCAAAGAGAAGA
GTGGTGCAGAGAGAAAAAAGAGCAGTGGGA---CTAGGAGCTATGTTCCTTGGGTTCTTGGGAGCAGCAG
GAAGCACTATGGGCGCAGCGTCAATAACGCTGACGGTACAGGCCAGACAATTATTGTCTGGTATAGTGCA
ACAGCAGAACAATTTGCTGAGGGCTATTGAGGCGCAACAGCATCTGTTGCAACTCACAGTCTGGGGCATC
AAGCAGCTCCAGGCAAGAGTCCTGGCTGTGGAAAGATACCTAAAGGATCAACAGCTCCTGGGGATTTGGG
GTTGCTCTGGAAAACTCATTTGCACCACTGCTGTGCCTTGGAATGCTAGCTGGAGT---AATAAATCTCT
GAATGAGATTTGGGATAGCATGACCTGGATGGAGTGGGAAAAAGAAATTGACAATTACACAAGCTTAATA
TACACTTTAATTGAAGAATCACAGAACCAACAAGAAAAGAATGAGCAAGAATTATTGGAATTAGATAAAT
GGGCAAGTTTGTGGAATTGGTTTGATATAACAAACTGGCTGTGGTATATAAGAATATTCATAATGATAGT
AGGAGGCTTGGTAGGTTTAAGAATAGTTTTTGCTGTACTTTCTATAGTGAATAGAGTTAGGCAGGGATAC
TCACCATTATCGTTTCAGACCCGCCTCCCAGCCCCGAGGGGACCCGACAGGCCCGAAGGAATCGAAGAAG
AAGATGGAGAGAGAGACAGAGACAGATCCGGTCTATTAGTGGATGGATTCTTAGCACTTATCTGGGACGA
CCTGCGGAGCCTGTGCCTCTTCAGCTACCACCGCTTGAGAGACTTACTCTTGATTGTAACGAGGATTGTG
GAACTTCTGGGACGCAGGGGGTGGGAAGCCCTCAAATATTGGTGGAATCTCCTACAGTATTGGAGTCAGG
AACTAAAGAATAGTGCTGTTAGCTTGCTCAATGCCACAGCCATAGCAGTAGCTGAGGGGACAGATAGGGT
TATAGAAGTATTACAAAGAGCTTATAGAGCTATACTCCACATACCTAACAGAATAAGACAGGGCTTGGAA
AGGGCTTTGCTA
>GU455437 
ATGAGAGTGAAGGAGATCAGG---AATTAC------------------------------TTGTGGAGAT
GGGGCACC---------ATGCTCCTTGGGATGTTGATGATCTGTAGTGCT------GCAGAAAAATTGTG
GGTCACAGTCTATTATGGGGTACCTGTGTGGAAAGAAGCAAACACC---ACTCTATTCTGTGCATCAGAT
GCTAAAGCATATAGCACAGAGGTACATAATGTTTGGGCCACACATGCCTGTGTGCCCACAGACCCCAACC
CACAAGAAGTAGTATTGGAAAATGTGACAGAAAATTTTAACATGTGGAAAAATAACATGGTAGAACAGAT
GCATGAGGACATAATCAATTTATGGGATCAAAGCCTAAAGCCATGTGTAAAATTAACTCCACTCTGTGTT
ACTTTAAACTGCACTGAT---------------GTGGGGAATGCTACTAAT-------------------
--------------ACCAATAGTAGTAGCGAGGGACTG---ATGGAGAGAGGAGAAATAAAAAATTGCTC
TTTCAATATCACCACA------AGCAGAAAAGGTAAGGTGCAGAAAGAATATGCCTTTTTCTATAAACTT
GATGTAGTACCAATAGATAATGAT---------------------------------------AATGCCA
GCTATAGGTTGATAAGTTGTAACACCTCAGTCATTACACAGGCCTGTCCAAAGGTAACCTTTGAGCCAAT
TCCTATACATTATTGTGCCCCGGCTGGTTTTGCGATTCTAAAGTGTAAAGATAAGAAGTTCAATGGAACA
GGACCATGTAAAAATGTCAGCACAGTACAATGTACACATGGAATTAGGCCAGTAGTATCAACTCAACTGC
TGTTAAATGGCAGTCTAGCAGAAGAAGAGGTAGTAATTAGATCTGCCAATTTCTCGGACAATGCTAAAAC
CATAATAGTACAGCTGAATGAATCTGTAGTAATTAATTGTACAAGACCCAACAACAATACAAGAAAAAGT
ATACCTATAGGACCAGGGAGAGCCTTTTATGCAACAGGAGACATAATAGGAGATATAAGACAAGCACATT
GTAACCTTAGTATAGTAAAATGGAATAACACTTTAAAACAGATAGCTAGAAAATTAAGAGAACAATGGGG
G---AATAAA---ACAATAGTCTTTAATCAATCCTCAGGAGGGGACCCAGAAATTGTAATGCACACTTTT
AATTGTGCAGGGGAATTTTTCTACTGTAATACTACACGACTGTTTAATAGTACTTGG-------------
--AATGATACTACTTTGAATGAT---ACTCAAGGGTCAAATACCACTGAAGAA------ATTATCACACT
TCCATGCAGAATAAAACAAATTATAAATATGTGGCAGGAAGTAGGAAAAGCAATGTATGCCCCTCCCATC
AAAGGACAAATTAGATGTTTATCAAATATTACAGGGCTGCTATTAACAAGAGATGGTGGT---------A
ATAACAATGACACAAACAACACCGAGATCTTCAGACCTGGAGGAGGAGATATGAGGGACAATTGGAGAAG
TGAATTATATAAATATAAAGTAGTGAAAATTGAACCATTAGGAGTAGCACCCACCAAGGCAAAGAGAAGA
GTGGTGCAGAGAGAAAAAAGAGCAGTGGGA---CTAGGAGCTATGTTCCTTGGGTTCTTGGGAGCAGCAG
GAAGCACTATGGGCGCAGCGTCAATGATGCTGACGGTACAGGCCAGACAATTATTGTCTGGTATAGTGCA
ACAGCAGAACAATTTGCTGAGGGCTATTGAGGCGCAACAACATCTGTTGCAACTCACAGTCTGGGGCATC
AAGCAGCTCCAGGCAAGAGTCCTGGCTGTGGAAAGATACCTAAAGGATCAACAGCTCCTGGGGATTTGGG
GTTGCTCTGGAAAACTCATTTGCACCACTGCTGTGCCTTGGAATGCTAGTTGGAGT---AATAAATCTCT
GGATAAGATTTGGAATAACATGACCTGGATGGAGTGGGAAAAAGAAATTGACAATTACACAAGCTTAATA
TACACTTTAATTGAAGAATCGCAGAACCAACAAGAAAAGAATGAGCAAGAATTATTGGAATTAGATAAAT
GGGCAAGTTTGTGGAATTGGTTTGACATAACAAACTGGCTGTGGTATATAAGAATATTCATAATGATAGT
AGGAGGCTTGGTAGGTTTAAGAATAGTTTTTGCTGTACTTTCTATAGTGAATAGAGTTAGGCAGGGATAC
TCACCATTATCGTTTCAGACCCGCCTCCCAGCCCCGAGGGGACCCGACAGGCCCGAAGGAATCGAAGAAG
AAGGTGGAGAGAGAGACAGAGACAGATCCGGTCTATTAGTGAACGGATTCTTGGCACTTATCTGGGACGA
CCTGCGGAGCCTGTGCCTCTTCAGCTACCACCGCTTGAGAGACTTACTCTTGATTGTAACGAGGATTGTG
GAACTTCTGGGACGCAGGGGGTGGGAAGCCCTCAAATATTGGTGGAATCTCCTACAGTATTGGAGGCAGG
AACTAAAGAATAGTGCTGTTAGCTTGCTCAATGCCACAGCCATAGCAGTAGCTGAGGGGACAGATAGGAT
TATAGAAGCATTACAAAGAGCTTATAGAGCTATACTCCACATACCTACAAGAATAAGACAGGGCTTGGAA
AGGGCTTTGCTA
>GU455429 
ATGAGAGTGAAGGAGATCAGGAAGAGTTAC------------------------------TTGTGGAGAT
GGGGCACC---------ATGCTCCTTGGGATGTTGATGATCTGTAGTGCT------GCAGAACAATTGTG
GGTCACAGTCTATTATGGGGTACCTGTGTGGAAAGAAGCAAACACC---ACTCTATTTTGTGCGTCAGAT
GCTAAAGCATATGATACAGAGGTACATAATGTTTGGGCCACACATGCCTGTGTGCCCACAGACCCCAACC
CACAAGAAGTAGTATTGAAAAATGTGACAGAAAATTTTAACATGTGGAAAAATAACATGGTAGAACAGAT
GCATGAGGATATAATCAGTTTATGGGATCAAAGCCTAAAGCCATGTGTAAAATTAACTCCACTCTGTGTT
ACTTTAAACTGCACTGAT---------------TTGAAGAATGCTACTAAT-------------------
--------------GCCACTAGTAGTAGCGAGAGAACG---GTGGAGGGAGGAGAAATAAAAAACTGCTC
TTTCAATATCACCACA------AGCCTAAGAGATAAGGTGCAGAAAGAATATGCACTTTTCTATAAACTT
GATGTAGTACCAATAGATAATGAT------------------------------------GATAATACCA
GTTATAGGTTGATAAGTTGTAATACCTCAGTCATTACACAGGCCTGTCCAAAGGTAACCTTTGAGCCAAT
TCCCATACATTATTGTGCCCCGGCTGGTTTTGCGATTCTAAAGTGTAAAGATAAGAAGTTCAATGGGACA
GGACCATGTACAAATGTCAGCACAGTACAATGTACACATGGAATTAGGCCAGTAGTATCAACTCAACTGC
TGTTAAATGGCAGTCTAGCAGAAGAAGAGGTAGTAATTAGGTCTGACAATTTCTCGGACAATGCTAAAAC
CATAATAGTACAGCTGAAAGAACCTGTAGAAATTAATTGTACAAGACCCAACAACAATACAAGAAAAAGT
ATACCTATAGGACCAGGGAGAGCATTTTATGCAACAGGAGAAATAATAGGAAATATAAGACAAGCACATT
GTAACCTTAGTATAGCAAAATGGAATAACACTTTAAGACAGATAGCTAGAAAATTAAGAGAACAATTGGG
G---AATCAAACAACAATAGTCTTTAATCAATCCTCAGGAGGGGACCCAGAAATTGTAATGCACAGTTTT
AATTGTGGAGGGGAATTTTTCTACTGTAATACTACAAAACTGTTTAATAGTACTTGG-------------
-----------ACTTGGAATGAT---ACTGAAAGGTCAAATGATACTGAAGGAAATATCACACTCACACT
CCCATGCAGAATAAAACAAATTATAAACATGTGGCAGGAAGTAGGAAAAGCAATGTATGCCCCTCCCATC
AGAGGACAAATTAGATGTTTATCAAATATTACAGGGCTGCTATTAACAAGAGATGGTGGT---------A
ATAACAATGACACGAACGGGACCGAGATCTTCAGACCTGGAGGAGGAGATATGAGGGACAATTGGAGAAG
TGAATTATATAAATATAAAGTAGTAAAAATTGAACCATTAGGAGTAGCACCCACCAGGGCAAAGAGAAGA
GTGGTGCAGAGAGAAAAAAGAGCAGCGGGA---CTAGGAGCTTTGTTCCTTGGGTTCTTGGGAGCAGCAG
GAAGCACTATGGGCGCAGCGTCAATAACGCTGACGGTACAGGCCAGACAATTATTGTCTGGTATAGTGCA
ACAGCAGAACAATTTGCTGAGGGCTATTGAGGCGCAACAACATCTGTTGCAACTCACAGTCTGGGGCATC
AAGCAGCTCCAGGCAAGAGTCCTGGCTGTGGAAAGATACCTAAAGGATCAACAGCTCCTGGGGATTTGGG
GTTGCTCTGGAAAACTCATTTGCACCACTGCTGTGCCTTGGAATGCTAGTTGGAGT---AATAAATCTCT
GGATAAGATTTGGGATAACATGACCTGGATGGAGTGGGAAAGAGAAATTGAAAATTACACAAGCTTAATA
TACACTTTAATTGAAAAATCACAGAACCAACAAGAAAAGAATGAGCAAGAACTATTGGAATTAGATAAAT
GGGCAAGTTTGTGGAATTGGTTTGACATAACAAACTGGCTGTGGTATATAAGAATATTCATAATGATAGT
AGGAGGCTTGGTAGGTTTAAGAATAGTTTTTGCTGTACTTTCTATAGTGAATAGAGTTAGGCAGGGATAC
TCACCATTATCGTTTCAGACCCGCCTCCCAGCCCCGAGGGGACCCGACAGGCCCGAAGGAATCGAAGAAG
AAGGTGGAGAGAGAGACAGAGACAGATCCGGTCCATTAGTGGATGGATTCTTAGCACTTATCTGGGTCGA
CCTGCGGAGCCTGTGCCTCTTCAGCTACCACCGCTTGAGAGACTTACTCTTGATTGTAACGAGGATTGTG
GAACTTCTGGGACGCAGGGGGTGGGAAGCCCTCAAATATTGGTGGAATCTCCTACAGTATTGGAGTCAGG
AACTAAAGAATAGTGCTGTTAGCTTGCTCAATGCCACAGCCATAACAGTAGCTGAGGGGACAGATAGGAT
TATAGAAGCATTACAAAGAGCTTATAGAGCTATACTCCACATACCTACAAGAATAAGACAGGGCTTGGAA
AGGGCTTTGCTA
>AF025756 
ATGAGAGTGAAGGAGATCAGGAAGAATTATCAGCAC------------------------TTGTGGAGAC
GGGGCACC---------ATGCTCCTTGGGATATTGATGATCTGTAGTGCT------GCAGACAAATTGTG
GGTCACAGTCTATTATGGGGTACCTGTGTGGAAAGAAGCAACCACC---ACTCTATTTTGTGCATCAGAT
GCTAAAGCATATGAGACAGAGGTACATAATGTTTGGGCCACACATGCCTGTGTACCCACAGACCCCGACC
CACAAGAAGTAGTATTGGAAAATGTGACAGAAAATTTTAACATGTGGAAAAATAACATGGTAGAACAGAT
GCATGAGGACATAATCAGTTTATGGGATCAAAGCCTAAAGCCATGTGTAAAATTAACCCCACTCTGTGTT
ACTTTAAATTGCATTGAT---------------CTGAGAAATGATACTAAT-------------------
--------------ACCACTAGTAGCAGCGGGGAAACG---ATGGAGAGAGGAGAAATAAAAAACTGCTC
TTTCAATATCACCACA------AGCATAAGAGATAAGGTGCAGAAAGAATATGCACTTTTGCATAAACTT
GATGTAGTGCCAATAGATAATGAT------------------------------------------ACCA
GCTATAGGTTAGTAAGTTGTAACACCTCAGTCATTACACAGGCCTGTCCAAAAGTATCCTTTGAGCCAAT
TCCCATACATTATTGTGCCCCGGCTGGCTTTGCGATTCTAAAATGTAATGATAAAAGGTTCAATGGAAAA
GGACCATGTACAAATGTCAGCACAGTACAATGTACACATGGAATTAGGCCAGTAGTATCAACTCAACCGC
TGTTAAATGGTAGTTTAGCAGAAAAAGAGGTAGTAATTAGATCTGACAATTTCACAGACAATGCTAAAAC
CATAATAGTACAGCTGAACGAATCTGTAGAAATTAATTGTATAAGACCCAACAACAATACAAGAAAAAGC
ATAAATATAGGACCAGGGAGAGCATTTTATACAACAGGAGAAATAATAGGAGATATAAGACAAGCACATT
GTAACCTTAGTGAAGCAAAATGGAATCACACTTTAGAACAGATAGCTAAAAAATTAAGAGAACAATTTGG
G---AATAAA---ACAATAGTCTTTAATCAATCCTCAGGAGGGGACCCAGAAATTGTAATGTACAGTTTT
AATTGTGGAGGGGAATTTTTCTACTGTAATTCAACAAAACTGTTTAATAGAACTTGG------------A
GTGTTAATAGTACTTGGAATGAT---ACTGAAGGGGTAAATAACACTGGAGAA------AATATCACACT
CCCATGCAGAATAAAACAAATTATAAACATGTGGCAGGAAGTAGGAAAAGCAATGTATGCCCCTCCCATC
AAAGGACAAATTAGATGTTCATCAAATATTACAGGGCTGCTATTAACAAGAGATGGTGGT----------
-----AATAGCAACAACGAGACCGAGACTTTCAGACCTGGAGGAGGAGATATGAGGGACAATTGGAGAAG
TGAATTATATAAATATAAAGTAGTAAAAATTGAACCATTAGGAGTAGCACCTACTAAGGCAAAGAGAAGA
GTGGTGCAAAGAGAAAAAAGAGCAGTAGGA---ATAGGAGCTGTGTTCCTTGGGTTCTTGGGAGCAGCAG
GAAGCACTATGGGCGCAGCGTCAATGACGCTGACGGTACAGGCCAGACTATTATTGTCTGGTATAGTGCA
ACAGCAGAACAATTTGCTGAGGGCTATTGAGGCGCAACAGCATCTGTTGCAACTCACAGTCTGGGGCATC
AAGCAGCTCCAGGCAAGAGTCCTGGCTGTGGAAAGATACCTAAAGGATCAACAGCTCCTGGGGATTTGGG
GTTGCTCTGGAAAACTCATTTGCACCACTACTGTGCCTTGGAAAACTAGTTGGAGT---AATAAATCCCT
AGAAAAGATTTGGAACAACATGACCTGGATGGAGTGGGACAGAGAAATTAACAATTACACAAGTTTAATA
TACACCTTAATTGAAGAATCGCAGAACCAACAAGAAAAGAATGAACAAGAATTATTGGAATTAGATAAAT
GGGCAAGTTTGTGGAATTGGTTTGATATAACAAACTGGCTGTGGTATATAAAAATATTCATAACGATAGT
AGGAGGCTTGGTAGGTTTAAGAATAGTTTTTACTGTACTTTCTATAATGGATAGAGTTAGGCAGGGATAC
TCACCATTATCGTTTCAGACCCGCCCCCCAGCCCCGAGGGGACCCGACAGGCCCGAAGGAATCGAAGAAG
AAGGTGGAGAGGGAGACAGAGACAGATCCGGTCGATTAGTGAACGGATTCTTAGCGATTATCTGGGTCGA
CCTGCGGAGCCTGTGCCTCTTCAACTACCACCGCTTGAGAGACTTACTCTTGATTGTAACGAGGATTGTG
GAACTTCTGGGACGCAGGGGTTGGGAAGCCCTCAAATATTGGTGGAATCTCCTACAGTATTGGGGTCAGG
AACTACAGAATAGTGCTGTTAGCTTGCTCAATGCCACAGCCATAGCAGTAGCTGAGGGGACAGATAGGGT
TATAGAAGTATTACAAAGAGCTTGTAGAGCTATTCTCCGCATACCTGCAAGAGTAAGACAGGGCTTGGAA
GGGACTTTGCTA
>AY247222 
ATGAGAGCGAAGGTGATCAGGAAGAATTGTCAGCAC------------------------TTGTGGAGAT
GGGGCACC---------ATGCTCCTTGGGATGTTGATGATCTGTAGTGCT------GCAGAACAATTGTG
GGTCACAGTCTATTATGGGGTACCTGTGTGGAAAGAAGCAACCACC---ACTCTATTTTGTGCATCAGAT
GCTAAAGCATATGATACAGAGGTACATAATGTTTGGGCCACACATGCCTGTGTACCCACAGACCCCAACC
CACAAGAAGTAGTATTGGAAAATGTGACAGAAAATTTTAACATGTGGAAAAATAACATGGTAGAACAGAT
GCATGAGGATATAATCAGTTTATGGGATCAAAGCCTAAAGCCATGTGTAAAACTAACCCCACTCTGTGTT
ACTTTAAATTGTACTAAT---------------TTAAGGAATACTACTAAT-------------------
-----------ACCACTAGTAGTAGTTGGGGAACG------ATGGAGAGCGGAGAAATAAAAAACTGCTC
TTTCAATACCACCACA------AGCATAAGAGATAAGGTGCAGAAAGAATATGCACTTTTTTATAAACTT
GATGTAGTACCAATAAATGATGAT---------------------------------AATACTACTACCA
GCTATAGGTTGATAAATTGTAATACCTCAGTCATTACACAGGCCTGTCCAAAGGTAACCTTTGAGCCAAT
TCCCATACATTATTGTACCCCGGCTGGTTTTGCAATTCTAAAGTGTAATGATAAGAAGTTCAATGGAAAA
GGACCATGTACAAATGTCAGCACAGTACAATGTACACATGGAATTAGGCCAGTAGTGTCAACTCAACTGC
TGTTAAATGGCAGTCTAGCAGAAGAAGAGGTAGTAATTAGATCTGACAATTTCACGGACAATGCTAAAAC
CATAATAGTACAGCTGAATGAATCTGTAGAAATTAATTGTACAAGACCCAACAACAATACAAGAAAAAGT
ATAAATATAGGACCAGGGAGGGCATTTTATGCAACAGGAGAAATAATAGGAGATATAAGGCAAGCACATT
GTAACCTTAGTAGAGCAAAATGGAATGACACTTTAAAACAGATAGTTACAAAATTAAGAGAACAATTTGG
GAATAATAAA---ACAATAGTCTTTAATCAATCCTCAGGAGGGGACCCAGAAATTGTAATGCACAGTTTT
AATTGTGGAGGGGAATTTTTCTACTGTGATTCAACACAACTGTTTAATAGTACTTGG-------------
--------GAGAATGATAATAAT---ATTAGAGGGTCAAATAGCACACAAGAA------AATATCACACT
CCCATGCAGAATAAAACAAATTATAAACATGTGGCAGGGAGTAGGAAAAGCAATGTATGCCCCTCCTATC
AGAGGACAAATTAGATGTTCATCAAATATTACAGGGCTGCTATTAACAAGAGATGGTGGG----------
--AAGGACGAGAACGGGACCACCGAGATCTTCAGACCTGGAGGAGGAGATATGAGGGACAATTGGAGAAG
TGAATTATATAAATATAAAGTAGTAAAAATTGAACCATTAGGAGTAGCACCCACCAAGGCAAAGAGAAGA
GTGGTGCAAAGAGAAAAAAGAGCAGTGGGAACGATAGGAGCTATGTTCCTTGGGTTCTTGGGAGCAGCAG
GAAGCACTATGGGCGCAGCGTCAATGGCGCTGACGGTACAGGCCAGACAATTATTGTCTGGTATAGTGCA
GCAGCAGAACAATCTGCTGAGGGCTATTGAGGCGCAACAGCATCTGTTGCAACTCACAGTCTGGGGCATC
AAGCAGCTCCAGGCAAGAGTCCTGGCTGTGGAAAGATACCTAAAGGATCAACAGCTCCTAGGGATTTGGG
GTTGCTCTGGAAAACTCATTTGCACCACTACTGTGCCTTGGAATGTTAGTTGGAGT---AATAAATCTCT
GGATAAGATTTGGAATAACATGACCTGGATGGAGTGGGAAAGAGAAATTGACAATTACACAAACTTAATA
TACACCTTAATTGAAGAATCGCAGAACCAACAAGAAAAGAATGAACAAGAATTATTGGAATTAGATAAGT
GGGCAAGTTTGTGGAATTGGTTTAGCATAACAAACTGGCTGTGGTATATAAAAATATTCATAATGATAGT
AGGAGGCTTGGTAGGTTTAAGAATAGTTTTTGCTGTACTTTCTATAGTGAATAGAGTTAGGCAGGGATAC
TCACCATTATCATTTCAGACCCGCTTCCCAGCCCCGAGGGGACCCGACAGGCCCGAAGGAACCGAAGAAG
AAGGTGGAGAGAGAGACAGAGACAGATCCAGTCGATTAGTGCATGGATTATTAGCACTCATCTGGGACGA
TCTACGGAGCCTGTGCCTCTTCAGCTACCACCGCTTGAGAGACTTACTCTTGATTGTAGCGAGGATTGTA
GAACTTCTGGGACGCAGGGGGTGGGGAATCCTCAAATATTGGTGGAATCTCCTGCAGTATTGGAGTCAGG
AACTAAAGAATAGTGCTGTTAGCTTGCTCAACGCCACAGCTATAGCAGTAGCTGAGGGGACAGATAGGGT
TATAGAAATAGTGCAAAGAATTTATAGAGCTTTTCTCCACATACCTGTAAGAATAAGACAGGGCTTAGAA
AGGGCTTTGCTA
>GU455515 
ATGAGAGTGAAGGAGATCAGGAAGAATTATCAGCAC------------------------TTGTGGAGAT
GGGGCACC---------ATGCTCCTTGGGATATTGATGATCTGTAGTGCT------GCAGAAAAG---TG
GGTCACAGTCTATTATGGGGTACCTGTGTGGAAAGAAGCAACCACC---ACTCTATTTTGTGCATCAGAT
GCTAAAGCAGATGCTACAGAGGTACATAATGTTTGGGCCACACATGCCTGTGTACCCACAGACCCCAGCC
CACAAGAAGTAGTATTGGAAAATGTGACAGAAAATTTTAACATGTGGAAAAATAACATGGTAGAACAGAT
GCATGAGGATATAATCAGTTTATGGGATCAAAGCCTAAAGCCATGTGTAAAATTAACTCCACTCTGTGTT
ACTTTAAATTGCACTGAT---------------TTGAGGAATACGAATGCT-------------------
--------ACTAATAACACTAGTAGTGGCGGGGGAACG---ATGGAGAGAGGAGAAATAAAAAACTGTTC
TTTCAATATCACCACA------AGCATAAGAGATAAGGTGCAA---GGGTATGCAACGTTTTATAAACTT
GATGTAGTACCAATAAATAAAGAT---------------------------------GAGAATAATACCA
GCTATAGGTTGATAAGTTGTAACACCTCAGTCATTACACAGGCCTGTCCAAAGATATCCTTTGAGCCAAT
TCCCATACATTATTGTGCCCCGGCTGGTTTTGCGATTCTAAAGTGTAACAAGAAGACGTTCAATGGAACA
GGACCATGTACAAATGTCAGCACAGTGCAATGTACACATGGAATTAGGCCAGTAGTATCAACTCAACTAC
TGTTAAATGGCAGTCTAGCAGAAGAAGAGGTAGTAATTAGATCTGAAAATTTCACGAACAATGCTAAAAC
CATAATAGTACAGCTAAATGAATCTGTAGAAATTAATTGTACAAGACCCAACAACAATACAAGAAAAAGT
ATACCTATGGGACCAGGGAAAGCATTTTATACAACAGGAGAAATAATAGGAGATATAAGACAAGCACATT
GTAACCTTAGTAAAGCAAAATGGGATAATGCTTTAAAACAGATAGTTGGAAAATTAAGAGAACAATTTAG
G---AATAAA---GCAATAGTCTTTAATCAATCCTCAGGAGGGGACTTAGAAATTGTAACGCACAGTTTT
AATTGTGGAGGGGAATTTTTCTACTGTAATTCAACACAACTGTTTAATAGTATTTGG-------------
-----------------AATGAT---ACTGAAGAGTCAAATAACACTGGAGGAAATATCACAATTACACT
CCCATGCAGAATAAAACAAATTATAAACATGTGGCAGAAAGTAGGAAAAGCAATGTATGCCCCTCCCATC
GAAGGACAAATTAGATGTTCATCAAATATTACAGGGCTGCTATTAACAAGAGATGGTGGT----------
-----AATATCACGAGCGACACTGAGATCTTCAGACCTGGAGGAGGAGATATGAGGGACAATTGGAGAAG
TGAATTATATAAATATAAAGTAGTAAAAATTGAACCATTGGGAGTAGCACCCACCAAGGCAAAGAGAAGA
GTGGTGCAGAGAGAAAAAAGAGCAGTGGGA---ATAGGAGCTGTGTTCCTTGGGTTCTTGGGAGCAGCAG
GAAGCACTATGGGCGCAGCGTCGATGACGCTGACGGTACAGGCCAGGCGATTATTGTCCGGTATAGTGCA
ACAGCAGAACAATTTGCTGAGGGCTATTGAGGCGCAACAGCATCTGTTGCAACTCACAGTCTGGGGCATC
AAGCAGCTCCAGGCAAGGGTCCTAGCTGTGGAAAGATACCTAAAGGATCAACAGCTCCTGGGGATTTGGG
GTTGCTCTGGAAAACTCATTTGCACCACTGCTGTGCCTTGGAATGCCAGTTGGAGT---AATAAATCTCT
GGATGAGATTTGGAATAACATGACCTGGATGGAATGGGAAAGGGAAATTGACAATTACACAAGCTTAATA
TACACCTTAATTGAAAAATCGCAGAACCAACAAGAAAAAAATGAACAAGAATTATTGGAATTAGATAAAT
GGGCAAGTTTGTGGAATTGGTTTGACATAACAAAATGGCTGTGGTATATAAAAATATTCATAATGATAGT
AGGAGGCTTGGTAGGTTTAAGAATAGTTTTTGCTGTACTTTCTATAGTGAATAGAGTTAGGCAGGGATAC
TCACCATTATCGTTTCAGACCCACCTCCCAGCCCCGAGGGGACCCGACAGGCCCGAAGGAATCGAAGAAG
AAGGTGGAGAGAGAGACAGAGACAGATCCGGTCAATTAGTGGATGGATTATTAGCACTTATCTGGGTCGA
TCTGCGGAGCCTGTGCCTCTTCAGCTACCACCGCTTGAGAGACTTACTCTTGATTGTAACGAGGATTGTG
GAACTTCTGGGACGCAGGGGGTGGGAAGCCCTCAAATATTGGTGGAATCTCCTACAGTATTGGGGCCAGG
AACTAAAGAAGAGTGCTGTTAGCTTGCTCAATGCCACAGCCATAGCAGTAGCTGAGGGGACAGATAGGGT
TGTAGAAATATTACAAAGAGCTTGTAGAGCTATTCTCCACATACCTAGAAGAATAAGACAGGGCTTCGAA
AGGGCTTTGCAA
>GU455521 
ATGAGAGTGAAGGAGATCAGGAAGAATTATCAGCAC------------------------TTGTGGAGAT
GGGGCACC---------ATGCTCCTTGGGATATTAATGATCTGTAGCGCT------GCAGAAAAG---TG
GGTCACAGTCTATTATGGGGTACCTGTGTGGAAAGAAGCAACCACC---ACTCTATTTTGTGCATCAGAT
GCTAGAGCATATGCTACAGAGGTACATAATGTTTGGGCCACACATGCCTGTGTACCCACAGACCCCAACC
CACAAGAAGTAGTATTGGAAAATGTGACAGAAAATTTTAACATGTGGAAAAATAACATGGTAGAACAGAT
GCATGAGGATATAATCAGTTTATGGGATCAAAGCCTAAAGCCATGTGTAAAATTAACTCCACTCTGTGTT
ACTTTAACTTGCACTGAT---------------TTGAGGAATACGAATGCT-------------------
--------ACTAATAACACTAGTAGTGGTGGGGGAACG---ATGGAGAGAGGAGAAATAAAAAACTGTTC
TTTCAATATCACCACA------AGCATAAGAGATAAGGTACAA---GGATATGCAACGTTTTATAAACTT
GATGTAGTACCAATAAATAAAGAT---------------------------------AAGAGTAATACCA
GCTATAGGTTGATAAGTTGTAACACCTCAGTCATTACACAGGCCTGTCCAAAGATATCCTTTGAGCCAAT
TCCCATACATTATTGTGCCCCGGCTGGTTTTGCGATTCTAAAGTGTAACAATAAGACGTTCAATGGAACA
GGACCATGCACAAATGTCAGCACAGTGCAATGTACACATGGAATTAGGCCAGTAGTATCAACTCAACTAC
TGTTAAATGGCAGTCTAGCAGAAGAAGAGGTAGTAATTAGATCTGAAAATTTCACGAACAATGCTAAAAC
CATAATAGTACAGCTAAATGAATCTGTAGAAATTAATTGTACAAGACCCAACAACAATACAAGAAAAAGT
ATACCTATAGGACCAGGGAAAGCATTTTATACAACAGGAGAAATAATAGGAGATATAAGACAAGCACATT
GTAACCTTAGTAAAGCAAAATGGAATAATGCTTTAAAACAGATAGTTGGAAAATTAAGAAAACAATTTAG
G---AATAAA---ACAATAGTCTTTAATCAATCCTCAGGAGGGGACCTAGAAATTGTAACGCACAGTTTT
AATTGTGGAGGGGAATTTTTCTACTGTAATTCAACACAACTGTTTAATAGTACTTGG-------------
-----------------AATGAT---ACTGAAAGGTCAAATAACCCTGAAGGA------AATATCACACT
CCCATGCAGAATAAAACAAATTATAAACATGTGGCAGAAAGTAGGAAAAGCAATGTATGCCCCTCCCATC
AAAGGACAAATTAGATGTTCATCAAATATTACAGGGCTGCTATTAACAAGAGATGGTGGT---------A
ATACCAATACCACGAGCAACATCGAGGTCTTCAGACCTGGAGGAGGAGATATGAGGGACAATTGGAGAAG
TGAATTATATAAATATAAAGTAGTAAAAATTGAACCATTAGGAGTAGCACCCACCAAGGCAAAGAGAAGA
GTGGTGCAGAGAGAAAAAAGAGCAGTGGGA---ATAGGAGCTATGTTCCTTGGGTTCTTGGGAGCAGCAG
GAAGCACTATGGGCGCAGCGTCAATGACGCTGACGGTACAGGCCAGGCGATTATTGTCTGGTATAGTGCA
ACAGCAGAACAATTTGCTGAGGGCTATTGAGGCGCAACAGCATCTGTTGCAACTCACAGTCTGGGGCATC
AAGCAGCTCCAGGCAAGGGTCCTGGCTGTGGAAAGATACCTAAAGGATCAACAGCTCCTGGGAATTTGGG
GTTGCTCTGGAAAACTCATTTGCACCACTGCTGTGCCTTGGAATGCCAGTTGGAGT---AATAAATCTCT
GGATGAGATTTGGAATAATATGACCTGGATGGAGTGGGAAAGGGAAATTGACAATTACACAAGCTTAATA
TACACCTTAATTGAAAAATCGCAGAACCAACAAGAAAAAAATGAACAAGAATTATTGGAATTAGATAAAT
GGGCAAGTTTGTGGAATTGGTTTGACATAACAAAATGGCTGTGGTATATAAAGATATTCATAATGATAGT
AGGAGGCTTGGTAGGTTTAAGAATAGTTTTTACTGTGCTTTCTATAGTGAATAGAGTTAGGCAGGGATAC
TCACCATTATCGTTTCAGACCCACCTCCCAGCCCCGAGGGGACCCGACAGGCCCGAAGGAATCGAAGAAG
AAGGTGGAGAGAGAGACAGAGACAGATCCGGACGATTAGTGGATGGATTCTTAACACTTATCTGGGTCGA
TCTGAGGAGCCTGTGCCTCTTCAGCTACCACCGCTTGAGAGACTTACTCTTGATTGTAACGCGGATTGTG
GAACTTCTGGGACGCAGGGGGTGGGAAGCCCTCAAATATTGGTGGAATCTCCTACAGTATTGGGGTCAGG
AACTAAAGAAGAGTGCTGTTAGCTTGCTCAATGCCACAGCCATAGCAGTAGCTGAGGGGACAGATAGGGT
TGTAGAAATATTACAAAGAGCTTGCAGAGCTATTCTCCACATACCTAGAAGAATAAGACAGGGCTTCGAA
AGGGCTTTGCAA
>U63632 
ATGAGAGTGAAGGGGATCAGGAAGAGTTATCAGTAC------------------------TTGTGGAAAG
GGGGCACC---------TTGCTCCTTGGGATATTAATGATCTGTAGTGCT------GTAGAAAAGTTGTG
GGTCACAGTCTATTATGGGGTACCTGTGTGGAAAGAAGCAACCACC---ACTCTATTTTGTGCATCAGAT
GCTAAAGCATATGATACAGAGGTACATAATGTTTGGGCCACACATGCCTGTGTACCCACAGACCCCAACC
CACAAGAAGTAGTATTGGAAAATGTAACAGAACATTTTAACATGTGGAAAAATAACATGGTAGAACAGAT
GCAGGAGGATATAATCAGTTTATGGGATCAAAGCCTAAAGCCATGTGTAAAATTAACCCCACTCTGTGTT
ACTTTAAATTGCAAGGAT------------------GTGAATGCTACTAAT-------------------
--------------ACCACTAATGATAGCGAGGGAACG---ATGGAGAGAGGAGAAATAAAAAACTGCTC
TTTCAATATCACCACA------AGCATAAGAGATGAGGTGCAGAAAGAATATGCTCTTTTTTATAAACTT
GATGTAGTACCAATAGATAATAAT---------------------------------------AATACCA
GCTATAGGTTGATAAGTTGTGACACCTCAGTCATTACACAGGCCTGTCCAAAGATATCCTTTGAGCCAAT
TCCCATACATTATTGTGCCCCGGCTGGTTTTGCGATTCTAAAGTGTAATGATAAGACGTTCAATGGAAAA
GGACCATGTAAAAATGTCAGCACAGTACAATGTACACATGGAATTAGGCCAGTAGTATCAACTCAACTGC
TGCTAAATGGCAGTCTAGCAGAAGAAGAGGTAGTAATTAGATCTGACAATTTCACGAACAATGCTAAAAC
CATAATAGTACAGCTGAAAGAATCTGTAGAAATTAATTGTACAAGACCCAACAACAATACAAGAAAAAGT
ATACATATAGGACCAGGGAGAGCATTTTATACTACAGGAGAAATAATAGGAGATATAAGACAAGCACATT
GTAACATTAGTAGAGCAAAATGGAATGACACTTTAAAACAGATAGTTATAAAATTAAGAGAACAATTTGA
G---AATAAA---ACAATAGTCTTTAATCACTCCTCAGGAGGGGACCCAGAAATTGTAATGCACAGTTTT
AATTGTGGAGGAGAATTTTTCTACTGTAATTCAACACAACTGTTTAATAGTACTTGG-------------
-----------------AATAATAATACTGAAGGGTCAAATAACACTGAAGGAAAT---ACTATCACACT
CCCATGCAGAATAAAACAAATTATAAACATGTGGCAGGAAGTAGGAAAAGCAATGTATGCCCCTCCCATC
AGAGGACAAATTAGATGTTCATCAAATATTACAGGGCTGCTATTAACAAGAGATGGTGGT----------
-----ATTAATGAGAATGGGACCGAGATCTTCAGACCTGGAGGAGGAGATATGAGGGACAATTGGAGAAG
TGAATTATATAAATATAAAGTAGTAAAAATTGAACCATTAGGAGTAGCACCCACCAAGGCAAAGAGAAGA
GTGGTGCAAAGAGAAAAAAGAGCAGTGGGA---ATAGGAGCTGTGTTCCTTGGGTTCTTGGGAGCAGCAG
GAAGCACTATGGGCGCAGCGTCAATGACACTGACGGTACAGGCCAGACTATTATTGTCTGGTATAGTGCA
ACAGCAGAACAATTTGCTGAGGGCTATTGAGGCGCAACAGCGTATGTTGCAACTCACAGTCTGGGGCATC
AAGCAGCTCCAGGCAAGAGTCCTGGCTGTGGAAAGATACCTAGGGGATCAACAGCTCCTGGGGATTTGGG
GTTGCTCTGGAAAACTCATTTGCACCACTGCTGTGCCTTGGAATGCTAGTTGGAGT---AATAAATCTCT
GGATAGGATTTGGAATAACATGACCTGGATGGAGTGGGAAAGAGAAATTGACAATTACACAAGCGAAATA
TACACCCTAATTGAAGAATCGCAGAACCAACAAGAAAAGAATGAACAAGAATTATTGGAATTAGATAAAT
GGGCAAGTTTGTGGAATTGGTTTGACATAACAAAATGGCTGTGGTATATAAAAATATTCATAATGATAGT
AGGAGGCTTAGTAGGTTTAAGACTAGTTTTTACTGTACTTTCTATAGTGAATAGAGTTAGGCAGGGATAC
TCACCATTATCGTTTCAGACCCTCCTCCCAGCCCCGAGGGGACCCGACAGGCCCGAAGGAATCGAAGAAG
AAGGTGGAGAGAGAGACAGAGACAGATCCGGACGATTAGTGAACGGATTCTTAGCACTTATCTGGGTCGA
CCTGCGGAGCCTGTGCCTCTTCAGCTACCACCGCTTGAGAGACTTACTCTTGACTGTAACGAGGATTGTG
GAACTTCTGGGACGCAGGGGGTGGGAAGTCCTGAAATATTGGTGGAATCTCCTACAGTATTGGAGTCAGG
AACTAAAGAATAGTGCTGTTAGCTTGCTCAATGCCACAGCCATAGCAGTAGCTGAGGGGACAGATAGGAT
TATAGAAGCATTACAAAGAACTTATAGAGCTATTCTCCACATACCTACAAGAATAAGACAGGGCTTGGAA
AGGGCTTTGCTA
>AY247223 
ATGAAAGTGAAGGAGATCAGGAAGAATTATCAGCAT------------------------TTGTGGAGAT
GGGGCACC---------ATGCTCCTTGGGATGTTGATGATCTGTAGTGCT------GCAGAACAATTGTG
GGTCACAGTCTATTATGGGGTACCTGTGTGGAAAGAAGCAACCACC---ACTCTATTTTGTGCATCAGAT
GCTAAAGCATATGATACAGAGGTACATAATGTTTGGGCCACACATGCCTGTGTACCCACAGACCCCAACC
CACAAGAAGTATTATTGAAAAATGTGACAGAAAGTTTTAACATGTGGAAAAATAACATGGTAGAACAGAT
GCATGAGGATATAATCAGTTTATGGGATCAAAGCCTAAAGCCATGTGTAAAATTAACCCCACTCTGTGTC
ACTTTAAATTGCACTGAT------------GATTTGGGGAATACTACTACT---ACCACTAGTAGTAGTG
GGAATACTACTAATACCACTAGTAGTAGTGGGGGAACG---ATGGATAGAGGAGAAATAAAAAACTGCTC
TTTCAATATCACCACA------AGCATAAGCAATAAGATGCAGAAAGAATATGCACTTTTTTATAAACTT
GATGTAGTACCAATAGATAATGAT---------------------------------------AATACTA
GCTATAGGTTGATAAGTTGTAACACCTCAGTCATTACACAGGCCTGTCCAAAGGTATCCTTTGAGCCAAT
TCCCATACATTATTGTACCCCGGCTGGTTTTGCGATTCTAAAGTGTAAAGATAAAAAGTTCAATGGAAAA
GGACCATGTACAAACGTCAGCACAGTACAATGTACACATGGAATTAGGCCAGTAGTGTCAACTCAACTGC
TGTTAAATGGCAGTCTAGCAGAAGAAGAGGTAGTAATTAGATCTGACAATTTCACGGACAATGCTAAAAC
CATAATAGTACAGCTGAAGGAAGCTGTAGAAATTAATTGTACAAGACCCAACAACAATACAAGAAAAAGT
ATACATATAGGACCAGGGAGAGCATGGTATGCAACAGGAGAAATAATAGGAGATATAAGACAAGCACATT
GTAACCTTAGTAGAGCAAAATGGGATGACACTTTAAGACAGATAGTTGAAAAATTAAGAGAACAATTTAA
G---AACAAA---ACAATAGTCTTTAATCAATCCTCAGGAGGGGACCCAGAAATTGTAACGCACAGTTTT
AATTGTGGAGGGGAATTTTTCTACTGTAATTCAACAAAACTGTTTAATAGCACTTGG-------------
--ACTAGAGGG---------------TCAAATAACACAAATAGCACTGAAGAA------ACTATCACACT
CCCATGCAGAATAAAACAAATTGTAAACATGTGGCAGGGAGTAGGAAAAGCAATGTATGCCCCTCCCATC
AGAGGACAAATTAGATGTTTATCAAATATTACAGGGCTGCTATTAACAAGAGATGGTAGT----------
-----AATAACGAGAACGGGACCGAGATCTTCAGACCTGGAGGAGGAGATATGAGGGACAATTGGAGAAG
TGAATTATATAAATATAAAGTAGTAAAAATTGAACCATTAGGAGTAGCACCCACCAAGGCAAAGAGAAGA
GTGGTGCAGAGAGAAAAAAGAGCAGTAGGAACGCTGGGAGCTATGTTCCTTGGGTTCTTGGGAGCAGCAG
GAAGCACTATGGGCGCAGCGTCAATGACGCTGACGGTACAGGCCAGACTATTATTGTCTGGTATAGTGCA
ACAGCAGAACAATTTGCTGAGGGCTATTGAGGCGCAACAGCATCTGTTGCAACTCACAGTCTGGGGCATC
AAGCAGCTCCAGGCAAGAGTCCTGGCTGTGGAAAGATACCTAAGGGATCAACAGCTCCTAGGGATTTGGG
GTTGCTCTGGAAAACTCATTTGCACCACTACTGTGCCTTGGAATGCTAGTTGGAGT---AATAAATCTCT
GGATAAGATTTGGGATAACATGACCTGGATGGAGTGGGAAAGAGAAATTGACAATTACACAAGCTTAATA
TACACCTTAATTGAAGAATCGCAGAACCAACAAGAAAAGAATGAACAAGAATTATTGGAATTAGATGAGT
GGGCAAGTTTGTGGAATTGGTTTTCTATATCAAAATGGCTGTGGTATATAAAAATATTCATAATGATAGT
AGGAGGCTTGGTAGGTTTAAGAATAGTTTTTGCTGTACTTTCTATAGTGAATAGAGTTAGGCAGGGATAC
TCACCATTATCATTTCAGACCCGCCTCCCAACCCCGAGGGGACCCGACAGGCCCGAAGGAATCGAAGAAG
AAGGTGGAGAGAGAGACAGAGACAGATCCAGTCGCTTAGTGGATGGATTCTTAGCACTCATCTGGGACGA
TCTGCGAAGCCTGTGCCTCTTCAGCTACCACCGCTTGAGAGACTTACTCTTGATTGCAGCGAGGATTGTG
GAACTTCTGGGACGCAGGGGGTGGGAAGTCCTCAAATATTGGTGGAATCTCCTGCAGTATTGGAGTCAGG
AACTAAAGAATAGTGCTGTTAGCTTGCTCAATGCCACAGCTATAGCAGTAGCTGAGGGGACAGATAGGGT
TATAGAAATAGTACAAAGAGCTTGTAGAGCTATTCTCCACATACCTACAAGAATAAGACAAGGCTTGGAA
AGGGCTTTACTA
>AY247220 
ATGAGAGTGAAGGAGATCGGGAAGAATTATCAGTAC------------------------TTATGGAGAT
GGGGCACC---------ATGCTCCTTGGGATATTGATGATCTGTAGTGCT------GCAGAACAATTGTG
GGTCACAGTCTATTATGGGGTACCTGTGTGGAAAGAAGCAACCACC---ACTCTCTTTTGTGCATCAGAT
GCTAAAGCCTATGATACAGAGGTACATAATGTTTGGGCCACACATGCCTGTGTACCCACAGACCCCAACC
CACAAGAAGTAGGATTGGAAAATGTGACAGAAAATTTTAACATGTGGAAAAATAACATGGTAGAACAGAT
GCATGAGGATATAATCAGTTTATGGGATCAAAGCCTAAAGCCATGTGTAAAATTAACCCCACTCTGCGTT
ACTTTAAATTGCACTGAT---------------TTGGGGAATACTACTAAT-------------------
--------------ACCACTAGTAGTAGCGGGGGAGGA---ATGGAGAGAGGAGAAATAAAAAACTGCTC
TTTCAATATCACCACA------AGCATAAGAGATAAGGTGCAGAAAGAATATGCACTTTTGTATAAACTT
GATATAGTACCAATAGATGATAAT---------------------------------------AATACCA
GCTATAGGTTGATAAGTTGCAACACCTCAGTCATTACACAGGCCTGTCCAAAGGTATCCTTTGAGCCAAT
TCCCATACATTATTGTGCCCCGGCTGGTTTTGCGATTCTAAAGTGTAGAGACAAGAAGTTCAATGGAAAA
GGACCATGTACAAATGTCAGCACAGTACAATGCACACATGGAATTAGGCCAGTAGTATCAACTCAACTGC
TGTTAAATGGCAGTCTAGCAGAAGAAGAGGTAGTAATTAGATCTGACAATTTCACGGACAATGCTAAAAC
CATAATAGTACAGCTGAAAGAATCTGTAGAAATTAATTGTACAAGACCCAACAACAATACAAGAAAAAGT
ATACATATAGGACCAGGGAGAGCATTTTACACAACAGGAGATATAGTAGGAGATATAAGACAAGCACATT
GTAACATTAGTAAAGCAAAATGGAATACTACTTTAAAACAGATAGTTACAAAATTAAGAGAACAATTTGG
A---AATCGA---ACAATAGTCTTTAATCAATCCTCAGGAGGGGACCCAGAAATTGTAATGCACAGTTTT
AATTGTGGAGGGGAATTTTTCTACTGTAATTCAACACAACTGTTTAATAGTACTTGG------------A
ATGCTAGTAGTACTTGGAATGAT---ACTGAAGGGTCAAATAACACTGAAGGA------ACTATCACACT
CCCATGCAGAATAAAACAAATTATAAACATGTGGCAGGAAGTAGGAAAAGCAATGTATGCCCCTCCCATC
AGAGGACAAATTAGATGTTCATCAAATATTACAGGGCTGATATTAACAAGAGATGGTGGT----------
-----AGTAACGAGAACGACACCGAGATCTTCAGACCTGGAGGAGGAAATATGAGGGACAATTGGAGAAG
TGAATTATATAAATATAAAGTAGTAAAAATTGAACCATTAGGAGTAGCACCCACCAAGGCAAAGAGAAGA
GTGGTGCAAAGAGAAAAAAGAGCAGTAGGA---ATAGGAGCTGTGTTCCTTGGGTTCTTGGGAGCAGCAG
GAAGCACTATGGGCGCAGCGTCAATGACACTGACGGTACAGGCCAGATTATTATTGTCTGGTATAGTGCA
ACAGCAGAACAATCTGCTGAGGGCTATTGAGGCGCAGCAGCATCTGTTGCAACTCACGGTCTGGGGCATC
AAGCAGCTCCAGGCAAGAGTCCTGGCTATGGAAAGATACCTAAAGGATCAACAGCTCCTGGGGATTTGGG
GCTGCTCTGGAAAACTCATTTGCACCACTACTGTGCCTTGGAATGCTAGTTGGAGT---AATAAATCTCT
GGATAACATTTGGAATAACATGACCTGGATGGAGTGGGATAGAGAAATTAACAATTACACAAGCTTAATA
TATACCTTAATTGAAGAATCGCAGAACCAACAAGAAAAGAATGAACAAGAATTATTGGAATTAGATAAAT
GGGCAAGTTTATGGAATTGGTTTGACATAACAAAATGGCTGTGGTATATAAAAATATTCATAATGATAGT
AGGAGGCTTGGTAGGTTTAAGAATAGTTTTTGCTGTACTTTCTATAGTGAATAGAGTTAGGCAGGGATAC
TCACCATTATCGTTTCAGACCCGCCTCCCAGCCCCGAGGGGACCCGACAGGCCCGAAGGAATCGAAGAAG
AAGGTGGAGAGAAAGACAGAGACAGATCCGGACGATTAGTGGATGGATTCTTAGCGATTATCTGGGTCGA
TCTACGGAGCCTGTGCCTCTTCAGCTACCACCGCTTGAGAGACTTACTCTTGATTGTAACGAGGATTGTG
GAACTTCTGGAACGCAGGGGGTGGGAAGCCCTCAAATACTGGTGGAATCTCCTACAGTATTGGAGTCAGG
AACTAAAGAATAGTGCTGTTAACTTGCTCAATACCACAGCCATAGCAGTAGCTGAGGGGACAGATAGGGT
TATAGAAGTATTACAAAGAGCTTATAGAGCTCTTCTCCACATACCTAGAAGAATAAGACAGGGCTTGGAA
AGGCTTTTGCTA
>AY247219 
ATGAGAGTGAAGGGGATCAGGAAGAATTATCAGCAT------------------------TTGTGGAGAT
GGGGCACC---------ATGCTCCTTGGGATATTGATGATCTGTAGTGCT------ACAGAAAAATTGTG
GGTCACAGTCTATTATGGGGTACCTGTGTGGAAAGAAGCAACCACC---ACTCTATTTTGTGCATCAGAT
GCTAAAGCATATGATACAGAGGTACATAATGTTTGGGCCACACATGCCTGTGTCCCCACAGACCCCAACC
CACAAGAAGTAGTATTGGGAAATGTGACAGAAAATTTTAACATGTGGAAAAATGACATGGTAGAACAGAT
GCATGAGGATATAATCAGTTTATGGGATCAAAGCCTAAAGCCATGTGTAAAATTAACCCCACTCTGTGTT
ACTTTAAATTGCACTGAT---------------TTGAGGAATGCTACTAAT-------------------
--------------ACCACTAGTAGTAGCGGGGAAAAG---ATGGAGGGAGGAGAAATAAAAAACTGCTC
TTTCAATATCACCACA------AGCTTAAGAGATAAGATGCAGAAGGAATATGCACTTTTTTATAAACTT
GATGTAGTACCAATAGATAATGAT---------------------------------AATACTAATACCA
GCTATAGGTTGATAAGTTGTAACACCTCAGTCATTACACAGGCCTGTCCAAAAGTATCCTTTGAGCCAAT
TCCCATACATTTTTGTGCCCCGGCTGGTTTTGCGATTCTAAAATGTAATGATAAGAAGTTCAGTGGAAAA
GGACCATGTACAAATGTTAGTACAGTACAATGTACACATGGAATTAGGCCAGTAGTATCAACTCAACTGC
TGTTAAATGGCAGTCTAGCAGAAGAAGAGGTAGTAATCAGATCTGACAATTTCACGGACAATGCTAAAAC
CATAATAGTACAGCTGAAAGAACCTGTAGAAATTAATTGTACAAGACCCAACAACAATACAAGAAAAAGT
ATACATATAGGACCAGGGAGAGCATTTTATACAACAGGAGAAATAATAGGAGATATAAGACAGGCACATT
GCAACCTTAGTATAACAAAATGGAATGACACTTTAAAACAGATAGTTAAAAAATTAAAAGAACAATTTGG
G---AATAAA---ACAATAGTCTTTAAGCAATCCTCAGGAGGGGACCCAGAAATTGTAACGCACAGTTTT
AATTGTGGAGGGGAATTTTTCTACTGTAATTCAACAAAACTGTTTAATAGTACTTGG-------------
--AATAATAGTACTTGGAATGGT---ACTGAAGGGTCAAATAACCCTGAAGGA------AATATCACACT
CCCATGCAGAATAAAACAAATTGTAAACATGTGGCAGGAAGTAGGAAAAGCAATGTATGCCCCTCCCATT
AGAGGACAAATTAGATGTTCATCAAATATTACAGGGCTGCTATTAACAAGAGATGGTGGT----------
-----AGTAATACGAGCGGGACCGAGATCTTCAGACCTGGAGGAGGAGATATGAGGGACAATTGGAGAAG
TGAATTATATAAATATAAAGTAGTAAAAATTGAACCATTAGGAGTAGCACCCACCAAGGCAAAGAGAAGA
GTGGTGCAGAGAGAAAAAAGAGCAGTGGGA---ATAGGAGCTTTGTTCCTTGGGTTCTTGGGAGCAGCAG
GAAGCACTATGGGCGCAGCGTCAATGTCGCTGACGGTACAGGCCAGACTATTATTGTCTGGTATAGTGCA
ACAGCAGAACAATTTGCTGAGGGCTATTGAGGCGCAACAGCATCTGTTGCAACTCACAGTCTGGGGCATC
AAGCAGCTCCAGGCAAGAGTCCTGGCTGTGGAAAGATACCTAAAGGATCAACAGCTCCTGGGGATTTGGG
GTTGCTCTGGAAAACTCATTTGCACCACTACTGTGCCTTGGAATGCTAGTTGGAGT---AATAAATCTCT
GGATAAGATTTGGGATAACATGACCTGGATGGAGTGGGAAAGAGAAATTAACAATTACACAAGCTTAATA
TACACCTTAATTGAAGAATCGCAGAACCAACAGGAAAAGAATGAACTAGAATTATTGGAATTGGATAAAT
GGGCAAGTTTGTGGAATTGGTTTGACATAACAAAATGGCTGTGGTATATAAAAATATTCATAATGATAGT
AGGAGGCTTGGTAGGTTTAAGAATAGTTTTTGCTGTACTTTCTATAGTGAATAGAGTTAGGCAGGGATAC
TCACCATTATCGTTTCAGACCCACCTCCCAGCCCCGAGGGGACCCGACAGGCCCGAAGGAATCGAAGAAG
AAGGTGGAGAGAAAGACAGAGACAGATCCGGTCGCTTAGTGGATGGATTCTTAGCAATTATCTGGGTCGA
TCTGCGGAGCCTGTGCCTCTTCAGCTACCACCGCTTGAGAGACTTACTCTTGATTGTAACGAGGATTGTG
GAACTTCTGGGACGCAGGGGGTGGGAAGTCCTCAAATATTGGTGGAATCTCCTACAGTATTGGAGTCAGG
AACTAAAGAATAGTGCTGTTAGCTTGCTCAATGCCACAGCCATAGCAGTAGCTGAGGGGACAGATAGGGT
TATAGAAGTATTACAAAGAGCTTATAGAGCTATTCTCCACATACCTACAAGAATAAGACAGGGCTTGGAA
AGGGCTTTGCTA
>AY247218 
ATGAGAGTGAAGGGGATCAGGAAGAATTGTCAACAC------------------------TTGTGGAGAT
GGGGCACC---------ATGCTCCTTGGAATATTAATGATCTGTAGTGCT------GCAGGAAAATTGTG
GGTCACAGTCTATTATGGGGTACCTGTGTGGAAAGAAGCAACCACC---ACTCTATTTTGTGCATCAGAT
GCTAAAGCATATGATACAGAGATACATAATGTTTGGGCCACACATGCCTGTGTACCCACAGACCCCAACC
CACAAGAAGTAGCATTGGAAAATGTGACAGAAAATTTTAACATGTGGAAAAATAACATGGTAGAACAGAT
GCATGAGGATATAATCAGTTTATGGGATCAAAGCCTAAAGCCATGTGTAAAATTAACCCCACTCTGTGTT
ACTTTAAATTGCACTGAT---------------TTGAGGAATGCTACTAAT-------------------
--------------ACCACTAGTAGTAGCGGGGGAAAG---ATGGAGAAAGGAGAAATAAAAAACTGCTC
TTTCAATATCACCACA------AACATAAGAGATAAGATGCAGAAAGAATATGCACTTTTTTATAGACTT
GATGTAGTACCAATAGATAATGAT---------------------------------AGTACTAATACCA
GCTATAGGTTGATAAGTTGTAACACCTCAGTCATTACACAGGCCTGTCCAAAGGTATCCTTTGAGCCAAT
TCCCATACATTATTGTACCCCGGCTGGTTTTGCGATTTTAAAGTGTAACGATAAGAAGTTCAATGGAACA
GGACCATGTACAAATGTCAGCACAGTACAATGTACACATGGAATTAGGCCAGTAATATCAACTCAACTGC
TGTTAAATGGCAGTCTAGCAGAAGAAGAGGTAGTAATTAGATCTGACAATTTCATGGACAATGCTAAAAC
CATAATAGTACAGCTGAATGAATCTGTAGAAATTAATTGTACAAGACCCAACAACAATACAAGAAAAAGT
ATACATATAGGACCAGGGAGAGCATTTTATACAACAGGAGAAATAATAGGAGATATAAGACAAGCACATT
GTAACCTTAGTAGAACAAAATGGAATAACACTTTAAGACAGATAGTTTACAAATTAAGAGAACAATTTGG
G---AATAAA---ACAATAGTCTTTAATCAATCCTCAGGAGGGGACCCAGAAATTGTAACGCACAGTTTT
AATTGTGGAGGGGAATTTTTCTACTGTGATTCAACACAATTGTTTAATAGTACTTGGAATAATGATACTT
TGTTTAATAGTACTTGGAATAATGATACTAAAGGGTCAAATAACACTGAAGAC------ACAATCACACT
CCCATGTAGAATAAAACAAATTATAAACATGTGGCAGGAAGTAGGAAAAGCAATGTATGCCCCTCCCATC
AGAGGACAAATTAGATGTTCATCAAATATTACAGGGCTGTTATTAACAAGAGATGGTGGT----------
--AATAACAAAAGCGAGACCACCGAGATCTTCAGACCTGGAGGAGGAGATATGAGGGACAATTGGAGAAG
TGAATTATATAAATATAAAGTAGTAAAAATTGAACCATTAGGAGTAGCACCCACTAAGGCAAAGAGAAGA
GTGGTGCAGAGAGAAAAAAGAGCAGTGGGA---ATAGGAGCTGTGTTCCTTGGGTTCTTGGGAGCAGCAG
GAAGCACTATGGGCGCAGCGTCAATGACGCTGACGGTACAGGCCAGACTATTATTGTCTGGTATAGTGCA
ACAGCAAAACAATCTGCTGAGGGCTATTGAGGCGCAACAGCATCTGTTGCAACTCACAGTCTGGGGCATC
AAGCAGCTCCAGGCAAGAGTCCTGGCTGTGGAAAGATACCTAAAGGATCAACAGCTCCTGGGGATTTGGG
GTTGCTCTGGAAAACTCATTTGCACCACTACTGTACCTTGGAATGCTAGTTGGAGT---AATAAATCTCT
GGATAAGATTTGGAATAACATGACCTGGATGGAGTGGGAAAGAGAAATTAACAATTACACAAGCTTAATA
TACACCTTAATTGAAGAATCGCAGAACCAACAAGAAAAGAATGAACAAGAATTATTGGAATTAGATAAAT
GGGCAAGTTTGTGGAATTGGTTTGACATAACAAAATGGCTGTGGTATATAAAAATATTCATAATGATAGT
AGGAGGCTTGGTAGGTTTAAGAATAGTTTTTGCTATACTTTCTATAGTGAATAGAGTTAGGCAGGGATAC
TCACCATTATCGTTGCAGACCCACCTCCCAGCCCCGAGGGGACCCGACAGGCCCGAAGGAATCGAAGAAG
AAGGTGGAGAGAGAGACAGAGACAGATCCGGTCGATTAGTGGATGGATTCTTAGCACTTTTCTGGGTCGA
CCTGCGGAGCCTGTGCCTCTTCAGCTACCACCGCTTGAGAGACTTACTCTTGATTGTAACGAGGATTGTG
GAACTTCTGGGACGCAGGGGGTGGGAAGTCCTCAAATATTGGTGGAATCTCCTACAGTATTGGAGTCAGG
AACTAAAGAATAGTGCTGTTAGCTTGCTCAATGCCACAGCCGTAGCAGTAGCTGAGGGGACAGATAGGAT
TATAGAAGTATTACAAAGAGCTTATAGAGCTATTATCCACATACCTACAAGAATAAGACAGGGCTTAGAA
AGGGCTTTGCTA
>DQ410044 
ATGAGAGTGACGGAGATCAGGAAGAATTGTCAGCAC------------------------TTGTGGAGAT
GGGGCACC---------ATGCTCCTTGGGATATTAATGATCTGTAATGCT------GCAGAAAAATTGTG
GGTCACAGTCTATTATGGGGTACCTGTGTGGAAAGAAGCAACCACC---ACTCTATTTTGTGCATCAGAT
GCTAAAGCATATGATACAGAGGTACATAATGTTTGGGCCACACATGCCTGTGTACCCACAGACCCCAACC
CACAAGAAGTAGTATTGGAAAATGTGACAGAAAATTTTAACATGTGGAAAAATAACATGGTAGAACAGAT
GCATGAGGATATAATTAGTTTATGGGATCAAAGCCTAAAGCCATGTGTAAAATTAACCCCACTCTGTGTT
ACTTTAAATTGCACTGAT---------------TTGAGGAATGCTACTAAT-------------------
--------------ACCACTAGTAGTAGCGGGGGAACG---ATGGAGGGAGGAGAAATAAAAAATTGCTC
TTTCAATATCACCACA------AGCATAAGAGATAAGGTGCAGAAAGAATATGCACTTTTTTATAAACTT
GATGTAATACCAATAGAAAATGAT---------------------------------------AATACTA
GCTATAGGTTGATAAGTTGTAACACCTCAGTCATTACACAGGCCTGTCCAAAGGTATCCTTTGAGCCAAT
TCCCATACATTATTGTGCCCCGGCTGGTTTTGCGATTCTAAAGTGTAAAGATAAGAAGTTCAATGGAACA
GGACCATGTACAAATGTCAGCACAGTACAATGTACACATGGAATTAGGCCAGTAGTATCAACTCAACTGC
TGTTAAATGGCAGTCTAGCAGAAGAAGAGGTAGTAATTAGATCCAACAATTTCACGGACAATGCTAAAAT
CATAATAGTACAGCTGAATGAATCTGTAGAAATTAATTGTACAAGACCCAACAACAATACAAGAAAAAGT
ATACATATAGGACCAGGCAGAGCATTTTATACAACAGGAGAAATAATAGGAGATATAAGACAAGCACATT
GTAACCTTAGTAGAGCAAAATGGGATGACACTTTAAAACAGATAGTTATAAAATTAAGAGAACAATTTAA
G---AATAAA---ACAATAGTCTTTAATCAATCCTCAGGAGGGGACCCAGAAATTGTAACGCACAGTTTT
AATTGTGGAGGGGAATTTTTCTACTGTAATTCAACACAACTGTTTAATAGTACTTGG-------------
-----------ACTTGGAATGTT---ACTGAAGGGTCAAATAACACTGAAGGAAATGACACACTCATACT
CCCATGCAGAATAAAACAAATTATAAACATGTGGCAGGAAGTAGGAAAAGCAATGTATGCCCCTCCCATC
AGAGGACAAATTAGATGTTCATCAAATATTACAGGGCTGCTATTAACAAGAGATGGTGGT----------
-----AATAACGAGAACAAGACCGAGATCTTCAGACCTGGAGGAGGAGATATGAGGGACAATTGGAAAAG
TGAATTATATAAATATAAAGTAGTAAAAATTGAACCATTAGGAGTAGCACCCACCAAGGCAAAGAGAAGA
GTGGTGCAGAGAGAAAAAAGAGCAGTGGGA---ATAGGAGCTGTGTTCCTTGGGTTCTTGGGAGCAGCAG
GAAGCACTATGGGCGCAGCGTCAATGACGCTGACGGTACAGGCCAGACTATTATTGTCTGGTATAGTGCA
ACAGCAGAACAATTTGCTGAGGGCTATTGAGGCGCAACAGCATCTGTTGCAACTCACAGTCTGGGGCATC
AAGCAGCTCCAGGCAAGAGTCCTGGCTGTGGAAAGATACCTAAAGGATCAACAGCTCCTGGGGATTTGGG
GTTGCTCTGGAAAACTCATTTGCACCACTACTGTGCCTTGGAATACTAGTTGGAGT---AATAAATCTCT
GGATCAGATTTGGCAGAACATGACCTGGATGGAGTGGGAAAGAGAAATTAATAATTACACAAGCTTAATA
TACACCTTAATTGAAGAATCGCAAAACCAACAAGAAAAGAATGAACAAGAATTATTGGAATTAGATAAAT
GGGCAAGTTTGTGGAATTGGTTTGACATAACAAAATGGCTGTGGTATATAAAAATATTCATAATGATAGT
AGGAGGCTTGGTAGGTTTAAGAATAGTTTTTGCTGTACTTTCTATAGTGAATAGAGTTAGGCAGGGATAC
TCACCATTATCGTTCCAGACCCGCCTCCCAGCCCCGAGGGGACCCGACAGGCCCGAAGGAATCGAAGAAG
AAGATGGAGAGAGAGACAGAGACAGATCCGGTCAATTAGTGGATGGATTCTTAGCACTCATCTGGGTCGA
TCTGCGGAGCCTGTGCCTCTTCAGCTACCACCGCTTGAGAGACTTACTCTTGATTGTAACGAGGATTGTG
GAACTTCTGGGACGCAGGGGGTGGGAAGTCCTCAAATATTGGTGGAATCTCCTACAGTATTGGAGTCAGG
AACTAAAGAATAGTGCTGTTAGCTTGCTCAATGCCACAGCCATAGCAGTAGCTGAGGGGACAGATAGGGT
TATAGAAGTATTACAAAGAGCTTGTAGAGCTATTCTCCACATACCTACAAGAATAAGACAGGGCTTGGAA
AGGGCTTTGCTA
>DQ410045 
ATGAGAGTGACGGAGATCAGGAAGAATTATCAGCAC------------------------TTGTGGAGAT
GGGGCACC---------ATGCTCCTTGGGATATTAATGATCTGTAATGCT------GCAGAAAAATTGTG
GGTCACAGTCTATTATGGGGTACCTGTGTGGAAAGAAGCAACCACC---ACTCTATTTTGTGCATCAGAT
GCTAAAGCATATGATACAGAGGTACATAATGTTTGGGCCACACATGCCTGTGTACCCACAGACCCCAACC
CACAAGAAGTAGTATTGGAAAATGTGACAGAAAATTTTAACATGTGGAAAAATAACATGGTAGAACAGAT
GCATGAGGATATAATTAGTTTATGGGATCAAAGCCTAAAGCCATGTGTAAAATTAACCCCACTCTGTGTT
ACTTTAAATTGCACTGAT---------------TTGAGGAATGCTACTAAT-------------------
--------------ACCACTAGTAGTAGCGGGGGAACG---ATGGAGGGAGGAGAAATAAAAAATTGCTC
[truncated: 18,973 more chars]
