# Supplementary material for: Superinfection with drug-resistant HIV is rare and does not contribute substantially to therapy failure in a large European cohort
Source: BMC Infect Dis. 2013 Nov 12;13:537. doi: 10.1186/1471-2334-13-537 (PMC3879221; doi:10.1186/1471-2334-13-537)
Supplement: Additional file 8 — Sequence sets - Sets of case and control sequences for the samples of the 18 validated patients. Fasta files contain the alignments used to infer superinfection in each validated patient. The sequences from the patient under investigation are indicated in the fasta header lines. [file 1471-2334-13-537-S8.zip › additionalfile8source/env/Case5/d.fasta]

>JN786705 
ATGAGAGTGAAGGGGATCAGGAAGAAT---TATCAGCAC---TGGTGGAGAGGGGGCATC----------
-----------TTGCTCCTATGGATATTGATGATCTGTAGTGCTAAAGGA---AAA---TTGTGGGTCAC
AGTTTATTATGGAGTACCTGTGTGGAAAGAAGTAAACACCACTCTATTTTGTGCCTCAGATGCTAAAGCA
TATACAACAGAGGCACATAATGTTTGGGCCACACATGCCTGTGTACCCACAGACCCCAACCCACAAGAAA
TAGTATTGGGAAATGTGACAGAAACTTTTAATGTGTGGAAAAATAACATGGTAGATCAGATGCATGAGGA
TATAATCAGTTTATGGGATCAAAGCCTAAAGCCATGTGTAAAATTAACCCCACTCTGTGTTACTTTAAAT
TGCACTAATGTGAAGAGTAAT------------------------GGTACTTCCCCC-------------
-----CCTACTACTAGTAGTAGCTGGAAAACAGTGAAGGAA---GGAGAAATAAAAAACTGCTCTTTCAA
TATTACCACAGACATGAAAGAAAAGGTAGAGAAAAAACATGCAATTTTTTATGACCTTGATGTAATGCCA
CTA---------GATAAT---------TCCAGC---AACAGC---------------------TATAGGT
TGATAAGTTGTAACACCTCACGTATTACACAGGCCTGTCCAAAGATATCCTTTGAACCAATTCCCATACA
TTATTGTGCCCCGGCTGGTTTTGCGATTCTAAAGTGTAATGATAAGAAGTTCAATAAAACAGGACATTGT
CAAAATGTCAGCACAGTACAATGTACACATGGAATTAAGCCAGTAGTATCAACTCAACTGCTGTTAAATG
GCAGTCTAGCAGAACAAGATGTAGAAATTAGATCTGAAAATTTCACAAACAATGCTAAAACCATAATAGT
ACAGCTGAAAGATCCTGTAGAAATTAGTTGTGCAAGACCCAACAACAATACAAGAGACAGTATACATATG
GGACCAGGGAAAGCATTTTATACAACAGGAGACATAATAGGAGATATAAGACAAGCACATTGCAACATTA
GTGAAGCAAAATGGAATAACACTTTACAACAGGTAGTTGGTAAATTAAGAGAACAATTT-----------
-------------GGG---AATAAAATAATAAATTTTAAGCCATCCTCAGGAGGGGACCCAGAAATTACA
ATGCACAGTTTTAATTGTAGAGGGGAATTTTTCTACTGTAATACAACAAAACTGTTTAATAGTGTT---T
GG---------AATGCTACTGAAAGA------AATGGCACTCAG---AAT---------------GTTAC
T------GAT------AAAACAATCATACTCCCGTGCAGAATAAAACAAATTATAAACATGTGGCAGGAA
GTAGGAAAAGCAATGTATGCCCCTCCCATCAGTGGACTACTTAATTGTACATCAAATATTACAGGACTAC
TAATAACAAGAGATGGGGGT---------AAT---------ACTGAGAACAATGGCACAGAGACCTTCAG
ACCTGGAGGAGGAGATATGAGGGACAATTGGAGAAGTGAATTATATAAATATAAAGTAGTAAGAATTGAA
CCAATAGGCATAGCACCCACCGAGGCAAAGAGAAGAGTGGTGCAGAGAGAAAAAAGA---GCAGTGGGAA
TAGGAGCTTTGTTCCTTGGGTTCTTGGGAGCAGCAGGAAGCACTATGGGCGCAGCGTCGATAACGCTGAC
GGTACAGGCCAGACAATTATTGTCTGGTATAGTGCAACAGCAGAACAACCTGCTGAGGGCTATTGAGGCG
CAACAGCATCTGTTGCAACTCACAGTCTGGGGCATCAAGCAGCTCCAGGCAAGAGTCCTAGCTGTAGAAA
GATACCTAAGAGATCAACAGCTCCTGGGGATTTGGGGTTGCTCTGGAAAACTCATCTGCACCACTGCTGT
GCCTTGGAATAACAGTTGGAGT---GATAAAAATCTGAGTGCCATTTGGGAAACCATGACCTGGATGCAG
TGGGAAAGAGAAATTGACAATTACACAGACATAATATACAGCTTAATTGAAGAATCGCAGAACCAACAAG
AGAAGAATGAAGAGGACTTATTAAAATTGGATTCATGGGCAAGTTTGTGGAATTGGTTTAGCATATCAAA
ATGGCTGTGGTATATAAAAATATTCATAATGATAGTAGGAGGCTTGATAGGTTTAAGAATAGTTTTTACT
GTACTTTCTATAGTAAATAGAGTTAGGCAGGGATACTCACCCTTATCGTTTCAGACCCACCACCCAGCCC
CGAGGGGACCCGACAGGCCCGAAGGAATCGAAGAAGAAAGTGGAGACAGAGACAGAGACAGATACACTCC
ATTAGCGGGTGGATTCTTAGAAATCATCTGGGTCGACCTGCGGAGCCTGTGCCTCTTCAGCTACCACCGC
TTGAGAGACTTACTCTTGATTGTAACGAGGATTGTGGAACTTCTGGGACGCAGGGGGTGGGAACTCCTCA
AATATTGGTGGAACCTCCTCCAGTATTGGAGTCAGGAACTAAAGAATAGTGCTATTAGCTTGTTCAACGC
CACAGCCATAGCAGTAGCTGAGGGGACAGATAGGATTATAGAAGTAGCACAAAGAGCCTTTAGAGCTATC
CTCCACATACCTAGAAGAATAAGACAGGGCTTGGAAAGGGCTTTGCTA
>JN786716 
ATGAGAGTGAAGGGGATCAGGAAGAAT---TATCAGCAC---TGGTGGAAAGGGGGCATC----------
-----------TTGCTCCTTGGGATGTTAATGATCTGTAGGGCTGAGAAA---GAC---AAGTGGGTCAC
AGTTTATTATGGAGTACCTGTGTGGAAAGAAGCAAACACCACTCTATTCTGTGCCTCAGATGCTAAAGCA
TATTCAATAGAGGCACATAATGTTTGGGCCACACATGCCTGTGTACCCACAGACCCCAACCCACAAGAAA
TAGTATTGGGAAATGTGACAGAAACTTTTAATGTGTGGAAAAATAACATGGTAGATCAGATGCATGAGGA
TATAATCAGTTTATGGGATCAAAGCCTAAAGCCATGTGTAAAATTAACCCCACTCTGTGTTACTTTAAAT
TGCACTAATGTGAAGAGTAAT------------------------GGTACTTCCCCC-------------
-----CCTACTACTAGTAGTAGCTGGAAAACAGTGAAGGAA---GGAGAAATAAAAAACTGCTCTTTCAA
TATTACCACAGACATGAAAGAAAAGGTGGAGAAAAAACATGCAATTTTTTATGACCTTGATGTAATGCCA
CTA---------GATAAT---------TCCAGC---AACAGC---------------------TATAGGT
TGATAAGTTGTAACACCTCACGTATTACACAGGCCTGTCCAAAGATATCCTTTGAACCAATTCCCATACA
TTATTGTGCCCCGGCTGGTTTTGCGATTCTAAAGTGTAATGATAAGAAGTTCAATAAAACAGGACATTGT
CAAAATGTCAGCACAGTACAATGTACACATGGAATTAAGCCAGTAGTATCAACTCAACTGCTGTTAAATG
GCAGTCTAGCAGAACAAGATGTAGAAATTAGATCTGAAAATTTCACAAACAATGCTAAAACCATAATAGT
ACAGCTGAAAGATCCTGTAGAAATTAGTTGTGCAAGACCCAACAACAATACAAGAGACAGTATACATATG
GGACCAGGGAAAGCATTTTATACAACAGGAGACATAATAGGAGATATAAGACAAGCACATTGCAACATTA
GTGAAGCAAAATGGAATAACACTTTACAACAGGTAGTTGGTAAATTAAGAGAACAATTT-----------
-------------GGG---AATAAAATAATAAATTTTAAGCCATCCTCAGGAGGGGACCCAGAAATTACA
ATGCACAGTTTTAATTGTAGAGGGGAATTTTTCTACTGTAATACAACAAAACTGTTTAATAGTGTT---T
GG---------AATGCTACTGAAAGA------AATGGCACTCAG---------------AATGGTACTGA
T---------------AAAACAATCACACTCCCGTGCAGAATAAAACAAATTATAAACATGTGGCAGCAA
GTAGGAAAAGCAATGTATGCCCCTCCCATCAGTGGACTACTTAATTGTTCATCAAATATTACAGGACTAC
TAATAACAAGAGATGGTGGT---------AAT---------AATGGGAACAATGACACAGAGACCTTCAG
ACCTGGAGGAGGAGATATGAGGGACAATTGGAGAAGTGAATTATACAAATATAAAGTAGTAAGAATTGAA
CCAATAGGCATAGCACCCACCGAGGCAAAGAGAAGAGTGGTGCAGAGAGAAAAAAGA---GCAGTGGGAA
TAGGAGCTTTGTTCCTTGGGTTCTTGGGAGCAGCAGGAAGCACTATGGGCGCAGCGTCAATAACGCTGAC
GGTACAGGCCAGACAATTATTGTCTGGTATAGTGCAACAGCAGAACAACCTGCTGAGAGCTATTGAGGCG
CAACAGCATATGTTGCAACTCACAGTCTGGGGCATCAAGCAGCTCCAGGCAAGAGTCCTAGCTGTAGAAA
GATACCTAAGGGATCAACAGCTCCTGGGGATTTGGGGTTGCTCTGGAAAACTCATCTGCACCACTGCTGT
GCCTTGGAATAACAGTTGGAGT---AATAAAAATCTGAGTACTATTTGGGAAACCATGACCTGGATGCAG
TGGGAAAGAGAAATTGACAATTACACAGACATAATATACAGCTTAATTGAAGAATCGCAGAACCAGCAAG
AAAAGAATGAAGAGGACTTATTAAAATTGGATTCATGGGCAAGTTTGTGGAATTGGTTTAGCATATCAAA
ATGGCTGTGGTATATAAAAATATTCATAATGATAGTAGGAGGCTTGATAGGTTTAAGAATAGTTTTTACT
GTACTTTCTATAGTAAATAGAGTTAGGCAGGGATACCCACCCTTATCGTTTCAGACCCGCCACCCAGCCC
CGAGGGGACCCGACAGGCCCGAAGGAATCGAAGAAGAAAGTGGAGACAGAGACAGAGACAGATACACTCC
ATTAGCGGGTGGATTCTTAGAAATCATC------------------------------------AGTCGA
CTGCGGAGCCTGGCCTCTCAGCTACACCGCTTG-------------------------------------
----------------------------------------------------------------------
----------------------------------------------------------------------
---------------------------------------GAGCTTCTC
>JN786697 
ATGAGAGTGAAGGGGATCAGGAAGAAT---TATCAGCAC---TGGTGGAAAGGGGGCATC----------
-----------TTGCTCCTTGGGATGTTAATGATCTGTAGGGCTGAAAAA---GAC---AAGTGGGTCAC
AGTTTATTATGGAGTACCTGTGTGGAAAGACGCAAACACCACTCTATTCTGTGCCTCAGATGCTAAAGCA
TATTCAATAGAGGCACATAATGTTTGGGCCACACATGCCTGTGTACCCACAGACCCCAACCCACAAGAAA
TAGTATTGGGAAATGTGACAGAAACTTTTAATGTGTGGAAAAATAACATGGTAGATCAGATGCATGAGGA
TATAATCAGTTTATGGGATCAAAGCCTAAAGCCATGTGTAAAATTAACCCCACTCTGTGTTACTTTAAAT
TGCACTAATGTGAAGAGTAAT------------------------GGTACTTCCCCC-------------
-----CCTACTACTAGTAGTAGCTGGAAAACAGTGAAGGAA---GGAGAAATAAAAAACTGCTCTTTCAA
TATTACCACAGACATGAAAGAAAAGGTAGAGAAAAAACATGCAATTTTTTATGACCTTGATGTAATGTCA
CTA---------GATAAT---------TCCAGC---AACAGC---------------------TATAGGT
TGATAAGTTGTAACACCTCACGTATTACACAGGCCTGTCCAAAGATATCCTTTGAACCAATTCCCATACA
TTATTGTGCCCCGGCTGGTTTTGCGATTCTAAAGTGTAATGATAAGAGGTTCAATAAAACAGGACATTGT
CAAAATGTCAGCACAGTACAATGTACACATGGAATTAAGCCAGTAGTATCAACTCAACTGCTGTTAAATG
GCAGTCTAGCAGGACAAGATGTAGAAATTAGATCTGAAAATTTCACGAACAATGCTAAAACCATAATAGT
ACAGCTGAAAGATCCTGTAGAAATTAGTTGTGCAAGACCCAACAACAATACAAGAGACAGTATACATATG
GGACCAGGGAAAGCATTTTATACAACAGGAGACATAATAGGAGATATAAGACAAGCACATTGCAACATTA
GTGAAGCAAAATGGAATAACACTTTACAACAGGTAGTTGGTAAATTAAGAGAACAATTT-----------
-------------GGG---AATAAAATAATAAATTTTAAGCCATCCTCAGGAGGGGACCCAGAAATTACA
ATGCACAGTTTTAATTGTAGAGGGGAATTTTTCTACTGTAATACAACAAAACTGTTTAGCAGTGTT---T
GG---------AATGCTACTGAAGGA------AACAGCACTCAG---------AATGTTACTGGAGGAGA
T---------------GAAACAATCATACTCCCGTGCAGAATAAAACAAATTATAAACATGTGGCAGCAA
GTAGGAAAAGCAATGTATGCCCCTCCCATTAGTGGACTACTTAATTGTTCATCAAATATTACAGGACTAC
TAATAACAAGAGATGGTGGT---------AAT---------AATGGGCACAATGACACAGAGACCTTCAG
ACCTGGAGGAGGAGATATGAGGGACAATTGGGGAAGTGAATTATACAAATATAAAGTAGTAAGAATTGAA
CCAATAGGCATAGCACCCACCGAGGCAAAGAGAAGAGTGGTGCAGAGAGAAAAAAGA---GCAGTGGGAA
TAGGAGCTTTGTTCCTTGGGTTCTTGGGAGCAGCAGGAAGCACTATGGGCGCAGCGTCAATAACGCTGAC
GGTACAGGCCAGACAATTATTGTCTGGTATGGTGCAACAGCAGAACAACCTGCTGAGGGCTATTGAGGCG
CAACAGCACCTGTTGCAACTCACAGTCTGGGGCATCAAGCAGCTCCAGGCAAGAGTCCTAGCTGTAGAAA
GATACCTAAGGGATCAACAGCTCCTGGGGATTTGGGGTTGCTCTGGAAAACTCATCTGCACCACTGCTGT
GCCTTGGAATAACAGTTGGAGT---AATAAAAATCTGAGTACCATTTGGGAGACCATGACCTGGATGCAG
TGGGAAAAAGAAATTGACAATTACACAGACATAATATACAGCTTAATTGAAGAATCGCAGAACCAACAAG
AAAAGAATGAAGAGGACTTATTAAAATTGGATTCATGGGCAAGTTTGTGGAATTGGTTTAGCATATCAAA
ATGGCTGTGGTATATAAAAATATTCATAATGATAGTAGGAGGCTTAATAGGTTTAAGAATAGTTTTTACT
GTACTTTCTATAGTAAATAGAGTTAGGCAGGGATACTCACCCTTATCGTTTCAGACCCGCCACCCAGCCC
CGAGGGGACCCGACAGGCCCGAAGGAATCGAAGAAGAAAGTGGAGACAGAGACAGAGACAGATACACTCC
ATTAGCGGGTGGATTCTTAGAAATCATCTGGGTCGACCTGCGGAGCCTGTGCCTCTTCAGCTACCACCGC
TTGAGAGACTTACTCTTGATTGTAACGAGGATTGTGGAACTTCTGGGACGCAGGGGGTGGGAACTCCTCA
AATATTGGTGGAACCTCCTCCAGTATTGGAGTCAGGAACTAAAGAATAGTGCTATTAGCTTGCTCAACGT
CACAGCCATAGCAGTAGCTGAGGGGACAGATAGGATTATAGAAGTAGCACAAAGAGCCTTTAGAGCTATC
CTCCACATACCTAGAAGAATAAGACAGGGCTTGGAAAGGGCTTTGCTA
>JN786723 
ATGAGAGTGAAGGGGATCAGGAAGAAT---TATCAGCAC---TGGTGGAAAGGGGGCATC----------
-----------TTGCTCCTTGGGATGTTAATGATCTGTAGGGCTGAAAAA---GAC---AAGTGGGTCAC
AATTTATTATGGAGTACCTGTGTGGAAAGAAGCAAACACCACTCTATTCTGTGCCTCAGATGCTAAAGCA
TATTCAATAGAGGCACATAATGTTTGGGCCACACATGCCTGTGTACCCACAGATCCCAACCCACAAGAAA
TAGTATTGGGAAATGTGACAGAAACTTTTAATGTGTGGAAAAATAACATGGTAGATCAGATGCATGAGGA
TATAATCAGTTTATGGGATCAAAGCCTAAAGCCATGTGTAAAATTAACCCCACTCTGTGTTACTTTAAAT
TGCACTAATGTGAAGAATAAT------------------------AATACTAACACT-------------
-----CCAAAGCCTCCTAGTAGCTGGGAAACAGTGAAGGAA---GGAGAAATAAAAAACTGCTCTTTCAA
TATTACCACAGACATGAAAGAAAAGGTAGAGAAAAAACATGCAATTTTTTATGACCTTGATGTAATGCCA
CTA---------GATAAT---------TCCAGC---AGCAGC---------------------TATAGGT
TGATAAGTTGTAACACCTCACGTATTACACAGGCCTGTCCAAAGATATCCTTTGAACCAATTCCCATACA
TTATTGTGCCCCGGCTGGTTTTGCGATTCTAAAGTGTAATGATAAGAAGTTCAATAAAACAGGACATTGT
CAAAATGTCAGCACAGTACAATGTACACATGGAATTAAGCCAGTAGTATCAACTCAACTGCTGTTAAATG
GCAGTCTAGCAGAACAAGATGTAGAAATTAGATCTGAAAATTTCACGAACAATGCTAAAACCATAATAGT
ACAGCTGAAAGATCCTGTAGAAATTAGTTGTGCAAGACCCAACAACAATACAAGAGACAGTATACATATG
GGACCAGGAAAAGCATTTTATACAACAGGAGACATAATAGGAGATATAAGACAAGCACATTGCAACATTA
GTGAAGCAAAATGGAATAAAACTTTAGAACAGGTGGTTGGTAAATTAAGAGAACAATTT-----------
-------------GGG---AATAAAATAATAAAGTTTAATCAATCCTCAGGAGGGGACCCAGAAATTACA
ATGCACAGTTTTAATTGTAGAGGGGAATTTTTCTACTGTAATACAACAAAACTGTTTAATAGTGTT---T
GG---------AATGCTACTGAAAGA------AATGGCACTCAG---------------AATGTTACTGA
T---------------AAAACAATCACACTCCCGTGCAGAATAAAACAAATTATAAACATGTGGCAGCAA
GTAGGAAAAGCAATGTATGCCCCTCCCATCAGTGGATTACTTAATTGTTCATCAAATATTACAGGACTAC
TAATAACAAGAGATGGTGGT---------AAT---------AATGGGAACAATGACACAGAGACCTTCAG
ACCTGGAGGAGGAGATATGAGGGACAATTGGAGAAGTGAATTATACAAATATAAAGTAGTAAGAATTGAA
CCAATAGGCATAGCACCCACCGAGGCAAAGAGAAGAGTGGTGCAGAGAGAAAAAAGA---GCAGTGGGAA
TAGGAGCTTTGTTCCTTGGGTTCTTGGGAGCAGCAGGAAGCACTATGGGCGCAGCGTCAATAACGCTGAC
GGTACAGGCCAGACAATTATTGTCTGGTATAGTGCAACAGCAAAACAACTTGCTGAGGGCTATTGAGGCG
CAACAGCATCTGTTGCAACTCACAGTCTGGGGCATCAAGCAGCTCCAGGCAAGAGTCCTAGCTGTAGAAA
GATACCTAAGGGATCAACAGCTCCTGGGGATTTGGGGTTGCTCTGGAAAACTCATCTGCACCACTGCTGT
GCCTTGGAATAACAGTTGGAGT---AATAAAAATCTGAGTACCATTTGGGAGACCATGACCTGGATGCAG
TGGGAAAAAGAAATTGACAATTACACAGACATAATATACAGCTTAATTGAAGAATCGCAGAACCAACAAG
AAAGGAATGAAGAGGACTTATTAAAATTGGATTCATGGGCAAGTTTGTGGAATTGGTTTAGCATATCAAA
ATGGCTGTGGTATATAAAAATATTCATAATGATAGTAGGAGGCTTGATAGGTTTAAGAATAGTTTTTACT
GTACTTTCTATAGTAAATAGAGTTAGGCAGGGATACTCACCCTTATCGTTTCAGACCCGCCACCCAGCCC
CGAGGGGACCCGACAGGCCCGAAGGAATCGAAGAAGAAAGTGGAGACAGAGACAGAGACAGATCCACTCC
ATTAGTGGGTGGATTCTTAGAAATCATCTGGGTCGACCTGCGGAGCCTGTGCCTCTTCAGCTACCACCGC
TTGAGAGACTTACTCTTGATTGTAACGAGGATTGTGGAACTTCTGGGACGCAGGGGGTGGGAACTCCTCA
AATACTGGTGGAACCTCCTCCAGTATTGGAGTCAGGAACTAAAGAATAGTGCTATTAGCTTATTCAACGC
CACAGCCATAGCAGTAGCTGAGGGAACAGATAGGATTATAGAAGTAGCACAAAGAGCCTTTAGAGCTATC
CTCCATATACCTAGAAGAATAAGACAGGGCTTGGAAAGGGCTTTACTA
>JN786694 
ATGAGAGTGCAGGGGATCAGGAAGAAT---TATCAGCAC---TGGTGGGAAGGGGGCATC----------
-----------TTGCTCCTTGGGATGTTAATGATCTGTAGGGCTGAAAAA---GAC---AAGTGGGTCAC
AGTTTATTATGGAGTACCTGTGTGGAAAGAAGCAAACACCACTCTATTCTGTGCCTCAGATGCTAAAGCA
TATTCAATAGAGGCACATAATGTTTGGGCCACACATGCCTGTGTACCCACAGACCCCAACCCACAAGAAA
TAGTATTGGGAAATGTGACAGAAACTTTTAATGTGTGGAAAAATAACATGGTAGATCAGATGCATGAGGA
TATAATCAGTTTATGGGATCAAAGCCTAAAGCCATGTGTAAAATTAACCCCACTCTGTGTTACTTTAAAT
TGCACTAATGTGAAGAGTAAT------------------------GGTACTTCCCCC-------------
-----CCTACTACTAGTAGTAGCTGGAAAACAGTGAAGGAA---GGAGAAATAAAAAACTGCTCTTTCAA
TATTACCACAGACATGAAAGAAAAGGTAGAGAAAAAACATGCAATTTTTTATGACCTTGATGTAATGCCA
CTA---------GATAAT---------TCCAGC---AACAGC---------------------TATAGGT
TGATAAGTTGTAACACCTCACGTATTACACAGGCCTGTCCAAAGATATCCTTTGAACCAATTCCCATACA
TTATTGTGCCCCGGCTGGTTTTGCGATTCTAAAGTGTAATGATAAGAAGTTCAATAAAACAGGACATTGT
CAAAATGTTAGCACAGTACAATGTACACATGGAATTAAGCCAGTAGTATCAACTCAACTGCTGCTAAATG
GCAGTCTAGCAGAACAAGATGTAGAAATTAGATCTGAAAATTTCACAAACAATGCTAAAACCATAATAGT
ACAGCTGAAAGATCCTGTAGAAATTAGTTGTGCAAGACCCAACAACAATACAAGAGACAGTATACATATG
GGACCAGGAAAAGCATTTTATACAACAGGAGACATAATAGGAGATATAAGACAAGCACATTGCAACATTA
GTGAAGCAAAATGGAATAAAACTTTAGAACAGGTGGTTGGTAAATTAAGAGAACAATTT-----------
-------------GGG---AATAAAATAATAAAGTTTAATCAATCCTCAGGAGGGGACCCGGAAATTACA
ATGCACAGTTTTAATTGTAGAGGGGAATTTTTCTACTGTAATACAACAAAACTGTTTAATAGTGTT---T
GG---------AATGCTACTGAAAGA------AATGGCACTCAG---------------AATGTTACTGA
T---------------AAAACAATCACACTCCCGTGCAGAATAAAACAAATTATAAACATGTGGCAGCAA
GTAGGAAAAGCAATGTATGCCCCTCCCATCAGTGGATTACTTAATTGTTCATCAAATATTACAGGACTAC
TAATAACAAAAGATGGTGGT---------AAT---------AATGGGAACAATGACACAGAGACCTTCAG
ACCTGGAGGAGGAGATATGAGGGACAATTGGAGAAGTGAATTATATAAATATAAAGTAGTAAGAATTGAA
CCAATAGGCATAGCACCCACCGAGGCAAAGAGAAGAGTGGTGCAGAGAGAAAAAAGA---GCAGTGGGAA
TAGGAGCTTTGTTCCTTGGGTTCTTGGGAGCAGCAGGAAGCACTATGGGCGCAGCGTCAATAACGCTGAC
GGTACGGGCCAGACAATTATTGCCTGGTATAGTGCAACAGCAGAACAACCTGCTGAGGGCTATTGAGGCG
CAACAGCACCTGTTGCAACTCACAGTCTGGGGCATCAAGCAGCTCCAGGCAAGAGTCCTAGCTGTAGAAA
GATACCTAAGGGATCAACAGCTCCTGGGAATTTGGGGTTGCTCTGGAAAACTCATCTGCACCACTGCTGT
GCCTTGGAATAACAGTTGGAGT---GATAAAAATCTGAGTACTATTTGGGAAACCATGACCTGGATGCAG
TGGGAAAAAGAAATTGACAATTACACAGACATAATATACAGCTTAATTGAAGAATCGCAGAACCAACAAG
AAAAGAATGAAGAGGACTTATTAAAATTGGATTCATGGGCAAGTTTGTGGAATTGGTTTAGCATATCAAA
ATGGCTGTGGTACATAAAAATATTCATAATGATAGTGGGAGGCTTGATAGGTTTAAGAATAGTTTTTACT
GTACTTTCTATAGTAAATAGAGTTAGGCAGGGATACTCACCCTTATCGTTTCAGACCCACCACCCAGCCC
CGAGGGGACCCGACAGGCCCGAAGGAATCGAAGAAGAAGGTGGAGACAGAGACAGAGACAGATACACTCC
ATTAGCGGGTGGATTCTTAGAAATCATCTGGGTCGACCTGCGGAGCCTGTGCCTCTTCAGCTACCACCGC
TTGAGAGACTTACTCTTGATTGTAACGAGGATTGTGGAACTTCTGGGACGCAGGGGGTGGGAACTCCTCA
AATATTGGTGGAACCTCCTCCAGTATTGGAGTCAGGAGCTAAAGAATAGTGCTATTAGCTTGTACAACGC
CACAGCCATAGCAGTAGCTGAGGGGACAGATAGGATTATAGAAGTAATACAAAGAGCCTTTAGAGCTATC
CTCCACATACCTAGAAGAATAAGACAGGGCTGGGAAAGGGCTTTACTA
>JN786711 
ATGAGAGTGAAGGGGATCAGGAAGAAT---TATCAGCAC---TGGTGGAAAGGGGGCATC----------
-----------TTGCTCCTTGGGATGTTAATGATCTGTAGGGCTGAAAAA---GAC---AAGTGGGTCAC
AGTTTATTATGGAGTACCTGTGTGGAAAGAAGCAAACACCACTCTATTCTGTGCCTCAGATGCTAAAGCA
TATTCAATAGAGGCACATAATGTTTGGGCCACACATGCCTGTGTACCCACAGACCCCAACCCACAAGAAA
TAGTATTGGGAAATGTGACAGAAACTTTTAATGTGTGGAAAAATAACATGGTAGATCAGATGCATGAGGA
TATAATCAGTTTATGGGATCAAAGCCTAAAGCCATGTGTAAAATTAACCCCACTCTGTGTTACTTTAAAT
TGCACTAATGTGAAGAGTAAT------------------------GGTACTTCCCCC-------------
-----CCTACTACTAGTAGTAGCTGGAAAACAGTGAAGGAA---GGAGAAATAAAAAACTGCTCTTTCAA
TATTACCATAGACATGAAAGAAAAGGTAGAGAAAAAACATGCAATTTTTTATGACCTTGATGTAATGCCA
CTA---------GATAAT---------TCCAGC---AACAGC---------------------TATAGGT
TGATAAGTTGTAACACCTCACGTATTACACAGGCCTGTCCAAAGATATCCTTTGAACCAATTCCCATACA
TTATTGTGCCCCGGCTGGTTTTGCGATTCTAAAGTGTAATGATAAGAAGTTCAATAAAACAGGACATTGT
CAAAATGTCAGCACAGTACAATGTACACATGGAATTAAGCCAGTAGTATCAACTCAACTGCTGTTAAATG
GCAGTCTAGCAGAACAAGATGTAGAAATTAGATCTGAAAATTTCACGAACAATGCTAAAACCATAATAGT
ACAGCTGAAAGATCCTGTAGAAATTAGTTGTGCAAGACCCAACAACAATACAAGAGACAGTATACATATG
GGACCAGGAAAAGCATTTTATACAACAGGAGACATAATAGGAGATATAAGACAAGCACATTGCAACATTA
GTGAAGCAAAATGGAATAAAACTTTAGAACAGGTGGTTGGTAAATTAAGAGAACAATTT-----------
-------------GGG---AATAAAATAATAAAGTTTAATCAATCCTCAGGAGGGGACCCAGAAATTACA
ATGCACAGTTTTAATTGTAGAGGGGAATTTTTCTACTGTAATACAACAAAACTGTTTAATAGTGTT---T
GG---------AATGTTACTGAAAAA------AATGGCACTCAG---------------AATGTTACTGA
T---------------AAAGCAATCATACTCCCGTGCAGAATAAAACAAATTATAAACATGTGGCAGCAA
GTAGGAAAAGCAATGTATGCCCCTCCCATCAGTGGACTACTTAATTGTACATCAAATATTACAGGACTAC
TAATAACAAGAGATGGTGGT---------AAT---------AATGGGAACAATGACACAGAGACCTTCAG
ACCTGGAGGAGGAGATATGAGGGACAATTGGAGAAGTGAATTATATAAATATAAAGTAGTAAGAATTGAA
CCAATAGGCATAGCACCCACCGAGGCAAAGAGAAGAGTGGTGCAGAGAGAAAAAAGA---GCAGTGGGAA
TAGGAGCTTTGTTCCTTGGGTTCTTGGGAGCAGCAGGAAGCACTATGGGCGCAGCGTCAATAACGCTGAC
GGTACAGGCCAGACAATTATTGTCTGGTATAGTGCAACAGCAGAACAACTTGCTGAGAGCTATTGAGGCG
CAACAGCACATGTTGCAACTCACAGTCTGGGGCATCAAGCAGCTCCAGGCGAGAGTCCTAGCTGTAGAAA
GATACCTAAGGGATCAACAGCTCCTGGGGATTTGGGGTTGCTCTGGAAAACTCATCTGCACCACTGCTGT
GCCTTGGAATAACAGTTGGAGT---AATAAAAATCTGAGTGCCATTTGGGAGACCATGACCTGGATGCAG
TGGGAAAAAGAAATTGACAATTACACAGACATAATATACAGCTTAATTGAAGAATCGCAGAGCCAACAAG
AAAAGAATGAAGAGGACTTATTAAAATTGGATTCATGGGCAAGTTTGTGGAATTGGTTTAGCATATCAAA
ATGGCTGTGGTATATAAAAATATTCATAATGATAGTAGGAGGCTTGATAGGTTTAAGAATAGTTTTTACT
GTACTTTCTATAGTAAATAGAGTTAGGCAGGGATACTCACCCTTATCGTTTCAGACCCGCCACCCAGCCC
CGAGGGGACCCGACAGGCCCGAAGGAATCGAAGAAGAAAGTGGAGACAGAGACAGAGACAGATACACTCC
ATTAGCGGGTGGATTCTTAGAAATCATCTGGGTCGACCTGCGGAGCCTGTGCCTCTTCAGCTACCACCGC
TTGAGAGACTTACTCTTGATTGTAACGAGGATTGTGGAACTTCTGGGACGCAGGGGGTGGGAACTCCTCA
AATATTGGTGGAACCTCCTCCAGTATTGGACTCAGGAACTAAAGAATAGTGCTATTAGCTTGTTCAACGC
CACAGCCATAGCAGTAGCTGAGGGGACAGATAGGATTATAGAAGTAGCACAAAGAGCCTTTAGAGCTATC
CTCCACATACCTAGAAGAATAAGACAGGGCTTGGAAAGGGCTTTGCTA
>JN786709 
ATGAGAGTGAAGGGGATCAGGAAGAAT---TATCAGCAC---TGGTGGAAAGGGGGCATC----------
-----------TTGCTCCTTGGGATGTTAATGATCTGTAGGGCTGAAAAA---GAC---AAGTGGGTCAC
AGTTTATTATGGAGTACCTGTATGGAAAGAAGCAAACACCACTCTATTCTGTGCCTCAGATGCTAAAGCA
TATTCAATAGAGGCACATAATGTTTGGGCCACACATGCCTGTGTACCCACAGACCCCAACCCACAAGAAA
TAGTATTGGGAAATGTGACAGAAACTTTTAATGTGTGGAAAAATAACATGGTAGATCAGATGCATGAGGA
TATAATCAGTTTATGGGATCAAAGCCTAAAGCCATGTGTAAAATTAACCCCACTCTGTGTTACTTTAAAT
TGCACTAATGTGAAGAGTAAT------------------------GGTACTTCCCCC-------------
-----CCTACTACTAGTAGTAGCTGGAAAACAGTGAAGGAA---GGAGAAATAAAAAACTGCTCTTTCAA
TATTACCACAGACATGAAAGAAAAGGTAGAGAAAAAACATGCAATTTTTTATGACCTTGATGTAATGCCA
CTA---------GATAAT---------TCCAGC---AACAGC---------------------TATAGGT
TGATAAGTTGTAACACCTCACGTATTACACAGGCCTGTCCAAAGATATCCTTTGAACCAATTCCCATACA
TTATTGTGCCCCGGCTGGTTTTGCGATTCTAAAGTGTAATGATAAGAAGTTCAATAAAACAGGACATTGT
CAAAATGTCAGCACGGTACAATGTACACATGGAGTTAAGCCAGTAGTATCAACTCAACTGCTGTTAAATG
GCAGTCTAGCAGAACAAGATGTAGAAATTAGATCTGAAAATTTCACGAACAATGCTAAAACCATAATAGT
ACAGCTGAAAGATCCTGTAGAAATTAGTTGTGCAAGACCCAACAACAATACAAGAGACAGTATACATATG
GGACCAGGAAAAGCATTTTATACAACAGGAGACATAATAGGAGATATAAGACAAGCACATTGCAACATTA
GTGAAGCAAAATGGAATAAAACTTTAGAACAGGTGGTTGGTAAATTAAGAGAACAATTT-----------
-------------GGG---AATAAAATAATAAAGTTTAATCAATCCTCAGGAGGGGACCCAGAAATTACA
ATGCACAGTTTTAATTGTAGAGGGGAATTTTTCTACTGTAATACAACAAAACTGTTTAATAGTGTT---T
GG---------AATGCTACTGAAAGA------AATGGCACTCAG---------------AATGTTACTGA
T---------------AAAACAATCATACTCCCGTGCAGAATAAAACAAATTATAAACATGTGGCAGCAA
GTAGGAAAAGCAATGTATGCCCCTCCCATCAGTGGACTACTTAATTGTACATCAAATATTACAGGACTAC
TAATAACAAGAGATGGTGGT---------AAT---------AATGGGAACAATGACACAGAGACCTTCAG
ACCTGGAGGAGGAGATATGAGGGACAATTGGAGAAGTGAATTATACAAATATAAAGTAGTAAGAATTGAA
CCAATAGGCATAGCACCCACCGAGGCAAAGAGAAGAGTGGTGCAGAGAGAAAAAAGA---GCAGTGGGAA
TAGGAGCTTTGTTCCTTGGGTTCTTGGGAGCAGCAGGAAGCACTATGGGCGCAGCGTCAATAACGCTGAC
GGTACAGGCCAGACAATTATTGTCTGGTATAGTGCAACAGCAGAACAACCTGCTGAGGGCTATTGAGGCG
CAACAGCATCTGTTGCAACTCACAGTCTGGGGCATCAAGCAGCTCCAGGCAAGAGTCCTAGCTGTAGAAA
GATACCTAAGGGATCAACAGCTCCTGGGGATTTGGGGTTGCTCTGGAAAACTCATCTGCACCACTGCTGT
GCCTTGGAATAACAGTTGGAGT---AATAAAAATCTGAGTACCATTTGGGAGACCATGACCTGGATGCAG
TGGGAAAAAGAAATTGACAATTACACAGACATAATATACAGCTTAATTGAAGAATCGCAGAACCAACAAG
AAAAGAATGAAGAAGACTTATTAAAATTGGATTCATGGGCAAGTTTGTGGAATTGGTTTAGCATATCAAA
ATGGCTGTGGTATATAAAAATATTCATAATGATAGTAGGAGGCTTGATAGGTTTAAGAATAGTTTTTACT
GTACTTTCTATAGTAAATAGAGTTAGGCAGGGATACTCACCCTTATCGTTTCAGACCCACCACCCAGCCC
CGAGGGGACCCGACAGGCCCGAAGGAATCGAAGAAGAAAGTGGAGACAGAGACAGAGACAGATCCACTCC
ATTAGTGGGTGGATTCTTAGAAATCATCTGGGTCGACCTGCGGAGCCTGTGCCTCTTCAGCTACCACCGC
TTGAGAGACTTACTCTTGATTGTAACGAGGATTGTGGAACTTCTGGGACGCAGGGGGTGGGAACTCCTCA
AATATTGGTGGAACCTCCTCCAGTATTGGAGTCAGGAACTAAAGAATAGTGCTATTAGCTTGCTCAACGT
CACAGCCATAGCAGTAGCTGAGGGGACAGATAGGATTATAGAAGTAGCACAAAGAGCCTTTAGAGCTATC
CTCCACATACCTAGAAGAATAAGACAGGGCTTGGAAAGGGCTTTGCTA
>JN786712 
ATGAGAGTGAAGGGGATCAGGAAGAAT---TATCAGCAC---TGGTGGAAAGGGGGCATC----------
-----------TTGCTCCTTGGGATGTTAATGATCTGTAGGGCTGAAAAA---GAC---AAGTGGGTCAC
AGTTTATTATGGAGTACCTGTGTGGAAAGAAGCAAACACCACTCTATTTTGTGCCTCAGATGCTAAAGCA
TATTCAATAGAGGCACATAATGTTTGGGCCACACATGCCTGTGTACCCACAGACCCCAACCCACAAGAAA
TAGTATTGGGAAATGTGACAGAAACTTTTAATGTGTGGAAAAATAACATGGTAGATCAGACGCATGAGGA
TATAATCAGTTTATGGGATCAAAGCCTAAAGCCATGTGTAAAATTAACCCCACTCTGTGTTACTTTAAAT
TGCACTAATGTGAAGAGTAAT------------------------GGTACTTCCCCC-------------
-----CCTACTACTAGTAGTAGCTGGAAAACAGTGAAGGAA---GGAGAAATAAAAAACTGCTCTTTCAA
TATTACCACAGACATGAAAGAAAAGGTAGAGAAAAAACATGCAATTTTTTATGACCTTGATGTAATGCCA
CTA---------GATAAT---------TCCAGC---AACAGC---------------------TATAGGT
TGATAAGTTGTAACACCTCACGTATTACACAGGCCTGTCCAAAGATATCCTTTGAACCAATTCCCATACA
TTATTGTGCCCCGGCTGGTTTTGCGATTCTAAAGTGTAATGATAAGAAGTTCAATAAAACAGGACATTGT
CAAAGTGTCAGCACAGTACAATGTACGCATGGAATTAAGCCAGTAGTATCAACTCAACTGCTGTTAAATG
GCAGTCTAGCAGAACAAGATGTAGAAATTAGATCTGAAAATTTCACGAACAATGCTAAAACCATAATAGT
ACAGCTGAAAGATCCTGTAGAAATTAGTTGTGCAAGACCCAACAACAATACAAGAGACAGTATACATATG
GGACCAGGAAAAGCATTTTATACAACAGGAGACATAATAGGAGATATAAGACAAGCACATTGCAACATTA
GTGAAGCAAAATGGAATAAAACTTTAGAACAGGTGGTTGGTAAATTAAGAGAACAATTT-----------
-------------GGG---AATAAAATAATAAAGTTTAATCAATCCTCAGGAGGGGACCCAGAAATTACA
ATGCACAGTTTTAATTGTAGAGGGGAATTTTTCTACTGTAATACAACAAAACTGTTTAATAGTGTT---T
GG---------AATGCTACTGAAAGA------AATGGCACTCAG---------------AATGTTACTGA
T---------------AAAACAATCATACTCCCGTGCAGAATAAAACAAATTATAAACATGTGGCAGCAA
GTAGGAAAAGCAATGTATGCCCCTCCCATCAGTGGACTACTTAATTGTACATCAAATATTACAGGACTAC
TAATAACAAGAGATGGTGGT---------AAT---------ACTAGGAACAATGGCACAGAGACCTTCAG
ACCTGGAGGAGGAGATATGAGGGACAATTGGAGAAGTGAATTATATAAATATAAAGTAGTAAGAATTGAA
CCAATAGGCATAGCACCCACCGAGGCAAAGAGAAGAGTGGTGCAGAGAGAAAAAAGA---GCAGTGGGAA
TAGGAGCTTTGTTCCTTGGGTTCTTGGGAGCAGCAGGAAGCACTATGGGCGCAGCGTCAATAACGCTGAC
GGTACAGGCCAGACAATTATTGTCTGGTATAGTGCAACAGCAGAACAACCTGCTGAGGGCTATTGAGGCG
CAACAGCACCTGTTGCAACTCACAGTCTGGGGCATCAAGCAGCTCCAGGCAAGAGTCCTAGCTGTAGAAA
GATACCTAAGGGATCAACAGCTCCTGGGGATTTGGGGTTGCTCTGGAAAACTCATCTGCACCACTGCTGT
GCCTTGGAATAACAGTTGGAGT---AATAAAAATCTGAGTACCATTTGGGAGACCATGACCTGGATGCAG
TGGGAAAAAGAAATTGACAATTACACAGACATAATATACAGCTTAATTGAAGAATCGCAGAACCAACAAG
AAAAGAATGAAGAGGACTTATTAAAATTGGATTCATGGGCAAGTTTGTGGAATTGGTTTAGCATATCAAA
ATGGCTGTGGTATATAAAAATATTCATAATGATAGTAGGAGGCTTGATAGGTTTAAGAATAGTTTTTACT
GTACTTTCTATAGTAAATAGAGTTAGGCAGGGATACTCACCCTTATCGTTTCAGACCCGCCACCCAGCCC
CGAGGGGACCCGACAGGCCCGAAGGAATCGAAGAAGAAAGTGGAGACAGAGACAGAGACAGATACACTCC
ATTAGCGGGTGGATTCTTAGAAATCATCTGGGTCGACCTGCGGAGCCTGTGCCTCTTCAGCTACCACCGC
TTGAGAGACTTACTCTTGATTGTAACGAGGATTGTGGAACTCCTGGGACGCAGGGGGTGGGAACTCCTCA
AATACTGGTGGAACCTCCTCCAGTATTGGAGTCAGGAACTAAAGAATAGTGCTATTAGCTTGTTCAACGC
CACAGCCATAGCAGTAGCTGAGGGGACAGATAGGATTATAGAAGTAGCACAAAGAGCCTTTAGAGCTATC
CTCCACATACCTAGAAGAATAAGACAGGGCTTGGAAAGGGCTTTGCTA
>JN786717 
ATGAGAGTGAAGGGGATCAGGAAGAAT---TATCAGCAC---TGGTGGAAAGGGGGCATC----------
-----------TTGCTCCTTGGGATGTTAATGATCTGTAGGGCTGAAAAA---GAC---AAGTGGGTCAC
AGTTTATTATGGAGTACCTGTGTGGAAAGAAGCAAACACCACTCTATTCTGTGCCTCAGATGCTAAAGCA
TATTCAATAGAGGCACATAATGTTTGGGCCACACATGCCTGTGTACCCACAGACCCCAACCCACAAGAAA
TAGTATTGGGAAATGTGACAGAAACTTTTAATGTGTGGAAAAATAGCATGGTAGATCAGATGCATGAGGA
TATAATCAGTTTATGGGATCAAAGCCTAAAGCCATGTGTAAAATTAACCCCACTCTGTGTTACTTTAAAT
TGCACTAATGTGAAGAGTAAT------------------------GGTACTTCCCCC-------------
-----CCTACTACTAGTAGTAGCTGGAAAACAGTGAAGGAA---GGAGAAATAAAAAACTGCTCTTTCAA
TATTACCACAGACATGAAAGAAAAGGTAGAGAAAAAACATGCAATTTTTTATGACCTTGATGTAATGCCA
CTA---------GATAAT---------TCCAGC---AACAGC---------------------TATAGGT
TGATAAGTTGTAACACCTCACGTATTACACAGGCCTGTCCAAAGATATCCTTTGAACCAATTCCCATACA
TTATTGTGCCCCGGCTGGTTTTGCGATTCTAAAGTGTAATGATAAGAAGTTCAATAAAACAGGACATTGT
CAAAACGTCAGCACAGTACAATGTACACATGGAATTAAGCCAGTAGTATCAACTCAACTGCTGTTAAATG
GCAGTCTAGCAGAACAAGATGTAGAAATTAGATCTGAAAATTTCACGAACAATGCTAAAACCATAATAGT
ACAGCTGAAAGATCCTGTAGAAATTAGTTGTGCAAGACCCAACAACAATACAAGAGACAGTATACATATG
GGACCAGGAAAAGCATTTTATACAACAGGAGACATAATAGGAGATATAAGACAAGCACATTGCAACATTA
GTGAAGCAAAATGGAATAAAACTTTAGAACAGGTGGTTGGTAAATTAAGAGAACAATTT-----------
-------------GGG---AATAAAATAATAAAGTTTAATCAATCCTCAGGAGGGGACCCAGAAATTACA
ATGCACAGTTTTAATTGTAGAGGGGAATTTTTCTACTGTAATACAACAAAACTGTTTAATAGTGTT---T
GG---------AATGCTACTGAAAGA------AATGGCACTCAA---------------AATGTTACTGA
T---------------AAAACAATCACACTCCCGTGCAGAATAAAACAAATTATAAACATGTGGCAGCAA
GTAGGAAAAGCAATGTATGCCCCTCCCATCAGTGGATTACTTAATTGTTCATCAAATATTACAGGACTAC
TAATAACAAGAGATGGTGGT---------------------AAGGAGAACAATGACACAGAGACCTTCAG
ACCTGGAGGAGGAGATATGAGGGACAATTGGAGAAGTGAATTATATAAATATAAAGTAGTAAGAATTGAA
CCAATAGGCATAGCACCCACCGAGGCAAAGAGAAGAGTGGTGCAGAGAGAAAAAAGA---GCAGTGGGAA
TAGGAGCTTTGTTCCTTGGGTTCTTGGGAGCAGCAGGAAGCACTATGGGCGCAGCGTCAATAACGCTGAC
GGTACAGGCCAGACAATTATTGTCTGGTATAGTGCAACAGCAGAACAATCTGCTGAGAGCTATTGAGGCG
CAACAGCATATGTTGCAACTCACAGTCTGGGGCATCAAGCAGCTCCAGGCAAGAGTCCTAGCTGTAGAAA
GATACCTAAGGGATCAACAGCTCCTGGGGATTTGGGGTTGCTCTGGAAAACTCATCTGCACCACTGCTGT
GCCTTGGAATAACAGTTGGAGT---GATAAAAATCTGAGTATTATTTGGGAAACCATGACCTGGATGCAG
TGGGAAAAAGAAATTGACAATTACACAGACATAATATACAGCTTAATTGAAGAATCGCAGAACCAACAAG
AAAAGAGTGAAGAGGACTTATTAAAATTGGATTCATGGGCAAGTTTGTGGAATTGGTTTAGCATATCAAA
ATGGCTGTGGTATATAAAAATATTCATAATGATAGTAGGAGGCTTGATAGGTTTAAGAATAGTTTTTACT
GTACTTTCTATAGTAAATAGAGTTAGGCAGGGATACTCACCCTTATCGTTTCAGACCCACCGCCCAGCCC
CGAGGGGACCCGACAGGCCCGAAGGAATCGAAGAAGAAAGTGGAGACAGAGACAGAGACAGATACACTCC
ATTAGCGGGTGGATTCTTAGAAATCATCTGGGTCGACCTGCGGAGCCTGTGCCTCTTCAGCTACCACCGC
TTGAGAGACTTACTCTTGATTGTAACGAGGATTGTGGAACTTCTGGGA---CGCGGGTGGGAACTCCTCA
AATATTGGTGGAACCTCCTCCAGTATTGGAGTCAGGAACTAAAGAATAGTGCTATTAGCTTGTTCAACGC
CACAGCCATAGCAGTAGCTGAGGGGACAGATAGGATTATAGAAGTAGCACAAAGAGCCTTTAGAGCTATC
CTCCACATACCTAGAAGAATAAGACAGGGCTTGGAAAGGGCTTTGCTA
>JN786714 
ATGAGAGTGAAGGGGATCAGGAAGAAT---TATCAGCAC---TGGTGGAAAGGGGGCATC----------
-----------TTGCTCCTTGGGATGTTAATGATCTGTAGGGCTGAAAAA---GAC---AAGTGGGTCAC
AGTTTATTATGGAGTACCTGTGTGGAAAGAAGCAAACACCACTCTATTCTGTGCCTCAGATGCTAAAGCA
TATTCAATAGAGGCACATAATGTTTGGGCCACACATGCCTGTGTACCCACAGACCCCAACCCACAAGAAA
TAGTATTGGGAAATGTGACAGAAACTTTTAATGTGTGGAAAAATAACATGGTAGATCAGATGCATGAGGA
TATAATCAGTTTATGGGATCAAAGCCTAAAGCCATGTGTAAAATTAACCCCACTCTGTGTTACTTTAAAT
TGCACTAATGTGAAAAGTAAT------------------------GGTACTTCCCCC-------------
-----CCTACTACTAGTAGTAGCTGGAAAACAGTGAAGGAA---GGAGAAATAAAAAACTGCTCTTTCAA
TATTACCACAGACATGAAAGAAAAGGTAGAGAAAAAACATGCAATTTTTTATGACCTTGATGTAATGCCA
CTA---------GATAAT---------TCCAGC---AACAGC---------------------TATAGGT
TGATAAGTTGTAACACCTCACGTATTACACAGGCCTGTCCAAAGATATCCTTTGAACCAATTCCCATACA
TTATTGTGCCCCGGCTGGTTTTGCGATTCTAAAGTGTAATGATAAGAAGTTCAATAAAACAGGACATTGT
CAAAATGTCAGCACAGTACAATGTACACATGGAATTAAGCCAGTAGTATCAACTCAACTGCTGTTAAATG
GCAGTCTAGCAGAACAAGATGTAGAAATTAGATCTGAAAATTTCACGAACAATGCTAAAACCATAATAGT
ACAGCTGAAAGATCCTGTAGAAATTAGTTGTGCAAGACCCAACAACAATACAAGAGACAGTATACATATG
GGACCAGGAAAAGCATTTTATACAACAGGAGACATAATAGGAGATATAAGACAAGCACATTGCAACATTA
GTGAAGCAAAATGGAATAAAACTTTAGAACAGGTGGTTGGTAAATTAAGAGAACAATTT-----------
-------------GGG---AATAAAATAATAAAGTTTAATCAATCCTCAGGAGGGGACCCAGAAATTACA
ATGCACAGTTTTAATTGTAGAGGGGAATTTTTCTACTGTAATACAACGAAACTGTTTAATAGTGTT---T
GG---------AATGCTACTGAAAGA------AATGGCACTCAG---------------AATGTTACTGA
T---------------AAAACAATCACACTCCCGTGCAGAATAAAACAAATTATAAACATGTGGCAGCAA
GTAGGAAAAGCAATGTATGCCCCTCCCATCAGTGGATTACTTAATTGTTCATCAAATATTACAGGACTAC
TAATAACAAGAGATGGTGGT---------AAT---------AATGGGAACAATGACACAGAGACCTTCAG
ACCTGGAGGAGGAGATATGAGGGACAATTGGAGAAGTGAATTATATAAATATAAAGTAGTAAGAATTGAA
CCAATAGGCATAGCACCCACCGAGGCAAAGAGAAGAGTGGTGCAGAGAGAAAAAAGA---GCAGTGGGAA
TAGGAGCTTTGTTCCTTGGGTTCTTGGGAGCAGCAGGAAGCACTATGGGCGCAGCGTCGATAACGCTGAC
GGTACAGGCCAGACAATTATTGTCTGGTATAGTGCAACAGCAGAACAACCTGCTGAGGGCTATTGAGGCG
CAACAGCATCTGTTGCAACTCACAGTCTGGGGCATCAAGCAGCTCCAGGCAAGAGTCCTAGCTGTAGAAA
GATACCTAAGGGATCAACAGCTCCTGGGGATTTGGGGCTGCTCTGGAAAACTCATCTGCACCACTGCTGT
GCCTTGGAATAACAGTTGGAGT---GATAAAAATCTGAGTGCCATTTGGGAAACCATGACCTGGATGCAG
TGGGAAAAAGAAATTGACAATTACACAGACATAATATACAGCTTAATTGAAGAATCGCAGAACCAACAAG
AAAAGAATGAAGAGGACTTATTAAAATTGGATTCATGGGCAAGTTTGTGGAATTGGTTTAGCATATCAAA
ATGGCTGTGGTATATAAAAATATTCATAATGATAGTAGGAGGCTTGATAGGTTTAAGAATAGTTTTTACT
GTACTTTCTATAGTAAATAGAGTTAGGCAGGGATACTCACCCTTATCGTTTCAGACCCGCCACCCAGCCC
CGAGGGGACCCGACAGGCCCGAAGGAATCGAAGAAGAAAGTGGAGACAGAGACAGAGACAGATACACTCC
ATTAGCGGGTGGATTCTTAGAAATCATCTGGGTCGACCTGCGGAGCCTGTGCCTCTTCAGCTACCACCGC
TTGAGAGACTTACTCTTGATTGTAACGAGGATTGTGGAACTTCTGGGACGCAGGGGGTGGGAACTCCTCA
AATATTGGTGGAACCTCCTCCAGTATTGGAGTCAGGAACTAAAGAATAGTGCTATTAGCTTATTCAACGC
CACAGCCATAGCAGTAGCTGAGGGGACAGATAGGATTATAGAAGTAGCACAAAGAGCCTTTAGAGCTATC
CTCCACATACCTAGAAGAATAAGACAGGGCTTGGAAAGGGCTTTGCTA
>JN786719 
ATGAGAGTGAAGGGGATCAGGAAGAAT---TATCAGCAC---TGGTGGAAAGGGGGCATC----------
-----------TTGCTCCTTGGGATGTTAATGATCTGTAGGGCTGAAAAA---GAC---AAGTGGGTCAC
AGTTTATTATGGAGTACCTGTGTGGAAAGAAGCAAACACCACTCTATTCTGTGCCTCAGATGCTAAAGCA
TATTCAATAGAGGCACATAATGTTTGGGCCACACATGCCTGTGTACCCACAGACCCCAACCCACAAGAAA
TAGTATTGGGAAATGTGACAGAAACTTTTAATGTGTGGAAAAATAACATGGTAGATCAGATGCATGAGGA
TATAATCAGTTTATGGGATCAAAGCCTAAAGCCATGTGTAAAATTAACCCCACTCTGTGTTACTTTAAAT
TGCACTAATGTGAAGAGTAAT------------------------GGTACTTCCCCC-------------
-----CCTACTACTAGTAGTAGCTGGAAAACAGTGAAAGAA---GGAGAAATAAAAAACTGCTCTTTCAA
TATTACCACAGACATGAAAGAAAAGGTAGAGAAAAAACATGCAATTTTTTATGACCTTGATGTAATGCCA
CTA---------GATAAT---------TCCAGC---AACAGC---------------------TATAGGT
TGATAAGTTGTAACACCTCACGTATTACACAGGCCTGTCCAAAGATATCCTTTGAACCAATTCCCATACA
TTATTGTGCCCCGGCTGGTTTTGCGATTCTAAAGTGTAATGATAAGAAGTTCAATAAAACAGGACATTGT
CAAAATGTTAGCACAGTACAATGTACACATGGAATTAAGCCAGTAGTATCAACTCAACTGCTGTTAAATG
GCAGTCTAGCAGAACAAGATGTAGAAATTAGATCTGAAAATTTCACAAACAATGCTAAAACCATAATAGT
ACAGCTGAAAGATCCTGTAGAAATTAGTTGTGCAAGACCCAACAACAATACAAGAGACAGTATACATATG
GGACCAGGAAAAGCATTTTATACAACAGGAGACATAATAGGAGATATAAGACAAGCACATTGCAACATTA
GTGAAGCAAAATGGAATAAAACTTTAGAACAGGTGGTTGGTAAATTAAGAGAACAATTT-----------
-------------GGG---AATAAAATAATAAAGTTTAATCAATCCTCAGGAGGGGACCCAGAAATTACA
ATGCACAGTTTTAATTGTAGAGGGGAATTTTTCTACTGTAACACAACAAAACTGTTTAATAGTGTT---T
GG---------AATGCTACTGAAAGA------AATGGCACTCAG---------------AATGTTACTGA
T---------------AAAACAATCACACTCCCGTGCAGAATAAAACAAATTATAAACATGTGGCAGCAA
GTAGGAAAAGCAATGTATGCCCCTCCCATCAGTGGATTACTTAATTGTTCATCAAATATTACAGGACTAC
TAATAACAAGAGATGGTGGT---------AAT---------AATGGGAACAATGACACAGAGACCTTCAG
ACCTGGAGGAGGAGATATGAGGGACAATTGGAGAAGTGAATTATATAAATATAAAGTAGTAAGAATTGAA
CCAATAGGCATAGCACCCACCGAGGCAAAGAGAAGAGTGGTGCAGAGAGAAAAAAGA---GCAGTGGGAA
TAGGAGCTTTGTTCCTTGGGTTCTTGGGAGCAGCAGGAAGCACTATGGGCGCAGCGTCAATAACGCTGGC
GGTACAGGCCAGACAATTATTGTCTGGTATAGTGCAACAGCAAAACAACTTGCTGAGGGCTATTGAGGCG
CAACAGCATCTGTTGCAACTCACAGTCTGGGGCATCAAGCAGCTCCAGGCAAGAGTCCTAGCTGTAGAAA
GATACCTAAGGGATCAACAGCTCCTGGGGATTTGGGGTTGCTCTGGAAAACTCATCTGCACCACTGCTGT
GCCTTGGAATAACAGTTGGAGT---GATAAAAATCTGAGTGCCATTTGGGAAACCATGACCTGGATGCAG
TGGGAAAGAGAAATTGACAATTACACAGACATAATATACAGCTTAATTGAAGAATCGCAGAACCAACAAG
AAAAGAATGAAGAGGACTTATTAAAATTGGATTCATGGGCAAGTTTGTGGAATTGGTTTAGCATATCAAA
ATGGCTGTGGTATATAAAAATATTCATAATGATAGTAGGAGGCTTGATAGGTTTAAGAATAGTTTTTACT
GTACTTTCTATAGTAAATAGAGTTAGGCAGGGATACTCACCCTTATCGTTTCAGACCCGCCACCCAGCCC
CGAGGGGACCCGACAGGCCCGAAGGAATCGAAGAAGAAAGTGGAGACAGAGACAGAGACAGATACACTCC
ATTAGCGGGTGGATTCTTAGAAATCATCTGGGTCGACCTGCGGAGCCTGTGCCCCTTCAGCTACCACCGC
TTGAGAGACTTACTCTTGATTGTAACGAGGATTGTGGAACTTCTGGGACGCAGGGGGTGGGAACTCCTCA
AATATTGGTGGAACCTCCTCCAGTATTGGAGTCAGGAACTAAAGAATAGTGCTATTAGCTTGTTCAACGC
CACAGCCATAGCAGTAGCTGAGGGGACAGATAGGATTATAGAAGTAGCACAAAGAGCCTTTAGAGCTATC
CTCCACATACCTAGAAGAATAAGACAGGGCTTGGAAAGGGCTTTGCTA
>JF320154 
ACGAGAGTGATGGAGATCAGGAAGAACTCCTGCAGATGGGGCATCCGGAAATGGGGCTTG----------
-----------ATGCTCCTTGGAATGTTGATGATCTGTAGTGCTGAAGAA---AAA---TTGTGGGTCAC
AGTCTATTATGGGGTACCTGTGTGGAAAGAAGCAACCACCACTTTATTTTGTGCATCAGATGCTAAAGGA
TATGATACAGAGGTACATAATGTTTGGGCCACACATGCCTGTGTACCCACAGACCCCAACCCACAAGAAG
TAGAATTGAAAAATGTGACAGAATATTTTAACATATGGAAAAATAACATGGTAGAACAGATGCATGAGGA
TATAATCAGTTTATGGGATCAAAGCCTAAAGCCATGTGTAAAATTGACCCCACTCTGTGTTACTCTAAAT
TGCACTGATAATTGGAGGAAG------GCTGCTGATTGGAAGAGTAATAGTAATGCT-------------
-----ATTGCCAATAATGGTAGTTGGGAAAAATTAGAGAAG---GGAGAAATAAAAAACTGCTCTTTCAA
TGTCACCACAAGCATAAAAGATAAGATAACAAAAGAACATGCACTTTTTTATAGACTTGATATAGTACCA
ATA------------------------GATAGTGATAGTAAGAGTGATAGTAGTTATACCAGCTATAGGT
TGATAAATTGTAATACCTCAGTCATTACACAGGCCTGTCCAAAAGTAACCTTTGAACCAATTCCCATACA
TTATTGTGCCCCGGCTGGGTTTGCGATTCTAAAGTGCAATAATAAGACATTCAGTGGAAAGGGAGCATGT
AACAATGTCAGCACAGTACAATGTACACATGGAATTAGGCCAGTAGTATCAACTCAGCTGCTATTGAATG
GCAGTCTAGCAGAAGAAGAGATAGTAATTAGGTCTGAGAATTTCTCAGACAATGCTAAAATCATAATAGT
ACACCTGAATGAATCTGTAGAGATTAATTGCACAAGACCCAACAACAATACAAGAAAAGGTATACATATA
GGACCAGGGAGGGCATGGTTTGCAACAGAAAATATAATAGGAAACATAAGACAAGCACATTGTAACATTA
GTAGTAGAAAATGGTATAGCACTTTAGAAAAGGTAGTTGAAAAATTAAGAGAGCAATAT-----------
-------------GGG---AATAAAACAATAGTCTTTAAAAATTCCTCAGGAGGGGACCCAGAAATGGTA
ACACACAGCTTTAATTGTGGAGGAGAATTTTTCTACTGTAATTCAACAAAACTGTTTAGCAGTGCT---T
GG---------TATACTAATAATACT------AATAGTAGTAAT---------ACTGAAGGGTCAAATGA
C---------------ACTGTTATCATACTTCCATGCAAAATAAAACAAATTATAAACATGTGGCAGGAA
GTAGGAAGAGCAATGTATGCCCCTCCCATCGCAGGAAACATTAGCTGTTCATCAAATATTACAGGACTGC
TGTTAACAAGAGATGGTGGT------CACACG---------GAAACTGCCAACACCACAGAAATCTTCAG
ACCTGGAGGAGGAGATATGAGGGACAATTGGAGAAGTGAATTATATAAATATAAAGTAGTAAAAATTGAA
CCATTAGGAGTAGCACCCACCAAGGCAAGGAGAAGAGTGGTGCAGAGAGAAAAAAGA---GCAGTAACAG
TGGGAGCTGTGTTCCTTGGGTTCTTGAGTGCAGCAGGAAGCACTATGGGCGCAGCGTCACTGACGCTGAC
GGTACAGGCCAGACTACTGTTGTCTGGTATAGTGCAGCAGCAGAGCAATCTGCTGAGGGCTATTGAGGCG
CAACAACAACTGTTGCAACTCACAGTCTGGGGCATCAAGCAGCTCCAGGCAAGAGTCCTGGCTGTAGAAA
GATACCTAAGGGATCAACAGCTCCTTGGGATTTGGGGTTGCTCTGGAAAACTCATCTGCACCACTAATGT
GCCTTGGAATGCTAGTTGGAGT---AATAAAAATCTGAGCCAGATTTGGGACAACATGACCTGGATGCAG
TGGGAAAAGGAAATTGACAATTACACAAGCTTAATATACACCTTAATTGAAGAATCGCAAAACCAACAAG
AAAAAAATGAACTAGATTTATTGGAATTGGATAAATGGGCAAGTTTGTGGAATTGGTTTGACATATCAAA
CTGGCTGTGGTATATAAGAATATTCATAATGATAGTAGGAGGCTTAATAGGTTTAAGAATAGTTTTTGCT
ATGCTTTCTGTAGTGAATAGAGTTAGGCAGGGATACTCACCATTGTCATTTCAGACCCACCTCCCAACCC
CGAGGGGACCCGACAGGCCCGAAGGAATCGAAGAAGAAGGTGGAGAGCAAGACAGAGGCAGATCAGCGAG
ATTAGTGAACGGATTCTTACCGCTCATTTGGGACGACCTGCGGAGCCTGTGCCTCTTCAGCTACCACCGC
TTGAGAGACTTACTCTTGATTGTAGCAAGGATTGTGGAACTTCTGGGACGCAGGGGGAGGGACATCCTCA
AATATTGGTGGAATCTCCTACAGTATTGGGGTCAGGAACTAAAGAATAGTGCTGTTAGCTTGCTCAACGC
CATAGCCATAGCAGTAGCTGAGGGGACAGATAGGATTATAGAAATAGTACAAAGAGCTTGTAGAGCTGTT
CTCAACATACCTAGAAGAATAAGACAGGGCTTCGAAAGGGCTTTGCTA
>JF320145 
ACGAGAGTGATGGAGATCAGGAAGAACTCCTGCAGATGGGGCATCCGGAAATGGGGCTTG----------
-----------ATGCTCCTTGGAATGTTGATGATCTGTAGTGCTGAAGAA---AAA---TTGTGGGTCAC
AGTCTATTATGGGGTACCTGTGTGGAAAGAAGCAACCACCACTTTATTTTGTGCATCAGATGCTAAAGGA
TATGATACAGAGGTACATAATGTTTGGGCCACACATGCCTGTGTACCCACAGACCCCAACCCACAAGAAG
TAGAATTGAAAAATGTGACAGAATATTTTAACATATGGAAAAATAACATGGTAGAACAGATGCATGAGGA
TATAATCAGTTTATGGGATCAAAGCCTAAAGCCATGTGTAAAATTGACCCCACTCTGTGTTACTCTAAAT
TGCACTGATAATTGGAGGAAG------GCTACTGATTGGAAGAATAATAGTAATGCT-------------
-----ATTGCCAATAATGGTAGTTGGGAAAAATTAGAGAAG---GGAGAAATAAAAAACTGCTCTTTCAA
TGTCACCACAAGCATAAAAGATAAGATAACAAAAGAACATGCACTTTTTTATAGACTTGATATAGTACCA
ATA------------------------GATAGTGATAGTAAGAGTGATAGTAGTTATACCAGCTATAGGT
TGATAAATTGTAATACCTCAGTCATTACACAGGCCTGTCCAAAAGTAACCTTTGAACCAATTCCCATACA
TTATTGTGCCCCGGCTGGGTTTGCGATTCTAAAGTGCAATAATAAGACATTCAGTGGAAAGGGAGCATGT
AACAATGTCAGCACAGTACAATGTACACATGGAATTAGGCCAGTAGTATCAACTCAGCTGCTATTGAATG
GCAGTCTAGCAGAAGAAGAGATAGTAATTAGGTCTGAGAATTTCTCAGACAATGCTAAAATCATAATAGT
ACACCTGAATGAATCTGTAGAGATTAATTGCACAAGACCCAACAATAATACAAGAAAAGGTATACATATA
GGACCAGGGAGGGCATGGTTTGCAACAGAAAATATAATAGGAAACATAAGACAAGCACATTGTAACATTA
GTAGTAGAAAATGGTATAGCACTTTAGAAAAGGTAGTTGAAAAATTAAGAGAGCAATAT-----------
-------------GGG---AATAAAACAATAGTCTTTAAAAATTCCTCAGGAGGGGACCCAGAAATGGTA
ACACACAGCTTTAATTGTGGAGGAGAATTTTTCTACTGTAATTCAACAAAACTGTTTAGCAGTGCT---T
GG---------TATACTAATAATACT------AATAGTAGTAAT---------ACTGAAGGGTCAAATGA
C---------------ACTGTTATCATACTTCCATGCAAAATAAAACAAATTATAAACATGTGGCAGGAA
GTAGGAAGAGCAATGTATGCCCCTCCCATCGCAGGAAACATTAGCTGTTCATCAAATATTACAGGACTGC
TGTTAACAAGAGATGGTGGT------CACACG---------GAAACTGCCAACACCACAGAAATCTTCAG
ACCTGGAGGAGGAGATATGAGGGACAATTGGAGAAGTGAATTATATAAATATAAAGTAGTAAAAATTGAA
CCATTAGGAGTAGCACCCACCAAGGCAAGGAGAAGAGTGGTGCAGAGAGAAAAAAGA---GCAGTAACAG
TGGGAGCTGTGTTCCTTGGGTTCTTGAGTGCAGCAGGAAGCACTATGGGCGCAGCGTCACTGACGCTGAC
GGTACAGGCCAGACTACTGTTGTCTGGTATAGTGCAGCAGCAGAGCAATCTGCTGAGGGCTATTGAGGCG
CAACAACAACTGTTGCAACTCACAGTCTGGGGCATCAAGCAGCTCCAGGCAAGAGTCCTGGCTGTAGAAA
GATACCTAAGGGATCAACAGCTCCTTGGGATTTGGGGTTGCTCTGGAAAACTCATCTGCACCACTAATGT
GCCTTGGAATGCTAGTTGGAGT---AATAAAAATCTGAGCCAGATTTGGGACAACATGACCTGGATGCAG
TGGGAAAAGGAAATTGACAATTACACAAGCTTAATATACACCTTAATTGAAGAATCGCAAAACCAACAAG
AAAAAAATGAACTAGATTTATTGGAATTGGATAAATGGGCAAGTTTGTGGAATTGGTTTGACATATCAAA
CTGGCTGTGGTATATAAGAATATTCATAATGATAGTAGGAGGCTTAATAGGTTTAAGAATAGTTTTTGCT
ATGCTTTCTGTAGTGAATAGAGTTAGGCAGGGATACTCACCATTGTCATTTCAGACCCACCTCCCAACCC
CGAGGGGACCCGACAGGCCCGAAGGAATCGAAGAAGAAGGTGGAGAGCAAGACAGAGGCAGATCAGCGAG
ATTAGTGAACGGATTCTTACCGCTCATTTGGGACGACCTGCGGAGCCTGTGCCTCTTCAGCTACCACCGC
TTGAGAGACTTACTCTTGATTGTAGCAAGGATTGTGGAACTTCTGGGACGCAGGGGGAGGGACATCCTCA
AATATTGGTGGAATCTCCTACAGTATTGGGGTCAGGAACTAAAGAATAGTGCTGTTAGCTTGCTCAACGC
CATAGCCATAGCAATAGCTGAGGGGACAGATAGGATTATAGAAATAGTACAAAGAGCTTGTAGAGCTGTT
CTCAACATACCTAGAAGAATAAGACAGGGCTTCGAAAGGGCTTTGCTA
>JF320152 
ACGAGAGTGATGGAGATCAGGAAGAACTCCTGCAGATGGGGCATCCGGAAATGGGGCTTG----------
-----------ATGCTCCTTGGAATGTTGATGATCTGTAGTGCTGAAGAA---AAA---TTGTGGGTCAC
AGTCTATTATGGGGTACCTGTGTGGAAAGAAGCAACCACCACTTTATTTTGTGCATCAGATGCTAAAGGA
TATGATACAGAGGTACATAATGTTTGGGCCACACATGCCTGTGTACCCACAGACCCCAACCCACAAGAAG
TAGAATTGAAAAATGTGACAGAATATTTTAACATATGGAAAAATAACATGGTAGAACAGATGCATGAGGA
TATAATCAGTTTATGGGATCAAAGCCTAAAGCCATGTGTAAAATTGACCCCACTCTGTGTTACTCTAAAT
TGCACTGATAATTGGAGGAAG------GCTACTGATTGGAAGAATAATAGTAATGCT-------------
-----ATTGCCAATAATGGTAGTTGGGAAAAATTAGAGAAG---GGAGAAATAAAAAACTGCTCTTTCAA
TGTCACCACAAGCATAAAAGATAAGATAACAAAAGAACATGCACTTTTTTATAGACTTGATATAGTACCA
ATA------------------------GATAGTGATAGTAAGAGTGATAGTAGTTATACCAGCTATAGGT
TGATAAATTGTAATACCTCAGTCATTACACAGGCCTGTCCAAAAGTAACCTTTGAACCAATTCCCATACA
TTATTGTGCCCCGGCTGGGTTTGCGATTCTAAAGTGCAATAATAAGACATTCAGTGGAAAGGGAGCATGT
AACAATGTCAGCACAGTACAATGTACACATGGAATTAGGCCAGTAGTATCAACTCAGCTGCTATTGAATG
GCAGTCTAGCAGAAGAAGAGATAGTAATTAGGTCTGAGAATTTCTCAGACAATGCTAAAATCATAATAGT
ACACCTGAATGAATCTGTAGAGATTAATTGCACAAGACCCAACAATAATACAAGAAAAGGTATACATATA
GGACCAGGGAGGGCATGGTTTGCAACAGAAAATATAATAGGAAACATAAGACAAGCACATTGTAACATTA
GTAGTAGAAAATGGTATAGCACTTTAGAAAAGGTAGTTGAAAAATTAAGAGAGCAATAT-----------
-------------GGG---AATAAAACAATAGTCTTTAAAAATTCCTCAGGAGGGGACCCAGAAATGGTA
ACACACAGCTTTAATTGTGGAGGAGAATTTTTCTACTGTAATTCAACAAAACTGTTTAGCAGTGCT---T
GG---------TATACTAATAATACT------AATAGTAGTAAT---------ACTGAAGGGTCAAATGA
C---------------ACTGTTATCATACTTCCATGCAAAATAAAACAAATTATAAACATGTGGCAGGAA
GTAGGAAGAGCAATGTATGCCCCTCCCATCGCAGGAAACATTAGCTGTTCATCAAATATTACAGGACTGC
TGTTAACAAGAGATGGTGGT------CACACG---------GAAACTGCCAACACCACAGAAATCTTCAG
ACCTGGAGGAGGAGATATGAGGGACAATTGGAGAAGTGAATTATATAAATATAAAGTAGTAAAAATTGAA
CCATTAGGAGTAGCACCCACCAAGGCAAGGAGAAGAGTGGTGCAGAGAGAAAAAAGA---GCAGTAACAG
TGGGAGCTGTGTTCCTTGGGTTCTTGAGTGCAGCAGGAAGCACTATGGGCGCAGCGTCACTGACGCTGAC
GGTACAGGCCAGACTACTGTTGTCTGGTATAGTGCAGCAGCAGAACAATCTGCTGAGGGCTATTGAGGCG
CAACAACAACTGTTGCAACTCACAGTCTGGGGCATCAAGCAGCTCCAGGCAAGAGTCCTGGCTGTAGAAA
GATACCTAAGGGATCAACAGCTCCTTGGGATTTGGGGTTGCTCTGGAAAACTCATCTGCACCACTAATGT
GCCTTGGAATGCTAGTTGGAGT---AATAAAAATCTGAGCCAGATTTGGGACAACATGACCTGGATGCAG
TGGGAAAAGGAAATTGACAATTACACAAGCTTAATATACACCTTAATTGAAGAATCGCAAAACCAACAAG
AAAAAAATGAACTAGATTTATTGGAATTGGATAAATGGGCAAGTTTGTGGAATTGGTTTGACATATCAAA
CTGGCTGTGGTATATAAGAATATTCATAATGATAGTAGGAGGCTTAATAGGTTTAAGAATAGTTTTTGCT
ATGCTTTCTGTAGTGAATAGAGTTAGGCAGGGATACTCACCATTGTCATTTCAGACCCACCTCCCAACCC
CGAGGGGACCCGACAGGCCCGAAGGAATCGAAGAAGAAGGTGGAGAGCAAGACAGAGGCAGATCAGCGAG
ATTAGTGAACGGATTCTTACCGCTCATTTGGGACGACCTGCGGAGCCTGTGCCTCTTCAGCTACCACCGC
TTGAGAGACTTACTCTTGATTGTAGCAAGGATTGTGGAACTTCTGGGACGCAGGGGGAGGGACATCCTCA
AATATTGGTGGAATCTCCTACAGTATTGGGGTCAGGAACTAAAGAATAGTGCTGTTAGCTTGCTCAACGC
CATAGCCATAGCAGTAGCTGAGGGGACAGATAGGATTATAGAAATAGTACAAAGAGCTTGTAGAGCTGTT
CTCAACATACCTAGAAGAATAAGACAGGGCTTCGAAAGGGCTTTGCTA
>JF320153 
ACGAGAGTGATGGAGATCAGGAAGAACTCCTGCAGATGGGGCATCCGGAAATGGGGCTTG----------
-----------ATGCTCCTTGGAATGTTGATGATCTGTAGTGCTGAAGAA---AAA---TTGTGGGTCAC
AGTCTATTATGGGGTACCTGTGTGGAAAGAAGCAACCACCACTTTATTTTGTGCATCAGATGCTAAAGGA
TATGATACAGAGGTACATAATGTTTGGGCCACACATGCCTGTGTACCCACAGACCCCAACCCACAAGAAG
TAGAATTGAAAAATGTGACAGAATATTTTAACATATGGAAAAATAACATGGTAGAACAGATGCATGAGGA
TATAATCAGTTTATGGGATCAAAGCCTAAAGCCATGTGTAAAATTGACCCCACTCTGTGTTACTCTAAAT
TGCACTGATAATTGGAGGAAG------GCTACTGATTGGAAGAATAATAGTAATGCT-------------
-----ATTGCCAATAATGGTAGTTGGGAAAAATTAGAGAAG---GGAGAAATAAAAAACTGCTCTTTCAA
TGTCACCACAAGCATAAAAGATAAGATAACAAAAGAACATGCACTTTTTTATAGACTTGATATAGTACCA
ATA------------------------GATAGTGATAGTAAGAGTGATAGTAGTTATACCAGCTATAGGT
TGATAAATTGTAATACCTCAGTCATTACACAGGCCTGTCCAAAAGTAACCTTTGAACCAATTCCCATACA
TTATTGTGCCCCGGCTGGGTTTGCGATTCTAAAGTGCAATAATAAGACATTCAGTGGAAAGGGAGCATGT
AACAATGTCAGCACAGTACAATGTACACATGGAATTAGGCCAGTAGTATCAACTCAGCTGCTATTGAATG
GCAGTCTAGCAGAAGAAGAGATAGTAATTAGGTCTGAGAATTTCTCAGACAATGCTAAAATCATAATAGT
ACACCTGAATGAATCTGTAGAGATTAATTGCACAAGACCCAACAATAATACAAGAAAAGGTATACATATA
GGACCAGGGAGGGCATGGTTTGCAACAGAAAATATAATAGGAAACATAAGACAAGCACATTGTAACATTA
GTAGTAGAAAATGGTATAGCACTTTAGAAAAGGTAGTTGAAAAATTAAGAGAGCAATAT-----------
-------------GGG---AATAAAACAATAGTCTTTAAAAATTCCTCAGGAGGGGACCCAGAAATGGTA
ACACACAGCTTTAATTGTGGAGGAGAATTTTTCTACTGTAATTCAACAAAACTGTTTAGCAGTGCT---T
GG---------TATACTAATAATACT------AATAGTAGTAAT---------ACTGAAGGGTCAAATGA
C---------------ACTGTTATCATACTTCCATGCAAAATAAAACAAATTATAAACATGTGGCAGGAA
GTAGGAAGAGCAATGTATGCCCCTCCCATCGCAGGAAACATTAGCTGTTCATCAAATATTACAGGACTGC
TGTTAACAAGAGATGGTGGT------CACACG---------GAAACTGCCAACACCACAGAAATCTTCAG
ACCTGGAGGAGGAGATATGAGGGACAATTGGAGAAGTGAATTATATAAATATAAAGTAGTAAAAATTGAA
CCATTAGGAGTAGCACCCACCAAGGCAAGGAGAAGAGTGGTGCAGAGAGAAAAAAGA---GCAGTAACAG
TGGGAGCTGTGTTCCTTGGGTTCTTGAGTGCAGCAGGAAGCACTATGGGCGCAGCGTCACTGACGCTGAC
GGTACAGGCCAGACTACTGTTGTCTGGTATAGTGCAGCAGCAGAGCAATCTGCTGAGGGCTATTGAGGCG
CAACAACAACTGTTGCAACTCACAGTCTGGGGCATCAAGCAGCTCCAGGCAAGAGTCCTGGCTGTAGAAA
GATACCTAAGGGATCAACAGCTCCTTGGGATTTGGGGTTGCTCTGGAAAACTCATCTGCACCACTAATGT
GCCTTGGAATGCTAGTTGGAGT---AATAAAAATCTGAGCCAGATTTGGGACAACATGACCTGGATGCAG
TGGGAAAAGGAAATTGACAATTACACAAGCTTAATATACACCTTAATTGAAGAATCGCAAAACCAACAAG
AAAAAAATGAACTAGATTTATTGGAATTGGATAAATGGGCAAGTTTGTGGAATTGGTTTGACATATCAAA
CTGGCTGTGGTATATAAGAATATTCATAATGATAGTAGGAGGCTTAATAGGTTTAAGAATAGTTTTTGCT
ATGCTTTCTGTAGTGAATAGAGTTAGGCAGGGATACTCACCATTGTCATTTCAGACCCACCTCCCAACCC
CGAGGGGACCCGACAGGCCCGAAGGAATCGAAGAAGAAGGTGGAGAGCAAGACAGAGGCAGATCAGCGAG
ATTAGTGAACGGATTCTTACCGCTCATTTGGGACGACCTGCGGAGCCTGTGCCTCTTCAGCTACCACCGC
TTGAGAGACTTACTCTTGATTGTAGCAAGGATTGTGGAACTTCTGGGACGCAGGGGGAGGGACATCCTCA
AATATTGGTGGAATCTCCTACAGTATTGGGGTCAGGAACTAAAGAATAGTGCTGTTAGCTTGCTCAACGC
CATAGCCATAGCAGTAGCTGAGGGGACAGATAGGATTATAGAAATAGTACAAAGAGCTTGTAGAGCTGTT
CTCAACATACCTAGAAGAATAAGACAGGGCTTCGAAAGGGCTTTGCTA
>JF320147 
ACGAGAGTGATGGAGATCAGGAAGAACTCCTGCAGATGGGGCATCCGGAAATGGGGCTTG----------
-----------ATGCTCCTTGGAATGTTGATGATCTGTAGTGCTGAAGAA---AAA---TTGTGGGTCAC
AGTCTATTATGGGGTACCTGTGTGGAAAGAAGCAACCACCACTTTATTTTGTGCATCAGATGCTAAAGGA
TATGATACAGAGGTACATAATGTTTGGGCCACACATGCCTGTGTACCCACAGACCCCAACCCACAAGAAG
TAGAATTGAAAAATGTGACAGAATATTTTAACATATGGAAAAATAACATGGTAGAACAGATGCATGAGGA
TATAATCAGTTTATGGGATCAAAGCCTAAAGCCATGTGTAAAATTGACCCCACTCTGTGTTACTCTAAAT
TGCACTGATAATTGGAGGAAG------GCTACTGATTGGAAGAATAATAGTAATGCT-------------
-----ATTGCCAATAATGGTAGTTGGGAAAAATTAGAGAAG---GGAGAAATAAAAAACTGCTCTTTCAA
TGTCACCACAAGCATAAAAGATAAGATAACAAAAGAACATGCACTTTTTTATAGACTTGATATAGTACCA
ATA------------------------GATAGTGATAGTAAGAGTGATAGTAGTTATACCAGCTATAGGT
TGATAAATTGTAATACCTCAGTCATTACACAGGCCTGTCCAAAAGTAACCTTTGAACCAATTCCCATACA
TTATTGTGCCCCGGCTGGGTTTGCGATTCTAAAGTGCAATAATAAGACATTCAGTGGAAAGGGAGCATGT
AACAATGTCAGCACAGTACAATGTACACATGGAATTAGGCCAGTAGTATCAACTCAGCTGCTATTGAATG
GCAGTCTAGCAGAAGAAGAGATAGTAATTAGGTCTGAGAATTTCTCAGACAATGCTAAAATCATAATAGT
ACACCTGAATGAATCTGTAGAGATTAATTGCACAAGACCCAACAATAATACAAGAAAAGGTATACATATA
GGACCAGGGAGGGCATGGTTTGCAACAGAAAATATAATAGGGAACATAAGACAAGCACATTGTAACATTA
GTAGTAGAAAATGGTATAGCACTTTAGAAAAGGTAGTTGAAAAATTAAGAGAGCAATAT-----------
-------------GGG---AATAAAACAATAGTCTTTAAAAATTCCTCAGGAGGGGACCCAGAAATGGTA
ACACACAGCTTTAATTGTGGAGGAGAATTTTTCTACTGTAATTCAACAAAACTGTTTAGCAGTGCT---T
GG---------TATACTAATAATACT------AATAGTAGTAAT---------ACTGAAGGGTCAAATGA
C---------------ACTGTTATCATACTTCCATGCAAAATAAAACAAATTATAAACATGTGGCAGGAA
GTAGGAAGAGCAATGTATGCCCCTCCCATCGCAGGAAACATTAGCTGTTCATCAAATATTACAGGACTGC
TGTTAACAAGAGATGGTGGT------CACACG---------GAAACTGCCAACACCACAGAAATCTTCAG
ACCTGGAGGAGGAGATATGAGGGACAATTGGAGAAGTGAATTATATAAATATAAAGTAGTAAAAATTGAA
CCATTAGGAGTAGCACCCACCAAGGCAAGGAGAAGAGTGGTGCAGAGAGAAAAAAGA---GCAGTAACAG
TGGGAGCTGTGTTCCTTGGGTTCTTGAGTGCAGCAGGAAGCACTATGGGCGCAGCGTCACTGACGCTGAC
GGTACAGGCCAGACTACTGTTGTCTGGTATAGTGCAGCAGCAGAGCAATCTGCTGAGGGCTATTGAGGCG
CAACAACAACTGTTGCAACTCACAGTCTGGGGCATCAAGCAGCTCCAGGCAAGAGTCCTGGCTGTAGAAA
GATACCTAAGGGATCAACAGCTCCTTGGGATTTGGGGTTGCTCTGGAAAACTCATCTGCACCACTAATGT
GCCTTGGAATGCTAGTTGGAGT---AATAAAAATCTGAGCCAGATTTGGGACAACATGACCTGGATGCAG
TGGGAAAAGGAAATTGACAATTACACAAGCTTAATATACACCTTAATTGAAGAATCGCAAAACCAACAAG
AAAAAAATGAACTAGATTTATTGGAATTGGATAAATGGGCAAGTTTGTGGAATTGGTTTGACATATCAAA
CTGGCTGTGGTATATAAGAATATTCATAATGATAGTAGGAGGCTTAATAGGTTTAAGAATAGTTTTTGCT
ATGCTTTCTGTAGTGAATAGAGTTAGGCAGGGATACTCACCATTGTCATTTCAGACCCACCTCCCAACCC
CGAGGGGACCCGACAGGCCCGAAGGAATCGAAGAAGAAGGTGGAGAGCAAGACAGAGGCAGATCAGCGAG
ATTAGTGAACGGATTCTTACCGCTCATTTGGGACGACCTGCGGAGCCTGTGCCTCTTCAGCTACCACCGC
TTGAGAGACTTACTCTTGATTGTAGCAAGGATTGTGGAACTTCTGGGACGCAGGGGGAGGGACATCCTCA
AATATTGGTGGAATCTCCTACAGTATTGGGGTCAGGAACTAAAGAATAGTGCTGTTAGCTTGCTCAACGC
CATAGCCATAGCAGTAGCTGAGGGGACAGATAGGATTATAGAAATAGTACAAAGAGCTTGTAGAGCTGTT
CTCAACATACCTAGAAGAATAAGACAGGGCTTCGAAAGGGCTTTGCTA
>GU562268 
ATGAAAGTGATGGGGATCAAGAGGAAT---TATCAGCAC---TTGTGGAAAGGGGGCATC----------
-----------TTGATCCTTGGGATGTTAATGACCTATAGTGTTGCAGAA---CAA---TTGTGGGTAAC
AGTTTATTATGGGGTACCTGTGTGGAAAGAAGCAACCACCACTCTATTTTGCGCATCAGATGCTAAGGCA
TATAAGTCAGAAATGCATAATGTTTGGGCCACACACGCCTGTGTACCCACAGACCCCAACCCACAAGAAG
TAGAATTGAAAAATATGACAGAAAACTTTAACATGTGGAAAAATAACATGGTAGAACAGATGCATGAGGA
TATAATCAGTCTATGGGATCAAAGCCTAAAACCATGTGTAAAATTAACCCCACTCTGTGTTACTTTAAAT
TGCACTGATTTGAAGAATGAT---ACTACCACTAATAATACCACTAATAGTACCACTGGGGTGGAAAATC
GTACTTCCAATAATAGTACCACTAATAGTAGCAAAGGAATGAGGGAAGAAATGAAAAACTGCACTTTCAA
TATCACCACAAGCTTGAGAGATAAGGAACAGAGAACATATGCACTTTTCTATAAACTTGATGTAGTACAA
ATA---------GATAATAATACTTATAATGGTACTGCTAAC---------------------TATAGGT
TGATAAGTTGTAACACCTCAGTCATTACACAGGCCTGTCCAAAGGTATCCTTTGAGCCAATTCCCATACA
TTATTGCGCCCCGGCTGGTTTTGCGATTCTAAAGTGTAAGGATAAGAATTTTAATGGAACAGGATCATGT
AAAAATGTCAGCACAGTACAATGTACACATGGAATTAGGCCAGTAGTGTCAACTCAACTGCTGTTAAATG
GCAGTCTAGCAGAAGAAGAGATAGTAATTAGATCAGAGAATCTCACAAACAATGCTAGAATCATAATAGT
GCAGCTGAATGAAACTGTAGAAATTAATTGTACAAGACCCAACAACAATACAAGAAGAAGTATTCCTATA
GGACCAGGGAGAGCATGGTTTGCAACAGGAGACATAACAGGAGATATAAGAAAAGCATATTGTAACATTA
GTAGAGCAAAATGGGAAAACACTTTAAGACGGGTAGCTAAAAAATTAGGAGAACAATTT-----------
-------------AAG---AATAAAACAATAGCCTTTAATAGATCCTCAGGAGGGGACCCAGAAATTGTA
ATGCACAGTTTTAACTGTGGAGGGGAATTCTTCTACTGTAATACATCACAATTGTTTAATGGTACT---T
GG---------AATAGTACT---ACA------TGGTCAAATTCA---ATT---------------AACAG
C------ACT------GAAAATATCACACTCCCATGCAGAATAAAACAATTTATAAACATGTGGCAGGAA
GTAGGAAAAGCAATGTATGCCCCTCCCATCCAAGGACCAATTAGATGTTTATCAAATATTACAGGGCTAC
TATTAACAAGAGATGGTGGT------AATAAT---------AATGACATGAATAACACCGAGACTTTCAG
ACCTGGAGGAGGAGATATGAGGGACAATTGGAGAAGTGAATTATATAAATATAAAGTAGTACAAATTGAA
CCATTAGGAGTAGCACCCACCAAGGCAAGGAGAAGAGTGGTGCAGAGAGAAAAAAGAGCAGTAATGGGAC
TAGGAGCTATGTTCCTTGGGTTCTTGGGAGCAGCAGGAAGCACTATGGGCGCAGCATCAATAACGCTGAC
GGTACAGGCCAGACAATTATTGTCTGGCATAGTGCAACAGCAGAGCAATTTGCTGAGGGCTATTGAGGCG
CAACAGCACATGTTGCAACTCACAGTCTGGGGCATCAAACAGCTCCAGGCAAGAGTCCTGGCTGTGGAAA
GATACCTAAAGGATCAACAGCTCCTGGGGATCTGGGGTTGCTCTGGAAAACTCATCTGCACCACTAATGT
ACCTTGGAATAGTAGCTGGAGT---AATAAATCTCTGAATGAGATTTGGGATAACATGACCTGGATGGAG
TGGGAAAGAGAAATTAACAATTACACAGGCATAATATACAACTTAATTGAACAATCGCAAACCCAACAAG
AAAAGAATGAACTAGACTTATTCAAATTAGATCAGTGGGCAAGTTTGTGGAGTTGGTTTAGCATAACAAA
TTGGCTGTGGTATATAAAAATATTCATAATAATAGTAGGAGGTTTGGTAGGTTTAAGAATAGTTTTTGCT
GTGCTTTCTATAGTGAATAGAGTTAGGCAGGGATACTCACCACTGTCGTTTCAGACCCGCCTCCCAACCC
CGAGGGGACCCGACAGGCCCGGAGAAATCGAAGAAGAAGGTGGAGACACAGACAGAAACAGATCCAGCAG
ATTAGTGGATGGATTCTTAGCACTTATCTGGGACGACCTGCGGAGCCTGTGCCTCTTCAGCTACCACCGC
TTGAGAGACTTACTCTTGATCACAGCGAGGATTGTGGAAATTCTGGGACACAGGGGGTGGGAGATCCTCA
AGTATTGGTGGAATCTCCTACAATACTGGAGTCAGGAACTAAAGAATAGCGCTGTTAGCTTGCTCAATAC
CACTGCCATAGCAGTAGCTGAGGGGACAGATAGGATTATTGAAGTAGTACAAAGAGTTTTTAGGGCTATT
CTCCACATACCTAGAAGGATCAGACAAGGTTTAGAAAGGAGTTTATTA
>GU562264 
ATGAAAGTGATGGGGATCAAGAGGAAT---TATCAGCAC---TTGTGGAAAGGGGGCATC----------
-----------TTGCTCCTTGGGATGTTAATGACCTATAGTGTTGCAGAA---CAA---TTGTGGGTCAC
AGTTTATTATGGGGTACCTGTGTGGAAAGAAGCAACCACCACTCTATTTTGCGCATCAGATGCTAAGGCA
TATAAGTCAGAAATGCATAATGTTTGGGCCACACACGCCTGTGTACCCACAGACCCCAACCCACAAGAAG
TAGAATTGAAAAATGTGACAGAAAACTTTAACATGTGGAAAAATAACATGGTAGAACAGATGCATGAGGA
TATAATCAGTCTATGGGATCAAAGCCTAAAACCATGTGTAAAATTAACCCCACTCTGTGTTACTTTAAAT
TGCACTGATTTGAAGAATGAT---ACTACCACTAATAATACCACTAATAGTATCACTGGGGTGGAAAATC
GTACTTCCAATAATAGTACCACTAATAGTAGCAAAGGAATGAGGGAAGAAATGAAAAACTGCACTTTCAA
TATCACCACAAGCTTGAGAGATAAGGAACAGAGAACATATGCACTTTTCTATAAACTTGATGTAGTACAA
ATA---------GATAATAATACTTATAATGGTACTGCTAAC---------------------TATAGGT
TGATAAGTTGTAACACCTCAGTCATTACACAGGCCTGTCCAAAGGTATCCTTTGAGCCAATTCCCATACA
TTATTGCGCCCCGGCTGGTTTTGCGATTCTAAAGTGTAAGGATAAGAATTTTAATGGAACAGGATCATGT
AAAAATGTCAGCACAGTACAATGTACACATGGAATTAGGCCAGTAGTGTCAACTCAACTGCTGTTAAATG
GCAGTCTAGCAGAAGAAGAGATAGTAATTAGATCAGAGAATCTCACAAACAATGCTAGAATCATAATAGT
GCAGCTGAATGAAACTGTAGAAATTAATTGTACAAGACCCAACAACAATACAAGAAGAAGTATTCCTATA
GGACCAGGGAGAGCATGGTTTGCAACAGGAGACATAACAGGAGATATAAGAAAAGCATATTGTAACATTA
GTAGAGCAAAATGGGAAAACACTTTAAGACGGGTAGCTAAAAAATTAGGAGAACAATTT-----------
-------------AAG---AATAAAACAATAGCCTTTAATAGATCCTCAGGAGGGGACCCAGAAATTGTA
ATGCACAGTTTTAACTGTGGAGGGGAATTCTTCTACTGTAATACATCACAATTGTTTAATGGTACT---T
GG---------AATAGTACT---ACA------TGGTCAAATTCA---ATT---AAC---------AGCAC
T---------------GAAAATATCACACTCCCATGCAGAATAAAACAATTTATAAACATGTGGCAGGAA
GTAGGAAAAGCAATGTATGCCCCTCCCATCCAAGGACCAATTAGATGTTTATCAAATATTACAGGACTAC
TATTAACAAGAGATGGTGGT------AATAAT---------AATGACATGAATAACACCGAGACTTTCAG
ACCTGGAGGAGGAGATATGAGGGACAATTGGAGAAGTGAATTATATAAATATAAAGTAGTACAAATTGAA
CCATTAGGAGTAGCACCCACCAAGGCAAGGAGAAGAGTGGTGCAGAGAGAAAAAAGAGCAGTAATGGGAC
TAGGAGCTATGTTCCTTGGGTTCTTGGGAGCAGCAGGAAGCACTATGGGCGCAGCATCAATAACGCTGAC
GGTACAGGCCAGACAATTATTGTCTGGCATAGTGCAACAGCAGAGCAATTTGCTGAGGGCTATTGAGGCG
CAACAGCACATGTTGCAACTCACAGTCTGGGGCATCAAACAGCTCCAGGCAAGAGTCCTGGCTGTGGAAA
GATACCTAAAGGATCAACAGCTCCTGGGGATCTGGGGTTGCTCTGGAAAACTCATCTGCACCACTAATGT
ACCTTGGAATAGTAGCTGGAGT---AATAAATCTCTGAATGAGATTTGGGATAACATGACCTGGATGGAG
TGGGAAAGAGAAATTAACAATTACACAGGCATAATATACAACTTAATTGAACAATCGCAAACCCAACAAG
AAAAGAATGAACTAGACTTATTGAAATTAGATCAGTGGGCAAGTTTGTGGAGTTGGTTTAGCATAACAAA
TTGGCTGTGGTATATAAAAATATTCATAATAATAGTAGGAGGTTTGGTAGGTTTAAGAATAGTTTTTGCT
GTGCTTTCTATAGTGAATAGAGTTAGGCAGGGATACTCACCACTGTCGTTTCAGACCCGCCTCCCAACCC
CGAGGGGACCCGACAGGCCCGGAGAAATCGAAGAAGAAGGTGGAGACACAAACAGAAACAGATCCAGCAG
ATTAGTGGATGGATTCTTAGCACTTATCTGGGACGACCTGCGGAGCCTGTGCCTCTTCAGCTACCACCGC
TTGAGAGACTTACTCTTGATCACAGCGAGGATTGTGGAAATTCTGGGACACAGGGGGTGGGAGATCCTCA
AGTATTGGTGGAATCTCCTACAATACTGGAGTCAGGAACTAAAGAATAGCGCTGTTAGCTTGCTCAATAC
CACTGCCATAGCAGTAGCTGAGGGGACAGATAGGATTATTGAAGTAGTACAAAGAGTTTTTAGGGCTATT
CTCCACATACCTAGAAGGATCAGACAAGGTTTAGAAAGGAGTTTATTA
>GU562270 
ATGAAAGTGATGGGGATCAAGAGGAAT---TATCAGCAC---TTGTGGAAAGGGGGCATC----------
-----------TTGATCCTTGGGATGTTAATGACCTATAGTGTTGCAGAA---CAA---TTGTGGGTCAC
AGTTTATTATGGGGTACCTGTGTGGAAAGAAGCAACCACCACTCTATTTTGCGCATCAGATGCTAAGGCA
TATAAGTCAGAAATGCATAATGTTTGGGCCACACACGCCTGTGTACCCACAGACCCCAACCCACAAGAAG
TAGAATTGAAAAATGTGACAGAAAACTTTAACATGTGGAAAAATAACATGGTAGAACAGATGCATGAGGA
TATAATCAGTCTATGGGATCAAAGCCTAAAACCATGTGTAAAATTAACCCCACTCTGTGTTACTTTAAAT
TGCACTGATTTGAAGAATGAT---ACTACCACTAATAATGCCACTAATAGTAACACTGGGGTGGAAAATC
GTACTTCCAATAATAGTACCACTAATAGTAGCAAAGGAATGAGGGAAGAAATGAAAAACTGCACTTTCAA
TATCACCACAAGCTTGAGAGATAAGGAACAGAGAACATATGCACTTTTCTATAAACTTGATGTAGTACAA
ATA---------GATAATAATACTTATAATGGTACTGCTAAC---------------------TATAGGT
TGATAAGTTGTAACACCTCAGTCATTACACAGGCCTGTCCAAAGGTATCCTTTGAGCCAATTCCCATACA
TTATTGCGCCCCGGCTGGTTTTGCGATTCTAAAGTGTAAGGATAAGAATTTTAATGGAACAGGATCATGT
AAAAATGTCAGCACAGTACAATGTACACATGGAATTAGGCCAGTAGTGTCAACTCAACTGCTGTTAAATG
GCAGTCTAGCAGAAGAAGAGATAGTAATTAGATCAGAGAATCTCACAAACAATGCTAGAATCATAATAGT
GCAGCTGAATGAAACTGTAGAAATTAATTGTACAAGACCCAACAACAATACAAGAAGAAGTATTCCTATA
GGACCAGGGAGAGCATGGTTTGCAACAGGAGACATAACAGGAGATATAAGAAAAGCATATTGTAACATTA
GTAGAGCAAAATGGGAAAACACTTTAAGACGGGTAGCTAAAAAATTAGGAGAACAATTT-----------
-------------AAG---AATAAAACAATAGCCTTTAATAGATCCTCAGGAGGGGACCCAGAAATTGTA
ATGCACAGTTTTAACTGTGGAGGGGAATTCTTCTACTGTAATACATCACAATTGTTTAATGGTACT---T
GG---------AATAGTACT---ACA------TGGTCAAATTCA---ATT---AAC---------AGCAC
T---------------GAAAATATCACACTCCCATGCAGAATAAAACAATTTATAAACATGTGGCAGGAA
GTAGGAAAAGCAATGTATGCCCCTCCCATCCAAGGACCAATTAGATGTTTATCAAATATTACAGGGCTAC
TATTAACAAGAGATGGTGGT------AATAAT---------AATGACATGAATAACACCGAGACTTTCAG
ACCTGGAGGAGGAGATATGAGGGACAATTGGAGAAGTGAATTATATAAATATAAAGTAGTACAAATTGAA
CCATTAGGAGTAGCACCCACCAAGGCAAGGAGAAGAGTGGTGCAGAGAGAAAAAAGAGCAGTAATGGGAC
TAGGAGCTATGTTCCTTGGGTTCTTGGGAGCAGCAGGAAGCACTATGGGCGCAGCATCAATAACGCTGAC
GGTACAGGCCAGACAATTATTGTCTGGCATAGTGCAACAGCAGAGCAATTTGCTGAGGGCTATTGAGGCG
CAACAGCACATGTTGCAACTCACAGTCTGGGGCATCAAACAGCTCCAGGCAAGAGTCCTGGCTGTGGAAA
GATACCTAAAGGATCAACAGCTCCTGGGGATCTGGGGTTGCTCTGGAAAACTCATCTGCACCACTAATGT
ACCTTGGAATAGTAGCTGGAGT---AATAAATCTCTGAATGAGATTTGGGATAACATGACCTGGATGGAG
TGGGAAAGAGAAATTAACAATTACACAAGCATAATATACAACTTAATTGAACAATCGCAAACCCAACAAG
AAAAGAATGAACTAGACTTATTGAAATTAGATCAGTGGGCAAGTTTGTGGAGTTGGTTTAGCATAACAAA
TTGGCTGTGGTATATAAAAATATTCATAATAATAGTAGGAGGTTTGGTAGGTTTAAGAATAGTTTTTGCT
GTGCTTTCTATAGTGAATAGAGTTAGGCAGGGATACTCACCACTGTCGTTTCAGACCCGCCTCCCAACCC
CGAGGGGACCCGACAGGCCCGGAGAAATCGAAGAAGAAGGTGGAGACACAAACAGAAACAGATCCAGCAG
ATTAGTGGATGGATTCTTAGCACTTATCTGGGACGACCTGCGGAGCCTGTGCCTCTTCAGCTACCACCGC
TTGAGAGACTTACTCTTGATCACAGCGAGGATTGTGGAAATTCTGGGACACAGGGGGTGGGAGATCCTCA
AGTATTGGTGGAATCTCCTACAATACTGGAGTCAGGAACTAAAGAATAGCGCTGTTAGCTTGCTCAATAC
CACTGCCATAGCAGTAGCTGAGGGGACAGATAGGATTATTGAAGTAGTACAAAGAGTTTTTAGGGCTATT
CTCCACATACCTAGAAGGATCAGACAAGGTTTAGAAAGGAGTTTATTA
>JN786776 
ATGAGAGTGAAGGGGATCAAGAAGAAT---TGTCAGCGC---TTGTGGAAATGGGGCATG----------
-----------ATGCTCCTTGGGATATTGATGATCTGTAGTGCTGCAGAT---CAG---TTGTGGGTCAC
AGTCTATTATGGAGTACCTGTGTGGAAAGAAGCAACCACCACTTTATTTTGTGCATCAGAGGCTAAAGCA
TATGAGAAAGAGGTACATAATGTTTGGGCCACACATGCCTGTGTACCCACAGACCCCAATCCACAAGAGA
TAAAATTAGAAAATGTGACAGAAAATTTTAACATGTGGAAAAATGACATGGTAGAACAGATGCATGAGGA
TATAATCAGTTTATGGGATGAAAGCCTAAAGCCATGTGTAAAATTAACCCCACTCTGTGTTACCTTAACG
TGCTCTGATTATTTGGAAAAT---------AAGACTAACAGTGATAATAGTACTAAT-------------
-----AATAACAGAAATAGTAGTTTGGAAGGGATGGATAAA---GGAGAAATAAAAAACTGCGCTTTCAA
TATCACCACAGATATAAGAGATAAGATGCAGAAAGTAAACGCAACTTTTTATAAGCTTGATATAGTACCA
ATA---------GATAGA---------GATAAT---ATTAGC---------------------TATAGGT
TGATAAGTTGTAACACTTCAGTCATTAAACAGGCCTGTCCAAAGGTATCCTTTGAGCCAATTCCCATACA
TTATTGTGCCCCGGCTGGTTTTGCGATTCTAAAGTGTAACGATAAGAGGTTCAATGGAACAGGACCATGC
AGAAATGTCAGCACAGTACAATGCACACATGGAATTAGGCCAGTAGTGACAACTCAGCTGCTGTTAAATG
GCAGTCTAGCAGAAGAAGAGATAGTAATTAGATCTGAAAATTTCACAGACAATGTTAAAACCATAATAGT
ACAGCTGAAAATGCCTGTAACAATTGAGTGTATAAGACCCAACAACAATACAAGAAGGGGTATACATATA
GGACCAGGGAGTGCAATGTTTACAACAGGAGATATAATAGGAAAGATAAGACAAGCACATTGTAACATTA
GTAGAGCAGACTGGAATAACACTTTAAGACAGATAGCTAACAAATTAGGAAACCAATTT-----------
-------------ATG---AATAGAACAATAATCTTTGATCAGTCCTCAGGAGGGGATCCAGAAATTGTA
ACGCACAGTTTTAATTGTGGAGGAGAATTTTTCTACTGTAATACAGCAGAACTGTTTAATAGTACT---T
GG---------AATGTTAGT---ACT------TGGAATGTTAAT---AGT---ACTTGGAATGGTACTGA
T------AGG------TCAAATATCACACTCCCATGCAGAATAAAACAATTTATAAACATGTGGCAGGAA
GTAGGAAAAGCAATGTATGCCCCTCCCATCAGTGGAATAATTAGATGTAAATCAAATATTACAGGGCTGC
TATTAACAAGGGATGGTGGT------ATTAAT---------AATACCACGAACAAGTCTGAGATTTTCAG
ACCTATAGGAGGAGATATGAAAAACAATTGGAGAAGTGAATTATATAAATATAAAGTAGTAAAAATTGAA
CCATTAGGAGTAGCACCCACCAAGGCAAGGAGAAGAGTGGTGCAGAGAGAAAAAAGA------GCAGCAC
TGGGAGCTGTGTTCCTTGGGTTCTTGGGAGCAGCAGGAAGCACTATGGGCGCAGCGTCAATGACGCTGAC
GGTACAGGCCAGACTATTATTGTCTGGTATAGTGCAACAGCAGAGTAATTTGCTGAGAGCTATTGAGGCG
CAACAGCATCTGTTGAAACTCACAGTCTGGGGCATTAAGCAGCTCCAGGCAAGAGTCCTGGCTCTAGAAA
GATACCTAAGGGATCAACAGCTCCTAGGGATTTGGGGCTGCTCTGGAAAACTCATTTGCACCACTGCTGT
GCCTTGGAATGCTAGTTGGAGT---AATAAATCTCTGGATAAGATTTGGGAAAACATGACCTGGATGGAG
TGGGAAAGAGAAATTGACAACTACACAGGCTTAATATACTCCTTACTTGAAGAATCGCAGAACCAACAAG
AAAAGAATGAACAAGATTTATTGCAATTAGATACATGGACAAGTTTGTGGAATTGGTTTGACATATCAAA
ATGGCTGATAATAAATTCAATAAGTAGGGCTATAGTTAGAAGTTTACTGTACTCTAGTATAGTT------
---------------------------AGGGGGTACTCA-------------------------------
----------------------------------------------------------------------
----------------------------------------------------------------------
----------------------------------------------------------------------
----------------------------------------------------------------------
----------------------------------------------------------------------
------------------ATTCGTCAGCCCCTC---------------
>JN786789 
ATGAGAGTGAAGGGGATCAAGAAGAAT---TGTCAGCGC---TTGTGGAAATGGGGCATG----------
-----------ATGCTCCTTGGAATATTGATGATCTGTAGTGCTGCAGAT---CAG---TTGTGGGTCAC
AGTCTATTATGGAGTACCTGTGTGGAAAGAAGCAACCACCACTCTATTTTGTGCATCAGAGGCTAAAGCA
TATGAGAAAGAGGTACATAATGTTTGGGCCACACATGCCTGTGTACCCACAGACCCCAATCCACAAGAAA
TAAAATTAGAAAATGTGACAGAAAATTTTAACATGTGGAAAAATGACATGGTAGAACAGATGCATGAGGA
TATAATCAGTTTATGGGATGAAAGCCTAAAGCCATGTGTAAAATTAACCCCACTCTGTGTTACCTTAACG
TGCTCTGATTATTTGGGAAAT---------AAGACTAACAGTGATAATAGTACTAAT-------------
-----GATAACAGAAATAGTAGTTTGGAAGGGAGGGATAAA---GGAGAAATAAAAAACTGCGCTTTCAA
TATCACCACAGATATAAGAGATAAGATGCAGAAAGTAAATGCAACTTTTTATAAGCTTGATCTAGTACCA
ATA---------GATAGA---------GATAAT---ATTAGC---------------------TATAGGT
TGATAAGTTGTAACACCTCAGTCATTAAACAGGCCTGTCCAAAGGTATCCTTTGAGCCAATTCCCATACA
TTATTGTGCCCCGGCTGGTTTTGCGATTCTAAAGTGTAACGATAAGAGGTTCAATGGAACAGGACCATGC
AGAAATGTCAGCACAGTACAATGCACACATGGAATTAGGCCAGTAGTGACAACTCAGCTGCCGTTAAATG
GCAGTCTAGCAGAAGAAGAGATAGTAATTAGATCTGAAAATTTCACAGACAATGTTAAAACCATAATAGT
ACAGCTGAAAATGCCTGTAACAATTGAGTGTATAAGACCCAACAACAATACAAGAAGGGGTATACATATA
GGACCAGGGAGTGCAATGTTTACAACAGGAGATATAATAGGAAAGATAAGACAAGCACATTGTAACATTA
GTAGAGCAGACTGGAATAACACTTTAAGACAGATAGCTAACAAATTAGGAAACCAATTT-----------
-------------ATG---AATAGAACAATAATCTTTGATCAGTCCTCAGGAGGGGATCCAGAAATTGTA
ACGCACAGTTTTAATTGTGGAGGAGAATTTTTCTACTGTAATACAGCAGAACTGTTTAATAGTACT---T
GG---------AATGTTAGT---ACT------TGGAATGTTAAT---AGT---ACTTGGAATGGTACTGA
T------AGG------TCAAATATCACACTCCCATGCAGAATAAAACAATTTATAAACATGTGGCAGGAA
GTAGGAAAAGCAATGTATGCCCCTCCCATCAGTGGAATAATTAGATGTAAATCAAATATTACAGGGCTGC
TATTAACAAGGGATGGTGGT------ATTAAT---------AATACCACGAACAAGTCTGAGATTTTCAG
ACCTATAGGAGGAGATATGAAAAACAATTGGAGAAGTGAATTATATAAATATAAAGTAGTAAAAATTGAA
CCATTAGGAGTAGCACCCACCAGGGCAAGGAGAAGAGTGGTGCGGAGAGAAAAAAGA------GCAGCAC
TGGGAGCTGTGTTCCTTGGGTTCTTGGGAGCAGCAGGAAGCACTATGGGCGCAGCGTCAATGACGCTGAC
GGTACAGGCCAGACTATTATTGTCTGGTATAGTGCAACAGCAGAGTAATTTGCTGAGAGCTATTGAGGCG
CAACAGCATCTGTTGAAACTCACAGTCTGGGGCATTAAGCAGCTCCAGGCAAGAGTCCTGGCTCTAGAAA
GATACCTAGGGGATCAACAGCTCCTAGGGATTTGGGGCTGCCCTGGAAAACTCATTTGCACCACTGCTGT
GCCTTGGAATGCTAGTTGGAGT---AATAAATCTCTGGATAAGATTTGGGACAACATGACCTGGATGGAG
TGGGAAAGAGAAATTGACAATTACACAGGCTTAATATACACCTTACTTGAAGAATCGCAGAACCAACAAG
AAAAGAATGAACAAGATTTATTGGAATTAGATTCATGGGCAAGTTTGTGGAATTGGTTTGACATATCAAA
ATGGCTGTGGTATATAAAAATATTCATAATGATAGTAGGAGGCTTGATAGGTTTAAGAATAATTTTTACT
GTACTTTCTATAGTGAATAGAGTTAGGCAGGGATACTCACCATTATCGTTGCAGACCCTCCTCCCAGCAG
CGAGGGGACCCGACAGGCCCGAAGGAATCGGAGAAGAAGGTGGAGAGAGAGACAGAGACAGATCCGATCG
ATCAGTGAACGGATTCTTGACACTTATCTGGGTCGATCTACGGAGCCTGTTCCTCTTCAGCTACCACAGC
TTGAGAGACTTACTCTTGATTGTAACGAGGACTGTGACACTTCTGGGACGCAGGGGGTGGGAACTCCTCA
AATATTGGTGGAATCTCCTACAGTATTGGGGTCAGGAACTAAAGAATAGTGCTGTTAGCTTGTTCAATAC
AACAGCTATCACAGTAGCTGAGGGGACAGATAGGGTTATAGAAGTACTCCAAAGAGTTTTTAGAGCTCTT
CTCCACATACCTAGAAGAATAAGACAGGGCGCAGAAAGGCTTTTGCTA
>JN786788 
ATGAGAGTGAAGGGGATCAAGAAGAAT---TGTCAGCAC---TTGTTGAAATGGGGCATG----------
-----------ATGCTCCTTGGGATATTGATGATCTGTAGTGCTGCAGAC---CAA---TTGTGGGTCAC
AGTCTATTATGGAGTACCTGTGTGGAAAGAAGCAACCACTACTTTATTTTGTGCATCAGAGGCTAAAGCA
TATGAGAAAGAGGTACATAATGTTTGGGCCACACATGCCTGTGTACCCACAGACCCCAACCCACAAGAAA
TAAAATTAGAAAATGTGACAGAAAATTTTAACATGTGGAAAAATGACATGGTAGAACAGATGCATGAGGA
TATAATCAGTTTATGGGATGAAAGCCTAAAGCCATGTGTAAAATTAACCCCACTCTGTGTTACCTTAACG
TGCTCTGATTATTTGGAAAAT---------AAGACTAACAGTGATAATAGTACTAAT-------------
-----AATAACAGAAATAGTAGGTTGGAAGGGATGGATAAA---GGAGACATAAAAAACTGCGCTTTCAA
TATCACCACAGATATAAGAGATAAGATGCAGAAAGTAAATGCAACTTTTTATAAGCTTGATCTAGTACCA
ATA---------GATAGA---------GATAAT---CTTAGC---------------------TATAGGT
TGATAAGTTGTAACACTTCAGTCATTAAACAGGCCTGTCCAAAGGTATCCTTTGAGCCAATTCCCATACA
TTATTGTGCCCCGGCTGGTTTTGCGATTCTAAAGTGTAACGATAAGAGGTTCAATGGAACAGGACCATGC
AGAAATGTCAGCACAGTACAATGCACACATGGAATTAGGCCAGTAGTGACAACTCAACTGCTGTTAAATG
GCAGTCTAGCAGAAGAAGGGATAGTAATTAGATCTGAAAATTTCACAGACAATGTTAAAACCATAATAGT
ACAGCTGAAAATGCCTGTAACAATAGAGTGTATAAGACCCAACAACAATACAAGAAGGGGTATACATATA
GGACCAGGGAGTGCAATGTTTAAAACAGGAGATATAATAGGAAAGATAAGACAAGCACATTGTAACATTA
GTAGAGCAGACTGGAATAACACTTTAAGACAGATAGCTAACAAATTAGGAAACCAATTT-----------
-------------ATG---AATAGAACAATAATCTTTGATCAGTCCTCAGGAGGGGATCCAGAAATTGTA
ACGCACAGTTTTAATTGTGGAGGAGAATTTTTCTACTGTAATACAGCAGAACTGTTTAATAGTACT---T
GG---------AATGTTAGT---ACT------TGGAATGTTAAT---AGT---ACTTGGAATGGTACTGA
T------AGG------TCAAATATCACACTCCCATGCAGAATAAAACAATTTATAAACATGTGGCAGGAA
GTAGGAAAAGCAATGTATGCCCCTCCCATCAGTGGAATAATTAGATGTAAATCAAATATTACAGGGCTGC
TATTAACAAGGGATGGTGGT------ATTAAT---------AATACCACGAACAAGTCTGAGATTTTCAG
ACCTATAGGAGGAGATATGAAAAACAATTGGAGAAGTGAATTATATAAATATAAAGTAGTAAAAATTGAA
CCATTAGGAGTAGCACCCACCAAGGCAAGGAGAAGAGTGGTGCAGAGAGAAAAAAGA------GCAGCAC
TAGGAGCTGTGTTCCTTGGGTCCTTGGGGGCAGCAGGTAGCACTATGGGCGCAGCGTCAATGACGCTGAC
GGTACAGGCCAGACTATTATTGTCTGGTATAGTGCAACAGCAGAGTAATTTGCTGAGAGCTATTGAGGCG
CAACAGCGTCTGTTGAAACTCACAGTCTGGGGCATTAAGCAGCTCCAGGCAAGAGTCCTGGCTCTAGAAA
GATACCTAAAGGATCAACAGCTCCTAGGGATTTGGGGCTGCTCTGGAAAACTCATTTGCACCACTGCTGT
GCCTTGGAATGCTAGTTGGAGT---AATAAATCTCTGGATAAGATTTGGGAAAACATGACCTGGATGGAG
TGGGAAAGAGAAATTGACAATTACACAGGTTTAATATACTCCTTACTTGAAGAATCGCAGAACCAACAAG
AAAAGAATGAACAAGATTTATTGGAATTAGATACATGGGCAAGTTTGTGGAATTGGTTTGACATATCAAA
ATGGCTGTGGTATATAAAAATATTCATAATGATAGTAGGAGGCTTGATAGGTTTAAGAATAATTTTTTCT
GTACTTTCTATAGTGAATAGAGTTAGGCAGGGATACTCACCATTATCGTTGCAGACCCTCCTCCCAGCAG
CGAGGGGACCCGACAGGCCCGAAGGAATCGGAGAAGAAGGTGGAGAGAGAGACAGAGACAGATCCGATCG
ATCAGCGAACGGATTCTTGACAATTATCTGGGTCGATCTACGGAGCCTGTTCCTCTTCAGCTACCACAGC
TTGAGAGACTTACTCTTGATTGTAACGAGGACTGTGACACTTCTGGGACGCAGGGGGTGGGAACTCCTCA
AATATTGGTGGAATCTCCTACAGTATTGGGGTCAGGAACTAAAGAATAGTGCTGTTAGCTTGCTCAACGC
CACATCTATCGCAGTAGCTGAGGGGACAGATAGGGTTATAGAAGTACTCCAAAGAGTTTTTAGAGCTCTT
CTCCACATACCTAGAAGAATAAGACAGGGCGCAGAAAGGCTTTTGCTA
>JN786790 
ATGAGAGTGAAGGGGATCAGGAAGAAT---TGTCAGCGC---TTGTTGAAAGGGGGCATG----------
-----------ATGCTCCTTGGGATATTAATGATCTGTAGTGCTGCAGAT---CAG---TTGTGGGTCAC
AGTCTATTATGGAGTACCTGTGTGGAAAGAAGCAACCACCACTCTATTTTGTGCATCAGAGGCTAAAGCA
TATGAGAAAGAGGTACATAATGTTTGGGCCACACATGCCTGTGTACCCACAGACACCAATCCACAAGAAA
TAAAATTAGAAAATGTGACAGAAAATTTTAACATGTGGAAAAATGACATGGTAGAACAGATGCATGAGGA
TATAATCAGTTTATGGGATGAAAGCCTAAAGCCATGTGTAAAATTAACCCCACTCTGTGTTACCTTAACG
TGCTCTGATTATTTGGAAAAT---------AAGACTAACAGTGATAATAGTACTAAT-------------
-----AATAACAGAAATAGTAGTTTGGAAGGGATGGATAAA---GGAGAAATAAAAAACTGCGCTTTCAA
TATCACCACAGATATAAGAGATAAGATGCAGAAAGTAAATGCAACTTTTTATAAGCTTGATATAGTGCCA
ATA---------GATAGA---------GATAAT---ATTAGC---------------------TATAGGT
TGATAAGTTGTAACACTTCAGTCATTAAACAGGCCTGTCCAAAGGTATCCTTTGAGCCAATTCCCATACA
TTATTGTGCCCCGGCTGGTTTTGCGATTCTAAAGTGTAACGATAAGAGGTTCAATGGAACAGGACCATGC
AGAAATGTCAGCACAGTACAATGCACACATGGAATTAGGCCAGTAGTGACAACTCAGCTGCTGTTAAATG
GCAGTCTAGCAGAAGAAGAGATAGTAATTAGATCTGAAAATTTCACAGACAATGTTAAAACCATAATAGT
ACAGCTGAAAATGCCTGTAACAATTGAGTGTATAAGACCCAACAACAATACAAGAAGGGGTATACATATA
GGACCAGGGAGTGCAATGTTTACAACAGGAGATATAATAGGAAAGATAAGACAAGCACATTGTAACATTA
GTAGAGCAGACTGGAATAACACTTTAAGACAGATAGCTAACAAATTAGGAAACCAATTT-----------
-------------ATG---AATAGAACAATAATCTTTGATCAGTCCTCAGGAGGGGATCCAGAAATTGTA
ACGTACAGTTTTAATTGTGGAGGAGAATTTTTCTACTGTAATACAGCAGAACTGTTTAGTAGTACT---T
GG---------AATGTTAATAGTACT------TGGAATGGTACT---GAT--------------------
-------AGG------TCAAATATCACACTCCCATGCAGAATAAAACAATTTATAAACATGTGGCAGGAA
GTAGGAAAAGCAATGTATGCCCCTCCCATCAGTGGAATAATTAGATGTAAATCAAATATTACAGGGCTGC
TATTAACAAGGGATGGTGGT------ATTAAT---------AATACCACGAACAAGTCTGAGATTTTCAG
ACCTATAGGAGGAGATATGAAAAACAATTGGAGAAGTGAATTATATAAATATAAAGTAGTAAAAATTGAG
CCATTAGGAGTAGCACCCACCAAGGCAAGGAGAAGAGTGGTGCAGAGAGAAAAAAGA------GCAGCAC
TAGGAGCTGTGTTCCTTGGGTTCTTGGGAGCAGCAGGAAGCACTATGGGCGCAGCGTCAATGACGCTGAC
GGTACAGGCCAGACTATTATTGTCTGGTATAGTGCAACAGCAGAGTAATTTGCTGAGAGCTATTGAGGCG
CAACAGCATCTGTTGAAACTCACAGTCTGGGGCATTAAGCAGCTCCAGGCAAGAGTCCTGGCTCTAGAAA
GATACCTAAAGGATCAACAGCTCCTAGGGATTTGGGGCTGCTCTGGAAAACTCATTTGCACCACTGCTGT
GCCTTGGAATGCTAGTTGGAGT---AATAAATCTCTGGATAAGATTTGGGAAAACATGACCTGGATGGAG
TGGGAAAGAGAGATTGACAATTACACAGGCTTAATATACTCCTTACTTGAAGAATCGCAGAACCAACAAG
AAAAGAATGAACAAGATTTATTGCAATTAGATACATGGGCAAGTTTGTGGAATTGGTTTGACATATCAAA
ATGGCTGTGGTATATAAAAATATTCATAATGATAGTAGGAGGCTTGATAGGTTTAAGAATAGTTTTTACT
GTACTTTCTATAGTGAATAGAGTTAGGCAGGGATACTCACCATTATCGTTGCAGACCCTCCTCCCAGCAG
CGAGGGGACCCGACAGGCCCGAAGGAATCGGAGAAGAAGGTGGAGAGAGAGACAGAGACAGATCCGACCG
ATCAGTGAACGGATTCTTGACACTTATCTGGGTCGATCTGCGGAGCCTGTTCCTCTTCAGCTACCACAGC
TTGAGAGACTTACTCTTGATTGTAACGAGGACTGTGACACTTCTGGGACGCAGGGGGTGGGAACTCCTCA
AATATTGGTGGAATCTCCTACAGTATTGGGGTCAGGAACTAAAGAATAGTGCTGTTAGCTTGTTCAATAC
AACAGCTATCACAGTAGCTGAGGGGACAGATAGGGTTATAGAAGTACTCCAAAGAGTTTTTAGAGCTCTT
CTCCACATACCTAGAAGAGTAAGACAGGGCGCAGAAAGGCTTTTGCTA
>JN786775 
ATGAGAGTGAAGGGGATCAAGAAGAAT---TGTCAGCGC---TTGTGGAAATGGGGCATG----------
-----------ATGCTCCTTGGGATATTAATGATCTGTAGTGCTGCAGAT---CAG---TTGTGGGTCAC
AGTCTATTATGGAGTACCTGTGTGGAAAGAAGCAACCACTACTTTATTTTGTGCATCAGAGGCTAAAGCA
TATGAGAAAGAGGTACATAATGTTTGGGCCACGCATGCCTGTGTACCCACAGACCCCAATCCACAAGAAA
TAAAATTAGAAAATGTGACAGAAAATTTTAACATGTGGAAAAATGACATGGTAGAACAGATGCATGAGGA
TATAATCAGTTTATGGGATGAAAGCCTAAAGCCATGTGTAAAATTAACCCCACTCTGTGTTACCTTAACG
TGCTCTGATTATTTGGAAAAT---------AAGACTAACAGTGATAATGGTACTAAT-------------
-----AATAACAGAAATAGTAGTTTGGAAGGGATGGATAAA---GGAGAAATAAAAAACTGCGCTTTCAA
TATCGCCACAGATATAAAAGATAAGATGCAGAAAGTAAACGCAACTTTTTATAAGCTTGATATAGTACCA
ATA---------GATAGA---------GATAAT---ATTAGC---------------------TATAGGT
TGATAAGTTGTAACACTTCAGTCATTAAACAGGCCTGTCCAAAGGTATCCTTTGAGCCAATTCCCATACA
TTATTGTGCCCCGGCTGGTTTTGCGATTCTAAAGTGTAACGATAAGAGGTTCAATGGAACAGGACCATGC
AGAAATGTCAGCACAGTACAATGCACACATGGAATTAGGCCAGTAGTGACAACTCAGCTGCTGTTAAATG
GCAGTCTAGCAGAAGAAGAGATAGTAATTAGATCTGAAAATTTCACAGACAATGTTAAAACCATAATAGT
ACAGCTGAAAATGCCTGTAACAATTGAGTGTATAAGACCCAACAACAATACAAGAAGGGGTATACATATA
GGACCAGGGAGTGCAATGTTTACAACAGGAGATATAATAGGAAAGATAAGACAAGCACATTGTAACATTA
GTAGAGCAGACTGGAATAACACTTTAAGACAGATAGCTAACAAATTAGGAAACCAATTT-----------
-------------ATG---AATAGAACAATAATCTTTGATCAGTCCTCAGGAGGGGATCCAGAAATTGTA
ACGCACAGTTTTAATTGTGGAGGAGAATTTTTCTACTGTAATACAGCAGAACTGTTTAATAGTACT---T
GG---------AATGTTAGT---ACT------TGGAATGTTAAT---AGT---ACTTGGAATGGTACTGA
T------AGG------TCAAATATCACACTCCCATGCAGAATAAAACAATTTATAAACATGTGGCAGGAA
GTAGGAAAAGCAATGTATGCCCCTCCCATCAGTGGAATAATTAGATGTAAATCAAATATTACAGGGCTGC
TATTAACAAGGGATGGTGGT------ATTAAT---------AATACCACGAACAAGTCTGAGATTTTCAG
ACCTATAGGAGGAGATATGAAAAACAATTGGAGAAGTGAATTATATAAATATAAAGTAGTAAAAATTGAA
CCATTAGGAGTAGCACCCACCAAGGCAAGGAGAAGAGTGGTGCAGAGAGAAAAAAGA------GCAGCAC
TGGGAGCTGTGTTCCTTGGGTTCTTGGGAGCAGCAGGAAGCACTATGGGCGCAGCGTCAATGACGCTGAC
GGTACAGGCCAGACTATTATTGTCTGGTATAGTGCAACAGCAGAGTAATTTGCTGAGAGCTATTGAGGCG
CAACAGCATCTGTTGAAACTCACAGTCTGGGGCATTAAGCAGCTCCAGGCAAGAGTCCTGGCTCTAGAAA
GATACCTAAGGGATCAACAGCTCCTAGGGATTTGGGGCTGCTCTGGAAAACTCATTTGCACCACTGCTGT
GCCTTGGAATGCTAGTTGGAGT---AATAAATCTCTGGATAAGATTTGGGAAAACATGACCTGGATGGAG
TGGGAAAGAGAGACTGACAATTACACAGGCTTAATATACTCCTTACTTGAAGAATCGCAGAACCAACAAG
AAAAGAATGAACAAGATTTATTGCAATTAGATACATGGGCAAGTTTGTGGAATTGGTTTGACATATCAAA
ATGGCTGTGGTATATAAAAATATTCATAATGATAGTAGGAGGCTTGATAGGTTTAAGAATAGTTTTTACT
GTACTTTCTATAGTGCATAGAGTTAGGCAGGGATACTCACCATTATCGTTGCAGACCCTCCTCCCAGCAG
CGAGGGGACCCGACAGGCCCGAAGGAATCGGAGAAGAAGGTGGAGAGAGAGACAGAGACAGATCCGATCG
ATCAGTGAACGGATTCTTGACACTTATCTGGGTCGATCTACGGAGCCTGTTCCTCTTCAGCTACCACAGC
TTGAGAGACTCACTCTTGATTGTAACGAGGACTGTGACACTTCTGGGACGCAGGGGGTGGGAACTCCTCA
AATATTGGTGGAATCTCCTACAGTATTGGGGTCAGGAACTAAAGAATAGTGCTGTTAGCTTGTTCAATGC
AACATCTATCGCAGTAGCTGAGGGGACAGATAGGGTTATAGAAGTATTCCAAAGAGTTTTTAGAGCTCTT
CTCCACATACCTAGAAGAATAAGACAGGGCGCAGAAAGGCTTTTGCTA
>JN786773 
ATGAGAGTGAAGGGGATCAAGAAGAAT---TGTCAGCGC---TTGTGGAAATGGGGCATG----------
-----------ATGCTCCTTGGGATATTAATGATCTGTAGTGCTGCAGAT---CAG---TTGTGGGTCAC
AGTCTATTATGGAGTACCTGTGTGGAAAGAAGCAACCACTACTTTATTTTGTGCATCAGAGGCTAAAGCA
TATGAGAAAGAGGTACATAATGTTTGGGCCACGCATGCCTGTGTACCCACAGACCCCAATCCACAAGAAA
TAAAATTAGAAAATGTGACAGAAAATTTTAACACGTGGAAAAATGACATGGTAGAACAGATGCATGAGGA
TATAATCAGTTTATGGGATGAAAGCCTAAAGCCATGTGTAAAATTAACCCCACTCTGTGTTACCTTAACG
TGCTCTGATTATTTGGAAAAT---------AAGACTAACAGTGATAATAGTACTAAT-------------
-----AATAACAGAAATAGTAGTTTGGAAGGGATGGATAAA---GGAGAAATAAAAAACTGCGCTTTCAA
TATCACCACAGATATAAGAGATAAGATGCAGAAAGTAAATGCAACTTTTTATAAGCTTGATATAGCACCA
ATA---------GATAGA---------GATAAT---ATTAGC---------------------TATAGGT
TGATAAGTTGTAACACTTCAGTCATTAAACAGGCCTGTCCAAAGGTATCCTTTGAGCCAATTCCCATACA
TTATTGTGCCCCGGCTGGTTTTGCGATTCTAAAGTGTAACGATAAGAGGTTCAATGGAACAGGACCATGC
AGAAATGTCAGCACAGTACAATGCACACATGGAATTAGGCCAGTAGTGACAACTCAGCTGCTGTTAAATG
GCAGTCTAGCAGAAGAAGAGATAGTAATTAGATCTGAAAATTTCACAGACAATGTTAAAACCATAATAGT
ACAGCTGAAAATGCCTGTAACAATTGAGTGTATAAGACCCAACAACAATACAAGAAGGGGTATACATATA
GGACCAGGGAGTGCAATGTTTACAACAGGAGATATAATAGGAAAGATAAGACAAGCACATTGTAACATTA
GTAGAGCAGACTGGAATAACACTTTAAGACAGATAGCTAACAAATTAGCAAACCAATTT-----------
-------------ATG---AATAGAACAATAATCTTTGATCAGTCCTCAGGAGGGGATCCAGAAATTATA
ACGCACAGTTTTAATTGTGGAGGAGAATTTTTCTACTGTAATACAGCAGAACTGTTTAATAGTACT---T
GG---------AATGTTAGT---ACT------TGGAATGTTAAT---AGT---ACTTGGAATGGTACTGA
T------AGG------TCAAATATCACACTCCCATGCAGAATAAAACAATTTATAAACATGTGGCAGGAA
GTAGGAAAAGCAATGTATGCCCCTCCCATCAGTGGAATAATTAGATGTAAATCAAATATTACAGGGCTGC
TATTAACAAGGGATGGTGGT------ATTAAT---------AATACCACGAACAAGTCTGAGATTTTCAG
ACCTATAGGAGGAGATATGAAAAACAATTGGAGAAGTGAATTATATAAATATAAAGTAGTAAAAATTGAA
CCATTAGGAGTAGCACCCACCAAGGCAAGGAGAAGAGTGGTGCAGAGAGAAAAAAGA------GCAGCAC
TGGGAGCTGTGTTCCTTGGGTTCTTGGGAGCAGCAGGAAGCACTATGGGCGCAGCGTCAATGACGCTGAC
GATACAGGCCAGACTATTATTGTCTGGTATAGTGCAACAGCAGAGTAATTTGCTGAGAGCTATTGAGGCG
CAACAGCATCTGTTGAAACTCACAGTCTGGGGCATTAAGCAGCTCCAGGCAAGAGTCCTGGCTCTAGAAA
GATACCTAAAGGATCAACAGCTCCTAGGGATTTGGGGCTGCTCTGGAAAACTCATTTGCACCACTGCTGT
GCCTTGGAATGCTAGTTGGAGT---AATAAATCTCTGGATAAGATTTGGGAAAACATGACCTGGATGGAG
TGGGAAAGAGAGATTGACAATTACACAGGCTTAATATACTCCTTACTTGAAGAATCGCAGAACCAACAAG
AAAAGAATGAACAAGATTTATTGCAATTAGATACATGGGCAAGTTTGTGGAATTGGTTTGACATATCAAA
ATGGCTGTGGTATATAAAAATATTCATAATGATAGTAGGAGGCTTGATAGGTTTAAGAATAGTTTTTACT
GTACTTTCTATAGTGCATAGAGTTAGGCAGGGATACTCACCATTATCGTTGCAGACCCTCCTCCCAGCAG
CGAGGGGACCCGACAGGCCCGAAGGAATCGGAGAAGAAGGTGGAGAGAGAGACAGAGACAGATCCGATCG
ATCAGTGAACGGATTCTTGACACTTATCTGGGTCGATCTACGGAGCCTGTTCCTCTTCAGCTACCACAGC
TTGAGAGACTCACTCTTGATTGTAACGAGGACTGTGACACTTCTGGGACGCAGGGGGTGGGAACTCCTCA
AATATTGGTGGAATCTCCTACAGTATTGGGGTCAGGAACTAAAGAATAGTGCTGTTAGCTTGTTCAATGC
AACATCTATCGCAGTAGCTGAGGGGACAGATAGGGTTATAGAAGTATTCCAAAGAGTTTTTAGAGCTCTT
CTCCACATACCTAGAAGAATAAGACAGGGCGCAGAAAGGCTTTTGCTA
>JN786770 
ATGAGAGTGAAGGGGATCAAGAAGAAT---TGTCAGCGC---TTGTGGAAATGGGGCATG----------
-----------ATGCTCCTTGGGATATTGATGATCTGTAGTGCTGCAGAT---CAG---TTGTGGGTCAC
AGTCTATTATGGAGTACCTGTGTGGAAAGAAGCAACCACCACTTTATTTTGTGCATCAGAGGCTAAAGCA
TATGAGAAAGAGGTACATAATGTTTGGGCCACACATGCCTGTGTACCCACAGACCCCAATCCACAAGAAA
TAAAATTAGAAAATGTGACAGAAAATTTTAACATGTGGAAAAATGACATGGTAGAACAGATGCATGAGGA
TATAATCAGTTTATGGGATGAAAGCCTAAAGCCATGTGTAAAATTAACCCCACTCTGTGTTACCTTAACG
TGCTCTGATTATTTGGAAAAT---------AAGACTAACAGTGATAATAGTACTAAT-------------
-----AATAACAGAAATAGTAGTTTGGAAGGGATGGATAAA---GGAGAAATAAAAAACTGCGCTTTCAA
TATCACCACAGATATAAGAGATAAGATGCAGAAAGTAAACGCAACTTTTTATAAGCTTGATATAGTACCA
ATA---------GATAGA---------GATAAT---ATTAGC---------------------TATAGGT
TGATAAGTTGTAACACTTCAGTCATTAAACAGGCCTGTCCAAAGGTATCCTTTGAGCCAATTCCCATACA
TTATTGTGCCCCGGCTGGTTTTGCGATTCTAAAGTGTAACGATAAGAGGTTCAATGGAACAGGACCATGC
AGAAATGTCAGCACAGTACAATGCACACATGGAATTAGGCCAGTAGTGACAACTCAGCTGCTGTTAAATG
GCAGTCTAGCAGAAGAAGAGATAGTAATTAGATCTGAAAATTTCACAGACAATGTTAAAACCATAATAGT
ACAGCTGAAAATGCCTGTAACAATTGAGTGTATAAGACCCAACAACAATACAAGAAGGGGTATACATATA
GGACCAGGGAGTGCAATGTTTACAACAGGAGATATAATAGGAAAGGTAAGACAAGCACATTGTAACATTA
GTAGAGCAGACTGGAATAACACTTTAAGACAGATAGCTAACAAATTAGGAAACCAATTT-----------
-------------ATG---AATAGAACAATAATCTTTGATCAGTCCTCAGGAGGGGATCCAGAAATTGTA
ACGCACAGTTTTAATTGTGGAGGAGAATTTTTCTACTGTAATACAGCAGAACTGTTTAATAGTACT---T
GG---------AATGTTAGT---ACT------TGGAATGTTAAT---AGT---ACTTGGAATGGTACTGA
T------AGG------TCAAATATCACACTCCCATGCAGAATAAAACAATTTATAAACATGTGGCAGGAA
GTAGGAAAAGCAATGTATGCCCCTCCCATCAGTGGAATAATTAGATGTAAATCAAATATTACAGGGCTGC
TATTAACAAGGGATGGTGGT------ATTAAT---------AATACCACGAACAAGTCTGAGATTTTCAG
ACCTATAGGAGGAGATATGAAAAACAATTGGAGAAGTGAATTACATAAATATAAAGTAGTAAAAATTGAA
CCATTAGGAGTAGCACCCACCAAGGCAAGGAGAAGAGTGGTGCAGAGAGAAAAAAGA------GCAGCAC
TGGGAGCTGTGTTCCTTGGGTTCTTGGGAGCAGCAGGAAGCACTATGGGCGCAGCGTCAATGACGCTGAC
GGTACAGGCCAGACTATTATTGTCTGGTATAGTGCAACAGCAGAGTAATTTGCTGAGAGCTATTGAGGCG
CAACAGCATCTGTTGAAACTCACAGTCTGGGGCATTAAGCAGCTCCAGGCAAGAGTCCTGGCTCTAGAAA
GATACCTAAGGGATCAACAGCTCCTAGGGATTTGGGGCTGCTCTGGAAAACTCATTTGCACCACTGCTGT
GCCTTGGAATGCTAGTTGGAGT---AATAAATCTCTGGATAAGATTTGGGAAAACATGACCTGGATGGAG
TGGGAAAGAGAAATTGACAACTACACAGGCTTAATATACTCCTTACTTGAAGAATCGCAGAACCAACAAG
AAAAGAATGAACAAGATTTATTGCAATTAGATACATGGGCAAGTTTGTGGAATTGGTTTGACATATCAAA
ATGGCTGTGGTATATAAAAATATTCATAATGATAGTAGGAGGCTTGATAGGTTTAAGAATAGTTTTTACT
GTACTTTCTATAGTGAATAGAGTTAGGCAGGGATACTCACCATTATCGTTGCATACCCTCCTCCCAGCAG
CGAGGGGACCCGACAGGCCCGAAGGAATTGGAGAAGAAGGTGGAGGGAGAGACAGAGACAGATCCGATCG
ATCAGCGAACGGATTCTTGACACTTATCTGGGTCGATCTACGGAGCCTGTTCCTCTTCAGCTACCACAGC
TTGAGAGACTCACTCTTGATTGTAACGAGGACTGTGACACTTCTGGGACGCAGGGGGTGGGAACTCCTCA
AATATTGGTGGAATCTCCTACAGTATTGGGGTCAGGAACTAAAGAATAGTGCTGTTAGCTTGTTCAATGC
AACATCTATCGCAGTAGCTGAGGGGACAGATAGGGTTATAGAAGTATTCCAAAGAATTTTTAGAGCTCTT
CTCCACATACCTAGAAGAATAAGACAGGGCGCAGAAAGGCTTTTGCTA
>JN786791 
ATGAGAGTGAAGGGGATCAAGAAGAAT---TGTCAGCGC---TTGTGGAAATGGGGCATG----------
-----------ATGCTCCTTGGGATATTAATGATCTGTAGTGCTGCCGAT---CAG---TTGTGGGTCAC
AGTCTATTATGGAGTACCTGTGTGGAAAGAAGCAACCACTACTTTATTTTGTGCATCAGAGGCTAAAGCA
TATGAGAAAGAGGTACATAATGTTTGGGCCACGCATGCCTGTGTACCCACAGACCCCAATCCACAAGAAA
TAAAATTAGAAAATGTGACAGAAAATTTTAACATGTGGAAAAATGACATGGTAGAACAGATGCATGAGGA
TATAATCAGTTTATGGGATGAAAGCCTAAAGCCATGTGTAAAATTAACCCCACTCTGTGTTACCTTAACG
TGCTCTGATTATTTGGAAAAT---------AAGACTAACAGTGATAATAGTACTAAT-------------
-----AATAACAGAAATAGTAGTTTGGAAGGGATGGATAAA---GGAGAAATAAAAAACTGCGCTTTCAA
TATCACCACAGATATAAGAGATAAGATGCAGAAAGTAAATGCAACTTTTTATAAGCTTGATATAGTACCA
ATA---------GATAGA---------GATAAT---ATTAGC---------------------TATAGGT
TGATAAGTTGTAACACTTCAGTCATTAAACAGGCCTGTCCAAAGGTATCCTTTGAGCCAATTCCCATACA
TTATTGTGCCCCGGCTGGTTTTGCGATTCTAAAGTGTAACGATAAGAGGTTCAATGGAACAGGACCATGC
AGAAATGTCAGCACAGTACAATGCACACATGGAATTAGGCCAGTAGTGACAACTCAGCTGCTGTTAAATG
GCAGTCTAGCAGAAGAAGAGATAGTAATTAGATCTAAAAATTTCACAGACAATGTTAAAACCATAATAGT
ACAGCTGAAAATGCCTGTAACAATTGAGTGTATAAGACCCAACAACAATACAAGAAGGGGTATACATATA
GGACCAGGGAGTGCAATGTTTACAACAGGAGATATAATAGGAAAGATAAGACAAGCACATTGTAACATTA
GTAGAGCAGACTGGAATAACACTTTAAGACAGATAGCTAACAAATTAGGAAACCAATTT-----------
-------------ATG---AATAGAACAATAATCTTTGATCAGTCCTCAGGAGGGGATCCAGAAATTGTA
ACGCACAGTTTTAATTGTGGAGGAGAATTTTTCTACTGTAATACAGCAGAACTGTTTAATAGTACT---T
GG---------AATGTTAGT---ACT------TGGAATGTTAAT---AGT---ACTTGGAATGGTACTGA
T------AGG------TCAAATATCACACTCCCATGCAGAATAAAACAATTTATAAACATGTGGCAGGAA
GTAGGAAAAGCAATGTATGCCCCTCCCATCAGTGGAATAATTAGATGTAAATCAAATATTACAGGGCTGC
TATTAACAAGGGATGGTGGT------ATTAAT---------AATACCACGAACAAGTCTGAGATTTTCAG
ACCTATAGGAGGAGATATGAAAAACAATTGGAGAAGTAAATTATATAAATATAAAGTAGTAAAAATTGAA
CCATTAGGAGTAGCACCCACCAAGGCAAGGAGAAGAGTGGTGCAGAGAGAAAAAAGA------GCAGCAC
TGGGAGCTGTGTTCCTTGGGTTCTTGGGAGCAGCAGGAAGCACTATGGGCGCAGCGTCAATGACGCTGAC
GGTACAGGCCAGACTATTATTGTCTGGTATAGTGCAACAGCAGAGTAATTTGCTGAGAGCTATTGAGGCG
CAACAGCATCTGTTGAAACTCACAGTCTGGGGCATTAAGCAGCTCCAGGCAAGAGTCCTGGCTCTAAAAA
GATACCTAAAGGATCAACAGCTCCTAGGGATTTGGGGCTGCTCTGGAAAACTCATTTGCACCACTGCTGT
GCCTTGGAATGCTAGTTGGAGT---AATAAATCTCTGGATAAGATTTGGGAAAACATGACCTGGATGGAG
TGGGAAAGAGAGATTGACAATTACACAGGCTTAATATACTCCTTACTTGAAGAATCGCAGAACCAACAAG
AAAAGAATGAACAAGATTTATTGCAATTAGATACATGGGCAAGTTTGTGGAATTGGTTTGACATATCAAA
ATGGCTGTGGTATATAAAAATATTCATAATGATAGTAGGAGGCTTGATAGGTTTAAGAATAGTTTTTACT
GTACTTTCTATAGTGCATAGAGTTAGGCAGGGATACTCACCATTATCGTTGCAGACCCTCCTCCCAGCAG
CGAGGGGACCCGACAGGCCCGAAGGAATCGGAGAAGAAGGTGGAGGGAGAGACAGAGACAGATCCGATCG
ATCAGTGAACGGATTCTTGACACTTATCTGGGTCGATCTACGGAGCCTGTTCCTCTTCAGCTACCACAGC
TTGAGAGACTCACTCTTGATTGTAACGAGGACTGTGACACTTCTGGGACGCAGGGGGCGGGAACTCCTCA
AATATTGGTGGAATCTCCTACAGTATTGGGGTCAGGAACTAAAGAATAGTGCTGTTAGCTTGTTCAATGC
AACATCTATCGCAGTAGCTGAGGGGACAGATAGGGTTATAGAAGTATTCCAAAGAGTTTTTAGAGCTCTT
CTCCACATACCTAGAAGAATAAGACAGGGCGCAGAAAGGCTTTTGCTA
>JN786792 
ATGAGAGTGAAGGGGATCAAGAAGAAT---TGTCAGCGC---TTGTGGAAATGGGGCATG----------
-----------ATGCTCCTTGGGATATTAATGATCTGTAGTGCTGCAGAT---CAG---TTGTGGGTCAC
AGTCTATTATGGAGTACCTGTGTGGAAAGAAGCAACCACTACTTTATTTTGTGCATCAGAGGCTAAAGCA
TATGAGAAAGAGGTACATAATGTTTGGGCCACGCATGCCTGTGTACCCACAGACCCCAATCCACAAGAAA
TAAAATTAGAAAATGTGACAGAAAATTTTAACATGTGGAAAAATGACATGGTAGAACAGATGCATGAGGA
TATAATCAGTTTATGGGATGAAAGCCTAAAGCCATGTGTAAAATTAACCCCACTCTGTGTTACCTTAACG
TGCTCTGATTATTTGGAAAAT---------AAGACTAACAGTGATAATAGTACTAAT-------------
-----AATAACAGAAATAGTAGTTTGGAAGGGATGGATAAA---GGAGAAATAAAAAACTGCGCTTTCAA
TATCACCACAGATATAAGAGATAAGATGCAGAAAGTAAATGCAACTTTTTATAAGCTTGATATAGTACCA
ATA---------GATAGA---------GATAAT---ATTAGC---------------------TATAGGT
TGATAAGTTGTAACACTTCAGTCATTAAACAGGCCTGTCCAAAGGTATCCTTTGAGCCAATTCCCATACA
TTATTGTGCCCCGGCTGGTTTTGCGATTCTAAAGTGTAACGATAAGAGGTTCAATGGAACAGGACCATGC
AGAAATGTCAGCACAGTACAATGCACACATGGAATTAGGCCAGTAGTGACAACTCAGCTGCTGTTAAATG
GCAGTCTAGCAGAAGAAGAGATAGTAATTAGATCTAAAAATTTCACAGACAATGTTAAAACCATAATAGT
ACAGCTGAAAATGCCTGTAACAATTGAGTGTATAAGACCCAACAACAATACAAGAAGGGGTATACATATA
GGACCAGGGAGTGCAATGTTTACAACAGGAGATATAATAGGAAAGATAAGACAAGCACATTGTAACATTA
GTAGAGCAGACTGGAATAACACTTTAAGACAGATAGCTAACAAATTAGGAAACCAATTT-----------
-------------ATG---AATAGAACAATAATCTTTGATCAGTCCTCAGGAGGGGATCCAGAAATTGTA
ACGCACAGTTTTAATTGTGGAGGAGAATTTTTCTACTGTAATACAGCAGAACTGTTTAATAGTACT---T
GG---------AATGTTAGT---ACT------TGGAATGTTAAT---AGT---ACTTGGAATGGTACTGA
T------AGG------TCAAATATCACACTCCCATGCAGAATAAAACAATTTATAAACATGTGGCAGGAA
GTAGGAAAAGCAATGTATGCCCCTCCCATCAGTGGGATAATTAGATGTAAATCAAATATTACAGGGCTGC
TATTAACAAGGGATGGTGGT------ATTAAT---------AATACCACGAACAAGTCTGAGATTTTCAG
ACCTATAGGAGGAGATATGAAAAACAATTGGAGAAGTAAATTATATAAATATAAAGTAGTAAAAATTGAA
CCATTAGGAGTAGCACCCACCAAGGCAAGGAGAAGAGTGGTGCAGAGAGAAAAAAGA------GCAGCAC
TGGGAGCTGTGTTCCTTGGGTTCTTGGGAGCAGCAGGAAGCACTATGGGCGCAGCGTCAATGACGCTGAC
GGTACAGGCCAGACTATTATTGTCTGGTATAGTGCAACAGCAGAGTAATTTGCTGAGAGCTATTGAGGCG
CAACAGCATCTGTTGAAACTCACAGTCTGGGGCATTAAGCAGCTCCAGGCAAGAGTCCTGGCTCTAAAAA
GATACCTAAAGGATCAACAGCTCCTAGGGATTTGGGGCTGCTCTGGAAAACTCATTTGCACCACTGCTGT
GCCTTGGAATGCTAGTTGGAGT---AATAAATCTCTGGATAAGATTTGGGAAAACATGACCTGGATGGAG
TGGGAAAGAGAGATTGACAATTACACAGGCTTAATATACTCCTTACTTGAAGAATCGCAGAACCAACAAG
AAAAGAATGAACAAGATTTATTGCAATTAGATACATGGGCAAGTTTGTGGAATTGGTTTGACATATCAAA
ATGGCTGTGGTATATAAAAATATTCATAATGATAGTAGGAGGCTTGATAGGTTTAAGAATAGTTTTTACT
GTACTTTCTATAGTGCATAGAGTTAGGCAGGGATACTCACCATTATCGTTGCAGACCCTCCTCCCAGCAG
CGAGGGGACCCGACAGGCCCGAAGGAATCGGAGAAGAAGGTGGAGAGAGAGACAGAGACAGATCCGATCG
ATCAGTGAACGGATTCTTGACACTTATCTGGGTCGATCTACGGAGCCTGTTCCTCTTCAGCTACCACAGC
TTGAGAGACTCACTCTTGATTGTAACGAGGACTGTGACACTTCTGGGACGCAGGGGGTGGGAACTCCTCA
AATATTGGTGGAATCTCCTACAGTATTGGGGTCAGGAACTAAAGAATAGTGCTGTTAGCTTGTTCAATGC
AGCATCTATCGCAGTAGCTGAGGGGACAGATAGGGTTATAGAAGTATTCCAAAGAGTTTTTAGAGCTCTT
CTCCACATACCTAGAAGAATAAGACAGGGCGCAGAAAGGCTTTTGCTA
>JN786771 
ATGAGAGTGAAGGGGATCAAGAAGAAT---TGTCAGCGC---TTGTGGAAATGGGGCATG----------
-----------ATGCTCCTTGGGATATTGATGATCTGTAGTGCTGCAGAT---CAG---TTGTGGGTCAC
AGTCTATTATGGAGTACCTGTGTGGAAAGAAGCAACCACCACTTTATTTTGTGCATCAGAGGCTAAAGCA
TATGAGAAAGAGGTACATAATGTTTGGGCCACACATGCCTGTGTACCCACAGACCCCAATCCACAAGAAA
TAAAATTAGAAAATGTGACAGAAAATTTTAACATGTGGAAAAATGACATGGTAGAACAGATGCATGAGGA
TATAATCAGTTTATGGGATGAAAGCCTAAAGCCATGTGTAAAATTAACCCCACTCTGTGTTACCTTAACG
TGCTCTGATTATTTGGAAAAT---------AAGACTAACAGTGATAATAGTACTAAT-------------
-----AATAACAGAAATAGTAGTTTGGAAGGGATGGATAAA---GGAGAAATAAAAAACTGCGCTTTCAA
TATCACCACAGATATAGGAGATAAGATGCAGAAAGTAAACGCAACTTTTTATAAGCTTGATATAGTACCA
ATA---------GATAGA---------GATAAT---ATTAGC---------------------TATAGGT
TGATAAGTTGTAACACTTCAGTCATTAAACAGGCCTGTCCAAAGGTATCCTTTGAGCCAATTCCCATACA
TTATTGTGCCCCGGCTGGTTTTGCGATTCTAAAGTGTAACGATAAGAGGTTCAATGGAACAGGACCATGC
AGAAATGTCAGCACAGTACAATGCACACATGGAATTAGGCCAGTAGTGACAACTCAGCTGCTGTTAAATG
GCAGTCTAGCAGAAGAAGAGATAGTAATTAGATCTGAAAATTTCACAGACAATGTTAAAACCATAATAGT
ACAGCTGAAAATGCCTGTAACAATTGAGTGTATAAGACCCAACAACAATACAAGAAGGGGTATACATATA
GGACCAGGGAGTGCAATGTTTACAACAGGAGATATAATAGGAAAGATAAGACAAGCACATTGTAACATTA
GTAGAGCAGACTGGAATAACACTTTAAGACAGATAGCTAACAAATTAGGAAACCAATTT-----------
-------------ATG---AATAGAACAATAATCTTTGATCAGTCCTCAGGAGGGGATCCAGAAATTGTA
ACGCACAGTTTTAATTGTGGAGGAGAATTTTTCTACTGTAATACAGCAGAACTGTTTAATAGTACT---T
GG---------AATGTTAGT---ACT------TGGAATGTTAAT---AGT---ACTTGGAATGGTACTGA
T------AGG------TCAAATATCACACTCCCATGCAGAATAAAACAATTTATAAACATGTGGCAGGAA
GTAGGAAAAGCAATGTATGCCCCTCCCATCAGTGGAATAATTAGATGTAAATCAAATATTACAGGGCTGC
TATTAACGAGGGATGGTGGT------ATTAAT---------AATACCACGAACAAGTCTGAGATTTTCAG
ACCTATAGGAGGAGATATGAAAAACAATTGGAGAAGTGAATTATATAAATATAAAGTAGTAAAAATTGAA
CCATTAGGAGTAGCACCCACCAAGGCAAGGAGAAGAGTGGTGCAGAGAGAAAAAAGA------GCAGCAC
TGGGAGCTGTGTTCCTTGGGTTCTTGGGAGCAGCAGGAAGCACTATGGGCGCAGCGTCAATGACGCTGAC
GGTACAGGCCAGACTATTATTGTCTGGTATAGTGCAACAGCAGAGTAATTTGCTGAGAGCTATTGAGGCG
CAACAGCATCTGTTGAAACTCACAGTCTGGGGCATTAAGCAGCTCCAGGCAAGAGTCCTGGCTCTAGAAA
GATACCTAAGGGATCAACAGCTCCTAGGGATTTGGGGCTGCTCTGGAAAACTCATTTGCACCACTGCTGT
GTCTTGGAATGCTAGTTGGAGT---AATAAATCTCTGGATAAGATTTGGGAAAACATGACCTGGATGGAG
TGGGAAAGAGAGATTGACAATTACACAGGCTTAATATACTCCTTACTTGAAGAATCGCAGAACCAACAAG
AAAAGAATGAACAAGATTTATTGCAATTAGATACATGGGCAAGTTTGTGGAATTGGTTTGACATATCAAA
ATGGCTGTGGTATATAAAAATATTCATAATGATAATAGGAGGCTTGATAGGTTTAAGAATAGTTTTTACT
GTACTTTCTATAGTGCATAGAGTTAGGCAGGGATACTCACCATTATCGTTGCAGACCCTCCTCCCAGCAG
CGAGGGGACCCGACAGGCCCGAAGGAATCGGAGAAGAAGGTGGAGAGAGAGACAGAGACAGATCCGATCG
ATCAGTGAACGGATTCTTGACACTTATCTGGGTCGATCTACGGAGCCTGTTCCTCTTCAGCTACCACAGC
TTGAGAGACTCACTCTTGATTGTAACGAGGACTGTGACACTTCTGGGACGCAGGGGGTGGGAACTCCTCA
AATATTGGTGGAATCTCCTACAGTATTGGGGTCAGGAACTAAAGAATAGTGCTGTTAGCTTGTTCAATGC
AACATCTATCGCAGTAGCTGAGGGGACAGATAGGGTTATAGAAGTATTCCAAAGAGTTTTTAGAGCCCTT
CTCCACATACCTAGAAGAATAAGACAGGGCGCAGAAAGGCTTTTGCTA
>JN786768 
ATGAGAGTGAAGGGGATCAAGAAGAAT---TGTCAGCGC---TTGTGGAAATGGGGCATG----------
-----------ATGCTCCTTGGGATATTGATGATCTGTAGTGCTGCAGAT---CAG---TTGTGGGTCAC
AGTCTATTATGGAGTACCTGTGTGGAAAGAAGCAACCACCACTTTATTTTGTGCATCAGAGGCTAAAGCA
TATGAGAAAGAGGTACATAATGTTTGGGCCACACATGCCTGTGTACCCACAGACCCCAATCCACAAGAGA
TAAAATTAGAAAATGTGACAGAAAATTTTAACATGTGGAAAAATGACATGGTAGAACAGATGCATGAGGA
TATAATCAGTTTATGGGATGAAAGCCTAAAGCCATGTGTAAAATTAACCCCACTCTGTGTTACCTTAACG
TGCTCTGATTATTTGGAAAAT---------AAGACTAACAGTGATAATAGTACTAAT-------------
-----AATAACAGAAATAGTAGTTTGGAAGGGATGGATAAA---GGAGAAATAAAAAACTGCGCTTTCAA
TATCACCACAGATATAAGAGATAAGATGCAGAAAGTAAACGCAACTTTTTATAAGCTTGATATAGTACCA
ATA---------GATAGA---------GATAAT---ATTAGC---------------------TATAGGT
TGATAAGTTGTAACACTTCAGTCATTAAACAGGCCTGTCCAAAGGTATCCTTTGAGCCAATTCCCATACA
TTATTGTGCCCCGGCTGGTTTTGCGATTCTAAAGTGTACCGATAAGAGGTTCAATGGAACAGGACCATGC
AGAAATGTCAGCACAGTACAATGCACACATGGAATTAGGCCAGTAGTGACAACTCAGCTGCTGTTAAATG
GCAGTCTAGCAGAAGAAGAGATGGTAATTAGATCTGAAAATTTCACAGACAATGTTAAAACCATAATAGT
ACAGCTGAAAATGCCTGTAACAATTGAGTGTATAAGACCCAACAACAATACAAGAAGGGGTATACATATA
GGACCAGGGAGTGCAATGTTTACAACAGGAGATATAATAGGAAAGATAAGACAAGCACATTGTAACATTA
GTAGAGCAGACTGGAATAACACTTTAAGACAGATAGCTAACAAATTAGGAAACCAATTT-----------
-------------ATG---AATAGAACAATAATCTTTGATCAGTCCTCAGGAGGGGATCCAGAAATTGTA
ACGCACAGTTTTAATTGTGGAGGAGAATTTTTCTACTGTAATACAGCAGAACTGTTTAATAGTACT---T
GG---------AATGTTAGT---ACT------TGGAATGTTAAT---AGT---ACTTGGAATGGTACTGA
T------AGG------TCAAATATCACACTCCCATGCAGAATAAAACAATTTATAAACATGTGGCAGGAA
GTAGGAAAAGCAATGTATGCCCCTCCCATCAGTGGAATAATTAGATGTAAATCAAATATTACAGGGCTGC
TATTAACAAGGGATGGTGGT------ATTAAT---------AATACCACGAACAAGTCTGAGATTTTCAG
ACCTATAGGAGGAGATATGAAAAACAATTGGAGAAGTGAATTATATAAATATAAAGTAGTAAAAATTGAA
CCATTAGGAGTAGCACCCACCAAGGCAAGGAGAAGAGTGGTGCAGAGAGAAAAAAGA------GCAGCAC
TGGGAGCTGTGTTCCTTGGGTTCTTGGGAGCAGCAGGAAGCACTATGGGCGCAGCGTCAATGACGCTGAC
GGTACAGGCCAGACTATTATTGTCTGGTATAGTGCAACAGCAGAGTAATTTGCTGAGAGCTATTGAGGCG
CAACAGCATCTGTTGAAACTCACAGTCTGGGGCATTAAGCAGCTCCAGGCAAGAGTCCTGGCTCTAGAAA
GATACCTAAGGGATCAACAGCTCCTAGGGATTTGGGGCTGCTCTGGAAAACTCATTTGCACCACTGCTGT
GCCTTGGAATGCTAGTTGGAGT---AATAAATCTCTGGATAAGATTTGGGAAAACATGACCTGGATGGAG
TGGGAAAGAGAAATTGACAACTACACAGGCTTAATATACTCCTTACTTGAAGAATCGCAGAACCAACAAG
AAAAGAATGAACAAGATTTATTGCAATTAGATACATGGGCAAGTTTGTGGAATTGGTTTGACATATCAAA
ATGGCTGTGGTATATAAAAATATTCATAATGATAGTAGGAGGCTTGATAGGTTTAAGAATAGTTTTTACT
GTACTTTCTATAGTGAATAGAGTTAGGCAGGGATACTCACCATTATCGTTGCAGACCCTCCTCCCAGCAG
CGAGGGGACCCGACAGGCCCGAAGGAATCGGAGAAGAAGGTGGAGAGAAAGACAGAGACAGATCCGATCG
ATCAGCGAACGGATTCTTGACACTTATCTGGGTCGATCTACGGAGCCTGTTCCTCTTCAGCTACCACAGC
TTGAGAGACTCACTCTTGATTGTAACGAGGACTGTGACACTTCTGGGACGCAGGGGGTGGGAACTCCTCA
AATATTGGTGGAATCTCCTACAGTATTGGGGTCAGGAACTAAAGAATAGTGCTGTTAGCTTGTTCAATGC
AACATCTATCGCAGTAGCTGAGGGGACAGATAGGGTTATAGAAGTATTCCAAAGAGTTTTTAAAGCTCTT
CTCCACATACCTAGAAGAATAAGACAGGGCGCAGAAAGGCTTTTGCTA
>JN786769 
ATGAGAGTGAAGGGGATCAAGAAGAAT---TGTCAGCGC---TTGTGGAAATGGGGCATG----------
-----------ATGCTCCTTGGGATATTGATGATCTGTAGTGCTGCAGAT---CAG---TTGTGGGTCAC
AGTCTATTATGGAGTACCTGTGTGGAAAGAAGCAACCACCACTTTATTTTGTGCATCAGAGGCTAAAGCA
TATGAGAAAGAGGTACATAATGTTTGGGCCACACATGCCTGTGTACCCACAGACCCCAATCCACAAGAAA
TAAAATTAGAAAATGTGACAGAAAATTTTAACATGTGGAAAAATGACATGGTAGAACAGATGCATGAGGA
TATAATCAGTTTATGGGATGAAAGCCTAAAGCCATGTGTAAAATTAACCCCACTCTGTGTTACCTTAACG
TGCTCTGATTATTTGGAAAAT---------------------------AAGACTAAT-------------
-----AATAACAGAAATAGTAGTTTGGAAGGGATGGATAAA---GGAGAAATAAAAAACTGCGCTTTCAA
TATCACCACAGATATAAGAGATAAGATGCAGAAAGTAAACGCAACTTTTTATAAGCTTGATATAGTACCA
ATA---------GATANA---------GATAAT---ATTAGC---------------------TATAGGT
TGATAAGTTGTAACACTTCAGTCATTAAACAGGCCTGTCCAAAGGTATCCTTTGAGCCAATTCCCATACA
TTATTGTGCCCCGGCTGGTTTTGCGATTCTAAAGTGTAACGATAAGAGGTTCAATGGAACAGGACCATGC
AGAAATGTCAGCACAGTACAATGCACACATGGAATTAGGCCAGTAGTGACAACTCAGCTGCTGTTAAATG
GCAGTCTAGCAGAAGAAGAGATAGTAATTAGATCTGAAAATTTCACAGACAATGTTAAAACCATAATAGT
ACAGCTGAAAATGCCTGTAACAATTGAGTGTATAAGACCCAACAACAATACAAGAAGGGGTATACATATA
GGACCAGGGAGTGCAATGTTTACAACAGGAGATATAATAGGAAAGATAAGACAAGCACATTGTAACATTA
GTAGAGCAGACTGGAATAACACTTTAAGACAGATAGCTAACAAATTAGGAAACCAATTT-----------
-------------ATG---AATAGAACAATAATCTTTAATCAGTCCTCAGGAGGGGATCCAGAAATTGTA
ACGCGCAGTTTTAATTGTGGAGGAGAATTTTTCTACTGTAATACAGCAGAACTGTTTAATAGTACT---T
GG---------AATGTTAGT---ACT------TGGAATGTTAAT---AGT---ACTTGGAATGGTACTGA
T------AGG------TCAAATATCACACTCCCATGCAGAATAAAACAATTTATAAACATGTGGCAGGAA
GTAGGAAAAGCAATGTATGCCCCTCCCATCAGTGGAATAATTAGATGTAAATCAAATATTACAGGGCTGC
TACTAACAAGGGATGGTGGT------ATTAAT---------AATACCACGAACAAGTCTGAGATTTTCAG
ACCTATAGGAGGAGATATGAAAAACAATTGGAGAAGTGAATTATATAAATATAAAGTAGTAAAAATTGAA
CCATTAGGAGTAGCACCCACCAAGGCAAGGAGAAGAGTGGTGCAGAGAGAAAAAAGA------GCAGCAC
TGGGAGCTGTGTTCCTTGGGTTCTTGGGAGCAGCAGGAAGCACTATGGGCGCAGCGTCAATGACGCTGAC
GGTACAGGCCAGACTATTATTGTCTGGTATAGTGCAACAGCAGAGTAATTTGCTGAGAGCTATTGAGGCG
CAACAGCATCTGTTGAAACTCACAGTCTGGGGCATTAAGCAGCTCCAGGCAAGAGTCCTGGCTCTAGAAA
GATACCTAAGGGATCAACAGCTCCTAGGGATTTGGGGCTGCTCTGGAAAACTCATTTGCACCACTGCTGT
GCCTTGGAATGCTAGTTGGAGT---AATAAATCTCTGGATAAGATTTGGGAAAACATGACCTGGATGGAG
TGGGAAAGAGAAATTGACAACTACACAGGCTTAATATACTCCTTACTTGAAGAATCGCAGAACCAACAAG
AAAAGAATGAACAAGATTTATTGCAATTAGATACATGGGCAAGTTTGTGGAATTGGTTTGACATATCAAA
ATGGCTGTGGTATATAAAAATATTCATAATGATAGTAGGAGGCTTGATAGGTTTAAGAATAGTTTTTACT
GTACTTTCTATAGTGAATAGAGTTAGGCAGGGATACTCACCATTATCGTTGCAGACCCTCCTCCCAGCAG
CGAGGGGACCCGACAGGCCCGAAGGAATCGGAGAAGAAGGTGGAGAGAGAGACAGAGACAGATCCGATCG
ATCAGCGAACGGATTCTTGACACTTATCTGGGTCGATCTACGGAGCCTGTTCCTCTTCAGCTACCACAGC
TTGAGAGACTCACTCTTGATTGTAACGAGGACTGTGACACTTCTGGGACGCAGGGGGTGGGAACTCCTCA
AATATTGGTGGAATCTCCTACAGTATTGGGGTCAGGAACTAAAGAATAGTGCTGTTAGCTTGTTCAATGC
AACATCTATCGCAGTAGCTGAGGGGACAGATAGGGTTATAGAAGTATTCCAAAGAGTTTTTAGAGCTCTT
CTCCACATACCTAGAAGAATAAGACAGGGCGCAGAAAGGCTTTTGCTA
>JN786772 
ATGAGAGTGAAGGGGATCAAGAAGAAT---TGTCAGCGC---TTGTGGAAATGGGGCATG----------
-----------ATGCTCCTTGGGATATTAATGATCTGTAGTGCTGCAGAT---CAG---TTGTGGGTCAC
GGTCTATTATGGAGTACCTGTGTGGAAAGAAGCAACCACTACTTTATTTTGTGCATCAGAGGCTAAAGCA
TATGAGAAAGAGGTACATAATGTTTGGGCCACGCATGCCTGTGTACCCACAGACCCCAATCCACAAGAAA
TAAAATTAGAAAATGTGACAGAAAATTTTAACATGTGGAAAAATGACATGGTAGAACAGATGCATGAGGA
TATAATCAGTTTATGGGATGAAAGCCTAAAGCCATGTGTAAAATTAACCCCACTCTGTGTTACCTTAACG
TGCTCTGATTATTTGGAAAAT---------AAGACTAACAGTGATAATAGTACTAAT-------------
-----AATAACAGAAATAGTAGTTTGGAAGGGATGGATAAA---GGAGAAATAAAAAACTGCGCTTTCAA
TATCACCACAGATATAAGAGATAAGATGCAGAAAGTAAATGCAACTTTTTATAAGCTTGATATAGTACCA
ATA---------GATAGA---------GATAAT---ATTAGC---------------------TATAGGT
TGATAAGTTGTAACACTTCAGTCATTAAACAGGCCTGTCCAAAGGTATCCTTTGAGCCAATTCCCATACA
TTATTGTGCCCCGGCTGGTTTTGCGATTCTAAAGTGTAACGATAAGAGGTTCAATGGAACAGGACCATGC
AGAAATGTCAGCACAGTACAATGCACACATGGAATTAGGCCAGTAGTGACAACTCAGCTGCTGTTAAATG
GCAGTCTAGCAGAAGAAGAGATAGTAATTAGATCTGAAAATTTCACAGACAATGTTAAAACCATAATAGT
ACAGCTGAAAATGCCTGTAACAATTGAGTGTATAAGACCCAACAACAATACAAGAAGGGGTATACATATA
GGACCAGGGAGTGCAATGTTTACAACAGGAGATATAATAGGAAAGATAAGACAAGCACATTGTAACATTA
GTAGAGCAGACTGGAATAACACTTTAAGACAGATAGCTAACAAATTAGGAAACCAATTT-----------
-------------ATG---AATAGAACAATAATCTTTGATCAGTCCTCAGGAGGGGATCCAGAAATTGTA
ACGCACAGTTTTAATTGTGGAGGAGAATTTTTCTACTGTAATACAGCAGAACTGTTTAATAGTACT---T
GG---------AATGTTAGT---ACT------TGGAATGTTAAT---AGT---ACTTGGAATGGTACTGA
T------AGG------TCAAATATCACACTCCCATGCAGAATAAAACAATTTATAAACATGTGGCAGGAA
GTAGGAAAAGCAATGTATGCCCCTCCCATCAGTGGAATAATTAGATGTAAATCAAATATTACAGGGCTGC
TATTAACAAGGGATGGTGGT------ATTAAT---------AATACCACGAACAAGTCTGAGATTTTCAG
ACCTATAGGAGGAGATATGAAAAACAATTGGAGAAGTGAATTATATAAATATAAAGTAGTAAAAATTGAA
CCATTAGGAGTAGCACCCACCAAGGCAAGGAGAAGAGTGGTGCAGAGAGAAAAAAGA------GCAGCAC
TGGGAGCTGTGTTCCTTGGGTTCTTGGGAGCAGCAGGAAGCACTATGGGCGCAGCGTCAATGACGCTGAC
GGTACAGGCCAGACTATTATTGTCTGGTATAGTGCAACAGCAGAGTAATTTGCTGAGAGCTATTGAGGCG
CAACAGCATCTGTCGAAACTCACAGTCTGGGGCATTAAGCAGCTCCAGGCAAGAGTCCTGGCTCTAGAAA
GATACCTAAAGGATCAACAGCTCCTAGGGATTTGGGGCTGCTCTGGAAAACTCATTTGCACCACTGCTGT
GCCTTGGAATGCTAGTTGGAGT---AATAAATCTCTGGATAAGATTTGGGAAAACATGACCTGGATGGAG
TGGGAAAGAGAGATTGACAATTACACAGGCTTAATATACTCCTTACTTGAAGAATCGCAGAACCAACAAG
AAAAGAATGAACAAGATTTATTGCAATTAGATACATGGGCAAGTTTGTGGAATTGGTTTGACATATCAAA
ATGGCTGTGGTATATAAAAATATTCATAATGATAGTAGGAAGCTTGATAGGTTTAAGAATAGTTTTTACT
GTACTTTCTATAGTGCATAGAGTTAGGCAGGGATACTCACCATTATCGTTGCAGACCCTCCTCCCAGCAG
CGAGGGGACCCGACAGGCCCGAAGGAATCGGAGAAGAAGGTGGAGAGAGAGACAGAGACAGATCCGATCG
ATCAGTGAACGGATTCTTGACACTTATCTGGGTCGATCTACGGAGCCTGTTCCTCTTCAGCTACCACAGC
TTGAGAGACTCACTCTTGATTGTAACGAGGACTGTGACACTTCTGGGACGCAGGGGGTGGGAACTCCTCA
AATATTGGTGGAATCTCCTACAGTATTGGGGTCAGGAACTAAAGAATAGTGCTGTTAGCTTGTTCAATGC
AACATCTATCGCAGTAGCTGAGGGGACAGATAGGGTTATAGAAGTATTCCAAAGAGTTTTTAGAGCTCTT
CTCCACATACCTAGAAGAATAAGACAGGGCGCAGAAAGGCTTTTGCCA
>JN786784 
ATGAGAGTGAAGGGGATCAAGAAGAAT---TGTCAGCGC---TTGTGGAAATGGGGCATG----------
-----------ATGCTCCTTGGGATATTGATGATCTGTAGTGCTGCAGAT---CAG---TTGTGGGTCAC
AGTCTATTATGGAGTACCTGTGTGGAAAGAAGCAACCACCACTTTATTTTGTGCATCAGAGGCTAAAGCA
TATGAGAAAGAGGTACATAATGTTTGGGCCACACATGCCTGTGTACCCACAGACCCCAATCCACAAGAAA
TAAAATTAGAAAATGTGACAGAAAATTTTAACATGTGGAAAAATGACGTGGTAGAACAGATGCATGAGGA
TATAATCAGTTTATGGGATGAAAGCCTAAAGCCATGTGTAAAATTAACCCCACTCTGTGTTACCTTAACG
TGCTCTGATTATTTGGAAAAT---------AAGACTAACAGTGATAATAGTACTAAT-------------
-----AATAACAGAAATAGTAGTTTGGAAGGGATGGATAAA---GGAGAAATAAAAAACTGCGCTTTCAA
TATCACCACAGATATAAGAGATAAGATGCAGAAAGTAAACGCAACTTTTTATAAGCTTGATATAGTACCA
ATA---------GATAGA---------GATAAT---ATTAGC---------------------TATAGGT
TGATAAGTTGTAACACTTCAGTCATTAAACAGGCCTGTCCAAAGGTATCCTTTGAGCCAATTCCCATACA
TTATTGTGCCCCGGCTGGTTTTGCGATTCTAAAGTGTAATGATAAGAGGTTCAATGGAACGGGACCATGC
AGAAATGTCAGCACAGTACAATGCACACATGGAATTAGGCCAGTAGTGACAACTCAGCTGCTGTTAAATG
GCAGTCTAGCAGAAGAAGAGATAGTAATTAGATCTGAAAATTTCACAGACAATGTTAAAACCATAATAGT
ACAGCTGAAAATGCCTGTAACAATTGAGTGTATAAGACCCAACAACAATACAAGAAGGGGTATACATATA
GGACCAGGGAGTGCAATGTTTACAACAGGAGATATAATAGGAAAGATAAGACAAGCACATTGTAACATTA
GTAGAGCAGACTGGAATAACACTTTAAGACAGATAGCTAACAAATTAGGAAACCAATTT-----------
-------------ATG---AATAGAACAATAATCTTTGATCAGTCCTCAGGAGGGGATCCAGAAATTGTA
ACGCACAGTTTTAATTGTGGAGGAGAATTTTTCTACTGTAATACAGCAGAACTGTTTAATAGTACT---T
GG---------AATGTTAGT---ACT------TGGAATGTTAAT---AGT---ACTTGGAATGGTACTGA
T------AGG------TCAAATATCACACTCCCATGCAGAATAAAACAATTTATAAACATGTGGCAGGAA
GTAGGAAAAGCAATGTATGCCCCTCCCATCAGTGGAATAATTAGATGTAAATCAAATATTACAGGGCTGC
TATTAACAAGGGATGGTGGT------ATTAAT---------AATACCACGAACAAGTCTGAGATTTTCAG
ACCTATAGGAGGAGATATGAAAAACAATTGGAGAAGTGAATTATATAAATATAAAGTAGTAAAAATTGAA
CCATTAGGAGTAGCACCCACCAAGGCAAGGAGAAGAGTGGTGCAGAGAGAAAAAAGA------GCAGCAC
TGGGAGCTGTGTTCCTTGGGTTCTTGGGAGCAGCAGGAAGCACTATGGGCGCAGCGTCAATGACGCTGAC
GGTACAGGCCAGACTATTATTGTCTGGTATAGTGCAACAGCAGAGTAATTTGCTGAGAGCTATTGAGGCG
CAACAGCATCTGTTGAAACTCACAGTCTGGGGCATTAAGCAGCTCCAGGCAAGAGTCCTGGCTCTAGAAA
GATACCTAAGGGATCAACAGCTCCTAGGGGTTTGGGGCTGCTCTGGAAAACTCATTTGCACCACTGCTGT
GCCTTGGAATGCTAGTTGGAGT---AATAAATCTCTGGATAAGATTTGGGAAAACATGACCTGGATGGAG
TGGGAAAGAGAAATTGACAATTACACAGGCTTAATATACTCCTTACTTGAAGAATCGCAGAACCAACAAG
AAAAGAATGAACAAGATTTATTGCAATTAGATACATGGGCAAGTTTGTGGAATTGGTTTGACATATCAAA
ATGGCTGTGGTATATAAAAATATTCATAATGATAGTAGGAGGCTTGATAGGTTTAAGAATAGTTTTTACT
GTACTTTCTATAGTGAATAGAGTTAGGCAGGGATACTCACCATTATCGTTGCAGACCCTCCTCCCAGCAG
CGAGGGGACCCGACAGGCCCGAAGGAATCGGAGAAGAAGGTGGAGAGAGAGACAGAGACAGATCCGATCG
ATCAGCGAACGGATTCTTGACACTTATCTGGGTCGATCTACGGAGCCTGTTCCTCTTCAGCTACCACAGC
TTGAGAGACTCACTCTTGATTGTAACGAGGGCTGTGACACTTCTGGGACGCAGGGGGTGGGAACTCCTCA
AATATTGGTGGAATCTCCTACAGTATTGGGGTCAGGAACTAAAGAATAGTGCTGTTAGCTTGTTCAATGC
AACATCTATCGCAGTAGCTGAGGGGACAGATAGGGTTATAGAAGTATTCCAAAGAGTTTTTAGAGCTCTT
CTCCACATACCTAGAAGAATAAGACAGGGCGCAGAAAGGCTTTTGCTA
>JN786793 
ATGAGAGTGAAGGGGATCAAGAAGAAT---TGTCAGCGC---TTGTGGAAATGGGGCATG----------
-----------ATGCTCCTTGGGATATTAATGATCTGTAGTGCTGCAGAT---CAG---TTGTGGGTCAC
AGTCTATTATGGAGTACCTGTGTGGAAAGAAGCAACCACTACTTTATTTTGTGCATCAGAGGCTAAAGCA
TATGAGAAAGAGGTACATAATGTTTGGGCCACGCATGCCTGTGTACCCACAGACCCCAATCCACAAGAAA
TAAAATTAGAAAATGTGACAGAAAATTTTAACATGTGGAAAAATGACATGGTAGAACAGATGCATGAGGA
TATAATCAGTTTATGGGATGAAAGCCTAAAGCCATGTGTAAAATTAACCCCACTCTGTGTTACCTTAACG
TGCTCTGATTATTTGGAAAAT---------AAGACTAACAGTGATAATAGTACTAAT-------------
-----AATAACAGAAATAGTAGTTTGGAAGGGATGGATAAA---GGAGAAATAAAAAACTGCGCTTTCAA
TATCACCACAGATATAAGAGATAAGATGAAGAAAGTAAATGCAACTTTTTATAAGCTTGATATAGTACCA
ATA---------GATAGA---------GATAAT---ATTAGC---------------------TATAGGT
TGATAAGTTGTAACACTTCAGTCATTAAACAGGCCTGTCCAAAGGTATCCTTTGAGCCAATTCCCATACA
TTATTGTGCCCCGGCTGGTTTTGCGATTCTAAAGTGTAACGATAAGAGGTTCAATGGAACAGGACCATGC
AGAAATGTCAGCACAGTACAATGCACACATGGAATTAGGCCAGTAGTGACAACTCAGCTGCTGTTAAATG
GCAGTCTAGCAGAAGAAGAGATAGTAATTAGATCTGAAAATTTCACAGACAATGTTAAAACCATAATAGT
ACAGCTGAAAATGCCTGTAACAATTGAGTGTATAAGACCCAACAACAATACAAGAAGGGGTATACATATA
GGACCAGGGAGTGCAATGTTTACAACAGGAGATATAATAGGAAAGATAAGACAAGCACATTGTAACATTA
GTAGAGCAGACTGGAATAACACTTTAAGACAGATAGCTAACAAATTAGGAAACCAATTT-----------
-------------ATG---AATAGAACAATAATCTTTGATCAGTCCTCAGGAGGGGATCCAGAAATTGTA
ACGCATAGTTTTAATTGTGGAGGAGAATTTTTCTACTGTAATACAGCAGAACTGTTTAATAGTACT---T
GG---------AATGTTAGT---ACT------TGGAATGTTAAT---AGT---ACTTGGAATGGTACTGA
T------AGG------TCAAATATCACACTCCCATGCAGAATAAAACAATTTATAAACATGTGGCAGGAA
GTAGGAAAAGCAATGTATGCCCCTCCCATCAGTGGAATAATTAGATGTAAATCAAATATTACAGGGCTGC
TATTAACAAGGGATGGTGGT------ATTAAT---------AATACCACGAACAAGTCTGAGATTTTCAG
ACCTATAGGAGGAGATATGAAAAACAATTGGAGAAGTGAATTATATAAATATAAAGTAGTAAAAATTGAA
CCATTAGGAGTAGCACCCACCAAGGCAAGGAGAAGAGTGGTGCAGAGAGAAAAAAGA------GCAGCAC
TAGGAGCTGTGTTCCTTGGGTTCTTGGGAGCAGCAGGAAGCACTATGGGCGCAGCGTCAATGACGCTGAC
GGTACAGGCCAGACTATTATTGTCTGGTATAGTGCAACAGCAGAGTAATTTGCTGAGAGCTATTGAGGCG
CAACAGCATCTGTTGAAACTCACAGTCTGGGGCATTAAGCAGCTCCAGGCAAGAGTCCTGGCTCTAGAAA
GATACCTAAAGGATCAACAGCTCCTAGGGATTTGGGGCTGCTCTGGAAAACTCATTTGCACCACTGCTGT
GCCTTGGAATGCTAGTTGGAGT---AATAAATCTCTGGATAAGATTTGGGAAAACATGACCTGGATGGAG
TGGGAAAGAGAGATTGACAATTACACAGGCTTAATATACTCCTTACTTGAAGAATCGCAGAACCAACAAG
AAAAGAATGAACAAGATTTATTGCAATTAGATACATGGGCAAGTTTGTGGAATTGGTTTGACATATCAAA
ATGGCTGTGGTATATAAGAATATTCATAATGATAGTAGGAGGCTTGATAGGTTTAAGAATAGTTTTTACT
GTACTTTCTATAGTGAATAGAGTTAGGCAGGGATACTCACCATTATCGTTGCAGACCCTCCTCCCAGCAG
CGAGGGGACCCGACAGGCCCGAAGGAATCGGAGAAGAAGGTGGAGAGAGAGACAGAGACAGATCCGATCG
ATCAGTGAACGGATTCTTGACACTTATCTGGGTCGATCTACGGAGCCTGTTCCTCTTCAGCTACCACAGC
TTGAGAGACTCACTCTTGATTGTAACGAGGACTGTGACACTTCTGGGACGCAGGGGGTGGGAACTCCTCA
AATATTGGTGGAATCTCCTACAGTATTGGGGTCAGGAACTAAAGAATAGTGCTGTTAGCTTGTTCAATGC
AACATCTATCGCAGTAGCTGAGGGGACAGATAGGGTTATAGAAGTATTCCAAAGGGTTTTTAGAGCTCTT
CTCCACATACCTAGAAGAATAAGACAGGGCGCAGAAAGGCTTTTGCTA
>JN786782 
ATGAGAGTGAAGGGGATCAAGAAGAAT---TGTCAGCGC---TTGTGGAAATGGGGTATG----------
-----------ATGCTCCTTGGGATATTAATGATCTGTAGTGCTGCAGAT---CAG---TTGTGGGTCAC
AGTCTATTATGGAGTACCTGTGTGGAAAGAAGCAACCACTACTTTATTTTGTGCATCAGAGGCTAAAGCA
TATGAGAAAGAGGTACATAATGTTTGGGCCACGCATGCCTGTGTACCCACAGACCCCAATCCACAAGAAA
TAAAATTAGAAAATGTGACAGAAAATTTTAACATGTGGAAAAATGACATGGTAGAACAGATGCATGAGGA
TATAATCAGTTTATGGGATGAAAGCCTAAAGCCATGTGTAAAATTAACCCCACTCTGTGTTACCTTAACG
TGCTCTGATTATTTGGAAAAT---------AAGACTAACAGTGATAATAGTACTAAT-------------
-----AATAACAGAAATAGTAGTTTGGAAGGGATGGATAAA---GGAGAAATAAAAAACTGCGCTTTCAA
TATCACCACAGATATAAGAGATAAGATGCAGAAAGTAAATGCAACTTTTTATAAGCTTGATATAGTACCA
ATA---------GATAGA---------GATAAT---ATTAGC---------------------TATAGGT
TGATAAGTTGTAACACTTCAGTCATTAAACAGGCCTGTCCAAAGGTATCCTTTGAGCCAATTCCCATACA
TTATTGTGCCCCGGCTGGTTTTGCGATTCTAAAGTGTAACGATAAGAGGTTCAATGGAACAGGACCATGC
AGAAATGTCAGCACAGTACAATGCACACATGGAATTAGGCCAGTAGTGACAACTCAGCTGCTGTTAAATG
GCAGTCTAGCAGAAGAAGAGATAGTAATTAGATCTGAAAATTTCACAGACAATGTTAAAACCATAATAGT
ACAGCTGAAAATGCCTGTAACAATTGAGTGTATAAGACCCAACAACAATACAAGAAGGGGTATACATATA
GGACCAGGGAGTGCAATGTTTACAACAGGAGATATAATAGGAAAGATAAGACAAGCACATTGTAACATTA
GTAGAGCAGACTGGAATAACACTTTAAGACAGATAGCTAACAAATTAGGAAACCAATTT-----------
-------------ATG---AATAGAACAATAATCTTTGATCAGTCCTCAGGAGGGGATCCAGAAATTGTA
ACGCACAGTTTTAATTGTGGAGGAGAATTTTTCTACTGTAATACAGCAGAACTGTTTAATAGTACT---T
GG---------AATGTTAGT---ACT------TGGAATGTTAAT---AGT---ACTTGGAATGGTACTGA
T------AGG------TCAAATATCACACTCCCATGCAGAATAAAACAATTTATAAACATGTGGCAGGAA
GTAGGAAAAGCAATGTATGCCCCTCCCATCAGTGGAATAATTAGATGTAAATCAAATATTACAGGGCTGC
TATTAACAAGGGATGGTGGT------ATTAAT---------AATACCACGAACAAGTCTGAGATTTTCAG
ACCTATAGGAGGAGATATGAAAAACAATTGGAGAAGTGAATTATATAAATATAAAGTAGTAAAAATTGAA
CCATTAGGAGTAGCACCCACCAAGGCAAGGAGAAGAGTGGTGCAGAGAGAAAAAAGA------GCAGCAC
TGGGAGCTGTGTTCCTTGGGTTCTTGGGAGCAGCAGGAAGCACTATGGGCGCAGCGTCAATGACGCTGAC
GGTACAGGCCAGACTATTATTGTCTGGTATAGTGCAACAGCAGAGTAATTTGCTGAGAGCTATTGAGGCG
CAACAGCATCTGTTGAAACTCACAGTCTGGGGCATTAAGCAGCTCCAGGCAAGAGTCCTGGCTCTAGAAA
GATACCTAAAGGATCAACAGCTCCTAGGGATTTGGGGCTGCTCTGGAAAACTCATTTGCACCACTGCTGT
GCCTTGGAATGCTAGTTGGAGT---AATAAATCTCTGGATAAGATTTGGGAAAACATGACCTGGATGGAG
TGGGAAAGAGAGATTGACAATTACACAGGCTTAATATACTCCTTACTTGAAGAATCGCAGAACCAACAAG
AAAAGAATGAACAAGATTTATTGCAATTAGATACATGGGCAAGTTTGTGGAATTGGTTTGACATATCAAA
ATGGCTGTGGTATATAAAAATATTCATAATGATAGTAGGAGGCTTGATAGGTTTAAGAATAGTTTTTACT
GTACTTTCTATAGTGCATAGAGTTAGGCAGGGATACTCACCATTATCGTTGCAGACCCTCCTCCCAGCAG
CGAGGGGACCCGACAGGCCCGAAGGAATCGGAGAAGAAGGTGGAGAGAGAGACAGAGACAGATCCGATCG
ATCAGTGAACGGATTCTTGACACTTATCTGGGTCGATCTACGGAGCCTGTTCCTCTTCAGCTACCACAGC
TTGAGAGACTCACTCTTGATTGTAACGAGGACTGTGACACTTCTGGGACGCAGGGGGTGGGAACTCCTCA
AATATTGGTGGAATCTCCTACAGTATTGGGGTCAGGAACTAAAGAATAGTGCTGTTAGCTTGTTCAATGC
AACATCTATCGCAGTAGCTGAGGGGACAGATAGGGTTATAGAAGTATTCCAAAGAGTTTTTAGAGCTCTT
CTCCACATACCTAGAAGAATAAGACAGGGCGCAGAAAGGCTTTTGCTA
>JN786794 
ATGAGAGTGAAGGGGATCAAGAAGAAT---TGTCAGCGC---TTGTGGAAATGGGGCATG----------
-----------ATGCTCCTTGGGATATTAATGATCTGTAGTGCTGCAGAT---CAG---TTGTGGGTCAC
AGTCTATTATGGAGTACCTGTGTGGAAAGAAGCAACCACTACTTTATTTTGTGCATCAGAGGCTAAAGCA
TATGAGAAAGAGGTACATAATGTTTGGGCCACGCATGCCTGTGTACCCACAGACCCCAATCCACAAGAAA
TAAAATTAGAAAATGTGACAGAAAATTTTAACATGTGGAAAAATGACATGGTAGAACAGATGCATGAGGA
TATAATCAGTTTATGGGATGAAAGCCTAAAGCCATGTGTAAAATTAACCCCACTCTGTGTTACCTTAACG
TGCTCTGATTATTTGGAAAAT---------AAGACTAACAGTGATAATAGTACTAAT-------------
-----AATAACAGAAATAGTAGTTTGGAAGGGATGGATAAA---GGAGAAATAAAAAACTGCGCTTTCAA
TATCACCACAGATATAAGAGATAAGATGCAGAAAGTAAATGCAACTTTTTATAAGCTTGATATAGTACCA
ATA---------GATAGA---------GATAAT---ATTAGC---------------------TATAGGT
TGATAAGTTGTAACACTTCAGTCATTAAACAGGCCTGTCCAAAGGTATCCTTTGAGCCAATTCCCATACA
TTATTGTGCCCCGGCTGGTTTTGCGATTCTAAAGTGTAACGATAAGAGGTTCAATGGAACAGGACCATGC
AGAAATGTCAGCACAGTACAATGCACACATGGAATTAGGCCAGTAGTGACAACTCAGCTGCTGTTAAATG
GCAGTCTAGCAGAAGAAGAGATAGTAATTAGATCTGAAAATTTCACAGACAATGTTAAAACCATAATAGT
ACAGCTGAAAATGCCTGTAACAATTGAGTGTATAAGACCCAACAACAATACAAGAAGGGGTATACATATA
GGACCAGGGAGTGCAATGTTTACAACAGGAGATATAATAGGAAAGATAAGACAAGCACATTGTAACATTA
GTAGAGCAGACTGGAATAACACTTTAAGACAGATAGCTAACAAATTAGGAAACCAATTT-----------
-------------ATG---AATAGAACAATAATCTTTGATCAGTCCTCAGGAGGGGATCCAGAAATTGTA
ACGCACAGTTTTAATTGTGGAGGAGAATTTTTCTACTGTAATACAGCAGAACTGTTTAATAGTACT---T
GG---------AATGTTAGT---ACT------TGGAATGTTAAT---AGT---ACTTGGAATGGTACTGA
T------AGG------TCAAATATCACGCTCCCATGCAGAATAAAACAATTTATAAACATGTGGCAGGAA
GTAGGAAAAGCAATGTATGCCCCTCCCATCAGTGGAATAATTAGATGTAAATCAAATATTACAGGGCTGC
TATTAACAAGGGATGGTGGT------ATTAAC---------AATACCACGAACAAGTCTGAGATTTTCAG
ACCTATAGGAGGAGATATGAAAAACAATTGGAGAAGTGAATTATATAAATATAAAGTAGTAAAAATTGAA
CCATTAGGAGTAGCACCCACCAAGGCAAGGAGAAGAGTGGTGCAGAGAGAAAAAAGA------GCAGCAC
TAGGAGCTGTGTTCCTTGGGTTCTTGGGAGCAGCAGGAAGCACTATGGGCGCAGCGTCAATGACGCTGAC
GGTACAGGCCAGACTATTATTGTCTGGTATAGTGCAACAGCAGAGTAATTTGCTGAGAGCTATTGAGGCG
CAACAGCATCTGTTGAAACTCACAGTCTGGGGCATTAAGCAGCTCCAGGCAAGAGTCCTGGCTCTAGAAA
GATACCTAAAGGATCAACAGCTCCTAGGGATTTGGGGCTGCTCTGGAAAACTCATTTGCACCACTGCTGT
GCCTTGGAATGCTAGTTGGAGT---AATAAATCTCTGGATAAGATTTGGGAAAACATGACCTGGATGGAG
TGGGAAAGAGAGATTGACAATTACACAGGCTTAATATACTCCTTACTTGAAGAATCGCAGAACCAACAAG
AAAAGAATGAACAAGATTTATTGCAATTAGATACATGGGCAAGTTTGTGGAATTGGTTTGACATATCAAA
ATGGCTGTGGTATATAAAAATATTCATAATGATAGTAGGAGGCTTGATAGGTTTAAGAATAGTTTTTACT
GTACTTTCTATAGTGAATAGAGTTAGGCAGGGATACTCACCATTATCGTTGCAGACCCTCCTCCCAGCAG
CGAGGGGACCCGACAGGCCCGAAGGAATCGGAGAAGAAGGTGGAGAGAGAGACAGAGACAGATCCGATCG
ATCAGTGAACGGATTCTTGACACTTATCTGGGTCGATCTACGGAGCCTGTTCCTCTTCAGCTACCACAGC
TTGAGAGACTCACTCTTGATTGTAACGAGGACTGTGACACTTCTGGGACGCAGGGGGTGGGAACTCCTCA
AATATTGGTGGAATCTCCTACAGTATTGGGGTCAGGAACTAAAGAATAGTGCTGTTAGCTTGTTCAATGC
AACATCTATCGCAGTAGCTGAGGGGACAGATAGGGTTATAGAAGTATTCCAAAGAGTTTTTAGAGCTCTT
CTCCACATACCTAGAAGAATAAGACAGGGCGCAGAAAGGCTTTTGCTA
>JN786774 
ATGAGAGTGAAGGGGATCAAGAAGAAT---TGTCAGCGC---TTGTGGAAATGGGGCATG----------
-----------ATGCTCCTTGGGATATTGATGATCTGTAGTGCTGCAGAT---CAG---TTGTGGGTCAC
AGTCTATTATGGAGTACCTGTGTGGAAAGAAGCAACCACCACTTTATTTTGTGCACCAGAGGCTAAAGCA
TATGAGAAAGAGGTACATAATGTTTGGGCCACACATGCCTGTGTACCCACAGACCCCAATCCACAAGAAA
TAAAATTAGAAAATGTGACAGAAAATTTTAACATGTGGAAAAATGACATGGTAGAACAGATGCATGAGGA
TATAATCAGTTTATGGGATGAAAGCCTAAAGCCATGTGTAAAATTAACCCCACTCTGTGTTACCTTAACG
TGCTCTGATTATTTGGAAAAT---------------------------AAGACTAAT-------------
-----AATAACAGAAATAGTAGTTTGGAAGGGATGGATAAA---GGAGAAATAAAGAACTGCGCTTTCAA
TATCACCACAGATATAAGAGATAAGATGCAGAAAGTAAACGCAACTTTTTATAAGCTTGATATAGTACCA
ATA---------GATAGA---------GATAAT---ATTAGC---------------------TATAGGT
TGATAAGTTGTAACACTTCAGTCATTAAACAGGCCTGTCCAAAGGTATCCTTTGAGCCAATTCCCATACA
TTATTGTGCCCCGGCTGGTTTTGCGATTCTAAAGTGTAACGATAAGAGGTTCAATGGAACAGGACCATGC
AGAAATGTCAGCACAGTACAATGCACACATGGAATTAGGCCAGTAGTGACAACTCAGCTGCTGTTAAATG
GCAGTCTAGCAGAAGAAGAGATAGTAATTAGATCTGAAAATTTCACAGACAATGTTAAAACCATAATAGT
ACAGCTGAAAATGCCTGTAACAATTGAGTGTATAAGACCCAACAACAATACAAGAAGGGGTATACATATA
GGACCAGGGAGTGCAATGTTTACAACAGGAGATATAATAGGAAAGATAAGACAAGCACATTGTAACATTA
GTAGAGCAGACTGGAATAACACTTTAAGACAGATAGCTAACAAATTAGGAAACCAATTT-----------
-------------ATG---AATAGAACAATAATCTTTAATCAGTCCTCAGGAGGGGATCCAGAAATTGTA
ACGCACAGTTTTAATTGTGGAGGAGAATTTTTCTACTGTAATACAGCAGAACTGTTTAATAGTACT---T
GG---------AATGTTAGT---ACT------TGGAATGTTAAT---AGT---ACTTGGAATGGTACTGA
T------AGG------TCAAATATCACACTCCCATGCAGAATAAAACAATTTATAAACATGTGGCAGGAA
GTAGGAAAAGCAATGTATGCCCCTCCCATCAGTGGAATAATTAGATGTAAATCAAATATTACAGGGCTGC
TACTAACAAGGGATGGTGGT------ATTAAT---------AATACCACGAACAAGTCTGAGATTTTCAG
ACCTATAGGAGGAGATATGAAAAACAATTGGAGAAGTGAATTATATAAATATAAAGTAGTAAAAATTGAA
CCATTAGGAGTAGCACCCACCAAGGCAAGGAGAAGAGTGGTGCAGAGAGAAAAAAGA------GCAGCAC
TGGGAGCTGTGTTCCTTGGGTTCTTGGGAGCAGCAGGAAGCACTATGGGCGCAGCGTCAATGACGCTGAC
GGTACAGGCCAGACTATTATTGTCTGGTATAGTGCAACAGCAGAGTAATTTGCTGAGAGCTATTGAGGCG
CAACAGCATCTGTTGAAACTCACAGTCTGGGGCATTAAGCAGCTCCAGGCAAGAGTCCTGGCTCTAGAAA
GATACCTAAGGGATCAACAGCTCCTAGGGATTTGGGGCTGCTCTGGAAAACTCATTTGCACCACTGCTGT
GCCTTGGAATGCTAGTTGGAGT---AATAAATCTCTGGATAAGATTTGGGAAAACATGACCTGGATGGAG
TGGGAAAGAGAAATTGACAACTACACAGGCTTAATATACTCCTTACTTGAAGAATCGCAGAACCAACAAG
AAAAGAATGAACAAGATTTATTGCAATTAGATACATGGGCAAGTTTGTGGAATTGGTTTGACATATCAAA
ATGGCTGTGGTATATAAAAATATTCATAATGATAGTAGGAGGCTTGATAGGTTTAAGAATAGTTTTTACT
GTACTTTCTATAGTGAATAGAGTTAGGCAGGGATACTCACCATTATCGTTGCAGACCCTCCTCCCAGCAG
CGAGGGGACCCGACAGGCCCGAAGGAATCGGAGAAGAAGGTGGAGAGAGAGACAGAGACAGATCCGATCG
ATCAGCGAACGGATTCTTGACACTTATCTGGGTCGATCTACGGAGCCTGTTCCTCTTCAGCTACCACAGC
TTGAGAGACTCACTCTTGATTGTAACGAGGACTGTGACACTTCTGGGACGCAGGGGGTGGGAACTCCTCA
AATATTGGTGGAATCTCCTACAGTATTGGGGTCAGGAACTAAAGAATAGTGCTGTTAGCTTGTTCAATGC
AACATCTATCGCAGTAGCTGAGGGGACAGATAGGGTTATAGAAGTATTCCAAAGAGTTTTTAGAGCTCTT
CTCCACATACCTAGAAGAATAAGACAGGGCGCAGAAAGGCTTTTGCTA
>JN786777 
ATGAGAGTGAAGGGGATC---AAGAAT---TGTCAGCGC---TTGTGGAAATGGGGCATG----------
-----------ATGCTCCTTGGGATATTGATGATCTGTAGTGCTGCAGAT---CAG---TTGTGGGTCAC
AGTCTATTATGGAGTACCTGTGTGGAAAGAAGCAACCACCACTTTATTTTGTGCATCAGAGGCTAAAGCA
TATGAGAAAGAGGTACATAATGTTTGGGCCACACATGCCTGTGTACCCACAGACCCCAATCCACAAGAAA
TAAAATTAGAAAATGTGACAGAAAATTTTAACATGTGGAAAAATGACATGGTAGAACAGATGCATGAGGA
TATAATCAGTTTATGGGATGAAAGCCTAAAGCCATGTGTAAAATTAACCCCACTCTGTGTTACCTTAACG
TGCTCTGATTATTTGGAAGAT---------AAGACTAACAGTGATAATAGTACTAAT-------------
-----AATAACAGAAATAGTAGTTTGGAAGGGATGGATAAA---GGAGAAATAAAAAACTGCGCTTTCAA
TATCACCACAGATATAAGAGATAAGATGCAGAAAGTAAACGCAACTTTTTATAAGCTTGATATAGTACCA
ATA---------GATAGA---------GATAAT---ATTAGC---------------------TATAGGT
TGATAAGTTGTAACACTTCAGTCATTAAACAGGCCTGTCCAAAGGTATCCTTTGAGCCAATTCCCATACA
TTATTGTGCCCCGGCTGGTTTTGCGATTCTAAAGTGTAACGATAAGAGGTTCAATGGAACAGGACCATGC
AGAAATGTCAGCACAGTACAATGCACACATGGAATTAGGCCAGTAGTGACAACTCAGCTGCTGTTAAATG
GCAGTCTAGCAGAAGAAGAGATAGTAATTAGATCTGAAAATTTCACAGACAATGTTAAAACCATAATAGT
ACAGCTGAAAATGCCTGTAACAATTGAGTGTATAAGACCCAACAACAATACAAGAAGGGGTATACATATA
GGACCAGGGAGTGCAATGTTTACAACAGGAGATATAATAGGAAAGATAAGACAAGCACATTGTAACATTA
GTAGAGCAGACTGGAATAACACTTTAAGACAGATAGCTAACAAATTAGGAAACCAATTT-----------
-------------ATG---AATAGAACAATAATCTTTGATCAGTCCTCAGGAGGGGATCCAGAAATTGTA
ACGCACAGTTTTAATTGTGGAGGAGAATTTTTCTACTGTAATACAGCAGAACTGTTTAATAGTACT---T
GG---------AATGTTAGT---ACT------TGGAATGTTAAT---AGT---ACTTGGAATGGTACTGA
T------AGG------TCAAATATCACACTCCCATGCAGAATAAAACAATTTATAAACATGTGGCAGGAA
GTAGGAAAAGCAATGTATGCCCCTCCCATCAGTGGAATAATTAGATGTAAATCAAATATTACAGGGCTGC
TATTAACAAGGGATGGTGGT------ATTAAT---------AATACCACGAACAAGTCTGAGATTTTCAG
ACCTATAGGAGGAGATATGAAAAACAATTGGAGAAGTGAATTATATAAATATAAAGTAGTAAAAATTGAA
CCATTAGGAGTAGCACCCACCAAGGCAAGGAGAAGAGTGGTGCAGAGAGAAAAAAGA------GCAGCAC
TGGGAGCTGTGTTCCTTGGGTTCTTGGGAGCAGCAGGAAGCACTATGGGCGCAGCGTCAATGACGCTGAC
GGTACAGGCCAGACTATTATTGTCTGGTATAGTGCAACAGCAGAGTAATTTGCTGAGAGCTATTGAAGCG
CAACAGCATCTGTTGAAACTCACAGTCTGGGGCATTAAGCAGCTCCAGGCAAGAGTCCTGGCTCTAGAAA
GATACCTAGGGGATCAACAGCTCCTAGGGATTTGGGGCTGCTCTGGAAAACTCATTTGCACCACTGCTGT
GCCTTGGAATGCTAGTTGGAGT---AATAAATCTCTGGATAAGATTTGGGAAAACATGACCTGGATGGAG
TGGGAAAGAGAAATTGACAATTACACAGGCTTAATATACTCCTTACTTGAAGAATCGCAGAACCAACAAG
AAAAGAATGAACAAGACTTATTGCAATTAGATACATGGGCAAGTTTGTGGAATTGGTTTGACATATCAAA
ATGGCTGTGGTATATAAAAATATTCATAATGATAGTAGGAGGCTTGATAGGTTTAAGAATAGTTTTTACT
GTACTTTCTATAGTGAATAGAGTTAGGCAGGGATACTCACCATTATCGTTGCAGACCCTCCTCCCAGCAG
CGAGGGGACCCGACAGGCCCGAAGGAATCGGAGAAGAAGGTGGAGAGAGAGACAGAGACAGATCCGATCG
ATCAGCGAACGGATTCTTGACACTTATCTGGGTCGATCTACGGAGCCTGTTCCTCTTCAGCTACCACAGC
TTGAGAGACTCACTCTTGATTGTAACGAGGACTGTGACACTTCTGGGACGCAGGGGGTGGGAACTCCTCA
AATATTGGTGGAATCTCCTACAGTATTGGGGTCAGGAACTAAAGAATAGTGCTGTTAGCTTGTTCAATGC
AACATCTATCGCAGTAGCTGAGGGGACAGATAGGGTTATAGAAGTATTCCAAAGAGTTTTTAGAGCTCTT
CTCCACATACCTAGAAGAATAAGACAGGGCGCAGAAAGGCTTTTGCTA
>JN786778 
ATGAGAGTGAAGGGGATCAAGAAGAAT---TGTCAGCGC---TTGTGGAAATGGGGCATG----------
-----------ATGCTCCTTGGGATATTGATGATCTGTAGTGCTGCAGAT---CAG---TTGTGGGTCAC
AGTCTATTATGGAGTACCTGTGTGGAAAGAAGCAACCACCACTTTATTTTGTGCATCAGAGGCTAAAGCA
TATGAGAAAGAGGTACATAATGTTTGGGCCACACATGCCTGTGTACCCACAGACCCCAATCCACAAGAAA
TAAAATTAGAAAATGTGACAGAAAATTTTAACATGTGGAAAAATGACATGGTAGAACAGATGCATGAGGA
TATAATCAGTTTATGGGATGAAAGCCTAAAGCCATGTGTAAAATTAACCCCACTTTGTGTTACCTTAACG
TGCTCTGATTATTTGGAAAAT---------AAGACTAACAGTGATAATAGTACTAAT-------------
-----AATAACAGAAATAGTAGTTTGGAAGGGATGGATAAA---GGAGAAATAAAAAACTGCGCTTTCAA
TATCACCACAGATATAAGAGATAAGATGCAGAAAGTAAACGCAACTTTTTATAAGCTTGATATAGTACCA
ATA---------GATAGA---------GATAAT---ATTAGC---------------------TATAGGT
TGATAAGTTGTAACACTTCAGTCATTAAACAGGCCTGTCCAAAGGTATCCTTTGAGCCAATTCCCATACA
TTATTGTGCCCCGGCTGGTTTTGCGATTCTAAAGTGTAACGATAAGAGGTTCAATGGAACAGGACCATGC
AGAAATGTCAGCACAGTACAATGCACACATGGAATTAGGCCAGTAGTGACAACTCAGCTGCTGTTAAATG
GCAGTCTAGCAGAAGAAGAGATAGTAATTAGATCTGAAAATTTCACAGACAATGTTAAAACCATAATAGT
ACAGCTGAAAATGCCTGTAACAATTGAGTGTATAAGACCCAACAACAATACAAGAAGGGGTATACATATA
GGACCAGGGAGTGCAATGTTTACAACAGGAGATATAATAGGAAAGATAAGACAAGCACATTGTAACATTA
GTAGAGCAGACTGGAATAACACTTTAAGACAGATAGCTAACAAATTAGGAAACCAATTT-----------
-------------ATG---AATAGAACAATAATCTTTGATCAGTCCTCAGGAGGGGATCCAGAAATTGTA
ACGCACAGTTTTAATTGTGGAGGAGAATTTTTCTACTGTAATACAGCAGAACTGTTTAATAGTACT---T
GG---------AATGTTAGT---ACT------TGGAATGTTAAT---AGT---ACTTGGAATGGTACTGA
T------AGG------TCAAATATCACACTCCCATGCAGAATAAAACAATTTATAAACATGTGGCAGGAA
GTAGGAAAAGCAATGTATGCCCCTCCCATCAGTGGAATAATTAGATGTAAATCAAATATTACAGGGCTGC
TATTAACAAGGGATGGTGGT------ATTAAT---------AATACCACGAACAAGTCTGAGATTTTCAG
ACCTATAGGAGGAGATATGAAAAACAATTGGAGAAGTGAATTATATAAATATAAAGTAGTAAAAATTGAA
CCATTAGGAGTAGCACCCACCAAGGCAAGGAGAAGAGTGGTGCGGAGAGAAAAAAGA------GCAGCAC
TGGGAGCTGTGTTCCTTGGGTTCTTGGGAGCAGCAGGAAGCACTATGGGCGCAGCGTCAATGACGCTGAC
GGTACAGGCCAGACTATTATTGTCTGGTATAGTGCAACAGCAGAGTAATTTGCTGAGAGCTATTGAGGCG
CAACAGCATCTGTTGAAACTCACAGTCTGGGGCATTAAGCAGCTCCAGGCAAGAGTCCTGGCTCTAGAAA
GATACCTAAGGGATCAACAGCTCCTAGGGATTTGGGGCTGCTCTGGAAAACTCATTTGCACCACTGCTGT
GCCTTGGAATGCTAGTTGGAGT---AATAAATCTCTGGATAAGATTTGGGAAAACATGACCTGGATGGAG
TGGGAAAGAGAAATTGACAACTACACAGGCTTAATATACTCCTTACTTGAAGAATCGCAGAACCAACAAG
AAAAGAATGAACAAGATTTATTGCAATTAGATACATGGGCAAGTTTGTGGAATTGGTTTGACATATCAAA
ATGGCTGTGGTATATAAAAATATTCATAATGATAGTAGGAGGCTTGATAGGTTTAAGAATAGTTTTTACT
GTACTTTCTATAGTGAATAGAGTTAGGCAGGGATACTCACCATTATCGTTGCAGACCCTCCTCCCAGCAG
CGAGGGGACCCGACAGGCCCGAAGGAATCGGAGAAGAAGGTGGAGAGAGAGACAGAGACAGATCCGATCG
ATCAGTGAACGGATTCTTGACACTTATCTGGGTCGATCTACGGAGCCTGTTCCTCTTCAGCTACCACAGC
TTGAGAGACTCACTCTTGATTGTAACGAGGACTGTGACACTTCTGGGACGCAGGGGGTGGGAACTCCTCA
AATATTGGTGGAATCTCCTACAGTATTGGGGTCAGGAACTAAAGAATAGTGCTGTTAGCTTGTTCAATGC
AACATCTATCGCAGTAGCTGAGGGGACAGATAGGGTTATAGAAGTATTCCAAAGAGTTTTTAGAGCTCTT
CTCCACATACCTAGAAGAATAAGACAGGGCGCAGAAAGGCTTTTGCTA
>JN786781 
ATGAGAGTGAAGGGGATCAAGAAGAAT---TGTCAGCGC---TTGTGGAAATGGGGCATG----------
-----------ATGCTCCTTGGGATATTGATGATCTGTAGTGCTGCAGAT---CAG---TTGTGGGTCAC
AGTCTATTATGGAGTACCTGTGTGGAAAGAAGCAACCACCACTTTATTTTGTGCATCAGAGGCTAAAGCA
TATGAGAAAGAGGTACATAATGTTTGGGCCACACATGCCTGTGTACCCACAGACCCCAATCCACAAGAAA
TAAAATTAGAAAATGTGACAGAAAATTTTAACATGTGGAAAAATGACATGGTAGAACAGATGCATGAGGA
TATAATCAGTTTATGGGATGAAAGCCTAAAGCCATGTGTAAAATTAACCCCACTCTGTGTTACCTTAACG
TGCTCTGATTATTTGGAAAAT---------AAGACTAACAGTGATAATAGTACTAAT-------------
-----AATAACAGAAATAGTAGTTTGGAAGGGATGGATAAA---GGAGAAATAAAAAACTGCGCTTTCAA
TATCACCACAGATATAAGAGATAAGATGCAGAAAGTAAACGCAACTTTTTATAAGCTTGATATAGTACCA
ATA---------GATAGA---------GATAAT---ATTAGC---------------------TATAGGC
TGATAAGTTGTAACACTTCAGTCATTAAACAGGCCTGTCCAAAGGTATCCTTTGAGCCAATTCCCATACA
TTATTGTGCCCCGGCTGGTTTTGCGATTCTAAAGTGTAACGATAAGAGGTTCAATGGAACAGGACCATGC
AGAAATGTCAGCACAGTACAATGCACACATGGAATTAGGCCAGTAGTGACAACTCAGCTGCTGTTAAATG
GCAGTCTAGCAGAAGAAGGGATAGTAATTAGATCTGAAAATTTCACAGACAATGTTAAAACCATAATAGT
ACAGCTGAAAATGCCTGTAACAATTGAGTGTATAAGACCCAACAACAATACAAGAAGGGGTATACATATA
GGACCAGGGAGTGCAATGTTTACAACAGGAGATATAATAGGAAAGATAAGACAAGCACATTGTAACATTA
GTAGAGCAGACTGGAATAACACTTTAAGACAGATAGCTAACAAATTAGGAAACCAATTT-----------
-------------ATG---AATAGAACAATAATCTTTGATCAGTCCTCAGGAGGGGATCCAGAAATTGTA
ACGCACAGTTTTAATTGTGGAGGAGAATTTTTCTACTGTAATACAGCAGAACTGTTTAATAGTACT---T
GG---------AATGTTAGT---ACT------TGGAATGTTAAT---AGT---ACTTGGAATGGTACTGA
T------AGG------TCAAATATCACACTCCCATGCAGAATAAAACAATTTATAAACATGTGGCAGGAA
GTAGGAAAAGCAATGTATGCCCCTCCCATCAGTGGAATAATTAGATGTAAATCAAATATTACAGGGCTGC
TATTAACAAGGGATGGTGGT------ATTAAT---------AATACCACGAACAAGTCTGAGATTTTCAG
ACCTATAGGAGGAGATATGAAAAACAATTGGAGAAGTGAATTATATAAATATAAAGTAGTAAAAATTGAA
CCATTAGGAGTAGCACCCACCAAGGCAAGGAGAAGAGTGGTGCAGAGAGAAAAAAGA------GCAGCAC
TGGGAGCTGTGTTCCTTGGGTTCTTGGGAGCAGCAGGAAGCACTATGGGCGCAGCGTCAATGACGCTGAC
GGTACAGGCCAGACTATTATTGTCTGGTATAGTGCAACAGCAGAGTAATTTGCTGAGAGCTATTGAGGCG
CAACAGCATCTGTTGAAACTCACAGTCTGGGGCATTAAGCAGCTCCAGGCAAGAGTCCTGGCTCTAGAAA
GATACCTAAGGGATCAACAGCTCCTAGGGATTTGGGGCTGCTCTGGAAAACTCATTTGCACCACTGCTGT
GCCTTGGAATGCTAGTTGGAGT---AATAAATCTCTGGATAAGATTTGGGAAAACATGACCTGGATGGAG
TGGGAAAGAGAAATTGACAACTACACAGGCTTAATATACTCCTTACTTGAAGAATCGCGGAACCAACAAG
AAAAGAATGAACAAGATTTATTGCAATTAGATACATGGGCAAGTTTGTGGAATTGGTTTGACATATCAAA
ATGGCTGTGGTATATAAAAATATTCATAATGATAGTAGGAGGCTTGATAGGTTTAAGAATAGTTTTTACT
GTACTTTCTATAGTGAATAGAGTTAGGCAGGGATACTCACCATTATCGTTGCAGACCCTCCTCCCAGCAG
CGAGGGGACCCGACAGGCCCGAAGGAATCGGAGAAGAAGGTGGAGAGAGAGACAGAGACAGATCCGATCG
ATCAGCGAACGGATTCTTGACACTTATCTGGGTCGATCTACGGAGCCTGTTCCTCTTCAGCTACCACAGC
TTGAGAGACTCACTCTTGATTGTAACGAGGACTGTGACACTTCTGGGACGCAGGGGGTGGGAACTCCTCA
AATATTGGTGGAATCTCCTACAGTATTGGGGTCAGGAACTAAAGAATAGTGCTGTTAGCTTGTTCAATGC
AACATCTATCGCAGTAGCTGAGGGGACAGATAGGGTTATAGAAGTATTCCAAAGAGTTTTTAGAGCTCTT
CTCCACATACCTAGAAGAATAAGACAGGGCGCAGAAAGGCTTTTGCTA
>JN786779 
ATGAGAGTGAAGGGGATCAAGAAGAAT---TGTCAGCGC---TTGTGGAAATGGGGCATG----------
-----------ATGCTCCTTGGGATATTGATGATCTGTAGTGCTGCAGAT---CAG---TTGTGGGTCAC
AGTCTATTATGGAGTACCTGTGTGGAAAGAAGCAACCACCACTTTATTTTGTGCATCAGAGGCTAAAGCA
TATGAGAAAGAGGTACATAATGTTTGGGCCACACATGCCTGTGTACCCACAGACCCCAATCCACAAGAAA
TAAAGTTAGAAAATGTGACAGAAAATTTTAACATGTGGAAAAATGACATGGTAGAACAGATGCATGAGGA
TATAATCAGTTTATGGGATGAAAGCCTAAAGCCATGTGTAAAATTAACCCCACTCTGTGTTACCTTAACG
TGCTCTGATTATTTGGAAAAT---------AAGACTAACAGTGATAATAGTACTAAT-------------
-----AATAACAGAAATAGTAGTTTGGAAGGGATGGATAAA---GGAGAAATAAAAAACTGCGCTTTCAA
TATCACCACAGATATAAGAGATAAGATGCAGAAAGTAAACGCAACTTTTTATAAGCTTGATATAGTACCA
ATA---------GATAGA---------GATAAT---ATTAGC---------------------TATAGGT
TGATAAGTTGTAACACTTCAGTCATTAAACAGGCCTGTCCAAAGGTATCCTTTGAGCCAATTCCCATACA
TTATTGTGCCCCGGCTGGTTTTGCGATTCTAAAGCGTAATGATAAGAGGTTCAATGGAACAGGACCATGC
AGAAATGTCAGCACAGTACAATGCACACATGGAATTAGGCCAGTAGTGACAACTCAGCTGCTGTTAAATG
GCAGTCTAGCAGAAGAAGAGATAGTAATTAGATCTGAAAATTTCACAGACAATGTTAAAACCATAATAGT
ACAGCTGAAAATGCCTGTAACAATTGAGTGTATAAGACCCAACAACAATACAAGAAGGGGTATACATATA
GGACCAGGGAGTGCAATGTTTACAACAGGAGATATAATAGGAAAGATAAGACAAGCACATTGTAACATTA
GTAGAGCAGACTGGAATAACACTTTAAGACAGATAGCTAACAAATTAGGAAACCAATTT-----------
-------------ATG---AATAGAACAATAATCTTTGATCAGTCCTCAGGAGGGGATCCAGAAATTGTA
ACGCACAGTTTTAATTGTGGAGGAGAATTTTTCTACTGTAATACAGCAGAACTGTTTAATAGTACT---T
GG---------AATGTTAGT---ACT------TGGAATGTTAAT---AGT---ACTTGGAATGGTACTGA
T------AGG------TCAAATATCACACTCCCATGCAGAATAAAACAATTTATAAACATGTGGCAGGAA
GTAGGAAAAGCAATGTATGCCCCTCCCATCAGTGGAATAATTAGATGTAAATCAAATATTACAGGGCTGC
TATTAACAAGGGATGGTGGT------ATTAAT---------AATACCACGAACAAGTCTGAGATTTTCAG
ACCTATAGGAGGAGATATGAAAAACAATTGGAGAAGTGAATTATATAAATATAAAGTAGTAAAAATTGAA
CCATTAGGAGTAGCACCCACCAAGGCAAGGAGAAGAGTGGTGCAGAGAGAAAAAAGA------GCAGCAC
TGGGAGCTGTGTTCCTTGGGTTCTTGGGAGCAGCAGGAAGCACTATGGGCGCAGCGTCAATGACGCTGAC
GGTACAGGCCAGACTATTATTGTCTGGTATAGTGCAACAGCAGAGTAATTTGCTGAGAGCTATTGAGGCG
CAACAGCATCTGTTGAAACTCACAGTCTGGGGCATTAAGCAGCTCCAGGCAAGAGTCCTGGCTCTAGAAA
GATACCTAAGGGATCAACAGCTCCTAGGGATTTGGGGCTGCTCTGAAAAACTCATTTGCACCACTGCTGT
GCCTTGGAATGCTAGTTGGAGT---AATAAATCTCTGGATAAGATTTGGGAAAACATGACCTGGATGGAG
TGGGAAAGAGAAATTGACAATTACACAGGCTTAATATACTCCTTACTTGAAGAATCGCAGAACCAACAAG
AAAAGAATGAACAAGATTTATTGCAATTAGATACATGGGCAAGTTTGTGGAATTGGTTTGACATATCAAA
ATGGCTGTGGTATATAAAAATATTCATAATGATAGTAGGAGGCTTGATAGGTTTAAGAATAGTTTTTACT
GTACTTTCTATAGTGAATAGAGTTAGGCAGGGATACTCACCATTATCGTTGCAGACCCTCCTCCCAGCAG
CGAGGGGACCCGACAGGCCCGAAGGAATCGGAGAAGAAGGTGGAGAGAGAGACAGAGACAGATCCGATCG
ATCAGCGAACGGATTCTTGACACTTATCTGGGTCGATCTACGGAGCCTGTTCCTCTTCAGCTACCACAGC
TTGAGAGACTCACTCTTGATTGTAACGAGGACTGTGACACTTCTGGGACGCAGGGGGTGGGAACTCCTCA
AATATTGGTGGAATCTCCTACAGTATTGGGGTCAGGAACTAAAGAATAGTGCTGTTAGCTTGTTCAATGC
AACATCTATCGCAGTAGCTGAGGGGACAGATAGGGTTATAGAAGTATTCCAAAGAGTTTTTAGAGCTCTT
CTCCACATACCTAGAAGAATAAGACAGGGCGCAGAAAGGCTTTTGCTA
>JN786780 
ATGAGAGTGAAGGGGATCAAGAAGAAT---TGTCAGCGC---TTGTGGAAATGGGGCATG----------
-----------ATGCTCCTTGGGATATTGATGATCTGTAGTGCTGCAGAT---CAG---TTGTGGGCCAC
AGTCTATTATGGAGTACCTGTGTGGAAAGAAGCAACCACCACTTTATTTTGTGCATCAGAGGCTAAAGCA
TATGAGAAAGAGGTACATAATGTTTGGGCCACACATGCCTGTGTACCCACAGACCCCAATCCACAAGAAA
TAAAATTAGAAAATGTGACAGAAAATTTTAACATGTGGAAAAATGACATGGTAGAACAGATGCATGAGGA
TATAATCAGTTTATGGGATGAAAGCCTAAAGCCATGTGTAAAATTAACCCCACTCTGTGTTACCTTAACG
TGCTCTGATTATTTGGAAAAT---------AAGACTAACAGTGATAATAGTACTAAT-------------
-----AATAACAGAAATAGTAGTTTGGAAGGGATGGATAAA---GGAGAAATAAAAAACTGCGCTTTCAA
TATCACCACAGATATAAGAGATAAGATGCAGAAAGTAAACGCAACTTTTTATAAGCTTGATATAGTACCA
ATA---------GATAGA---------GATAAT---ATTAGC---------------------TATAGGT
TGATAAGTTGTAACACTTCAGTCATTAAACAGGCCTGTCCAAAGGTATCCTTTGAGCCAATTCCCATACA
TTATTGTGCCCCGGCTGGTTTTGCGATTCTAAAGTGTAACGATAAGAGGTTCAATGGAACAGGACCATGC
AGAAATGTCAGCACAGTACAATGCACACATGGAATTAGGCCAGTAGTGACAACTCAGCTGCTGTTAAATG
GCAGTCTAGCAGAAGAAGAGATAGTAATTAGATCTGAAAATTTCACAGACAATGTTAAAACCATAATAGT
ACAGCTGAAAATGCCTGTAACAATTGAGTGTATAAGACCCAACAACAATACAAGAAGGGGTATACATATA
GGACCAGGGAGTGCAATGTTTACAACAGGAGATATAATAGGAAAGATAAGACAAGCACATTGTAACATTA
GTAGAGCAGACTGGAATAACACTTTAAGACAGATAGCTAACAAATTAGGAAACCAATTT-----------
-------------ATG---AATAGAACAATAATCTTTGATCAGTCCTCAGGAGGGGATCCAGAAATTGTA
ACGCACAGTTTTAATTGTGGAGGAGAATTTTTCTACTGTAATACAGCAGAACTGTTTAATAGTACT---T
GG---------AATGTTAGT---ACT------TGGAATGTTAAT---AGT---ACTTGGAATGGTACTGA
T------AGG------TCAAATATCACACTCCCATGCAGAATAAAACAATTTATAAACATGTGGCAGGAA
GTAGGAAAAGCAATGTATGCCCCTCCCATCAGTGGAATAATTAGATGTAAATCAAATATTACAGGGCTGC
TACTAACAAGGGATGGTGGT------ATTAAT---------AATACCACGAACAAGTCTGAGATTTTCAG
ACCTATAGGAGGAGATATGAAAAACAATTGGAGAAGTGAATTATATAAATATAAAGTAGTAAAAATTGAA
CCATTAGGAGTAGCACCCACCAAGGCAAGGAGAAGAGTGGTGCAGAGAGAAAAAAGA------GCAGCAC
TGGGAGCTGTGTTCCTTGGGTTCTTGGGAGCAGCAGGAAGCACTATGGGCGCAGCGTCAATGACGCTGAC
GGTACAGGCCAGACTATTATTGTCTGGTATAGTGCAACAGCAGAGTAATTTGCTGAGAGCTATTGAGGCG
CAACAGCATCTGTTGAAACTCACAGTCTGGGGCATTAAGCAGCTCCAGGCAAGAGTCCTGGCTCTAGAAA
GATACCTAAGGGATCAACAGCTCCTAGGGATTTGGGGCTGCTCTGGAAAACTTATTTGCACCACTGCTGT
GCCTTGGAATGCTAGTTGGAGT---AATAAATCTCTGGATAAGATTTGGGAAAACATGACCTGGATGGAG
TGGGAAAGAGAAATTGACAACTACACAGGCTTAATATACTCCTTACTTGAAGAATCGCAGAACCAACAAG
AAAAGAATGAACAAGATTTATTGCAATTAGATACATGGGCAAGTTTGTGGAATTGGTTTGACATATCAAA
ATGGCTGTGGTATATAAAAATATTCATAATGATAGTAGGAGGCTTGATAGGTTTAAGAATAGTTTTTACT
GTACTTTCTATAGTGAATAGAGTTAGGCAGGGATACTCACCATTATCGTTGCAGACCCTCCTCCCAGCAG
CGAGGGGACCCGACAGGCCCGAAGGAATCGGAGAAGAAGGTGGAGAGAGAGACAGAGACAGATCCGATCG
ATCAGCGAACGGATTCTTGACACTTATCTGGGTCGATCTACGGAGCCTGTTCCTCTTCAGCTACCACAGC
TTGAGAGACTCACTCTTGATTGTAACGAGGACTGTGACACTTCTGGGACGCAGGGGGTGGGAACTCCTCA
AATATTGGTGGAATCTCCTACAGTATTGGGGTCAGGAACTAAAGAATAGTGCTGTTAGCTTGTTCAATGC
AACATCTATCGCAGTAGCTGAGGGGACAGATAGGGTTATAGAAGTATTCCAAAGAGTCTTTAGAGCTCTT
CTCCACATACCTAGAAGAATAAGACAGGGCGCAGAAAGGCTTTTGCTA
>JN786783 
ATGAGAGTGAAGGGGATCAAGAAGAAT---TGTCAGCGC---TTGTGGAAATGGGGCATG----------
-----------ATGCTCCTTGGGATATTGATGATCTGTAGTGCTGCAGAT---CAG---TTGTGGGTCAC
AGTCTATTATGGAGTACCTGTGTGGAAAGAAGCAACCACCACTTTATTTTGTGCATCAGAGGCTAAAGCA
TATGAGAAAGAGGTACATAATGTTTGGGCCACACATGCCTGTGTACCCACAGACCCCAATCCACAAGAAA
TAAAATTAGAAAATGTGACAGAAAATTTTAACATGTGGAAAAATGACATGGTAGAACAGATGCATGAGGA
TATAATCAGTTTATGGGATGAAAGCCTAAAGCCATGTGTAAAATTAACCCCACTCTGTGTTACCTTAACG
TGCTCTGATTATTTGGAAAAT---------AAGACTAACAGTGATAATAGTACTAAT-------------
-----AATAACAGAAATAGTAGTTTGGAAGGGATGGATAAA---GGAGAAATAAAAAACTGCGCTTTCAA
TATCACCACAGATATAAGAGATAAGATGCAGAAAGTAAACGCAACTTTTTATAAGCTTGATATAGTACCA
ATA---------GATAGA---------GATAAT---ATTAGC---------------------TATAGGT
TGATAAGTTGTAACACTTCAGTCATTAAACAGGCCTGTCCAAAGGTATCCTTTGAGCCAATTCCCATACA
TTATTGTGCCCCGGCTGGTTTTGCGATTCTAAAGTGTAACGATAAGAGGTTCAATGGAACAGGACCATGC
AGAAATGTCAGCACAGTACAATGCACACATGGAATTAGGCCAGTAGTGACAACTCAGCTGCTGTTAAATG
GCAGTCTAGCAGAAGAAGAGATAGTAATTAGATCTGAAAATTTCACAGACAATGTTAAAACCATAATAGT
ACAGCTGAAAATGCCTGTAACAATTGAGTGTATAAGACCCAACAACAATACAAGAAGGGGTATACATATA
GGACCAGGGAGTGCAATGTTTACAACAGGAGATATAATAGGAAAGATAAGACAAGCACATTGTAACATTA
GTAGAGCAGACTGGAATAACACTTTAAGACAGATAGCTAACAAATTAGGAAACCAATTT-----------
-------------ATG---AATAGAACAATAATCTTTGATCAGTCCTCAGGAGGGGATCCAGAAATTGTA
ACGCACAGTTTTAATTGTGGAGGAGAATTTTTCTACTGTAATACAGCAGAACTGTTTAATAGTACT---T
GG---------AATGTTAGT---ACT------TGGAATGTTAAT---AGT---ACTTGGAATGGTACTGA
T------AGG------TCAAATATCACACTCCCATGCAGAATAAAACAATTTATAAACATGTGGCAGGAA
GTAGGAAAAGCAATGTATGCCCCTCCCATCAGTGGAATAATTAGATGTAAATCAAATATTACAGGGCTGC
TATTAACAAGGGATGGTGGT------ATTAAT---------AATACCACGAACAAGTCTGAGATTTTCAG
ACCTATAGGAGGAGATATGAAAAACAATTGGAGAAGTGAATTATATAAATATAAAGTAGTAAAAATTGAA
CCATTAGGAGTAGCACCCACCAAGGCAAGGAGAAGAGTGGTGCAGAGAGAAAAAAGA------GCAGCAC
TGGGAGCTGTGTTCCTTGGGTTCTTGGGAGCAGCAGGAAGCACTATGGGCGCAGCGTCAATGACGCTGAC
GGTACAGGCCAGACTATTATTGTCTGGTATAGTGCAACAGCAGAGTAATTTGCTGAGAGCTATTGAGGCG
CAACAGCATCTGTTGAAACTCACAGTCTGGGGCATTAAGCAGCTCCAGGCAAGAGTCCTGGCTCTAGAAA
GATACCTAAGGGATCAACAGCTCCTAGGGATTTGGGGCTGCTCTGGAAAACTCATTTGCACCACTGCTGT
GCCTTGGAATGCTAGTTGGAGT---AATAAATCTCTGGATAAGATTTGGGAAAACATGACCTGGATGGAG
TGGGAAAGAGAAATTGACAACTACACAGGCTTAATATACTCCTTACTTGAAGAATCGCAGAACCAACAAG
AAAAGAATGAACAAGATTTATTGCAATTAGATACATGGGCAAGTTTGTGGAATTGGTTTGACATATCAAA
ATGGCTGTGGTATATAAAAATATTCATAATGATAGTAGGAGGCTTGATAGGTTTAAGAATAGTTTTTACT
GTACTTTCTATAGTGAATAGAGTTAGGCAGGGATACTCACCATTATCGTTGCAGACCCTCCTCCCAGCAG
CGAGGGGACCCGACAGGCCCGAAGGAATCGGAGAAGAAGGTGGAGAGAGAGACAGAGACAGATCCGATCG
ATCAGCGAACGGATTCTTGACACTTATCTGGGTCGATCTACGGAGCCTGTTCCTCTTCAGCTACCACAGC
TTGAGAGACTCACTCTTGATTGTAACGAGGACTGTGACACTTCTGGGACGCAGGGGGTGGGAACTCCTCA
AATATTGGTGGAATCTCCTACAGTATTGGGGTCAGGAACTAAAGAATAGTGCTGTTAGCTTGTTCAATGC
AACATCTATCGCAGTAGCTGAGGGGACAGATAGGGTTATAGAAGTATTCCAAAGAGTTTTTAGAGCTCTT
CTCCACATACCTAGAAGAATAAGACAGGGCGCAGAAAGGCTTTTGCTA
>HQ386160 
ATGAGAGTGAGGGGGATCAGGAGGAAT---TATCAGCAC---TTATGGAAATGGGGCACC----------
-----------ATGCTCCTTGGGATGTTGATGATCTGTAGTGCTACAGAA---AAA---TTGTGGGTCAC
AGTCTATTATGGGGTACCTGTGTGGAAAGAAGCAAACACCACTCTATTTTGTGCATCAGATGCTAAAGCA
CATAATACAGAGGTACATAATGTTTGGGCTACACATGCCTGTGTACCCACAGACCCCAACCCACAAGAAA
CAATGTTGGAAAATGTGACAGAAAATTTTAACATGTGGAAAAATAATATGGTAGATCAGATGCATGAGGA
TATAATCAATTTATGGGATCAAAGCCTAAAGCCATGTGTAAAATTGACCCCACTTTGTGTTACTTTAAAT
TGCACTGATTCGACTTTAAAT-------------------------------------------------
-----TACACTACCMCCAATAGTAGCGGGATGCCAAAAGGGGGAGAAGGAATGAAAAACTGCTCTTTCAA
TATCACCACAGGCTTAAAAAATAAGATAAAGAAAGAATATGCATTGTTTTATAACCTTGATGTAATAAGA
ATG------------------------GATAATGATACTAAC---------------------TATTTGT
TGAGAAGTTGTAACACCTCAGTCATTACACAGGCTTGTCCAAAGATAACCTTTGAACCAATTCCTATACA
TTATTGTGCCCCGGCTGGTTTTGCGATTCTAAAGTGTAATGACAATGAGTTCAATGGAACAGGACCATGT
AGGAATGTCAGCACAGTACAATGTACACATGGAATTAAGCCAGTAGTATCAACTCAACTGCTGTTAAATG
GCAGTCTAGCAGAAAAAGAGATAGTAATCAGATCTGAGAATTTCACAGATAATGCTAAAACCATAATAGT
ACAACTAAAAGAACCTGTAGTAATTAATTGTACAAGACCCGGCAACAATACAAGAAAAAGTATAAATTTT
GCACCAGGGAGAGCAATTTATGCAACAGGAGAAATAATAGGAAATATAAGACAAGCACATTGTAACATTA
GTAGAGCAAAATGGAATGAAACTTTAGGACAGATAGCTGACAAATTAAGAAAACAACTTGACCTTAAGAA
TATAACACAATCTGGG---AATACAACAATAGCCTTTAATCAATCCTCAGGAGGGGACCCAGAAATTACA
ATGCACAGTTTTAATTGTGGAGGGGAATTTTTCTACTGTGATACAACACAACTGTTTAATAGTACT---T
GG---------CCTGTTAATAGTACT------GGGAATGGTACT---GTG---TCA---------AATAA
C------AST------GAAGAAATAACACTCCCATGCAGAATAAAACAAATTATAAACATGTGGCAGGAA
ATAGGAAGAGCAATGTATGCCCCTCCCATCCAAGGATACATTAACTGTTCATCAAATATTACAGGGCTGC
TATTAACAAGAGATGGTGGT------AGTGAT------------AATGAGAGCAAACCCGAGACATTCAG
ACCAGGAGGAGGGAATATGAAGGACAATTGGAGAAGTGAATTATATAAATATAAAGTAGTAAAGATTGAA
CCATTAGGACTAGCACCCACCAAGGCAAAGAGAAGAGTGGTGCAGAGAGAAAAAAGA---GCAGTGGGAA
TAGGAGCTTTGTTCCTTGGGTTCTTGGGAGCAGCAGGAAGCACTATGGGCGCAGCGTCACTGACGCTGAC
GGTACAGGCCAGACAGTTACTGTCTGGTATAGTGCAACAG------------------------------
----------------------------------------------------------------------
--------------CARCAATTGCTGGGGATT---------AGGGCACAGATATGTTGCACTACAGTC--
----------------TGGGCA------------------------------------------------
---------------------------------------------------------------------T
CACAGCTCCAGCAAGAGCTGCTGGAG--------------------------------------------
-------------------------------------------------GATCTAAAGATCACA------
----------------------------------------------------------------------
--------------------TCCGGGTTTGGGGATTCTGGA-----------------------------
-------------------------------------------ACTATTTGC------------------
----------------------------------------------------------------------
----------------------------------------------------------------------
-------------------------ACCACTCTGGCCTTGGAAGCTTTG---------------------
------------------------------------------------
>HQ386161 
ATGAGAGTGAGGGGGATCAGGAGGAAT---TATCAGCAC---TTGTGGAGATGGGGCATC----------
-----------ATGCTCCTTGGGATGTTGATGATCTGTAGTGCTACAGAA---AAA---TTGTGGGTCAC
AGTCTATTATGGGGTACCTGTGTGGAAAGAAGCAAACACCACTCTATTTTGTGCATCAGATGCTAAAGCA
CATAATACAGAGGTACATAATGTTTGGGCTACACATGCCTGTGTACCCACAGACCCCAACCCACAAGAAA
CAGAATTGGAAAATGTGACAGAAAACTTTAACATGTGGAAAAATAATATGGTAGATCAGATGCATGAGGA
TATAATCAATTTATGGGATCAAAGTCTAAAGCCATGTGTAAAATTAACCCCACTTTGTGTTACTTTAAAT
TGCACTGATTCGACTTTAAAT-------------------------------------------------
-----TACACTACCACCAATAGTAGCGGGATGCCGAAGGGGGGAGAAGGAATGAAAAACTGCTCTTTCAA
TATCACCACAGGCTTAAAAAATAAGATAAAGAAAGAATATGCATTGTTTTATAACCTTGATGTAATAAGA
ATG------------------------GATAATGATACTAAC---------------------TATTTGT
TGAGAAGTTGTAACACCTCAGTCATTACACAGGCTTGTCCAAAGATAACCTTTGAACCAATTCCTATACA
TTATTGTGCCCCGGCTGGTTTTGCGATTCTAAAGTGTAATGATAAGGAGTTCAATGGAACAGGACCATGT
AGGAATGTCAGCACAGTACAATGTACACATGGAATTAAGCCAGTAGTATCAACTCAACTGTTGCTAAATG
GCAGTCTAGCAGAAGAAAAGATAGTAATCAGATCTGAGAATTTCACAGACAATGCTAAAACCATAATAGT
ACAACTAAAAGAACCTGTAGTAATTAATTGTACAAGACCCGGCAACAATACAAGAAAAAGTATAAATTTT
GCACCAGGGAGAGCAATTTATGCAACAGGAGAAATAATAGGAGATATAAGACAAGCACATTGTAACATTA
GTAGAGCAAAATGGAATGAAACTTTAGGACAGATAGCTGACAAATTAAGAAAACAACTTGACCTTAAGAA
TATAACACAATCTGGG---AATACAACAATAGCCTTTAATCAATCCTCAGGAGGGGACCCAGAAATTACA
ATGCACAGTTTTAATTGTGGAGGGGAATTTTTCTACTGTGATACAACACAACTGTTTAATAGTACT---T
GG---------CCTGTTAATAGTACT------GGGAATGGTACT---GTG---TCA---------AATAA
C------ACT------GAAGAAATAACACTCCCATGCAGAATAAAACAAATTATAAACATGTGGCAGGAA
ATAGGAAGAGCAATGTATGCCCCTCCCATCCAAGGATACATTAACTGTTCATCAAATATTACAGGGCTGC
TATTAACAAGAGATGGTGGT---------AAT---------GATAATGAGAGCAAACCCGAGACATTCAG
ACCAGGAGGAGGGAATATGAAAGACAATTGGAGAAGTGAATTATATAAATATAAAGTAGTAAAAATTGAA
CCATTAGGACTAGCACCCACCAAGGCAAAGAGAAGAGTGGTGCAGAGAGAAAAAAGA---GCAGTGGGAA
TAGGAGCTTTGTTCCCTGGGTTCTTGGGAGCAGCAGGAAGCACTATGGGCGCAGCATCACTGACGCTGAC
GGTACAGGCCAGACAATTACTGTCTGGTATAGTGCAACAGCAGAGCAATTTGCTGAGGGCTATTGAGGCG
CAACAGCATATGTTGCAACTCACAGTCTGGGGCATCAAGCAGCTCCAGGCAAGAGTCCTGGCTGTAGAGA
GATACCTAAAGGATCAACAGCTCCTGGGAATTTGGGGATGCTCTGGAAAACTTATTTGCACCACTGCTGT
GCCTTGGAATGCTAGTTGGGGTAATAATAAAACTTATGATGAGATTTGGGGCAATATGACCTGGATGCAG
TGGGAAAAGGAAATTGACAATTACACAAACACAATATACAACTTAATTGAAAAATCGCAGAACCAGCAGG
AACAGAATGAACTAAAATTGTTGGAATTGGATCAATGGGCAAATTTGTGGAGTTGGTTTGATATAACAAA
TTGGCTGTGGTATATAAAAATATTCATAATGATAATAGGAGGCTTGGTAGGTTTAAGAATAGTTTTTACT
GTATTTTCTATAGTGAATAGAGTTAGGCAGGGATACTCACCATTATCGTTTCAGACCCACCTCCCAGCCC
AGAGGGGACCCGACAGGCCCGAAGGAATCGAAGAAGAAGGTGGAGACAGAGGCAGAGGCAGATCCGGTCA
ATTAGTGGATGGATTATTAGCAACTATCTGGGTCGACGTGTGGAGCCTGTGCCTCTTCAGCTACCGCCGC
TTGAGAGACTTACTCTTGATAGCAGCGAGGATTGTGGAACTTCTGGGACGCAGGGGGTGGGAAATCCTCA
AGTATTGGTGGAATCTCCTACAATATTGGAGTCTGGAACTGAAGAATAGTGCTATTAGCTTGTACAACGC
CACAGCCATAGCAGTAGCTGAGGGAACAGATAGGATTATAGAAATATTACAAAGAACTTTTAGGGCTATC
CTTCACATACCTGTGAGGATAAGACAGGGTTTAGAAAGGGCTTTGCTA
>HQ386165 
ATGAGAGTGAGGGGGATCAGGAGGAAT---TATCAGCAC---TTATGGAAATGGGGCACC----------
-----------ATGCTCCTTGGGATGTTAATGATCTGTAGTGCTACAGAA---AAA---TTGTGGGTCAC
AGTCTATTATGGGGTACCTGTGTGGAAAGAAGCAAACACCACTCTATTTTGTGCATCAGATGCTAAAGCA
CATAATACAGAGGTACATAATGTTTGGGCTACACATGCCTGTGTACCCACAGACCCCAACCCACAAGAAA
CAGAATTGGAAAATGTGACAGAAAATTTTAACATGTGGAAAAATAATATGGTAGATCAGATGCATGAGGA
TATAATCAATTTATGGGATCAAAGCCTAAAGCCATGTGTAAAATTAACCCCACTTTGTGTTACTTTAAAT
TGCACTGAT-------------------------------------------------------------
-----TCGACTTCAAATAGTAGCGGGAAACTGATGGGGGGA---GAAGGAATGAAGAACTGCTCTTTCAA
TATCACCACAGGCTTAAAAAATAAGATAAAGAAAGAATATGCATTGTTTTATAACCTTGATGTAATAAAA
ATG------------------------GATAATGATACTAAC---------------------TATTTGT
TGAGAAGTTGTAACACCTCAGTCATTACACAGGCTTGTCCAAAGATAACCTTTGAACCAATTCCTATACA
TTATTGTGCCCCGGCTGGTTTTGCGATTCTAAAGTGTAATGACAATGAGTTCAATGGAACAGGACCATGT
AGGAATGTCAGCACAGTACAATGTACACATGGAATTAAGCCAGTAGTATCAACTCAACTGCTGTTAAATG
GCAGTCTAGCAGAAAAAGAGATAGTAATCAGATCTGAGAATTTCACAGACAATGCTAAAACCATAATAGT
ACAACTAAAAGAACCTGTAGTAATTAATTGTACAAGACCCGGCAACAATACAAGAAAAAGTATAAATTTT
GCACCAGGGAGAGCAATTTATGCAACAGGAGAAATAATAGGAGATATAAGACAAGCACATTGTAACATTA
GTAGAGCAAAATGGAATGAAACTTTAGGACAGATAGCTGACAAATTAAGGAAACAACTTGAACTTAAGAA
TATAACACAATCTGGG---AATACAACAATAGCCTTTAATCAATCCTCAGGAGGGGACCCAGAAATTACA
ATGCACAGTTTTAATTGTGGAGGGGAATTTTTCTACTGTAATACAACAGAACTGTTTAATAGTACT---T
GG---------CCTGTTAATAGTACT------GGGAATGGTACT---GTG---TCA---------AATAA
C------ACT------GAAGAAATAACACTCCCATGCAGAATAAAACAAATTATAAACATGTGGCAGGAA
GTAGGAAGAGCAATGTATGCCCCTCCCATCCAAGGATACATTAACTGTTCATCAAATATTACAGGGCTGC
TATTAACAAGAGATGGTGGT---------AAT---------GATAATGAGAGCAAACCCGAGACATTCAG
ACCAGGAGGAGGGAATATGAAGGACAATTGGAGAAGTGAATTATATAAATATAAAGTAGTAAAAATTGAA
CCATTAGGACTAGCACCCACCAAGGCAAAGAGAAGAGTGGTGCAGAGAGAAAAAAGA---GCAGTGGGAA
TAGGAGCTTTGTTCCTTGGGTTCTTGGGAGCAGCAGGAAGCACTATGGGCGCAGCGTCACTGACGCTGAC
GGTACAGGCCAGGCAATTACTGTCTGGTATAGTGCAACAGCAGAGCGATTTGCTGAGGGCTATTGAGGCG
CAACAGCATATGTTGCAACTCACAGTCTGGGGCATTAAGCAGCTCCAGGCAAGAGTCCTGGCTGTGGAAA
GATACCTAAAGGATCAACAGCTCCTGGGAATTTGGGGATGCTCTGGAAAACTTATTTGCACCACTGCTGT
GCCTTGGAATGCTAGTTGGGGTAATAATAAAACTTATGATGAGATTTGGGGCAATATGACCTGGATGCAG
TGGGAAAAGGAAATTGACAATTACACAAACACAATATACAACTTAATTGAAAAATCGCAGAACCAGCAGG
AACAGAATGAACTAAAATTATTGGAATTGGATAAATGGGCAAATTTGTGGAGTTGGTTTGATATAACAAA
TTGGCTGTGGTATATAAAAATATTCATTATGATAATAGGAGGCTTGGTAGGTTTAAAAATAGTTTTTACT
GTATTTTCTATAGTGAATAGAGTTAGGCAGGGATACTCACCATTATCGTTTCAGACCCACCTCCCAGCCC
AGAGGGGACCCGACAGGCCCGAAGGAATCGAAGAAGAAGGTGGAGACAGAGGCAGAGACAGATCCGGTCG
ATTAGTGGATGGATTATTAGCAACTATCTGGGTCGACGTGTGGAGCCTGTGCCTCTTCAGCTACCGCCGC
TTGAGAGACTTACTCTTAATAGTAGCGAGGATTGTGGAACTTCTGGGACGCAGGGGGTGGGAACTCCTCA
AGTATTGGTGGAATCTCCTACAATATTGGAGTCTGGAACCGAAGAATAGTGCTATTAGCTTGTTCAACGC
CACAGCCATAGCAGTAGCTGAGGGAGCAGATAGGATTATAGAAATATTACAAAGAACTTTTAGGGCTATC
CTTCACATACCTGTGAGGATAAGACAGGGTTTAGAAAGGGCTTTGCTA
>HQ386167 
ATGAGAGTGAGGGGGATCAGGAGGAAT---TATCAGCAC---TTGTGGAAATGGGGCACC----------
-----------ATGCTCCTTGGGATGTTGATGATCTGTAGTGCTACAGAA---AAA---TTGTGGGTTAC
AGTCTATTATGGGGTACCTGTGTGGAAAGAAGCAAACACCACTCTATTTTGTGCATCAGATGCTAAAGCA
CATAATACAGAGGTACATAATGTTTGGGCTACACATGCCTGTGTACCCACAGACCCCAACCCACAAGAAG
CAATGTTGGAAAATGTGACAGAAAATTTTAACATGTGGAAAAATAATATGGTAGATCAGATGCATGAGGA
TATAATCAATTTATGGGATCAAAGCTTAAAGCCATGTGTAAAATTAACCCCACTTTGTGTTACTTTAAAT
TGCACTGATTCGACTTTAAAT-------------------------------------------------
-----TACACTACCACCAATAGTAGCGGGATGCCGAAGGGGGGAGAAGGAATGAAAAACTGCTCTTTCAA
TATCACCACAGGCTTAAAAAATAAGATAAAGAAAGAATATGCATTGTTTTATAACCTTGATGTAATAAGA
ATG------------------------GATAATGATACTAAC---------------------TATTTGT
TGAGAAGTTGTAACACCTCAGTCATTACACAGGCTTGTCCAAAGATAACCTTTGAACCAATTCCTATACA
TTATTGTGCCCCGGCTGGTTTTGCGATTCTAAAGTGTAATGACAATAAGTTCAATGGAACAGGACCATGT
AGGAATGTCAGCACAGTACAATGTACACATGGAATTAAGCCAGTAGTATCAACTCAACTGCTGTTAAATG
GCAGTCTAGCAGAAGAAGAGATAGTAATCAGATCTGAGAACTTCACAGACAATGCTAAAACCATAATAGT
ACAACTAAAAGAACCTGTAGTAATTAATTGTACAAGACCCGGCAACAATACAAGAAAAAGTATAACTTTT
GCACCAGGGAGAGCAATTTATGCAACAGGAGAAATAATAGGAGATATAAGACAAGCACATTGTAACATTA
GTAGAGCAAAATGGAATGAAACTTTAGGACAGATAGCTGACAAATTAAGGAAACAACTTGAACTTGAGAA
CATAACACAATCTGGG---AATACAACAATAGCCTTTAATCAATCCTCAGGAGGGGACCCAGAAATTACA
ATGCACAGTTTTAATTGTGGAGGGGAATTTTTCTACTGTAATACAACAGAACTGTTTAATAGTACT---T
GG---------CCTGATAATAGTACT------GGGAATGGTACT---GTG---TCA---------AATAA
C------ACT------GAAGAAATAACACTCCCATGCAGAATAAAACAAATTATAAACATGTGGCAGGAA
GTAGGAAGAGCAATGTATGCCCCTCCCATCCAAGGATACATTAACTGTTCATCAAATATTACAGGGCTGC
TATTAACAAGAGATGGTGGT------AGTGAT------------AATGAGAGCAAACCCGAGACATTCAG
ACCAGGAGGAGGGAATATGAAGGACAATTGGAGAAGTGAATTATATAAATATAAAGTAGTAAAAATTGAA
CCATTAGGACTAGCACCCACCAAGGCAAAGAGAAGAGTGGTGCAGAGAGAAAAAAGA---GCAGTGGGAA
TAGGAGCTTTGTTCCTTGGGTTCTTGGGAGCAGCAGGAAGCACTATGGGCGCAGCGTCACTGACGCTGAC
GGTACAGGCCAGACAATTACTGTCTGGTATAGTGCAACAGCAGAGCGATTTGCTGAGGGCTATTGAGGCG
CAACAGCATATGTTGCAACTCACAGTCTGGGGCATCAAGCAGCTCCAGGCAAGAGTCCTGGCTGTAGAGA
GATACCTAAAGGATCAACAGCTCCTGGGAATTTGGGGATGCTCTGGAAAACTTATTTGCACCACTGCTGT
GCCTTGGAATGCTAGTTGGGGTAATAATAAAACTTATGATGAGATTTGGGGCAATATGACCTGGATGCAG
TGGGAAAAGGAAATTGACAATTACACAAACACAATATACAACTTAATTGAAAAAGCGCAGAACCAGCAGG
AACAGAATGAACTAAAATTGTTGGAATTGGATCAATGGGCAAATTTGTGGAGTTGGTTTGATATAACAAA
TTGGCTGTGGTATATAAAAATATTCATTATGATAATAGGAGGCTTGGTAGGTTTAAAAATAGTTTTTACT
GTATTTTCTATAGTGAATAGAGTTAGGCAGGGATACTCACCATTATCGTTTCAGACCCACCTCCCAGCTC
AGAGGGGACCCGACAGGCCCGAAGGAATCGAAGAAGAAGGTGGAGACAGAGGCAGAGACAGATCCGGTCG
ATTAGTGGATGGATTATTAGCAACTATCTGGGTCGACGTGTGGAGCCTGTGCCTCTTCAGCTACCGCCGC
TTGAGAGACTTACTCTTGATAGCAGCGAGGATTGTGGAACTTCTGGGACGCAGGGGGTGGGAAATCCTCA
AGTATTGGTGGAATCTCCTACAATACTGGAGTCTGGAACTGAAAAATAGTGCTATTAGCTTGTTCAACGC
CACAGCCATAGCAGTAGCTGAGGGAACAGATAGGATTATAGAAATATTACAAAGAACTTTTAGGGCTATC
CTTCACATACCTGTGAGGATAAGACAGGGTTTAGAAAGGGCTTTGCTA
>HQ386166 
ATGAGAGTGAGGGGGATCAGGAGGAAT---TATCAGCAC---TTGTGGAAATGGGGCACC----------
-----------ATGCTCCTTGGGATGTTGATGATCTGTAGTGCTACAGAA---AAA---TTGTGGGTTAC
AGTCTATTATGGGGTACCTGTGTGGAAAGAAGCAAACACCACTCTATTTTGTGCATCAGATGCTAAAGCA
CATAATACAGAGGTACATAATGTTTGGGCTACACATGCCTGTGTACCCACAGACCCCAACCCACAAGAAA
CAATGTTGGAAAATGTGACAGAAAATTTTAACATGTGGAAAAATAATATGGTAGATCAGATGCATGAGGA
TATAATCAATTTATGGGATCAAAGCTTAAAGCCATGTGTAAAATTAACCCCACTTTGTGTTACTTTAAAT
TGCACTGATTCGACTTTAAAT-------------------------------------------------
-----TACACTACCACCAATAGTAGCGGGATGCCGAAGGGGGGAGAAGGAATGAAAAACTGCTCTTTCAA
TATCACCACAGGCTTAAAAAATAAGATAAAGAAAGAATATGCATTGTTTTATAACCTTGATGTAATAAGA
ATG------------------------GATAATGATACTAAC---------------------TATTTGT
TGAGAAGTTGTAACACCTCAGTCATTACACAGGCTTGTCCAAAGATAACCTTTGAACCAATTCCTATACA
TTATTGTGCCCCGGCTGGTTTTGCGATTCTAAAGTGTAATGACAATAAGTTCAATGGAACAGGACCATGT
AGGAATGTCAGCACAGTACAATGTACACATGGAATTAAGCCAGTAGTATCAACTCAACTGCTGTTAAATG
GCAGTCTAGCAGAAGAAGAGATAGTAATCAGATCTGAGAACTTCACAGACAATGCTAAAACCATAATAGT
ACAACTAAAAGAACCTGTAGTAATTAATTGTACAAGACCCGGCAACAATACAAGAAAAAGTATAACTTTT
GCACCAGGGAGAGCAATTTATGCAACAGGAGAAATAATAGGAGATATAAGACAAGCACATTGTAACATTA
GTAGAGCAAAATGGAATGAAACTTTAGGACAGATAGCTGACAAATTAAGGAAACAACTTGAACTTAAGAA
TATAACACAATCTGGG---AATACAACAATAGCCTTTAATCAATCCTCAGTAGGGGACCCAGAAATTACA
ATGCACAGTTTTAATTGTGGAGGGGAATTTTTCTACTGTAATACAACAGAACTGTTTAATAGTACT---T
GG---------CCTGTTAATAGTACT------GGGAATGGTACT---GTG---TCA---------AATAA
C------ACT------GAAGAAATAACACTCCCATGCAGAATAAAACAAATTATAAACATGTGGCAGGAA
ATAGGAAGAGCAATGTATGCCCCTCCCATCCAAGGATACATTAACTGTTCATCAAATATTACAGGGCTGC
TATTAACAAGAGATGGTGGT------AGTGAT------------AATGAGAGCAAACCCGAGACATTCAG
ACCAGGAGGAGGGAACATGAAGGACAATTGGAGAAGTGAATTATATAAATATAAAGTAGTAAAGATTGAA
CCATTAGGACTAGCACCCACCAGGGCAAAGAGAAGAGTGGTGCAGAGAGAAAAAAGA---GCAGTGGGAA
TAGGAGCTTTGTTCCTTGGGTTCTTGGGAGCAGCAGGAAGCACTATGGGCGCAGCGTCACTGACGCTGAC
GGTACAGGCCAGACAATTACTGTCTGGTATAGTGCAACAGCAGAGCGATTTGCTGAGGGCTATTGAGGCG
CAACAGCATATGTTGCAACCCACAGTCTGGGGCATCAAGCAGCTCCAGGCAAGAGTCCTGGCTGTAGAGA
GATACCTAAAGGATCAACAGCTCCTGGGAATTTGGGGATGCTCTGGAAAACTTATTTGCACCACTGCTGT
GCCTTGGAATGCTAGTTGGGGTAATAATAAAACTTATGATGAGATTTGGGGCAATATGACCTGGATGCAG
TGGGAAAAGGAAATTGACAATTACACAAACACAATATACAACTTAATTGAAAAAGCGCAGAACCAGCAGG
AACAGAATGAACTAAAATTGTTGGAATTGGATCAATGGGCAAATTTGTGGAGTTGGTTTGATATAACAAA
TTGGCTGTGGTATATAAAAATATTCATAATGATAATAGGAGGCTTGGTAGGTTTAAAAATAGTTTTTACT
GTATTTTCTATAGTGAATAGAGTTAGGCAGGGATACTCACCATTATCGTTTCAGACCCACCTCCCAGCCC
AGAGGGGACCAGACAGGCCCGAAGGAATCGAAGAAGAAGGTGGAGACAGAGGCAGAGGCAGATCCGGTCG
ATTAGTGGATGGATTATTAGCAACTATCTGGGTCGACGTGTGGAGCCTGTGCCTCTTCAGCTACCGCCGC
TTGAGAGACTTACTCTTGATAGCAGCGAGGATTGTGGAACTTCTGGGACGCAGGGGGTGGGAACTCCTCA
AGTATTGGTGGAATCTCCTACAATATTGGAGTCTGGAACTGAGGAATAGTGCTATTAGCTTGTACAACGC
CACAGCCATAGCAGTAGCTGAGGGAACAGATAGAATTATAGAAATATTACAAAGAACTTTTAGGGCTATC
CTTCGCATACCTGTGAGGATAAGACAGGGTTTAGAAAGGGCTTTGCTA
>HQ216939 
ATGAGAGTGAAGGGGATCAGGATGAAT---TATCAGAAC---TTGTGGAGAGGGGGCACC----------
-----------TTGCTCCTTGGGGTATTGATGATCTGTAGTGTTGCAGAA---GAT---TTGTGGGTCAC
AGTCTATTATGGGGTACCTGTGTGGAGAGACGCAACCACCACTCTATTTTGTGCATCAGATGCTAAATCA
TATGATAAAGAGGTACACAATGTTTGGGCCACACATGCCTGTGTACCCACAGACCCCAACCCACAAGAAC
AGGTATTGGAAAATGTGACAGAAAATTTCAACATGTGGAAAAATAACATGGTAGAACAGATGCATGAGGA
TATAATCAGTTTATGGGATCAAAGCCTAAAGCCATGTGTAAAATTAACTCCACTCTGTGTTACTTTAAAT
TGCACTAATGTTGATAGGACC-------------------------------------------------
-----AATAGGACCAATAGTAGCGAAGCAGAAATGAGAGGA---------ATGAAAAACTGCTCTTTCAA
TATAACCACAAGCATGAAAGATAAGATGCAAAAAGGATATTCAGTCTTTTATAAACTGGATCTAGTAGCA
ATA------------------------GGTAAT---GAGAGTAATGATACTAACTATACTGACTATAGAT
TGATAAGTTGTAACACCTCAGTCCTCACACAAGCCTGTCCAAAGGTATCCTTTGAGCCAATTCCCATACA
TTATTGTGCCCCAGCTGGTTTTGCGATTCTAAAGTGTAATAATAAGACGTTCAGTGGAAAAGGACCATGT
AAAAATGTCAGCACAGTGCAATGTACACATGGAATTAGGCCAGTAGTATCAACTCAACTGCTGTTAAATG
GCAGTCTAGCAGAAGAAGAGATAGTACTTAGATCTGAAAATTTCACGGACAATACTAAAACCATAATAGT
ACAGCTGAATGAATCTGTAGTAATTAATTGTACAAGACCCAACAACAATACAAGAAAAAGTATGCCTATA
GGACCGGGGAGTGCTTTTTATACAACA---GACATAATAGGAGATATAAGACAAGCACATTGTAACATTA
GTAGAACAGAATGGAATACCACTCTAGAAAAGGTAAGGGAAAAATTAAACAAACAATTT-----------
-------------------AATAAAACAATATTATTTGATAAACCCTCAGGAGGGGACCTAGAAATTGTA
ACGCACAGTTTTAATTGTGGAGGGGAATTTTTTTACTGTAATACAACAAAACTGTTTAATCATACT----
-----------------------------------GAAGGAAAT---GAT---ACT---------ATAGG
A------AAT------GACACTATCACACTCCAATGCAAAATAAAACAAATTATAAACATGTGGCAGAAA
GTAGGAAAAGCAATGTATGCCCCTCCCATCAAAGGAAGAATTAGTTGTTCATCAAACATTACAGGACTGC
TACTAACAAGAGATGGTGGT---------------------GATAATAACAGGTCCAATGAGACCTTCAG
ACCTATAGGAGGAAATATGAAGGATAATTGGAGAAGTGAATTATATAAATATAAAGTAGTAAAAATTGAA
CCATTAGGAATAGCACCCACCAAGGCAAAGAGAAGAGTGGTGCAGAGAGAAAAAAGA---GCAGTGGGAT
TTGGAGCGGTGATCTTTGGGTTCTTGGGAGCAGCAGGAAGCACTATGGGCGCAGCGGCGGTGACGCTGAC
GGCACAGGCCAGACTGTTATTGTCTGGTATAGTGCAACAACAGAACAATCTGTTGAGGGCTATTGAGGCG
CAACAGCATCTGTTGCAACTCACAGTCTGGGGCATCAAGCAGCTCCAGGCAAGAGTCCTGGCTCTGGAAA
GATACCTAAAGGATCAACAGCTCCTGGGGATTTGGGGTTGCTCTGGAAAGCTCATTTGCACCACTACTGT
ACCTTGGAATACTAGTTGGAGT---AATAAAAATCTGAGTCAGATTTGGGATAATATGACCTGGATGGAG
TGGGAAAGAGAAATTGACAATTATACAGGCTTAATATACACCTTACTTGAGGAATCGCAAAACCAACAAG
AAAAGAATGAACAAGAATTATTGGAATTAGATAAATGGGCAAGTTTGTGGAATTGGTTTAGCATAACACA
GTGGCTGTGGTATATAAAAATATTCATAATGATAGTAGGAGGCTTGGTAGGTTTAAGAATAGTTTTTGCT
GTACTTTCTATAGTGAATAGAGTTAGGCAGGGATACTCACCATTGTCATTGCAGACCCTCCTCCCAGCCC
AGAGGGGACCCGACAGGCCCGAAGGAATAGAAGGAGAAGGTGGAGAGAGAGACAGAGACAGATCCGGACC
CTTAGTGAACGGATTCTTGACACTTATCTGGGTCGACCTCCGGAGCCTGTGCCTCTTCAGCTACCACCGC
TTGACAGACTTACTCTTGATTGTGACGAGGATTGTGGAACTTCTGGGACGCAGGGGGTGGGAAGTCCTCA
AATATTTGTGGAGTCTCCTACAGTATTGGAGTCAGGAACTAAAGAATAGTGCTATTAGCTTGCTCAACAC
AACAGCTATAGCAGTAGCTGAGGGAACAGATAGGATTATAGAAGTATTACAAAGAGCTGGTAGAGCTGTT
CTCCATATACCTAGAAGAATAAGACAGGGCTTTGAAAGGGCTTTACTA
>EF514708 
ATGAGAGTGACGGGGATCAGGAAGAAT---TGTCAGCGC---TTGTGGAGATGGGGCACC----------
-----------ATGCTCCTTGGGATGTTGATGATCTGTAGTGCTACAAAT---------ATGTGGGTCAC
GGTCTATTATGGGGTACCTGTGTGGAAAGAAGCATCCACCACTCTATTCTGTGCATCAGATGCTAAAGCA
TATAAAGAAGAGGCACATAATATTTGGGCCACACGTGCCTGTGTACCCACAGACCCTAACCCACAAGAAG
TAGTATTGGAAAATGTGACAGAAAATTTTAACATGTGGAAAAATAACATGGTAGAACAGATGCATGAGGA
TATAATCAGTTTATGGGATCAAGGCCTAAAGCCATGTGTAAAATTAACTCCATTCTGTGTTGTTTTAAAT
TGCACTACTGTGAAGGAAAGG-------------------------------------------------
-----------------GTGAATAACACTGANATCAAT------AGTACCGTAAAAAATTGCTCTTTCAA
TGTCACCACAAGCATAAGGAATGAGAGGCAGAAAGAATATGCACTTTTTAATACGCTTGATATAATGCCA
ATA------------------------AATACT---ACTAAAGATAATAAAAGCTATGCAGACTATATGT
TGACACATTGTAACACCTCAGTCATTAGACAGACCTGTCAAAAGGTATCCTTTGAACCAATTCCCATACA
TTATTGTACCCCGGCTGGTTTTGCGATTCTAAAATGTAATGAGAAGAATTTCACTGGAACAGGACCATGT
AAAAATGTCAGCACAGTACAATGTACACATGGAATTAGGCCAGTAGTGTCAACTCAACTACTGTTAAATG
GCAGTSTAGCAGAAGAAGAGATAGTAATTAGATCTGAAAATTTCACAAACAATGCTAAAACCATAATAGC
ACAGCTGAATGWAYCTGTAGTAATTAATTGTACAAGACCCAACAACAATACAAGAAAAAGTATACGTATA
GGGCCGGGGGGAGCATTTTTTGCAACAGGAGACATAATAGGAGATATAAGACAAGCACATTGTAACATTA
GTAGTAAACAATGGGATRACACTTTAACAAAGRTAGTTGCAAAATTAAAAGAACAATTT-----------
-------------------AATACAACAATAGGCTTTAATCCATCCTCAGGAGGGGACCCAGAAATTGTA
ATGCACAGTTTTAATTGTGGAGGGGAATTTTTCTACTGTAATACAACACRGCTGTTTAATGGCACT---T
GG---------CCACCGAATGAGACT------ACAGGGGCTGAT--------------------------
----------------GACACCATCACACTCCCATGCAGAATAAAACAAATTATAAACAGGTGGCAGGAA
GTAGGAAAAGCAATGTATGCCCCTCCCATTGAAGGACAAATTAGCTGTTCATCAAATATTACAGGGCTGC
TATTAACAAGAGATGGTGGT------AGTCAG---------AGCGGGACCAACGCCACTGAGACCTTCAG
ACCTGGAGGAGGAGATATGAGGGACAATTGGAGAAGTGAATTATATAAATATAAAGTAATAAAAATTGAG
CCAGTAGGAATAGCACCCACCAAGGCAAAGAGAAGAGTGGTGCAAAGAGAAAAAAGAGCAGTGGGAACAA
TAGGAGCTATGTTCCTTGGGTTCTTGGGAGCAGCAGGAAGCACTATGGGCGCAGCGTCAATAACGCTGAC
GGTACAGGCCAGACAATTATTGTCTGGTATAGTGCAACAGCAGAACAATCTGCTGAGGGCTATTGAGGCG
CAACAGCATATGTTGCAACTCACAGTCTGGGGCATCAAGCAGCTCCAGGCAAGAGTCCTGGCTGTGGAAA
GATACCTAAGGGATCAACAGCTCCTAGGGATTTGGGGTTGCTCTGGAAAACTCATTTGCACCACTGCTGT
GCCTTGGAATACTAGTTGGAGT---AATAAATCTCTGGACCAGATTTGGCAAAACATGACCTGGATGCAG
TGGGAGAGGGAAATTGACAATTACACAGACTTCATATACACCTTACTTGAAGAATCGCAGAACCAGCAAG
AAAAGAATGAACAGGAACTATTGGAATTGGATAAGTGGGACAGTTTGTGGAGTTGGTTTAACATAACACA
TTGGCTGTGGTATATAAAAATATTCATAATGATAGTAGGAGGTTTAGTAGGTTTAAGAATAGTTTTTGCT
GTACTTTCTATAGTGAATAGAGTTAGGCAGGGATACTCACCATTGTCATTGCAGACCCTCCTCCCAGCCC
CGAGGGGACCCGACAGGCCCGAAGGAATCGAAGAAGAAGGTGGAGGCAGAGACAGAGACACATCAAGGCC
GTTAGTGCATGGATTCTTAGCACTCATCTGGGACGATCTGCGGAGCCTGTGCCTCTTCAGCTACCACCGC
TTGAGAGACTTACTCTTGATTGTAGCGAGGATTGTGGAACTGCTGGGACGCAGGGGGTGGGAAGCCCTGA
AATATTGGTGGAGTCTCCTGCAGTATTGGAGTCAGGAACTAAAGAATAGTGCTGTTAGTTTGCTTAATGC
CACAGCTATAGCAGTAGCTGAGGGGACAGATAGGGTGATAGAAGTAGTACAGAGAATTGGTAGAGCTATT
ATTCACATACCTACAAGAATAAGACAGGGCTTCGAAAGGGCTTTGCTA
>EU363829 
ATGAGAGTGATGGGGTTCAAGAAGAAT---TGTCAGCAT---TTATGGAGCTGGGGCACC----------
-----------TTGCTCCTTGGAATGTTGATGATCTGTAGTGCTGCAGAA---AAC---TTGTGGGTCAC
AGTCTATTATGGGGTACCTGTATGGAAAGATGCAAATACCACTCTATTTTGTGCATCAGATGCTAAAGCA
TATGAGACAGAGGTACATAATATTTGGGCCACACATGCCTGTGTACCCACAAACCCCAACCCACAAGAAG
TAGTCTTGGAAAATGTGACAGAAAACTTTAACATGTGGAAAAATGACATGGCAGAACAAATGCAGGAAGA
TATAATCAGTTTATGGGATCAAAGCCTAAAGCCATGTGTAGAATTAACCCCACTCTGTGTTACTTTAAAT
TGTACTAATGTTACTATTAGT-------------------------------------------------
-----------------GATAAAAATAGTACAATAGAGGGAGGAGGAGAAGTAAGAAACTGCTCTTTCAA
TATCACCACAAGCATAAATACTCAGGTG---AAAGACCATGCAATTTTTTATAAACATGATATAGAAAAA
ATA---------GATAAT---------GAGACT---ACCAGC---------------------TACAGGT
TGACAAGATGTAACACCACAATCATTAAACAGGCTTGTCCAAAGGTATCCTTTGAGCCAATTCCCATACA
TTATTGTGCCCCGGCTGGTTTTGCGATTCTAAAGTGTAACAATAAAACGTTCAGTGGAACAGGACCATGT
ACAAATGTCAGTACAGTACAATGTACACATGGAATTAGGCCAGTAGTATCAACTCAACTGCTGTTAAATG
GCAGTTTAGCAGAAAAAGAGGTAATGATTAGATCTAGCAATTTCATGGATAATGCTAAAATAATAATAGT
ACAGCTGAATGAATCGGTAGAAATTAATTGTACAAGACCCAACAATAATACAAGAAAAAGGGTAACTCTA
GGACCAGGGCGAGTATGGTATACAACAGGACAAATAATAGGAGATATAAGAAAAGCATATTGTAACATTA
GTAGAATAAAATGGAATAACACTTTACATCAGATAACTAAAAAATTAAGAGAACAATTT-----------
-------------GGG---AACAAAACAATAATCTTTAATCAATCCTCAGGAGGGGACCCAGAGATTCAA
ATGCACAGTTTTAATTGTGGAGGAGAATTTTTCTACTGTAATACAACAAAACTGTTTAATAGTATT---T
GG---------TATAATAATGGTACT------TCGAGTGGTACT---------------------ACAGG
A------AAT------GAAACTATCATACTCCCTTGCAGAATAAAACAAATTGTAAACATGTGGCAGAAA
GTAGGGAGAGCAATGTATGCCCCTCCCATTGAAGGAAAAATTAGCTGTGTATCAAATATCACAGGGTTGC
TATTAACAAGAGATGGTGGT---------------------CAGAATGAGAACAATACCGAAACCTTCAG
ACCTGAAGGAGGAAATATGAAAGACAATTGGAGAAGTGAATTATATAAATATAAAGTAGTAAAAATTGAA
CCATTAGGAGTAGCACCCACCAAGGCAAAGAGAAGAGTGGTGCAAAGAGAAAAAAGAGCAGTGGGAGCAA
TAGGAGCTATGTTCCTTGGGTTCTTAGGAGCAGCAGGAAGCACTATGGGCGCAGCGTCAATAACGCTGAC
GGTACAGGCCAGACAATTGTTGTCTGGCATTGTGCAACAGCAGAGAAATTTGCTAAGGGCTATTGAGGCG
CAACAGCATCTGTTGCAACTCACAGTCTGGGGCATTAAGCAGCTCCAGGCAAGAGTCCTGGCTGTGGAAA
GATACCTAAAGGATCAACAGCTCCTAGGGATTTGGGGTTGCTCTGGAAAACTCATTTGCACCACTACTGT
GCCTTGGAATGTTAGTTGGAGT---AATAAATCTCTGGATGAGATTTGGAATAACATGACTTGGATGGAG
TGGGAAAAAGAAATTGGCAACTACACAAATATAATATACAACTTAATTGAAGAATCGCAGAACCAACAAG
AAAAGAATGAACTAGACCTATTGAAATTGGATCAGTGGGCAAGTTTGTGGAATTGGTTTGACATATCAAA
ATGGCTGTGGTATATTAAAATATTCATAATGATAGTAGGAGGCTTGGTAGGTTTAAGAATAGTTTTTGCT
GTACTTTCTATAGTAAATAGAGTTAGGCAGGGATACTCACCATTGTCATTACAGACCCACTTCCCAACCC
AGAGGGGACCCGGCAGGCCCGAAGGAATCGAAGAAGAAGGTGGAGACAGAGACAGAAACAGATCCGAGAC
ATTAGTGACCGGATTCTTACCACTTATCTGGGAGGATCTACGGAGCCTGTGCCTCTTCAGCTACCACCGC
TTGAGAGACTTACTCTTGATTGTAACGAGGATTGTGGAAATTCTGGGACGCAGGGGGTGGGAAGCCCTCA
AATATTGGTGGAATCTCCTGCAGTATTGGATTCAGGAACTAAAGAATAGTGCTATTAGCTTGCTTAACGT
CACAGCCATAGCAGTAGCTGAGGGGACAGATAGGATTATAGAAGTAGTACAAAGAACTTATAGGGCAATT
CTTAACATACCTACAAGAATCAGACAGGGCCTCGAAAGGGCTTTGCTA
>JN562778 
ATGACAGTGATGGAGACCAGGAGGAAT---TATCAGCAC---TTATGGAGATGGGGCACC----------
-----------ATGCTCCTTGGGTTGTTGATGATCTGTAGTGCTGCAGAA---CAA---TGGTGGGTCAC
AGTCTATTATGGGGTACCTGTGTGGAAAGAAGCAACCACCACTCTATTTTGTGCCTCAGATGCTAAAGCA
TATGATACAGAGGTACATAATGTTTGGGCCACACATGCCTGTGTACCCACAGACCCCAACCCACAAGAAG
TAGTAATG---AATGTGACAGAAGATTTTAACATGTGGAAAAATAACATGGTAGAACAGATGCATGAGGA
TATAATCAGTTTATGGGATCAAAGCCTAAAGCCATGTGTAAAACTAACCCCACTCTGTGTTACTTTAAAT
TGCTCTGATGTGAATGTCACT---AATAGTACTAATAGTACTATGGGAAATGCTACT-------------
-----AACGCCATTAATAGTAGCATGGAAATGATGGAGAAA---GGAGAAATAAAGAACTGCTCTTTCAA
TGTCACCACAAATATGAGAGATAAGGTGCAGGGAACATATGCACTTTTTTATAAGCTTGATGTAGTACCA
ATA------------------------GATAATACTACTAGC---------------------TATAGGT
TGATAAGTTGTAACACCTCAGTCATTACACAGGCTTGTCCAAAGATATCCTTTGAGCCAATTCCAATACA
TTATTGTGCCCCGGCTGGTTTTGCGATTTTAAAATGTAATAATGAGAAATTCAATGGATCAGGACCATGT
ACAAATGTCAGCACAGTACAATGTACACATGGAATTAGGCCAGTAGTGTCAACTCAATTGTTATTAAATG
GCAGTTTAGCAAAAGAAGAGGTAGTAATTAGATCTGAAAATTTCATGAACAATGTTAAAACCATAATAGT
ACAGCTGAATGAATCTGTAGAAATTAATTGTACAAGACCCAACAACAATACAAGAAAAAGTATAACTATA
GGACCAGGGAGAGCATTTTATGGAACA---GACATAATAGGAGATATAAGACAAGCACATTGTAACATTA
GTAGAGCAAAATGGAATAACACTTTAGAACAGATAGTTAAAAAATTAGGAGAACAATTT-----------
-------------GAA---AATAAAAATATAACCTTTCAACCATCCTCAGGAGGGGACCCAGAAATTGTA
ATGCACAGTTTTAATTGTGGAGGAGAATTTTTCTACTGTAATTCAACACAACTGTTTAATAGTACT---T
GG---------ATTAGGAATGATACT---------AATAATACT---TGGCATAGTGAAGGGTTAAATGG
C------ACT------GAAACAATCACACTCCCATGTAGAATAAAACAATTTATAAACATGTGGCAGGAA
GTAGGAAAAGCAATGTATGCCCCTCCCATCAGAGGACAAATAAAATGTTCATCAAATATTACAGGGCTAT
TACTAGTAAGAGATGGTGGT------AATAACAATAAGAGCAATAGCACTAACAATGCTGAGATCTTCAG
ACCTGGAGGAGGAAATATGAAAGACAATTGGAGAAGTGAATTATATAGATATAAAGTGGTACAAGTTGAA
CCATTAGGAATAGCACCCACCAGGGCAAAGAGAAGAGTGGTGCAGAGAGAAAAAAGA---GCTGTGGGAG
TAGGAGCTTTGTTCCTTGGGTTCTTGTCAGCAGCGGGAAGCACTATGGGCGCAGCGTCAATGACGCTGAC
GGTACAGGCCAGACAATTATTGTCTGGTATAGTGCAACAGCAGAGCAATCTGCTGAGGGCTATTGAGGCG
CAACAGCATATGTTGCAACTCACAGTCTGGGGCATCAAGCAGCTCCAGGCTAGAGTCCTGGCTCTGGAAA
GATACCTAAAGGATCAACAGCTCCTGGGGATTTGGGGTTGCTCTGGAAAAATCATCTGCAACACTGCTGT
GCCTTGGAATACTAGTTGGAGT---AATAAATCTTTAGACGACATTTGGGATAACATGACATGGATGCAG
TGGGAAAAAGAAATTGACAATTACACAAACGAAATATACTTCTTACTTGAAAAGTCGCAGAACCAGCAAG
AAAAGAATGAACAGGACCTATTGGAATTGGATAAATGGGCAAGTTTGTGGAATTGGTTTAGCATAACAAA
ATGGCTGTGGTATATAAAAATATTCATAATGATAGTAGGAGGCTTAATAGGTTTAAGAATAGTTTTTACT
GTACTTGCTATAGTGAATAGAGCTAGGCAGGGATACTCACCATTATCGTTTCAGACCCGCCTCCCAGCCA
GGAGGGAACCCGACAGGCCCGAAGGAATCGAAGAAGGAGGTGGAGAGAGAGACAGAGACAGATCCGGTCC
CTTAGTGGATGGCTTCTTAGCAATTATCTGGGTCGACCTACGGAGCCTGTGCCTCTTCAGCTACCACCAC
TTGAGAGACTTTCTATTGATTGTAGCGAGGACTGTGGAACTTCTGGGACGCAGGGGGTGGGAGCTCCTCA
AATACCTGTGGAATCTCCTACAGTATTGGATCCAGGAGCTAAAGAATAGTGCTGTTAGTTTGCTTAATGC
CACCGCTGTAACAGTAGCTGAGGGGACAGATAGGATTATAGAACTACTCCAAAGAGCTTTTAGAGCTGTC
CTTCACGTACCTAGAAGAATAAGACAGGGCTTTGAAAGGGCTTTGCTA
>JN562776 
ATGACAGTGATGGGGACCAGGAGGAGT---TATCAGCAC---TTATGGAGATGGGGCACC----------
-----------ATGCTCCTTGGGTTGTTGATGATCAGTAGTGCTGCAGGA---CAA---TGGTGGGTCAC
AGTCTATTATGGGGTACCTGTGTGGAAAGAAGCAACCACCACTCTATTTTGTGCCTCAGATGCTAAAGCA
TATGATACAGAGGTACATAATGTTTGGGCTACACATGCCTGTGTACCTACAGACCCCAACCCACAGGAAG
TAGTAATG---AACGTGACAGAAGATTTTAACATGTGGAAAAATAACATGGTAGAACAGATGCATGAGGA
TATAATCAGTTTATGGGATCAAAGCCTAAAGCCATGTGTAAAATTAACCCCACTCTGTGTTACTTTAAAA
TGCGCTGATGTGAATGTCACT------AATAGTACTAGTACTGTGGGAAATGCTACT-------------
-----AACGCCATTAATAGTAGCATGGAAATGATGGAGAAA---GGAGAAATAAAGAACTGCTCTTTCAA
GGTCACCACAAGTCTAAGAGATAAGGTGCAGGAAGAATATGCAATGTTTTATAAACTTGATGTAGTACCA
ATA------------------------GATAAT---ACTAGC---------------------TATAGGT
TGATAAGTTGTAACACCTCAGTCATTACCCAGGCTTGTCCAAAGATATCCTTTGAGCCAATTCCAATACA
TTATTGTGCCCCGGCTGGTTTTGCGATTTTAAAATGTAATAATGAGAAATTCAATGGATCAGGACCATGT
ACAAATGTCAGCACAGTACAATGTACACATGGAATTAGGCCAGTAGTGTCAACTCAATTGTTATTAAATG
GCAGTTTAGCAAAAGAAGAGGTAGTGATTAGATCTGAAAATTTCACGGACAATGTTAAAACCATAATAGT
ACAGCTGAATGAATCTGTAGAAATTAATTGTACAAGACCCAACAACAATACAAGAAAAAGTATAACTATA
GGACCAGGAAGAGCATTCTATGGAACA---GACATAATAGGAGATATAAGACAAGCACATTGTAACATTA
GTAGAGCAAAATGGAATAACACTTTAGAACAGATAGTTAAAAAATTAGGAGAACAATTT-----------
-------------AAA---AATAAAAATATAACCTTTCAACCATCCTCAGGAGGGGACCTAGAAATTGTA
ATGCACAGTTTTAATTGTGGAGGAGAATTTTTCTACTGTAATTCAACACAACTGTTTAATAGTACT---T
GGACTAGGAATGATACTAATAATACT------TGGCATAGTGAAGGGTTA--------------------
-------AATGGCACTGAAAAAATCACACTCCCATGTAGAATAAAACAAATTATAAACATGTGGCAGGAA
GTAGGAAAAGCAATGTATGCCCCTCCCATCAAAGGACAAATAAAATGTTCATCAAATATTACAGGGCTAT
TACTAGTAAGAGATGGTGGT------AATGAC---------AATAGCACTAACAATACTGAGACCTTCAG
ACCTGGAGGAGGAAATATGAAAGACAATTGGAGAAGTGAATTATATAAATATAAAGTGGTACAAGTTGAA
CCATTAGGAATAGCACCCACCAGGGCAAAGAGAAGAGTGGTGCAGAGAGAAAAAAGA---GCTTTGGGAG
TAGGAGCTTTGTTCCTTGGGTTCTTGGGAGCAGCGGGAAGCACTATGGGCGCAGCGTCAATGACGCTGAC
GGTACAGGCCAGACAATTATTGTCTGGTATAGTGCAACAGCAGAGCAATTTGCTGAGGGCTATTGAGGCG
CAACAGCATATGTTGCAACTCACAGTCTGGGGCATCAAGCAGCTCCAGGCAAGAGTCCTGGCTCTGGAAA
GATACCTAAAGGATCAACAGCTCCTGGGGATTTGGGGTTGCTCTGGAAAAATCATCTGCAACACTGCTGT
GCCTTGGAATACTAGTTGGAGT---AATAAATCTCTGGATGACATTTGGGGTAACATGACATGGATGCAG
TGGGAAAAAGAAATTGACAATTACACAAACGAAATATACTCCTTACTTGAAAAATCGCAGAACCAGCAAG
AAAAGAATGAACAGGACCTATTGGAATTGGATAAATGGGCAAGTTTGTGGAGTTGGTTTGACATAACAGA
CTGGCTGTGGTATATAAAAATATTCATAATGATAGTAGGAGGCTTGATAGGTTTAAGAATAGTTTGTACT
GTACTTTCTATAGTGAATAGAGCTAGGCAGGGATACTCACCATTATCGTTTCAGACCCGCCTCCCAGCCA
GGAGGGAACCCGACAGGCCCGAAGGAATCGAAGAAGGAGGTGGAGAGAGAGACAGAGACAGATCCGGTCC
CTTAGTGGATGGCTTCTTAGCAATTATCTGGGTCGACCTACGGAGCCTGTGCCTCTTCAGCTACCACCAC
TTGAGAGACTTTCTATTGATTGTAGCGAGAACTGTGGAACTTCTGGGACGCAGGGGGTGGGGAATCCTCA
AATACCTGTGGAATCTCCTACAGTATTGGATCCAGGAGCTAAAGAATAGTGCTGTTAGTTTGCTTAATGC
CACCGCTGTAGCAGTAGCTGAGGGGACAGATAGGATTATAGAACTACTCCAAAGAGCTTTTAGAGCTGTC
CTTCACGTACCTAGAAGAATAAGACAGGGCTTTGAAAGGGCTTTGCTA
>JN562775 
ATGACAGTGATGGGGACCAGGAGGAGT---TATCAGCAC---TTATGGAGATGGGGCACC----------
-----------ATGCTCCTTGGGTTGTTGATGATCAGTAGTGCTGCAGGA---CAA---TGGTGGGTCAC
AGTCTATTATGGGGTACCTGTGTGGAAAGAAGCAACCACCACTCTATTTTGTGCCTCAGATGCTAAAGCA
TATGATACAGAGGTACATAATGTTTGGGCTACACATGCCTGTGTACCTACAGACCCCAACCCACAAGAAG
TAGTAATG---AACGTGACAGAAGATTTTAACATGTGGAAAAATAACATGGTAGAACAGATGCATGAGGA
TATAATCAGTTTATGGGATCAAAGCCTAAAGCCATGTGTAAAATTAACCCCACTCTGTGTTACTTTAAAA
TGCGCTGATGTGAATGTCACT------------AATAGTACTGTGGGAAATGCTACT-------------
-----AACGCCATTAATAGTAGCATGGAAATGATGGAGAAA---GGAGAAATAAAGAACTGCTCTTTCAA
GGTCACCACAAGTCTAAGAGATAAGGTGCAGGAAGAATATGCAATGTTTTATAAACTTGATGTAGTACCA
ATA------------------------GATAAT---ACTAGC---------------------TATAGGT
TGATAAGTTGTAACACCTCAGTCATTACACAGGCTTGTCCAAAGATATCCTTTGAGCCAATTCCAATACA
TTATTGTGCCCCGGCTGGTTTTGCGATTTTAAAATGTAATAATGAGAAATTCAATGGATCAGGACCATGT
ACAAATGTCAGCACAGTACAATGTACACATGGAATTAGGCCAGTAGTGTCAACTCAATTGTTATTAAATG
GCAGTTTAGCAAAAGAAGAGGTAGTAATTAGATCTGAAAATTTCACGGACAATGTTAAAACCATAATAGT
ACAGCTGAATGAATCTGTAGAAATTAATTGTACAAGACCCAACAACAATACAAGAAAAAGTATAACTATA
GGACCAGGAAGAGCATTCTATGGAACA---GACATAATAGGAGATATAAGACAAGCACATTGTAACATTA
GTAGAGCAAAATGGAATAACACTTTAGAACAGATAGTTAAAAAATTAGGAGAACAATTT-----------
-------------AAA---AATAAAAATATAACCTTTCAACCATCCTCAGGAGGGGACCTAGAAATTGTA
ATGCACAGTTTTAATTGTGGAGGAGAATTTTTCTACTGTAATTCAACACAACTGTTTAATAGTACT---T
GGACTAGGAATGATACTAATAATACT------TGGCATAGTGAAGGGTTA--------------------
-------AATGGCACTGAAAAAATCACACTCCCATGTAGAATAAAACAAATTATAAACATGTGGCAGGAA
GTAGGAAAAGCAATGTATGCCCCTCCCATCAAAGGACAAATAAAATGTTCATCAAATATTACAGGGCTAT
TACTAGTAAGAGATGGTGGT------AATGAC---------AATAGCACTAACAATACTGAGACCTTCAG
ACCTGGAGGAGGAAATATGAAAGACAATTGGAGAAGTGAATTATATAAATATAAAGTGGTACAAGTTGAA
CCATTAGGAATAGCACCCACCAGGGCAAAGAGAAGAGTGGTGCAGAGAGAAAAAAGA---GCTTTGGGAG
TAGGAGCTTTGTTCCTTGGGTTCTTGGGAGCAGCGGGAAGCACTATGGGCGCAGCGTCAATGACGCTGAC
GGTACAGGCCAGACAATTATTGTCTGGTATAGTGCAGCAGCAGAGCAATTTGCTGAGGGCTATTGAGGCG
CAACAGCATATGTTGCAACTCACAGTCTGGGGCATCAAGCAGCTCCAGGCAAGAGTCCTGGCTCTGGAAA
GATACCTAAAGGATCAACAGCTCCTGGGGATTTGGGGTTGCTCTGGAAAAATCATCTGCAACACTGCTGT
GCCTTGGAATACTAGTTGGAGT---AATAAATCTCTGGATGACATTTGGGGTAACATGACATGGATGCAG
TGGGAAAAAGAAATTGACAATTACACAAACGAAATATACTCCTTACTTGAAAAATCGCAGAACCAGCAAG
AAAAGAATGAACAGGACCTATTGGAATTGGATAAATGGGCAAGTTTGTGGAGTTGGTTTGACATAACAAA
CTGGCTGTGGTATATAAAAATATTCATAATGATAGTAGGAGGCTTGATAGGTTTAAGAATAGTTTTTACT
GTACTTTCTATAGTGAATAGAGCTAGGCAGGGATACTCACCATTATCGTTTCAGACCCGCCTCCCAGCCA
GGAGGGAACCCGACAGGCCCGAAGGAATCGAAGAAGGAGGTGGAGAGAGAGACAGAGACAGATCCGGTCC
CTTAGTGGATGGCTTCTTAGCAATTATCTGGGTCGACCTACGGAGCCTGTGCCTCTTCAGCTACCACCAC
TTGAGAGACTTTCTATTGATTGTAGCGAGAACTGTGGAACTTCTGGGACGCAGGGGGTGGGGAATCCTCA
AATACCTGTGGAATCTCCTACAGTATTGGATCCAGGAGCTAAAGAATAGTGCTGTTAGTTTGCTTAATGC
CACCGCTGTAGCAGTAGCTGAGGGGACAGATAGGATTATAGAACTACTCCAAAGAGCTTTTAGAGCTGTC
CTTCACGTACCTAGAAGAATAAGACAGGGCTTTGAAAGGGCTTTGCTA
>JN562777 
ATGACAGTGATGGGGACCAGGAGGAGT---TATCAGCAC---TTATGGAGATGGGGCACC----------
-----------ATGCTCCTTGGGTTGTTGATGATCAGTAGTGCTGCAGGA---CAA---TGGTGGGTCAC
AGTCTATTATGGGGTACCTGTGTGGAAAGAAGCAACCACCACTCTATTTTGTGCCTCAGATGCTAAAGCA
TATGATACAGAGGTACATAATGTTTGGGCTACACATGCCTGTGTACCTACAGACCCCAACCCACAAGAAG
TAGTAATG---AACGTGACAGAAGATTTTAACATGTGGAAAAATAACATGGTAGAACAGATGCATGAGGA
TATAATCAGTTTATGGGATCAAAGCCTAAAGCCATGTGTAAAATTAACCCCACTCTGCGTTACTTTAAAA
TGCGCTGATGTGAATGTCACT------------AATAGTACTGTGGGAAATGCTACT-------------
-----AACGCCATTAATAGTAGCATGGAAATGATGGAGAAA---GGAGAAATAAAGAACTGCTCTTTCAA
GGTCACCACAAGTCTAAGAGATAAGGTGCAGGAAGAATATGCAATGTTTTATAAACTTGATGTAGTACCA
ATA------------------------GATAAT---ACTAGC---------------------TATAGGT
TGATAAGTTGTAACACCTCAGTCATTACACAGGCTTGTCCAAAGATATCCTTTGAGCCAATTCCAATACA
TTATTGTGCCCCGGCTGGTTTTGCGATTTTAAAATGTAATAATGAGAAATTCAATGGATCAGGACCATGT
ACAAATGTCAGCACAGTACAATGTACACATGGAATTAGGCCAGTAGTATCAACTCAATTGTTATTAAATG
GCAGTTTAGCAAAAGAAGAGGTAGTAATTAGATCTGAAAATTTCATGGACAATGTTAAAACCATAATAGT
ACAGCTGAATGAATCTGTAGAAATTAATTGTACAAGACCCAACAACAATACAAGAAAAAGTATAACTATA
GGACCAGGAAGAGCATTCTATGGAACA---GACATAATAGGAGATATAAGACAAGCACATTGTAACATTA
GTAGAGCAAAATGGAATAACACTTTAGAACAGATAGTTAAAAAATTAGGAGAACAATTT-----------
-------------AAA---AATAAAAATATAACCTTTCAACCATCCTCAGGAGGGGACCTAGAAATTGTA
ATGCACAGTTTTAATTGTGGAGGAGAATTTTTCTACTGTAATTCAACACAACTGTTTAATAGTACT---T
GGACTAGGAATGATACTAATAATACT------TGGCATAGTGAAGGGTTA--------------------
-------AATGGCACTGAAAAAATCACACTCCCATGTAGAATAAAACAAATTATAAACATGTGGCAGGAA
GTAGGAAAAGCAATGTATGCCCCTCCCATCAAAGGACAAATAAAATGTTCATCAAATATTACAGGGCTAT
TACTAGTAAGAGATGGTGGT------AATGAC---------AATAGCACTAACAATACTGAGACCTTCAG
ACCTGGAGGAGGAAATATGAAAGACAATTGGAGAAGTGAATTATATAAATATAAAGTGGTACAAGTTGAA
CCATTAGGAATAGCACCCACCAGGGCAAAGAGAAGAGTGGTGCAGAGAGAAAAAAGA---GCTTTGGGAG
TAGGAGCTTTGTTCCTTGGGTTCTTGGGAGCAGCGGGAAGCACTATGGGCGCAGCGTCAATGACGCTGAC
GGTACAGGCCAGACAATTATTGTCTGGTATAGTGCAACAGCAGAGCAATTTGCTGAGGGCTATTGAGGCG
CAACAGCATATGTTGCAACTCACAGTCTGGGGCATCAAGCAGCTCCAGGCAAGAGTCCTGGCTCTGGAAA
GATACCTAAAGGATCAACAGCTCCTGGGGATTTGGGGTTGCTCTGGAAAAATCATCTGCAACACTGCTGT
GCCTTGGAATACTAGTTGGAGT---AATAAATCTCTGGATGACATTTGGGGTAACATGACATGGATGCAG
TGGGAAAAAGAAATTGACAATTACACAAACGAAATATACTCCTTACTTGAAAAATCGCAGAACCAGCAAG
AAAAGAATGAACAGGACCTATTGGAATTGGATAAATGGGCAAGTTTGTGGAGTTGGTTTGACATAACAAA
CTGGCTGTGGTATATAAAAATATTCATAATGATAGTAGGAGGCTTGATAGGTTTAAGAATAGTTTTTACT
GTACTTTCTATAGTGAATAGAGCTAGGCAGGGATACTCACCATTATCGTTTCAGACCCGCCTCCCAGCCA
GGAGGGAACCCGACAGGCCCGAAGGAATCGAAGAAGGAGGTGGAGAGAGAGACAGAGACAGATCCGGTCC
CTTAGTGGATGGCTTCTTAGCAATTATCTGGGTCGACCTACGGAGCCTGTGCCTCTTCAGCTACCACCAC
TTGAGAGACTTTCTATTGATTGTAGCGAGAACTGTGGAACTTCTGGGACGCAGGGGGTGGGGAATCCTCA
AATACCTGTGGAATCTCCTACAGTATTGGATCCAGGAGCTAAAGAATAGTGCTGTTAGTTTGCTTAATGC
CACCGCTGTAGCAGTAGCTGAGGGGACAGATAGGATTATAGAACTACTCCAAAGAGCTTTTAGAGCTGTC
CTTCACGTACCTAGAAGAATAAGACAGGGCTTTGAAAGGGCTTTGCTA
>FJ469755 
ATGAGAGTGACGGGGATCAAGAAGAGT---TGTCAGCAC---TTATGGAAAGGGGGCATC----------
-----------TTGCTCCTTGGGATGTTAATGATTTGTAGTGCTGCAGAG---CAA---TTGTGGGTCAC
AGTCTATTATGGGATACCTGTGTGGAAAGAAGCAATCACCACTCTATTTTGTGCATCAGATGCTAAAACC
TATGATACAGAGGTGCATAATGTTTGGGCCACACATGCCTGTGTACCCACAGACCCCAACCCACAAGAAG
TAGTATTGCAAAATGTGACAGAAAATTTTAACATGTGGAAAAATAACATGGTAGAACAGATGCATGAGGA
TATAATCAGTTTATGGGATCAAAGCCTAAAGCCATGTGTGAAATTAACCCCACTCTGTGTCACTTTAAAT
TGCACTGATAAA------------------------------TTAGATAATATTACT-------------
-----AGTACCAATAAAAGCAGCAGGGAAATGATGGGG------GGAGAAATGAAAAATTGCTCTTTCAA
TATCACCTCTAACATAAGAGATAAGATGCAAAAAGAATATGCACTTTTTTATAAACTTGATGTAGTACCA
TTA---------GATAACAAA------GATAAT---ACTAGC---------------------TATAGGT
TGATAAGTTGTAACACTTCAGTCCTTACACAGGCCTGTCCAAAGGTAACCTTTGATCCAATTCCCATACA
TTATTGTGCCCCGGCTGGTTTTGCGATTCTAAAATGTAATAATAAAACGTTCAATGGAACAGGACCATGT
ACAAATGTCAGCACAGTACAATGTACACATGGAATTAGGCCAGTAGTATCAACTCAACTGCTGTTAAATG
GCAGTTTAGCAGAAGAAGAGGTAATAATTAGATCTGAAAATTTCACAAACAATGCTAAAAACATAATAGT
ACAGCTAAATGAACCTGTATTAATTAATTGTACAAGACCCAACAACAATACAAGAAAAAGTATAAATATA
GGACCAGGGAGAGCATTTTATGCAACAGGAGACATAATAGGAGATATAAGACAAGCACATTGTAACATTA
GTAGGACAGAATGGAATAATGTTTTAGAAAAGATAGTTGACAAATTAAGAGAGCAATTT-----------
-------------GAG---AATAAAACAATAATCTTTAATCAATCTTCAGGAGGGGACCCAGAAATTACA
ATGCACAGTTTTAATTGTCAAGGGGAATTTTTCTACTGTAGTACAACACAACTGTTTAATAGTACT---T
GG---------ACAGGGAATGATACT------GCAGAAGGA------------------------AAGGG
A------AAT------GGCACACTTACACTCCCCTGCAGAATAAGACAAATTGTAAACCTGTGGCAGGAA
GTAGGAAAAGCAATGTATGCCCCTCCCATCTCTGGACAAATTAACTGTTCATCAAAAATTACAGGGATGA
TCTTAACAAGAGATGGTGGT------------------ACAAAACAGAACAACGAGAGTGAGACCTTCAG
GCCTGGAGGAGGAGATATGAGGGACAATTGGAGAAGTGAATTATATAAATATAAAGTAGTAAAAATTGAA
CCACTAGGAGTAGCACCCACCAGGGCAAAGAGAAGAGTGGTGCAGAGAGAAAAAAGA---GCAGTGGGCC
TAGGAGCCTTGTTCCTTGGGTTCTTGGGAGCAGCAGGAAGCACTATGGGCGCAGCGTCAGTGACGCTGAC
GGTACAGGCCAGACTATTACTGTCTGGTATAGTGCAGCAGCAAAATAACTTGCTGAAGGCTATTGAGGCG
CAACAGCGTATGTTGCAACTCACAGTCTGGGGCATCAAGCAGCTCCAGGCAAGAGTCCTGGCTCTGGAAA
GATACCTAAAAGATCAACAGCTCCTGGGAATTTGGGGTTGCTCTGGAAAACTCATCTGCACCACTGCTGT
GCCTTGGAATGCTAGTTGGAGT---AATAAATCTCATGATACCATTTGGAATAACATGACCTGGATGCAG
TGGGAAAGAGAAATTGACAATTACACAGACTTAATATACAACTTACTTGAAGAATCGCAAAACCAACAAG
AAAAGAATGAAAAAGAATTATTAGAACTAGATAAATGGGCAAGTTTGTGGAATTGGTTTAACATAACAAA
TTGGCTGTGGTATATAAAAATATTCATAATGATAGTAGGAGGCTTGATAGGTTTAAGAATAATTTTTACT
GTATTTTCCTTAGTAAATAGAGTTAGGCAGGGATACTCACCCTTATCGTTTCAGACCCTCCACCCAGCAG
CGAGGGGACCCGACAGGCCCGAAGAAATCGAAGAAGGAGGTGGAGACAGAAACAGAGACAGATCCACTCT
CTTAGCGCACGGATTCTTAGCGCTGTTCTGGGTCGACCTGCGGAGCCTGTGCCTCTTCCTCTACCACCGA
TTGAGAGACTTACTCTTAATTGTAACGAGGATTGTGGAACTTCTGGGACGCAGGGGTTGGGAACTCCTCA
AGTATTTGTGGAATCTCCTGCAGTATTGGAGTCAGGAACTAAAGAATAGTGCTGTTAGCTTGCTTAATAC
AACAGCTATAGCAGTAGGTGAGGGAACAGATAGGATTTTAGAAGGGTTGCAAAGAGCTGGTAGAGCTATT
CTCCACATACCTACAAGAATAAGACAGGGCTTGGAAAGGGCTTTGCTA
>FJ653577 
ATGAAAGTGACGGGGACCAGGAAGAAT---TATCAGCAC---TTGTGGAGATGGGGCATC----------
-----------ATGCTCCTTGGGATGTTAATGATGAGCTATAGTGCTGCA---GAAGACTTGTGGGTCAC
AGTATATTATGGAGTACCTGTGTGGAAAGAAGCAAACACCACTCTCTTTTGTGCATCAGATGCTAAAGCA
TATGAGACAGAGAAGCATAATGTCTGGGCCACACATGCCTGTGTACCCACAGATCCCAACCCACAAGAAA
TAGTAATGGGAAATGTGACAGAAAATTTTAACATATGGAAAAATAACATGGTAGATCAGATGCATGAGGA
TATAATTAGCTTATGGGACCAAAGCTTAAAGCCATGTGTAAAATTAACACCACTTTGTGTTACTTTAAAT
TGTACTGATAAG----------------------------------------------------------
-----TTGAGTAAGAATAATACTGTGGGAAATGATAATAATAAGGGAAAAATAAAAAACTGCTCTTTCAA
TATTACCACAGGCATAAGAGATAAGGTGCAGAAAGAATATGCACTTTTATATAAACTTGATGTAGTACCA
ATA------AAGGATAGT---------GACAGC---AACAGCAGTTATGGTAACTATAGTAGCTATAGAT
TGATAAACTGTAATACCTCAGTCATTACACAAGCCTGTCCAAAGGTATCTTTTGAGCCAATTCCCATACA
TTATTGTGCCCCAGCTGGTTTTGCGATTCTAAAGTGTAATGATAAGAAGTTCAATGGATCAGGACCATGT
ACAAATGTCAGCACAGTACAATGTACACATGGAATTAGGCCAGTAGTGTCAACTCAATTGCTGCTAAATG
GCAGCCTAGCAGAAGAAGATGTAGTAATTAGATCTGAAAATATCACAAACAATGCTAAAACCATAATAGT
ACAGCTGAAAGAAACTGTAGAAATTAATTGCACAAGACCCAACAACAATACAAGAAAAGGTATACATATA
GGACCAGGGAGAGCATTTTTTGCAACAGGAGATATAATAGGAGATATAAGACAAGCATATTGTAACATTA
GTAGAGCAGAGTGGAATGACACTTTAAAACAGGTAGTGAACAAATTAAGAGAGAAATTT-----------
-------------AAG---AATAAAACAATAGCCTTTAGACCATCCTCAGGAGGGGACATAGAAATTGTG
ACTCACAGTTTTAATTGTGGAGGGGAATTCTTTTACTGTAATACAACACAACTGTTTAATAGTACT---T
GG---------AATATGACTAGTACC------TGGAATGATACC------------TGGAATGGTACTAA
AAGGTCAAATGAAACTGACAATATCACACTCCCATGCAGAATAAAACAAATAGTAAACAGGTGGCAGGAA
GTAGGCAAAGCAATGTATGCCCCTCCCATCAGAGGAAGCATTAGGTGTTCATCAAATATTACAGGGCTAC
TATTAACAAGAGATGGGGGGGTTCATAATACC---------ACTGAGGCAAATAACACTGAGATTTTCAG
ACCTGGAGGAGGAGACATGAGGGACAATTGGAGAAGTGAATTATATAAATATAAAGTAGTGAAGGTTGAA
CCATTAGGAGTAGCACCCACCAAGGCAAGGAGAAGAGTGGTGCAGAGAGAAAAAAGAGCAGTGGGAGCAC
TAGGAGCTATGTTCCTTGGGTTCTTGGGAGCAGCAGGAAGCACTATGGGCGCAGCGTCACTGACGCTGAC
GGTACAAGCCAGACAATTATTGTCTGGTATAGTGCAACAGCAGAACAACCTGCTGAGAGCTATTGAGGCG
CAACAGCATCTGTTGCAACTCACAGTCTGGGGCATCAAACAGCTCCAGGCAAGAGTCCTGGCTGTGGAAA
GATACCTAAGGGATCAACAGCTCCTAGGGATTTGGGGTTGCTCTGGAAAACTCATCTGCACCACTAATGT
GCCTTGGAACTCTAGTTGGAGT---AATAGATCTCTGAATCAGATTTGGGATAACATGACCTGGATGGAG
TGGGAAAGAGAAATTGACAAACATATGGAGGAAATATATAACTTACTTGAAGTATCACAAAACCAGCAAG
AAAAGAATGAACAAGAATTATTAGAATTGGATAAGTGGGCAAGTTTGTGGAATTGGTTTAATATAACAAA
TTGGCTGTGGTATATAAAAATATTCATAATGATAGTAGGAGGCTTGATAGGTTTAAGAATAGTTTTTGCT
GTGCTTTCCATAGTAAATAGAGTTAGGCAGGGATACTCACCCTTGTCGTTTCAGACCCACCTCCCAGCCC
CGAGGGAACCCGACAGGCCCGGAGGAACAGAAGAAGAAGGTGGAGAAAGAGACAGAGACGGGTCCATCAG
ATTGGTGCAAGGATTCTTAGCGCTTGTCTGGGACGACCTGCGGAGCCTGTGCCTCTTCAGCTACCACCGC
TTGAGAGACTTACTCTTGATTGCAACGAGGATTGTGGAACTTCTGGGACGCAGGGGGTGGGAAGCCCTCA
AATATTGTTGGAATCTCCTGCTGTATTGGAGCCAGGAACTAAAGAAGAGTGCTGTTAGCTTGCTTGATAC
CACAGCAATAGCAGTAGCTGAGGGGACAGATAGGATTATAGAAGGATTAAGAACAATTGTTAGAGTTTTT
CTCCACATACCTAGAAGAATAAGACAGGGCTTGGAAAGGGCTTTGCTA
>FJ653572 
ATGAAAGTGAAGGGGACCAGGAAGAAT---TATCAGCAC---TTGTGGAGAGGGGGCATC----------
-----------ATGCTCCTTGGGATGTTAATGATGAGCTATAGTGCTGCA---GAAAACTTGTGGGTCAC
AGTATATTATGGAGTACCTGTGTGGAAAGAAGCAAACACCACTCTCTTTTGTGCATCAGATGCTAAAGCA
TATGAAACAGAGAAGCATAATGTCTGGGCCACACATGCCTGTGTACCCACAGATCCCAACCCACAAGAAG
TAGTAATGGGAAATGTGACAGAAAATTTCAACATATGGAAAAATAACATGGTAGACCAGATGCATGAGGA
TATAATTAGCTTATGGGATCAAAGCTTAAAGCCATGTGTAAAATTAACACCACTTTGTGTTACTTTAAAT
TGCACTGATAAA----------------------------------------------------------
-----TTGAGTAAGAATAATACTGTGGGAAATGATAATAATAAGGGAGAAATAAAAAACTGCTCTTTCAA
TATTACCACGGGCATAAGAGATAAGGTGCAGAAAGAATATGCACTTTTATATAAACTTGATGTAGTACCA
ATA------AAGGATAGT---------GACAGC---AACAGCAGTTATGGTAACTATAGTAGCTATAGAT
TGATAAACTGTAATACCTCAGTCATTACACAAGCCTGTCCAAAGGTATCTTTTGAGCCAATTCCCATACA
TTATTGTGCCCCGGCTGGTTTTGCGATTCTAAAGTGTAATGATAAGATGTTTAATGGATCAGGACCATGT
ACAAATGTCAGCACAGTACAATGTACACATGGAATTAGGCCAGTAGTGTCAACTCAATTGCTGCTAAATG
GCAGTCTAGCAGAAGAAGATGTAGTAATTAGATCTGAAAATATCACAAACAATGCTAAAACCATAATAGT
ACAGCTGAAAGAAACTGTAGAAATTAATTGCACAAGACCCAACAACAATACAAGAAAAGGTATACATATA
GGACCAGGGAGAGCATTTTTTGCAACAGGAGATATAATAGGAGATATAAGACAAGCATATTGTAACATTA
GTAGAGCAGAGTGGAATGACACTTTAAAACAGGTAGTGAACAAATTAAGAGAGAAATTT-----------
-------------AAG---AATAAAACAATAGCCTTTAGACCATCCTCAGGAGGGGACATAGAAATTGTG
ACTCACAGTTTTAATTGTGGAGGGGAATTCTTTTACTGTAATACAACACAACTGTTTAATAGTACT---T
GG---------AATATGGCTAGTACC------TGGACTGATACC------------TGGAATGGTACTAA
AAGGTCAAATGAAACTGACAATATCACACTCCCATGCAGAATAAAACAAATAGTAAACAGGTGGCAGGAA
GTAGGCAAAGCAATGTATGCCCCTCCCATCAGAGGAAGCATTAGATGTTCATCAAATATTACAGGGCTGC
TATTAACAAGAGATGGGGGGATTCATAATAGC---------ACTGGGGCAAATAACACTGAGATTTTCAG
ACCTGGAGGAGGAGACATGAGGGACAATTGGAGAAGTGAATTATATAAATATAAAGTAGTGAAGGTTGAA
CCATTAGGAGTAGCACCCACCAAGGCAAGGAGAAGAGTGGTGCAGAGAGAAAAAAGAGCAGTGGGAGCAC
TAGGAGCTATGTTCCTTGGGTTCTTGGGAGCAGCAGGAAGCACTATGGGCGCAGCGTCACTGACGCTGAC
GGTACAAGCCAGACAATTATTGTCTGGTATAGTGCAACAGCAGAACAACCTGCTGAGAGCTATTGAGGCG
CAACAGCATCTGTTGCAACTCACAGTCTGGGGCATCAAACAGCTCCAGGCAAGAATCCTGGCTGTGGAAA
GATACCTAAGGGATCAACAGCTCCTAGGAATTTGGGGTTGCTCTGGAAAACTCATCTGCACCACTAATGT
GCCTTGGAACTCTAGTTGGAGT---AATAGATCTCTGAGTGAGATTTGGGATAACATGACCTGGATGGAG
TGGGAAAGAGAAATTGACAAAGATCTGCAGGTAATATATAACTTACTTGAAGTATCACAAAACCAGCAAG
AAAAGAATGAACAAGAATTATTAGAATTGGATAAGTGGGCAAGTTTGTGGAATTGGTTTAATATAACAAA
TTGGCTGTGGTATATAAAAATATTCATAATGATAGTAGGAGGCTTGATAGGTTTAAGAATAGTCTTTGCT
GTGCCTTCCATAGTGAATAGAGTTAGGCAGGGATACTCACCGTTGTCGTTTCAGACCCACCTCCCAGCAC
CGAGGGAACCCGACAGGCCCGGAGGAACAGAAGAAGAAGGTGGAGAAAGAGACAGAGACAGGTCCATCAG
ATTGGTGCAAGGATTCTTAGCGCTTATCTGGGACGATCTGCGGAGCCTGTGCCTCTTCAGCTACCACCGC
TTGAGAGACTTACTCTTGATTGCAACGAGGATTGTGGGACTTCTGGGACGCAGGGGGTGGGAAGCCCTCA
AATATTGCTGGAATCTCCTGCTGTATTGGAGCCAGGAACTGAAGAAGAGTGCTGTTAGCTTGCTTAATAC
CACAGCAATAGCAGTAGCTGAGGGTACAGATGGGATTATAGAAGTAGCAAGAACAATTGTTAGAGCTTTT
CTCCACATACCTAGAAGAATAAGACAAGGCTTGGAAAGGGCTTTGCTA
>FJ653580 
ATGAAAGTGACGGGGACCAGGAAGAAT---TATCAGTAC---TTGTGGAGATGGGGCATT----------
-----------ATGCTCCTTGGGATGTTAATGATGAGCTATAGTGCTGCA---GAAAACTTGTGGGTCAC
AGTATATTATGGAGTACCTGTGTGGAAAGAAGCAAACACCACTCTCTTTTGTGCATCAGATGCTAAAGCA
TATGAAACAGAGAAGCATAATGTCTGGGCCACACATGCCTGTGTACCCACAGATCCCAACCCACAAGAAA
TAGTAATGGGAAATGTGACAGAAAATTTTAACATATGGAAAAATAACATGGTAGATCAGATGCATGAGGA
TATAATTAGCTTATGGGATCAAAGCTTAAAGCCATGTGTAAAATTAACACCACTTTGTGTTACCTTAAAT
TGCACTGATAAG----------------------------------------------------------
-----TTGAGTAAGAATAATACTGTGGGAAATGATAATAATAAGGGAGAAATAAAAAACTGCTCTTTCAA
TATTACCACAGGCATAAGAGATAAGGTGCAGAAAGAATATGCACTTTTATATAAACTTGATGTAGTACCA
ATA------AAGGATAGT---------GACAGC---AACAGCAGTTATGGTAACTATAGTAGCTATAGAT
TGATAAATTGTAATACCTCAGTCATTACACAAGCCTGTCCAAAGGTATCTTTTGAGCCAATTCCCATACA
TTATTGTGCCCCGGCTGGTTTTGCGATTCTAAAGTGTAATGATAAGATGTTCAATGGATCAGGACCATGT
ACAAATGTCAGCACAGTACAATGTACACATGGAATTAGGCCAGTAGTGTCAACTCAATTGCTGCTAAATG
GCAGTCTAGCAGAAGAAGAGGTAGTAATTAGATCTGAAAATATCACAAACAATGCTAAAACCATAATAGT
ACAGCTGAAAGAAACTGTAGAAATTAATTGCACAAGACCCAACAACAATACAAGAAAAGGGATACATATA
GGACCAGGGAGAGCATTTTTTGCAACAGGAGATATAATAGGAGATATAAGACAAGCATATTGTAACATTA
GTAGAGCAGAGTGGAATGACACTTTAAAACAGGTAGTGAACAAATTAAGAGAGAAATTT-----------
-------------AAG---AATAAAACAATAGCCTTTAGACCATCCTCAGGAGGGGACATAGAAATTGTG
ACTCACAGTTTTAATTGTGGAGGGGAATTCTTTTACTGTAATACAACACAACTGTTTAATAGTACT---T
GG---------AATATGACTAGTACC------TGGAATGATACC------------TGGAATGGTACTAA
AAGGTCAAATGAAACTGACAATATCACACTCCCATGCAGAATAAAACAAATAGTAAACAGGTGGCAGGAA
GTAGGCAAAGCAATGTATGCCCCTCCCATCAGGGGAAGCATTAGATGTTCATCAAATATTACAGGGCTGC
TATTAACAAGAGATGGGGGGATTCATAATAGC---------ACTGAGGCAAATAACACTGAGATTTTCAG
ACCTGGAGGAGGAGACATGAGGGACAATTGGAGAAGTGAATTATATAAATATAAAGTAGTGAAGGTTGAA
CCATTAGGAGTAGCACCCACCAAGGCAAGGAGAAGAGTGGTGCAGAGAGAAAAAAGAGCAGTGGGAGCAC
TAGGAGCTATGTTCCTTGGGTTCTTGGGAGCAGCAGGAAGCACTATGGGCGCAGCGTCACTGACGCTGAC
GGTACAAGCCAGACAATTATTGTCTGGTATAGTGCAACAGCAGAACAACCTGCTGAGAGCTATTGAGGCG
CAACAGCATCTGTTGCAACTCACAGTCTGGGGCATCAAACAGCTCCAGGCAAGAGTCCTGGCTGTGGAAA
GATACCTAAGGGATCAACAGCTCCTAGGGATTTGGGGTTGCTCTGGAAAACTCATCTGCACCACTAATGT
GCCTTGGAACTCTAGTTGGAGT---AATAGATCTCTGAGTGAGATTTGGGATAACATGACCTGGATGGAG
TGGGAAAGAGAAATTGACAAAGATCTGCAGGTAATATATAACTTACTTGAAGTATCACAAAACCAGCAAG
AAAAGAATGAACAAGAATTATTAGAATTGGATAAGTGGGCAAGTTTGTGGAATTGGTTCAGCATAACAAA
TTGGCTGTGGTATATAAAAATATTCATAATGATAGTAGGAGGCTTGATAGGTTTAAGAATAGTTTTTGCT
GTGCTTTCCATAGTAAATAGAGTTAGGCAGGGATATTCACCATTGTCGTTTCAGACCCACCTCCCAGCAC
CGAGGGGACCCGACAGGCCCGGAGAAACAGAAGAAGAAGGTGGAGAAAGAGACAGAGACAGGTCCATCAG
ATTGGTGCAAGGATTCTTAGCGCTTATCTGGGACGATCTGCGGAGCCTGTGCCTCTTCAGCTACCACCGC
TTGAGAGACTTACTCTTGATTGCAACGAGGATTGTGGGACTTCTGGGACGCAGGGGGTGGGAAGCCCTCA
AATATTGCTGGAATCTCCTGCTGTATTGGAGCCAGGAACTAAAGAAGAGTGCTGTTAGCTTGCTTGATAC
CACAGCAATAGCAGTAGCTGAGGGGACAGATAGGATTATAGAAGGATTAAGAACAGTTGTTAGAGCTTTT
CTCCACATACCTAGAAGAATAAGACAGGGCTTAGAAAGGGCTTTGCTA
>FJ653573 
ATGAAAGTGACGGGGACCAGGAAGAAT---TATCAGCAC---TTGTGGAGATGGGGCATC----------
-----------ATGCTCCTTGGGATGTTGGTGATGAGCTATAGTGCTGCA---GAAAACTTGTGGGTCAC
AGTATATTATGGAGTACCTGTGTGGAAAGAAGCAAACACCACTCTCTTTTGTGCATCAGATGCTAAAGCA
TATGAGACAGAGAAGCATAATGTCTGGGCCACACATGCCTGTGTACCCACAGATCCCAACCCACAAGAAA
TAGTAATGGGAAATGTGACAGAAAATTTTAACATATGGAAAAATAACATGGTAGATCAGATGCATGAGGA
TATAATTAGCTTATGGGATCAAAGCTTAAAGCCATGTGTAAAATTAACCCCACTATGTGTTACTCTAAAT
TGCACTGATAAGTTGAGTACT-------------------------------------------------
-----ACTGGGAATAATACTGTGGAAAAGAATGATACTAATATGGGAGAAATAAAAAACTGCTCTTTCAA
TATTACCACAGGCATAAGAGATAAGGTGCAGAAAGAATATGCTCTTTTATATAAACTTGATGTAGTACCA
ATA------GAGGATAGT---------GGAAAC---AATAGTGAT---AGTAACTATAGTAGCTATAGGT
TGATAAACTGTAATACCTCAGTCATTACACAAGCCTGTCCAAAGGTATCTTTTGAGCCAATTCCCATACA
TTATTGTGCCCCGGCTGGTTTTGCGATTCTAAAGTGTAATGATAAGATGTTCAATGGATCAGGACCATGT
ACAAATGTCAGCACAGTACAATGTACACATGGAATTAGGCCAGTAGTGTCAACTCAATTGCTGCTAAATG
GCAGCCTAGCAGAAGAAGATGTAGTAATTAGATCTGAAAATATCACAAACAATGCTAAAACCATAATAGT
ACAGCTGAAAGAAACTGTAGAAATTAATTGCACAAGACCCAACAACAATACAAGAAAAGGTATACATATA
GGACCAGGGAGAGCATTTTTTGCAACAGGAGATATAATAGGAGATATAAGACAAGCATATTGTAACATTA
GTAGAGCAGAGTGGAATGACACTTTAAAACAGGTAGTGAACAAATTAAGAGAGAAATTT-----------
-------------AAG---AATAAAACAATAGCCTTTAGACCATCCTCAGGAGGGGACATAGAAATTGTG
ACTCACAGTTTTAATTGTGGAGGGGAATTCTTTTACTGTAATACAACACAACTGTTTAATAGTACT---T
GG---------AATATGACTGGTACC------TGGAATGATACC------------TGGAATGGTACTAA
AAGGTCAAATGAAACTGACAATATCACACTCCCATGCAGAATAAAACAAATAGTAAACAGGTGGCAGGAA
GTAGGCAAAGCAATGTATGCCCCTCCCATCAGAGGAAGCATTAGATGTTCATCAAATATTACAGGGCTGC
TATTAACAAGAGATGGGGGGATTCATAATAGC---------ACTGAGGCAAATAACACTGAGATTTTCAG
ACCTGGAGGAGGAGACATGAGGGACAATTGGAGAAGTGAATTATATAAGTATAAAGTAGTGAAAATTGAA
CCATTAGGAGTAGCACCCACCAAGGCAAGGAGAAGAGTGGTGCAGAGAGAAAAAAGAGCAGTGGGAGCAC
TAGGAGCTATGTTCCTTGGGTTCTTGGGAGCAGCAGGAAGCACTATGGGCGCAGCGTCACTGACGCTGAC
GGTACAGGCCAGACAATTGTTGTCTGGTATAGTGCAACAGCAGAACAACCTGCTGAGAGCTATTGAGGCG
CAACAGCATCTGTTGCAACTCACAGTCTGGGGCATCAAACAGCTCCAGGCAAGAGTCCTGGCTGTGGAAA
GATACCTAAGGGATCAACAGCTCCTAGGGATTTGGGGTTGCTCTGGAAAACTCATCTGCACCACTAATGT
GCCTTGGAACTCTAGTTGGAGT---AATAGATCTCTGAGTGAGATTTGGGATAACATGACCTGGATGGAG
TGGGAAAGAGAAATTGACAAAGATCTGCAGGTAATATATAACTTACTTGAAGTATCACAAAACCAGCAAG
AAAAGAATGAACAAGAATTATTAGAATTGGATAAGTGGGCAAGTTTGTGGAATTGGTTCAGCATAACAAA
TTGGCTGTGGTATATAAAAATATTCATAATGATAGTAGGAGGCTTGATAGGTTTAAGAATAGTTTTTGCT
GTGCTTTCCATAGTAAATAGAGTTAGGCAGGGATATTCACCATTGTCGTTTCAGACCCACCTCCCAGCAC
CGAGGGAACCCGACAGGCCCGGAGGAACAGAAGAAGAAGGTGGAGAAAGAGACAGAGACAGGTCCATCAG
ATTGGTGCAAGGATTCTTAGCGCTTATCTGGGACGATCTGCGGAGCCTGTGCCTCTTCAGCTACCACCGC
TTGAGAGACTTACTCTTGATTGCAACGAGGATTGTGGGACTTCTGGGACGCAGGGGGTGGGAAGCCCTCA
AATATTGCTGGAATCTCCTGCTGTATTGGAGCCAGGAACTAAAGAAGAGTGCTGTTAGCTTGCTTGATAC
CACAGCAATAGCAGTAGCTGAGGGGACAGATAGGATTATAGAAGGATTAAGAACAATTGTTAGAGCTTTT
CTCCACATACCTAGAAGAATAAGACAGGGTTTGGAAAGGGCTTTGCTA
>AY835767 
ATGAGAGTGAAGGGGATCAGGAAGAAC---TATCCGCAA---TTGTGGAAATGGGGCACCATGCTTACG-
-----------ATGCTCCTTGGGATGTTAATGATCTGTAGTGCTACAAAA---------AAGTGGGTCAC
AGTCTATTATGGGGTACCTGTGTGGAAAGAAGCAACCACCACTCTATTTTGTGCATCAGATGCTAAAGCA
TATGGCACAGAGGTACATAATATTTGGGCCACACATGCCTGTGTACCCACAGACCCCAACCCACAAGAAG
TAGTATTG---AATGTGACAGAAAATTTTAACATGTGGAAAAATAACATGGTAGAACAGATGCATGAGGA
TATAATCAGTTTATGGGATCAAAGCCTAAAGCCATGTGTAAAATTAACCCCACTCTGTGTTACTTTAAAT
TGCACTGACGTA---------------------------------AGGAATGTTACT-------------
-----AATACCACTAGTAACAGTGGGGAAACAATAGGGAGA---GAAGAAATGACAGACTGCTCTTTCAA
TGTCACCACAACAGTAAAAGATAAGGTGCGGAAAGAACATGCACTTTTTTATAAACTTGATGTAGTACCA
CTA---AAGGAAGCTAAT---------GATACT---ACCAGC---------------------TATAGGT
TGATAAGTTGTAATACCTCAACCACTACACAGGCCTGTCCAAAGGTAACCTTTGAGCCAATTCCCATACA
TTATTGTGCCCCGGCTGGTTTTGCGCTTCTAAAGTGTAACAATAAGACGTTCAATGGAACAGGACCATGC
ACAAATGTCAGCACAGTACAATGTACACATGGAATTAGGCCAGTAGTATCAACTCAACTGCTGTTAAATG
GCAGTCTAGCAGAAGAAGGGGTAATACTTAGATCTGCCAATTTCACGAACAATGCTAAAACCATAATAGT
ACAGCTGAATGAATCTGTAGTAATTAATTGTACAAGACCCCACAAAAAGGTAAGAAAAAGGGTACATATA
GGAGGGGGGAGAACATTTTATGCAACAGGC---ATAGAAGGAGATATAAGAAAAGCATATTGTACCCTTA
GTTTAACAAAATGGAATAACACTTTACAACATATAGTTACAAAATTAAGAGAACAATTT-----------
-------------GGAAAGGAGAAAACAATAATCTTTGATCAATCCTCAGGAGGGGACCCAGAAATTGTA
ACGCACAGTTTTAATTGTGGAGGGGAATTTTTCTACTGTAATACAACAAAACTGTTTAATAGTACT---T
GG---------ATGAATAATGGTACT------TGGACTGGTACT---AAC---------------GAGTC
A------AAT------AGCAACATCACACTCCCATGCAGAATAAAACAATTTATAAACATGTGGCAGGAA
GTAGGAAAAGCAATGTATGCCCCTCCCATCGAAGGACAAATTAGTTGTTTATCAAACATTACAGGGCTGC
TATTAACAAGGGATGGTGGTGGGAACGAGAGC---------AAGAACGGGAGCGGGAGCGAGACCTTCAG
ACCTGGAGGAGGAGATATGAGGGACAATTGGAGAAGTGAATTATATAAATATAAAGTAGTAAAAATTGAA
CCATTAGGAGTAGCACCCACTGAGGCAAAGAGAAGAGTGGTGCAGAGAGAAAAAAGA---GCAGTGGGAA
TAGGAGCTTTGTTCCTTGGGTTCTTGGGAGCAGCAGGAAGCACTATGGGCGCAGCGTCAATGACGCTGAC
GGTACAGGCCAGACAATTATTATCTGGTATAGTGCAACAGCAGAACAATCTGCTGAAGGCTATTGAGGCG
CAACAGCATCTGTTGCAACTCACAGTCTGGGGCATCAAGCAGCTCCAGGCAAGAGTCCTGGCTGTGGAAA
GATACCTAAAGGATCAACAGCTCCTGGGTATTTGGGGTTGCTCTGGAAAACTCATCTGCACCACTGCTGT
GCCTTGGAATGATAGTTGGAGT---AATAGATCTGTGCAGTTCATTTGGAATAACATGACCTGGATGGAT
TGGGAAAGAGAAATTGACAATTACACAGACTTAATATACGACTTACTTGAACAATCGCAAAACCAACAAG
AAAAGAATGAACAAGAATTATTGGAATTAGATAAATGGGCAAGTTTGTGGAATTGGTTTAGCATAACAAA
CTGGCTGTGGTATATAAAATTATTCATAATGATAGTAGGAGGCTTGGTAGGTTTAAGAATAGTTTTTACT
GTACTTTCTATAGTGAATAGAGTTAGGCAGGGATACTCACCATTATCGTTTCAGACCCGCCTCCCAGCCC
CGAGGGGACCCGACAGGCCCGAAGGAACAGAAGAAGAAGGTGGAGAGAGAGACAGAGACAGATCCGGTTC
ATTAGCGAACGGATTGTTAGCACTTATCTGGGTCGACCTGCGGAGCCTGTTCCTCTTCAGCTACCACCGC
TTGAGAGACTTACTCTTGATTGTAACGAGGACTGTGGAACTTCTGGGACGCAGGGGGTGGGAACTCCTCA
AATATTGTTGGAATCTCCTACAGTATTGGAGTCAGGAACTAAAGAATAGTGCTGTTAGCTTGCTCAATGT
CACAGCCATAGCAGTAGCTGAGGGGACAGACAGGGTTATAGAAATATTGCAAAGAGCTTATAGAGCTATT
CTCCATATACCTACAAGAATAAGACAGGGCTTGGAAAGGGCTTTGCTA
>HQ615981 
ATGAGAGTGAAGGGGATCAAGAAGAAT---TGGCAGCAC---TTGTGGAAATGGGGCATG----------
-----------ATGCTCTTTGGGATGTTAATGATCTGTAGGGCTGAAGAC---AAA---TTGTGGGTCAC
AGTCTATTATGGGGTACCTGTGTGGAAAGAAGCAACCACCACTCTATTTTGTGCATCAGATGCTAAAGCA
TATGATACAGAGGTACATAATGTTTGGGCCACACATGCCTGTGTACCCACAGACCCCAGCCCACAAGAAG
TAGTATTGGAAAATGTGACAGAAAATTTTAACATGTGGCAAAATAACATGGTAGATCAAATGCATGAGGA
TATAATCAGTTTATGGGATCAAAGCCTAAAGCCATGTGTAAAATTAACCCCACTCTGTGTTACTTTAAAT
TGCACTGACATTGAGCCCAAG---------AGCACTAACGTTAATACCAATAGAACTGCCTCTAACAGTA
CTACCAATGCTACCAGTATCTTTGGTGAACTGATAGAGAAA---GGGGAAATAAAAAACTGCTCTTTCAA
CATAACCACAAACATAAAAGATAAGGTGCAAAAAGAACGTGCACTTTTTTATACACTTGATGTAGTACCA
ATA---------GATAAA---------AGTAAT---GAAAGC---------------------TATAGGT
TGGTAAGTTGTAACACCTCAGTTATCAAACAGGCCTGTCCAAAAATATCTTTTGAGCCAATTCCCATACA
TTACTGTGCCCCGGCTGGTTTTGCAATTGTAAAGTGTAATGATAAGAAGTTCAATGGAACAGGACCATGT
AAAAATGTTAGCACAGTACAATGCACACATGGAATTAGGCCAGTGGTTTCAACTCAGCTGCTGTTAAATG
GCAGCCTAGCAGAAGAAGAGGTAGTAATTAGATCTAAAAATATGTCAGACAATGCTAAAGTCATAATAGT
ACAGCTGAATGAAACTGTAGAAATTAATTGTACAAGACCTAACAACAACACAAGAAAAAGTATACATATA
GCACCAGGGGGAGCATTCTATGCAACAGGGAGCATAATAGGAGATATAAGACAAGCATATTGTAACATTA
GTGGATCAAAATGGAATAGAACTCTAAAACTGATAGCTGGCAAATTAAGAGAACAATTT-----------
-------------AAC---AATAAAACAATAATCTTTACTCAGTCCTCAGGAGGGGACCCAGAAATTGTA
CTGCATAGTTTTAATTGTGGAGGGGAGTTTTTCTACTGTAATACAACAAAACTGTTTAATAGTACT---T
GG---------AATGAGAATAGTACT------TGGAATGAGACT---CAG---GAGACTAAC---AGGGA
C------AAT------GACACTATCACGCTCCCATGCAGAATAAAACAAATTATAAACATGTGGCAGGAA
GTAGGAAGAGCAATGTATGCCCCTCCCATCAAAGGACTAATTAGGTGTTCATCAAATATCACAGGGCTGC
TACTACTAAGAGATGGTGGA---------------------AATACCAGTAACAATAATGAGACCTTCAG
ACCTGGAGGAGGAGATATGAGGGACAATTGGAGAAGTGAATTATATAAATATAAAGTAGTAAAAGTTGAA
CCATTAGGAATAGCACCCACCAAGGCAAAGAGAAGAGTGGTGCAGAGAGAAAAAAGA---GCAGTGGGTT
TTGGAGCTATGTTCCTTGGGTTCTTGGGAGCAGCAGGAAGCACTATGGGCGCAGCATCACTAACGCTGAC
GGTACAGGCCAGACAATTGTTGTCTGGTATAGTGCAACAGCAAAACAATTTGCTGAGAGCTATTGAGGCG
CAACAACATATGTTGCAACTCACAGTCTGGGGCATCAAGCAGCTCCAGGCGAGAGTCCTGGCTGTGGAAA
GATACCTAAGGGATCAACAGCTCCTAGGGATTTGGGGTTGCTCTGGAAAACTCATCTGCACCACTACTGT
GCCTTGGAATGTTAGTTGGAGT---AATAAAAGTCTAACTCAGATTTGGGAAAACATGACCTGGATGCAG
TGGGAAAGAGAAATTGACAATTACACAGGCATAATATACAACTTACTTGAACAATCGCAAAACCAACAAG
AAAAGAATGAACAAGAATTATTGGAATTGGATAAATGGGCAAGTTTGTGGAATTGGTTTAATATAACAAA
CTGGCTGTGGTACATAAAAATATTCATAATGATAGTAGGAGGCTTGGTAGGTTTAAGAATAGTTTGTACT
GTGTTTTCTATAATAAATAGGGTTAGGCAGGGATACTCACCATTGTCGTTTCAGACCCGCTTCCCAGCTC
AGAGGGGACCAGACAGGCCCGAAGGAATCGAAGGAGAAGGTGGAGAGAGAGACAGAGACAGATCCGGCTG
TTTAGTGGATGGATTGTTGACACTTATCTGGGTCGACCTGAGGAGCCTGTTCCTCTTCAGCTACCACCAC
TTGAGAGACTTACTCTTGATTGCAGCGAGGACTGTGGAACTTCTGGGACGCAGGGGGTGGGAAGCCCTCA
AATATCTGTGGAATCTCCTGCAGTATTGGAGCCAGGAGCTAAAGAATAGTGCTGTTAGTTTGTTTAATGC
TTTAGCAATAGCAGTAGCTGAGGGAACAGATAGGATTATAGAATTCTTACAAAGAGTTTTTAGAGCAATT
CTCCACATACCTAGAAGAATAAGACAGGGCTTAGAAAGAGCTTTGATA
>EU577495 
ATGAGAGCGACGGAGATCAAGAAGAAC---------------TTCTGGAGATGGGGTACG----------
-----------ATGCTCCTTGGGTTATTAATGATCTGTAGTGCTACAGAA---GAAAAATTGTGGGTCAC
AGTCTATTATGGGGTACCTGTATGGAAAGAAGCAACCACCACTCTATTTTGTGCATCAGATGCTAAAGGA
TATGATACAGAAGTACATAATGTTTGGGCCACACATGCCTGTGTACCCACAGACCCCAACCCACAAGAAA
TAAAATTGGAAAATGTGACAGAATATTTTAACATGTGGAAAAATAACATGGTTGAACAGATGCAGGAGGA
TATAATCAGCTTGTGGGATCAGAGCTTAAAGCCATGTGTAAAATTAACCCCACTCTGTGTTACTTTAAAA
TGCAATGAGACTAATACCAAT------------------------------GAGACT-------------
-----ACTGCCAATAATAGTACAGCGGAACAGATAGAGGGAGGAAGAGATATAAAAAACTGCTCTTTCAA
TGTCACA---GGCATAGGAGGTAAGAAGAAGAAAGAATATTCACTTTTTTATAACCTTGATGTAGTAAAA
ATA---------GATGAT---------GATAAT---AACAGC---------------------TACATAT
TGGCAAGTTGTAACACCTCAGTCATTACCCAGGCTTGTCCAAAGGTATCCTTTGAGCCAATTCCCATACA
TTATTGTGCCCCGGCTGGTTTTGCGATTTTAAAGTGTAATGATAAGAAGTTCAATGGAAAAGAAATATGT
AAAAATGTCAGCACAGTACAATGTACTCATGGAATTAGGCCAGTAGTATCAACTCAACTACTGTTAAATG
GCAGTCTAGCAGAAGAAGAGGTAGTAATCAGATCTGAAAATTTCACTGACAATGCTAAAACCATAATAGT
ACAGCTGAACGAAACTGTAGTAATTAATTGTACAAGACCCAACAACAATACAAGAAAAGGTATACATATA
GGACCAGGGGGAGCATTTTATGGAACA---GACATAATAGGAGATATAAGACAAGCACATTGTAACCTTA
GCAGAAAAGAATGGAACAACACTTTAAGTCAGGTAGCTAAAAAATTAAGAGAACAATTT-----------
-------------ATC---AATAAAACAATAGTCTTTAATCATTCCTCAGGAGGAGACCCAGAAATTGTA
ATGCACAGTTTTAATTGTGGAGGGGAATTTTTCTACTGTAATACAACAGAACTGTTTAATAGTACT---T
GG---------TATGGTAATGATACT------------AGGAAT--------------------------
----------------GATACTATCACACTCTCATGCAGAATAAAACAAATAATAAACATGTGGCAGGAA
GTAGGAAAAGCAATGTATGCCCCTCCCATCAAAGGACAAATTAGATGCTCATCAAATATTACAGGGCTAC
TATTAACAAGGGATGGTGGT---------------------AATGACACGGACGGGAAAGAGACCTTCAG
ACCTGTAGGAGGAAATATGAAGGACAATTGGAGAAGTGAATTATATAAATATAAAGTAGTAAGAATTGAA
CCATTAGGGGTAGCACCCACCAAGGCAAAGAGAAGAGTGGTGCAGAGAGAAAAAAGA---GCAGTGGGAT
TCGGAGCTTTGTTCCTTGGGTTCTTGGGAGCAGCAGGAAGCACTATGGGCGCAGCGTCACTAACGCTGAC
GGTACAAGCCAGACAGTTACTGTCTGGTATAGTGCAACAGCAAAACAATCTGCTGAGGGCTATTGAGGCG
CAACAGCATCTGTTGCAACTCACAGTCTGGGGCATTAAGCAGCTCCGGGCAAGAGTCCTGGCTGTGGAAA
GATACCTAAAGGATCAACAGCTCATGGGGCTTTGGGGTTGCTCTGGAAAACTCATCTGCACCACTACTGT
GCCTTGGAATATCAGTTGGAGT---AATAAATCCCTGGATCAGATTTGGGAGAACATGACCTGGATGGAG
TGGGAAAGAGAAATTGACAATTTCACAGGCATAATATACACTTTAATTGAACAATCGCAAAACCAACAAG
AAAAGAATGAACAAGAATTATTAGAATTAGATAAATGGGCAAGTTTGTGGAATTGGTTCGACATAACAAA
CTGGCTGTGGTATATAAAAATATTCATAATGATAGTAGGAGGCTTGGTAGGTTTAAGAATAGTTTTTGCT
ATACTTTCTTTAGTGAATAGAGTTAGGCAGGGATATTCACCATTGTCGTTCCAGACCCACCACCCAGGCC
CGAGGGGACCCGACAGGCCCGGAGGAATCGAAGAAGAAGGTGGAGAGAAAGACAGAGACACATCCAGGCC
ATTAGTGGATGGATTCTTAGCAATCATCTGGGTCGATCTGAGGAGCCTGTGCCTATTCAGCTACCACCGC
TGGAGAGACTTACTATCGATTGTAACGAGGATTGTGGAACTTCTGGGACACAGGGGGTGGGAAATCCTCA
AATATTGGTGGAATCTCCTACAATATTGGATTCAGGAACTAAAGAATAGTGCCATTAGTTTACTCAACGC
CACAGCAATAGCAGTAGCTGAGGGAACTGATAGGATTATAGAAGTATTACAAAGAGTTTTTAGAGCTTTT
CTCCACATACCTAGAAGAATAAGACAGGGCTTTGAAAGGATTTTAATA
>EU577508 
ATGAGAGCGACGGAGATCAAGAAGAAC---------------TTCTGGAGATGGGGTACG----------
-----------ATGCTCCTTGGGTTATTAATGATCTGTAGTGCTACAGAA---GAAAAATTGTGGGTCAC
AGTCTATTATGGGGTACCTGTATGGAAAGAAGCAACCACCACTCTATTTTGTGCATCAGATGCTAAAGGA
TATGATACAGAAGTACATAATGTTTGGGCCACACATGCCTGTGTACCCACAGACCCCAACCCACAAGAAA
TAAAATTGGAAAATGTGACAGAATATTTTAACATGTGGAAAAATAACATGGTTGAACAGATGCAGGAGGA
TATAATCAGCTTGTGGGATCAGAGCTTAAAGCCATGTGTAAAATTAACCCCACTCTGTGTTACTTTAAAA
TGCAATGAGACTAATACCAAT------------------------------GAGACT-------------
-----ACTGCCAATAATAGTACAGCGGAACAGATAGAGGGAGGAAGAGATATAAAAAACTGCTCTTTCAA
TGTCACA---GGCATAGGAGGTAAGAAGAAGAAAGAATATTCACTTTTTTATAACCTTGATGTAGTAAAA
ATA---------GATGAT---------GATAAT---AACAGC---------------------TACATAT
TGGCAAGTTGTAACACCTCAGTCATTACCCAGGCTTGTCCAAAGGTATCCTTTGAGCCAATTCCCATACA
TTATTGTGCCCCGGCTGGTTTTGCGATTTTAAAGTGTAATGATAAGAAGTTCAATGGAAAAGAAATATGT
AAAAATGTCAGCACAGTACAATGTACTCATGGAATTAGGCCAGTAGTATCAACTCAACTACTGTTAAATG
GCAGTCTAGCAGAAGAAGAGGTAGTAATCAGATCTGAAAATTTCACTGACAATGCTAAAACCATAATAGT
ACAGCTGAACGAAACTGTAGTAATTAATTGTACAAGACCCAACAACAATACAAGAAAAGGTATACATATA
GGACCAGGGGGAGCATTTTATGGAACA---GACATAATAGGAGATATAAGACAAGCACATTGTAACCTTA
GCAGAACAGAATGGAACAACACTTTAAGTCAGGTAGCTAAAAAATTAAGAGAACAATTT-----------
-------------ATC---AATAAAACAATAGTCTTTAATCATTCCTCAGGAGGAGACCCAGAAATTGTA
ATGCACAGTTTTAATTGTGGAGGGGAATTTTTCTACTGTAATACAACAGAACTGTTTAATAGTACT---T
GG---------TATGGTAATGATACT------AGGAAT--------------------------------
----------------GATACTATCACACTCTCATGCAGAATAAAACAAATAATAAACATGTGGCAGGAA
GTAGGAAAAGCAATGTATGCCCCTCCCATCAAAGGACAAATTAGATGCTCATCAAATATTACAGGACTAC
TATTAACAAGGGATGGTGGT---------------------AATGACACGGACGGGAAAGAGACCTTCAG
ACCTGTAGGAGGAAATATGAAGGACAATTGGAGAAGTGAATTATATAAATATAAAGTAGTAAGAATTGAA
CCATTAGGGGTAGCACCCACCAAGGCAAAGAGAAGAGTGGTGCAGAGAGAAAAAAGA---GCAGTGGGAT
TCGGAGCTTTGTTCCTTGGGTTCTTGGGAGCAGCAGGAAGCACTATGGGCGCAGCGTCACTAACGCTGAC
GGTACAAGCCAGACAGTTACTGTCTGGTATAGTGCAACAGCAAAACAATCTGCTGAGGGCTATTGAGGCG
CAACAGCATCTGTTGCAACTCACAGTCTGGGGCATTAAGCAGCTCCGGGCAAGAGTCCTGGCTGTGGAAA
GATACCTAAAGGATCAACAGCTCATGGGGCTTTGGGGTTGCTCTGGAAAACTCATCTGCACCACTACTGT
GCCTTGGAATACCAGTTGGAGT---AATAAATCCCTGGATCAGATTTGGGAGAACATGACCTGGATGGAG
TGGGAAAGAGAAATTGATAATTTCACAGGCATAATATACACTTTAATTGAACAATCGCAAAACCAACAAG
AAAAGAATGAACAAGAATTATTAGAATTAGATAAATGGGCAAGTTTGTGGAATTGGTTCGACATAACAAA
CTGGCTGTGGTATATAAAAATATTCATAATGATAGTAGGAGGCTTGGTAGGTTTAAGAATAGTTTTTGCT
ATACTTTCTTTAGTGAATAGAGTTAGGCAGAGATATTCACCATTGTCGTTCCAGACCCACCACCCAGGCC
CGAGGGGACCCGACAGGCCCGGAGGAATCGAAGAAGAAGGTGGAGAGAAAGACAGAGACACATCCAGGCC
ATTAGTGGATGGATTCTTAGCAATCATCTGGGTCGATCTGAGGAGCCTGTGCCTATTCAGCTACCACCGC
TTGAGAGACTTACTATCGATTGTAACGAGGATTGTGGAACTTCTGGGACACAGGGGGTGGGAAATCCTCA
AATATTGGTGGAATCTCCTACAATATTGGATTCAGGAACTAAAGAATAGTGCCATTAGTTTACTCAACGC
CACAGCAATAGCAGTAGCTGAGGGAACTGATAGGATTATAGAAGTATTACAAAGAGTTTTTAGAGCTTTT
CTCCACATACCTAGAAGAATAAGACAGGGCTTTGAAAGGATTTTAATA
>EU577503 
ATGAGAGCGACGGAGATCAAGAAGAAC---------------TTCTGGAGATGGGGTACG----------
-----------ATGCTCCTTGGGTTATTAATGATCTGTAGTGCTACAGAA---GAAAAATTGTGGGTCAC
AGTCTATTATGGGGTACCTGTATGGAAAGAAGCAACCACCACTCTATTTTGTGCATCAGATGCTAAAGGA
TATGATACAGAAGTACATAATGTTTGGGCCACACATGCCTGTGTACCCACAGACCCCAACCCACAAGAAA
TAAAATTGGAAAATGTGACAGAATATTTTAACATGTGGAGAAATAACATGGTTGAACAGATGCAGGAGGA
TATAATCAGCTTGTGGGATCAGAGCTTAAAGCCATGTGTAAAATTAACCCCACTCTGTGTTACTTTAAAA
TGCAATGAGACTAATACCAAT------------------------------GAGACT-------------
-----ACTGCCAATAATAGTACAGCGGAACAGATAGAGGGAGGAAGAGATATAAAAAACTGCTCTTTCAA
TGTCACA---GGCATAGGAGGTAAGAAGAAGAAAGAATATTCACTTTTTTATAACCTTGATGTAGTAAAA
ATA---------GATGAT---------GATAAT---AACAGC---------------------TACATAT
TGGCAAGTTGTAACACCTCAGTCATTACCCAGGCTTGTCCAAAGGTATCCTTTGAGCCAATTCCCATACA
TTATTGTGCCCCGGCTGGTTTTGCGATTTTAAAGTGTAATGATAAGAAGTTCAATGGAAAAGAAATATGT
AAAAATGTCAGCACAGTACAATGTACTCATGGAATTAGGCCAGTAGTATCAACTCAACTACTGTTAAATG
GCAGTCTAGCAGAAGAAGAGGTAGTAATCAGATCTGAAAATTTCACTGACAATGCTAAAACCATAATAGT
ACAGCTGAACGAAACTGTAGTAATTAATTGTACAAGACCCAACAACAATACAAGAAAAGGTATACATATA
GGACCAGGGGGAGCATTTTATGGAACA---GACATAATAGGAGATATAAGACAAGCACATTGTAACCTTA
GCAGAACAGAATGGAACAACACTTTAAGTCAGGTAGCTAAAAAATTAAGAGAACAATTT-----------
-------------ATC---AATAAAACAATAGTCTTTAATCATTCCTCAGGAGGAGACCCAGAAATTGTA
ATGCACAGTTTTAATTGTGGAGGGGAATTTTTCTACTGTAATACAACAGAACTGTTTAATAGTACT---T
GG---------TATGGTAATGATACT------AGGAAT--------------------------------
----------------GATACTATCACACTCCCATGCAGAATAAAACAAATAATAAACATGTGGCAGGAA
GTAGGAAAAGCAATGTATGCCCCTCCCATCAAAGGACAAATTAGATGCTCATCAAATATTACAGGGCTAC
TATTAACAAGGGATGGTGGT---------------------AATGACACGGACGGGAAAGAGACCTTCAG
ACCTGTAGGAGGAAATATGAAGGACAATTGGAGAAGTGAATTATATAAATATAAAGTAGTAAGAATTGAA
CCATTAGGGGTAGCACCCACCAAGGCAAAGAGAAGAGTGGTGCAGAGAGAAAAAAGA---GCAGTGGGAT
TCGGAGCTTTGTTCCTTGGGTTCTTGGGAGCAGCAGGAAGCACTATGGGCGCAGCGTCACTAACGCTGAC
GGTACAAGCCAGACAGTTACTGTCTGGTATAGTGCAACAGCAAAACAATCTGCTGAGGGCTATTGAGGCG
CAACAGCATCTGTTGCAACTCACAGTCTGGGGCATTAAGCAGCTCCGGGCAAGAGTCCTGGCTGTGGAAA
GATACCTAAAGGATCAACAGCTCATGGGGCTTTGGGGTTGCTCTGGAAAACTCATCTGCACCACTACTGT
GCCTTGGAATATCAGTTGGAGT---AATAAATCCCTGGATCAGATTTGGGAGAACATGACCTGGATGGAG
TGGGAAAGAGAAATTGACAATTTCACAGGCATAATATACACTTTAATTGAACAATCGCAAAACCAACAAG
AAAAGAATGAACAAGAATTATTAGAATTAGATAAATGGGCAAGTTTGTGGAATTGGTTCGACATAACAAA
CTGGCTGTGGTATATAAAAATATTCATAATGATAGTAGGAGGCTTGGTAGGTTTAAGAATAGTTTTTGCT
ATACTTTCTTTAGTGAATAGAGTTAGGCAGGGATATTCACCATTGTCGTTCCAGACCCACCACCCAGGCC
CGAGGGGACCCGACAGGCCCGGAGGAATCGAAGAAGAAGGTGGAGAGAAAGACAGAGACACATCCAGGCC
ATTAGTGGATGGATTCTTAGCAATCATCTGGGTCGATCTGAGGAGCCTGTGCCTATTCAGCTACCACCGC
TTGAGAGACTTACTATCGATTGTAACGAGGATTGTGGAACTTCTGGGACACAGGGGGTGGGAAATCCTCA
AATATTGGTGGAATCTCCTACAATATTGGATTCAGGAACTAAAGAATAGTGCCATTAGTTTACTCAACGC
CACAGCAATAGCAGTAGCTGAGGGAACTGATAGGATTATAGAAGTATTACAAAGAGTTTTTAGAGCTTTT
CTCCACATACCTAGAAGAATAAGACAGGGCTTTGAAAGGATTTTAATA
>EU577434 
ATGAAAGTGAAGGGGATCAGGAAGAAT---TATCAGCACTTGTGGTGGAGATGGGGCACC----------
-----------ATGCTCCTTGGGATGTTAATGATCTGTAGTGCTGGAGAA---CAA---TTGTGGGTCAC
AGTCTATTATGGGGTACCTGTGTGGAAAGAAGCAAATACCACTCTATTCTGTGCATCAGATGCTAAAGCA
TATGATACAGAGGCACATAATGTTTGGGCCACACATGCCTGTGTACCCACAGACCCCAACCCACAAGAAA
TTGTAATGGGAAATGTGACAGAAAATTTTAACATGTGGAAAAATAACATGGTAGAACAGATGCATGAGGA
TATAATCAGTTTATGGGATCAAAGTCTAAAGCCATGTGTAAAATTAACCCCACTCTGTGTTACTCTAACT
TGCACTGATGTTAACGGTACC------------ACTGCTAACAAAACCAATGCTGAG-------------
-----AGTACCAAGAATAGTAGCACGGGAATAATAGATAAA---GGAGAAATAAAAAACTGCTCTTTCAA
TGTCACAACTAGCATGAGAGATAAGGTGAAGAAAGCATATGCATTTTTTTATAAACTTGATATAGTACAA
ATA---------GATAATAGAAAGGCTAAGAAT---ACCAGC---------------------TATAAGT
TGCTAAGTTGTAACACCTCAGTCATTACACAGGCCTGTCCAAAGATATCCTTTGAGCCAATTCCCATACA
TTATTGTGCCCCGGCTGGTTTTGCGATTCTAAAGTGTAATGATAAGAAGTTCAATGGAACAGGACCATGT
AAAAATGTCAGCACAGTACAATGTACACATGGAATTAGGCCAGTAGTATCAACTCAACTGCTGTTAAATG
GCAGTCTAGCAGAAGGAGAGGTAATAATTAGATCTGAGAATTTCACAAACAATGCTAAAACCATAATAGT
ACAGCTGAATGAAACTGTATACATTAATTGTACAAGGCCCGGCAACAACACAAGAAGAAGTATACATATG
GGACCAGGGAAAGCATTTTAT---ACAGGAGAAATAATAGGAGATATAAGGAAGGCTCATTGTAACATTA
GTGCAGAAAAATGGAATAATACATTAAAACAGATAGTTGGAAAATTAAGAGAACAATTT-----------
-------------CCG---AATAAAACAATAGACTTTAGGCCCTCCTCAGGAGGGGACCCAGAAATTACA
ATGCACAGTTTTAATTGTGGAGGGAAATTTTTCTACTGTAATTCAACAGAACTGTTTAATAGTACT---T
GG---------AATAATACTAATACT------TGGAATGATACT------------------GGAGAGTC
A------AAT------GAAACTATCATACTTCCATGTAGAATAAAACAATTTATAAACATGTGGCAGGGA
GTAGGAAAAGCAATGTATGCCCCTCCCATCAGAGGAGAAATTAACTGCTCATCACAAATTACAGGGCTGC
TATTAACAAGAGATGGTGGT------AATGAT---------AATACCACTAACATGATTGAGGTCTTCAG
ACCTGGAGGAGGAAATATGAAGGACAATTGGAGAAGTGAATTATCTAAATATAAAGTAGTAAAAATTGAG
CCATTAGGAGTAGCACCCACTAAGGCAAAGAGAAAAGTGGTGCAGAGAAAAAAAAGG---------GAAA
TAGGAGCTGTGTTCCTTGGGTTCTTGGGAGCAGCAGGAAGCACTATGGGCGCAGCGTCAGTGGCGCTGAC
GGTACAGGCCAGACAATTATTGTCTGGTATAGTGCAACAGCAGAACAATCTGCTGAAGGCTATTGAGGCG
CAACAGCATCTGTTGCAACTCACAGTCTGGGGCATCAAGCAGCTCCAGGCAAGAGTCCTGGCTATGGAAA
GATACCTAAAGGATCAACAGCTCCTGGGAATTTGGGGTTGCTCTGAAAAACTCATCTGCACCACTGCTGT
GCCT------------------------------------------------------------------
----------------------------------------------------------------------
-----------------------------AAACTATGGAGTAATATCTGGAGCATT--------------
----------------------------------------------------------------------
----------------------------------------------------------------------
-----------------------------------------GGGCAACATGAC-----------------
----------------------------------------------------------------------
----------------------------------------------------------------------
--CTGTGGTGGGAAGGGATTCAATACAGAGGA--------------------------------------
----------------------------------------------------------------------
------------------------------------------------
>EU577430 
ATGAAAGTGAAGGGGATCAGGAAGAAT---TATCAGCACTTGTGGTGGAGATGGGGCACC----------
-----------ATGCTCCTTGGGATGTTAATGATCTGTAGTGCTGGAGAA---CAA---TTGTGGGTCAC
AGTCTATTATGGGGTACCTGTGTGGAAAGAAGCAAATACCACTCTATTCTGTGCATCAGATGCTAAAGCA
TATGATACAGAGGCACATAATGTTTGGGCCACACATGCCTGTGTACCCACAGACCCCAACCCACAAGAAA
TTGTAATGGGAAATGTGACAGAAAATTTTAACATGTGGAAAAATAACATGGTAGAACAGATGCATGAGGA
TATAATCAGTTTATGGGATCAAAGTCTAAAGCCATGTGTAAAATTAACCCCACTCTGTGTTACTCTAACT
TGCACTGATGTTAACGGTACC------------ACTGCTAACAAAACCAATGCTGAG-------------
-----AGTACCAAGAATAGTAGCACGGGAATAATAGATAAA---GGAGAAATAAAAAACTGCTCTTTCAA
TGTCACAACTAGCATGAGAGATAAGGTGAAGAAAGCATATGCATTTTTTTATAAACTTGATATAGTACAA
ATA---------GATAATAGAAAGGCTAAGAAT---ACCAGC---------------------TATAAGT
TGCTAAGTTGTAACACCTCAGTCATTACACAGGCCTGTCCAAAGATATCCTTTGAGCCAATTCCCATACA
TTATTGTGCCCCGGCTGGTTTTGCGATTCTAAAGTGTAATGATAAGAAGTTCAATGGAACAGGACCATGT
AAAAATGTCAGCACAGTACAATGTACACATGGAATTAGGCCAGTAGTATCAACTCAACTGCTGTTAAATG
GCAGTCTAGCAGAAGGAGAGGTAATAATTAGATCTGAGAATTTCACAAACAATGCTAAAACCATAATAGT
ACAGCTGAATGAAACTGTATACATTAATTGTACAAGGCCCGGCAACAACACAAGAAGAAGTATACATATG
GGACCAGGGAAAGCATTTTAT---ACAGGAGAAATAATAGGAGATATAAGGAAGGCTCATTGTAACATTA
GTGCAGAAAAATGGAATAATACATTAAAACAGATAGTTGAAAAATTAAGAGAACAATTT-----------
-------------CCG---AATAAAACAATAGACTTTAGGCCCTCCTCAGGAGGGGACCCAGAAATTACA
ATGCACAGTTTTAATTGTGGAGGGGAATTTTTCTACTGTAATTCAACAGAACTGTTTAATAGTACT---T
GG---------AATAATACTAATACT------TGGAATGATACT------------------GGAGAGTC
A------AAT------GAAACTATCATACTTCCATGTAGAATAAAACAATTTATAAACATGTGGCAGGGA
GTAGGAAAAGCAATGTATGCCCCTCCCATCAGAGGAGAAATTAACTGCTCATCACAAATTACAGGGCTGC
TATTAACAAGAGATGGTGGT------AATGAT---------AATACCACTAACATGATTGAGGTCTTCAG
ACCTGGAGGAGGAAATATGAAGGACAATTGGAGAAGTGAATTATCTAAATATAAAGTAGTAAAAATTGAG
CCATTAGGAGTAGCACCCACTAAGGCAAAGAGAAGAGTGGTGCAGAGAGAAAAAAGG---------GGAA
TAGGAGCTGTGTTCCTTGGGTTCTTGGGAGCAGCAGGAAGCACTATGGGCGCAGCGTCAGTGGCGCTGAC
GGTACAGGCCAGACAATTATTGTCTGGTATAGTGCAACAGCAGAACAATCTGCTGAAGGCTATTGAGGCG
CAACAGCATCTGTTGCAACTCACAGTCTGGGGCATCAAGCAGCTCCAGGCAAGAGTCCTGGCTATGGAAA
GATACCTAAAGGATCAACAGCTCCTGGGAATTTGGGGTTGCTCTGGAAAACTCATCTGCACCACTGCTGT
GCCTTGGAATACTAGTTGGAGT---AATAAATCTCTGGGAGCAATTTGGGACAACATGACCTGGATGGAG
TGGGAAAGGGAAATTGACAATTACACAGAGGAAATATATAAACTAATTGAACAAGCGCAAAACCAGCAAG
AAAAGAATGAACAAGAATTATTGGAATTAGATCATTGGGCAAGTTTGTGGAGTTGGTTTGACATAACAAA
TTGGCTGTGGTATATAAAAATATTCATAATGATAGTAGGAGGCCTGATAGGTTTAAGAATAGTTTTTACT
GTACTTTCTATAGTGAATAGAGTTAGGCAGGGATACTCACCATTATCGTTTCAGACCCGCCTCCCAGCCC
AGAGGGGACCCGACAGGCCCGAAGGAATCGAAGGAGAAGGTGGAGACAGAGACAGAGACAGATCCGGTCC
ATTAGTGGATGGATTCTTCGCGATTATCTGGGTCGACCTGAGGAGCCTGTGCCTCTTCAGCTACCACCGC
TTGAGAGACTTACTCTTGATTGTAGCGAGGATTGTGGAACTTCTGGGACGCAGGGGGTGGGAACTCCTGA
AGTATTGGTGGAATCTCCTGCAGTATTGGAGCCAGGAACTAAAGAATAGTGCTATTAGCTTGCTCAACAC
CGTAGCCATAGTAGTAGCTGAGGGGACAGATAGGATTTTAGAAGTATTACAAAGGGCTTATAGAGCTATC
CTGCACATACCTACAAGGATAAGACAGGGCTTGGAAAGGGCTTTGCTA
>EU577438 
ATGAAAGTGAAGGGGATCAGGAAGAAT---TATCAGCACTTGTGGTGGAGATGGGGCACC----------
-----------ATGCTCCTTGGGATGTTAATGATCTGTAGTGCTGGAGAA---CAA---TTGTGGGTCAC
AGTCTATTATGGGGTACCTGTGTGGAAAGAAGCAAATACCACTCTATTCTGTGCATCAGATGCTAAAGCA
TATGATACAGAGGCACATAATGTTTGGGCCACACATGCCTGTGTACCCACAGACCCCAACCCACAAGAAA
TTGTAATGGGAAATGTGACAGAAAATTTTAACATGTGGAAAAATAACATGGTAGAACAGATGCATGAGGA
TATAATCAGTTTATGGGATCAAAGTCTAAAGCCATGTGTAAAATTAACCCCACTCTGTGTTACTCTAACT
TGCACTGATGTTAACGGTACC------------ACTGCTAACAAAACCAATGCTGAG-------------
-----AGTACCAAGAATAGTAGCACGGGAATAATAGATAAA---GGAGAAATAAAAAACTGCTCTTTCAA
TGTCACAACTAGCATGAGAGATAAGGTGAAGAAAGCATATGCATTTTTTTATAAACTTGATATAGTACAA
ATA---------GATAATAGAAAGGCTAAGAAT---ACCAGC---------------------TATAAGT
TGCTAAGTTGTAACACCTCAGTCATTACACAGGCCTGTCCAAAGATATCCTTTGAGCCAATTCCCATACA
TTATTGTGCCCCGGCTGGTTTTGCGATTCTAAAGTGTAATGATAAGAAGTTCAATGGAACAGGACCATGT
AAAAATGTCAGCACAGTACAATGTACACATGGAATTAGGCCAGTAGTATCAACTCAACTGCTGTTAAATG
GCAGTCTAGCAGAAGGAGAGGTAATAATTAGATCTGAGAATTTCACAAACAATGCTAAAACCATAATAGT
ACAGCTGAATGAAACTGTATACATTAATTGTACAAGGCCCGGCAACAACACAAGAAGAAGTATACATATG
GGACCAGGGAAAGCATTTTAT---ACAGGAGAAATAATAGGAGATATAAGGAAGGCTCATTGTAACATTA
GTGCAGAAAAATGGAATAATACATTAAAACAGATAGTTGGAAAATTAAGAGAACAATTT-----------
-------------CCG---AATAAAACAATAGACTTTAGGCCCTCCTCAGGAGGGGACCCAGAAATTACA
ATGCACAGTTTTAATTGTGGAGGGGAATTTTTCTACTGTAATTCAACAGAACTGTTTAATAGTACT---T
GG---------AATAATACTAATACT------TGGAATGATACT------------------GGAGAGTC
A------AAT------GAAACTATCATACTTCCATGTAGAATAAAACAATTTATAAACATGTGGCAGGGA
GTAGGAAAAGCAATGTATGCCCCTCCCATCAGAGGAGAAATTAACTGCTCATCACAAATTACAGGGCTGC
TATTAACAAGAGATGGTGGT------AATGAT---------AATACCACTAACATGATTGAGGTCTTCAG
ACCTGGAGGAGGAAATATGAAGGACAATTGGAGAAGTGAATTATCTAAATATAAAGTAGTAAAAATTGAG
CCATTAGGAGTAGCACCCACTAAGGCAAAGAGAAGAGTGGTGCAGAGAGAAAAAAGG---------GGAA
TAGGAGCTGTGTTCCTTGGGTTCTTGGGAGCAGCAGGAAGCACTATGGGCGCAGCGTCAGTGGCGCTGAC
GGTACAGGCCAGACAATTATTGTCTGGTATAGTGCAACAGCAGAACAATCTGCTGAAGGCTATTGAGGCG
CAACAGCATCTGTTGCAACTCACAGTCTGGGGCATCAAGCAGCTCCAGGCAAGAGTCCTGGCTATGGAAA
GATACCTAAAGGATCAACAGCTCCTGGGAATTTGGGGTTGCTCTGGAAAACTCATCTGCACCACTGCTGT
GCCTTGGAATACTAGTTGGAGT---AATAAATCTCTGGGAGCAATTTGGGACAACATGACCTGGATGGAG
TGGGAAAGGGAAATTGACAATTACACAGAGGAAATATATAAACTAATTGAACAAGCGCAAAACCAGCAAG
AAAAGAATGAACAAGAATTATTGGAATTAGATCATTGGGCAAGTTTGTGGAATTGGTTTGACATAACAAA
TTGGCTGTGGTATATAAAAATATCCATAATGATAGTAGGAGGCCTGATAGGTTTAAGAATAGTTTTTACT
GTACTTTCTATAGTGAATAGAGTTAGGCAGGGATACTCACCATTATCGTTTCAGACCCGCCTCCCAGCCC
AGAGGGGACCCGACAGGCCCGAAGGAATCGAAGGAGAAGGTGGAGACAGAGACAGAGACAGATCCGGTCC
ATTAGTGGATGGATTCTTCGCGATTATCTGGGTCGACCTGAGGAGCCTGTGCCTCTTCAGCTACCACCGC
TTGAGAGACTTACTCTTGATTGTAGCGAGGATTGTGGAACTTCTGGGACGCAGGGGGTGGGAACTCCTGA
AGTATTGGTGGAATCTCCTGCAGTATTGGAGCCAGGAACTAAAGAATAGTGCTATTAGCTTGCTCAACAC
CGTAGCCATAGTAGTAGCTGAGGGGACAGATAGGATTTTAGAAGTATTACAAAGGGCTTATAGAGCTATC
CTGCACATACCTACAAGGATAAGACAGGGCTTGGAAAGGGCTTTGCTA
>EU577426 
ATGAAAGTGAAGGGGATCAGGAAGAAT---TATCAGCACTTGTGGTGGAGATGGGGCACC----------
-----------ATGCTCCTTGGGATGTTAATGATCTGTAGTGCTGGAGAA---CAA---TTGTGGGTCAC
AGTCTATTATGGGGTACCTGTGTGGAAAGAAGCAAATACCACTCTATTCTGTGCATCAGATGCTAAAGCA
TATGATACAGAGGCACATAATGTTTGGGCCACACATGCCTGTGTACCCACAGACCCCAACCCACAAGAAA
TTGTAATGGGAAATGTGACAGAAAATTTTAACATGTGGAAAAATAACATGGTAGAACAGATGCATGAGGA
TATAATCAGTTTATGGGATCAAAGTCTAAAGCCATGTGTAAAATTAACCCCACTCTGTGTTACTCTAACT
TGCACTGATGTTAACGGTACC------------ACTGCTAACAAAACCAATGCTGAG-------------
-----AGTACCAAGAATAGTAGCACGGGAATAATAGATAAA---GGAGAAATAAAAAACTGCTCTTTCAA
TGTCACAACTAGCATGAGAGATAAGGTGAAGAAAGCATATGCATTTTTTTATAAACTTGATATAGTACAA
ATA---------GATAATAGAAAGGCTAAGAAT---ACCAGC---------------------TATAAGT
TGCTAAGTTGTAACACCTCAGTCATTACACAGGCCTGTCCAAAGATATCCTTTGAGCCAATTCCCATACA
TTATTGTGCCCCGGCTGGTTTTGCGATTCTAAAGTGTAATGATAAGAAGTTCAATGGAACAGGACCATGT
AAAAATGTCAGCACAGTACAATGTACACATGGGATTAGGCCAGTAGTATCAACTCAACTGCTGTTAAATG
GCAGTCTAGCAGAAGGAGAGGTAATAATTAGATCTGAGAATTTCACAAACAATGCTAAAACCATAATAGT
ACAGCTGAATGAAACTGTATACATTAATTGTACAAGGCCCGGCAACAACACAAGAAGAAGTATACATATG
GGACCAGGGAAAGCATTTTAT---ACAGGAGAAATAATAGGAGATATAAGGAAGGCTCATTGTAACATTA
GTGCAGAAAAATGGAATAATACATTAAAACAGATAGTTGGAAAATTAAGAGAACAATTT-----------
-------------CCG---AATAAAACAATAGACTTTAGGCCCTCCTCAGGAGGGGACCCAGAAATTACA
ATGCACAGTTTTAATTGTGGAGGGGAATTTTTCTACTGTAATTCAACAGAACTGTTTAATAGTACT---T
GG---------AATAATACTAATACT------TGGAATGATACT------------------GGAGAGTC
A------AAT------GAAACTATCATACTTCCATGTAGAATAAAACAATTTATAAACATGTGGCAGGGA
GTAGGAAAAGCAATGTATGCCCCTCCCATCAGAGGAGAAATTAACTGCTCATCACAAATTACAGGGCTGC
TATTAACAAGAGATGGTGGT------AATGAT---------AATACCACTAACATGATTGAGGTCTTCAG
ACCTGGAGGAGGAAATATGAAGGACAATTGGAGAAGTGAATTATCTAAATATAAAGTAGTAAAAATTGAG
CCATTAGGAGTAGCACCCACTAAGGCAAAGAGAAGAGTGGTGCAGAGAGAAAAAAGG---------GGAA
TAGGAGCTGTGTTCCTTGGGTTCTTGGGAGCAGCAGGAAGCACTATGGGCGCAGCGTCAGTGGCGCTGAC
GGTACAGGCCAGACAATTATTGTCTGGTATAGTGCAACAGCAGAACAATCTGCTGAAGGCTATTGAGGCG
CAACAGCATCTGTTGCAACTCACAGTCTGGGGCATCAAGCAGCTCCAGGCAAGAGTCCTGGCTATGGAAA
GATACCTAAAGGATCAACAGCTCCTGGGAATTTGGGGTTGCTCTGGAAAACTCATCTGCACCACTGCTGT
GCCTTGGAATACTAGTTGGAGT---AATAAATCTCTGGGAGCAATTTGGGACAACATGACCTGGATGGAG
TGGGAAAGGGAAATTGACAATTACACAGAGGAAATATATAAACTAATTGAACAAGCGCAAAACCAGCAAG
AAAAGAATGAACAAGAATTATTGGAATTAGATCATTGGGCAAGTTTGTGGAATTGGTTTGACATAACAAA
TTGGCTGTGGTATATAAAAATATTCATAATGATAGTAGGAGGCCTGATAGGTTTAAGAATAGTTTTTACT
GTACTTTCTATAGTGAATAGAGTTAGGCAGGGATACTCACCATTATCGTTTCAGACCCGCCTCCCAGCCC
AGAGGGGACCCGACAGGCCCGAAGGAATCGAAGGAGAAGGTGGAGACAGAGACAGAGACAGATCCGGTCC
ATTAGTGGATGGATTCTTCGCGATTATCTGGGTCGACCTGAGGAGCCTGTGCCTCTTCAGCTACCACCGC
TTGAGAGACTTACTCTTGATTGTAGCGAGGATTGTGGAACTTCTGGGACGCAGGGGGTGGGAACTCCTGA
AGTATTGGTGGAATCTCCTGCAGTATTGGAGCCAGGAACTAAAGAATAGTGCTATTAGCTTGCTCAACAC
CGTAGCCATAGTAGTAGCTGAGGGGACAGATAGGATTTTAGAAGTATTACAAAGGGCTTATAGAGCTATC
CTGCACATACCTACAAGGATAAGACAGGGCTTGGAAAGGGCTTTGCTA
>EU577753 
ATGAAAGTGAAGGGGATCAGGAAGAAT---TGTCAGCAC---TTGTGGACATGGGGCACC----------
-----------ATGTTCCTTGGGATGTTAATGATCTGTAGTGCTGCAGAA---CAA---TTGTGGGTTAC
AATCTATTATGGGGTACCTGTGTGGAAAGAAGCAACCACCACTCTATTTTGTGCATCAGATGCTAAAGGA
TATAGTACAGAGGTACATAATGTTTGGGCTACACATGCCTGTGTACCCACAGACCCCAACCCACAAGAAG
TAGTATTGGAAAATGTGACAGAAAATTTTAACATGTGGAAAAATAACATGGTAGAACAGATGCATGAGGA
TATAATCAGTTTATGGGATCAAAGCCTAAAGCCATGTGTAAAATTAACACCTCTCTGTGTTACTTTAAAT
TGCACTAATTATGAGGGGAAT------------------------GGGAACTATACT-------------
-----ACAGTCCAGAATAATACGATA------------------GGAGAAATAAAAAACTGCTCTTTCAA
TGTCAGCTCAGGCATAAGAGATAAGGTAAAGAAAGAATATGCACTTTTTTATAGCCTTGATATAGTACCA
ATA---------GATAAT---------GATGATAATACTAGC---------------------TATAGGT
TGATAAGTTGTAATACCTCAGTCATTACACAGGCCTGTCCAAAAGTATCCTTTGAGCCAATTCCCATACA
TTATTGTACCCCGGCTGGTTTTGCGATTCTAAAGTGTAATGATAAAAGGTTCAATGGAACAGGACCATGC
ACAAATGTCAGCACAGTACAATGTACACATGGAATTAAGCCAGTAGTGTCCACTCAACTGCTGTTAAATG
GCAGTCTAGCAGAAGAA---GTAATAATTAGATCAGAAAATTTCACGGACAATGCTAAAACCATAATAGT
GCAGTTAAATGAATCTGTAGTAATTAATTGTACAAGACCCAACAACAACACAAGAAAAGGTATACACATA
GGACCAGGGAGGGCATTCTTTGCAACAGGAGACATAATAGGAGATATAAGACAAGCAAATTGTACCATTA
GTAAATCACAATGGAATAAAACCTTAGGGCAGGTAGTTATAAAATTAAAAGAACAATTT-----------
-------------GGG---AATAAAACAATAGTCTTTAATCGTTCCTCAGGAGGGGACCCAGAAATTGTA
ATGCATAGTTTTAATTGTGGAGGGGAATTTTTCTACTGTAATACAACACAACTGTTTAATAGTACT---T
GG---------TATTACAATGGTACC------TGGAATAATACT---GAA---------------GAGTC
A------AAT------GAAACTATCACACTCCCATGCAGAATAAAACAAATTATAAACATGTGGCAGGAA
GTAGGAAGAGCAATGTATGCCCCTCCCATCAGAGGAATAATTAGATGTTCATCAAATATAACAGGGCTGC
TATTAACAAGAGATGGTACTCCTACTAATAGC---------ACAGAAAGCAATGACACAGAAATCTTCAG
ACCGGGAGGAGGAAATATGAGAGACAATTGGAGAAGTGAATTATATAAATATAAAGTAGTACAAATTGAA
CCAATAGGACTAGCACCCACAAAGGCAAAGAGAAGAGTGGTGCAGAGAGAAAAAAGAGCAGTGGGAACAA
TAGGAGCTATGTTCCTTGGGTTCTTGGGAACAGCAGGAAGCACTATGGGCGCAGCGTCAATAACGCTGAC
GGTACAGGCCAGACAATTATTGTCTGGTATAGTGCAACAGCAGAACAATCTGCTGAAGGCTATTGAGGCG
CAACAACATCTGTTGCAACTCACAGTCTGGGGCATCAAACAGCTCCAGGCAAGAGTCCTGGCTGTGGAAA
GATACCTAGGGGATCAACAGCTCCTAGGGATTTGGGGTTGCTCTGGAAAACTCATCTGCACCACTGCTGT
GCCTTGGAATACTAGTTGGAGT---AATAAGTCTCTGGATACTATTTGGGATAACATGACCTGGATGGAG
TGGGAAAGAGAAATTGACAATTACACAAGTCTAATATACAACTTACTTGAAGTCTCGCAAAACCAACAGG
AAAAGAATGAACAAGAATTATTGGAATTGGACAAGTGGGCAGATTTGTGGAATTGGTTTAGCATATCAAA
CTGGCTGTGGTATATAAAAATATTCATAATGATAGTAGCAGGCTTGATAGGTTTAAGAATAGTTTTTGCT
GTGCTTTCTATAGTAAATAGAGTTAGGCAGGGATACTCACCATTATCGTTTCAGACCCTCCTCCCAGCAC
CGAGGGGACTCGACAGGCCCGAAGGAATAGAAGGAGAAGGTGGAGAGAACGACAGAAATACATCCAGTCG
CTTAGTGGACGGATTCTTAGCGATTATCTGGGACGACCTGCGGAGCCTGTGCCTCTTCAGCTACCACCGC
TTGAGAGACTTACTCTTGGCCCTAGCGAGGATTGTGGAACTTCTGGGACGCAGGGGGTGGGAACTCCTCA
AATATTGGTGGAATCTCCTACAGTATTGGAGTCAGGAACTAAAGAATAGTGCTGTTAGCTTGCTCAACGC
CACAGCTATAGCAGTAGCTGAGGGGACAGATAGGATTATAATAGGAGTACAGAGATTTTGTAGGGGTATT
CTCCACATACCTAGAAGAATAAGACAAGGCTTGGAAAGGGCTTTATTA
>EU577741 
ATGAAAGTGAAGGGGATCAGGAAGAAT---TGTCAGCAC---TTGTGGACATGGGGCACC----------
-----------ATGCTCCTTGGGATGTTAATGATCTGTAGTGCTGCAGAA---CAA---TTGTGGGTTAC
AATCTATTATGGGGTACCTGTGTGGAAAGAAGCAACCACCACTCTATTTTGTGCATCAGATGCTAAAGGA
TATAGTACAGAGGTACATAATGTTTGGGCTACACATGCCTGTGTACCCACAGACCCCAACCCACAAGAAG
TAGTATTGGAAAATGTGACAGAAAATTTTAACATGTGGAAAAATAACATGGTAGAACAGATGCATGAGGA
TATAATCAGTTTATGGGATCAAAGCCTAAAGCCATGTGTAAAATTAACACCTCTCTGTGTTACTTTAAAT
TGCACTAATTATGAGGGGAAT------------------------GGGAACTATACT-------------
-----ACAGTCCAGAATAATACGATA------------------GGAGAAATAAAAAACTGCTCTTTCAA
TGTCAGCTCAGGCATAAGAGATAAGGTAAAGAAAGAATATGCACTTTTTTATAGCCTTGATATAGTACCA
ATA---------GATAAT---------GATGATAATACTAGC---------------------TATAGGT
TGATAAGTTGTAATACCTCAGTCATTACACAGGCCTGTCCAAAAGTATCCTTTGAGCCAATTCCCATACA
TTATTGTACCCCGGCTGGTTTTGCGATTCTAAAGTGTAATGATAAAAGGTTCAATGGAACAGGACCATGC
ACAAATGTCAGCACAGTACAATGTACCCATGGAATTAAGCCAGTAGTGTCCACTCAACTGCTGTTAAATG
GCAGTCTAGCAGAAGAA---GTAATAATTAGATCAGAAAATTTCACGGACAATGCTAAAGCCATAATAGT
GCAGTTAAATGAATCTGTAGTAATTAATTGTACAAGACCCAACAACAACACAAGAAAAGGTATACACATA
GGACCAGGGAGGGCATTCTTTGCAACAGGAGACATAATAGGAGATATAAGACAAGCAAATTGTACCATTA
GTAAATCACAATGGAATAAAACCTTAGGGCAGGTAGTTATAAAATTAAAAGAACAATTT-----------
-------------GGG---AATAAAACAATAGTCTTTAATCGTTCCTCAGGAGGGGACCCAGAAATTGTA
ATGCATAGTTTTAATTGTGGAGGGGAATTTTTCTACTGTAATACAACACAACTGTTTAATAGTACT---T
GG---------TATTACAATGGTACC------TGGAATAATACT---GAA---------------GAGTC
A------AAT------GAAACTATCACACTCCCATGCAGAATAAAACAAATTATAAACATGTGGCAGGAA
GTAGGAAGAGCAATGTATGCCCCTCCCATCAGAGGAATAATTAGATGTTCATCAAATATAACAGGGCTGC
TATTAACAAGAGATGGTACTCCTACTAATAGC---------ACAGAAAGCAATGACACAGAAATCTTCAG
ACCGGGAGGAGGAAATATGAGAGACAATTGGAGAAGTGAATTATATAAATATAAAGTAGTACAAATTGAA
CCAATAGGACTAGCACCCACAAAGGCAAAGAGAAGAGTGGTGCAGAGAGAAAAAAGAGCAGTGGGAACAA
TAGGAGCTATGTTCCTTGGGTTCTTGGGAACAGCAGGAAGCACTATGGGCGCAGCGTCAATAACGCTGAC
GGTACAGGCCAGACAATTATTGTCTGGTATAGTGCAACAGCAGAACAATCTGCTGAAGGCTATTGAGGCG
CAACAACATCTGTTGCAACTCACAGTCTGGGGCATCAAACAGCTCCAGGCAAGAGTCCTGGCTGTGGAAA
GATACCTAGGGGATCAACAGCTCCTAGGGATTTGGGGTTGCTCTGGAAAACTCATCTGCACCACTGCTGT
GCCTTGGAATACTAGTTGGAGT---AATAAGTCTCTGGATACTATTTGGGATAACATGACCTGGATGGAG
TGGGAAAGAGAAATTGACAATTACACAAGTCTAATATACAACTTACTTGAAGTCTCGCAAAACCAACAGG
AAAAGAATGAACAAGAATTATTGGAATTGGACAAGTGGGCAGATTTGTGGAATTGGTTTAGCATATCAAA
CTGGCTGTGGTATATAAAAATATTCATAATGATAGTAGCAGGCTTGATAGGTTTAAGAATAGTTTTTGCT
GTGCTTTCTATAGTAAATAGAGTTAGGCAGGGATACTCACCATTATCGTTTCAGACCCTCCTCCCAGCAC
CGAGGGGACTCGACAGGCCCGAAGGAATAGAAGGAGAAGGTGGAGAGAACGACAGAAATACATCCATTCG
CTTAGTGGACGGATTCTTAGCGATTATCTGGGACGACCTGCGGAGCCTGTGCCTCTTCAGCTACCACCGC
TTGAGAGACTTACTCTTGGCCCTAGCGAGGATTGTGGAACTTCTGGGACGCAGGGGGTGGGAACTCCTCA
AATATTGGTGGAATCTCCTACAGTATTGGAGTCAGGAACTAAAGAATAGTGCTGTTAGCTTGCTCAACGC
CACAGCTATAGCAGTAGCTGAGGGGACAGATAGGATTATAATAGGAGTACAGAGATTTTGTAGGGGTATT
CTCCACATACCTAGAAGAATAAGACAAGGCTTGGAAAGGGCTTTATTA
>EU577747 
ATGAAAGTGAAGGGGATCAGGAAGAAT---TGTCAGCAC---TTGTGGACATGGGGCACC----------
-----------ATGCTCCTTGGGATGTTAATGATCTGTAGTGCTGCAGAA---CAA---TTGTGGGTTAC
AATCTATTATGGGGTACCTGTGTGGAAAGAAGCAACCACCACTCTATTTTGTGCATCAGATGCTAAAGGA
TATAGTACAGAGGTACATAATGTTTGGGCTACACATGCCTGTGTACCCACAGACCCCAACCCACAAGAAG
TAGTATTGGAAAATGTGACAGAAAATTTTAACATGTGGAAAAATAACATGGTAGAACAGATGCATGAGGA
TATAATCAGTTTATGGGATCAAAGCCTAAAGCCATGTGTAAAATTAACACCTCTCTGTGTTACTTTAAAT
TGCACTAATTATGAGGGGAAT------------------------GGGAACTATACT-------------
-----ACAGTCCAGAATAATACGATA------------------GGAGAAATAAAAAACTGCTCTTTCAA
TGTCAGCTCAGGCATAAGAGATAAGGTAAAGAAAGAATATGCACTTTTTTATAGCCTTGATATAGTACCA
ATA---------GATAAT---------GATGATAATACTAGC---------------------TATAGGT
TGATAAGTTGTAATACCTCAGTCATTACACAGGCCTGTCCAAAAGTATCCTTTGAGCCAATTCCCATACA
TTATTGTACCCCGGCTGGTTTTGCGATTCTAAAGTGTAATGATAAAAGGTTCAATGGAACAGGACCATGC
ACAAATGTCAGCACAGTACAATGTACACATGGAATTAAGCCAGTAGTGTCCACTCAACTGCTGTTAAATG
GCAGTCTAGCAGAAGAA---GTAATAATTAGATCAGAAAATTTCACGGACAATGCTAAAACCATAATAGT
GCAGTTAAATGAATCTGTAGTAATTAATTGTACAAGACCCAACAACAACACAAGAAAAGGTATACACATA
GGACCAGGGAGGGCATTCTTTGCAACAGGAGACATAATAGGAGATATAAGACAAGCAAATTGTACCATTA
GTAAATCACAATGGAATAAAACCTTAGGGCAGGTAGTTATAAAATTAAAAGAACAATTT-----------
-------------GGG---AATAAAACAATAGTCTTTAATCGTTCCTCAGGAGGGGACCCAGAAATTGTA
ATGCATAGTTTTAATTGTGGAGGGGAATTTTTCTACTGTAATACAACACAACTGTTTAATAGTACT---T
GG---------TATTACAATGGTACC------TGGAATAATACT---GAA---------------GAGTC
A------AAT------GAAACTATCACACTCCCATGCAGAATAAAACAAATTATAAACATGTGGCAGGAA
GTAGGAAGAGCAATGTATGCCCCTCCCATCAGAGGAATAATTAGATGTTCATCAAATATAACAGGGCTGC
TATTAACAAGAGATGGTACTCCTACTAATAGC---------ACAGAAAGCAATGACACAGAAATCTTCAG
ACCGGGAGGAGGAAATATGAGAGACAATTGGAGAAGTGAATTATATAAATATAAAGTAGTACAAATTGAA
CCAATAGGACTAGCACCCACAAAGGCAAAGAGAAGAGTGGTGCAGAGAGAAAAAAGAGCAGTGGGAACAA
TAGGAGCTATGTTCCTTGGGTTCTTGGGAACAGCAGGAAGCACTATGGGCGCAGCGTCAATAACGCTGAC
GGTACAGGCCAGACAATTATTGTCTGGTATAGTGCAACAGCAGAACAATCTGCTGAAGGCTATTGAGGCG
CAACAACATCTGTTGCAACTCACAGTCTGGGGCATCAAACAGCTCCAGGCAAGAGTCCTGGCTGTGGAAA
GATACCTAGGGGATCAACAGCTCCTAGGGATTTGGGGTTGCTCTGGAAAACTCATCTGCACCACTGCTGT
GCCTTGGAATACTAGTTGGAGT---AATAAGTCTCTGGATACTATTTGGGATAACATGACCTGGATGGAG
TGGGAAAGAGAAATTGACAATTACACAAGTCTAATATACAACTTACTTGAAGTCTCGCAAAACCAACAGG
AAAAGAATGAACAAGAATTATTGGAATTGGACAAGTGGGCAAATTTGTGGAATTGGTTTAGCATATCAAA
CTGGCTGTGGTATATAAAAATATTCATAATGATAGTAGCAGGCTTGATAGGTTTAAGAATAGTTTTTGCT
GTGCTTTCTATAGTAAATAGAGTTAGGCAGGGATACTCACCATTATCGTTTCAGACCCTCCTCCCAGCAC
CGAGGGGACTCGACAGGCCCGAAGGAATAGAAGGAGAAGGTGGAGAGAACGACAGAAATACATCCATTCG
CTTAGTGGACGGATTCTTAGCGATTATCTGGGACGACCTGCGGAGCCTGTGCCTCTTCAGCTACCACCGC
TTGAGAGACTTACTCTTGGCCCTAGCGAGGATTGTGGAACTTCTGGGACGCAGGGGGTGGGAACTCCTCA
AATATTGGTGGAATCTCCTACAGTATTGGAGTCAGGAACTAAAGAATAGTGCTGTTAGCTTGCTCAACGC
CACAGCTATAGCAGTAGCTGAGGGGACAGATAGGATTATAATAGGAGTACAGAGATTTTGTAGGGGTATT
CTCCACATACCTAGAAGAATAAGACAAGGCTTGGAAAGGGCTTTATTA
>EU577760 
ATGAAAGTGAAGGGGATCAGGAAGAAT---TGTCAGCAC---TTGTGGACATGGGGCACC----------
-----------ATGCTCCTTGGGATGTTAATGATCTGTAGTGCTGCAGAA---CAA---TTGTGGGTTAC
AATCTATTATGGGGTACCTGTGTGGAAAGAAGCAACCACCACTCTATTTTGTGCATCAGATGCTAAAGGA
TATAGTACAGAGGTACATAATGTTTGGGCTACACATGCCTGTGTACCCACAGACCCCAACCCACAAGAAG
TAGTATTGGAAAATGTGACAGAAAATTTTAACATGTGGAAAAATAACATGGTAGAACAGATGCATGAGGA
TATAATCAGTTTATGGGATCAAAGCCTAAAGCCATGTGTAAAATTAACACCTCTCTGTGTTACTTTAAAT
TGCACTAATTATGAGGGGAAT------------------------GGGAACTATACT-------------
-----ACAGTCCAGAATAATACGATA------------------GGAGAAATAAAAAACTGCTCTTTCAA
TGTCAGCTCAGGCATAAGAGATAAGGTAAAGAAAGAATATGCACTTTTTTATAGCCTTGATATAGTACCA
ATA---------GATAAT---------GATGATAATACTAGC---------------------TATAGGT
TGATAAGTTGTAATACCTCAGTCATTACACAGGCCTGTCCAAAAGTATCCTTTGAGCCAATTCCCATACA
TTATTGTACCCCGGCTGGTTTTGCGATTCTAAAGTGTAATGATAAAAGGTTCAATGGAACAGGACCATGC
ACAAATGTCAGCACAGTACAATGTACACATGGAATTAAGCCAGTAGTGTCCACTCAACTGCTGTTAAATG
GCAGTCTAGCAGAAGAA---GTAATAATTAGATCAGAAAATTTCACGGACAATGCTAAAACCATAATAGT
GCAGTTAAATGAATCTGTAGTAATTAATTGTACAAGACCCAACAACAACACAAGAAAAGGTATACACATA
GGACCAGGGAGGGCATTCTTTGCAACAGGAGACATAATAGGAGATATAAGACAAGCAAATTGTACCATTA
GTAAATCACAATGGAATAAAACCTTAGGGCAGGTAGTTATAAAATTAAAAGAACAATTT-----------
-------------GGG---AATAAAACAATAGTCTTTAATCGTTCCTCAGGAGGGGACCCAGAAATTGTA
ATGCATAGTTTTAATTGTGGAGGGGAATTTTTCTACTGTAATACAACACAACTGTTTAATAGTACT---T
GG---------TATTACAATGGTACC------TGGAATAATACT---GAA---------------GAGTC
A------AAT------GAAACTATCACACTCCCATGCAGAATAAAACAAATTATAAACATGTGGCAGGAA
GTAGGAAGAGCAATGTATGCCCCTCCCATCAGAGGAATAATTAGATGTTCATCAAATATAACAGGGCTGC
TATTAACAAGAGATGGTACTCCTACTAATAGC---------ACAGAAAGCAATGACACAGAAATCTTCAG
ACCGGGAGGAGGAAATATGAGAGACAATTGGAGAAGTGAATTATATAAATATAAAGTAGTACAAATTGAA
CCAATAGGACTAGCACCCACAAAGGCAAAGAGAAGAGTGGTGCAGAGAGAAAAAAGAGCAGTGGGAACAA
TAGGAGCTATGTTCCTTGGGTTCTTGGGAACAGCAGGAAGCACTATGGGCGCAGCGTCAATAACGCTGAC
GGTACAGGCCAGACAATTATTGTCTGGTATAGTGCAACAGCAGAACAATCTGCTGAAGGCTATTGAGGCG
CAACAACATCTGTTGCAACTCACAGTCTGGGGCATCAAACAGCTCCAGGCAAGAGTCCTGGCTGTGGAAA
GATACCTAGGGGATCAACAGCTCCTAGGGATTTGGGGTTGCTCTGGAAAACTCATCTGCACCACTGCTGT
GCCTTGGAATACTAGTTGGAGT---AATAAGTCTCTGGATACTATTTGGGATAACATGACCTGGATGGAG
TGGGAAAGAGAAATTGACAATTACACAAGTCTAATATACAACTTACTTGAAGTCTCGCAAAACCAACAGG
AAAAGAATGAACAAGAATTATTGGAATTGGACAAGTGGGCAGATTTGTGGAATTGGTTTAGCATATCAAA
CTGGCTGTGGTATATAAAAATATTCATAATGATAGTAGCAGGCTTGATAGGTTTAAGAATAGTTTTTGCT
GTGCTTTCTATAGTAAATAGAGTTAGGCAGGGATACTCACCATTATCGTTTCAGACCCTCCTCCCAGCAC
CGAGGGGACTCGACAGGCCCGAAGGAATAGAAGGAGAAGGTGGAGAGAACGACAGAAATACATCCATTCG
CTTAGTGGACGGATTCTTAGCGATTATCTGGGACGACCTGCGGAGCCTGTGCCTCTTCAGCTACCACCGC
TTGAGAGACTTACTCTTGGCCCTAGCGAGGATTGTGGAACTTCTGGGACGCAGGGGGTGGGAACTCCTCA
AATATTGGTGGAATCTCCTACAGTATTGGAGTCAGGAACTAAAGAATAGTGCTGTTAGCTTGCTCAACGC
CACAGCTATAGCAGTAGCTGAGGGGACAGATAGGATTATAATAGGAGTACAGAGATTTTGTAGGGGTATT
CTCCACATACCTAGAAGAATAAGACAAGGCTTGGAAAGGGCTTTATTA
>EU577742 
ATGAAAGTGAAGGGGATCAGGAAGAAT---TGTCAGCAC---TTGTGGACATGGGGCACC----------
-----------ATGCTCCTTGGGATGTTAATGATCTGTAGTGCTGCAGAA---CAA---TTGTGGGTTAC
AATCTATTATGGGGTACCTGTGTGGAAAGAAGCAACCACCACTCTATTTTGTGCATCAGATGCTAAAGGA
TATAGTACAGAGGTACATAATGTTTGGGCTACACATGCCTGTGTACCCACAGACCCCAACCCACAAGAAG
TAGTATTGGAAAATGTGACAGAAAATTTTAACATGTGGAAAAATAACATGGTAGAACAGATGCATGAGGA
TATAATCAGTTTATGGGATCAAAGCCTAAAGCCATGTGTAAAATTAACACCTCTCTGTGTTACTTTAAAT
TGCACTAATTATGAGGGGAAT------------------------GGGAACTATACT-------------
-----ACAGTCCAGAATAATACGATA------------------GGAGAAATAAAAAACTGCTCTTTCAA
TGTCAGCTCAGGCATAAGAGATAAGGTAAAGAAAGAATATGCACTTTTTTATAGCCTTGATATAGTACCA
ATA---------GATAAT---------GATGATAATACTAGC---------------------TATAGGT
TGATAAGTTGTAATACCTCAGTCATTACACAGGCCTGTCCAAAAGTATCCTTTGAGCCAATTCCCATACA
TTATTGTACCCCGGCTGGTTTTGCGATTCTAAAGTGTAATGATAAAAGGTTCAATGGAACAGGACCATGC
ACAAATGTCAGCACAGTACAATGTACACATGGAATTAAGCCAGTAGTGTCCACTCAACTGCTGTTAAATG
GCAGTCTAGCAGAAGAA---GTAATAATTAGATCAGAAAATTTCACGGACAATGCTAAAACCATAATAGT
GCAGTTAAATGAATCTGTAGTAATTAATTGTACAAGACCCAACAACAACACAAGAAAAGGTATACACATA
GGACCAGGGAGGGCATTCTTTGCAACAGGAGACATAATAGGAGATATAAGACAAGCAAATTGTACCATTA
GTAAATCACAATGGAATAAAACCTTAGGGCAGGTAGTTATAAAATTAAAAGAACAATTT-----------
-------------GGG---AATAAAACAATAGTCTTTAATCGTTCCTCAGGAGGGGACCCAGAAATTGTA
ATGCATAGTTTTAATTGTGGAGGGGAATTTTTCTACTGTAATACAACACAACTGTTTAATAGTACT---T
GG---------TATTACAATGGTACC------TGGAATAATACT---GAA---------------GAGTC
A------AAT------GAAACTATCACACTCCCATGCAGAATAAAACAAATTATAAACATGTGGCAGGAA
GTAGGAAGAGCAATGTATGCCCCTCCCATCAGAGGAATAATTAGATGTTCATCAAATATAACAGGGCTGC
TATTAACAAGAGATGGTACTCCTACTAATAGC---------ACAGAAAGCAATGACACAGAAATCTTCAG
ACCGGGAGGAGGAAATATGAGAGACAATTGGAGAAGTGAATTATATAAATATAAAGTAGTACAAATTGAA
CCAATAGGACTAGCACCCACAAAGGCAAAGAGAAGAGTGGTGCAGAGAGAAAAAAGAGCAGTGGGAACAA
TAGGAGCTATGTTCCTTGGGTTCTTGGGAACAGCAGGAAGCACTATGGGCGCAGCGTCAATAACGCTGAC
GGTACAGGCCAGACAATTATTGTCTGGTATAGTGCAACAGCAGAACAATCTGCTGAAGGCTATTGAGGCG
CAACAACATCTGTTGCAACTCACAGTCTGGGGCATCAAACAGCTCCAGGCAAGAGTCCTGGCTGTGGAAA
GATACCTAGGGGATCAACAGCTCCTAGGGATTTGGGGTTGCTCTGGAAAACTCATCTGCACCACTGCTGT
GCCTTGGAATACTAGTTGGAGT---AATAAGTCTCTGGATACTATTTGGGATAACATGACCTGGATGGAG
TGGGAAAGAGAAATTGACAATTACACAAGTCTAATATACAACTTACTTGAAGTCTCGCAAAACCAACAGG
AAAAGAATGAACAAGAATTATTGGAATTGGACAAGTGGGCAGATTTGTGGAATTGGTTTAGCATATCAAA
CTGGCTGTGGTATATAAAAATATTCATAATGATAGTAGCAGGCTTGATAGGTTTAAGAATAGTTTTTGCT
GTGCTTTCTATAGTAAATAGAGTTAGGCAGGGGTACTCACCATTATCGTTTCAGACCCTCCTCCCAGCAC
CGAGGGGACTCGACAGGCCCGAAGGAATAGAAGGAGAAGGTGGAGAGAACGACAGAAATACATCCATTCG
CTTAGTGGACGGATTCTTAGCGATTATCTGGGACGACCTGCGGAGCCTGTGCCTCTTCAGCTACCACCGC
TTGAGAGACTTACTCTTGGCCCTAGCGAGGATTGTGGAACTTCTGGGACGCAGGGGGTGGGAACTCCTCA
AATATTGGTGGAATCTCCTACAGTATTGGAGTCAGGAACTAAAGAATAGTGCTGTTAGCTTGCTCAACGC
CACAGCTATAGCAGTAGCTGAGGGGACAGATAGGATTATAATAGGAGTACAGAGATTTTGTAGGGGTATT
CTCCACATACCTAGAAGAATAAGACAAGGCTTGGAAAGGGCTTTATTA
>EU577761 
ATGAAAGTGAAGGGGATCAGGAAGAAT---TGTCAGCAC---TTGTGGACATGGGGCACC----------
-----------ATGCTCCTTGGGATGTTAATGATCTGTAGTGCTGCAGAA---CAA---TTGTGGGTTAC
AATCTATTATGGGGTACCTGTGTGGAAAGAAGCAACCACCACTCTATTTTGTGCATCAGATGCTAAAGGA
TATAGTACAGAGGTACATAATGTTTGGGCTACACATGCCTGTGTACCCACAGACCCCAACCCACAAGAAG
TAGTATTGGAAAATGTGACAGAAAATTTTAACATGTGGAAAAATAACATGGTAGAACAGATGCATGAGGA
TATAATCAGTTTATGGGATCAAAGCCTAAAGCCATGTGTAAAATTAACACCTCTCTGTGTTACTTTAAAT
TGCACTAATTATGAGGGGAAT------------------------GGGAACTATACT-------------
-----ACAGTCCAGAATAATACGATA------------------GGAGAAATAAAAAACTGCTCTTTCAA
TGTCAGCTCAGGCATAAGAGATAAGGTAAAGAAAGAATATGCACTTTTTTATAGCCTTGATATAGTACCA
ATA---------GATAAT---------GATGATAATACTAGC---------------------TATAGGT
TGATAAGTTGTAATACCTCAGTCATTACACAGGCCTGTCCAAAAGTATCCTTTGAGCCAATTCCCATACA
TTATTGTACCCCGGCTGGTTTTGCGATTCTAAAGTGTAATGATAAAAGGTTCAATGGAACAGGACCATGC
ACAAATGTCAGCACAGTACAATGTACACATGGAATTAAGCCAGTAGTGTCCACTCAACTGCTGTTAAATG
GCAGTCTAGCAGAAGAA---GTAATAATTAGATCAGAAAATTTCACGGACAATGCTAAAACCATAATAGT
GCAGTTAAATGAATCTGTAGTAATTAATTGTACAAGACCCAACAACAACACAAGAAAAGGTATACACATA
GGACCAGGGAGGGCATTCTTTGCAACAGGAGACATAATAGGAGATATAAGACAAGCAAATTGTACCATTA
GTAAATCACAATGGAATAAAACCTTAGGGCAGGTAGTTATAAAATTAAAAGAACAATTT-----------
-------------GGG---AATAAAACAATAGTCTTTAATCGTTCCTCAGGAGGGGACCCAGAAATTGTA
ATGCATAGTTTTAATTGTGGAGGGGAATTTTTCTACTGTAATACAACACAACTGTTTAATAGTACT---T
GG---------TATTACAATGGTACC------TGGAATAATACT---GAA---------------GAGTC
A------AAT------GAAACTATCACACTCCCATGCAGAATAAAACAAATTATAAACATGTGGCAGGAA
GTAGGAAGAGCAATGTATGCCCCTCCCATCAGAGGAATAATTAGATGTTCATCAAATATAACAGGGCTGC
TATTAACAAGAGATGGTACTCCTACTAATAGC---------ACAGAAAGCAATGACACAGAAATCTTCAG
ACCGGGAGGAGGAAATATGAGAGACAATTGGAGAAGTGAATTATATAAATATAAAGTAGTACAAATTGAA
CCAATAGGACTAGCACCCACAAAGGCAAAGAGAAGAGTGGTGCAGAGAGAAAAAAGAGCAGTGGGAACAA
TAGGAGCTATGTTCCTTGGGTTCTTGGGAACAGCAGGAAGCACTATGGGCGCAGCGTCAATAACGCTGAC
GGTACAGGCCAGACAATTATTGTCTGGTATAGTGCAACAGCAGAACAATCTGCTGAAGGCTATTGAGGCG
CAACAACATCTGTTGCAACTCACAGTCTGGGGCATCAAACAGCTCCAGGCAAGAGTCCTGGCTGTGGAAA
GATACCTAGGGGATCAACAGCTCCTAGGGATTTGGGGTTGCTCTGGAAAACTCATCTGCACCACTGCTGT
GCCTTGGAATACTAGTTGGAGT---AATAAGTCTCTGGATACTATTTGGGATAACATGACCTGGATGGAG
TGGGAAAGAGAAATTGACAATTATACAAGTCTAATATACAACTTACTTGAAGTCTCGCAAAACCAACAGG
AAAAGAATGAACAAGAATTATTGGAATTGGACAAGTGGGCAGATTTGTGGAATTGGTTTAGCATATCAAA
CTGGCTGTGGTATATAAAAATATTCATAATGATAGTAGCAGGCTTGATAGGTTTAAGAATAGTTTTTGCT
GTGCTTTCTATAGTAAATAGAGTTAGGCAGGGATACTCACCATTATCGTTTCAGACCCTCCTCCCAGCAC
CGAGGGGACTCGACAGGCCCGAAGGAATAGAAGGAGAAGGTGGAGAGAACGACAGAAATACATCCATTCG
CTTAGTGGACGGATTCTTAGCGATTATCTGGGACGACCTGCGGAGCCTGTGCCTCTTCAGCTACCACCGC
TTGAGAGACTTACTCTTGGCCCTAGCGAGGATTGTGGAACTTCTGGGACGCAGGGGGTGGGAACTCCTCA
AATATTGGTGGAATCTCCTACAGTATTGGAGTCAGGAACTAAAGAATAGTGCTGTTAGCTTGCTCAACGC
CACAGCTATAGCAGTAGCTGAGGGGACAGATGGGATTATAATAGGAGTACAGAGATTTTGTAGGGGTATT
CTCCACATACCTAGAAGAATAAGACAAGGCTTGGAAAGGGCTTTATTA
>HQ238287 
ATGAGAGCGAAGGGGATCAGGAAGAAT---TGTCCAAAT---TTATGGAACTGGGGCACC----------
-----------TTGCTCCTTGGGATGTTGATGATCTGTAGTGCTGAAGAT---------TTGTGGGTCAC
AGTCTATTATGGGGTACCTGTATGGAAAGAAGCAAACACCACTCTATTCTGTGCATCAGATGCTAAATCA
TATGACACAGAAGTACATAATGTTTGGGCCACACATGCCTGTGTACCCACAGACCCTAACCCACAAGAAG
TAGTATTGGAAAATGTGACAGAAAATTTCAATATGTGGAAAAATAACATGGTAGAACAGATGCATGAGGA
TATAATCAGTTTATGGGATCAAAGCCTAAAGCCATGTGTAAAATTAACCCCACTCTGTGTCACTTTAAAT
TGCACTAAT---------------------------------ACTAATAGGACGAGT-------------
-----TCTACTAATAATAGTAGCGTGGAAATGATGAAATCA---GAAGAAATGAAAAACTGCTCTTTCAA
TGTTACCACAAGCTGGGAGAAAAAG------AAAGGATATGCACTTTTTGATAGACTTGATGTAATACAA
ATA---------GATAAT---------GACACC---AAC------------------------TATAGGT
TAATAAATTGTAACACCTCAGTCATTACACAGGCCTGTCCAAAGGTATCCTTTGAGCCAATTCCCATACA
TTATTGCGCCCCGGCTGGTTTTGCGATTCTAAAGTGTAATGATAAGACGTTCAATGGATCAGGACCATGT
AAAAATGTTAGCACAGTACAATGTACACATGGAATTAAACCAGTAGTATCAACTCAACTGTTGTTAAATG
GCAGTCTAGCAGAGGGAGAGGTAGTAATTAAATCTGAAAATCTCACAAACAATGCTAAAACCATAATAAT
ACAGCTGGAGAAAGCTGTAGAGATTAATTGTACAAGGCCCAACAACAATACAAGAACAAGTATAACTATA
GGACCAGGGAGAGCATTTTATGGAACA---GACATAATAGGAGATATAAGACAAGCACATTGTACCATTA
GTAGAGCAAAATGGAATAATACTCTAAATCTAATAGTTAGAAAATTGAGAGAAAAATTT-----------
-------------AAT---AATAAAACAATAATCTTTAACCAATCCTCAGGAGGGGATCCAGAAATTGTA
ATGCACAGTTTTAATTGTGGAGGGGAATTTTTCTACTGTAATACAACTGCACTGTTTAACAGCACC---T
GG---------AACGATACAGAGGCACAAAGCATTAACGACAGT--------------------------
----------------AGCACTATCACCCTCCAATGCAGAATAAAACAAATTATAAACATGTGGCAGGAA
GTAGGAAGAGCAATGTATGCCCCTCCCATCAAAGGACCAATTAGATGCTCGTCAAATATTACAGGGATAT
TATTAACAAGAGATGGTGGT------GATGGT---------AATAATACTAATGAGACTGAAATCTTTAG
ACCCGGAGGAGGAGATATGAGGGACAATTGGAGAAGTGAATTATATAAGTATAAAGTAGTAAGAATTGAA
CCATTAGGAATAGCACCCACCAAGGCAAAGAGAAGAGTGGTGCAGAGAGAAAAAAGA---GCAGTGGGAA
TAGGAGCTTTGTTCCTTGGGTTCTTGGGAGCAGCAGGAAGCACTATGGGCGCAGCGTCAATAACGCTGAC
GGTACAGGCCAGACTATTATTGTCTGGTATAGTGCAACAGCAGAATAATCTGCTGAGGGCTATTGAGGCG
CAACAACATCTGTTGCAACTCACAGTCTGGGGCATCAAGCAGCTCCAAGCAAGAGTCCTGGCTGTGGAAA
GATACCTAAGAGATCAACAGCTCCTGGGTATTTGGGGCTGCTCTGGAAAACTCATTTGCACCACTACTGT
GCCTTGGAATACTAGTTGGAGT---AATAAATCTCTGGAAAAGATTTGGAATAATATGACCTGGATGGAG
TGGGAAAGAGAAATTGACAATTACACAAGTTTAATATACACCTTAATTGAAGAATCGCAGAACCAACAGG
AAAAAAATGAACATGACTTATTAAAACTGGATACATGGGCAAGTTTGTGGAATTGGTTTGACATAACAAA
ATGGCTGTGGTATATAAAAATATTCATAATGATAGTAGGAGGTTTAATAGGTTTAAGAATATTTTTTACT
GTGCTTTCTATAGTGAATAGAGTCAGGCAGGGATACTCACCATTGTCATTCCAGACCCACCTCCCAGCCA
GGAGGGAACCCGACAGGCCCGAAGGAACCGAAGAAGAAGGTGGAGAGAGAGACAGAGACAGATCCGGTCC
ATTAGTGCATGGATTCTTAGCACTCATCTGGGGCGATCTGCGGAACCTGTGCCTCTTCAGCTACCACCGC
TTGAGAGACTTAATCTTGATTGTAGCGAGGATTGTGGAGATTCTGGGTCGCAGGGGGTGGGAACTCCTCA
AGTATTGGTGGAGTCTCCTGCAGTATTGGAGCCAGGAACTAAAGAATAGTGCTGTTAGTTTGCTTGATGC
CATAGCTATAGCAGTAGCTGAAGGAACTGATAGGATTATAAAAGCAGGGCAAAGAGTTGGCAGAGCTATC
CTCCACATACCAGTAAGAATAAGACAGGGCTTAGAAAGAGCTTTACTA
>HM204637 
ATGAAAGCGAAGGGGATCAGGAAGAAC---TGTCAGCAC---TTATGGAGATGGGGCATG----------
-----------TTGCTCCTTGGGATGTTAATGATCTGTAATGCTACAGAA---CAA---TTGTGGGTCAC
AGTTTACTATGGAGTACCTGTGTGGAAAGAAGCAACCACCACTTTATTTTGTGCCTCAGATGCTAAAGCA
GTTGAGAGAGAGGTGCATAATGTTTGGGCCACACATGCCTGTGTACCCACAGACCCTAACCCACAAGAAA
TAGAATTGAAAAATGTGACAGAAAATTTTAACATGTGGAAAAATAACATGGTAGAACAGATGCAGGAAGA
TATAATCAGTTTATGGGATCAAAGCCTAAAACCATGTGTAAAGATAACCCCACTCTGTGTTACTTTAAAT
TGCACTAATTTGAACAAGACC---------------------AGTAACAATAACACT-------------
-----CATGTCACTAATAGCAGCGGGAGAACAGTGGAAAGC---TGGGAAATGACAAACTGCTCTTTTAA
TGTCACCACAGAGATAAGAGATAAGGTGAAGAAAGAATATGCACTTTTTTATAGACTTGATGTAGTACCA
ATA---------GATAAT---------GATAAT---ACCAGC---------------------TATAGGT
TGATAAACTGTAATTCCTCAGTCATTACACAAGCCTGTCCAAAGGTAACCTTTGAACCAATTCCCATACA
TTATTGTGCCCCAGCTGGTTTTGCAATTCTAAAGTGTAAGGACAAGAAGTTCAATGGAACAGGATCATGT
AAAAATGTCAGTACAGTACAATGTACACATGGAATTAGGCCAGTAGTGTCAACTCAACTGCTGTTAAATG
GCAGTCTAGCAGAAGAAGAGGTAGTAATTAGGTCTGAAAATTTCACAGATAATACTAAGAACATAATAGT
ACAGCTAAATGAATCTGTAATAATTAATTGTACAAGACCCAACAACAATACAAGAAAAAGTATACATATA
GGACCAGGGAGAGCATTCTATGCAACAGGAGACATAATAGGAGATATAAGACAAGCACATTGTAACCTTA
GTGAGGCACAATGGACTAGAACTTTACAACAGGTAGCTACAAAATTAAAAGAACAGTTT-----------
-------------AAG---AATAAAACAATAACCTTTAATCAAGCCTCAGGAGGGGACCCAGAAATTGTA
ATGCACAGTTTTAATTGTGGGGGGGAATTTTTCTACTGTAATACAACACAGTTGTTTAATAATACACAGT
GG---------GTTAATAGTAATAGT------ACAAATAGCAAT--------------------------
----------------GACACCATCACACTCCCATGCAGAATAAAACAAATTATAAACAGATGGCAGGAA
GTAGGAAAAGCAATGTATGCCCCTCCCATCGCGGGACAAATTCACTGTTCATCAAATATTACAGGGCTAA
TATTAACAAGAGATGGTGGT------AATAAA---------AATGACACCAACGGGACTGAGACTTTCAG
GCCTGGAGGAGGAGATATGAGGGACAATTGGAGAAGTGAATTATATAAATATAAAGTAGTAAAAATTGAA
CCATTAGGAATAGCACCCACCAAGGCAAGGAGAAGAGTGGTGCAGAGAGAAAAAAGA---GCAGTAACTT
TAGGAGCTATGTTCCTTGGGTTCTTGGGAGCAGCAGGAAGCACTATGGGCGCAGCGTCAATGACGCTGAC
GGTACAAGCCAGACAATTATTGTCTGGTATAGTGCAACAGCAAAACAATTTGCTGAGAGCTATTGAGGCG
CAACAGCACCTGTTGCAACTCACAGTCTGGGGCATCAAGCAGCTCCAGGCAAGAGTCCTGGCTGTGGAAA
GATACCTACAGGATCAACAGCTCCTGGGGATTTGGGGCTGCTCTGGAAAACTCATTTGCACCACTACTGT
GCCTTGGAATGCTAGTTGGAGT---AATAAATCTCTAAATGACATTTGGAATAACATGACCTGGATACAG
TGGGAGAAAGAAATTGACAATTACACAAGCTTAATATACACCTTAATTGAAACATCGCAAAACCAGCAGG
AAAAGAATGAACAAGAATTATTGGCATTGGATAAATGGAACATTTTGTGGAGTTGGTTTGACATAACAAG
CTGGCTGTGGTATATAAAAATATTCATAATGATAGTAGGAGGTTTAATAGGGTTAAGAATAGTTTTTGCT
GTACTTTCTGTAGTGAATAGAGTTAGGCAGGGATACTCACCATTGTCATTCCAGATCCGCCTCCCAACCC
CGAGGGGACCCGACAGGCCCGGAGAAATCGAAGAAGAAGGTGGAGAGAGAGACAGCGGCAGATCCGAACC
ATTAGTGACTGGATTCTTAGCGCTCATCTGGGACGACCTGCGGAGCCTGTGCCTCTTCAGCTACCGCCGC
TTGAGAGACTTACTCTTGATTGTAGCGAGGATTGTGGAACTTCTGGGACGCAGGGGGTGGGACGCCCTCA
AATATTGGTGGAATCTCCTGCAGTATTGGAGTCAGGAACTAAAGAATAGTGCTATTAGCTTGTTCAACGC
CACAGCCATAGCAGTAGCTGAGGGGACAGATAGGGTTATAGAAGGATTTCAAAGAGCTTTTAGGGCTATT
CTCCACATACCTAGAAGAATAAGACAGGGCTTCGAAAGGGCTTTGCTA
>HQ699949 
ATGAGAGTGATGGGGATCAGGAAGAAT---TATCAGCAT---TTATGGAGATGGGGCACC----------
-----------ATGCTCCTTGGGATGTTGATGATCTGTAGTACTGCAGAA---AAA---TTGTGGGTCAC
AGTCTATTATGGGGTACCTGTATGGAAAGAAGCAACCACTACTCTATTTTGTGCATCAGATGCTAAAGCC
TATGATACAGAGGTACATAATGTCTGGGCCACACATGCCTGTGTACCCACAGACCCCAACCCACAAGAAG
TAGTCTTGAAAAATGTGACAGAAAACTTTAACATGTGGAAAAATAACATGGTAGAACAGATGTATGAAGA
TATAGTCAGTTTATGGGATCAAAGCTTAAAGCCATGTGTAAAGTTAACCCCACTCTGTGTTATCTTAAAT
TGCACTGATTTG----------------------------------------------------------
-----AAGAATACTACTAATACCAAAATTACAATAAAGGAA---AGAGAAATGACAAACTGCTCTTTCAA
TATCACCACAAGCATAAAAACTAAGGTG---AAAGACTATGGACTTTTTTATAAACTTGATGTAATGCCA
ATA---------GATAAT---------GATAAT---ACTAGC---------------------TATAGGT
TGATAAATTGTAACACCTCAATCATTACACAGGCTTGTCCAAAGGTATCCTTTGAGCCAATTCCCATACA
TTATTGTACTCCGGCTGGTTTTGCGATCCTAAAGTGTAACAATAAAAAGTTCAGTGGTACAGGACCATGT
AAAAATGTCAGTACAGTACAATGTACACATGGAATTAGGCCAGTAGTATCAACTCAACTGCTGTTAAATG
GCAGTTTAGCAGAAGAAGAGGTAGTAATTAGATCTAAAAATTTCATGAACAATGCTGAAGTCATAATAGT
ACAGCTGAATGAATCTGTAGAAATTAATTGTATAAGACCCAACAACAATACAAGAAAAAGCATACCTCTA
GGACCAGGGAAAGCATGGTATACAACAGGAGAGATAATAGGAGATATAAGGAAAGCACATTGTAACCTTA
ATAGTACAAAATGGTATAACACTTTAAAACTGCTAACTAAAAAATTAAGAGAACAATTT-----------
-------------GGG---AACAAAACAATAGTCTTTAATCAATCCTCAGGAGGGGACCCAGAAGTTGCA
ACGCACAGTTTTAATTGTGGAGGGGAATTTTTCTACTGTAATACATCACAACTGTTTGATAGTACT---T
GG---------TGGAATAATGATACTAGTACTTGGAATGGTACTGCAGAA--------------------
-------AAT------AATACTATCACGCTCCCTTGCAGAATAAAACAAATTGTAAACATGTGGCAGGAA
GTAGGAAGAGCAATGTATGCCCCTCCCATTGAAGGACGAATTAGATGTTCATCAAATATTACAGGGTTGC
TATTAACAAGAGATGGTGGT---------------------GATGATGAGAACACCACTGAGATCTTCAG
ACCTGGAGGAGGAAATATGAGGGACAATTGGAGAAGTGAATTATATAAATATAAAGTAGTAAAAATTGAA
CCATTAGGAGTAGCACCCACCAAGGCAAAGAGAAGAGTGGTGCAGAGAGAAAAAAGAGCAGTGGGAACGA
TAGGAGCTATGTTCCTTGGGTTCTTGGGAGCAGCAGGAAGCACTATGGGCGCAGCGTCAATAACGCTGAC
GGTACAGGCCAGACAATTGTTGTCTGGTATAGTGCAACAGCAGAGAAATCTGCTGAGAGCTATTGAGGCG
CAACAACATATGTTGCAACTCACAGTCTGGGGCATCAAGCAGCTCCAGGCAAGAGTCCTGGCTATAGAAA
GATACCTAAAAAATCAACAGCTCCTAGGGATTTGGGGTTGCTCTGGAAAACTCATTTGCACCACTGCTGT
GCCTTGGAATACCAGTTGGAGT---AATAAATCTATGGATGAGATTTGGGGTAACATGACTTGGATGGAG
TGGGAAAGAGAAATTGACAATTACACAAAAGAAATATACACCTTAATTGAAGAATCGCAGAACCAACAGG
AAAAGAATGAACAAGAATTATTGGAATTGGATAAGTGGGCAAGTTTGTGGAATTGGTTTAGCATAACAAA
CTGGCTGTGGTATATAAAAATATTCATAATGATAGTAGCAGGCTTGGTAGGTTTAAGAATAGTTTTTGCT
GTACTTTCTATAGTAAATAGAGTTAGGCAGGGCTACTCACCATTATCATTACAGACCCACTTCCCAGCCC
AGAGGGGACCCGGCAGGCCCGAAGGAATCGCAGAAGAAGGTGGAGAGCAAGACAGAGACAGATCCGAGAG
ATTAGTGAACGGATTCTTGACACTTATCTGGGAGGATCTACGGAGCCTGTGCCTCTTCAGCTACCGCCGC
TTGAGAGACTTACTCTTGGTTGTAACAAGGATTGTGGAACTTCTGGGACGCAGGGGGTGGGAAGCCCTCA
GATATTGGTGGAACCTTCTACAGTATTGGATTCAGGAACTAAAGACTAGTGCTGTTAGCTTGCTCAATGC
TACAGCTATAGCAGTAGCTGAGGGGACAGATAGGGTTATAGAAGTAGTACAAAGAGCTTATAGAGCTATT
CTCCACATACCTACAAGAATAAGACAGGGCCTCGAAAGGGCTTTGCTA
>HQ218052 
ATGAAAGCGAAGGAGACCAAGAAGAAT---TGTCAGCAC---TTGTGGAGAGGGGCCATC----------
-----------TTGCTCCTTGGGATATTGATGATCTGTAGTGCTGCAGGA---AAC---TTGTGGGTCAC
AGTCTATTATGGAGTACCTGTGTGGAAAGAAGCAACCACCACTCTATTTTGTGCATCAGATGCTAAAGCA
TATGATGCAGAGGTACATAATGTTTGGGCCACACATGCCTGTGTACCCACAGACCCCGACCCACAAGAAG
TAGTATTGGGAAATGTGACAGAAAATTTTAATATGTGGAAGAATCCCATGGTAGAACAGATGCATGAGGA
TATAATCAGTCTATGGGATCAAAGCCTAAAGCCATGTGTAAAATTAACTCCACTCTGTGTTACTCTAAAT
TGCACTGATGCCACTGTTATG---------------AATGTTACTAATACCAATGGT-------------
-----AATGGTACCACTGATAATCGGACACAGATACAGATA---GGAGAAGTAAAAAACTGTTCTTTCAA
TAGTACCCCAGACATGTTAGATAAGGTGCAGAAACAATATGCACTTTTTTATAGCCTTGATGTAGTACCA
ATG---------GAAGAA---------GATAAT---AAGAATAATAGCCAGAATTATACCAAATATAGGT
TGATAAGTTGTAACACTTCAACCATTACACAGGCCTGTCCAAAGGTAACTTTTGAGCCAATTCCCATTCA
TTATTGTGCCCCGGCTGGTTTTGCGATTCTAAAGTGTAATGAGAAGAAGTTCAATGGATCAGGACCATGT
ACAAATGTCAGCACAGTACAATGTACACATGGAATTAGGCCAGTAGTGTCAACTCAGCTGTTGTTAAATG
GCAGCCTAGCAAAAGAAGAGGTAGTAATTAGATCTGAGAATTTCACGAACAATGCTAAAATCATAATAGT
ACAGCTGAATCAATCTGTAGAAATTAACTGTACAAGACCCAACAACAATACAAGAAAGAGTATACATATA
GCACCAGGGAGGGCATTTTATGCAACAGGAGAAATAATAGGAGATATAAGACAAGCACATTGTAACGTTA
GTAGAGCAAAGTGGAATAACACCTTAAAACAGATAGTTGAAAAATTAAGAGAACAATTT-----------
-------------------AATAAAACAATAGTCTTTAATCAATCCTCAGGAGGGGACCCAGAAATTACA
ATGCACAGTGTTAATTGTGGAGGGGAGTTTTTCTACTGTAATACATCAGGGCTGTTTAATAGTACT---T
GG---------AATGTTTCTGCAGAT------TTGAATACCACT---GAA---GAGTCA------AATAG
T------AAT------GAAACCATCACACTCCAATGCAGAATAAAACAATTTATAAACATGTGGCAGGAA
GTAGGAAGAGCAATGTATGCTCCTCCCATCAGAGGACAAATTAAATGTTCATCAAATATTACAGGGCTAC
TATTAACAAGAGATGGTGGT---------------------AACGACAGCGCCCCCACAGAGACCTTCAG
ACCAGGAGGAGGAGATATGAGGGACAATTGGAGAAGTGAATTATATAAATATAAAGTAGTACAGATTGAA
CCAATAGGAGTAGCACCCACCAAGGCAAAGAGAAGAGTGGTGCAAAGAGAAAAAAGA---GCAGTGGGAT
TAGGAGCTATGTTCCTTGGGTTCTTGGGAGCAGCAGGAAGCACTATGGGCGCAGCGTCAGTGACGCTGAC
GGTACAGGCCAGACAATTATTGTCTGGTATAGTGCAACAGCAGAACAATTTGCTGATGGCTATTGAGGCG
CAACAAAAACTGTTGCAACTCACAGTCTGGGGCATCAAACAGCTCCAGGCAAGAGTCCTGGCTCTAGAAA
GATACCTAAGGGATCAACAGCTCCTAGGGATTTGGGGATGCTCTGGAAAACTCATTTGCACCACTACTGT
ACCTTGGAATGCTAGTTGGAGT---AATAAATCTCAGGAAGAGATTTGGGGTAACATGACCTGGATGCAG
TGGGAAAAGGAAATTGACAATTACACAAGCTTAATATATAACTTAATTGAAGAATCGCAGAATCAACAAG
AAAAGAATGAAAAAGAATTATTGGAATTGGATAAATGGGCAAGTCTGTGGAATTGGTTTGACATAACAAA
CTGGCTGTGGTATATAAAAATATTCATAATGATAGTAGGAGGCTTGATAGGTTTAAGAATAGTTTTTACT
GTATTTTCTATAGTGAATAGAGTTAGGCAGGGATACTCACCATTATCATTTCAGACCCGCTTCCCAGCCC
CAAGGGGACCCGACAGGCCCGAAGGAACCGAAGAAGAAGGTGGAGAAGGAGACAGAAACAGATCCAGACC
ATTAGTGGATGGATTCTTAGCAATCTTCTGGGTCGACCTGAGGGACCTGTGTCTCTTCCTCTACCACCGC
TTGACAGACTTACTCTTGATTGCAGCGAGGATTGTGGAACTTCTGGGACGCAGGGGGTGGGAAGCCCTCA
AATATTGGTGGAATCTCCTGCTGTATTGGGGTCAGGAACTTAGAAAAAGTGCTGTTAGCTTGCTCGACGC
CACAGCCATAGCAGTAGCTGGGGGGACAGATAGGGTTATAGAAGCATTGCAAAGAGCTGGTAGAGCTATT
CTCCACATACCTACAAGAATAAGACAGGGCTTGGAAAGGCTTTTGCTA
>HQ218051 
ATGAAAGCGAAGGAGACCAAGAAGAAT---TGTCAGCAC---TTGTGGAGAGGGGCCATC----------
-----------TTGCTCCTTGGGATATTGATGATCTGTAGTGCTGCAGGA---AAC---TTGTGGGTCAC
AGTCTATTATGGGGTACCTGTGTGGAAGGAAGCAACCACCACTCTATTTTGTGCATCAGATGCTAAAGCC
TATGTAAAAGAGGTGCATAATGTTTGGGCCACACATGCCTGTGTACCCACAGACCCCAACCCACAAGAAG
TAGTATTGGAAAATGTGACAGAAAATTTTAATATGTGGAAAAATAACATGGTAGAACAGATGCATGAGGA
TATAATCAGTCTATGGGATCAAAGCCTAAAGCCATGTGTAAAATTAACTCCACTCTGTGTTACTCTAAAT
TGCACTGATGCCACTGTTATG---------------------AATGTTACTAATACC------------A
ATGGTAATGGTACCACTGATAATCGGACACAGATACAGATA---GGAGAAGTAAAAAACTGTTCTTTCAA
TAGTACCCCAGACATGTTAGATAAGGTGCAGAAACAATATGCACTTTTTTATAGCCTTGATGTAGTACCA
ATG---------GAAGAA---------AATAAT---AAGAATAATAGCCAGAATTATACCAAATATAGGT
TGATAAGTTGTAACACTTCAACCATTACACAGGCCTGTCCAAAGGTAACTTTTGAGCCAATTCCCATTCA
TTATTGTGCCCCGGCTGGTTTTGCGATTCTAAAGTGTAATGAGAAGAAGTTCAATGGATCAGGACCATGT
ACAAATGTCAGCACAGTACAATGTACACATGGAATTAGGCCAGTAGTGTCAACTCAGCTGTTGTTAAATG
GCAGCCTAGCAAAAGAAGAGGTAGTAATTAGATCTGAGAATTTCACGAACAATGCTAAAATCATAATAGT
ACAGCTGAATCAATCTGTAGAAATTAACTGTACAAGACCCAACAACAATACAAGAAAGAGTATACATATA
GCACCAGGGAGGGCATTTTATGCAACAGGAGAAATAATAGGAGATATAAGACAAGCACATTGTAACGTTA
GTAGAGCAAAGTGGAATAACACCTTAAAACAGATAGTTGAAAAATTAAGAGAACAATTT-----------
-------------------AATAAAACAATAGTCTTTAATCAATCCTCAGGAGGGGACCCAGAAATTACA
ATGCACAGTGTTAATTGTGGAGGGGAGTTTTTCTACTGTAATACATCAGGGCTGTTTAATAGTACT---T
GG---------AATGTTTCTGCAGAT------TTGAATACCACT---GAA---GAGTCA------AATAG
T------AAT------GAAACCATCACACTCCAATGCAGAATAAAACAATTTATAAACATGTGGCAGGAA
GTAGGAAGAGCAATGTATGCTCCTCCCATCAGAGGACAAATTAAATGTTCATCAAATATTACAGGGCTAC
TATTAACAAGAGATGGTGGT---------------------AACGACAGCGCCCCCACAGAGACCTTCAG
ACCAGGAGGAGGAGATATGAGGGACAATTGGAGAAGTGAATTATATAAATATAAAGTAGTACAGATTGAA
CCAATAGGAGTAGCACCCACCAAGGCAAAGAGAAGAGTGGTGCAAAGAGAAAAAAGA---GCAGTGGGAT
TAGGAGCTATGTTCCTTGGGTTCTTGGGAGCAGCAGGAAGCACTATGGGCGCAGCGTCAGTGACGCTGAC
GGTACAGGCCAGACAATTATTGTCTGGTATAGTGCAACAGCAGAACAATTTGCTGATGGCTATTGAGGCG
CAACAAAAACTGTTGCAACTCACAGTCTGGGGCATCAAACAGCTCCAGGCAAGAGTCCTGGCTCTAGAAA
GATACCTAAGGGATCAACAGCTCCTAGGGATTTGGGGATGCTCTGGAAAACTCATTTGCACCACTACTGT
ACCTTGGAATGCTAGTTGGAGT---AATAAATCTCAGGAAGAGATTTGGGGTGACATGACCTGGATGCAG
TGGGAAAAGGAAATTGACAATTACACAAGCTTAATATATAACTTAATTGAAGAATCGCAGAATCAACAAG
AAAAGAATGAAAAAGAATTATTGGAATTGGATAAATGGGCAAGTCTGTGGAATTGGTTTGACATAACAAA
CTGGCTGTGGTATATAAAAATATTCATAATGATAGTAGGAGGCTTGATAGGTTTAAGAATAGTTTTTACT
GTATTTTCTATAGTGAATAGAGTTAGGCAGGGATACTCACCATTATCATTTCAGACCCGCTTCCCAGCCC
CAAGGGGACCCGACAGGCCCGAAGGAACCGAAGAAGAAGGTGGAGAAGGAGACAGAAACAGATCCAGACC
ATTAGTGGATGGATTCTTAGCAATCTTCTGGGTCGACCTGAGGGACCTGTGTCTCTTCCTCTACCACCGC
TTGACAGACTTACTCTTGATTGCAGCGAGGATTGTGGAACTTCTGGGACGCAGGGGGTGGGAAGCCCTCA
AATATTGGTGGAATCTCCTGCTGTATTGGAGTCAGGAACTTAGAAAAAGTGCTGTTAGCTTGCTCGACGC
CACAGCCATAGCAGTAGCTGGGGGGACAGATAGGGTTATAGAAGCATTGCAAAGAGCTGGTAGAGCTATT
CTCCACATACCTACAAGAATAAGACAGGGCTTGGAAAGGCTTTTGCTA
>HQ218047 
ATGAAAGCGAAGGAGACCAAGAAGAAT---TGTCAGCAC---TTGTGGAGAGGGGCCATC----------
-----------TTGCTCCTTGGGATATTGATGATCTGTAGTGCTGCAGGA---AAC---TTGTGGGTCAC
AGTCTATTATGGGGTACCTGTGTGGAAGGAAGCAACCACCACTCTATTTTGTGCATCAGATGCTAAAGCC
TATGTAAAAGAGGTGCATAATGTTTGGGCCACACATGCCTGTGTACCCACAGACCCCAACCCACAAGAAG
TAGTATTGGAAAATGTGACAGAAAATTTTAATATGTGGAAAAATAACATGGTAGAACAGATGCATGAGGA
TATAATCAGTCTATGGGATCAAAGCCTAAAGCCATGTGTAAAATTAACTCCACTCTGTGTTACTCTAAAT
TGCACTGATGCCACTGTTATG---------------AATGTTACTAATACCAATGGT-------------
-----AATGGTACCACTGATAATCGGACACAGATACAGATA---GGAGAAGTAAAAAACTGTTCTTTCAA
TAGTACCCCAGACATGTTAGATAAGGTGCAGAAACAATATGCACTTTTTTATAGCCTTGATGTAGTACCA
ATG---------GAAGAA---------GATAAT---AAGAATAATAGCCAGAATTATACCAAATATAGGT
TGATAAGTTGTAACACTTCAACCATTACACAGGCCTGTCCAAAGGTAACTTTTGAGCCAATTCCCATTCA
TTATTGTGCCCCGGCTGGTTTTGCGATTCTAAAGTGTAATGAGAAGAAGTTCAATGGATCAGGACCATGT
ACAAATGTCAGCACAGTACAATGTACACATGGAATTAGGCCAGTAGTGTCAACTCAGCTGTTGTTAAATG
GCAGCCTAGCAAAAGAAGAGGTAGTAATTAGATCTGAGAATTTCACGAACAATGCTAAAATCATAATAGT
ACAGCTGAATCAATCTGTAGAAATTAACTGTACAAGACCCAACAACAATACAAGAAAGAGTATACATATA
GCACCAGGGAGGGCATTTTATGCAACAGGAGAAATAATAGGAGATATAAGACAAGCACATTGTAACGTTA
GTAGAGCAAAGTGGAATAACACCTTAAAACAGATAGTTGAAAAATTAAGAGAACAATTT-----------
-------------------AATAAAACAATAGTCTTTAATCAATCCTCAGGAGGGGACCCAGAAATTACA
ATGCACAGTGTTAATTGTGGAGGGGAGTTTTTCTACTGTAATACATCAGGGCTGTTTAATAGTACT---T
GG---------AATGTTTCTGCAGAT------TTGAATACCACT---GAA---GAGTCA------AATAG
T------AAT------GAAACCATCACACTCCAATGCAGAATAAAACAATTTATAAACATGTGGCAGGAA
GTAGGAAGAGCAATGTATGCTCCTCCCATCAGAGGACAAATTAAATGTTCATCAAATATTACAGGGCTAC
TATTAACAAGAGATGGTGGT---------------------AACGACAGCGCCCCCACAGAGACCTTCAG
ACCAGGAGGAGGAGATATGAGGGACAATTGGAGAAGTGAATTATATAAATATAAAGTAGTACAGATTGAA
CCAATAGGAGTAGCACCCACCAAGGCAAAGAGAAGAGTGGTGCAAAGAGAAAAAAGA---GCAGTGGGAT
TAGGAGCTATGTTCCTTGGGTTCTTGGGAGCAGCAGGAAGCACTATGGGCGCAGCGTCAGTGACGCTGAC
GGTACAGGCCAGACAATTATTGTCTGGTATAGTGCAACAGCAGAACAATTTGCTGATGGCTATTGAGGCG
CAACAAAAACTGTTGCAACTCACAGTCTGGGGCATCAAACAGCTCCAGGCAAGAGTCCTGGCTCTAGAAA
GATACCTAAGGGATCAACAGCTCCTAGGGATTTGGGGATGCTCTGGAAAACTCATTTGCACCACTACTGT
ACCTTGGAATGCTAGTTGGAGT---AATAAATCTCAGGAAGAGATTTGGGGTAACATGACCTGGATGCAG
TGGGAAAGGGAAATTGACAATTACACAAGCTTAATATATAACTTAATTGAAGAATCGCAGAATCAACAAG
AAAAGAATGAAAAAGAATTATTGGAATTGGATAAATGGGCAAGTCTGTGGAATTGGTTTGACATAACAAA
CTGGCTGTGGTATATAAAAATATTCATAATGATAGTAGGAGGCTTGATAGGTTTAAGAATAGTTTTTACT
GTATTTTCTATAGTGAATAGAGATAGGCAGGGATACTCACCATTATCATTTCAGACCCGCTTCCCAGCCC
CAAGGGGACCCGACAGGCCCGAAGGAACCGAAGAAGAAGGTGGAGAAGGAGACAGAGACAGATCCAGACC
ATTAGTGGATGGATTCTTAGCAATCTTCTGGGTCGACCTGAGGGACCTGTGTCTCTTCCTCTACCACCGC
TTGACAGACTTACTCTTGATTGCAGCGAGGATTGTGGAACTTCTGGGACGCAGGGGGTGGGAAGCCCTCA
AATATTGGTGGAATCTCCTGCTGTATTGGGGTCAGGAACTTAGAAAAAGTGCTGTTAGCTTGCTCGACGC
CACAGCCATAGCAGTAGCTGGGGGGACAGATAGGGTTATAGAAGCATTGCAAAGAGCTGGTAGAGCTATT
CTCCACATACCTACAAGAATAAGACAGGGCTTGGAAAGGCTTTTGCTA
>DQ410353 
ATGAGAGCGAAGGTGATGAGGAAGCAT---TGTCAGCAC---TGGTGGAAAGAGGGCATC----------
-----------TTGCTCCTTGGGATGTTAATGATATGTAGTGCTGAAGAA---GGC---TTGTGGGTCAC
AGTTTATTATGGGGTACCTGTGTGGAAAGAAGCAACCACCACTCTATTTTGTGCATCAGATGCTAAAGCA
TACAAAAAAGAAGTACATAATGTTTGGGCCACACATGCCTGTGTGCCCACAGACCCCAACCCACAAGAAG
TAGTATTGGGAAATGTGACAGAAAATTTTAACATGTGGAAAAATAACATGGTAGAACAGATGCATGAGGA
TATAATCAGTTTATGGGATCAAAGCCTAAAGCCATGTGTAAAATTAACCCCACTCTGTGTTACTTTAAAT
TGCGCTGATGTGAGGAATGAT---------------ACCAATTTGGGGAATGGTACT-------------
-----GTTAAAAATAATAGTGATTGGGGACAGATAGAGAAC---GGACAAATATACAATTGCTCTTTCAA
TATCACCACAAGTGTAAGAGATAAGGTGCAGAAAGAAAGTGCTCTCTTCTATAAACTTGATATAGTACCA
ATA---------GAGAATGAAAAA---AATAAT---AGTACA---------------------TATAGAT
TAGTAAGTTGTAATACCTCAGTCCTTACACAGGCCTGTCCAAAGATATCCTTTGAGCCAATTCCCATACA
TTATTGTACCCCGGCTGGTTTTGCGATTATAAAATGTAACGATAAAAAGTTCAATGGAACAGGACCATGT
ACAAATGTCAGCACAGTACAATGTACACATGGAATTAAGCCAGTAGTGTCAACTCAACTGCTGTTGAATG
GCAGTCTAGCAGAAGAAGAGGTAGTAATTAGGTCTGAAAATTTCACAAACAATGCTAAAACCATAATAGT
ACAGTTGAATACATCTGTAGAAATTAATTGTACAAGACCCAACAACAATACAAGAAAAAGTATACATATA
GGGCCAGGGAGTGCATTTTATGCAACAGGAGACATAATAGGAGATATAAGACAAGCACATTGTAACCTCA
GTGGAATACAATGGAATAATACTTTAAAACTAATAGCTGCAAAGCTAAAAGAACAATTT-----------
-------------GGG---AATAACACAATAATCTTTCAGCCATCCTCAGGAGGGGACCCAGAAATTACC
ACTCACAGTTTTAATTGTGGAGGGGAATTTTTCTACTGTAATACAACAAAACTGTTTACC---------T
GG---------AATAGTACTAAAGAG------TCAAATAACACT---------------------GAGGG
G------AAT------AGCACAATCACACTCCCATGCAGAATAAAACAAATTATAAACATGTGGCAGGAA
GTAGGAAAAGCAATGTATGCCCCTCCCATCAAGGGACAAATTAAATGTTCATCAAATATTACAGGACTGC
TATTAACAAGAGATGGTGGT------------------GGTAATAGTACAAACAGGACTGAGATCTTCAG
ACCTGGAGGAGGAGATATGAGGGACAATTGGAGAAGTGAATTATATAAATATAAAGTAGTAAGAATTGAA
CCATTAGGAATAGCACCCACCAAGGCAAAGAGAAGAGTGGTGCAGAGAGAAAAAAGA---GCAGTAACAC
TGGGAGCTATGTTCCTTGGGTTCTTGGGAGCAGCAGGAAGCACTATGGGCGCAGCGTCAATAACGCTGAC
GGTACAGGCCAGACTATTATTGTCTGGTATAGTGCAACAGCAGAACAACTTGCTGAAGGCGATTGAGGCG
CAACAGCATCTGTTGCAACTCACGGTCTGGGGCATCAAACAACTCCAGGCAAGAGTCCTGGCTGTGGAAA
GATACCTAAGGGATCAACAGCTCCTAGGGATTTGGGGTTGCTCTGGAAAACTCATTTGCACCACTACTGT
GCCTTGGAACACTAGTTGGAGT---AATAAATCTCTGGATAGGATTTGGGAAAACATGACCTGGATGGAG
TGGGAAAGAGAAATTGACAATTACACAGACTTAATATACACCTTACTTGAAAAATCGCAGAACCAGCAAG
AAAAGAATGAACAAGAATTATTGGAATTGGATAAGTGGGCAAGTTTGTGGAATTGGTTTGACATAACAAA
ATGGCTGTGGTACATAAGAATATTCATAATGATAGTAGGAGGCTTGATAGGCTTAAGAATAGTTTTTGCT
ATACTTTCTATAGCAAATAGAGTTAGGCAGGGATACTCACCAATATCATTGCAGACCCGCTTCCCAGCCC
AGAGGGGACCCGACAGGCCCGAAGGAATCGAAGAAGAAGGTGGAGAAAGAGACAGAGGTGGATCCGGTCG
ATTAGTACCTGGATTATTAGCACTCATCTGGGACGATCTCAGGAACCTGTGCCTCTTCAGCTACCACCGC
TTGAGGGACTTACTCTTGATTGCAGCGAGGATTGTGGAACTTCTGGGACGCAGGGGGTGGGAGGCTCTCA
AGTATTGGTGGAATCTTCTACAGTATTGGAGCCAGGAGCTAAAGAATAGTGCTACTAACTTGCTTAATGC
CACAGCAATAGCAGTAGCTGAAGGAACAGATAGGATTATAGAATTAGCACAAAGAGTTTTTAGAGCTTTT
CTCCACATACCTAGACGGATAAGACAGGGCTTTGAAAGGGCTTTAGTA
>EU577821 
ATGAGAGCGAAGGGGATCAGGAAGAGT---TATCAGAAC---TGGTGGAGAGGGGGCATC----------
-----------TTGCTCCTTGGGATATTGATGATCTGTAAGGCTACAGAA---GAA---TGGTGGGTCAC
AGTCTATTATGGGGTACCTGTGTGGAAAGAAGCAACCACCACTCTATTTTGTGCATCAGATGCTAAAGGA
TATGATAAAGAGGTACATAATGTTTGGGCCACACATGCCTGTGTACCCACAGACCCCAGCCCACAAGAAG
TAGTATTGGCAAATGTGACAGAAGAGTTTAACATGTGGAAAAATAACATGGTAGAACAGATGCATGAGGA
TATAGTCAGTTTATGGGATCAAAGTCTAAAGCCATGTGTAAAATTAACCCCACTCTGTGTTACTTTAAAT
TGCTCTGATGTGAATGGTACT---------------------------AATGTGAAT-------------
-----CCTACCGAGGTTAGTAAAGAAGTAATAATGGAGAAA---GGAGAGATGAAAAATTGCTCCTTCAA
TGTTACCACAAACATGAGAGATAACATAAAGAAAGAATATGCGCTTTTTTATAAACTTGATGTAATACAA
ATA---------GATGGTAGT------GGGAATAATAGTACG---------------------TATAGGT
TGACAAGCTGTAACACCTCAGTCATTACACAGGCCTGTCCAAAGGTGTCCTTTGAGCCAATTCCCATACA
TTATTGTGCCCCAGCTGGTTTTGCGATTCTAAAGTGTAACAATAAGACATTCAATGGAACAGGATCATGT
ACAAATGTCAGTACAGTACAATGTACACATGGAATTAAGCCAGTAGTATCAACTCAACTGCTGTTAAATG
GCAGTCTAGCAGAAGAAGAGGTAGTAATTAGATCCGAAAATATCACAAACAATGCTAAAATCATAATAGT
ACAGCTGAATGTATCTGTAGAAATTAATTGTACAAGACCCAACAACAATACAAGAAGGGGTATAACGATA
GGACCAGGCAGGGCATTTTATGCAACAGGAGATATAATAGGAGATATAAGACAAGCACATTGTAACCTTA
GTAGAACAAAATGGGATAACACTTTAAGACAGGTAGCTAGAAAATTAAGAGAACAATTT-----------
-------------AAT---AATAAAACAATAGTCTTTAATCAATCCTCAGGAGGGGACCCAGAAATTGTA
ATGCACAGTTTTAATTGTGGAGGGGAATTTTTCTACTGTAATACAACACAACTGTTCAATAGTACT---T
GG---------------------TAT------TGGAATGGGACA---AAT---AACACT------GGAGG
C------AAT------GGCACAATCATACTCCCGTGTAGAATAAAACAATTTATAAACATGTGGCAGGAG
GTAGGAAAAGCAATGTATGCCCCTCCCATCAGAGGACAAATTAGCTGTTCATCAAATATTACAGGGCTGA
TGCTATTAAGAGATGGTGGT---------AAT---------AACGTGAGCAATACCACTGAGACCTTCAG
ACCTGGAGGAGGAGATATGAGGGACAATTGGAGAAGTGAATTATATAAATATAAAGTAGTAAAAATTGAA
CCATTAGGGATAGCACCCACCAAGGCAAAGAGAAGAGTGGTGCAGAGAGAAAAAAGA---GCAGTGGGAA
TAGGAGCTATGTTCCTTGGGTTCTTGGGAGCAGCAGGAAGCACTATGGGCGCAGCGTCAGTAACGCTGAC
GGTACAGGCCAGACTATTATTGTCTGGTATAGTGCAACAGCAGAGCAATTTGCTGAGAGCTATTGAGGCG
CAACAGCATCTGCTGCAACTCACAGTCTGGGGCATCAAGCAGCTCCAGGCAAGAGTCCTGGCTGTGGAAA
GATACCTAAAGGATCAACAGCTCCTGGGGATTTGGGGTTGCGCTGGAAAACTCATCTGCACCACTGCTGT
GCCTTGGAATATTAGCTGGAGTAAGGATAAAAATCTGAGTCAAATTTGGGATAACATGACCTGGATGCAG
TGGGAACAAGAAATTGATAATTACACAAACATAATATACAGTTTAATTGAAGAATCGCAAAACCAACAAG
AAAAGAATGAACAAGACTTATTGGCATTGGATAAATGGGCAAGTTTGTGGAATTGGTTTAACATAACAAA
CTGGCTGTGGTATATAAGATTATTCATAATGATAGTAGGAGGCTTAGTAGGTTTAAGAATAGTTTTTACT
GTACTTTCTATAGTGAATAGAGTTAGGCAGGGATACTCACCATTATCGTTCCAGACCCTCCTCCCAGCTC
CGAGGGGACCCGACAGGCCCGAAGGAATCGAAGAAGGAGGTGGAGAGAGAGACAGAGACAGATCCGGACA
ATCAGCGACTGGATTCTTCACAATCATCTGGGTCGACCTGCGGAGCCTGTGCCTTTTCATCTACCACCGA
TTGAGAGACTTACTCTTGATTCTAGCGAGGACTGTGGAACTTCTGGGACGCAGGGGGTGGGAAATCCTCA
AATATTGTTGGAATCTCCTACAGTATTGGAGTCAGGAACTAAAGAATAGTGCTGTTAGCTTGCTCAACGC
CACAGCCATAGCAGTAGCTGAGGGGACAGATAGGATTATAGAAGGGCTACAAAGAATTTTTAGAGCTGTT
CTCCACATACCTACAAGAATAAGACAGGGCTTAGAAAGGGCTTTGCTA
>EU577809 
ATGAGAGCGAAGGGGATCAAGAAGAAT---TATCAGAAC---TGGTGGAGAGGGGGCATC----------
-----------TTGCTCCTTGGGATGTTGATGATCTGTAAGGCTACAGAA---GAA---TGGTGGGTCAC
AGTCTATTATGGGGTACCTGTGTGGAAAGAAGCAACCACCACTCTATTTTGTGCATCAGATGCTAAAGGA
TATGATAAAGAGGTACATAATGTTTGGGCCACACATGCCTGTGTACCCACAGACCCCAGCCCACAAGAAG
TAGTATTGGCAAATGTGACAGAAAATTTTAACATGTGGAAAAATAACATGGTAGAACAGATGCATGAGGA
TATAGTCAGTTTATGGGATCAAAGTCTAAAGCCATGTGTAAAATTAACCCCACTCTGTGTTACTTTAAAT
TGCTCTGATGTGAATGGTACT---------------------------AATGTGAAT-------------
-----CCTACCGAGGTTAGTAAAGAAGTAATAATGGAGAAA---GGAGAGATGAAAAATTGCTCCTTCAA
TGTTACCACAAACATGAGAGATAACATAAAGAAAGAATATGCGCTTTTTTATAAACTTGATGTAATACAA
ATA---------GATGGTAGT------GGGAATAATAGTACG---------------------TATAGGT
TGACAAGCTGTAACACCTCAGTCATTACACAGGCCTGTCCAAAGGTGTCCTTTGAGCCAATTCCCATACA
TTATTGTGCCCCAGCTGGTTTTGCGATTCTAAAGTGTAACAATAAGACCTTCAATGGAACAGGATCATGT
ACAAATGTCAGTACAGTACAATGTACACATGGAATTAAGCCAGTAGTATCAACTCAACTGCTGTTAAATG
GCAGTCTAGCAGAAGAAGAGGTAGTAATTAGATCCGAAAATATCACAAACAATGCTAAAATCATAATAGT
ACAGCTGAATGTATCTGTAGAAATTAATTGTACAAGACCCAACAACAATACAAGAAGGGGTATAACGATA
GGACCAGGCAGGGCATTTTATGCAACAGGAGATATAATAGGAGATATAAGACAAGCACATTGTAACCTTA
GTAGAACAAAATGGGATAACACTTTAAGACAGGTAGCTAGAAAATTAAGAGAACAATTT-----------
-------------AAT---AATAAAACAATAGTCTTTAATCAATCCTCAGGAGGGGACCCAGAAATTGTA
ATGCACAGTTTTAATTGTGGAGGGGAATTTTTCTACTGTAATACAACACAACTGTTCAATAGTACT---T
GG---------------------TAT------TGGAATGGGACA---AAT---AACACT------GGAGG
C------AAT------GGCACAATCATACTCCCGTGTAGAATAAAACAATTTATAAACATGTGGCAGGAG
GTAGGAAAAGCAATGTATGCCCCTCCCATCAGAGGACAAATTAGCTGTTCATCAAATATTACAGGGCTGA
TGCTATTAAGGGATGGTGGT---------AAT---------AATGTGAGCAATACCACTGAGACCTTCAG
ACCTGGAGGAGGAGATATGAGGGACAATTGGAGAAGTGAATTATATAAATATAAAGTAGTAAAAATTGAA
CCATTAGGAATAGCACCCACCAAGGCAAAGAGAAGAGTGGTGCAGAGAGAAAAAAGA---GCAGTGGGAA
TAGGAGCTATGTTCCTTGGGTTCTTGGGAGCAGCAGGAAGCACTATGGGCGCAGCGTCAGTGACGCTGAC
GGTACAGGCCAGACTACTATTGTCTGGTATAGTGCAACAGCAGAGCAATTTGCTGAGGGCCATTGAGGCA
CAACAGCATCTGCTGCAACTCACAGTCTGGGGCATCAAACAGCTCCAGGCAAGAGTCCTGGCTGTGGAAA
GATACCTAAAGGATCAACAGCTCCTGGGGATTTGGGGTTGTTCTGGAAAACTCATTTGCACCACTGCTGT
GCCTTGGAATATTAGCTGGAGTAAGGATAAAAATCTGAGTCAAATTTGGGATAACATGACCTGGATGCAG
TGGGAACAAGAAATTGATAATTACACAAGCATAATATACAGTTTAATTGAAGAATCGCAAAACCAACAAG
AAAAGAATGAACAAGAATTATTGGCATTGGATAAATGGGCAAGTTTGTGGAATTGGTTTAACATAACAAA
CTGGCTGTGGTATATAAGATTATTCATAATGATAGTAGGAGGCTTAGTAGGTTTAAGAATAGTTTTTACT
GTACTTTCTATAGTGAATAGAGTTAGGCAGGGATACTCACCATTATCGTTCCAGACCCTCCTCCCAGCTC
CGAGGGGACCCGACAGGCCCGAAGGAATCGAAGAAGGAGGTGGAGAGAGAGACAGAGACAGATCCGGACA
ATCAGCGACTGGATTCTTCACAATCATCTGGGTCGACCTGCGGAGCCTGTGCCTTTTCATCTACCACCAA
TTGAGAGACTTACTCTTGATTCTAAAGAGGACTGTGGAACTTCTGGGACGCAGGGGGTGGGAAATCCTCA
AATATTGTTGGAATCTCCTACAGTATTGGAGTCAGGAACTAAAGAATAGTGCTGTTAGCTTGCTCAACGC
CACAGCCATAGCAGTAGCTGAGGGGACAGATAGGATTCTAGAAGTGATACAAAGAATTTTTAGAGCTGTT
CTCCACATACCCACAAGAATAAGACAGGGCTTAGAAAGGGCTTTGCTA
>HQ217292 
ATGAAAGTGAAGGGGATCAGGAAGAAT---TATCAGGAC---TTATGGAAATGGGGCATC----------
-----------ATGCTCCTTGGGATGTTGATGATCTGTAGGGCTGCAGAT---CAA---TTGTGGGTCAC
AGTCTATTATGGGGTACCTGTGTGGAAAGATGCAACCACCACTCTATTTTGTGCATCAGATGCTAAAGCA
TATGACACAGAGGTACATAATGTTTGGGCCACACATGCCTGTGTACCCACAGATCCCAGCCCACAAGAAG
TAGTATTGGGAAATGTGACAGAAAATTTTAACATGTGGAAAAATGACATGGTAGAACAGATGCATGAGGA
TATAATCAGTTTATGGGATCAAAGTCTAAAGCCATGTGTAAAATTAACCCCACTCTGTGTTACTTTAAAT
TGCACTAATTGGGATGGTAGG---------------AATGGTACTACAAATGCTACT-------------
-----AATACCAATAGTAGTAGTTGGGAAAACATGGAT------GGGGAAATAAAAAACTGCTCTTTCAA
TATCACCACACACATAAGAAATAAGGTGCAGAAACAATATGCACTTTTTAATAAACTTGATGTAGTACCA
ATA------------------------GATAAT---ACAAGC---------------------TATATGT
TGATAAATTGTAACACCTCAGTCATTACACAGGCCTGTCCAAAGGTATCTTTTGAACCAATTCCCATACA
TTATTGTACTCCGGCTGGTTTTGCGATTCTAAAGTGTAATGATAAGAATTTCAATGGAACAGGGTTATGT
ACAAATGTCAGCACAGTACAATGTACACATGGAATTAGGCCAGTGGTGTCAACTCAACTGCTGTTAAATG
GCAGTCTAGCAGAAAAAGAGGTAATAATTAGATCTGAAAATTTCACAAACAATGCTAAAACCATAATAGT
GCAGCTGAAGGATTCTGTAGAAATTAATTGTACACGACCC------AATACACGCAAAAGTATACGCATA
GGACCATTGAGATATATTCGTTTAACAGGAAAAATAATAGGAGATATAAGACAAGCACATTGTAACGTTA
GTGCAGCAAAATGGAATGACACTTTATCCCAGATAGCTGAAAAATTAAGAGAACAATTT-----------
-------------AAG---AATAAAACAATAAGCTTTAATCAGTCCTCAGGAGGGGACCCAGAAATTGTA
ATGCACAGTTTTAATTGTGGAGGAGAATTTTTCTACTGTAATACAACAAAACTATTTAGTAGTACT---T
GG---------AATAGTACT------------TGGAATAGTACT------------TGGAATAGTACTAA
GGACTCAAAT------GACACAATTACACTCCCATGCAGAATAAAACAAATTATAAACAGATGGCAAGAA
GTAGGAAGAGCAATGTATGCCCCTCCCATCGAGGGACAAATTAGATGTTCATCAAATATCACAGGGTTGC
TATTAACAAGAGATGGTGGC------AACAAA---------GAGAATGAGTCTGATACTGAGATCTTCAG
ACCTGGAGGAGGAGATATGAGGGACAATTGGAGAAGTGAATTGTACAAATATAAAGTAGTAAAGATTGAG
CCATTAGGAGTAGCACCCACCAAGGCAAAGAGAAGAGTGGTGCAAAGAGAAAAAAGAGCAATAGGAATGA
TAGGAGCTATGTTCCTTGGGTTCTTGGGAGCAGCAGGAAGCACTATGGGCGCAGCGTCGATAACGCTGAC
GGTACAAGCCAGACAATTATTGTCTGGTATAGTGCAACAGCAGAACAATCTGCTGAGGGCTATTGATGCG
CAACAGCATATGTTGCAGCTCACAGTCTGGGGCATCAAGCAGCTCCAGGCTAGAGTTCTGTCTGTGGAAA
GATACCTAAAGGATCAACAGCTCCTAGGGATTTGGGGCTGCTCTGGAAAACTCATTTGCACCACTGCTGT
GCCTTGGAATAATAGTTGGAGT---AATAAATCACTAGATGAGATTTGGGACAACATGACCTGGATGGAG
TGGGAGAGAGAAATTGACAATTACACGAACTTAATATACTCCTTAATTGAAGAATCGCAGAACCAACAGG
AAAAGAATGAACAAGATTTATTGGCATTGGATAAGTGGGCAAATTTGTGGAGTTGGTTTAACATAACACA
CTGGCTGTGGTATATAAGAATATTCATAATGATAGTAGGAGGTTTAGTAGGTTTAAGAATAGTTTTTGCT
GTGCTTTCTATAATAAATAGAGTTAGGCAGGGATACTCACCATTGTCATTGCAGACCCTCCTCCCAATCC
CGAGGGGACCCGACAGGCCAGAAGGAATCGAAGAAGAAGGTGGAGAAAGAGACAGAGACAGATCCATTCC
ATCGGGGAACGGATTCTTAGCACTCTGCTGGATCGATCTGCGGAGCCTGTGCCTCTTCAGCTACCACCGC
TTGAGAGACTTACTCTTGATTGTAGCGAGGGTTCTGGAACTTCTGGGACGCAGGGGGTGGGAACTCCTCA
AATATTGGTGGAATCTCCTGCAGTATTGGAGCCAGGAACTAAAGAATAGTGCTATTAGCTTGCTCAACGC
CACAGCCATAGCAGTAGCTGAGTGGACAGATAGGGTTATAGAAGTAGTACAAAGAACTTGCAGAGCTATT
CTCCACATACCTAGAAGAATCAGACAAGGCTTGGAAAGGGCTTTGCAA
>HQ217308 
ATGAAAGTGAAGGGGATCAGGAAGAAT---TATCAGGAC---TTATGGAAATGGGGCATC----------
-----------ATGCTCCTTGGAATGTTGATGATCTGTAGGGCTGCAGAA---CAA---TTGTGGGTCAC
AGTCTATTATGGGGTACCTGTGTGGAAAGAAGCAACCACCACTCTATTTTGTGCATCAGATGCTAAAGCA
TATGACACAGAGGTACATAATGTTTGGGCCACACATGCCTGTGTACCCACAGACCCTAACCCACAAGAAG
TAGTATTGGGAAATGTGACAGAAAATTTTAACATGTGGAAAAATGACATGGTAGAACAGATGCATGAGGA
TATAATCAGTTTATGGGATCAAAGTCTAAAGCCATGTGTAAAATTAACCCCACTCTGTGTTACGTTAAAT
TGCACTAATTGGGATGGTAGGAATGATACTACAAATGTTACTAATAGGAATGGTACT------ACAAATG
CTACTAATACCAATAGTAGTAGTTGGGAAAACATGGAT------GGAGAAATAAAAAACTGCTCTTTCAA
TATCACCACAAACAGAAGAAGTAGGGTGCAAACGCAACATGCACTTTTTAATAAACTTGATGTAGTACCA
ATA---------GATAGT---------AATAATAGTACAAGC---------------------TATATGT
TGATAAATTGTAACACCTCAGTCATTACACAGGCCTGTCCAAAGGTATCTTTTGAACCAATTCCCATACA
TTATTGTACTCCGGCTGGTTTTGCGATTCTAAAGTGTAATGATAAGGAGTTCAATGGAACAGGGTTATGT
ACAAATGTCAGCACAGTACAATGTACACATGGAATTAGGCCAGTGGTGTCAACTCAACTGCTGTTAAATG
GCAGTCTAGCAGAAAAAGAGGTAATAATTAGATCTGAAAATTTCACAAACAATGCTAAAACCATAATAGT
GCAGCTGAAGAATTCTGTAGAAATTAATTGTACACGACCCAACAACAATACACGCAAAAGTATACACACA
GGACCATTGAGAGCTATTCATTTAACAGGAAACATAATAGGAGATATAAGACAAGCACATTGTAACGTTA
GTGCGGCAAAATGGAATAGCACTTTATCCCAGATAGTTAAAAAACTAAGAGGACAATTT-----------
-------------AAT---AATAAAACAATAATCTTTAATCAGTCCTCAGGAGGGGACCCAGAAATTGTA
ATGCACAGTTTTAATTGTGGAGGAGAATTTTTCTACTGTAATACAACAAAACTATTTAGTAGTACT---T
GG---------AATAATACT------------TGGAATAGTACT------------TGGAATAGTACTAA
TGAATCAAAT------GACACAATTACACTCCCATGCAGAATAAAACAAATTATAAACAGATGGCAAGAA
GTAGGAAGAGCAATGTATGCCCCTCCCATCGAGGGACAAATCAGATGTTCATCAAATATTACAGGGTTGC
TATTAACAAGAGATGGTGGC------AATGGA---------GAGAATGAGTCTGATACTGAGATCTTCAG
ACCTGGGGGAGGAGATATGAGGGACAATTGGAGAAGTGAATTGTACAAATATAAAGTAGTAAAAATTGAG
CCATTAGGAGTAGCACCCACCAAGGCAAAGAGAAGAGTGGTGCAAAGAGAAAAAAGAGCAATAGGAACGA
TAGGAGCTATGTTCCTTGGGTTCTTGGGAGCAGCAGGAAGCACTATGGGCGCAGCGTCAATAACGCTGAC
GGTACAAGCCAGACAATTATTGTCTGGTATAGTGCAACAGCAGAACAATCTGCTGAGGGCTATTGATGCG
CAACAGCATATGTTGCAGCTCACAGTCTGGGGCATCAAGCAGCTCCAGGCTAGAGTTCTGTCTGTGGAAA
GATACCTAAGGGATCAACAGCTCCTAGGGATTTGGGGCTGCTCTGGAAAACTCATTTGCACCACTGCTGT
GCCTTGGAATAATAGTTGGAGT---AATAAATCACTAGATGAGATTTGGAACAACATGACCTGGATGGAG
TGGGAGAGGGAAATTGACAATTACACGAACTTAATATACTCCTTAATTGAAGAATCGCAGAACCAACAGG
AAAAGAATGAACAAGATTTATTGGCATTGGATAAGTGGGCAAATTTGTGGAGTTGGTTTAACATAACACA
CTGGCTGTGGTATATAAGAATATTCATAATGATAGTAGGAGGTTTAGTAGGTTTAAGAATAGTTTTTGCT
GTGCTTTCTATAATAAATAGAGTTAGGCAGGGATACTCACCATTGTCATTGCAGACCCTCCTCCCAATCC
CGAGGGGACCCGACAGGCCAGAAGGAATCGAAGAAGAAGGTGGAGAGCGAGACAGAGACAGATCCATACC
ATTGGGGAACGGATTCTTAGCACTCTGCTGGAACGATCTGCGGAGCCTGTGCCTCTTCAGCTACCACCGC
TTGAGAGACTTACTCTTGATTGTAGCGAGGGTTCTGGAACTTCTGGGACGCAGGGGGTGGGAACTCCTCA
AATATTGGTGGAATCTCCTGCAGTATTGGAGCCAGGAACTAAAGAATAGTGCTATTAGCTTGCTCAACGC
CACAGCCATAGCAGTAGCTGAGGGGACAGATAGGGTTATAGAAGTAGTACAAAGAACTTGCAGAGCTATT
CTCCACATACCTAGAAGAATCAGACAAGGCTTGGAAAGGGCTTTGCAA
>HQ217322 
ATGAAAGTGAAGGGGATCAAGAAGAAT---TGGCAGGTC---TTGTGGACATGGGGCATG----------
-----------ATGCTCCTTGGGATATTAATGATCTGTAGTGCTACAGAA---AAA---TTGTGGGTCAC
AGTCTATTATGGAGTACCTGTGTGGAAAGAAGCAACTACCACTTTATTTTGTGCATCAGATGCTAAGGCA
TATGATACAGAGGCACATAATGTTTGGGCCACACATGCCTGTGTACCCACAGACCCTAGCCCACAAGAAG
TAAAATTGGAAAATGTGACAGAAAGATTTAACATGTGGAAAAATAACATGGTAGAACAGATGCATGAGGA
CATAATCAGTTTATGGGATCAAAGCCTAAAACCATGTGTTAAATTAACCCCACTCTGTGTTACTTTAAAT
TGCACTGATGTGAAGAATAAT---------AAGACTAATGCCAATAATAGTAGTACC-------------
-----CCTACTAGGACTCCTACCACTACTAATCCAATGAAA---GGAGAAATAAAAAACTGCTCTTTCAA
TGTCACTGCAAGCAGAAGAGATAAGTTCCAGAAAGAATATGCACTTTTTTATAGGCTTGATTTAGAACCA
ATA---------GAGAAT---------AATAGT---ACAAGT---------------------TATACAT
TGATAAGTTGTAACACCTCAGTCATTACACGGGCCTGTCCAAAGGTATCCTTTGAACCAATTCCCATACA
TTATTGTGCCCCGGCTGGTTTTGCGATTCTAAAATGTAAGGATAAAAAGTTCAATGGAACAGGAATATGT
ACAAATGTCAGCACAGTACAATGTACACATGGGATTAAGCCAGTAGTGTCAACTCAATTACTGTTAAATG
GCAGCCTAGCAGAAGAAGAGATAATAATTAGATCTGAAAATATCACAGACAATGCAAAAACCATAATAGT
ACAACTAAATGAAACTGTAGAGATTAATTGTACAAGACCCGGCAACAATACACGCAAAAGTATACGTATA
GGTCCGGGGAGTGCATTCTATGCAACAGGAGACATAATAGGAGATATAAGACAAGCACACTGTAACATTA
GTAGAGCAAAATGGGAGAAAGCTTTACAACTGGTAGTTACAAAATTACGAGAACATTTT-----------
-------------AAT---AATAGAACAATAGTCTTTAATCAATCCTCAGGAGGGGACCCAGAAATTGTA
ATGCACAGTTTTAATTGTGGAGGAGAATTTTTCTACTGTAATTCAACACAACTGTTTAATAGTACT---T
GG---------AATGAGACTACAAGG------TCAAATAGCAGT--------------------------
----------------GGTGACATCACACTCCCATGCAGAATAAAACAATTTATAAACATGTGGCAGGGA
GTAGGCAAAGCAATGTATGCCCCTCCCATCAGAGGAGAAATTAGCTGTTCATCAAACATTACAGGACTAC
TATTAACAAGAGATGGTGGT------GATGAT---------CCAGACAACAGGACCAACGAGACCTTCAG
ACCTGGAGGAGGAGATATGAGGGACAATTGGAGAAGTGAATTATATAAATATAAGGTAGTAAAAATTGAG
CCATTAGGAATAGCACCCACCAAGGCAAAGAGAAGAGTGGTGCAGAGGGAAAAAAGA---GCAGCGGGAC
TAGGAGCTTTGTTCCTTGGGTTCTTAGGAGCAGCAGGAAGCACTATGGGCGCAGCGTCAGTGGCGCTGAC
GGTACAGGCCAGACAATTATTGTCTGGTATAGTGCAACAGCAGAACAATTTGCTGAGAGCTATTGAGGCG
CAACAGCATATGTTGCAACTCACAGTCTGGGGCATCAAGCAGCTCCAGGCAAGAGTCCTGGCTGTGGAAA
GATACCTAAGGGATCAACAGCTCCTAGGGATTTGGGGCTGCTCGGGGAAAATCATTTGCACCACTGCTGT
GCCTTGGAATGCTAGTTGGAGT---AATAGATCTCAGGATGAAATCTGGACAAACATGACCTGGATGCAA
TGGGAAAAAGAAATTGACAATTATACAGACTTAATATACACCTTACTTGAAAAATCGCAGAACCAGCAAG
AAAAGAATGAACAAGAATTATTGGAGCTAGATAAATGGGCAAATTTGTGGAATTGGTTTGACATAACAAA
CTGGCTGTGGTATATAAAAATATTCATAATGATAGTAGGAGGCTTGATAGGTCTAAGAATAGTTTTTACT
GTACTTTCCATAGTAAATAGAGTTAGGCAGGGATACTCACCTTTATCGTTCCAGACCCACCTCCCAGTTC
CGAGGGGACCCGACAGGCCCGAAGGAATCGAAGAAGAAGGTGGAGAGAGAGACAGAGACAGATCCGGACA
CTTAGTGGATGGATTCTTAGCGATTATCTGGGTCGACCTTCGGAACCTGTGCCTCTTCCTCTACCACCGA
TTGAGAGACTTACTCTTGATTGTAGCGAGGATTGTGGAAATTCTGGGACGCAGGGGGTGGGGAGCCCTCA
AATATTGGTGGAATCTCCTCCAGTATTGGAGTCAGGAACTAAAGAATAGTGCTGTTAATTTGCTTAATAC
TACAGCTATAGCAGTAGCTGAGGGAACAGATAGGGTTATAGAAATATTACAAAGGGTTGGTAGGGGTATC
CTCCACATACCTAGAAGAATTAGACAGGGCGCAGAAAGGGCTTTGCAG
>HQ217324 
ATGAAAGTGAAGGGGATCAGGAAGAAT---TGGCAGGTC---TTGTGGACATGGGGCATG----------
-----------ATGCTCCTTGGGATGTTAATGATCTGTAGTGCTACAGAA---AAA---TTGTGGGTCAC
AGTCTATTATGGAGTACCTGTGTGGAAAGAAGCAACTACCACTTTATTTTGTGCATCAGATGCTAAGGCA
TATGATACAGAGGCACATAATGTTTGGGCCACACATGCCTGTGTACCCACAGACCCTAGCCCACAAGAAG
TAAAATTGGAAAATGTGACAGAAAGATTTAACATGTGGAAAAATAACATGGTAGAACAGATGCATGAAGA
CATAATCAGTTTATGGGATCAAAGCCTAAAACCATGTGTTAAATTAACCCCGCTCTGTGTTACTTTAAAT
TGCACTGATGCTAATATTAAT---------GTTACTACTGTCACTTCTAGGGACACT-------------
-----AATGGTACTAATGCCACTGTTAGTCCAATGAAA------GGAGAAATAAAAAACTGCTCTTTCAA
TGTCACCTCAAACAGGAGAGATAAGTTCCAGAAAGAATATGCACTTTTTTATAGGCTTGATTTAGAACCA
ATA---------GAGAGT---------AATAGT---ACAAGT---------------------TATACAT
TGATAAGTTGTAACACCTCAGTCATTACACGAGCCTGTCCAAAGGTATCCTTTGAACCAATTCCCATACA
TTATTGTGCCCCGGCTGGTTTTGCGATTCTAAAGTGTAAGGATAAAAAATTCAATGGAACAGGATTATGT
ACAAATGTCAGCACAGTACAATGTACACATGGGATTAAGCCAGTAGTGTCAACTCAATTACTGTTAAATG
GCAGCCTAGCAGAAGAAGAGATAATAATTAGGTCTGAAAATATCACAGACAATGCAAAAACCATAATAGT
ACAGCTAAATGAAACTGTAGAAATTAATTGTACAAGACCCGGCAACAATACAAGAAAAAGTATACGTATA
GGTCCGGGGAGTGCATTCTATGCAACAGGAGACATAATAGGAGATATAAGACAAGCACATTGTAACATTA
GTAGAGCAAAATGGGAAAAAACTTTAGAACTGGTAGCTACAAAATTACGAGAACATTTT-----------
-------------AAG---AATACAACAATAGTCTTTAATCAATCCTCAGGAGGAGACCCAGAAATTGTA
ATGCACAGTTTTAATTGTGGAGGGGAATTTTTCTACTGTAATTCAACACAACTGTTTAATAGTACT---T
GG---------AATGAGACTACAAGG------TCAAATAGCGGT--------------------------
----------------GGTGACATCACACTCCCATGCAGAATAAAACAATTTATAAACATGTGGCAGGGA
GTAGGAAAAGCAATGTATGCCCCTCCCATCAGAGGAGAAATTAGCTGTTCATCAAACATTACAGGACTAT
TATTAACAAGAGATGGTGGT---------------------AAAGAAAGCAATACCACCGAGATCTTCAG
ACCTGGAGGAGGAGATATGAGGGACAATTGGAGAAGTGAATTATATAAATATAAGGTAGTAAAAATTGAG
CCATTAGGAATAGCACCCACCAAGGCAAAGAGAAGAGTGGTGCAAAGAGAAAAAAGA---GCAGCGGGAC
TAGGAGCTTTGTTCCTTGGGTTCTTAGGAGCAGCAGGAAGCACTATGGGCGCAGCGTCAGTGGCGCTGAC
GGTACAGGCCAGACAATTATTGTCTGGTATAGTGCAGCAGCAGAACAATCTGCTGAGAGCTATTGAGGCG
CAACAGCATATGTTGCAACTCACAGTCTGGGGCATCAAGCAGCTCCAGGCAAGAGTCCTGGCTGTGGAAA
GATACCTAAGGGATCAACAGCTCCTGGGGATTTGGGGCTGCTCGGGGAAAATCATTTGCACCACTGCTGT
GCCTTGGAATGCTAGTTGGAGT---AATAGATCTCAAGATGAAATTTGGAAAAACATGACCTGGATGCAA
TGGGAAAAAGAAATTGACAATTATACAGACTTAATATACACCTTACTTGAAAAATCGCAGAACCAGCAAG
AAAAGAATGAACAAGAATTATTGGAGCTAGATAAATGGGCAAATTTGTGGAATTGGTTTGACATAACAAA
CTGGCTGTGGTATATAAAAATATTCATAATGATAGTAGGGGGCTTGATAGGTCTAAGAATAGTTTTTACT
GTACTTTCCATAGTAAATAGAGTTAGGCAGGGATACTCACCTTTATCGTTCCAGACCCACCTCCCAGTTC
CGAGGGGACCCGACAGGCCCGAAGGAATCGAAGAAGAAGGTGGAGAGAGAGACAGAGACAGATCCGGACA
CTTAGTGGATGGATTCTTAGCGATTATCTGGGTCGACCTTCGGAACCTGTGCCTCTTCCTCTACCACCGA
TTGAGAGACTTACTCTTGATTGTAGCGAGGATTGTGGAAATTCTGGGACGCAGGGGGTGGGAAGCACTCA
AATATTGGTGGAATCTCCTCCAGTATTGGAGTCAGGAACTAAAGAATAGTGCTGTTAATTTGCTTAATAC
TACAGCTATAGCAGTAGCTGAGGGAACAGATAGGGTTATAGAAATATTACAAAGGGTTGGTAGGGGTATC
CTCCACATACCTAGAAGAATTAGACAGGGCGCAGAAAGGGCTTTGCAG
>HQ217316 
ATGAAAGTGAAGGGGATCAAGAAGAAT---TGGCAGGTC---TTGTGGACATGGGGCATG----------
-----------ATGCTCCTTGGGTTATTAATGATCTGTAGTGCTACAGAA---AAA---CTGTGGGTCAC
AGTCTATTATGGAGTACCTGTGTGGAAAGAAGCAACTACCACTTTATTTTGTGCATCAGATGCTAAGGCA
TATGATACAGAGGCACATAATGTTTGGGCCACACATGCCTGTGTACCCACAGACCCTAGCCCACAAGAAG
TAAAATTGGAAAATGTGACAGAAAGATTTAACATGTGGAAAAATAACATGGTAGAACAGATGCATGAGGA
CATAATCAGTTTATGGGATCAAAGCCTAAAACCATGTGTTAAATTAACCCCACTCTGTGTTACTTTAAAT
TGCACTGATGCTAATATTAAT---------------------GTTACTGCTGTCACT-------------
-----AGTAGTACTAATGCCACTGTTAGTCCAATAAAA------GGAGAAATAAAAAACTGCTCTTTCAA
TGTCACCTCAAACAGAAGAGATAAGTTCCAGAAAGAATATGCACTTTTTTATAGGCTTGATTTAGAACCA
ATA---------GAGAGT---------AATAGT---ACAAGT---------------------TATACAT
TGATAAGTTGTAACACCTCAGTCATTACACGAGCCTGTCCAAAGGTATCCTTTGAACCAATTCCCATACA
TTATTGTGCCCCGGCTGGTTTTGCGATTCTAAAGTGTAAGGATAAAAAATTCAATGGAACAGGATTATGT
ACAAATGTCAGCACAGTACAATGTACACATGGGATTAAGCCAGTAGTGTCAACTCAATTACTGTTAAATG
GCAGCCTAGCAGAAGAAGAGGTAATAATTAGATCTGAAAATATCACAGACAATGCAAAAACCATAATAGT
ACAGCTAAATGAAACTGTAGAAATTAATTGTACAAGACCCGGCAACAATACAAGAAAAAGTATACGTATA
GGTCCGGGGAGTGCATTCTATGCAACAGGAGACATAATAGGAGATATAAGACAAGCACATTGTAACATTA
GTAGAGCAAAATGGGAAAAAACTTTAGAACTGGTAGCCACAAAATTACAAGAACATTTT-----------
-------------AAG---AATAAAACAATAGTCTTTAATCAATCCTCAGGAGGAGACCCAGAAATTGTA
ATGCACAGTTTTAATTGTGGAGGGGAATTTTTCTACTGTAATTCAACACAACTGTTTAATAGTACT---T
GG---------AATGAGACTACAAGG------TCAAATAGCAGT--------------------------
----------------GGTGACATCACACTCCCATGCAGAATAAAACAATTTATAAACATGTGGCAGGGA
GTAGGAAAAGCAATGTATGCCCCTCCCATCAGAGGAGAAATTAGCTGTTCATCAAACATTACTGGGCTAC
TATTAACAAGAGATGGTGGT------CCAAGC---------AACGAAACCAATGACACTGAGATCTTCAG
ACCTGGAGGAGGAGATATGAGGGACAATTGGAGAAGTGAATTATATAAATATAAAGTAGTAAAAATTGAG
CCATTAGGAATAGCACCCACCAAGGCAAAGAGAAGAGTGGTGCAGAGAGAAAAAAGA---GCAGTGGGAC
TAGGAGCTTTGTTCCTTGGGTTCTTGGGAGCAGCAGGAAGCACTATGGGCGCAGCGTCAGTGGCGCTGAC
GGTACAGGCCAGACAATTATTGTCTGGTATAGTGCAGCAGCAGAACAATCTGCTGAGAGCTATTGAGGCG
CAACAGCATATGTTGCAACTCACAGTCTGGGGCATCAAGCAGCTCCAGGCAAGAGTCCTGGCTGTGGAAA
GATACCTAAGGGATCAACAGCTCCTGGGGATTTGGGGCTGCTCGGGGAAAATCATTTGCACCACTGCTGT
GCCTTGGAATGCTAGTTGGAGT---AATAGATCTCAAGATGAAATTTGGAAAAACATGACCTGGATGCAA
TGGGAAAAAGAAATTGACAATTATACAGACTTAATATACACCTTACTTGAAAAATCGCAGAACCAGCAAG
AAAAGAATGAACAAGAATTATTGGAGCTAGATAAATGGGCAAATTTGTGGAATTGGTTTGACATAACAAA
CTGGCTGTGGTATATAAAAATATTCATAATGATAGTAGGAGGCTTGATAGGTCTAAGAATAGTTTTTACT
GTACTTTCCATAGTAAATAGAGTTAGGCAGGGATACTCACCTTTATCGTTCCAGACCCACCTCCCAGTTC
CGAGGGGACCCGACAGGCCCGAAGGAATCGAAGAAGAAGGTGGAGAGAGAGACAGAGACAGATCCGGACG
CTTAGTGGATGGATTCTTAGCGATTATCTGGGTCGACCTTCGGAACCTGTGCCTCTTCCTCTACCACCGA
TTGAGAGACTTACTCTTGATTGTAGCGAGGATTGTGGAAATTCTGGGACGCAGGGGGTGGGAAGCACTCA
AATATTGGTGGAATCTCCTCCAGTATTGGAGTCAGGAACTAAAGAATAGTGCTGTTAATTTGCTTAATAC
TACAGCTATAGCAGTAGCTGAGGGAACAGATAGGGTTATAGAAATATTACAAAGGGTTGGTAGGGGTATC
CTCCACATACCTAGAAGAATTAGACAGGGCGCAGAAAGGGCTTTGCAG
>HQ217321 
ATGAAAGTGAAGGGGATCAGGAAGAAT---TGGCAGGTC---TTGTGGACATGGGGCATG----------
-----------ATGCTCCTTGGGATGTTAATGATCTGTAGTGCTACAGAA---AAA---TTGTGGGTCAC
AGTCTATTATGGAGTACCTGTGTGGAAAGAAGCAACTACCACTTTATTCTGTGCATCAGATGCTAAGGCA
TATGATACAGAGGCACATAATGTTTGGGCCACACATGCCTGTGTACCCACAGACCCTAGCCCACAAGAAG
TAAAATTGGAAAATGTGACAGAAAGATTTAACATGTGGAAAAATAACATGGTAGAACAGATGCATGAGGA
CATAATCAGTTTATGGGATCAAAGCCTAAAACCATGTGTTAAATTAACCCCACTCTGTGTTACTTTAAAT
TGCACTGATGCTAATATTAAT---------ATTACTACTGTCACTTCTAGGGGCATT-------------
-----AATAGTACTAATGCCACTGTTAAGCCAATGGAA------GGAGAAATAAAAAACTGCTCTTTTAA
TGTCACTGCAAGCAGAAGAGATAAGTTCCAGAAAGAATATGCACTCTTTTATAGGCTTGATTTAGAACCA
ATA---------GAGGAT---------AATAGT---ACAAGT---------------------TATACAT
TGATAAGTTGTAACACCTCAGTCATTACACGGGCCTGTCCAAAGGTATCCTTTGAGCCAATTCCCATACA
TTATTGTGCCCCGGCTGGTTTTGCGATTCTAAAGTGCAAGGATAAAAGGTTCAATGGAACAGGAATATGT
ACAAATGTCAGCACAGTACAATGTACACATGGAATTAAGCCAGTAGTGTCAACTCAATTGCTGTTAAATG
GCAGCCTAGCAGAAGAAGAGATAATAATTAGGTCTGAAAATATCACAGACAATGCAAAAACCATAATAGT
ACAGCTAAATGAAACTGTAGAAATTAATTGTACAAGACCCGGCAACAATACACGCAAAAGTATACGTATA
GGTCCGGGGAGTGCATTTTATGCAACAGGAGACATAATAGGAGATATAAAACAAGCACACTGTAACATTA
GCAGAGCAAAATGGGAAAAAACTTTAGAACTGGTAGCTACAAAATTACGAGAACATTTT-----------
-------------AAT---AATAGAACAATAGTCTTTAATCAATCCTCAGGAGGAGACCCAGAAATTGTA
ATGCACAGTTTTAATTGTGGAGGGGAATTTTTCTACTGTAATTCAACACAACTGTTTAATAGTACT---T
GG---------AATGAGACTACAAGG------TCAAATAGCAGT--------------------------
----------------GGTGACATCACACTCCCATGCAGAATAAAACAATTTATAAACATGTGGCAGGGA
GTAGGAAAAGCAATGTATGCCCCTCCCATCAGAGGAGAAATTAGCTGTTCATCAAACATTACAGGACTAC
TATTAACAAGAGATGGTGGT------AGAAAC------------GGAAGCAATACCACTGAGACCTTCAG
ACCTGGAGGAGGAGATATGAGGGACAATTGGAGAAGTGAATTATATAAATATAAGGTAGTAAAAATTGAG
CCATTAGGAATAGCACCCACCAAGGCAAAGAGAAGAGTGGTGCAGAGGGAAAAAAGA---GCAGCGGGAC
TAGGAGCTTTGTTCCTTGGGTTCTTAGGAGCAGCAGGAAGCACTATGGGCGCAGCGTCAGTAGCGCTGAC
GGTACAGGCCAGACAATTATTGTCTGGTATAGTGCAACAGCAGAACAATTTGCTGAGAGCTATTGAGGCG
CAACAGCATATGTTGCAACTCACAGTCTGGGGCATCAAGCAGCTCCAGGCAAGAGTCCTGGCTGTGGAAA
GATACCTAAGGGATCAACAGCTCCTGGGGATTTGGGGCTGCTCGGGGAAAATCATTTGCACCACTGCTGT
GCCTTGGAATGCTAGTTGGAGT---AATAGATCTCAAGATGAAATTTGGAAAAACATGACCTGGATGCAA
TGGGAAAAAGAAATTGACAATTATACAGACTTAATATACACCTTACTTGAAAAATCGCAGAACCAGCAAG
AAAAGAATGAACAAGAATTATTGGAGCTAGATAAATGGGCAAATTTGTGGAATTGGTTTGACATAACAAA
CTGGCTGTGGTATATAAAAATATTCATAATGATAGTAGGAGGCTTGATAGGTCTAAGAATAGTTTTTACT
GTACTTTCCATAGTAAATAGAGTTAGGCAGGGATACTCACCTTTATCGTTCCAGACCCACCTCCCAGTTC
CGAGGGAACTCGACAGGCCCGAAGGAATCGAAGAAGAAGGTGGAGAGAGAGACAGAGACAGATCCGGACG
CTTAGTGGATGGATTCTTAGCGATTATCTGGGTCGACCTTCGGAACCTGTGCCTCTTCCTCTACCACCGA
TTGAGAGACTTACTCTTGATTGTAGCGAGGATTGTGGAAATTCTGGGACGCAGGGGGTGGGAAGCACTCA
AATATTGGTGGAATCTCCTCCAGTATTGGAGTCAGGAACTAAAGAATAGTGCTGTTAATTTGCTTAATAC
TACAGCTATAGCAGTAGCTGAGGGAACAGATAGGGTTATAGAAATATTACAAAGGGTTGGTAGGGGTATC
CTCCACATACCTAGAAGAATTAGACAGGGCGCAGAAAGGGCTTTGCAG
>HQ217339 
ATGAAAGTGAAGGGGATCAGGAAGAAT---TGGCAGGTC---TTGTGGACATGGGGCATG----------
-----------ATGCTCCTTGGGATGTTAATGATCTGTAGTGCTACAGAA---AAA---TTGTGGGTCAC
AGTCTATTATGGAGTACCTGTGTGGAAAGAAGCAACTACCACTTTATTCTGTGCATCAGATGCTAAGGCA
TATGATACAGAGGCACATAATGTTTGGGCCACACATGCCTGTGTACCCACAGACCCTAGCCCACAAGAAG
TAAAATTGGAAAATGTGACAGAAAGATTTAACATGTGGAAAAATAACATGGTAGAACAGATGCATGAGGA
CATAATCAGTTTATGGGATCAAAGCCTAAAACCATGTGTTAAATTAACCCCACTCTGTGTTACTTTAAAT
TGCACTGATGCTAATATTAAT---------ATTACTACTGTCACTTCTAGGGGCATT-------------
-----AATAGTACTAATGCCACTGTTAAGCCAATGGAA------GGAGAAATAAAAAACTGCTCTTTTAA
TGTCACTGCAAGCAGAAGAGATAAGTTCCAGAAAGAATATGCACTCTTTTATAGGCTTGATTTAGAACCA
ATA---------GAGGAT---------AATAGT---ACAAGT---------------------TATACAT
TGATAAGTTGTAACACCTCAGTCATTACACGGGCCTGTCCAAAGGTATCCTTTGAACCAATTCCCATACA
TTATTGTGCCCCGGCTGGTTTTGCGATTCTAAAGTGCAAGGATAAAAGGTTCAATGGAACAGGAATATGT
ACAAATGTCAGCACAGTACAATGTACACATGGAATTAAGCCAGTAGTGTCAACTCAATTGCTGTTAAATG
GCAGCCTAGCAGAAGAAGAGATAATAATTAGGTCTGAAAATATCACAGACAATGCAAAAACCATAATAGT
ACAGCTAAATAAAACTGTAGAAATTAATTGTACAAGACCCGGCAACAATACACGCAAAAGTATACGTATA
GGTCCGGGGAGTGCATTTTATGCAACAGGAGACATAATAGGAGATATAAAACAAGCACACTGTAACATTA
GCAGGGCAAAATGGGAAAAAACTTTAGAACTGGTAGCTACAAAATTACGAGAACATTTT-----------
-------------AAT---AATAGAACAATAGTCTTTAATCAATCCTCAGGAGGAGACCCAGAAATTGTA
ATGCACAGTTTTAATTGTGGAGGGGAATTTTTCTACTGTAATTCAACACAACTGTTTAATAGTACT---T
GG---------AATGAGACTACAAGG------TCAAATAGCAGT--------------------------
----------------GGTGACATCACACTCCCATGCAGAATAAAACAATTTATAAACATGTGGCAGGGA
GTAGGAAAAGCAATGTATGCCCCTCCCATCAGAGGAGAAATTAGCTGTTCATCAAACATTACAGGACTAC
TATTAACAAGAGATGGTGGT------AGAAAC------------GGAAGCAATACCACTGAGACCTTCAG
ACCTGGAGGAGGAGATATGAGGGACAATTGGAGAAGTGAATTATATAAATATAAGGTAGTAAAAATTGAG
CCATTAGGAATAGCACCCACCAAGGCAAAGAGAAGAGTGGTGCAGAGGGAAAAAAGA---GCAGCGGGAC
TAGGAGCTTTGTTCCTTGGGTTCTTAGGAGCAGCAGGAAGCACTATGGGCGCAGCGTCAGTAGCGCTGAC
GGTACAGGCCAGACAATTATTGTCTGGTATAGTGCAACAGCAGAACAATTTGCTGAGAGCTATTGAGGCG
CAACAGCATATGTTGCAACTCACAGTCTGGGGCATCAAGCAGCTCCAGGCAAGAGTCCTGGCTGTGGAAA
GATACCTAAGGGATCAACAGCTCCTGGGGATTTGGGGCTGCTCGGGGAAAATCATTTGCACCACTGCTGT
GCCTTGGAATGCTAGTTGGAGT---AATAGATCTCAAGATGAAATTTGGAAAAACATGACCTGGATGCAA
TGGGAAAAAGAAATTGACAATTATACAGACTTAATATACACCTTACTTGAAAAATCGCAGAACCAGCAAG
AAAAGAATGAACAAGAATTATTGGAGCTAGATAAATGGGCAAATTTGTGGAATTGGTTTGACATAACAAA
CTGGCTGTGGTATATAAAAATATTCATAATGATAGTAGGAGGCTTGATAGGTCTAAGAATAGTTTTTACT
GTACTTTCCATAGTAAATAGAGTTAGGCAGGGATACTCACCTTTATCGTTCCAGACCCACCTCCCAGTTC
CGAGGGGACTCGACAGGCCCGAAGGAATCGAAGAAGAAGGTGGAGAGAGAGACAGAGACAGATCCGGACG
CTTAGTGGATGGATTCTTAGCGATTATCTGGGTCGACCTTCGGAACCTGTGCCTCTTCCTCTACCACCGA
TTGAGAGACTTACTCTTGATTGTAGCGAGGATTGTGGAAATTCTGGGACGCAGGGGGTGGGAAGCCCTCA
AATATTGGTGGAATCTCCTCCAGTATTGGAGTCAGGAACTAAAGAATAGTGCTGTTAATTTGCTTAATAC
TACAGCTATAGCAGTAGCTGAGGGAACAGATAGGGTTATAGAGATATTACAAAGGATTGGTAGGGGTATC
CTCCACATACCTAGAAGAATAAGACAGGGCTTAGAAAGGGCTTTGCAA
>HQ217334 
ATGAAAGTGAAGGGGATCAGGAAGAAT---TGGCAGGTC---TTGTGGATATGGGGCATG----------
-----------ATGCTCCTTGGGATGTTAATGATCTGTAGTGCTACAGAA---AAA---TTGTGGGTCAC
AGTCTATTATGGAGTACCTGTGTGGAAAGAAGCAACTACCACTTTATTCTGTGCATCAGATGCTAAGGCA
TATGATACAGAGGCACATAATGTTTGGGCCACACATGCCTGTGTACCCACAGACCCTAGCCCACAAGAAG
TAAAATTGGAAAATGTGACAGAAAGATTTAACATGTGGAAAAATAACATGGTAGAACAGATGCATGAGGA
CATAATCAGTTTATGGGATCAAAGCCTAAAACCATGTGTTAAATTAACCCCACTCTGTGTTACTTTAAAT
TGCACTGATGCTAATATTAAT---------------------GTTACTGCTGTCACT-------------
-----AGTAGTACTAATGCCACTGTTAGTCCAATAAAA------GGAGAAATAAAAAACTGCTCTTTCAA
TGTCACCGCAAACAGAAGAGATAAGTTCCAGAAAGAATATGCACTTTTTTATAGGCTTGATTTAGAACCA
ATA---------GAGAAT---------AATAGT---ACAAGT---------------------TATACAT
TGATAAGTTGTAACACCTCAGTCATTACACGGGCCTGTCCAAAGGTATCCTTTGAACCAATTCCCATACA
TTATTGTGCCCCGGCTGGTTTTGCGATTCTAAAATGTAAGGATAAAAAGTTCAATGGAACAGGAATATGT
ACAAATGTCAGCACAGTACAATGTACACATGGGATTAAGCCAGTAGTGTCAACTCAATTACTGTTAAATG
GCAGCCTAGCAGAAGAAGAAATAATAATTAGATCTGAAAATATCACAGACAATGCAAAAACCATAATAGT
ACAACTAAATGAAACTGTAGAGATTAATTGTACAAGACCCGGCAACAATACACGCAAAAGTATACGTATA
GGTCCGGGGAGTGCATTCTATGCAACAGGAGACATAATAGGAGATATAAGACAAGCACACTGTAACATTA
GTAGAGCAAAATGGGAGAAAACTTTACAACTGGTAGTTACAAAATTACGAGAACATTTT-----------
-------------AAT---AATAGAACAATAGTCTTTAATCAATCTTCAGGAGGAGACCCAGAAATTGTA
ATGCACAGTTTTAATTGTGGAGGGGAATTTTTCTACTGTAATTCAACACAACTGTTTAATAGTACT---T
GG---------AATGAGACTACAAGG------TCAAATAGCAGT--------------------------
----------------GGTGACATCACACTCCCATGCAGAATAAAACAATTTATAAACATGTGGCAGGGA
GTAGGCAAAGCAATGTATGCCCCTCCCATCAGAGGAGAAATTAGCTGTTCATCAAATATTACTGGGCTAC
TATTAACAAGAGATGGTGGT------CCAAGC---------AACGAAACCAATGACACTGAGATCTTCAG
ACCTGGAGGAGGAGATATGAGGGACAATTGGAGAAGTGAATTATATAAATATAAGGTAGTAAAAATTGAG
CCATTAGGAATAGCACCCACCAAGGCAAAGAGAAGAGTGGTGCAGAGAGAAAAAAGA---GCAGCGGGAC
TAGGAGCTTTGTTCCTTGGGTTCTTAGGAGCAGCAGGAAGCACTATGGGCGCAGCGTCAGTGGCGCTGAC
GGTACAGGCCAGACAATTATTGTCTGGTATAGTGCAACAGCAGAACAATTTGCTGAGAGCTATTGAGGCG
CAACAGCATATGTTGCAACTCACAGTCTGGGGCATCAAGCAGCTCCAGGCAAGAGTCCTGGCTGTGGAAA
GATACCTAAGGGATCAACAGCTCCTGGGGATTTGGGGCTGCTCGGGGAAAATCATTTGCACCACTGCTGT
GCCTTGGAATGCTAGTTGGAGT---AATAGATCTCAGGATGAAATTTGGAAAAACATGACCTGGATGCAA
TGGGAAAAAGAAATTGACAATTATACAGACTTAATATACACCTTACTTGAAAAATCGCAGAACCAGCAAG
AAAAGAATGAACAAGAATTATTGGAGCTAGATAAATGGGCAAATTTGTGGAATTGGTTTGACATAACAAA
CTGGCTGTGGTATATAAAAATATTCATAATGATAGTAGGAGGCTTGATAGGTCTAAGAATAGTTTTTACT
GTACTTTCCATAGTAAATAGAGTTAGGCAGGGATACTCACCTTTATCGTTCCAGACCCACCTCCCAGTTC
CGAGGGGACTCGACAGGCCCGAAGGAATCGAAGAAGAAGGTGGAGAGAGAGACAGAGACAGATCCGGACA
CTTAGTGGATGGATTCTTAGCGATTATCTGGGTCGACCTGCGGAACCTGCTCCTCTTCCTCTACCACCGC
TTGAGAGACTTACTCTTGATTGTAGCGAGGATTGTGGAAATTCTGGGACGCAGGGGGTGGGAAGCACTCA
AATATTGGTGGAATCTCCTCCAGTATTGGAGTCAGGAACTAAAGAATAGTGCTGTTAATTTGCTTAATAC
TACAGCTATAGCAGTAGCTGAGGGAACAGATAGGGTTATAGAAATATTACAAAGGATTGGTAGGGGTATC
CTCCACATACCTAGAAGAATTAGACAGGGCTTAGAAAGGGCTTTGCAA
>HQ217337 
ATGAAAGTGAAGGGGATCAAGAAGAAT---TGGCAGGTC---TTGTGGACATGGGGCATG----------
-----------ATGCTCCTTGGGTTATTAATGATCTGTAGTGCTACAGAA---AAA---CTGTGGGTCAC
AGTCTATTATGGAGTACCTGTGTGGAAAGAAGCAACTACCACTTTATTTTGTGCATCAGATGCTAAGGCA
TATGATACAGAGGCACATAATGTTTGGGCCACACATGCCTGTGTACCCACAGACCCTAGCCCACAAGAAG
TAAAATTGGAAAATGTGACAGAAAGATTTAACATGTGGAAAAATAACATGGTAGAACAGATGCATGAGGA
CATAATCAGTTTATGGGATCAAAGCCTAAAACCATGTGTTAAATTAACCCCACTCTGTGTTACTTTAAAT
TGCACTGATGCTAATATTAAT---------------------GTTACTGCTGTCACT-------------
-----AGTAGTACTAATGCCACTGTTAGTCCAATAAAA------GGAGAAATAAAAAACTGCTCTTTCAA
TGTCACCGCAAACAGAAGAGATAAGTTCCAGAAAGAATATGCACTTTTTTATAGGCTTGATTTAGAACCA
ATA---------GAGAAT---------AATAGT---ACAAGT---------------------TATACAT
TGATAAGTTGTAACACCTCAGTCATTACACGGGCCTGTCCAAAGGTATCCTTTGAACCAATTCCCATACA
TTATTGTGCCCCGGCTGGTTTTGCGATTCTAAAGTGTAAGGATAAGAAATTCAATGGAACAGGATTATGT
ACAAATGTCAGCACAGTACAATGTACACATGGGATTAAGCCAGTAGTGTCAACTCAATTACTGTTAAATG
GCAGCCTAGCAGAAGAAGAGGTAATAATTAGATCTGAAAATATCACAGACAATGCAAAAACCATAATAGT
ACAGCTAAATGAAACTGTAGAAATTAATTGTACAAGACCCGGCAACAATACAAGAAAAAGTATACGTATA
GGTCCGGGGAGTGCATTCTATGCAACAGGAGACATAATAGGAGATATAAGACAAGCACATTGTAACATTA
GTAGAGCAAAATGGGAAAAAACTTTAGAACTGGTAGCTACAAAATTACGAGAACATTTT-----------
-------------AAT---AATACAACAATAGTCTTTAATCAATCCTCAGGAGGGGACCCAGAAATTGTA
ATGCACAGTTTTAATTGTGGAGGGGAATTTTTCTACTGTAATTCAACACAACTGTTTAATAGTACT---T
GG---------AATGAGACTACAAGG------TCAAATAGCAGT--------------------------
----------------GGTGACATCACACTCCCATGCAGAATAAAACAATTTATAAACATGTGGCAGGGA
GTAGGCAAAGCAATGTATGCCCCTCCCATCAGAGGAGAAATTAGCTGTTCATCAAACATTACAGGACTAC
TATTAACAAGAGATGGTGGT------------------GTTCCAAACAACAGGACCAACGAGACCTTTAG
ACCTGGAGGAGGAGATATGAGGGACAATTGGAGAAGTGAATTATATAAATATAAGGTAGTAAAAATTGAG
CCATTAGGAATAGCACCCACCAAGGCAAAGAGAAGAGTGGTGCAGAGGGAAAAAAGA---GCAGCGGGAC
TAGGAGCTTTGTTCCTTGGGTTCTTAGGAGCAGCAGGAAGCACTATGGGCGCAGCGTCAGTGGCGCTGAC
GGTACAGGCCAGACAATTATTGTCTGGTATAGTGCAACAGCAGAACAATTTGCTGAGAGCTATTGAGGCG
CAACAGCATATGTTGCAACTCACAGTCTGGGGCATCAAGCAGCTCCAGGCAAGAGTCCTGGCTGTGGAAA
GATACCTAAGGGATCAACAGCTCCTGGGGATTTGGGGCTGCTCAGGGAAAATCATTTGCACCACTGCTGT
GCCTTGGAATACTAGTTGGAGT---AATAGATCTCAGGATGAAATTTGGAAAAACATGACCTGGATGCAA
TGGGAAAAAGAAATTGACAATTATACAGACTTAATATACACCTTACTTGAAAAATCGCAGAACCAGCAAG
AAAAGAATGAACAAGAATTATTGGAGCTAGATAAATGGGCAAATTTGTGGAATTGGTTTGACATAACAAA
CTGGCTGTGGTATATAAAAATATTCATAATGATAGTAGGAGGCTTGATAGGTCTAAGAATAGTTTTTACT
GTACTATCCATAGTAAATAGAGTTAGGCAGGGATACTCACCTTTATCGTTCCAGACCCACCTCCCAGTTC
CGAGGGGACCCGACAGGCCCGAAGGAATCGAAGAAGAAGGTGGAGAGAGAGACAGAGACAGATCCGGACG
CTTAGTGGATGGATTCTTAGCGATTATCTGGGTCGACCTTCGGAACCTGTGCCTCTTCCTCTACCACCGA
TTGAGAGACTTACTCTTGATTGTAGCGAGGATTGTGGAAATTCTGGGACGCAGGGGGTGGGAAGCCCTCA
AATATTGGTGGAATCTCCTCCAGTATTGGAGTCAGGAACTAAAGAATAGTGCTGTTAATTTGCTTAATAC
TACAGCTATAGCAGTAGCTGAGGGAACAGATAGGGTTATAGAAATATTACAAAGGGTTGGTATGGGTATC
CTCCACATACCTAGAAGAATTAGACAGGGCGCAGAAAGGGCTTTGCAG
>HQ217323 
ATGAAAGTGAAGGGGATCAGGAAGAAT---TGGCAGGTC---TTGTGGACATGGGGCATG----------
-----------ATGCTCCTTGGGTTATTAATGATCTGTAGTGCTACAGAA---AAA---TTGTGGGTCAC
AGTCTATTATGGAGTACCTGTGTGGAAAGAAGCAACTACCACTTTATTTTGTGCATCAGATGCTAAGGCA
TATGATACAGAGGCACATAATGTTTGGGCCACACATGCCTGTGTACCCACAGACCCTAGCCCACAAGAAG
TAAAATTGGAAAATGTGACAGAAAGATTTAACATGTGGAAAAATAACATGGTAGAACAGATGCATGAGGA
CATAATCAGTTTATGGGATCAAAGCCTAAAACCATGTGTTAAATTAACCCCACTCTGTGTTACTTTAAAT
TGCACTGATGCTAATATTAAT---------------------GTTACTGCTGTCACT-------------
-----AGTAGTACTAATGCCACTGTTAGTCCAATAAAA------GGAGAAATAAAAAACTGCTCTTTCAA
TGTCACCGCAAACAGAAGAGATAAGTTCCAGAAAGAATATGCACTTTTTTATAGGCTTGATTTAGAACCA
ATA---------GAGAAT---------AATAGT---ACAAGT---------------------TATACAT
TGATAAGTTGTAACACCTCAGTCATTACACGGGCCTGTCCAAAGGTATCCTTTGAACCAATTCCCATACA
TTATTGTGCCCCGGCTGGTTTTGCGATTCTAAAATGTAAGGATAAAAAATTCAATGGAACAGGATTATGT
ACAAATGTCAGCACAGTACAATGTACACATGGGATTAAGCCAGTAGTGTCAACTCAATTACTGTTAAATG
GCAGCCTAGCAGAAGAAGAGGTAATAATTAGATCTGAAAATATCACAGACAATGCAAAAACCATAATAGT
ACAGCTAAATGAAACTGTAGAAATTAATTGTACAAGACCCGGCAACAATACAAGAAAAAGTATACGTATA
GGTCCGGGGAGTGCATTCTATGCAACAGGAGACATAATAGGAGATATAAGACAAGCACATTGTAACATTA
GTAGAGCAAAATGGGAAAAAACTTTAGAACTGGTAGCTACAAAATTACGAGAACATTTT-----------
-------------AAG---AATACAACAATAGTCTTTAATCAATCCTCAGGAGGAGACCCAGAAATTGTA
ATGCACAGTTTTAATTGTGGAGGGGAATTTTTCTACTGTAATTCAACACAACTGTTTAATAGTACT---T
GG---------AATGAGACTACAAGA------TCAAATAGCAGT--------------------------
----------------GGTGACATCACACTCCCATGCAGAATAAAACAATTTATAAACATGTGGCAGGGA
GTAGGAAAAGCAATGTATGCCCCTCCCATCAGAGGAGAAATTAGCTGTTCATCAAACATTACAGGACTAC
TATTAACAAGAGATGGTGGT------------------GTTCCAAACAACAGGACCAACGAGACCTTTAG
ACCTGGAGGAGGAGATATGAGGGACAATTGGAGAAGTGAATTATATAAATATAAAGTAGTAAAAATTGAG
CCATTAGGAATAGCACCCACCAAGGCAAAGAGAAGAGTGGTGCAGAGAGAAAAAAGA---GCAGCGGGAC
TAGGAGCTTTGTTCCTTGGGTTCTTAGGAGCAGCAGGAAGCACTATGGGCGCAGCGTCAGTGGCGCTGAC
GGTACAGGCCAGACAATTATTGTCTGGTATAGTGCAACAGCAGAACAATTTGCTGAGAGCTATTGAGGCG
CAACAGCATATGTTGCAACTCACAGTCTGGGGCATCAAGCAGCTCCAGGCAAGAGTCCTGGCTGTGGAAA
GATACCTAAGGGATCAACAGCTCCTGGGGATTTGGGGCTGCTCGGGGAAAATCATTTGCACCACTGCTGT
GCCTTGGAATGATAGTTGGAGT---AATAGATCTCAGGATGAAATTTGGAAAAACATGACCTGGATGCAG
TGGGAAAAAGAAATTGACAATTATACAGACTTAATATACACCTTACTTGAAAAATCGCAAAACCAGCAAG
AAAAGAATGAACAAGAATTATTGGAGCTAGATAAATGGGCAAATTTGTGGAATTGGTTCGACATAACAAA
CTGGCTGTGGTATATAAAAATATTCATAATGATAGTAGGGGGCTTGATAGGTCTAAGAATAGTTTTTACT
GTACTTTCCATAGTAAATAGAGTTAGGCAGGGATACTCACCTTTATCGTTCCAGACCCACCTCCCAGTTC
CGAGGGGACCCGACAGGCCCGAAGGAATCGAAGAAGAAGGTGGAGAGAGAGACAGAGACAGATCCGGACG
CTTAGTGGATGGATTCTTAGCGATTATCTGGGTCGACCTTCGGAACCTGTGCCTCTTCCTCTACCACCGA
TTGAGAGACTTACTCTTGATTGTAGCGAGGATTGTGGAAATTCTGGGACGCAGGGGGTGGGAAGCCCTCA
AATATTGGTGGAATCTCCTCCAGTATTGGAGTCAGGAACTAAAGAATAGTGCTGTTAATTTGCTTAATAC
TACAGCTATAGCAGTAGCTGAGGGAACAGATAGGGTTATAGAAATATTACAAAGGGTTGGTAGGGGTATC
CTCCACATACCTAGAAGAATTAGACAGGGCGCAGAAAGGGCTTTGCAG
>HQ217326 
ATGAAAGTGAAGGGGATCAGGAAGAAT---TGGCAGGTC---TTGTGGACATGGGGCATG----------
-----------ATGCTCCTTGGGATATTAATGATCTGTAGTGCTACAGAA---AAA---TTGTGGGTCAC
AGTCTATTATGGAGTACCTGTGTGGAAAGAAGCAACTACCACTTTATTTTGTGCATCAGATGCTAAGGCA
TATGATACAGAGGCACATAATGTTTGGGCCACACATGCCTGTGTACCCACAGACCCTAGCCCACAAGAAG
TAAAATTGGAAAATGTGACAGAAAGATTTAACATGTGGAAAAATAACATGGTAGAACAGATGCATGAGGA
CATAATCAGTTTATGGGATCAAAGCCTAAAACCATGTGTTAAATTAACCCCACTCTGTGTTACTTTAAAT
TGCACTGATGCTAATATTAAT---------ATTACTACTGTCACTTCTAGGGGCATT-------------
-----AATAGTACTAATGCCACTGTTAAGCCAATGGAA------GGAGAAATAAAAAACTGTTCTTTCAA
TGTTAGCGCAAACAGAAGAGATAAGTTCCAGAAAGAATATGCACTTTTTTATAGGCTTGATTTAGAACCA
ATA---------GAGAAT---------AATAGT---ACAAGT---------------------TATACAT
TGATAAGTTGTAACACCTCAGTCATTACAAGGGCCTGTCCAAAGGTATCCTTTGAACCAATTCCCATACA
TTATTGTGCCCCGGCTGGTTTTGCGATTCTAAAATGTAAGGATAAAAAGTTCAATGGAACAGGAATATGT
ACAAATGTCAGCACAGTACAATGTACACATGGGATTAAGCCAGTAGTGTCAACTCAATTACTGTTAAATG
GCAGCCTAGCAGAAGAAGAGATAATAATTAGATCTGAAAATATCACAGACAATGCAAAAACCATAATAGT
ACAACTAAATGAAACTGTAGAGATTAATTGTACAAGACCCGGCAACAATACACGCAAAAGTATACGTATA
GGTCCGGGGAGTGCATTCTATGCAACAGGAGACATAATAGGAGATATAAGACAAGCACACTGTAACATTA
GTAGAGCAAAATGGGAGAAAACTTTACAACTGGTAGTTACAAAATTACGAGAACATTTT-----------
-------------AAT---AATAGAACAATAGTCTTTAATCAATCCTCAGGAGGGGACCCAGAAATTGTA
ATGCACAGTTTTAATTGTGGAGGAGAATTTTTCTACTGTAATTCAACACAACTGTTTAATAGTACT---T
GG---------AATGAGACTACAAGG------TCAAATAGCAGT--------------------------
----------------GGTGACATCACACTCCCATGCAGAATAAAACAATTTATAAACATGTGGCAGGGA
GTAGGCAAAGCAATGTATGCCCCTCCCATCAGAGGAGAAATTAGCTGTTCATCAAACATTACAGGACTAC
TATTAACAAGAGATGGTGGT------GGTGAT---------CCAGACAACAGGACCAACGAGACCTTCAG
ACCTGGAGGAGGAGATATGAGGGACAATTGGAGAAGTGAATTATATAAATATAAGGTAGTAAAAATTGAG
CCATTAGGAATAGCACCCACCAAGGCAAAGAGAAGAGTGGTGCAGAGGGAAAAAAGA---GCAGCGGGAC
TAGGAGCTTTGTTCCTTGGGTTCTTAGGAGCAGCAGGAAGCACTATGGGCGCAGCGTCAGTAGCGCTGAC
GGTACAGGCCAGACAATTATTGTCTGGTATAGTGCAACAGCAGAACAATTTGCTGAGAGCTATTGAGGCG
CAACAGCATATGTTGCAACTCACAGTCTGGGGCATCAAGCAGCTCCAGGCAAGAGTCCTGGCTGTGGAAA
GATACCTAAGGGATCAACAGCTCCTGGGGATTTGGGGCTGCTCGGGGAAAATCATTTGCACCACTGCTGT
GCCTTGGAATGCTAGTTGGAGT---AATAGATCTCAAGATGAAATTTGGAAAAACATGACCTGGATGCAA
TGGGAAAAAGAAATTGACAATTATACAGACTTAATATACACCTTACTTGAAAAATCGCAGAACCAGCAAG
AAAAGAATGAACAAGAATTATTGGAGCTAGATAAATGGGCAAATTTGTGGAATTGGTTTGACATAACAAA
CTGGCTGTGGTATATAAAAATATTCATAATGATAGTAGGAGGCTTGATAGGTCTAAGAATAGTTTTTACT
GTACTTTCCATAGTAAATAGAGTTAGGCAGGGATACTCACCTTTATCGTTCCAGACCCACCTCCCAGTTC
CGAGGGGACTCGACAGGCCCGAAGGAATCGAAGAAGAAGGTGGAGAGAGAGACAGAGACAGATCCGGACG
CTTAGTGGATGGATTCTTAGCGATTATCTGGGTCGACCTTCGGAACCTGTGCCTCTTCCTCTACCACCGA
TTGAGAGACTTACTCTTGATTGTAGCGAGGATTGTGGAAATTCTGGGACGCAGGGGGTGGGAAGCCCTCA
AATATTGGTGGAATCTCCTCCAGTATTGGAGTCAGGAACTAAAGAATAGTGCTGTTAATTTGCTTAATAC
TACAGCTATAGCAGTAGCTGAGGGAACAGATAGGGTTATAGAAATATTACAAAGGGTTGGTAGGGGTATC
CTCCACATACCTAGAAGAATTAGACAGGGCGCAGAAAGGGCTTTGCAG
>HQ217335 
ATGAAAGTGAAGGGGATCAGGAAGAAT---TGGCAGGTC---TTGTGGACATGGGGCATG----------
-----------ATGCTCCTTGGGATGTTAATGATCTGTAGTGCTACAGAA---AAA---CTGTGGGTCAC
AGTCTATTATGGAGTACCTGTGTGGAAAGAAGCAACTACCACTTTATTTTGTGCATCAGATGCTAAGGCA
TATGATACAGAGGCACATAATGTTTGGGCCACACATGCCTGTGTACCCACAGACCCTAGCCCACAAGAAG
TAAAATTGGAAAATGTGACAGAAAGATTTAACATGTGGAAAAATAACATGGTAGAACAGATGCATGAGGA
CATAATCAGTTTATGGGATCAAAGCCTAAAACCATGTGTTAAATTAACCCCACTCTGTGTTACTTTAAAT
TGCACTGATGCTAATATTAAT---------------------GTTACTGCTGTCACT-------------
-----AGTAGTACTAATGCCACTGTTAGTCCAATAAAA------GGAGAAATAAAAAACTGCTCTTTCAA
TGTCACCGCAAACAGAAGAGATAAGTTCCAGAAAGAATATGCACTTTTTTATAGGCTTGATTTAGAACCA
ATA---------GAGAAT---------AATAGT---ACAAAG---------------------TATACAT
TGATAAGTTGTAACACCTCAGTCATTACACGGGCCTGTCCAAAGGTATCCTTTGAACCAATTCCCATACA
TTATTGTGCCCCGGCTGGTTTTGCGATTCTAAAATGTAAGGATAAAAAGTTCAATGGAACAGGAATATGT
ACAAATGTCAGCACAGTACAATGTACACATGGGATTAAGCCAGTAGTGTCAACTCAATTACTGTTAAATG
GCAGCCTAGCAGAAGAAGAAATAATAATTAGATCTGAAAATATCACAGACAATGCAAAAACCATAATAGT
ACAACTAAATGAAACTGTAGAGATTAATTGTACAAGACCCGGCAACAATACACGCAAAAGTATACGTATA
GGTCCGGGGAGTGCATTCTATGCAACAGGAGACATAATAGGAGATATAAGACAAGCACACTGTAACATTA
GTAGAGCAAAATGGGAAAAAACTTTACAACTGGTAGTTACAAAATTACGAGAACATTTT-----------
-------------AAT---AATAGAACAATAGTCTTTAATCAATCCTCAGGAGGGGACCCAGAAATTGTA
ATGCACAGTTTTAATTGTGGAGGAGAATTTTTCTACTGTAATTCAACACAACTGTTTAATAGTACT---T
GG---------AATGAGACTACAAGG------TCAAATAGCAGT--------------------------
----------------GGTGACATCACACTCCCATGCAGAATAAAACAATTTATAAACATGTGGCAGGGA
GTAGGCAAAGCAATGTATGCCCCTCCCATCAGAGGAGAAATTAGCTGTTCATCAAACATTACAGGACTAC
TATTAACAAGAGATGGTGGT------GGTGAT---------CCAGACAACAGGACCAACGAGACCTTTAG
ACCGGGAGGAGGAGATATGAGGGACAATTGGAGAAGTGAATTATATAAATATAAGGTAGTAAAAATTGAG
CCATTAGGAATAGCACCCACCAAGGCAAAGAGAAGAGTGGTGCAGAGGGAAAAAAGA---GCAGCGGGAC
TAGGAGCTTTGTTCCTTGGGTTCTTAGGAGCAGCAGGAAGCACTATGGGCGCAGCGTCAGTGGCGCTGAC
GGTACAGGCCAGACAATTATTGTCTGGTATAGTGCAACAGCAGAACAATTTGCTGAGAGCTATTGAGGCG
CAACAGCATATGTTGCAACTCACAGTCTGGGGCATCAAGCAGCTCCAGGCAAGAGTCCTGGCTGTGGAAA
GATACCTAAGGGATCAACAGCTCCTGGGGATTTGGGGCTGCTCGGGGAAAATCATTTGCACCACTGCTGT
GCCTTGGAATGCTAGTTGGAGT---AATAGATCTCAAGATGAAATTTGGAAAAACATGACCTGGATGCAA
TGGGAAAAAGAAATTGACAATTATACAGACTTAATATACACCTTACTTGAAAAATCGCAGAACCAGCAAG
AAAAGAATGAACAAGAATTATTAGAGCTAGATAAATGGGCAAATTTGTGGAATTGGTTTGACATAACAAA
CTGGCTGTGGTATATAAAAATATTCATAATGATAGTAGGAGGCTTGATAGGACTAAGAATAGTTTTTACT
GTACTTTCCATAGTAAATAGAGTTAGGCAGGGATACTCACCTTTATCGTTCCAGACCCACCTCCCAGTTC
CGAGGGGACTCGACAGGCCCGAAGGAATCGAAGAAGAAGGTGGAGAGAGAGACAGAGACAGATCCGGACA
CTTAGTGGATGGATTCTTAGCGATTATCTGGGTCGACCTTCGGAACCTGTGCCTCTTCCTCTACCACCGA
TTGAGAGACTTACTCTTGATTGTAGCGAGGATTGTGGAAACTCTGGGACGCAGGGGGTGGGAAGCCCTCA
AATATTGGTGGAATCTCCTCCAGTATTGGAGTCAGGAACTAAAGAATAGTGCTGTTAATTTGCTTAATAC
TACAGCTATAGCAGTAGCTGAGGGAACAGATAGGGTTATAGAGATATTACAAAGGATTGGTAGGGGTATC
CTCCACATACCTAGAAGAATAAGACAGGGCTTAGAAAGGGCTTTGCAA
>HQ217319 
ATGAAAGTGAAGGGGATCAGGAAGAAT---TGGCAGGTC---TTGTGGACATGGGGCATG----------
-----------ATGCTCCTTGGGTTATTAATGATCTGTAGTGCTACAGAA---AAA---CTGTGGGTCAC
AGTCTATTATGGAGTACCTGTGTGGAAAGAAGCAACTACCACTTTATTTTGTGCATCAGATGCTAAGGCA
TATGATACAGAGGCACATAATGTTTGGGCCACACATGCCTGTGTACCCACAGACCCTAGCCCACAAGAAG
TAAAATTGGAAAATGTGACAGAAAGATTTAACATGTGGAAAAATAACATGGTAGAACAGATGCATGAGGA
CATAATCAGTTTATGGGATCAAAGCCTAAAACCATGTGTTAAATTAACCCCACTCTGTGTTACTTTAAAT
TGCACTGATGCTAATATTAAT---------------------GTTACTGCTGTCACT-------------
-----AGTAGTACTAATGCCACTGTTAGTCCAATAAAA------GGAGAAATAAAAAACTGCTCTTTCAA
TGTCACCGCAAACAGAAGAGATAAGTTCCAGAAAGAATATGCACTTTTTTATAGGCTTGATTTAGAACCA
ATA---------GAGAAT---------AATAGT---ACAAGT---------------------TATACAT
TGATAAGTTGTAACACCTCAGTCATTACACGGGCCTGTCCAAAGGTATCCTTTGAACCAATTCCCATACA
TTATTGTGCCCCGGCTGGTTTTGCGATTCTAAAATGTAAGGATAAAAAGTTCAATGGAACAGGAATATGT
ACAAATGTCAGCACAGTACAATGTACACATGGGATTAAGCCAGTAGTGTCAACTCAATTACTGTTAAATG
GCAGCCTAGCAGAAGAAGAGATAATAATTAGATCTGAAAATATCACAGACAATGCAAAAACCATAATAGT
ACAGCTAAATGAAACTGTAGAGATTAATTGTACAAGACCCGGCAACAATACACGCAAAAGTATACGTATA
GGTCCGGGGAGTGCATTTTATGCAACAGGAGACATAATAGGAGATATAAGACAAGCACACTGTAACATTA
GTAGAGCAAAATGGGAGAACACTTTACAACTGGTAGTTACAAAATTACGAGAACATTTT-----------
-------------AAT---AATAGAACAATAGTCTTTAATCAATCCTCAGGAGGGGACCCAGAAATTGTA
ATGCACAGTTTTAATTGTGGAGGAGAATTTTTCTACTGTAATTCAACACAACTGTTTAATAGTACT---T
GG---------AATGAGACTACAAGG------TCAAATAGCAGT--------------------------
----------------GGTGACATCACACTCCCATGCAGAATAAAACAATTTATAAACATGTGGCAGGGA
GTAGGCAAAGCAATGTATGCCCCTCCCATCAGAGGAGAAATTAGCTGTTCATCAAACATTACAGGACTAC
TATTAACAAGAGATGGTGGT------GGTGAT---------CCAGACAACAGGACCAACGAGATCTTTAG
ACCGGGAGGAGGAGATATGAGGGACAATTGGAGAAGTGAATTATATAAATATAAGGTAGTAAAAATTGAG
CCATTAGGAATAGCACCCACCAAGGCAAAGAGAAGAGTGGTGCAGAGGGAAAAAAGA---GCAGCGGGAC
TAGGAGCTTTGTTCCTTGGGTTCTTAGGAGCAGCAGGAAGCACTATGGGCGCAGCGTCAATGGCGCTGAC
GGTACAGGCCAGACAATTATTGTCTGGTATAGTGCAGCAGCAGAACAATCTGCTGAGAGCTATTGAGGCG
CAACAGCATATGTTGCAACTCACAGTCTGGGGCATCAAGCAGCTCCAGGCAAGAGTCCTGGCTGTGGAAA
GATACCTAAGGGATCAACAGCTCCTGGGGATTTGGGGCTGCTCGGGGAAAATCATTTGCACCACTGCTGT
GCCTTGGAATGCTAGTTGGAGT---AATAGATCTCAGGATGAAATTTGGAAAAACATGACCTGGATGCAG
TGGGAAAAAGAAATTGACAATTATACAGACTTAATATACACCTTACTTGAAAAATCGCAGAACCAGCAAG
AAAAGAATGAACAAGAATTATTGGAGCTAGATAAATGGGCAAATTTGTGGAATTGGTTTGACATAACAAA
CTGGCTGTGGTATATAAAAATATTCATAATGATAGTAGGGGGCTTGATAGGTCTAAGAATAGTTTTTACT
GTACTTTCCATAGTAAATAGAGTTAGGCAGGGATACTCACCTTTATCGTTCCAGACCCACCTCCCAGTTC
CGAGGGGACCCGACAGGCCCGAAGGAATCGAAGAAGAAGGTGGAGAGAGAGACAGAGACAGATCCGGACG
CTTAGTGGATGGATTCTTAGCGATTATCTGGGTCGACCTTCGGAACCTGTGCCTCTTCCTCTACCACCGA
TTGAGAGACTTACTCTTGATTGTAGCGAGGATTGTGGAAATTCTGGGACGCAGGGGGTGGGAAGCCCTCA
AATATTGGTGGAATCTCCTCCAGTATTGGAGTCAGGAACTAAAGAATAGTGCTGTTAATTTGCTTAATAC
TACAGCTATAGCAGTAGCTGAGGGAACAGATAGGGTTATAGATATAGTACAAAGGATTGGTAGGGGTATC
CTCCACATACCTAGAAGAATAAGACAGGGCGCAGAAAGGGCTTTGCAG
>HQ217325 
ATGAAAGTGAAGGGGATCAAGAAGAAT---TGGCAGGTC---TTGTGGACATGGGGCATG----------
-----------ATGCTCCTTGGGTTATTAATGATCTGTAGTGCTACAGAA---AAA---CTGTGGGTCAC
AGTCTATTATGGAGTACCTGTGTGGAAAGAAGCAACTACCACTTTATTCTGTGCATCAGATGCTAAGGCA
TATGATACAGAGGCACATAATGTTTGGGCCACACATGCCTGTGTACCCACAGACCCTAGCCCACAAGAAG
TAAAATTGGAAAATGTGACAGAAAGATTTAACATGTGGAAAAATAACATGGTAGAACAGATGCATGAGGA
CATAATCAGTTTATGGGATCAAAGCCTAAAACCATGTGTTAAATTAACCCCACTCTGTGTTACTTTAAAT
TGCACTGATGCTAATATTAAT---------------------GTTACTGCTGTCACT-------------
-----AGTAGTACTAATGCCACTGTTAGTCCAATAAAA------GGAGAAATAAAAAACTGCTCTTTCAA
TGTCACCGCAAACAGAAGAGATAAGTTCCAGAAAGAATATGCACTTTTTTATAGGCTTGATTTAGAACCA
ATA---------GAGAAT---------AATAGT---ACAAGT---------------------TATACAT
TGATAAGTTGTAACACCTCAGTCATTACACGGGCCTGTCCAAAGGTATCCTTTGAACCAATTCCCATACA
TTATTGTGCCCCGGCTGGTTTTGCGATTCTAAAATGTAAGGATAAAAAGTTCAATGGAACAGGAATATGT
ACAAATGTCAGCACAGTACAATGTACACATGGGATTAAGCCAGTAGTGTCAACTCAATTACTGTTAAATG
GCAGCCTAGCAGAAGAAGAGATAATAATTAGATCTGAAAATATCACAGACAATGCAAAAACCATAATAGT
ACAACTAAATGAAACTGTAGAGATTAATTGTACAAGACCCGGCAACAATACACGCAAAAGTATACGTATA
GGTCCGGGGAGTGCATTCTATGCAACAGGAGACATAATAGGAGATATAAGACAAGCACACTGTAACATTA
GTAGAGCAAAATGGGAGAAAACTTTACAACTGGTAGTTACAAAATTACGAGAACATTTT-----------
-------------AAT---AATAGAACAATAGTCTTTAATCAATCCTCAGGAGGGGACCCAGAAATTGTA
ATGCACAGTTTTAATTGTGGAGGAGAATTTTTCTACTGTAATTCAACACAACTGTTTAATAGTACT---T
GG---------AATGAGACTACAAGG------TCAAATAGCAGT--------------------------
----------------GGTGACATCACACTCCCATGCAGAATAAAACAATTTATAAACATGTGGCAGGGA
GTAGGCAAAGCAATGTATGCCCCTCCCATCAGAGGAGAAATTAGCTGTTCATCAAACATTACAGGACTAC
TATTAACAAGAGATGGTGGT------GGTGAT---------CCAGACAACAGGACCAACGAGACCTTTAG
ACCGGGAGGAGGAGATATGAGGGACAATTGGAGAAGTGAATTATATAAATATAAGGTAGTAAAAATTGAG
CCATTAGGAATAGCACCCACCAAGGCAAAGAGAAGAGTGGTGCAGAGGGAAAAAAGA---GCAGCGGGAC
TAGGAGCTTTGTTCCTTGGGTTCTTAGGAGCAGCAGGAAGCACTATGGGCGCAGCGTCAGTGGCGCTGAC
GGTACAGGCCAGACAATTATTGTCTGGTATAGTGCAACAGCAGAACAATTTGCTGAGAGCTATTGAGGCG
CAACAGCATATGTTGCAACTCACAGTCTGGGGCATCAAGCAGCTCCAGGCAAGAGTCCTGGCTGTGGAAA
GATACCTAAGGGATCAACAGCTCCTGGGGATTTGGGGCTGCTCGGGGAAAATCATTTGCACCACTGCTGT
GCCTTGGAATGCTAGTTGGAGT---AATAGATCTCAAGATGAAATTTGGAAAAACATGACCTGGATGCAA
TGGGAGAAAGAAATTGACAATTATACAGACTTAATATATACCTTACTTGAAAAATCGCAGAACCAGCAAG
AAAAGAATGAACAAGAATTATTGGAGCTAGATAAATGGGCAAATTTGTGGAATTGGTTTGACATAACAAA
CTGGCTGTGGTATATAAAAATATTCATAATGATAGTAGGGGGCTTGATAGGTCTAAGAATAGTTTTTACT
GTACTTTCCATAGTAAATAGAGTTAGGCAGGGATACTCACCTTTATCGTTCCAGACCCACCTCCCAGTTC
CGAGGGGACCCGACAGGCCCGAAGGAATCGAAGAAGAAGGTGGAGAGAGAGACAGAGACAGATCCGGACG
CTTAGTGGATGGATTCTTAGCGATTATCTGGGTCGACCTTCGGAACCTGTGCCTCTTCCTCTACCACCGA
TTGAGAGACTTACTCTTGATTGTAGTGAGGATTGTGGAAATTCTGGGACGCAGGGGGTGGGAAGCACTCA
AATATTGGTGGAATCTCCTCCAGTATTGGAGTCAGGAACTAAAGAATAGTGCTGTTAATTTGCTTAATAC
TACAGCTATAGCAGTAGCTGAGGGGACAGATAGGGTTATAGAGATATTCCAAAGGGTTGGTAGGGGTATC
CTCCACATACCTAGAAGAATTAGACAGGGCGCAGAAAGGGCTTTGCAG
>HQ217333 
ATGAAAGTGAAGGGGATCAAGAAGAAT---TGGCAGGTC---TTGTGGACATGGGGCATG----------
-----------ATGCTCCTTGGGTTATTAATGATCTGTAGTGCTACAGAA---AAA---CTGTGGGTCAC
AGTCTATTATGGAGTACCTGTGTGGAAAGAAGCAACTACCACTCTATTTTGTGCATCAGATGCTAAGGCA
TATGATACAGAGGCACATAATGTTTGGGCCACACATGCCTGTGTACCCACAGACCCTAGCCCACAAGAAG
TAAAATTGGAAAATGTGACAGAAAGATTTAACATGTGGAAAAATAACATGGTAGAACAGATGCATGAGGA
CATAATCAGTTTATGGGATCAAAGCCTAAAACCATGTGTTAAATTAACCCCACTCTGTGTTACTTTAAAT
TGCACTGATGCTAATATTAAT---------------------GTTACTGCTGTCACT-------------
-----AGTAGTACTAATGCCACTGTTAGTCCAATAAAA------GGAGAAATAAAAAACTGCTCTTTCAA
TGTCACCGCAAACAGAAGAGATAAGTTCCAGAAAGAATATGCACTTTTTTATAGGCTTGATTTAGAACCA
ATA---------GAGAAT---------AATAGT---ACAAGT---------------------TATACAT
TGATAAGTTGTAACACCTCAGTCATTACACGGGCCTGTCCAAAGGTATCCTTTGAACCAATTCCCATACA
TTATTGTGCCCCGGCTGGTTTTGCGATTCTAAAATGTAAGGATAAAAAGTTCAATGGAACAGGAATATGT
ACAAATGTCAGCACAGTACAATGTACACATGGGATTAAGCCAGTAGTGTCAACTCAATTACTGTTAAATG
GCAGCCTAGCAGAAGAAGAGATAATAATTAGATCTGAAAATATCACAGACAATGCAAAAACCATAATAGT
ACAACTAAATGAAACTGTAGAGATTAATTGTACAAGACCCGGCAACAATACACGCAAAAGTATACGTATA
GGTCCGGGGAGTGCATTCTATGCAACAGGAGACATAATAGGAGATATAAGACAAGCACACTGTAACATTA
GTAGAGCAAAATGGGAGAAAACTTTACAACTGGTAGTTACAAAATTACGAGAACATTTT-----------
-------------AAT---AATAGAACAATAGTCTTTAATCAATCCTCAGGAGGGGACCCAGAAATTGTA
ATGCACAGTTTTAATTGTGGAGGAGAATTTTTCTACTGTAATTCAACACAACTGTTTAATAGTACT---T
GG---------AATGAGACTACAAGG------TCAAATAGCAGT--------------------------
----------------GGTGACATCACACTCCCATGCAGAATAAAACAATTTATAAACATGTGGCAGGGA
GTAGGCAAAGCAATGTATGCCCCTCCCATCAGAGGAGAAATTAGCTGTTCATCAAACATTACAGGACTAC
TATTAACAAGAGATGGTGGT------GGTGAT---------CCAGACAACAGGACCAACGAGACCTTTAG
ACCGGGAGGAGGAGATATGAGGGACAATTGGAGAAGTGAATTATATAAATATAAGGTAGTAAAAATTGAG
CCATTAGGAATAGCACCCACCAAGGCAAAGAGAAGAGTGGTGCAGAGGGAAAAAAGA---GCAGCGGGAC
TAGGAGCTTTGTTCCTTGGGTTCTTAGGAGCAGCAGGAAGCACTATGGGCGCAGCGTCAGTGGCGCTGAC
GGTACAGGCCAGACAATTATTGTCTGGTATAGTGCAACAGCAGAACAATTTGCTGAGAGCTATTGAGGCG
CAACAGCATATGTTGCAACTCACAGTCTGGGGCATCAAGCAGCTCCAGGCAAGAGTCCTGGCTGTGGAAA
GATACCTAAGGGATCAACAGCTCCTGGGGATTTGGGGCTGCTCGGGGAAAATCATTTGCACAACTGCTGT
GCCTTGGAATGCTAGTTGGAGT---AATAGATCTCAAGATGAAATTTGGAAAAACATGACCTGGATGCAA
TGGGAAAAAGAAATTGACAATTATACAGACTTAATATACACCTTACTTGAAAAATCGCAGAACCAGCAAG
AAAAGAATGAACAAGAATTATTGGAGCTAGATAAATGGGCAAATTTGTGGAATTGGTTTGACATAACAAA
CTGGCTGTGGTATATAAAAATATTCATAATGATAGTAGGGGGCTTGATAGGTCTAAGAATAGTCTTTACT
GTACTTTCCATAGTAAATAGAGTTAGGCAGGGATACTCACCTTTATCGTTCCAGACCCACCTCCCAGTTC
CGAGGGGACTCGACAGGCCCGAAGGAATCGAAGAAGAAGGTGGAGAGAGAGACAGAGACAGATCCGGACG
CTTAGTGGATGGATTCTTAGCGATTATCTGGGTCGACCTTCGGAACCTGTGCCTCTTCCTCTACCACCGA
TTGAGAGACTTACTCTTGGTTGTAGCGAGGATTGTGGAAATTCTGGGACGCAGGGGGTGGGAAGCCCTCA
AATATTGGTGGAATCTCCTCCAGTATTGGAGTCAGGAACTAAAGAATAGTGCTGTTAATTTGCTTAATAC
TACAGCTATAGCAGTAGCTGAGGGAACAGATAGGGTTATAGAAATATTACAAAGGGTTGGTAGGGGTATC
CTCCACATACCTAGAAGAATTAGACAGGGCGCAGAAAGGGCTTTGCAG
>GU191395 
ATGAGGGTGAAGGGGATCAGGAGGAAT---TATCAGCAC---TTGTGGAGATGGGGGGGCATG-------
-----------ATGCTCCTTGGGATATTGATGATCTGTAGTGCTACAGAC---AAA---TTGTGGGTCAC
AGTCTATTATGGAGTACCTGTGTGGAAAGAAGCAACCACTACTCTATTTTGTGCATCAGATGCTAAAGCA
TATGACACAGAGGTACATAATGTTTGGGCCACGCATGCCTGTGTACCCACAGACCCCAACCCACAAGAAG
TACTATTGGAAAATGTGACAGAATATTTTAACATGTGGAAAAATAACATGGTAGAACAGATGCATGAGGA
TATAATCAGTTTATGGGATCAAAGCCTAAAGCCATGTGTAAAATTAACTCCACTCTGTGTTACTTTAAAT
TGCACTGATAGTTTAATAAAT-------------------------------------------------
-----TCTACTACAACCAATAGTAGTTTGGAAATAGAGAAA---GGAGAAATAAAAAACTGCTCTTTCAA
TATCACCACAAACATAAGAGATAAGGTGCAAAAACAATATGCTCTTTTTTATAAGCTTGATGTAGTACCA
ATACATGATGGTGAGGAT---------AATAGT---ACCAAA---------------------TATAGGT
TGATAAGTTGTAATACCTCGGTCATTACACAAGCCTGTCCAAAGACATCCTTTGAACCAATCCCCATACA
TTATTGTGCCCCAGCTGGTTTTGCGATTATAAAGTGTAATGATAAAAAGTTCAATGGATCGGGACCATGT
ACAAATGTCAGCACAGTACAATGTACACATGGAATTAGGCCAGTAGTGTCAACTCAACTGCTGTTAAATG
GCAGTATAGCAGAAGAAGATGTAATAATTAGATCTGCAAATTTCACAGACAATGCTAAAACTATAATAGT
ACAACTGAATCAAACTGTACAAATTAATTGTACAAGACCCAGCAACAATACAAGAAGAAGTATACATATA
GGACCAGGACAAGCATTTTATGCAACAGGAGACATAATAGGAGATATAAGACAAGCACATTGTAACATTA
GTGGAGCAAAATGGAATAACACTTTAAAACAGATAGTTAGCAAATTAAAAGAACAATTT-----------
-------------GGG---AATAAAACAATAATCTTTAACCAATCCTCAGGAGGGGACCCAGAAATTGTA
ATGCACAGTTTTAATTGTGGAGGGGAATTTTTCTACTGTAATACAACAAAACTGTTTAATAGTATT---T
GG---------AATGATACTGAAAGAATAGATTGGAATGGTACT---GCA---------------GAGGG
A---------------GAAAATATTACACTCCCATGTAAAATAAAACAAATTATAAACAGGTGGCAGGAA
GTAGGAAAAGCAATGTATGCCCCTCCCATCAGAGGACAAATTAGATGTGTATCAAATATTACAGGACTAC
TATTAACAAGAGATGGTGGT------------------------ACGAATACCACCAATGAGACCTTCAG
ACCTGGAGGAGGAGATATGAGGGACAATTGGAGAAGTGAATTATATAAGTATAAAGTAGTAAAAATTGAG
CCATTAGGAGTAGCACCCACCAAGGCAAAAAGAAGAGTGGTGCAGAGAGAAAAAAGA------GCAGCGA
TAGGAGCTATGTTCCTTGGGTTCTTGGGAGCAGCAGGAAGCACTATGGGCGCAGCGTCAATAACGCTGAC
GGTACAGGCCAGACTATTATTGTCTGGTATAGTGCAACAGCAGAACAATTTGCTGAGAGCTATTGAGGCG
CAACAGCATCTGTTGCAACTCACAGTCTGGGGCATCAAGCAGCTCCAGGCAAGAGTCCTGGCTATGGAAA
GATACCTAAGGGATCAACAGCTCCTAGGAATTTGGGGTTGCTCTGGAAAACTCATTTGCACCACTGCTGT
GCCTTGGAATACTAGTTGGAGT---AGTAAAAATCTGACTCAGATTTGGGATAACATGACCTGGATGCAG
TGGGAAAAAGAAATTGACAATTACACAGATGTAATATACAGATTACTTGAAGAATCGCAAAACCAGCAAG
AAAAGAATGAACTGGAATTATTGGAATTGGACAAATGGGCAAGCTTGTGGAGTTGGTTTGAAATATCAAA
CTGGCTGTGGTATATAAAAATATTCATAATGATAGTAGGAGGCTTGGTAGGGTTAAGAATAGTTTTTGCA
GTAATTTCTATAGCAAATAGAGTTAGGCAGGGATACTCACCAATATCATTTCAGATCCACCCCCCAGTTC
CGAGGGGACCAGACAGGCCCGAGGGAATCGCAGGAGAAGGTGGAGAGAGAGACAGAGACACATCCACTCG
ATTAGTGCATGGATTCTTAGCACTCATCTGGGACGACCTGCGCAGCCTGTGCCTCTTCAGCTACCGCCAC
TTGAGAGACTTACTCTTGATTGTAACGAGGATTGTGGAACTTCTGGGACGCAGGGGGTGGGAGGCCCTCA
AATATTGGTGGAATCTCCTGCAGTATTGGGGTCAGGAACTAAAGAATAGTGCTATTAGTTTGTTTAATGC
CACAGCAATAGCAGTAGCTGAAGGGACAGATAGGATTATAGAAATAGTACAAATAATTTTTAGAGCTGTT
ATCCATATACCTAGAAGAATAAGACAGGGCCTTGAAAGAAGTTTACTA
>GU191391 
ATGAGAGTGAGGGGGATCAGGAGGAAT---TATCAGCAC---TTGTGGAGATGGGGGGGCATG-------
-----------ATGCTCCTTGGGATATTGATGATCTGTAGTGCTACAGAC---AAA---TTGTGGGTCAC
AGTCTATTATGGAGTACCTGTGTGGAAAGAAGCAACCACTACTCTATTTTGTGCATCAGATGCTAAAGCA
TATGACACAGAGGTACATAATGTTTGGGCCACGCATGCCTGTGTACCCACAGACCCCAACCCACAAGAAG
TACTATTGGAAAATGTGACAGAATATTTTAACATGTGGAAAAATAACATGGTAGAACAGATGCATGAGGA
TATAATCAGTTTATGGGATCAAAGCCTAAAGCCATGTGTAAAATTAACTCCACTCTGTGTTACTTTAAAT
TGCACTGATAAAGAAATAAAT-------------------------------------------------
-----TCTACTACAACCAATAGTAGTTTGGAAATAGAGAAA---GGAGAAATAAAAAACTGCTCTTTCAA
TATCACCACAAACATAAGAGATAAGGTGCAAAAACAATATGCTCTTTTTTATAAACTTGATGTAGTACCA
ATACATGATGGTGAGAGT---------AATAGT---ACCAAA---------------------TATAGGT
TGATAAGTTGTAATACCTCGGTCATTACACAAGCCTGTCCAAAGACATCCTTTGAACCAATCCCCATACA
TTATTGTGCCCCAGCTGGTTTTGCGATTATAAAGTGTAATGATAAAAAGTTCAATGGATCGGGACCATGT
ACAAATGTCGGCACAGTACAATGTACACACGGAATTAGGCCAGTAGTGTCAACTCAACTGCTGTTAAATG
GCAGTATAGCAGAAGAAGATGTAATAATTAGATCTGCAAATTTCACAGACAATGCTAAAACTATAATAGT
ACAACTGAATCAAACTGTACAAATTAATTGTACAAGACCCAACAACAATACAAGAAAAAGTATACATATA
GGACCAGGACAAGCATTTTATGCAACAGGAGACATAATAGGAGATATAAGACAAGCACATTGTAACATTA
GTGGAGCAAGATGGAATAACACTTTAAAACTGATAGTTAGCAAATTAACAGAACAATTT-----------
-------------GGG---AATAAAACAATAATCTTTAACCAATCCTCAGGAGGGGACCCAGAAATTGTA
ATGCACAGTTTTAATTGTGGAGGGGAATTTTTCTACTGTAATACAACAAAACTGTTTAATAGTATT---T
GG---------AATAATACTGAAAGAGTAGATTGGAATGATACT--------------------------
-------GCAGAGGAAGAAAATATTACACTCCCATGTAGAATAAAACAAATTATAAACAGGTGGCAGGAA
GTAGGAAAAGCAATGTATGCCCCTCCCATCAGAGGACAAATTAGATGTGTATCAAATATTACAGGACTAC
TATTAACAAGAGATGGTGGT------------------------ACGAATACCACCAATGAAACCTTCAG
ACCTGGAGGAGGAGATATGAGGGACAATTGGAGAAGTGAATTATATAAGTATAAAGTAGTAAAAATTGAG
CCATTAGGAGTAGCACCCACCAAGGCAAAAAGAAGAGTGGTGCAGAGAGAAAAAAGA------GCAGCAA
TAGGAGCTATGTTCCTTGGGTTCTTGGGAGCAGCAGGAAGCACTATGGGCGCAGCGTCAATAACGCTGAC
GGTACAGGCCAGACTATTATTGTCTGGTATAGTGCAACAGCAGAACAATTTGCTGAGAGCTATTGAGGCG
CAACAGCATCTGTTGCAACTCACAGTCTGGGGCATCAAGCAGCTCCAGGCAAGAGTCCTGGCTATGGAAA
GATACCTAAGGGATCAACAGCTCCTAGGAATTTGGGGTTGCTCTGGAAAACTCATTTGCACCACTGCTGT
GCCTTGGAATACTAGTTGGAGT---AGTAAAAATCTGACTCAGATTTGGGATAACATGACCTGGATGCAG
TGGGAAAAAGAAATTGACAATTACACAGATGTAATATACAAATTACTTGAAGAATCGCAAAACCAGCAAG
AAAAGAATGAACTGGAATTATTGGAATTGGACAAATGGGCAAGCTTGTGGAGTTGGTTTGAAATATCAAA
CTGGCTGTGGTATATAAAAATATTCATAATGATAGTAGGAGGCTTGGTAGGGTTAAGAATAGTTTTTGCA
GTAATTTCTATAGCAAATAGAGTTAGGCAGGGATACTCACCAATATCATTTCAGATCCACCCCCCAGTTC
CGAGGGGACCAGACAGGCCCGAAGGAATCGCAGGAGAAGGTGGAGAGAGAGACAGAGACACATCCACTCG
ATTAGTGCATGGATTCTTAGCACTCATCTGGGACGACCTGCGCAGCCTGTGCCTCTTCAGCTACCGCCAC
TTGAGAGACTTACTCTTGATTGTAACGAGGATTGTGGAACTTCTGGGACGCAGGGGGTGGGAGGCCCTCA
AATATTGGTGGAATCTCCTGCAGTATTGGGGTCAGGAACTAAAGAATAGTGCTATTAGTTTGTTTAATGC
CACAGCAATAGCAGTAGCTGAAGGGACGGATAGGATTATAGAAATAGTACAAATAATTTTTAGAGCTGTT
GTCCACATACCTAGAAGAATAAGACAGGGCCTTGAAAGAGGTTTACTA
>GU191387 
ATGAGAGTGAAGGGGATCAGGAGGAAT---TATCAGCAC---TTGTGGAGATGGGGGGGCATG-------
-----------ATGCTCCTTGGGATATTGATGATCTGTAGTGCTACAGAC---AAA---TTGTGGGTCAC
AGTCTATTATGGAGTACCTGTGTGGAAAGAAGCAACCACTACTCTATTTTGTGCATCAGATGCTAAAGCA
TATGACACAGAGGTACATAATGTTTGGGCCACGCATGCCTGTGTACCCACAGACCCCAACCCACAAGAAG
TACTATTGGAAAATGTGACAGAATATTTTAACATGTGGAAAAATAACATGGTAGAACAGATGCATGAGGA
TATAATCAGTTTATGGGATCAAAGCCTAAAGCCATGTGTAAAACTAACTCCACTCTGTGTTACTTTAAAT
TGCACTGATAATTTAACAAAT---------------CATACTACAACCAATAGTAGT-------------
-----ACTACAACCAATAGTAGTTGGGAAAGGATGGAGGAT---GGAGAAATAAAAAACTGCTCTTTCAA
TATCGCCACAAACATAAGAGATAAGGTGCAAAAACAATATGCTCTTTTTTATAAACTTGATGTAGTACCA
ATACATGATGGTGAGAGT---------AATAGT---ACCAAA---------------------TATAGGT
TGATAAGTTGTAATACCTCGGTCATTACACAAGCCTGTCCAAAGACATCCTTTGAACCAATCCCCATACA
TTATTGTGCCCCAGCTGGTTTTGCGATTATAAAGTGTAATGATAAAAAGTTCAATGGAACAGGATCATGT
AAAAATGTCAGCACAGTACAATGTACACACGGAATTAGGCCAGTAGTGTCAACTCAGCTGCTGTTAAATG
GCAGTATAGCAGAAGAAGATGTAATAATTAGATCTGTAAATTTCACAGACAATGCTAAAACTATAATAGT
ACAACTGAATCAAACTGTACAAATTAATTGTACAAGACCCAACAACAATACAAGAAAAAGTATACATATA
GGACCAGGACAAGCATTTTATGCAACAGGAGACATAATAGGAGATATAAGACAAGCACATTGTAACATTA
GTAGAGCAGAATGGAATAACACTTTAAGACAGATAGTTAGCAAATTAAAAGAACAATTT-----------
-------------GGG---AATAAAACAATAATCTTTAACCAATCCTCAGGAGGGGACCCAGAAATTGTA
ATGCACAGTTTTAATTGTGGAGGGGAATTTTTCTACTGTAATACAACAAAACTGTTTAATAGTATT---T
GG---------AATGATACTGAAAGAGTAGATTGGAATGATACT---------------------GCAGG
G------GAA------GAAAATATTACACTCCCATGTAGAATAAAACAAATTATAAACAGGTGGCAGGAA
GTAGGAAAAGCAATGTATGCCCCTCCCATCAGAGGACAAATTAAATGTGTATCAAATATTACAGGACTAC
TATTAACAAGAGATGGTGGT------------------------ACGAATACCACCAATGAGACCTTCAG
ACCTGGAGGAGGAGATATGAGGGACAATTGGAGAAGTGAATTATATAAGTACAAAGTAGTAAAAATTGAG
CCATTAGGAGTAGCACCCACCAAGGCAAAAAGAAGAGTGGTGCAGAGAGAAAAAAGA------GCAGCAA
TAGGAGCTATGTTCCTTGGGTTCTTGGGAGCAGCGGGAAGCACTATGGGCGCAGCGTCAATAACGCTGAC
GGTACAGGCCAGACTATTATTGTCTGGTATAGTGCAACAGCAGAACAATTTGCTGAGAGCTATTGAGGCG
CAACAGCATCTGTTGCAACTCACAGTCTGGGGCATCAAGCAGCTCCAGGCAAGAGTCCTGGCTATGGAAA
GATACCTAAGGGATCAACAGCTCCTAGGAATTTGGGGTTGCTCTGGAAAACTCATTTGCACCACTGCTGT
GCCTTGGAATACTAGTTGGAGT---AGTAAAAATCTGACTCAGATTTGGGATAACATGACCTGGATGCAG
TGGGAAAAAGAAATTGACAATTACACAGATGAAATATACAGATTACTTGAAGAATCGCAAAACCAGCAAG
AAAAAAATGAACAGGAATTATTGGAATTGGACAAATGGGCAAGCTTGTGGAGTTGGTTTGAAATATCAAA
CTGGCTGTGGTATATAAAAATATTCATAATGATAGTAGGAGGCTTGGTAGGGTTAAGAATAGTTTTTGCA
GTAATTTCTATAGCAAATAGAGTTAGGCAGGGATACTCACCAATATCATTTCAGATCCACCCCCCAGTTC
CGAGGGGACCAGACAGGCCCGAAGGAATCGCAGGAGAAGGTGGAGAGAGAGACAGAGACACATCAACTCG
ATTAGTGCATGGATTCTTAGCACTCATCTGGGACGACCTGCGCAGCCTGTGCCTCTTCAGTTACCGCCAC
TTGAGAGACTTACTCTTGATTGTAACGAGGATTGTGGAACTTCTGGGACGCAGGGGGTGGGAGGCCCTCA
AATATTGGTGGAATCTCCTGCAGTATTGGGGTCAGGAACTAAAGAATAGTGCTATTAGTTTGTTTAATGC
CACAGCAATAGCAGTAGCTGAAGGGACAGATAGGATTATAGAAATAGTACAAATAATTTTTAGAGCTGTT
ATCCATATACCTAGAAGAATAAGACAGGGCCTTGAAAGAAGTTTACTA
>GU191388 
ATGAGAGTGAAGGGGATCAGGAGAAAT---TATCAGCAC---TTGTGGAGATGGGGGGGCATG-------
-----------ATGCTCCTTGGGATATTGATGATCTGTAGTGCTACAGAC---AAA---TTGTGGGTCAC
AGTCTATTATGGAGTACCTGTGTGGAAAGAAGCAACCACTACTCTATTTTGTGCATCAGATGCTAAAGCA
TATGACACAGAGGTACATAATGTTTGGGCCACGCATGCCTGTGTACCCACAGACCCCAACCCACAAGAAG
TATTATTGGAAAATGTGACAGAATATTTTAACATGTGGAAAAATAACATGGTAGAACAGATGCATGAGGA
TATAATCAGTTTATGGGATCAAAGCCTAAAGCCATGTGTAAAACTAACTCCACTCTGTGTTACTTTAAAT
TGCACTGATAATTTAACAAAT---------------CATACTACAACCAATAGTAGT-------------
-----ACTACAACCAATAGTAGTTGGGAAAGGATGGAGGAT---GGAGAAATAAAAAACTGCTCTTTCAA
TATCACCACAAACATAAGAGATAAGGTGCAAAAACAATATGCTCTTTTTTATAAACTTGATGTAGTACCA
ATACATGATGGTGAGAGT---------AATAGT---ACCAAA---------------------TATAGGT
TGATAAGTTGTAATACCTCGGTCATTACACAAGCCTGTCCAAAGACATCCTTTGAACCAATCCCCATACA
TTATTGTGCCCCAGCTGGTTTTGCGATTATAAAGTGTAATGATAAAAAGTTCAATGGATCGGGACCATGT
ACAAATGTCAGCACAGTACAATGTACACACGGAATTAGGCCAGTAGTGTCAACTCAGCTGCTGTTAAATG
GCAGTATAGCAGAAGAAGATGTAATAATTAGATCTGCAAATTTCACAGACAATGCTAAAACTATAATAGT
ACAACTGAATCAAACTGTACAAATTAATTGTACAAGACCCAACAACAATACAAGAAAAAGTATACATATA
GGACCAGGACAAGCATTTTATGCAACAGGAGACATAATAGGAGATATAAGACAAGCACATTGTAACATTA
GTAGAGCAAAATGGAATAACACTTTAAAACAGATAGCTAGCAAATTAAGAGAACAATTT-----------
-------------GGG---AATAAAACAATAATCTTTAACCAATCCTCAGGAGGGGACCCAGAAATTGTA
ATGCACAGTTTTAATTGTGGAGGGGAATTTTTCTACTGTAATACAACAAAACTGTTTAATAGTACT---T
GG---------AATAATACTGAAATGGTAGATTGGAACGATACT---GCA---------------GGGGG
A---------------GAAAATATTACACTCCCATGTAGAATAAAACAAATTATAAACAGGTGGCAGGAA
GTAGGAAAAGCAATGTATGCCCCTCCCATCAGAGGACAAATTAGATGTGTATCAAATATTACAGGACTAC
TATTAACAAGAGATGGTGGT------------------------ACGAATACCACCAATGAGATCTTCAG
ACCTGGAGGAGGAGATATGAGGGACAATTGGAGAAGTGAGTTATATAAGTATAAAGTAGTAAAAATTGAG
CCATTAGGAGTAGCACCCACCAAGGCAAAAAGAAGAGTGGTGCAGAGAGAAAAAAGG------GCAGCAA
TAGGAGCTATGTTCCTTGGGTTCTTGGGAGCAGCAGGAAGCACTATGGGCGCAGCGTCAATAACGCTGAC
GGTACAGGCCAGACTATTATTGTCTGGTATAGTGCAACAGCAGAACAATTTGCTGAGAGCTATTGAGGCG
CAACAGCATCTGTTGCAACTCACAGTCTGGGGCATCAAGCAGCTCCAGGCAAGAGTCCTGGCTATGGAAA
GATACCTAAGGGATCAACAGCTCCTAGGAATTTGGGGTTGCTCTGGAAAACTCATTTGCACCACTGCTGT
GCCTTGGAATACTAGTTGGAGT---AATAAAAGTCGGGAGGAGATTTGGAATAACATGACCTGGATGCAG
TGGGAAAGAGAAATTGACAATTACACAGAGGAAATATACAGATTACTTGAAGAATCGCAAAACCAGCAAG
AAAAAAATGAACAGGAATTATTGGAATTGGACAAATGGGCAAGCTTGTGGAGTTGGTTTGAAATATCAAA
CTGGCTGTGGTATATAAAAATATTCATAATGATAGTAGGAGGCTTGGTAGGGTTAAGAATAGTTTTTGCA
GTAATTTCTATAGCAAATAGAGTTAGGCAGGGATACTCACCAATATCATTTCAGATCCACCCCCCAGTTC
CGAGGGGACCAGACAGGCCCGAAGGAATCGCAGGAGAAGGTGGAGAGAGAGACAGAGACACATCCACTCG
ATTAGTGCATGGATTCTTAGCACTCATCTGGGACGACCTGCGCAGCCTGTGCCTCTTCAGCTACCGCCAC
TTGAGAGACTTACTCTTGATTGTAACGAGGATTGTGGAACTTCTGGGACGCAGGGGGTGGGAGGCCCTCA
AATATTGGTGGAATCTCCTGCAGTATTGGGGTCAGGAACTAAAGAATAGTGCTATTAGTTTGTTTAATGC
CACAGCAATAGCAGTAGCTGAAGGGACAGATAGGATTATAGAAATAGTACAAATAATTTTTAGAGCTGTT
ATCCATATACCTAGAAGAATAAGACAGGGCCTTGAAAGAAGTTTACTA
>GU191394 
ATGAGAGTGAAGGGGATCAGGAGGAAT---TATCAGCAC---TTGTGGAGATGGGGGGGCATG-------
-----------ATGCTCCTTGGGATATTGATGATCTGTAGTGCTACAGAC---AAA---TTGTGGGTCAC
AGTCTATTATGGAGTACCTGTGTGGAAAGAAGCAACCACTACTCTATTTTGTGCATCAGATGCTAAAGCA
TATGACACAGAGGTACATAATGTTTGGGCCACGCATGCCTGTGTACCCACAGACCCCAACCCACAAGAAG
TACTATTAGAAAATGTGACAGAATATTTTAACATGTGGAAAAATAACATGGTAGAACAGATGCATGAGGA
TATAATCAGTTTATGGGATCAAAGCCTAAAGCCATGTGTAAAATTAACTCCACTCTGTGTTACTTTAAAT
TGCACTGATAATTTAACAAAT---------TTT-------------------------------------
-----ACTAAAACCAATAGAAGTTGGGAACAGATAGAGGAA---GGAGACATAAAAAACTGCTCTTTCAA
TATCACCACAAACATAAGAGATAAGGTGCAAAAACAATATGCTCTTTTTTATAAACTTGATGTAGTACCA
ATACATGATGGTGAGAATAATACGGGTAATAGT---ACCAAA---------------------TATAGGT
TGATAAGTTGTAATACCTCGGTCATTACACAAGCCTGTCCAAAGACATCCTTTGAACCAATCCCCATACA
TTATTGTGCCCCAGCTGGTTTTGCGATTATAAAGTGTAATGATAAAAAGTTCAATGGAACAGGACCATGT
AAAAATGTCAGCACAGTACAATGTACACACGGAATTAGGCCAGTAGTGTCAACTCAGCTGCTGTTAAATG
GCAGTATAGCAGAAGAAGATGTAATAATTAGATCTGCAAATCTCACAGACAATGCTAAAACTATAATAGT
ACAACTGAATCAATCTGTACAAATTAATTGTACAAGACCCAACAACAATACAAGAAAAAGTATACATATA
GGACCAGGACAAGCATTTTATGCAACAGGAGACATAATAGGAGATATAAGACAAGCACATTGTAACATTA
GTAGAGCAAAATGGAATAACACTTTAAAACTGATAGTTAGCAAATTAACAGAACAATTT-----------
-------------GGG---AATAAAACAATAATCTTTAACCAATCCTCAGGAGGGGACCCAGAAATTGTA
ATGCACAGTTTTAATTGTGGAGGGGAATTTTTCTACTGTAATACAACAGCACTGTTTAATAGTACT---T
GG---------AATAATACTGAAAGAGTAGATTGGAATAATACT---------------------GCAGG
G------GGA------GAAAATATTACACTCCCATGTAAAATAAAACAAATTATAAACAGGTGGCAGGAA
GTAGGAAAAGCAATGTATGCCCCTCCCATCAGAGGACAAATTAGATGTGTATCAAATATTACAGGACTAC
TATTAACAAGAGATGGTGGT------ATGAAT------------------ACCACCAATGAGACCTTCAG
ACCTGGAGGAGGAGATATGAGGGACAATTGGAGAAGTGAATTATATAAGTATAAAGTAGTAAAAATTGAG
CCATTAGGAGTAGCACCCACCAAGGCAAAAAGAAGAGTGGTGCAGAGAGAAAAAAGA------GCAGCAA
TAGGAGCTATGTTCCTTGGGTTCTTGGGAGCAGCAGGAAGCACTATGGGCGCAGCGTCAATAACGCTGAC
GGTACAGGCCAGACTATTATTGTCTGGTATAGTGCAACAGCAGAACAATTTGCTGAGAGCTATTGAGGCG
CAACAGCATCTGTTGCAACTCACAGTTTGGGGCATCAAGCAGCTCCAGGCAAGAGTCCTGGCTATGGAAA
GATACCTAAGGGATCAACAGCTCCTAGGAATTTGGGGTTGCTCTGGAAAACTCATTTGCACCACTGCTGT
GCCTTGGAATACTAGTTGGAGT---AATAAAAGTCGGGAGGAGATTTGGAATAACATGACCTGGATGCAG
TGGGAAAGAGAAATTGACAATTACACAGAGGAAATATACAGATTACTTGAAGAATCGCAAAACCAGCAAG
AAAAAAATGAACAGGAATTATTGGAATTGGACAAATGGGCAAGCTTGTGGAGTTGGTTTGAAATATCAAA
CTGGCTGTGGTATATAAAAATATTCATAATGATAGTAGGAGGCTTGGTAGGGTTAAGAATAGTTTTTGCA
GTAATTTCTATAGCAAATAGAGTTAGGCAGGGATACTCACCAATATCATTTCAGATCCACCCCCCAGTTC
CGAGGGGACCAGACAGGCCCGAAGGAATCGCAGGAGAAGGTGGAGAGAGAGACAGAGACACATCCACTCG
ATTAGTGCATGGATTCTTAGCACTCATCTGGGACGACCTGCGCAGCCTGTGCCTCTTCAGCTACCGCCAC
TTGAGAGACTTACTCTTGATTGTAACGAGGATTGTGGAACTTCTGGGACGCAGGGGGTGGGAGACCCTCA
AATATTGGTGGAATCTCCTGCAGTATTGGGGTCAGGAACTAAAGAATAGTGCTATTAGTTTGTTTAATGC
CACAGCAATAGCAGTAGCCGAAGGGACAGATAGGATTATAGAAATAGTACAAATAATTTTTAGAGCTGTT
ATCCATATACCTAGAAGAATAAGACAGGGCCTTGAAAGAAGTTTACTA
>GU191392 
ATGAGAGTGAAGGGGATCAGGAGGAAT---TATCAGCAC---TTGTGGAGATGGGGGGGCATG-------
-----------ATGCTCCTTGGGATATTGATGATCTGTAGTGCTACAGAAAAAGAAAAATTGTGGGTCAC
AGTCTATTATGGAGTACCTGTGTGGAAAGAAGCAACCACTACTCTATTTTGTGCATCAGATGCTAAAGCA
TATGACACAGAGGTACATAATGTTTGGGCCACGCATGCCTGTGTACCCACAGACCCCAACCCACAAGAAG
TACTATTGGAAAATGTGACAGAATATTTTAACATGTGGAAAAATAACATGGTAGAACAGATGCATGAGGA
TATAATCAGTTTATGGGATCAAAGCCTAAAGCCATGTGTAAAATTAACTCCACTCTGTGTTACTTTAAAT
TGCACTGAT---------------------------------AATTTAACAAATTTT-------------
-----ACTAAAACCAATAGTAGTTGGGAACAGATAGAGGAA---GGAGAAATAAAAAACTGCTCTTTCAA
TATCACCACAAACATAAGAGATAAGGTGCAAAAACAATATGCTCTTTTTTATAAACTTGATGTAGTACCA
ATACATGATGGTGAGAATAATACGGGTAATAGT---ACCAAA---------------------TATAGGT
TGATAAGTTGTAATACCTCGGTCATTACACAAGCCTGTCCAAAGACATCCTTTGAACCAATCCCCATACA
TTATTGTGCCCCAGCTGGTTTTGCGATTATAAAGTGTAATGATAAAAAGTTCAATGGAACAGGATCATGT
ACAAATGTCAGCACAGTACAATGTACACACGGAATTAGGCCAGTAGTGTCAACTCAACTGCTGTTAAATG
GCAGTATAGCAGAAGAAGATGTAATAATTAGATCTGCAAATCTCACAGACAATGCTAAAACTATAATAGT
ACAACTGAATCAATCTGTACAAATTAATTGTACAAGACCCAACAACAATACAAGAAAAAGTATACATATA
GGACCAGGACAAGCATTTTATGCAACAGGAGACATAATAGGAGATATAAGACAAGCACATTGTAACATTA
GTAGAGCAAAATGGAATAACACTTTAAAACAGATAGTTAACAAATTAAGAGAACAATTT-----------
-------------GGG---AATAAAACAATAATCTTTAACCAATCCTCAGGAGGGGACCCAGAAATTGTA
ATGCACAGTTTTAATTGTGGAGGGGAATTTTTCTACTGTAATACAACAGCACTGTTTAATAGTACT---T
GG---------AATAATAATGAAACAGTAAATTGGAATGATACT---------------------GAAGG
G------AGA------GAAAATATTACACTCCCATGTAGAATAAAACAAATTATAAACAGGTGGCAGGAA
GTAGGAAAAGCAATGTATGCCCCTCCCATCAGAGGACAAATTAGATGTGTATCAAATATTACAGGACTAC
TACTAACAAGAGATGGTGGT------------------------ACGAATACCACCAATGAGATCTTCAG
ACCTGGAGGAGGAGATATGAGGGACAATTGGAGAAGTGAATTATATAAGTATAAAGTAGTAAAAATTGAG
CCATTAGGAATAGCACCCACCAAGGCAAAAAGAAGAGTGGTGCAGAGAGAAAAAAGA------GCAGCAA
TAGGAGCTATGTTCCTTGGGTTCTTGGGAGCAGCAGGAAGCACTATGGGCGCAGCGTCAATAACGCTGAC
GGTACAGGCCAGACTATTATTGTCTGGTATAGTGCAACAGCAGAACAATTTGCTGAGAGCTATTGAGGCG
CAACAGCATCTGTTGCAACTCACAGTCTGGGGCATCAAGCAGCTCCAGGCAAGAGTCCTGGCTATGGAAA
GATACCTAAGGGATCAACAGCTCCTAGGAATTTGGGGTTGCTCTGGAAAACTCATTTGCACCACTGCTGT
GCCTTGGAATACTAGTTGGAGT---AATAAAAGTCGGGAGGAGATTTGGAATAACATGACCTGGATGCAG
TGGGAAAGAGAAATTGACAATTACACAGAGGTAATATACAGATTCCTTGAAGAATCGCAAAACCAGCAAG
AAAAGAATGAACAGGAATTATTGGAATTGGACAAATGGGCAAGCTTGTGGACTTGGTTTGACATATCAAA
CTGGCTGTGGTATATAAAAATATTCATAATGATAGTAGGAGGCTTGGTAGGGTTAAGAATAGTTTTTGCA
GTAATTTCTATAGTAAATAGAGTTAGGCAGGGATACTCACCAATATCATTTCAGATCCACCCCCCAGTTC
CGAAGGGACCAGACAGGCCCGAAGGAATCGCAGGAGAAGGTGGAGAGAGAGACAGAGACACATCCACTCG
ATTAGTGCATGGATTCTTAGCACTCATCTGGGACGACCTGCGCAGCCTGTGCCTCTTCAGCTACCGCCAC
TTGAGAGACTTACTCTTGATTGTAACGAGGATTGTGGAACTTCTGGGACGCAGGGGGTGGGAGGCCCTCA
AATATTGGTGGAATCTCCTGCAGTATTGGGGTCAGGAACTAAAGAATAGTGCTATTAGTTTGTTTAATGC
CACAGCAATAGCAGTAGCTGAAGGGACAGATAGGATTATAGAAATAGTACAAATAATTTTTAGAGCTGTT
ATCCATATACCTAGAAGAATAAGACAGGGCCTTGAAAGAAGTTTACTA
>GU191389 
ATGAGAGTGAAGGGGATCAGGAGGAAT---TATCAGCAC---TTGTGGAGATGGGGGGGCACG-------
-----------ATGCTCCTTGGGATATTGATGATCTGTAGTGCTACAGAAAAAGAAAAATTGTGGGTCAC
AGTCTATTATGGAGTACCTGTGTGGAAAGAAGCAACCACTACTCTATTTTGTGCATCAGATGCTAAAGCA
TATGACACAGAGGTACATAATGTTTGGGCCACGCATGCCTGTGTACCCACAGACCCCAACCCACAAGAAG
TACTATTGGAGAATGTGACAGAAAATTTTAACATGTGGAAAATTAACATGGTAGAACAGATGCATGAGGA
TATAATCAGTTTATGGGATCAAAGCCTAAAGCCATGTGTAAAATTAACTCCACTCTGTGTTACTTTAAAT
TGCACTGAT---------------------------------AATTTAAACAATTCT-------------
-----ACTAAAACCAATAGTAGTTGGGGAGAGATGGAGCCA---GGAGAAATAAAAAACTGCTCTTTCAA
TGTCACCACAAACATAAGAGATAAGGTGCAAAAACAATATGCTCTTTTTTATAAACTTGATATAGTACCA
ATACATGATGGTGAGAATAATAAG---AATAGT---ACCAAA---------------------TATAGGT
TGATAAGTTGTAATACCTCGGTCATTACACAAGCCTGTCCAAAGACATCCTTTGAACCAATCCCCATACA
TTATTGTGCCCCAGCTGGTTTTGCGATTATAAAGTGTAATGATAAAAAGTTCAATGGAACAGGATCATGT
ACAAATGTCAGCACAGTACAATGTACACACGGAATTAGGCCAGTAGTGTCAACTCAACTGCTGTTAAATG
GCAGTATAGCAGAAGAAGATGTAATAATTAGATCTGCAAATCTCACAGACAATGCTAAAACTATAATAGT
ACAACTGAATCAATCTGTACAAATTAATTGTACAAGACCCAACAACAATACAAGAAAAAGTATACATATA
GGACCAGGACAAGCATTTTATGCAACAGGAGACATAATAGGAGATATAAGACAAGCACATTGTAACATTA
GTAGAGCAAAATGGAATAACACTTTAAAACAGATAGTTAGCAAATTAAGAGAACAATTT-----------
-------------GGG---AATAAAACAATAATCTTTAACCAATCCTCAGGAGGGGACCCAGAAATTGTA
ATGCACAGTTTTAATTGTGGAGGGGAATTTTTCTACTGTAATACAACAGCACTGTTTAATAGTACT---T
GG---------AATAATAATGAAACAGTAAATTGGAACGATACT---------------------GAAGG
G------GGA------GGAAATATTACACTCCCATGTAAAATAAAACAAATTATAAACAGGTGGCAGGAA
GTAGGAAAAGCAATGTATGCCCCTCCCATCAGAGGACAAATTAGATGTGTATCAAATATTACAGGACTAC
TATTAACAAGAGATGGGGGT------------------------ACGAATACCACCAATGAGATCTTCAG
ACCTGGAGGAGGAGATATGAGGGACAATTGGAGAAGTGAATTATATAAGTATAAAGTAGTAAAAATTGAG
CCATTAGGAGTAGCACCCACCAAGGCAAAAAGAAGAGTGGTGCAGAGAGAAAAAAGA------GCAGCAA
TAGGAGCTATGTTCCTTGGGTTCTTGGGAGCAGCAGGAAGCACTATGGGCGCAGCGTCAATAACGCTGAC
GGTACAGGCCAGACTATTATTGTCTGGTATAGTGCAACAGCAGAACAATTTGCTGAGAGCTATTGAGGCG
CAACAGCATCTGTTGCAACTCACAGTTTGGGGCATCAAGCAGCTCCAGGCAAGAGTCCTGGCTATGGAAA
GATACCTAAGGGATCAACAGCTCCTAGGAATTTGGGGTTGCTCTGGAAAACTCATTTGCACCACTGCTGT
GCCTTGGAATACTAGTTGGAGT---AATAAAAGTCGGGAGGAGATTTGGAATAACATGACCTGGATGCAG
TGGGAAAGAGAAATTGACAATTACACAGAGGAAATATACAGATTACTTGAAGAATCGCAAAACCAGCAAG
AAAAAAATGAACAGGAATTATTGGAATTGGACAAATGGGCAAGCTTGTGGAGTTGGTTTGAAATATCAAA
CTGGCTGTGGTATATAAAAATATTCATAATGATAGTAGGAGGCTTGGTAGGGTTAAGAATAGTTTTTGCA
GTAATTTCTATAGCAAATAGAGTTAGGCAGGGATACTCACCAATATCATTTCAGATCCACCCCCCAGTTC
CGAGGGGACCAGACAGGCCCGAAGGAATCGCAGGAGAAGGTGGAGAGAGAGACAGAGACACATCCACTCG
ATTAGTGCATGGATTCTTAGCACTCATCTGGGACGACCTGCGCAGCCTGTGCCTCTTCAGCTACCGCCAC
TTGAGAGACTTACTCTTGATTGTAACGAGGATTGTGGAACTTCTGGGACGCAGGGGGTGGGAGGCCCTCA
AATATTGGTGGAATCTCCTGCAGTATTGGGGTCAGGAACTAAAGAATAGTGCTATTAGTTTGTTTAATGC
CACAGCAATAGCAGTAGCTGAAGGGACAGATAGGATTATAGAAATAGTACAAATAATTTTTAGAGCTGTT
ATCCATATACCTAGAAGAATAAGACAGGGCCTTGAAAGAAGTTTACTA
>HQ216677 
ATGAGAGTGAAGGGGATCAGGAAGAGT---TGTCAAAAC---TTGTGGAGAGGGGGCATC----------
-----------TTGCTCCTTGGGATGTTAATGATCTATAGTGCTGTAGGA---CAA---CTGTGGGTCAC
AGTCTATTATGGGGTACCTGTGTGGAAAGAAGCAACTACCACTCTATTTTGTGCATCAGATGCTAAAGCA
TATGACACAGAGGTACATAATGTTTGGGCCACACATGCCTGTGTACCCACAGACCCCGATCCACAAGAAG
TAGTATTGGCAAATGTGACAGAAAATTTTAACATGTGGAAAAATAACATGGTAGAGCAGATGCATGAGGA
TATAATCAGTCTATGGGATCAAAGCCTAAAGCCATGTGTAAAATTAACCCCACTCTGTGTTACTTTAAAT
TGCACTGATTTGGGGAATGCT------------------ACTAATACCAATACTACT-------------
-----AATACCACTAGTAGTAGCGGGGGAGTGATGGAGAAA---GGAGAACTAAAAAACTGCTCTTTCAA
TATCACCACAAACATGAGGGACAAGATGCAAAAAGAATATGCATTATTTTATAAACTAGATGTAGTATCA
ATA---------AATAAT---------AATGAT---AGTACC---------------------TATAGGT
TGATAAGTTGTAACACCTCAAGCATTACACAGGCCTGTCCAAAGGTAACCTTTGAACCAATTCCCATACA
TTATTGTGCCCCGGCTGGTTTTGCGATTCTAAAGTGTAATAATAAAACGTTCAATGGAACAGGACCGTGT
AAAAATGTTAGCACAGTCCAATGTACACATGGAATTAGGCCAGTAGTGTCAACTCAACTGCTGTTAAATG
GCAGTCTAGCAGAAGAAGAGGTAATAATTAGATCTGAGAATTTCACGAACAATGCTAAAACCATAATAGT
ACAGCTGAAAGAATCTATACAAATTCATTGTATAAGACCCAACAACAATACAAGAAAAAGTATCCATATA
GGACCAGGGAGAGCATTTTATGCAACA---GACATAATAGGAGATATAAGACAAGCACATTGTAACCTTA
GCAGAGCAGATTGGAATAAAGCCTTAGGACAGATAGTTACAAAATTACGAGAACAATTT-----------
-------------GGG---AATAAAACAATAGTCTTTAATAGCTCATCAGGAGGGGACCCAGAAATTACA
ATGCACAGCTTTAATTGTAGAGGGGAATTTTTCTACTGTAATTCAACACAGCTGTTTAATAGTACT---T
GG---------TCGTTTAATGACACT------AAAAATGATACT--------------------------
-------GTA------GGAAATATCACACTCCCATGCAGAATAAAACAAATTATAAACATGTGGCAGGAA
GTAGGAAAAGCAATGTATGCCCCTCCCATCAGAGGACAAATTAGATGTTCATCAAATATTACAGGGCTGC
TATTAACAAGGGATGGTGGT------AATAAT---------GTCACCACGATCACCCCCGAGATCTTCAG
ACCTGGAGGAGGAGATATGAGGGACAATTGGAGAAGTGAATTATATAAATATAAAGTAGTAAAAATTGAA
CCATTAGGAATAGCACCCACTAAGGCAAAGAGAAGAGTGGTGCAAAGAGAAAAAAGA---GCAGTGGGGC
TAGGAGCTATGTTCCTTGGGTTCTTGGGAGCAGCAGGAAGCACTATGGGCGCAGCGTCAATAACGCTGAC
GGTACAGGCCAGACAATTATTGTCTGGTATAGTGCAACAGCAGAGCAATCTGCTGAAGGCTATTGAGGCG
CAACAGCATCTGTTGCAACTCACAGTCTGGGGCATCAAGCAGCTCCAGGCAAGAGTCCTGGCTGTGGAAA
GATACCTAAAGGATCAACAGCTCCTAGGAATTTGGGGTTGCTCTGGAAAACTCATTTGCACCACTGCTGT
ACCTTGGAATGATAGTTGGAGCAATAATAAATCTCTGGATGACATTTGGGGTAACATGACCTGGATGCAG
TGGGAAAGAGAAATTGACAATTACACAGCTGTAATATATGACTTACTTGAAAAATCGCAAACCCAGCAAG
AAAAGAATGAACAAGAATTATTGGAATTAGATAAATGGGCAAATTTGTGGAATTGGTTTGACATAACAAA
CTGGCTGTGGTACATAAGATTATTCATAATGATAGTAGGAGGCTTGGTAGGTTTAAGAATAGTTTTTACT
GTACGTTCTATAGTAAATAGAGTTAGGCAGGGATACTCACCATTGTCGTTTCAGACCCACCTCCCAGCCC
AGAGGGGACCCGGCAGGCCCGAAGGAATCGAAGAAGAAGGTGGAGAGAGAGACAGAGACAGATCCGGTTT
CTTAGTGGATGGCTTCTTAGCAATTATCTGGGTCGACCTGCGGAACCTGTGCATCTTCCTCTACCACCGA
TTGAAAGACTTACTCTTGATTGTAACGAGGATTGTGGAACTTCTGGGACGCAGGGGGTGGGAAGCCCTCA
AATATCTGTGGAATCTCCTGCAATATTGGATCCAGGAACTAAAGAATAGTGCTATTAGTTTGCTTAATGC
CACAGCTATTGCAGTAGCTGAAGGGACAGATAGGATTATAGAAGTAGTACAAAGAACTTGGAGAGCTATT
CTCCACATACCTAGAAGAATAAGACAGGGCTTAGAAAGAAGCTTACTA
>DD328843 
ATGAGAGTGAAAGGGATCAGGAGGAAT---TATCAGCAC---TGGTGGGGATGGGGCACG----------
-----------ATGCTCCTTGGGTTATTAATGATCTGTAGTGCTACAGAA---AAA---TTGTGGGTCAC
AGTCTATTATGGGGTACCTGTGTGGAAAGAAGCAACCACCACTCTATTTTGTGCATCAGATGCTAAAGCA
TATGATACAGAGGCACATAATGTTTGGGCCACACATGCCTGTGTACCCACAGACCCCAACCCACAAGAAG
TAGAATTGGTAAATGTGACAGAAAATTTTAACATGTGGAAAAATAACATGGTAGAACAGATGCATGAGGA
TATAATCAGTTTATGGGATCAAAGCCTAAAGCCATGTGTGAAATTAACCCCACTCTGTGTTACTTTAAAT
TGCACTGATTTGAGGAATACT------------ACTAATACCAATGATAGTACTGCT-------------
-----AATAACAATAGTAATAGCGAGGGAACGATAAAGGGA---GGAGAAATGAAAAACTGCTCTTTCAA
TATCACCACAAGCATAGGAAATAAGATGCAGAAAGAATATGCACTTCTTTATAAACTTGATATAGAACCA
ATA---------GATAAT---------GATAGT---ACCAGC---------------------CATAGGT
TGATAAGTTGTAATACCTCAGTCATTACACAAGCTTGTCCAAAGATATCCTTTGAGCCAATTCCCATACA
CTATTGTGCCCCGGCTGGTTTTGCGATTCTAAAGTGTAACGATAAAAAGTTCAGCGGAAAAGGATCATGT
AAAAATGTCAGCACAGTACAATGTACACATGGAATTAGGCCAGTAGTATCAACTCAACTGCTGTTAAATG
GCAGTCTAGCAGAAGAAGAGGTAGTAATTAGATCTGAGGATTTCACTGATAATGCTAAAACCATCATAGT
ACATCTGAAAGAATCTGTACAAATTAATTGTACAAGACCCAACTACAATAAAAGAAAAAGGATACATATA
GGACCAGGGAGAGCATTTTATACAACAAAAAATATAAAAGGAACTATAAGACAAGCACATTGTACCATTA
GTAGAGCAAAATGGAATGACACTTTAAGACAGATAGTTAGCAAGTTAAAAGAACAATTT-----------
-------------AAG---AATAAAACGATAGTCTTTAATCCATCCTCAGGAGGGGACCCAGAAATTGTA
ATGCACAGTTTTAATTGTGGAGGGGAATTTTTCTACTGTAATACATCACCACTGTTTAATAGTACT---T
GG---------AATGGTAATAATACT------TGGAATAATACT---ACA---------------GGGTC
A------AAT------AACAATATCACACTTCAATGCAAAGTAAAACAAATTATAAACATGTGGCAGAAA
GTAGGAAAAGCAATGTATGCCCCTCCCATTGAAGGACAAATTAGATGTTCATCAAATATTACAGGGCTAC
TATTAACAAGAGATGGTGGT------GAGGAC---------ACGGACACGAACGACACCGAGATCTTCAG
ACCTGGAGGAGGAGATATGAGGGACAATTGGAGAAGTGAATTATATAAATATAAAGTAGTAACAATTGAA
CCATTAGGAGTAGCACCCACCAAGGCAAAGAGAAGAGTGGTGCAGAGAGAAAAAAGA------GCAGCGA
TAGGAGCTCTGTTCCTTGGGTTCTTAGGAGCAGCAGGAAGCACTATGGGCGCAGCGTCAGTGACGCTGAC
GGTACAGGCCAGACTATTATTGTCTGGTATAGTGCAACAGCAGAACAATTTGCTGAGGGCCATTGAGGCG
CAACAGAATATGTTGCAACTCACAGTCTGGGGCATCAAGCAGCTCCAGGCAAGAGTCCAGGCTGTGGAAA
GATACCTAAAGGATCAACAGCTCCTGGGGTTTTGGGGTTGCTCTGGAAAACTCATTTGCACCACTACTGT
GCCTTGGAATGCTAGTTGGAGT---AATAAATCCCTGGATGATATTTGGAATAACATGACCTGGATGCAG
TGGGAAAGAGAAATTGACAATTACACAAGCTTAATATACTCATTACTAGAAAAATCGCAAACCCAACAAG
AAAAGAATGAACAAGAATTATTGGGATTGGATAAATGGGAAAGCTTGTGGAATTGGTTTGACATAACAAA
TTGGCTGTGGTATATAAAAATATTCATAATGATAGTAGGAGGCTTGGTAGGTTTAAGAATAGTTTTTGCT
GTACTTTCTATAGTGAATAGAGTTAGGCAGGGATACTCACCATTGTCGTTGCAGACCCGCCCCCCAGTTC
CGAGGGGACCCGACAGGCCCGAAGGAATCGAAGAAGAAGGTGGAGAGAGAGACAGAGACACATCCGGTCG
ATTAGTGCATGGATTCTTAGCAATTATCTGGGTCGACCTGCGGAGCCTGTTCCTCCTCAGCTACCACCAC
TTGAGAGACTTACTCTTGATTGCAGCGAGGATTGTGGAACTTCTGGGACGCAGGGGGTGGGAAGTCCTCA
AATATTGGTGGAATCTCCTACAGTACTGGAGTCAGGAACTAAAGAGTAGTGCTGTTAGCTTGCTTAATGC
CACAGCTATAGCAGTAGCTGAGGGGACAAATAGGGTTATAGAAGTACTGCAAAGAGCTGGTAGAGCTATT
CTCCACATACCCACAAGAATAAGACAGGGCTTGGAAAGGGCTTTGCTA
>AF075722 
ATGAGAGTGAAGGGGATCAGGAGGAAT---TATCAGCAC---TGGTGGGGATGGGGCACG----------
-----------ATGCTCCTTGGGTTATTAATGATCTGTAGTGCTACAGAA---AAA---TTGTGGGTCAC
AGTCTATTATGGGGTACCTGTGTGGAAAGAAGCAACCACCACTCTATTTTGTGCATCAGATGCTAAAGCA
TATGATACAGAGGCACATAATGTTTGGGCCACACATGCCTGTGTACCCACAGACCCCAACCCACAAGAAG
TAGAATTGGTAAATGTGACAGAAAATTTTAACATGTGGAAAAATAACATGGTAGAACAGATGCATGAGGA
TATAATCAGTTTATGGGATCAAAGCCTAAAGCCATGTGTAAAATTAACCCCACTCTGTGTTACTTTAAAT
TGCACTGATTTGAGGAATACT------------ACTAATACCAATAATAGTACTGAT-------------
-----AATAACAATAGTAATAGCGAGGGAACAATAAAGGGA---GGAGAAATGAAAAACTGCTCTTTCAA
TATCACCACAAGCATAGGAGATAAGGTGCAGAAAGAATATGCACTTCTTTATAAACTTGATATAGAATCA
ATA---------GATAAT---------GATAGT---ACCAGC---------------------TATAGGT
TAATAAGTTGTAATACCTCAGTCATTACACAAGCTTGTCCAAAGATATCCTTTGAGCCAATTCCCATACA
CTATTGTGCCCCGGCTGGTTTTGCGATTCTAAAGTGTAACGATAAAAAGTTCAGTGGAAAAGGATCATGT
AAAAATGTCAGCACAGTACAATGTACACATGGAATTAGGCCAGTAGTATCAACTCAACTGCTGTTAAATG
GCAGTCTAGCAGAAGAAGAGGTAGTAATTAGATCTGAGGATTTCACTGATAATGCTAAAACCATCATAGT
ACATCTGAAAGAATCTGTACAAATTAATTGTACAAGACCCAACTACAATAAAAGAAAAAGGATACATATA
GGACCAGGGAGAGCATTTTATACAACAAAAAATATAAAAGGAACTATAAGACAAGCACATTGTATCATTA
GTAGAGCAAAATGGAATGACACTTTAAGACAGATAGTTAGCAAGTTAAAAGAACAATTT-----------
-------------AAG---AATAAAACAATAGTCTTTAATCCATCCTCAGGAGGGGACCCAGAAATTGTA
ATGCACAGTTTTAATTGTGGAGGGGAATTTTTCTACTGTAATACATCACCACTGTTTAATAGTACT---T
GG---------AATGGTAATAATACT------TGGAATAATACT---ACA---------------GGGTC
A------AAT------AACAATATCACACTTCAATGCAAAATAAAACAAATTATAAACATGTGGCAGAAA
GTAGGAAAAGCAATGTATGCCCCTCCCATTGAAGGACAAATTAGATGTTCATCAAATATTACAGGGCTAC
TATTAACAAGAGATGGTGGT------ATAGAC---------ACGGACACGAACGACACCGAGATCTTCAG
ACCTGGAGGAGGAGATATGAGGGACAATTGGAGAAGTGAATTATATAAATATAAAGTAGTAACAATTGAA
CCATTAGGAGTAGCACCCACCAAGGCAAAGAGAAGAGTGGTGCAGAGAGAAAAAAGA------GCAGCGA
TAGGAGCTCTGTTCCTTGGGTTCTTAGGAGCAGCAGGAAGCACTATGGGCGCAGCGTCAGTGACGCTGAC
GGTACAGGCCAGACCATTATTGTCTGGTATAGTGCAACAGCAGAACAATTTGCTGAGGGCCATTGAGTCG
CAACAGCATATGTTGCAACTCACAGTCTGGGGCATCAAGCAGCTCCAGGCAAGAGTCCTGGCTGTGGAAA
GATACCTAAAGGATCAACAGCTCCTGGGGTTTTGGGGTTGCTCTGGAAAACTCATTTGCACCACTACTGT
GCCTTGGAATGCTAGTTGGAGT---AATAAATCTCTGGATGATATTTGGAATAACATGACCTGGATGCAG
TGGGAAAGAGAAATTGACAATTACACAAGCTTAATATACTCATTACTAGAAAAATCGCAAACCCAGCAAG
AAAAGAATGAACAAGAATTATTGGAATTGGATAAATGGGCAAGTTTGTGGAATTGGTTTGACATAACAAA
TTGGCTGTGGTATATAAAAATATTCATAATGATAGTAGGAGGCTTGGTAGGTTTAAGAATAGTTTTTGCT
GTACTTTCTATAGTGAATAGAGTTAGGCAGGGATACTCACCATTGTCGTTGCAGACCCGCCCCCCAGTTC
CGAGGGGACCCGACAGGCCCGAAGGAATCGAAGAAGAAGGTGGAGAGAGAGACAGAGACACATCCGGTCG
ATTAGTGCATGGATTCTTAGCAATTATCTGGGTCGACCTGCGGAGCCTGTTCCTCCTCAGCTACCACCAC
TTGAGAGACTTACTCTTGATTGCAGCGAGGATTGTGGAACTTCTGGGACGCAGGGGGTGGGAAGTCCTCA
AATATTGGTGGAATCTCCTACAGTATTGGAGTCAGGAACTAAAGAGTAGTGCTGTTAGCTTGCTTAATGC
CGCAGCTATAGCAGTAGCTGAGGGGACAGATAGGGTTATAGAAGTACTGCAAAGAGCTGGTAGAGCTATT
CTCCACATACCTACAAGAATAAGACAGGGCTTGGAAAGGGCTTTGCTA
>AF075720 
ATGAGAGTGAAGGGGATCAGGAGGAAT---TATCAGCAC---TGGTGGGGATGGGGCACG----------
-----------ATGCTCCTTGGGTTATTAATGATCTGTAGTGCTACAGAA---AAA---TTGTGGGTCAC
AGTCTATTATGGGGTACCTGTGTGGAAAGAAGCAACCACCACTCTATTTTGTGCATCAGATGCTAAAGCA
TATGATACAGAGGCACATAATGTTTGGGCCACACATGCCTGTGTACCCACAGACCCCAACCCACAAGAAG
TAGAATTGGTAAATGTGACAGAAAATTTTAACATGTGGAAAAATAACATGGTAGAACAGATGCATGAGGA
TATAATCAGTTTATGGGATCAAAGCCTAAAGCCATGTGTAAAATTAACCCCACTCTGTGTTACTTTAAAT
TGCACTGATTTGAGGAATACT------------ACTAATACCAATAATAGTACTGAT-------------
-----AATAACAATAGTAATAGCGAGGGAACAATAAAGGGA---GGAGAAATGAAAAACTGCTCTTTCAA
TATCACCACAAGCATAGGAGATAAGGTGCAGAAAGAATATGCACTTCTTTATAAACTTGATATAGAATCA
ATA---------GATAAT---------GATAGT---ACCAGC---------------------TATAGGT
TAATAAGTTGTAATACCTCAGTCATTACACAAGCTTGTCCAAAGATATCCTTTGAGCCAATTCCCATACA
CTATTGTGCCCCGGCTGGTTTTGCGATTCTAAAGTGTAACGATAAAAAGTTCAGTGGAAAAGGATCATGT
AAAAATGTCAGCACAGTACAATGTACACATGGAATTAGGCCAGTAGTATCAACTCAACTGCTGTTAAATG
GCAGTCTAGCAGAAGAAGAGGTAGTAATTAGATCTGAGGATTTCACTGATAATGCTAAAACCATCATAGT
ACATCTGAAAGAATCTGTACAAATTAATTGTACAAGACCCAACTACAATAAAAGAAAAAGGATACATATA
GGACCAGGGAGAGCATTTTATACAACAAAAAATATAAAAGGAACTATAAGACAAGCACATTGTATCATTA
GTAGAGCAAAATGGAATGACACTTTAAGACAGATAGTTAGCAAGTTAAAAGAACAATTT-----------
-------------AAG---AATAAAACAATAGTCTTTAATCCATCCTCAGGAGGGGACCCAGAAATTGTA
ATGCACAGTTTTAATTGTGGAGGGGAATTTTTCTACTGTAATACATCACCACTGTTTAATAGTACT---T
GG---------AATGGTAATAATACT------TGGAATAATACT---ACA---------------GGGTC
A------AAT------AACAATATCACACTTCAATGCAAAATAAAACAAATTATAAACATGTGGCAGAAA
GTAGGAAAAGCAATGTATGCCCCTCCCATTGAAGGACAAATTAGATGTTCATCAAATATTACAGGGCTAC
TATTAACAAGAGATGGTGGT------ATAGAC---------ACGGACACGAACGACACCGAGATCTTCAG
ACCTGGAGGAGGAGATATGAGGGACAATTGGAGAAGTGAATTATATAAATATAAAGTAGTAACAATTGAA
CCATTAGGAGTAGCACCCACCAAGGCAAAGAGAAGAGTGGTGCAGAGAGAAAAAAGA------GCAGCGA
TAGGAGCTCTGTTCCTTGGGTTCTTAGGAGCAGCAGGAAGCACTATGGGCGCAGCGTCAGTGACGCTGAC
GGTACAGGCCAGACTATTATTGTCTGGTATAGTGCAACAGCAGAACAATTTGCTGAGGGCCATTGAGTCG
CAACAGCATATGTTGCGACTCACAGTCTGGGGCATCAAGCAGCTCCAGGCAAGAGTCCTGGCTGTGGAAA
GATACCTAAAGGATCAACAGCTCCTGGGGTTTTGGGGTTGCTCTGGAAAACTCATTTGCACCACTACTGT
GCCTTGGAATGCTAGTTGGAGT---AATAAATCTCTGGATGATATTTGGAATAACATGACCTGGATGCAG
TGGGAAAGAGAAATTGACAATTACACAAGCTTAATATACTCATTACTAGAAAAATCGCAAACCCAACAAG
AAAAGAATGAACAAGAATTATTGGAATTGGATAAATGGGCAAGTTTGTGGAATTGGTTTGACATAACAAA
TTGGCTGTGGTATATAAAAATATTCATAATGATAGTAGGAGGCTTGGTAGGTTTAAGAATAGTTTTTGCT
GTACTTTCTATAGTGAATAGAGTTAGGCAGGGATACTCACCATTGTCGTTGCAGACCCGCCCCCCAGTTC
CGAGGGGACCCGACAGGCCCGAAGGAATCGAAGAAGAAGGTGGAGAGAGAGACAGAGACACATCCGGTCG
ATTAGTGCATGGATTCTTAGCAATTATCTGGGTCGACCTGCGGAGCCTGTTCCTCCTCAGCTACCACCAC
TTGAGAGACTTACTCTTGATTGCAGCGAGGATTGTGGAACTTCTGGGACGCAGGGGGTGGGAAGTCCTCA
AATATTGGTGGAATCTCCTACAGTATTGGAGTCAGGAACTAAAGAGTAGTGCTGTTAGCTTGCTTAATGC
CGCAGCTATAGCAGTAGCTGAGGGGACAGATAGGGTTATAGAAGTACTGCAAAGAGCTGGTAGAGCTATT
CTCCACATACCTACAAGAATAAGACAGGGCTTGGAAAGGGCTTTG---
>HM215430 
ATGAGAGTAAAAGGGATCAGGAGGAAT---TATCAGCAC---TGGTGGGGATGGGGCACG----------
-----------ATGCTCCTTGGGTTATTAATGATCTGTAGTGCTACAGAA---AAA---TTGTGGGTCAC
AGTCTATTATGGGGTACCTGTGTGGAAAGAAGCAACCACCACTCTATTTTGTGCATCAGATGCTAAAGCA
TATGATACAGAGGTACATAATGTTTGGGCCACACATGCCTGTGTACCCACAGACCCCAACCCACAAGAAG
TAGAATTGGTAAATGTGACAGAAAATTTTAACATGTGGAAAAATAACATGGTAGAACAGATGCATGAGGA
TATAATCAGTTTATGGGATCAAAGCCTAAAGCCATGTGTAAAATTAACCCCACTCTGTGTTACTTTAAAT
TGCACTGATTTGAGGAATACT------------ACTAATACCAATAATAATACTGAT-------------
-----AATAACAATAGTAAAAGCGAGGGAACAATAAAGGGA---GGAGAAATGAAAAACTGCTCTTTCAA
TATCACCACAAGCATAGGAGATAAGATGCAGAAAGAATATGCACTTCTTTATAAACTTGATATAGTATCA
ATA---------GATAAT---------GATAGT---ACCAGC---------------------TATAGGT
TGATAAGTTGTAATACCTCAGTCATTACACAAGCTTGTCCAAAGATATCCTTTGAGCCAATTCCCATACA
CTATTGTGCCCCGGCTGGTTTTGCGATTCTAAAGTGTAACGATAAAAAGTTCAGTGGAAAAGGATCATGT
AAAAATGTCAGCACAGTACAATGTACACATGGAATTAGGCCAGTAGTATCAACTCAACTGCTGTTAAATG
GCAGTCTAGCAGAAGAAGAGGTAGTAATTAGATCTGAGAATTTCACTGATAATGCTAAAACCATCATAGT
ACATCTGAATGAATCTGTACAAATTAATTGTACAAGACCCAACTACAATAAAAGAAAAAGGATACATATA
GGACCAGGGAGAGCATTTTATACAACAAAAAATATAAAAGGAACTATAAGACAAGCACATTGTAACATTA
GTAGAGCAAAATGGAATGACACTTTAAGACAGATAGTTAGCAAATTAAAAGAACAATTT-----------
-------------AAG---AATAAAACAATAGTCTTTAATCCATCCTCAGGAGGGGACCCAGAAATTGTA
ATGCACAGTTTTAATTGTGGAGGGGAATTTTTCTACTGTAATACATCACCACTGTTTAATAGTACT---T
GG---------AATAGTAATAATACT------TGGAATAATACT---ACA---------------GGGTC
A------AAT------AACAATATCACACTTCAATGCAAAATAAAACAAATTATAAACATGTGGCAGAAA
GTAGGAAAAGCAATGTATGCCCCTCCCATTGAAGGACAAATTAGATGTTCATCAAATATTACAGGGCTAC
TATTAACAAGAGATGGTGGT------GAGGAC---------ACGGACACGAACGACACCGAGATCTTCAG
ACCTGGAGGAGGAGATATGAGGGACAATTGGAGAAGTGAATTATATAAATATAAAGTAGTAACAATTGAA
CCATTAGGAGTAGCACCCACCAAGGCAAAGAGAAGAGTGGTGCAGAGAGAAAAAAGA------GCAGCGA
TAGGAGCTCTGTTCCTTGGGTTCTTAGGAGCAGCAGGAAGCACTATGGGCGCAGCGTCAGTGACGCTGAC
GGTACAGGCCAGACTATTATTGTCTGGTATAGTGCAACAGCAGAACAATTTGCTGAGGGCCATTGAGGCG
CAACAGCATATGTTGCAACTCACAGCCTGGGGCATCAAGCAGCTCCAGGCAAGAGTCCAGGCTGTGGAAA
GATACCTAAAGGATCAACAGCTCCTGGGGTTTTGGGGTTGCTCTGGAAAACTCATTTGCACCACTACTGT
GCCTTGGAATGCTAGTTGGAGT---AATAAATCTCTGGATGATATTTGGAATAACATGACCTGGATGCAG
TGGGAAAGAGAAATTGACAATTACACAAGCTTAATATACTCATTACTAGAAAAATCGCAAACCCAACAAG
AAAAGAATGAACAAGAATTATTGGAATTGGATAAATGGGCAAGTTTGTGGAATTGGTTTGACATAACAAA
TTGGCTGTGGTATATAAAAATATTCATAATAATAGTAGGAGGCTTGGTAGGTTTAAGAATAATTTTTGCT
GTACTTTCTATAGTGAATAGAGTTAGGCAGGGATACTCACCATTGTCGTTGCAGACCCGCCCCCCAGTTC
CGAGGGGACCCGACAGGCCCGAAGGAATCGAAGAAGAAGGTGGAGAGAGAGACAGAGACACATCCGGTCG
ATTAGTGCATGGATTCTTAGCAATTATCTGGGTCGACCTGCGGAGCCTGTTCCTCTTCAGCTACCACCAC
TTGAGAGACTTACTCTTGATTGCAGCGAGGATTGTGGAACTTCTGAGACGCAGGGGGTGGGAAGTCCTCA
AATATTGGTGGAATCTCCTACAGTATTGGAGTCAGGAACTAAAGAGTAGTGCTGTTAGCTTGCTTAATGC
CGCAGCTATAGCAGTAGCTGAGGGGACACATAGGGTTATAGAAGTACTGCAAAGAGCTGGTAGAGCTATT
CTCCACATACCTACAAGAATAAGACAGGGCTTGGAAAGGGCTTTGCTA
>AX658026 
ATGAGAGTGAAGGGGATCAGGAGGAAT---TATCAGCAC---TGGTGGGGATGGGGCACG----------
-----------ATGCTCCTTGGGTTATTAATGATCTGTAGTGCTACAGAA---AAA---TTGTGGGTCAC
AGTCTATTATGGGGTACCTGTGTGGAAAGAAGCAACCACCACTCTATTTTGTGCATCAGATGCTAAAGCA
TATGATACAGAGGTACATAATGTTTGGGCCACACATGCCTGTGTACCCACAGACCCCAACCCACAAGAAG
TAAAATTGGTAAATGTGACAGAAAATTTTAACATGTGGAAAAATAACGTGGTAGAACAGATGCATGAGGA
TATAATCAGTTTATGGGATCAAAGCCTAAAGCCATGTGTAAAATTAACCCCACTCTGTGTTACTTTAAAT
TGCACTGATTTGAGGAATACT------------ACTAATACCAATAATAGTACTGCT-------------
-----AATAACAATAGTAATAGCGAGGGAACAATAAAGGGA---GGAGAAATGAAAAACTGCTCTTTCAA
TATCACCACAAGCATAAGAGATAAGATGCAGAAAGAATATGCACTTCTTTATAAACTTGATATAGTATCA
ATA---------GATAAT---------GATAGT---ACCAGC---------------------TATAGGT
TGATAAGTTGTAATACCTCAGTCATTACACAAGCTTGTCCAAAGATATCCTTTGAGCCAATTCCCATACA
CTATTGTGCCCCGGCTGGTTTTGCGATTCTAAAGTGTAACGTAAAAAAGTTCAGTGGAAAAGGATCATGT
AAAAATGTCAGCACAGTACAATGTACACATGGAATTAGGCCAGTAGTATCAGTTCAACTGCTGTTAAATG
GCAGTCTAGCAGAAGAAGAGGTAGTAATTAGATCTGAGAATTTCACTGATAATGCTAAAACCATCATAGT
ACATCTGAATGAATCTGTACAAATTAATTGTACAAGACCCAACTACAATAAAAGAAAAAGGATACATATA
GGACCAGGGAGAGCATTTTATACAACAAAAAATATAAAAGGAACTATAAGACAAGCACATTGTAACATTA
GTAGAGCAAAATGGAATGACACTTTAAGACAGATAGTTAGCAAATTAAAAGAACAATTT-----------
-------------AAG---AATAAAACAATAGTCTTTACTCAATCCTCAGGAGGGGACCCAGAAATTGTA
ATGCACAGTTTTAATTGTGGAGGGGAATTTTTCTACTGTAATACATCACCACTGTTTAATAGTACT---T
GG---------AATGGTAATAATACT------TGGAATAATACT---ACG---------------GGGTC
A------AAT------AACAATATCACACTTCAATGCAAAATAAAACAAATTATAAACATGTGGCAGAAA
GTAGGAAAAGCAATGTATGCCCCTCCCATTGAAGGACAAATTAGATGTTCATCAAATATTACAGGGCTAC
TATTAACAAGAGATGGTGGT------AAGGAC---------ACGGACACGAACGACACCGAGATCTTCAG
ACCTGGAGGAGGAGATATGAGGGACAATTGGAGAAGTGAATTATATAAATATAAAGTAGTAACAATTGAA
CCATTAGGAGTAGCACCCACCAAGGCAAAGAGAAGAGTGGTGCAGAGAGAAAAAAGA------GCAGCGA
TAGGAGCTCTGTTCCTTGGGTTCTTAGGAGCGGCAGGAAGCACTATGGGCGCAGCGTCAGTGACGCTGAC
GGTACAGGCCAGACTATTATTGTCTGGTATAGTGCAACAGCAGAACAATTTGCTGAGGGCCATTGAGTCG
CAACAGCATATGTTGCAACTCACAGTCTGGGGCATCAAGCAGCTCCAGGCAAGAGTCCTGGCTGTGGAAA
GATACCTAAAGGATCAACAGCTCCTGGGGTTTTGGGGTTGCTCTGGAAAACTCATTTGCACCACTACTGT
GCCTTGGAATGCTAGTTGGAGT---AATAAATCTCTGGATGATATTTGGAATAACATGACCTGGATGCAG
TGGGAAAGAGAAATTGACAATTACACAAGCTTAATATACTCATTACTAGAAAAATCGCAAACCCAACAAG
AAAAGAATGAACAAGAATTATTGGAATTGGATAAATGGGCAAGTTTGTGGAATTGGTTTGACATAACAAA
TTGGCTGTGGTATATAAAAATATTCATAATGATAGTAGGAGGC---GTAGGTTTAAGAATAGTTTTTACT
GTACTTTCTATAGTGAATAGAGTTAGGCAGGGATACTCACCATTGTCGTTGCAGACCCGCCCCCCAGTTC
CGAGGGGACCCGACAGGCCCGAAGGAATCGAAGAAGAAGGTGGAGAGAGAGACAGAGACACATCCGGTCG
ATTAGTGCATGGATTCTTAGCAATTATCTGGGTCGACCTGCGGAGCCTGTTCCTCTTCAGCTACCACCAC
TTGAGAGACTTACTCTTGATTGCAGCGAGGAGTGTGGAACTTCTGGGACGCAGGGGGTGGGAAGTCCTCA
AATATTGGTGGAATCTCCTACAGTATTGGAGTCAGGAACTAAAGAATAGTGCTGTTAGCTTGCTTAATGC
CACAGCTATAGCAGTAGCTGAGGGGACAGATAGGGTTATAGAAGTACTGCAAAGAGCTGGTAGAGCTATT
CTCCACATACCTACAAGAATAAGACAGGGCTTGGAAAGGGCTTTGCTA
>M17449 
ATGAGAGTGAAGGGGATCAGGAGGAAT---TATCAGCAC---TGGTGGGGATGGGGCACG----------
-----------ATGCTCCTTGGGTTATTAATGATCTGTAGTGCTACAGAA---AAA---TTGTGGGTCAC
AGTCTATTATGGGGTACCTGTGTGGAAAGAAGCAACCACCACTCTATTTTGTGCATCAGATGCTAAAGCA
TATGATACAGAGGTACATAATGTTTGGGCCACACAAGCCTGTGTACCCACAGACCCCAACCCACAAGAAG
TAGAATTGGTAAATGTGACAGAAAATTTTAACATGTGGAAAAATAACATGGTAGAACAGATGCATGAGGA
TATAATCAGTTTATGGGATCAAAGCCTAAAGCCATGTGTAAAATTAACCCCACTCTGTGTTACTTTAAAT
TGCACTGATTTGAGGAATACT------------ACTAATACCAATAATAGTACTGCT-------------
-----AATAACAATAGTAATAGCGAGGGAACAATAAAGGGA---GGAGAAATGAAAAACTGCTCTTTCAA
TATCACCACAAGCATAAGAGATAAGATGCAGAAAGAATATGCACTTCTTTATAAACTTGATATAGTATCA
ATA---------GATAAT---------GATAGT---ACCAGC---------------------TATAGGT
TGATAAGTTGTAATACCTCAGTCATTACACAAGCTTGTCCAAAGATATCCTTTGAGCCAATTCCCATACA
CTATTGTGCCCCGGCTGGTTTTGCGATTCTAAAATGTAACGATAAAAAGTTCAGTGGAAAAGGATCATGT
AAAAATGTCAGCACAGTACAATGTACACATGGAATTAGGCCAGTAGTATCAACTCAACTGCTGTTAAATG
GCAGTCTAGCAGAAGAAGAGGTAGTAATTAGATCTGAGAATTTCACTGATAATGCTAAAACCATCATAGT
ACATCTGAATGAATCTGTACAAATTAATTGTACAAGACCCAACTACAATAAAAGAAAAAGGATACATATA
GGACCAGGGAGAGCATTTTATACAACAAAAAATATAATAGGAACTATAAGACAAGCACATTGTAACATTA
GTAGAGCAAAATGGAATGACACTTTAAGACAGATAGTTAGCAAATTAAAAGAACAATTT-----------
-------------AAG---AATAAAACAATAGTCTTTAATCAATCCTCAGGAGGGGACCCAGAAATTGTA
ATGCACAGTTTTAATTGTGGAGGGGAATTTTTCTACTGTAATACATCACCACTGTTTAATAGTACT---T
GG---------AATGGTAATAATACT------TGGAATAATACT---ACA---------------GGGTC
A------AAT------AACAATATCACACTTCAATGCAAAATAAAACAAATTATAAACATGTGGCAGGAA
GTAGGAAAAGCAATGTATGCCCCTCCCATTGAAGGACAAATTAGATGTTCATCAAATATTACAGGGCTAC
TATTAACAAGAGATGGTGGT------AAGGAC---------ACGGACACGAACGACACCGAGATCTTCAG
ACCTGGAGGAGGAGATATGAGGGACAATTGGAGAAGTGAATTATATAAATATAAAGTAGTAACAATTGAA
CCATTAGGAGTAGCACCCACCAAGGCAAAGAGAAGAGTGGTGCAGAGAGAAAAAAGA------GCAGCGA
TAGGAGCTCTGTTCCTTGGGTTCTTAGGAGCAGCAGGAAGCACTATGGGCGCAGCGTCAGTGACGCTGAC
GGTACAGGCCAGACTATTATTGTCTGGTATAGTGCAACAGCAGAACAATTTGCTGAGGGCCATTGAGGCG
CAACAGCATATGTTGCAACTCACAGTCTGGGGCATCAAGCAGCTCCAGGCAAGAGTCCTGGCTGTGGAAA
GATACCTAAAGGATCAACAGCTCCTGGGGTTTTGGGGTTGCTCTGGAAAACTCATTTGCACCACTACTGT
GCCTTGGAATGCTAGTTGGAGT---AATAAATCTCTGGATGATATTTGGAATAACATGACCTGGATGCAG
TGGGAAAGAGAAATTGACAATTACACAAGCTTAATATACTCATTACTAGAAAAATCGCAAACCCAACAAG
AAAAGAATGAACAAGAATTATTGGAATTGGATAAATGGGCAAGTTTGTGGAATTGGTTTGACATAACAAA
TTGGCTGTGGTATATAAAAATATTCATAATGATAGTAGGAGGCTTGGTAGGTTTAAGAATAGTTTTTGCT
GTACTTTCTATAGTGAATAGAGTTAGGCAGGGATACTCACCATTGTCGTTGCAGACCCGCCCCCCAGTTC
CGAGGGGACCCGACAGGCCCGAAGGAATCGAAGAAGAAGGTGGAGAGAGAGACAGAGACACATCCGGTCG
ATTAGTGCATGGATTCTTAGCAATTATCTGGGTCGACCTGCGGAGCCTGTTCCTCTTCAGCTACCACCAC
---AGAGACTTACTCTTGATTGCAGCGAGGATTGTGGAACTTCTGGGACGCAGGGGGTGGGAAGTCCTCA
AATATTGGTGGAATCTCCTACAGTATTGGAGTCAGGAACTAAAGAGTAGTGCTGTTAGCTTGCTTAATGC
CACAGCTATAGCAGTAGCTGAGGGGACAGATAGGGTTATAGAAGTACTGCAAAGAGCTGGTAGAGCTATT
CTCCACATACCTACAAGAATAAGACAGGGCTTGGAAAGGGCTTTGCTA
>AY736819 
ATGAGAGTGAAGGGGATCAGGAGGAAT---TATCAGCAC---TGGTGGGGATGGGGCACG----------
-----------ATGCTCCTTGGGTTATTAATGATCTGTAGTGCTACAGAA---AAA---TTGTGGGTCAC
AGTCTATTATGGGGTACCTGTGTGGAAAGAAGCAACCACCACTCTATTTTGTGCATCAGATGCTAAAGCA
TATGATACAGAGGTACATAATGTTTGGGCCACACATGCCTGTGTACCCACAGACCCCAACCCACAAGAAG
TAGAATTGGTAAATGTGACAGAAAATTTTAACATGTGGAAAAATAACATGGTAGAACAGATGCATGAGGA
TATAATCAGTTTATGGGATCAAAGCCTAAAGCCATGTGTAAAATTAACCCCACTCTGTGTTACTTTAAAT
TGCACTGATTTGAGGAATACT------------ACTAATACCAATAATAGTACTGCT-------------
-----AATAACAATAGTAATAGCGAGGGAACAATAAAGGGA---GGAGAAATGAAAAACTGCTCTTTCAA
TATCACCACAAGCATAAGAGATAAGATGCAGAAAGAATATGCACTTCTTTATAAACTTGATATAGTATCA
ATA---------GATAAT---------GATAGT---ACCAGC---------------------TATAGGT
TGATAAGTTGTAATACCTCAGTCATTACACAAGCTTGTCCAAAGATATCCTTTGAGCCAATTCCCATACA
CTATTGTGCCCCGGCTGGTTTTGCGATTCTAAAGTGTAACGATAAAAAGTTCAGTGGAAAAGGATCATGT
AAAAATGTCAGCACAGTACAATGTACACATGGAATTAGGCCAGTAGTATCAACTCAACTGCTGTTAAATG
GCAGTCTAGCAGAAGAAGAGGTAGTAATTAGATCTGAGAATTTCACTGATAATGCTAAAACCATCATAGT
ACATCTGAATGAATCTGTACAAATTAATTGTACAAGACCCAACTACAATAAAAGAAAAAGGATACATATA
GGACCAGGGAGAGCATTTTATACAACAAAAAATATAATAGGAACTATAAGACAAGCACATTGTAACATTA
GTAGAGCAAAATGGAATGACACTTTAAGACAGATAGTTAGCAAATTAAAAGAACAATTT-----------
-------------AAG---AATAAAACAATAGTCTTTACTCAATCCTCAGGAGGGGACCCAGAAATTGTA
ATGCACAGTTTTAATTGTGGAGGGGAATTTTTCTACTGTAATACATCACCACTGTTTAATAGTACT---T
GG---------AATGGTAATAATACT------TGGAATAATACT---------------ACAGGGTCAAA
T---------------AACAATATCACACTTCAATGCAAAATAAAACAAATTATAAACATGTGGCAGAAA
GTAGGAAAAGCAATGTATGCCCCTCCCATTGAAGGACAAATTAGATGTTCATCAAATATTACAGGGCTAC
TATTAACAAGAGATGGTGGT------AAGGAC---------ACGGACACGAACGACACCGAGATCTTCAG
ACCTGGAGGAGGAGATATGAGGGACAATTGGAGAAGTGAATTATATAAATATAAAGTAGTAACAATTGAA
CCATTAGGAGTAGCACCCACCAAGGCAAAGAGAAGAGTGGTGCAGAGAGAAAAAAGA------GCAGCGA
TAGGAGCTCTGTTCCTTGGGTTCTTAGGAGCAGCAGGAAGCACTATGGGCGCAGCGTCAGTGACGCTGAC
GGTACAGGCCAGACTATTATTGTCTGGTATAGTGCAACAGCAGAACAATTTGCTGAGGGCCATTGAGTCG
CAACAGCATATGTTGCAACTCACAGTCTGGGGCATCAAGCAGCTCCAGGCAAGAGTCCTGGCTGTGGAAA
GATACCTAAAGGATCAACAGCTCCTGGGGTTTTGGGGTTGCTCTAGAAAACTCATTTGCACCACTACTGT
GCCTTGGAATGCTAGTTGGAGT---AATAAATCTCTGGATGATATTTGGAATAACATGACCTGGATGCAG
TGGGAAAGAGAAATTGACAATTACACAAGCTTAATATACTCATTACTAGAAAAATCGCAAACCCAACAAG
AAAAGAATGAACAAGAATTATTGGAATTGGATAAATGGGCAAGTTTGTGGAATTGGTTTGACATAACAAA
TTGGCTGTGGTATATAAAAATATTCATAATGATAGTAGGAGGC---------------------------
----------------------------------------------------------------------
----------------------------------------------------------------------
----------------------------------------------------------------------
----------------------------------------------------------------------
----------------------------------------------------------------------
----------------------------------------------------------------------
------------------------------------------------
>AJ535619 
ATGAGAGCGAAGGGGATCAGGAGGAAT---TATCAGCGC---TTGTGGAGATGGGGCATG----------
-----------ATGCTCCTTGGGATGTTGATGATCTGTAGTGCTACAGAA---AAA---TTGTGGGTCAC
AGTCTATTATGGGGTACCTGTGTGGAAAGAAGCCATCACCACTCTATTTTGTGCATCAGATGCTAAAGCA
TATGATACAGAGGTACATAATGTTTGGGCCACACATGCCTGTGTACCCACAGACCCCAACCCACAAGAAG
TAATATTGGAAAATGTGACAGAAAATTTTAACATGGGGAAAAATAACATGGTAGAACAGATGCATGAGGA
TATAATCAGTTTATGGGATCAAAGCCTAAAGCCATGCGTAAAATTAACCCCACTCTGTGTTACTTTAAAT
TGCACTGGTCTGAAGAAGAAT------------------------------GCTACT-------------
-----AATACCACTAGTAGTAACAAGGGAGCGATGGAGGAA---GGAGAAATGAAAAACTGCTCTTTCAA
TGTCACCACAAGCATAGGAGATAGGATGCAGAGAGAATATGCACTTTTTTATAAACTTGATATAGTACCA
GTA---------GATGGT---------GATAATAGTACCAGA---------------------TATAGGT
TGATAAGTTGCAACACCTCAGTCATTACACAGGCTTGTCCAAAGGTATCCTTTGAGCCAATTCCCATACA
TTATTGTGCCCCGGCTGGTTTTGCGATTCTAAAGTGTAACAATAAGAAGTTCAATGGAACAGGACCATGT
ACAAATGTCAGCACAGTACAATGTACACATGGAATTAGGCCAGTAGTATCGACTCAACTGCTGTTAAATG
GCAGTCTAGCAGAAGAAGAGGTAGTAATTAGATCTACCAATCTCTCGGACAATGCTAAAACCATAATAGT
ACAGCTAAAAGACCCTGTAGAAATTAAGTGTACAAGACCCAACAACAATACAAGAAAAAGTATACCTATA
GGACCAGGGAGAGCATTTTATGCAACAGGAGACATAATAGGAGATATAAGACAAGCACATTGTAACCTTA
GTTCAACAAACTGGACTAACGCTTTAAAACAGATAGGTAAAGAATTAAGAAAACAGTTT-----------
-------------AAG---AATAAAACAATAATCTTTAATCAATCCTCAGGAGGGGACCCAGAAATTGTA
ATGCACAGCTTTAATTGTGGAGGGGAATTTTTCTACTGTGATTCAACACAACTGTTTAATAATACT---T
GG---------AATGGTACTGAA---------TGGCCAGATGAC--------------------------
-------GAT------ATAACTATCACACTCCCATGCAGAATAAAACAAATTATAAACATGTGGCAGGAA
GTAGGAAAAGCAATGTATGCCCCTCCCATCAGAGGACGAATTGAATGTTCATCAAATATTACAGGACTAC
TACTAACAAGAGATGGTGGT------ATTAAT------------AACACGAATGGGAGCGAGACCTTCAG
ACCTGGAGGAGGAGATATGAGGGACAATTGGAGAAGTGAATTATATAAATATAAAGTAGTAAAAATAGAA
CCATTAGGAGTAGCACCCACCAAGGCAAAGAGAAGAGTGGTGCAGAGAGAAAAAAGA------GCAGCAT
TAGGAGCTGTGTTCCTTGGGTTCTTAGGAGCAGCAGGAAGCACTATGGGCGCAGCGTCGATGACGCTGAC
GGTACAGGCCAGACTATTGTTGTCTGGTATAGTGCAACAGCAGAACAATTTGCTGAGGGCTATTGAGGCG
CAACAGCATCTGTTGCAACTCACAGTCTGGGGCATCAAGCAGCTCCAGGCAAGAGTCCTGGCTGTGGAAA
AATACCTAAAGGATCAACAGCTCCTGGGGATTTGGGGTTGCTCTGGAAAACTCATTTGCACCACTACTGT
GCCCTGGAATGCTAGTTGGAGT---AATAAATCTCTGAGTGAGATTTGGGATAACATGACCTGGATGGAG
TGGGAAAGAGAAATTAACAATTACACAAGCTTAATATACAGCTTAATTGAAGAATCGCAAAACCAACAAG
AGAAGAATGAACAAGAATTATTAGAATTGGATAAATGGGCAAGTCTGTGGAATTGGTTTAACATAACACA
ATGGCTGTGGTATATAAAAATATTCATAATGATAGTAGGAGGCTTGGTAGGTTTAAGAATAGTTTTTGCT
GTACTCTCTATAGTGAATAGAGTTAGGCAGGGATATTCACCATTATCGTTTCAGACCCACCTCCCAATCC
CGAGGGGACCCGACAGGCCCGAAGGAATAGAAGAAGAAGGTGGAGAGAGAGACAGAGACAGATCCATTCG
ATTAGTGAACGGATCCTTAGCACTTATCTGGGACGATCTGCGGAGCCTGTGCCTCTTCAGCTACCACCGC
TTGAGAGACTTACTCTTGATTGTAACGAGGATTGTGGAACTTCTGGGACGCAGGGGGTGGGAAGCCCTCA
AATATCGGTGGAATCTCCTACAGTATTGGAGTCAGGAACTAAAGAATAGTGCTGTTAACTTGCTCAATGC
CACAGCCATAGCAGTAGCTGAGGGGACAGATAGGGTTATAGAAGTATTACAAGCAGCTTATAGAGCTATT
CGCCACATACCTAGAAGAATAAGACAGGGCTTGGAAAGGATTTTGCTA
>FJ469741 
ATGAGAGTGAGGGGGATCAGGAGGAAT---TATCAGCAC---TTATGGAGATGGGGCATC----------
-----------TTGCTCCTTGGGATGTTAATGATCTATAATACTGCAGAACATGAACAATTGTGGGTCAC
AGTCTATTATGGGGTACCTGTATGGAAAGAAGCAACCACCACTCTATTTTGTGCATCAGATGCTAGAGCA
TATGATACTGAGGTACATAATATGTGGGCCACACATGCCTGTGTACCCACAGACCCCAGTCCACAAGAAA
TAGTAGTGGAAAATGTGACCGAAAATTTTAACATGTGGAAAAATGACATGGTAGAACAGATGCATGAGGA
TATAATCAGTCTATGGGATCAAAGCCTGAAGCCATGTGTAAAATTAACCCCACTCTGTGTTACTCTAAAT
TGCACTGATGATTTGACAAAT------------------------------AATACT-------------
-----AAGGCCAATAGTAGTACAGGGGGAATAATAGAGGGAAAAGGAGAAATAAAGAATTGCTCTTTCAA
TATCACCACAAGCATAAGAGATAAGATGCAGAAAGAATATGCGCTTTTTTATAAACTTGATGTAGTACCA
ATA---------GATAAT---------GATGATAATACTAGC---------------------TATAGGT
TGATAAGTTGTAACACCTCAGTCATTACACAGGCCTGTCCAAAGGTAACCTTTGAGCCAATTCCCATACA
TTATTGTGCCCCGGCTGGTTTTGCGATTCTAAAGTGTAATAATAAGACATTCAATGGAATGGGACCATGT
AAAAATGTCAGCACAGTACAATGTACACATGGAATTAGACCAGTAGTATCAACTCAACTGCTGTTAAATG
GCAGTCTAGCAGAAGAAGAGGTAGTAATTAGGTCTGAAAATTTCACAAACAATGCTAAAATCATAATAGT
ACAGCTGAATGAGTCTGTAGCAATTAATTGTACAAGACCCAACAACAATACAAGAAAAAGTATACATATA
GGACCAGGCAAAGCATTTTATGCAACAGGAGACATAATAGGAGATATAAGACAAGCACATTGTAACATTA
GTCTAACACACTGGAAAAACACTTTAAAAAAGGTAGTTATAAAATTAAGAGAACAATTT-----------
-------------AAG---AATAAAACAATAGTCTTTAATCAATCCTCAGGAGGGGACCCAGAAATTGAA
ATGCACAGTTTTAATTGTAGAGGGGAATTTTTCTACTGTAATACAACACGACTGTTTAACAGTACT---T
GG---------------------ACT------TGGGATAATGAT---ACT---GAA---------GAATC
A------AAT------GACACTATCACACTCCCATGCAGAATAAAACAAATTATAAACATGTGGCAGGAA
GTAGGAAAAGCAATGTATGCCCCTCCCATCAGAGGACAAATTAAATGTTCATCAAATATTACAGGGCTGC
TATTAATAAGAGATGGTGGT------GAGGAC------------GGGAACAGTACCACCGAGATCTTCAG
ACCTGGAGGAGGAAATATGAGGGACAATTGGAGAAGTGAATTGTATAAATATAAAGTAGTAAAAATTGAA
CCATTAGGATTAGCACCCACCAAGGCAAAGAGAAGAGTGGTGCAGAGAGAAAAAAGA------GCAGCAA
TAGGAGCTATGATCCTTGGGTTCTTGGGAGCAGCAGGAAGCACTATGGGCGCAGCGTCACTGACGCTGAC
GGTACAGGCCAGACTATTATTGTCTGGTATAGTGCAACAGCAGAACAATTTGCTGAGAGCTATTGAGGCG
CAACAGCATCTGTTGCAACTCACAGTCTGGGGCATCAAGCAGCTCCAGGCAAGAGTCCTAGCTGTGGAAA
GATACCTAGCGGATCAACAGCTCCTAGGGATTTGGGGTTGCTCTGGAAAACTCATCTGCACCACTAATGT
GCCTTGGAATACTAGTTGGAGT---AATAAATCTCTGAATGACATTTGGGATAACATGACCTGGATGGAG
TGGGAAAGAGAAATTGATAATTACACAAAAGTAATATACAACTTACTTGAAGTATCGCAAAACCAACAAG
AAAAGAATGAACAAGAATTATTGGAATTGGACAAGTGGGCAAATTTGTGGAATTGGTTTGACATAACAAA
CTGGCTGTGGTATATAAAAATATTCATAATGATAGTAGGAGGCTTAATAGGTTTAAGAATAGTTTTTACT
GTACTTTCTATAGTGAATAGAGTTAGGCAGGGATACTCACCATTATCGTTCCAGACCCGCCTCCCAACCC
AGAGGGGACCCGACAGGCCCGAAGAAACAGAAGAAGAAGGTGGAGAGAGAGACAGAGGCAGATCCGGACC
ATTAGTGGGTGGATTCTTGACACTTATCTGGATCGACCTGCGGAGCCTGTTCCTCTTCAGCTACCACCGC
TTGAGAGACTTACTCTTGATTGTAACGAGGGCTGTGGAACTTCTGGGACACAGAGGGTGGGAGATCCTCA
AGTATTGGTGGAATCTCCTGCAGTATTGGAGTCAGGAGCTAAAGAATAGTGCTGTTAGCTTGTTTAATGC
CACAGCTATAGCAGTAGCTGAGGGGACAGATAGAATTCTAGAAGTATTACAAAGACTTGGTAGGGCTTTT
CTTCACATACCTAGAAGAATAAGACAGGGCTTGGAAAGGGCTTTGCTA
>EU575693 
ATGAGAGTGAAGGGGATCAGGAAGAAT---TGTCAGCTC---TTGTGGAGAGGGGGCATC----------
-----------TTGCTCCTTGGGATATTGATGATATGTAATGCTACAGAA---CAA---TTGTGGGTCAC
AGTCTATTATGGGGTACCTGTGTGGAAAGAAGCAACCACCACTCTATTCTGTGCATCAGATGCTAAAGCA
TATGAGACAGAAGGGCATAATGTTTGGGCCACACATGCCTGTGTACCCACAGACCCCAGCCCACAAGAAG
TAAAATTGGAAAATGTGACAGAAAACTTTAACATGTGGAAAAATAACATGGTAGATCAGATGCATGAGGA
TATAATCAATTTATGGGATCAAAGTCTAAAGCCATGTGCAAAATTAACCCCACTCTGTGTTACTTTAAAT
TGCACT------------------------------------AATGTGAATGCTACT-------------
-----AATACCAATAATAGTAGCGGG------ATAGAGGGA---GGAGAAATGAAAAACTGCTCTTTCAA
TATCACCACAGGAGTAAGAGATAAGGTGCAGAGTGATTATGCAATTTTTTCTAAACTTGATGTAGTACCA
ATA------GATGATAGA---------GATAGT---AATACTAGC------------------TATAGGT
TGATAAATTGTAACACCTCAGTCATTACACAAGCCTGTCCAAAGGTAAGCTTTGAGCCAATTCCCATACA
CTATTGTGCCCCGGCTGGTTTTGCGATTCTAAAGTGTAAAGATAAGAAGTTCAATGGAAAAGGACTATGT
ACAGAGGTCAGCACAGTACAATGTACACATGGAATTAGGCCAGTAGTATCAACTCAACTACTGTTAAATG
GCAGTCTAGCAGAAGAAGAGATAGTAATTAGATCTGAAAATTTCTCGGACAATGCTAAAACTATAATAGT
ACAGCTGAATAAATCTATAGAAATTAATTGTACAAGACCCAACAACAACACAAGAAGAAGTATACCTATA
GGACCAGGGAGAGCATTTTTTGCAACA---GACATAATAGGAGATATAAGACAAGCACATTGTAACATTA
GTAGAGCAAAATGGAATGAAAATTTAAAACAGATAGCTAAAAAATTAAGAGAACAATTT-----------
-------------------AATAAAACAATAGTCTTTAAGCAACACTCAGGAGGGGACCCAGAAATTGTA
ATGCACAGTTTTAATTGTAGAGGAGAATTTTTCTACTGTAATACAACTCAACTGTTTAATAGTAAT----
--------------GATACTGAAGGG------TCAAATACCACT--------------------------
-------GAA------GAAAATATCACACTCCCATGCAGAATAAAACAAATCATAAACATGTGGCAGGAA
GTAGGAAAAGCAATGTATGCCCCTCCCATCAGAGGACAAATTAGCTGTTCATCAAATATTACAGGGCTGT
TGTTAACAAGAGATGGTGGC------------------------GCAGATAGTACAAACGAGACCTTCAG
ACCTGGAGGAGGAGATATGAGGGACAATTGGAGAAGTGAATTATATAAATATAAAGTAGTAAGAATTGAA
CCATTAGGAATAGCACCCTCCAAGGCAAAGAGAAGAGTGGTGCAGAGAGAAAAAAGA---GCAGTGGGAA
TAGGAGCTGTGTTCCTTGGGTTCTTGGGAGCAGCAGGAAGCACTATGGGCGCAGCGTCAATGGCGCTGAC
GGTACAGGCCAGACAATTATTGTCTGGTATAGTGCAACAGCAGAACAATTTGCTGAGGGCTATTGAGGCG
CAACAGCATATGTTGCAACTCACAGTCTGGGGCATCAAGCAGCTCCAGGCAAGAGTCCTGGCTGTGGAAA
GATACCTACATGATCAACAGCTCCTGGGGATTTGGGGTTGCTCTGGAAAACTCATCTGCACCACTACTGT
ACCTTGGAATACTAGTTGGAGT---AATAAATCTCTGAATACAATTTGGAATAACATGACCTGGATGGAG
TGGGAAAGAGAAATTGACAATTACACAGGCATAATATACTCCTTAATTGAAGAATCGCAGAACCAACAAG
AAAAAAATGAACTAGAATTATTGGAATTGGACAAATGGGCAGGTTTGTGGAATTGGTTTGATATAACAAA
CTGGCTGTGGTATATAAAAATATTCATAATGATAGTAGGAGGCTTGATAGGTTTTAGAATAATTTTTGCT
GTACTTTCTATAGTGAATAGAGTTAGGCAGGGATACTCACCACTATCATTTCAGACCCGCCTCCCAACCC
GGAGGGGACCCGACAGGCCCGAAGGAATCGAAGAAGAAGGTGGAGAGAGAGACAGAGACACATCCGGACG
ATTAGTGGATGGCTTCTTGACACTTATCTGGAGCGATCTCAGGAGCCTGAGCCTCTTCGGCTACCACCAC
TTGAGAGACTTACTCTTGATTGTAACGAGGATTGTGGAACTTCTGGGACGCAGGGGGTGGGAAGCCCTCA
AATATTGGTGGAATCTCCTGCAGTATTGGAGTCAGGAACTAAGGAATAGTGCTACTAACTTGCTTAATAC
CATAGCTATAGCAGTAGCTGAGGGGACAGATAGTGTTATAGAATTATTGCAAAGAATTGGTAGAGCTATT
CTCCACATACCTAGAAGAATAAGACAGGGCTTAGAAAGGCTTTTGCTG
>JN034138 
ATGAGAGCGAGGGGGATCAGGAAGAAT---TGTCAACTC---TTGTGGAGATGGGGCACC----------
-----------ATGCTCCTTGGGATGTTGATGATCTGTAATGCTGCAGAC---AAC---TTGTGGGTCAC
AGTTTACTATGGGGTACCTGTGTGGAAAGAAACAACCACCACTCTATTTTGTGCATCAGATGCTAAAGCA
TATGACACAGAGGCACATAATGTTTGGGCCACACATGCCTGTGTACCCACAGACCCTAACCCACAAGAAG
TAGTATTGGAAAATGTGACAGAAAATTTTAATATGTGGAAAAATAACATGGTAGAACAGATGCATGAGGA
TATAATCAGTTTATGGGATCAAAGCCTAAAACCATGTGTAAAATTAACCCCACTCTGTGTTACCTTAAAT
TGCACTAATGTGAAGAATGTT------------------ACTAATGCCAATAGTACT-------------
-----AGTTCCAATATTAGTAGTTGGGAAAGGATGGAGGAA---GGAGAAATAAAAAACTGCTCTTTCAA
TGTCACAAGC---ATAGGAAATAAGTATCATAAGGAATATGCACTTCTTTATAAGCTTGATCTAGTACCA
ATA---------GATAAT---------AATGATACTACAAGT---------------------TATACAT
TGATAAATTGTAACACCTCAGTCATTACACAGGCCTGTCCAAAGGTATCCTTTGAACCAATTCCCATACA
TTATTGTGCCCCAGCTGGTTTTGCGATTCTACAATGTAATGATAAGAACTTTACAGGAAAAGGACCATGT
AAAAATGTCAGCACAGTACAATGTACGCATGGAATTAAGCCAGTGGTGTCAACCCAATTACTGTTAAATG
GCAGTCTAGCAGAAGAAGGGGTAGTAATTAGATCTGAAAATATCACGGACAATGCTAAAACCATAATAGT
ACAGCTGAAGGACTCTGTAAAAATTAATTGTACAAGACCCAACAATAATACAAGAAGAAGTATACATCTA
GGACCAGGGAAAACATTGTATGCAACA---GACATAATAGGAGATATAAGACAAGCACATTGTAACATTA
GTGGGGCAGACTGGAATAACACTTTACAACAGATAGTTATAAAATTAGGAGAACAATTT-----------
-------------AAG---AATAAAACAATAATCTTTAATCAATCCTCAGGAGGGGACCCAGAAATTGTA
ATGCACACTTTTAATTGTGGAGGGGAATTTTTCTACTGTAATTCAACACAGCTGTTTAATAGTACT---T
GG---------ATAAATGGTATTATA------CAGTCAAATATC---------------------ACTGC
T---------------GAAACCATCATACTCCCATGCAGAATAAAACAAATTATAAACAGGTGGCAGGAA
GTAGGAAAAGCAATGTATGCCCCTCCCATCAGAGGAATAATTAGATGCACATCAAACATTACAGGGCTGC
TATTAACAAGAGATGGTGGT------AATAAG---------AATGAGAGCAACAACACTGAGACCTTTAG
ACCTGGAGGAGGAGATATGAGAGACAATTGGAGAAGTGAATTATATAAATATAAAGTAGTAAAAATTGAG
CCATTAGGAGTAGCACCCACCAAGGCAAAAAGAAGAGTGGTGCAGAGAGAAAAAAGA---GCAGTAACGC
TGGGAGCTATGTTCCTTGGGTTCTTGGGAGCAGCAGGAAGCACTATGGGCGCAGCGTCCATGACGCTGAC
GGTACAGGCCAGACAATTATTGTCTGGTATAGTGCAACAGCAAAACAATTTGCTGAGGGCTATTGAGGCG
CAACAGCATCTGTTGCAACTCGCAGTCTGGGGCATCAAGCAGCTCCAGGCAAGAGTCCTGGCTGTGGAAA
GATACCTAAAGGATCAACAGCTCCTAGGGATTTGGGGTTGCTCTGGAAAACTCATTTGCACCACTACTGT
GCCTTGGAATGTTAGTTGGAGT---AATAAAACTCTGGATCAGATCTGGAATAACATGACCTGGATGCAA
TGGGAGAGAGAAATTGACAATTACACAGGTTTAATATATACCTTAATTGAAGAATCGCAGAACCAACAGG
AAAAGAATGAACAAGAATTATTGGAATTGGATAAGTGGGCAAGTTTGTGGAATTGGTTTAACATAACAAA
TTGGCTGTGGTATATAAAATTATTCATAATGATAGTAGGAGGTTTAGTAGGTTTAAGAATAATTTTTACT
GTACTTTCTATAGTGAATAGAGTTAGGCAGGGATACTCACCATTATCATTCCAGACCCGCCTCCCAGTTC
CGAGGGGACCCGACAGGCCCGAAGGAATCGAAGAAGAAGGTGGAGAGAAAGACAGAGAACGATCCGGTCA
ATCAGTGAATGGATTCTTAGCAATCATCTGGGTCGACCTGCGGAGCCTGTGCCTCTTCAGCTACCACCGC
TTGAGAGACTTACTCTTGATTCTAGCGAGGACTGTGGAACTTCTGGGACGCAGGGGGTGGGAAGCCCTCA
AATATTGGGGGAATCTCCTGCAGTATTGGAGTCAGGAACTAAAGAATAGTGCTGTTAGTTTGCTTGATAC
CATAGCTATAGCAGTAGCTGAGGGGACAGATAGGGTTATAGAAGCAATACAAAGAATTGGTAGAGCCATT
CTCCACATACCTAGAAGAATAAGACAGGGCTTAGAAAGGATTTTACTA
>DQ410272 
ATGAGAGTGAAGGAGATCAGGAGGAAT---TATCCAAAC---TTGTGGAGATGGGGCATC----------
-----------TTGCTCCTTGGGATGTTAATGACCTGTAGTGCTGAAGAA---GAAGACTTGTGGGTCAC
AGTCTATTATGGGGTACCTGTGTGGAAAGAAGCAACCACCACTCTATTTTGTGCATCAGATGCTAAAGCA
TATGATACAGAGGTACATAATGTCTGGGCCACACATGCCTGTGTACCCACAGACCCCAACCCACAAGAAG
TATTATTGGAAAATGTGACAGAAAAGTTTAACATGTGGAAAAATAACATGGTAGAACAGATGCATGAGGA
TATAATCAGTTTATGGGATCAAAGCCTGAAGCCATGTGTAAAATTAACCCCACTCTGTGTTACTTTAAAT
TGCACTGATTATATAAGGAAT------------ACTACTGATAATACTAGAAATGCT-------------
-----ACTACTAATAGTAGTAGCATGGGAACAATGGAGGAA---AGGGAAATGAAAAACTGCTCTTTCAA
CATCACCACAAGCATAAGAGATAAAATAAAGAAAGAATATGCACTTTTTTATAGACTTGATGTAGTACCA
ATA---GATAATGATAAT---------GATAAT---ACAAGCTATCATGATAATACAAGC---TATAGGT
TGATAAATTGTGACACCTCAGTCATTACACAGGCCTGTCCAAAGGTATCTTTTGAGCCAATTCCCATACA
TTATTGTGCCCCGGCTGGTTTTGCGATTCTAAAATGTAAGGATAAGAAGTTCAATGGAACAGGACCATGT
ACAAATGTCAGCACAGTACAATGTACACATGGAATTAGACCAGTAGTATCAACTCAACTGCTGTTAAATG
GCAGCCTAGCAGAAGAAGAGGTAATAATTAGATCTGAAAATTTCACAAACAATGCTAAAACCATAATAGT
ACAGCTGAAAGACCCTGTAGAAATTAAATGTATAAGACCCAACAACAATACAAGAAAAAGTATATCTATA
GGACCAGGGAGAGCATTTTATGCAACAGGAGACATAATAGGAGATATAAGACAAGCACATTGTAACATTA
GTGCAGAAACATGGAATAAAACTTTAGGACAGATAGTTATAAAATTAAGAGAACAATTT-----------
-------------GAG---AATAAAACAATAGTCTTTAATCAATCCTCAGGGGGGGACCCAGAAATTGTA
ATGCACAGTTTTAATTGTGGAGGGGAATTTTTCTACTGTAATACAACACAACTGTTTAATAGTACT---T
GG---------AATGATACTAGAGGAGCAAATTACACAAGAAAT--------------------------
----------------GGCACAATCACACTCCCATGCAGAATAAAACAAATTATAAACATGTGGCAGGAA
GTAGGAAAAGCAATGTATGCCCCTCCCATCAGAGGAAACATTAGTTGTTCATCAAATATTACAGGGCTGC
TATTAACAAGAGATGGTGGT---------AAT---------AATACAAACGAGACCACCGAGGTCTTCAG
ACCTGGAGGAGGAGATATGAGGGACAATTGGAGAAGTGAATTATATAAATATAAAGTAGTAAAAATTGAA
CCATTAGGAGTAGCACCCACCAAGGCAAAGAGAAGAGTGGTGCAAAGAGAAAAAAGAGCAGCATTGGGAA
TAGGAGCTTTGTTCCTTGGGTTCTTGGGAGCAGCAGGAAGCACTATGGGCGCAGCGTCACTGACGCTGAC
GGTACAGGCCAGACTATTATTGTCTGGTATAGTGCAACAGCAAAACAATTTGCTGAGAGCTATTGAGGCG
CAACAACATCTGTTGCAACTCACAGTCTGGGGCATCAAGCAGCTCCAGGCAAGAATCCTGGCTGTGGAAA
GATACCTACATGATCAACAGCTCCTAGGGATTTGGGGTTGCTCTGGAAAACTCATTTGTACCACTGCTGT
GCCTTGGAATGCTAGTTGGAGT---AATAAATCTCTAAATAAGATTTGGGATAACATGACCTGGATGGAG
TGGGACAGAGAAATTAACAATTACACAAGCTTAATATACAACTTGCTTGAAGAATCGCAGAACCAACAAG
AAAAAAATGAACAAGAATTATTAGGATTGGATAAATGGGCAAGTCTGTGGAATTGGTTTAGCATAACAAA
TTGGCTGTGGTATATAAAAATATTCATAATGATAGTAGGAGGCTTGGTAGGTTTAAGAATAGTTTTTGCT
GTACTTTCTATAGTGAATAGAGTTAGGCAGGGATACTCACCATTATCGTTCCAGACCCGCCTCCCAGCAC
AGAGGGGACCCGACAGGCCCGGAGGAATCGAAGAAGAAGGTGGAGAGAGAGACAGAGACAGATCCGGTCC
ATTAGTGAATGGATTCTTAGCACTCATCTGGGGCGACCTGTGGAACCTGTGCCTCTTCAGCTACCACCGC
TTGAGAGACTTACTCTTAATTGTGACGAGGATTGTGGAACTTCTGGGACGCAGGGGGTGGGAAATCCTCA
AATATTGGTGGAACATCCTGACGTATTGGAGTCAGGAACTAAAGAATAGTGCTATTAGCTTGCTCAACGC
CACAGCCATAGCAGTAGCTGAAGGGACAGATAGGATTATAGAAGTGGTACAAAGAATTTTTAGAGCTATT
CTCCACATACCTAGAAGAATAAGACAGGGCTTCGAAAGGGCTTTGCTA
>GU331733 
ATGAGAGTGAAGGAGATCAGGAAGAAT---TATCAGCAC---TTGTGGAGATGGGGCACGATGCTCCTGA
GATGGGGCACGATGCTCCTTGGGATGTTAATGATCTGTAGTGCTGCAGAA---GAA---AAGTGGGTCAC
AGTCTATTATGGGGTACCTGTGTGGAAAGAAGCAACCACCACTCTATTTTGTGCATCAGATGCTAAAGCA
TATGATACAGAGGTACATAATGTTTGGGCCACACATGCCTGTGTACCCACAGACCCCAAACCACAAGAAG
TAGTATTGGAAAATGTGACAGAGAGTTTTAACATGTGGAAAAATAACATGGTAGATCAGATGCATGAGGA
TATAATCAGCTTATGGGACCAAAGCCTAAAGCCATGTGTAAAATTAACCCCACTCTGTGTTACTTTAAAT
TGCACT------------CAT---------------------AATGTGACGGCTACT-------------
-----AATGGCACTATTAGTAGCGGGGGA---------------GAAGAATTGAAAAACTGCTCTTTTAA
TATCACCTCAAGCATAAGTAATAAGATGAAGAAAGAATATGCACTTTTTTATAGCCTTGATATAATACCA
ATA---------GATGAT---------GATAGT---AATACTACTGATAGGAATACTACC---TATAGGT
TGAGAAGTTGTAACACCTCAGTCATTACACAAGCCTGTCCAAAGGTATCCTTTGAGCCAATTCCCATACA
TTATTGTGCCCCGGCTGGTTTTGCGATTCTGAAGTGTAAAGATAAGAAGTTCAATGGAACAGGACCATGT
AAAAATGTCAGCACAGTACAATGCACACATGGAATTAGGCCAGTAGTGTCAACTCAATTGCTGTTAAATG
GCAGTCTAGCAGAAGAAGAGGTAGTAATTAGATCAAAAAATTTCTCTGACAATGCTAAAACCATAATAGT
ACAGCTGAACGAATCTGTAGTAATTAATTGTACAAGACCCAACAACAATACAAGAAAAAGTATACATATA
GGACCAGGGAGAGCATTCTATACAACAGGACAAATAATAGGAAATATAAGACAAGCACATTGTAACCTTA
GTAGAGCACAATGGAATAACACTTTAAAACAGATAGTTGGAAAATTAAGAGAACAATTT-----------
-------------GGGCATAATAAAACAATAGTCTTTAATCAGCCCTCAGGAGGGGACCCAGAAATTGAA
ACGCACAGTTTTAATTGTGGAGGGGAATTTTTCTACTGTAATACAACACAGCTGTTTAATAGTACT---T
GG---------CTGTTTAATAGTACT------TGGAATGATACT---GAA---------------AGATC
A------AAT------GACACAATCACACTCCCATGTAGAATAAAACAATTTATAAACATGTGGCAGGAA
GTAGGAAAAGCAATGTATGCCCCTCCCATCAGTGGACAAATTAGATGTTCATCAAATATTACAGGGCTGT
TATTAACAAGAGATGGTGGT------ATAAAC------------GAGAGCAGGATAAACGAGACCTTCAG
ACCTGGAGGAGGAGATATGAGGGACAATTGGAGAAGTGAATTGTACAAATATAAAGTAGTAAAAATTGAA
CCATTAGGAATAGCACCCACTAAGGCAAAGAGAAGAGTGGTGCAGAGAGAAAAAAGA---GCAGTGGGAA
TAGGAGCTGTGTTCCTTGGGTTCTTGGGAGCAGCAGGAAGCACTATGGGCGCAGCGTCAGTGACGCTGAC
GGTACAGGCCAGACTATTATTGTCTGGTATAGTGCAACAGCAGAACAATTTGCTGAGAGCTATTGAGGCG
CAACAGCATCTGTTGCAACTCACAGTCTGGGGCATCAAGCAGCTCCAGGCAAGAGTCCTGGCTGTGGAAA
GATACCTACAGGATCAACAGCTCCTGGGAATTTGGGGTTGCTCTGGAAAACTCATTTGCACCACTGCTGT
GCCTTGGAATGCTAGTTGGAGT---AATAAATCACTAGATCACATTTGGAATAACATGACCTGGATGGAG
TGGGAAAGAGAAATTGACAATTACACAGGCTTAATATACACCTTAATTGAAGAATCGCAGAACCAACAAG
AAAAGAATGAACAAGAATTATTGGCATTAGATAAATGGGCAAGTTTGTGGAATTGGTTTAGTATAACAAA
ATGGCTGTGGTATATAAAAATATTCATAATGATAGTAGGAGGCTTGATAGGTTTAAGAATAGTTTTTGCT
GTACTTTCTATAGTGAATAGAGTTAGGCAGGGATACTCACCATTATCGTTTCAGACCCTCCTCCCAACCC
CGAGGGGACCAGACAGGCCCGAAGGAATCGAAGAAGAAGGTGGAGAGCAAGGCAGAGACAGATCCGGTCC
CTTAGTGGATGGATTCTTAGCACTTATCTGGGTCGACCTGCGGAGCCTGTGCCTCTTCAGCTACCACCGC
TTGAGAGACTTACTCTTGATTGTAACGAGGATTGTGGAACTTCTGGGACGCAGGGGGTGGGGAGTCCTCA
AATATTGGTGGAATCTCCTGCAGTATTGGAGTCAGGAACTGAAGACTAGCGCTGTTAGCTTGCTCAATAC
CATAGCCATAGCAGTAGCTGAGGGGACAGATAGGATTATAGAAGTCTTACAAAGAGCTTGTAGAGCTATT
CTCCACATACCTACTAGAATAAGACAGGGTTTGGAAAGGGCTTTGCTA
>GU331725 
ATGAGAGTGAAGGAGATCAGGAAGAAT---TATCAGCAC---TTGTGGAGATGGGGCACGATGCTCCTGA
GATGGGGCATGATGCTCCTTGGGATGTTAATGATCTGTAGTGCTGCAGAA---GAA---AAGTGGGTCAC
AGTCTATTATGGGGTACCTGTGTGGAAAGAAGCAACCACCACTCTATTTTGTGCATCAGATGCTAAAGCA
TATGATACAGAGGTACATAATGTTTGGGCCACACATGCCTGTGTACCCACAGACCCCAAACCACAAGAAG
TAATATTGGAAAATGTGACAGAGAGTTTTAACATGTGGAAAAATAACATGGTAGATCAGATGCATGAGGA
TATAATCAGCTTATGGGACCAAAGCCTAAAGCCATGTGTAAAATTAACCCCACTCTGTGTTACTTTAAAT
TGCACT------------CAT---------------------AATGTGACGGCTACT-------------
-----AATGGCACCATTAGTAGCGGGGAA---------------GGAGAATTGAAAAACTGCTCTTTTAA
TATCACCTCAAGCATAAGGGATAAGATGAAGAAAGAATATGCAATTTTCCATAACCTTGATATAATACCA
ATA---------GATGAT---------GATAAG---AATACTACCAGTAGGAATATTACCCTCTATAGGG
TGAGAAGTTGTAACACCTCAGTCATTACACAAGCCTGTCCAAAGGTATCCTTTGAGCCAATTCCCATACA
TTATTGTGCCCCGGCTGGTTTTGCGATTCTGAAGTGTAGAGATAAGAAGTTCAATGGAACAGGACCATGT
AAAAATGTCAGCACAGTACAATGCACACATGGAATTAGGCCAGTAGTGTCAACTCAATTGCTGTTAAATG
GCAGTCTAGCAGAAGAAGAGGTAGTAATTAGATCCAAAAATTTCTCTGACAATGCTAAAACCATAATAGT
ACAGCTGAATGAATCTGTAATAATTAATTGTACAAGACCCAACAACAATACAAGAAAAAGTATACATATA
GGACCAGGGAGAGCATTCTATACAACAGGACAAATAATAGGAGATATAAGACAAGCACATTGTAACCTTA
GTAGAGCACAATGGAATAACACTTTAAAACAGATAGTTGGAAAATTAAGAGAACAACTT-----------
-------------GGGAATAATAAAACAATAGTCTTTAAGCAGCCCTCAGGAGGGGACCCAGAAATTGAA
ATGCACAGTTTTAATTGTGGAGGGGAATTTTTCTACTGTAATACAACACAGCTGTTTAATAGTACT---T
GG---------ATGTTTAATAGTACT------TGGAATGATACT---AGC---ACT---------GAAGG
A------AAT------GACACAATCACACTCCCATGTAGAATAAAACAATTTATAAACATGTGGCAGGAG
GTAGGAAAAGCAATGTATGCCCCTCCCATCAAAGGAAAAATTAGATGTTCATCAAATATTACAGGGCTGT
TATTAACAAGAGATGGTGGT------ATAAAC------------GTGAGCAGGACGAACGAGACCTTCAG
ACCTGGAGGAGGAAATATGAAGGACAATTGGAGAAGTGAATTGTACAAATATAAAGTAGTAAAAATTAAA
CCATTAGGAATAGCACCCACTAAGGCAAAGAGAAGAGTGGTGCAGAGGGAAAAAAGA---GCAGTGGGAA
TAGGAGCTTTGTTCCTTGGGTTCTTGGGAGCAGCAGGAAGCACTATGGGCGCAGCGTCAGTGACGCTGAC
GGTACAGGCCAGACTATTATTGTCTGGTATAGTGCAACAGCAGAACAATTTGCTGAGAGCTATTGAGGCG
CAACAGCATCTGTTGCAACTCACAGTCTGGGGCATCAAGCAGCTCCAGGCAAGAGTCCTGGCTGTGGAAA
GATACCTACAGGATCAACAGCTCCTGGGAATTTGGGGTTGCTCTGGAAAACTCATTTGCACCACTGCTGT
GCCTTGGAATGCTAGTTGGAGT---AATAAATCACTAGATCACATTTGGAATAACATGACCTGGATGGAG
TGGGAAAGAGAAATTGACAATTACACAGGCTTAATATACACCTTAATTGAAGAATCGCAGAACCAACAAG
AAAAGAATGAACAAGAATTATTGGAATTAGATAAATGGGCAAGTTTGTGGAATTGGTTTAGTATAACAAA
ATGGCTGTGGTACATAAAAATATTCATAATGATAGTAGGAGGCTTGATAGGTTTAAGAATAGTTTTTGCT
GTACTTTCTATAGTGAATAGAGTTAGGCAGGGATACTCACCATTATCGTTTCAGACCCTCCTCCCAACCC
CGAGGGGACCAGACAGGCCCGAAGGAATCGAAGAAGAAGGTGGAGAGCAAGGCAGAGACAGATCCGGTCC
CTTAGTGGATGGATTCTTAGCACTTATCTGGGTCGACCTGCGGAGCCTGTGCCTCTTCAGCTACCACCGC
TTGAGAGACTTACTCTTGATTGTAACGAGGATTGTGGAACTTCTGGGACGCAGGGGGTGGGGAGTCCTCA
AATATTGGTGGAATCTCCTGCAGTATTGGAGCCAGGAACTGAAAACTAGCGCTGTTAGCTTGCTTAATGC
CATAGCCATAGCAGTAGCTGAGGGGACAGATAGGATTATAGAAATCTTACAAAGAGCTTGTAGGGCTATT
CTCCACATACCTACTAGAATAAGACAGGGTTTGGAAAGGGCTTTGCTA
>GU331747 
ATGAGAGTGAAGGAGATCAGGAAGAAT---TATCAGCAC---TTGTGGAGATGGGGCACGATGCTCCTGA
GATGGGGCACGATGCTCCTTGGGATGTTAATGATCTGTAGTGCTGCAGAA---GAG---AAGTGGGTTAC
AGTCTATTATGGGGTACCTGTGTGGAAAGAAGCAACCACCACTCTATTTTGTGCATCAGATGCTAAAGCA
TATGATACAGAGGTACATAATGTTTGGGCCACACATGCCTGTGTACCCACAGACCCCAACCCACAAGAAG
TAATATTGGAAAATGTGACAGAGAGTTTTAACATGTGGAAAAATAACATGGTAGATCAGATGCATGAGGA
TATAATCAGCTTATGGGACCAAAGCCTAAAGCCATGTGTAAAATTAACCCCACTCTGTGTTACTTTAAAT
TGCACT------------CAT---------------------AATGTGACGGCTACT-------------
-----AATGGCACTATTAGTAGCGGGGAA---------------GGAGAATTGAAAAACTGCTCTTTTAA
TATCACCTCAAGCATAAGGGATAAGATGAAGAAAGAATATGCAATTTTCCATAACCTTGATATAATACCA
ATA---------GATGAT---------GATAAG---AATACTACCAGTAGGAATATTACCCTCTATAGGG
TGAGAAGTTGTAACACCTCAGTCATTACACAAGCCTGTCCAAAGGTATCCTTTGAGCCAATTCCCATACA
TTATTGTGCCCCGGCTGGTTTTGCGATTCTAAAGTGTAAAGATAAGAAGTTCAATGGAACAGGACCATGT
AAAAAGGTCAGCACAGTACAATGCACACATGGAATTAGGCCAGTAGTGTCAACTCAATTGCTGTTAAATG
GCAGTCTAGCAGAAGAAGAGGTAGTAATTAGATCTCAAAATTTCTCGGACAATGCTAAAACCATAATAGT
ACAGCTGAACGAATCTGTAGTAATTAATTGTACAAGACCCAACAACAATACAAGAAAAAGTATAACTATA
GGACCAGGGAGAGCATTCTATACAACAGGACAAATAATAGGAAATATAAGACAAGCACATTGTAACCTTA
GTAGAACACAATGGAATAACACTTTACAACAGATAGTTGGAAAATTAAGAGAACAATTT-----------
-------------GGGAATAATAAAACAATAGTCTTTAATCAGCCCTCAGGAGGGGACCCAGAAATTGAA
ATGCACAGTTTTAATTGTGGAGGGGAATTTTTCTACTGTAATACAACACAGCTGTTTAATAGTACT---T
GG---------ATTTTTAATAGTACT------TGGAATGATACT---AAC---ACT---------GAGGG
A------AAT------GACACAATCACACTCCCATGTAGAATAAAACAATTTATAAACATGTGGCAGGAG
GTAGGAAAAGCAATGTATGCCCCTCCCATCAAAGGAAAAATTAGATGTTCATCAAATATTACAGGGCTGT
TATTAACAAGAGATGGTGGT------ATAAAC------------GAGAGCAGGACGAATGAGACCTTCAG
ACCTGGAGGAGGAAATATGAAGGACAATTGGAGAAGTGAATTGTACAAATATAAAGTAGTAAAAATTAAA
CCATTAGGAATAGCACCCACTAAGGCAAAGAGAAGAGTGGTGCAGAGAGAAAAAAGA---GCAGTGGGAA
TAGGAGCTGTGTTCCTTGGGTTCTTGGGAGCAGCAGGAAGCACTATGGGCGCAGCGTCAGTGACGCTGAC
GGTACAGGCCAGACTATTATTGTCTGGTATAGTGCAACAGCAGAACAACTTGCTGAGAGCTATTGAGGCG
CAACAGCATCTGTTGCAACTCACAGTCTGGGGCATCAAGCAGCTCCAGGCAAGAGTCCTGGCTGTGGAAA
GATACCTACAGGATCAACAGCTCCTGGGAATTTGGGGTTGCTCTGGAAAACTCATTTGCACCACTGCTGT
GCCTTGGAATGCTAGTTGGAGT---AATAAATCACTAAATCAGATTTGGGATAACATGACCTGGATGGAG
TGGGAAAGAGAAATTGACAATTACACAGGCTTAATATACACCTTAATTGAAGAATCGCAGAACCAACAAG
AAAAGAATGAACAAGAATTATTGGAATTAGATAAATGGGCAAGTTTGTGGAATTGGTTTAATATAACAAA
ATGGCTGTGGTATATAAAAATATTCATAATGATAGTAGGAGGCTTGATAGGTTTAAGAATAGTTTTTGTT
GTACTTTCTATAGTGAATAGAGTTAGGCAGGGATACTCACCATTATCGTTTCAGACCCTCCTCCCAACCC
CGAGGGGACCCGACAGGCCCGAAGGAATCGAAGAAGAAGGTGGAGAGCAAGGCAGAGACAGATCCGGTCC
CTTAGTGGATGGATTCTTAGCACTTATCTGGGTCGACCTGCGGAGCCTGTGCCTCTTCAGCTACCACCGC
TTGAGAGACTTACTCTTGATTGTAACGAGGATTGTGGAACTTCTGGGACGCAGGGGGTGGGAAGTCCTCA
AATATTGGTGGAATCTCCTGCAGTATTGGAGCCAGGAACTGAAGACTAGCGCTGTTAGCTTGCTCAATGC
CATAGCCATAGCAGTAGCTGAGGGGACAGATAGGATTATAGAAGTCTTACAAAGAGCTTGTAGAGCTATT
CTCCACATACCTACTAGAATAAGACAGGGTTTGGAAAGGGCTTTGCTA
>GU331735 
ATGAGAGTGAAGGAGATCAGGAAGAAT---TATCAGCAC---TTGTGGAGATGGGGCACGATGCTCCTGA
GATGGGGCACGATGCTCCTTGGGATGTTAATGATCTGTAGTGCTGCAGAA---GAA---AAGTGGGTCAC
AGTCTATTATGGGGTACCTGTGTGGAAAGAAGCAACCACCACTCTATTTTGTGCATCAGATGCTAAAGCA
TATGATACAGAGGTGCATAATGTTTGGGCCACACATGCCTGTGTACCCACAGACCCCAACCCACAAGAAG
TAGTATTGGAAAATGTGACAGAGAGTTTTAACATGTGGAAAAATAACATGGTAGATCAGATGCATGAGGA
TATAATCAGCTTATGGGACCAAAGCCTAAAGCCATGTGTAAAATTAACCCCACTCTGTGTTACTTTAAAT
TGCACT------------CAT---------------------AATGTGACAGCTACT-------------
-----AATGGCACTATTAGTAGCGGGGAA---------------GGAGAATTGAAAAACTGCTCTTTTAA
TATCACCTCAAGCATAAGGGATAAGATGAAGAAAGAATATGCAATTTTCCATAACCTTGATATAATACCA
ATA---------GATGAT---------GATAAG---AATACTACCAGTAGGAATATTACCCTCTATAGGG
TGAGAAGTTGTAACACCTCAGTCATTACACAAGCCTGTCCAAAGGTATCCTTTGAGCCAATTCCCATACA
TTATTGTGCCCCGGCTGGTTTTGCGATTCTAAAGTGTAAAGATAAGAAGTTCAATGGAACAGGACCATGT
AAAAATGTCAGCACAGTACAATGCACACATGGAATTAGGCCAGTAGTGTCAACTCAATTGCTGTTAAATG
GCAGTCTAGCAGAAGAAGAGGTAGTAATTAGATCTCAAAATTTCTCGGACAATGCTAAAACCATAATAGT
ACAGCTGAACGAATCTGTAGTAATTAATTGTACAAGACCCAACAACAATACAAGAAAAAGTATAACTATA
GGACCAGGGAGAGCATTCTATACAACAGGACAAATAATAGGAAATATAAGACAAGCACATTGTAACCTTA
GTAGAGCACAATGGAAGAACACTTTAAAACAGATAGTTGAAAAATTAGGAGAGCAATTT-----------
-------------GGGAATAATAAAACAATAGTCTTTAATCAGCCCTCAGGAGGGGACCCAGAAATTGAA
ATGCACAGTTTTAATTGTGGAGGGGAATTTTTCTACTGTAATACAACACAGCTGTTTAATAGTACT---T
GG---------ATTATTAATAGTACT------TGGAATGATACT---AAC---ACT---------GAGGG
A------AAT------GACACAATCACACTCCCATGTAGAATAAAACAATTTATAAACATGTGGCAGGAG
GTAGGAAAAGCAATGTATGCCCCTCCCATCAAAGGAAAAATTAGATGTTCATCAAATATTACAGGGCTGT
TATTAACAAGAGATGGTGGT------ATAAAC------------CAGAGCAGGACGAACGAGACCTTTAG
ACCTGGAGGAGGAAATATGAAGGACAATTGGAGAAGTGAATTGTACAAATATAAAGTAGTAAAAATTAAA
CCATTAGGAATAGCACCCACTAAGGCAAAGAGAAGAGTGGTGCAGAGAGAAAAAAGA---GCAGTGGGAA
TAGGAGCTGTGTTCCTTGGGTTCTTGGGAGCAGCAGGAAGCACTATGGGCGCAGCGTCAGTGACGCTGAC
GGTACAGGCCAGACTATTATTGTCTGGTATAGTGCAACAGCAGAACAATTTGCTGAGAGCTATTGAGGCG
CAACAGCATCTGTTGCAACTCACAGTCTGGGGCATCAAGCAGCTCCAGGCAAGAGTCCTGGCTGTGGAAA
GATACCTACAGGATCAACAGCTCCTGGGAATTTGGGGTTGCTCTGGAAAACTCATTTGCACCACTGCTGT
GCCTTGGAATGCTAGTTGGAGT---AATAAATCACTAAATCAGATTTGGGATAAAATGACCTGGATGGAG
TGGGAAAGAGAAATTGACAATTACACAGGCTTAATATACACCTTAATTGAAGAATCGCAGAACCAACAAG
AAAAGAATGAACAAGAATTATTGGAATTAGATAAATGGGCAAGTTTGTGGAATTGGTTTAGTATAACAAA
ATGGCTGTGGTATATAAAAATATTCATAATGATAATAGGAGGCTTGATAGGTTTAAGAATATTTTTTGCT
GTACTTTCTATAGTGAATAGAGTTAGGCAGGGATACTCACCATTATCGTTTCAGACCCTCCTCCCAACCC
CGAGGGGACCCGACAGGCCCGAAGGAATCGAAGAAGAAGGTGGAGAGCAAGGCAGAGACAGATCCGGTCC
CTTAGTGGATGGATTCTTAGCACTTATCTGGGTCGACCTGCGGAGCCTGTGCCTCTTCAGCTACCACCGC
TTGAGAGACTTACTCTTGATTGTAACGAGGATTGTGGAACTTCTGGGACGCAGGGGGTGGGGAGTCCTCA
AATATTGGTGGAATCTCCTGCAGTATTGGAGTCAGGAACTGAAGACTAGCGCTGTTAGCTTGCTCAATAC
AATAGCCATAGCAGTAGCTGAGGGGACAGATAGGATTATAGAAGTCTTACAAAGAGCTTGTAGAGCTATT
CTCCACATACCTACTAGAATAAGACAGGGTTTGGAAAGGGCTTTGCTA
>EU744163 
ATGAGAGTGATGGGGATCAGGAAGAAC---TATCAGCAC---TTGTGGAAATGGGGCACC----------
-----------ATGCTCCTTGGAATGTTGATGATCTGTAGTGCTACAGAA---AAC---TTGTGGGTCAC
AGTCTATTATGGGGTACCTGTGTGGAAAGAAGCAACAACCACTCTATTTTGTGCATCAGATGCTAAAGCA
TATGATACAGAGGTTCATAATGTTTGGGCCACACATGCCTGTGTACCCACAGACCCCAACCCACAAGAAG
TAGTATTGGAAAATGTGACAGAAAACTTTAACATGTGGAAAAATGACATGGTAGACCAGATGCATGAGGA
TATAATCAGTTTATGGGATCAAAGCTTAAAGCCATGTGTAAAATTAACCCCACTCTGTGTTACTTTAAAT
TGCACTGATTATTGGGGGAAT---------------------AGTACCAATACCACT-------------
-----AATACTGCTGATAGTAGAGGGGGAATAAGGGAAGAA---AGAGAGATGAAAAACTGCTCTTTCAA
TATCACCACACCAATAAGAGATGGGTTGAAGAAAGAACATGCACTTTTTTATACACTTGATATAGTGCCA
ATA---------GATAAG---------GATAAT---ACTAGC---------------------TATAGGT
TGACAAGTTGTAACACCTCAGTCATTACACAGGCCTGTCCAAAGGTATCCTTTGAGCCAATTCCCATACA
TTATTGTGCCCCGGCTGGTTTTGCGATTCTAAAGTGTAACGATAAGAAGTTCAATGGAACAGGACCATGT
ACAAATGTCAGCACAGTACAATGTACACATGGAATTAGGCCAGTAGTATCAACTCAACTACTGTTAAATG
GCAGTCTAGCAGAAGAGGAGATAGTAATTAGATCTGAAAATTTCACGAACAATGCTAAAACCATAATAGT
ACAGCTGAACGAATCTGTAGAAATTAACTGTACAAGACCCAACAACAATACAAGAAGAAGTATACATATA
GGACCAGGGAGAGCATTTTATGCAACAGGAGACATAATAGGAGATATAAGACAAGCACATTGTAACATTA
GTAGAGAAAAATGGGAGAAAACTTTAAAACAGATATCTGAAAAATTAGGAAAACAATTT-----------
-------------------AATAAAACAATAGTCTTTAATCGATCCTCAGGAGGGGACCCAGAAATTGTA
ATGCACAGTTTTAATTGTGGAGGGGAATTTTTCTACTGTAATTCAACACCACTGTTTAATAGTACT---T
GG---------AATGGTACAATAGGA--------------------------------------------
-------AAT------GGCACAATCACACTCCAATGCAGGATAAAACAGATTGTAAACCTGTGGCAGGAA
GTAGGAAGAGCAATGTATGCCCCTCCCATCCAAGGACAAATTAGATGTTCATCAAATATTACAGGGCTGC
TATTAACAAGAGATGGTGGT---------------------AACGAGACTAATGGGACTGAGATCTTCAG
ACCTGGAGGAGGAAATATGAAGGACAATTGGAGAAGTGAATTATATAAATATAAAGTAGTAAAAATTGAA
CCATTAGGAGTAGCACCCACCAAGGCAAAGAGAAGAGTGGTGCAAAGAGAAAAAAGA---GCAGTGGGAA
TAGGAGCTGTGTTCCTTGGGTTCTTGGGAGCAGCAGGAAGTACTATGGGCGCAGCGTCAATAACGCTGAC
GGTACAGGCCAGACAATTATTGTCTGGTATAGTACAACAGCAGAACAATCTGCTGAGGGCTATTGAGGCG
CAACAGCATCTGTTGCAACTCACAGTCTGGGGCATCAAGCAGCTCCAGGCAAGAGTCCTGGCTGTAGAAA
GATACCTAAGGGATCAACAGCTCCTGGGAATTTGGGGTTGCTCTGGAAAACTCATTTGCACCACTGCTGT
GCCTTGGAATGCTAGTTGGAGT---AATAAATCTCTGGATGAAATTTGGGATAACATGACCTGGATGCAG
TGGGAGAAAGAAATTGAAAATTACACAGACTTAATATACACTTTAATTGAACAATCGCAGAACCAGCAAG
AAAAGAATGAACAAGAATTATTGGAATTGGATAAATGGGCAAGTTTGTGGAATTGGTTTGACATAACACA
CTGGCTGTGGTATATAAAAATATTCATAATGATAGTAGGAGGCTTAATAGGTTTAAGAATAGTTTTTACT
GTACTTAATATAGTGAATAGAGTTAGGCAGGGATACTCACCATTATCGTTGCAGACCCGCCTCCCAGCTC
AGAGGGGACCCGACAGGCCCGAAGGAATCGAAGAAGAAGGTGGAGAGCAAGACAGAGACAGATCCGGTCG
CTTAGCGGATGGATTCTTAGCAATTATCTGGGTCGATCTCAGGAGCCTGTGCCTCTTCAGCTACCACCGC
TTGAGAGACTTACTCTTGATTGTAACGAGGATTGTGGAACTTCTGGGACGCAGGGGGTGGGGAATCCTCA
AGTACTGTTGGAATCTCCTGCAGTATTGGAGTCAGGAACTAAAGAAGAGTGCTGTTAGCTTGCTCAACGC
CACAGCCATAGCAGTAGCTGAGGGGACAGATAGGGTTATAGAAATATTACAAAGAGCTGTTAGAGCTATT
ATCCACATACCTACAAGAATAAGACAGGGCTTAGAAAGGGCTTTACAA
>EU744159 
ATGAGAGTGACGGGGACCAGGAAGTGC---TATCAGCAC---TTGTGGATATGGGGCACC----------
-----------ATGCTCCTTGGGATATTGATGATCTGTAGTGCTACAGAA---AAA---TTGTGGGTCAC
AGTCTATTATGGGGTACCTGTGTGGAAAGAAGCAACCACCACTCTATTTTGTGCATCAGATGCTAAAGCA
TATGATACAGAGGTTCATAATGTTTGGGCCACACATGCCTGTGTACCCACAGACCCCAACCCACAAGAAG
TAGTATTGGAAAATGTGACAGAAAATTTTAACATGTGGAAAAATGGCATGGTAGACCAGATGCATGAGGA
TATAATCAGTTTATGGGATCAAAGCCTAAAGCCATGTGTAAAATTAACCCCACTCTGTGTTACTTTAAAT
TGCACTGATTATTTAGGAAAT---------------------AATACTAATACCACT-------------
-----AATACTGCTAATAGTAGCGGGAAAATAACGGAAGAA---GGAGAGATAAAAAACTGCTCTTTCAA
TATCACCACACCAATAAGAGATAGGTTGAAGAAAGAACATGCACTTTTTTATAAACTTGATGTAGTGCCA
ATA---------GATAAG---------GATAAT---ACTAGC---------------------TATAGGT
TGATAAGTTGTAACACCTCAGTCATTACACAGGCCTGTCCAAAGGTATCCTTTGAGCCAATTCCCATACA
TTATTGTGCCCCGGCTGGTTTTGCGATTCTAAAGTGTAATGATAAGAAGTTCGATGGAAAAGGACCATGT
ACAAATGTCAGCACAGTACAATGTACACATGGAATTAGGCCAGTAGTATCAACTCAACTGCTGTTAAATG
GCAGTCTAGCAGAAGAGGAGGTAGTAATTAGATCTGAAAATTTCACGAACAATGCAAAAACCATAATAGT
ACAGCTGAACGAATCTGTAGAAATTAACTGTACAAGACCCAACAACAATACAAGAAGAAGTATACATATA
GGACCAGGGAGAGCATTTTATGCAACAGGAGACATAATAGGAGATATAAGACAAGCACATTGTAACATTA
GTAAAGAAAAATGGGAGAACACTTTAGAACAGATAGTTAGAAAATTAAGAGAACAATTT-----------
-------------AAA---AATAAAACAATAGTCTTTGATCAATCCTCAGGAGGGGACCCAGAAATTGTA
ACACACAGTTTTAACTGTGGAGGGGAATTTTTCTACTGTAATTCAGCACAACTGTTTAATAGTACT---T
GG---------GAGGTTAATAGAACG------AAAGAAAATGAC--------------------------
-------AAT------GGCACAATCACACTCCCATGCAGAATAAAACAGATTATAAACATGTGGCAGGAA
GTAGGAAAAGCAATGTATGCCCCTCCCATCAGCGGACAAATTAGATGTTCATCAAATATTACAGGGCTGC
TATTAACAAGAGATGGTGGT------AACGAG---------ACTAATGGGACTGAGACTGAGACCTTCAG
ACCTGGAGGAGGAAATATGAGGGACAATTGGAGAAGTGAATTATATAAATATAAAGTAGTAAAAATTGAA
CCATTAGGAGTAGCACCCACCAAGGCAAAGAGAAGAGTGGTGCAAAGAGAAAAAAGA---GCAGTGGGAA
TAGGAGCTGTGTTCCTTGGGTTCTTAGGAGCAGCAGGAAGTACTATGGGCGCAGCGTCAATAACGCTGAC
GGTACAGGCCAGACTATTATTGTCTGGTATAGTACAACAGCAGAACAATCTGCTGAGGGCTATTGAGGCG
CAACAACATCTGTTGCAACTCACAGTCTGGGGCATCAAGCAGCTCCAGGCAAGAGTCCTGGCTGTAGAAA
GATACCTAAGGGATCAACAGCTCCTGGGGATTTGGGGTTGCTCTGGAAAACTCATTTGCACCACTGCTGT
GCCTTGGAATGCTAGTTGGAGT---AATAAATCTCTGGATGAAATTTGGAATAACATGACCTGGATGCAG
TGGGAGAAAGAAATAGACAATTACACAAGCTTAATATACACCTTAATTGAAGAATCGCAGAACCAACAAG
AAAAGAATGAACAAGAATTATTAGAATTGGATAAGTGGGCAAGTTTGTGGAATTGGTTTGACATAACAAG
CTGGCTGTGGTATATAAAAATATTTATAATGATAGTAGGGGGCTTGGTAGGTTTAAGAATAGTTTTTGCT
GTATTTACTATAGTGAATAGAGTTAGGCAGGGATACTCACCATTATCGTTGCAGACCCGCCTCCCAGCTC
AGAGGGGACCCGACAGGCCCGAAGGAATCGAAGAAGAAGGTGGAGAGCAAGACAGAGACAGATCCGGTCG
CTTAGCGGATGGATTCTTAGCACTTATCTGGGTCGATCTCAGGAGCCTGTGCCTCTTCAGCTACCACCGC
TTGAGAGACTTACTCTTGATTGTAACGAGGGTTGTGGAACTTCTGGGACGCAGGGGGTGGGGAATCCTCA
AATATTGTTGGAATCTCCTACAGTATTGGAGTCAGGAACTAAAGAATAGTGCTGTTAGCTTGCTCAACGC
CACAGCCATAGCAGTAGCTGAGGGGACAGATAGGGTTATAGAAATATTACAAAGAGCTTTTAGAGCTATT
ATCCACATACCTACAAGAATAAGACAGGGCCTCGAAAGGGCTTTACAA
>EU744156 
ATGAGAGTGACGGGGATCAGGAGGCAT---TATCAGCAC---TTGTGGAGATGGGGCACC----------
-----------ATGCTCCTTGGGATATTGATGATCTGTAGTGCTACAGAA---AAA---TTGTGGGTCAC
AGTCTATTATGGGGTACCTGTGTGGAAAGAAACAACCACCACTCTATTTTGTGCATCAGATGCTAAAGCA
TATGATACAGAGGTTCATAATGTTTGGGCCACACATGCCTGTGTACCCACAGACCCCAACCCACAAGAAG
TAGTATTGGAAAATGTGACAGAAAATTTTAACATGTGGAGAAATGGCATGGTAGACCAGATGCATGAGGA
TATAATCAGTTTATGGGATCAAAGCCTAAAGCCATGTGTAAAATTAACCCCACTCTGTGTTACTTTAAAT
TGCACTGATTATTTGGGGAAT---------------------AATACTAATACCACT-------------
-----ACTACTACTAATAGTAGCTGGGGAATAAAGGAAGAA---GGAGAGATAAAAAACTGCTCTTTCAA
TATCACCACACCAATAAGAGATAGGTTGAAGAAAGAACATGCACTTTTTTATAAACTTGATGTAGTGCCA
ATA---------GATAAG---------GATAAT---ACTAGC---------------------TATAGGT
TGATAAGTTGTAACACCTCAGTCATTACAAAGGCCTGTCCAAAGGTATCCTTTGAGCCAATTCCCATACA
TTATTGTGCCCCGGCTGGTTTTGCGATTCTAAAGTGTAACGATAAGAAGTTCAATGGAACAGGACCATGT
ACAAACGTCAGCACAGTACAATGTACACATGGAATTAGGCCAGTAGTATCAACTCAACTGCTGTTAAATG
GCAGTCTAGCAGAAGAGGAGGTAGTAATTAGATCTGAAAATTTCACGAACAATGCTAGAACCATAATAGT
ACAGCTGAACGAATCTGTAGAAATTAACTGTACAAGACCCAACAACAATACAAGAAGAAGTATACATATA
GGACCAGGGAGAGCATTTTATGCAACAGGAGACATAATAGGAGATATAAGACAAGCACATTGTAACATTA
GTAGAGAAAAATGGGAGAATACTCTAGAACAGATAGTTAAAAAATTAAGAGAACAATTT-----------
-------------AAA---AATAAAACAATAGCCTTTAATCAATCCTCAGGAGGGGACCCAGAAATTGTA
ACGCACAGTTTTAACTGTGGAGGGGAATTTTTCTACTGTAATTCAACACAACTGTTTAATAGTACT---T
GG---------GAGGTTAATAAAACG------AAAGAAAAGGGC--------------------------
-------AAT------GGCACAATCACACTCCCATGCAGAATAAAACAGATTATAAACATGTGGCAGGAA
GTAGGAAAAGCAATGTATGCCCCTCCCATCAGTGGACAAATTAGATGTTCATCAAATATTACAGGGCTGC
TATTAACAAGAGATGGTGGT---------------------AACGAGACTAATGGGAATGAGACCTTCAG
ACCTGGAGGAGGAAATATGAAGGACAATTGGAGAAGTGAATTATATAAATATAAAGTAGTAAAAATTGAA
CCATTAGGAGTAGCACCCACCAAGGCAAAGAGAAGAGTGGTGCAGAGAGAAAAAAGA---GCAGTGGGAA
TAGGAGCTGTGTTCCTTGGGTTCTTGGGAGCAGCAGGAAGTACTATGGGCGCAGCGTCAATAACGCTGAC
GGTACAGGCCAGACTATTATTGTCTGGTATAGTACAACAGCAGAACAATCTGCTGAGGGCTATTGAGGCG
CAACAACATCTGTTGCAACTCACAGTCTGGGGCATCAAGCAGCTCCAGGCAAGAGTCCTGGCTGTAGAAA
GATACCTAAGGGATCAACAGCTCCTGGGGATCTGGGGTTGCTCTGGAAAACTCATTTGCACCACTGCTGT
GCCTTGGAATGCTAGTTGGAGT---AATAAATCTCTGGGAGAAATTTGGGATAACATGACCTGGATGGAG
TGGGAGAAAGAAATTGAAAATTACACAAGCTTAATATACACTTTAATTGAAGAATCGCAGAACCAACAAG
AAAAGAATGAACAAGAATTATTGGAATTGGATAAATGGGCAAGTTTGTGGAATTGGTTTGACATAACACA
CTGGCTGTGGTATATAAAAATATTCATAATGATAGTAGGAGGCTTGGTAGGTTTAAGAATAGTTTTTGCT
GTATTTACTGTAGTGAATAGAGTTAGGCAGGGATACTCACCATTATCGTTGCAGACCCGCCTCCCAGCTC
AGAGGGGACCCGACAGGCCCGAAGGAATCGAAGAAGAAGGTGGAGAGCAAGACAGAGACAGATCCGGTCG
CTTAGCGGATGGATTCTTAGCACTTATCTGGGTCGATCTCAGGAGCCTGTGCCTCTTCAGCTACCACCGC
TTGAGAGACTTACTCTTGATTGTAACGAGGATTGTGGAACTTCTGGGACGCAGGGGGTGGGGAATCCTCA
AATATTGTTGGAATCTCCTACAGTATTGGAGTCAGGAACTAAAGAATAGTGCTGTTAACTTGCTCAATGC
CACAGCCATAGCAGTAGCTGAGGGGACAGATAGGGTTATAGAAATATTACAACAAGCTTTTAGAGCTATT
CTCCACATACCTACAAGAATAAGACAGGGCTTAGAAAGGGCTTTACAA
>EU744154 
ATGAGAGTGACGGGGATCAGGAAGTGT---TATCAGCAC---TTGTGGAGATGGGGCACC----------
-----------ATGCTCCTTGGGATATTGATGATCTGTAGTGCTACAGAA---AAA---TTGTGGGTCAC
AGTCTATTATGGGGTACCTGTGTGGAAAGAAACAACCACCACTCTATTTTGTGCATCAGATGCTAAAGCA
TATGATACAGAGGTTCATAATGTTTGGGCCACACATGCCTGTGTACCCACAGACCCCAACCCACAAGAAG
TAGTAATGGAAAATGTGACAGAAAATTTTAACATGTGGAGAAATGACATGGTAGACCAAATGCATGAGGA
TATAATCAGTTTATGGGATCAAAGCCTAAAGCCATGTGTAAAATTAACCCCACTCTGTGTTACTTTAAAT
TGCACTGATTATTTAGGAAAT---------------------GGTACTAATACCACT-------------
-----ACTACTGCTAATAGTAGCGGGGAAATAAGGGAAAAA---GGAGAGATAAAAAACTGCTCTTTCAA
TATCACCACACCAATAAGAGATAGGTTGAAGAAAGAACATGCACTTTTTTATAAACTTGATGTAGTGCCA
ATA---------GATAAG---------GATAAT---ACTAGC---------------------TATAGGT
TGATAAGTTGTAACACCTCAGTCATTACACAGGCCTGTCCAAAGGTATCCTTTGAGCCAATTCCCATACA
TTATTGTGCCCCGGCTGGTTTTGCGATTCTAAAGTGTAACGATAAGAAGTTCAATGGAACAGGACCATGT
ACAAATGTCAGCACAGTACAATGTACACATGGAATTAGGCCAGTAGTATCAACTCAACTGCTGTTAAATG
GCAGTCTAGCAGAAAAGGAGGTAGTAATTAGATCTGAAAATTTCACGAACAATGCTAGAACCATAATAGT
ACAGCTGAACGAATCTGTAGAAATTAACTGTACAAGACCCAACAACAATACAAGAAGAAGTATACATATA
GGACCAGGGAGAGCATTTTATGCAACAGGAGACATAATAGGAGATATAAGACAAGCACATTGTAACATTA
GTAGAGAAAAATGGGAGAACACTTTAAAACAGATAGCTGAAAAATTAAGAGAACAATTT-----------
-------------AAA---AATAAAACAATAGCCTTTAATCAATCCTCAGGAGGGGACCCAGAAATTGTA
ACACACAGTTTTAACTGTGGAGGGGAATTTTTCTACTGTAATTCAACACAACTGTTTAATAGTACT---T
GG---------GAGGTTAATAACACG------AAAGAAAATGGC--------------------------
-------AAT------GGCACAATCACACTCCCATGCAGAATAAAACAGATTATAAACATGTGGCAGGAA
GTAGGAAAAGCAATGTATGCCCCTCCCATCAGCGGACAAATTAGATGTTCATCAAATATTACAGGGCTGC
TATTAACAAGAGATGGTGGT------AACGAG------------ACTAATGGGGCTACTGAGACCTTCAG
ACCTGGAGGAGGAAATATGAGGGACAATTGGAGAAGTGAATTATATAAATATAAAGTAGTAAAAATTGAA
CCATTAGGAGTAGCACCCACCAAGGCAAAGAGAAGAGTGGTGCAAAGAGAAAAAAGA---GCAGTGGGAA
TAGGAGCTGTGTTCCTTGGGTTCTTGGGAGCAGCAGGAAGTACTATGGGCGCAGCGTCAATAACGCTGAC
GGTACAGGCCAGACTATTATTGTCTGGTATAGTACAACAGCAGAACAATCTGCTGAGGGCTATTGAGGCG
CAACAGCATCTGTTGCAACTCACAGTCTGGGGCATCAAGCAGCTCCAGGCAAGAGTCCTGGCTGTAGAAA
GATACCTAAGGGATCAACAGCTCCTGGGGATTTGGGGTTGCTCTGGAAAACTCATTTGCACCACTGCTGT
GCCTTGGAATGCTAGTTGGAGT---AATAAATCTCTGGATGAAATTTGGAATAACATGACCTGGATGCAG
TGGGAGAAAGAAATAGACAATTACACAAGCTTAATATACACTTTAATTGAAGAATCGCAGAACCAACAAG
AAAAGAATGAACAAGAATTATTGGAATTGGATAAATGGGCAAGTTTGTGGAATTGGTTTGACATAACACA
CTGGCTGTGGTATATAAAAATATTCATAATGATAGTAGGAGGCTTGGTAGGTTTAAGAATAGTTTTTACT
GTATTTACTATAGTGAATAGAGTTAGGCAGGGATACTCACCATTATCGTTGCAGACCCGCCTCCCAGCTC
AGAGGGGACCCGACAGGCCCGAAGGAATCGAAGAAGAAGGTGGAGAGCAAGACAGAGACAGATCCGGTCG
CTTAGCGGATGGATTCTTAGCACTTATCTGGGTCGATCTCAGGAGCCTGTGCCTCTTCAGTTACCACCGC
TTGAGAGACTTACTCTTGATTGTAACGAGGATTGTGGAACTTCTGGGACGCAGGGGGTGGGGAATCCTCA
AATATTGTTGGAATCTCCTGCAGTATTGGAGTCAGGAACTAAAGAAGAGTGCTGTTAGCTTGCTCAATGC
CACAGCCATAGCAGTAGCTGAGGGGACAGATAGGGTTATAGAAATATTACAACAAGCTTTTAGAGCTATT
CTCCACATACCTACAAGAATAAGACAGGGCTTAGAAAGGGCTTTACAA
>EU744160 
ATGAGAGTGACGGGGATCAGGAAGTAT---TATCAGCAC---TTGTGGATATGGGGCACC----------
-----------ATGCTCCTTGGAATATTGATGATCTGTAGTGCTACAGAA---AAA---TTGTGGGTCAC
AGTCTATTATGGGGTACCTGTGTGGAAAGAAGCAACAACCACTCTATTTTGTGCATCAGATGCTAAAGCA
TATGATACAGAGGTTCATAATGTTTGGGCCACACATGCCTGTGTACCCACAGACCCCAACCCACAAGAAG
TAGTATTGGAAAATGTGACAGAAAATTTTAATATGTGGAGAAATGATATGGTAGACCAGATGCATGAGGA
TATAATCAGTTTATGGGATCAAAGCCTAAAGCCATGTGTAAAATTAACCCCACTCTGTGTTACTTTAAAT
TGCACTGATTATTTGGGGAAT---------------------AGTACCAATACCACT-------------
-----ACTACTGCTAATAGTAGAGGGGGAATAAGGGAAGAA---GGAGAGATAAAAAACTGCTCTTTCAA
TATCACCACACCAATAAGAGATAGGTTGAAGAAAGAACATGCACTTTTTTATAAACTTGATGTAGTGCCA
ATA---------GATAAA---------GATAAT---ACCAGC---------------------TATAGGT
TAATAAGTTGCAACACCTCAGTCATTACACAGGCCTGTCCAAAGGTATCCTTTGAGCCAATTCCCATACA
TTATTGTGCCCCGGCTGGTTTTGCGATTCTAAAGTGTAACGATAAGAAGTTCAATGGAACAGGACCATGT
ACAAATGTCAGCACAGTACAATGCACACATGGAATTAGGCCAGTAGTATCAACTCAACTGCTGTTAAATG
GCAGTCTAGCAGAAGAGGAGGTAGTAATTAGATCTGAAAATTTCACGAACAATGCTAAAACCATAATAGT
ACAGCTGAACGAATCTGTAGAAATTAACTGTACAAGACCCAACAACAATACAAGAAGAAGTATACATATA
GGACCAGGGAGAGCATTTTATGCAACAGGAGACATAATAGGAGATATAAGACAAGCACATTGTAACATTA
GTAGAGAAAAATGGGAGAATACTCTAGAACAGATAGTTAAAAAATTAAGAGAACAATTT-----------
-------------AAA---AATAAAACAATAGCCTTTAATCAATCCTCAGGAGGGGACCCAGAAATTGTA
ACGCACAGTTTTAACTGTGGAGGGGAATTTTTCTACTGTAATTCAACACAACTGTTTAATAGTACT---T
GG---------GAGGTTAATAAAACG------AAAGAAAAGGGC--------------------------
-------AAT------GGCACAATCACACTCCCATGCAGAATAAAACAGATTATAAACATGTGGCAGGAA
GTAGGAAAAGCAATGTATGCCCCTCCCATCAGTGGACAAATTAGATGTTCATCAAATATTACAGGGCTGC
TATTAACAAGAGATGGTGGT---------------------AACGAGACTAATGGGAATGAGACCTTCAG
ACCTGGAGGAGGAAATATGAAGGACAATTGGAGAAGTGAATTATATAAATATAAAGTAGTAAAAATTGAA
CCATTAGGAGTAGCACCCACCAAGGCAAAGAGAAGAGTGGTGCAGAGAGAAAAAAGA---GCAGTGGGAA
TAGGAGCTGTGTTCCTTGGGTTCTTGGGAGCAGCAGGAAGTACTATGGGCGCAGCGTCAATAACGCTGAC
GGTACAGGCCAGACTATTATTGTCTGGTATAGTACAACAGCAGAACAATCTGCTGAGGGCTATTGAGGCG
CAACAGCATCTGTTGCAACTCACAGTCTGGGGCATCAAGCAGCTCCAGGCAAGAGTCCTGGCTGTAGAAA
GATACCTAAGGGATCAACAGCTCCTGGGGATTTGGGGTTGCTCTGGAAAACTCATTTGCACCACTGCTGT
GCCTTGGAATGCTAGTTGGAGT---AATAAATCTCTGGATGAAATTTGGAATAACATGACCTGGATGCAG
TGGGAGAAAGAAATAGACAATTACACAAGCTTAATATACACTTTAATTGAAGAATCGCAGAACCAACAAG
AAAAGAATGAACAAGAATTACTGGAATTGGATAAATGGGCAAGTTTGTGGAATTGGTTTGACATAACACA
CTGGCTGTGGTATATAAAAATATTCATAATGATAGTAGGAGGCTTGGTAGGTTTAAGAATAGTTTTTGCT
GTACTTAATATAGTGAATAGAGTTAGGCAGGGATACTCACCATTATCGTTGCAGACCCGCCTCCCAGCTC
AGAGGGGACCCGACAGGCCCGAAGGAATCGAAGAAGAAGGTGGAGAGCAAGACAGAGACAGATCCGGTCG
CTTAGCGGATGGATTCTTAGCAATTATCTGGGTCGATCTCAGGAGCCTGTGCCTCTTCAGTTACCACCGC
TTGAGAGACTTACTCTTGATTGTAACGAGGATTGTGGAACTTCTGGGACGCAGGGGGTGGGGAATCCTCA
AATATTGTTGGAATCTCCTACAGTATTGGAGTCAGGAACTAAAGAAGAGTGCTGTTAGCTTGCTCAATGC
CACAGCCATAGCAGTAGCTGAGGGGACAGATAGGGTTATAGAAATACTACAACAAGCTTTTAGAGCTATT
CTCCACATACCTACAAGAATAAGACAGGGCTTAGAAAGGGCTTTACAA
>EU744157 
ATGAGAGTGACGGGGATCAGGAAGTGT---TATCAGCAC---TTGTGGAGATGGGGCACC----------
-----------ATGCTCCTTGGGATATTGATGATCTGTAGTGCTACAGAA---AAA---TTGTGGGTCAC
AGTCTATTATGGGGTACCTGTGTGGAAAGAAGCAACCACCACTCTATTTTGTGCATCAGATGCTAAAGCA
TATGATACAGAGGTTCATAATGTTTGGGCCACACATGCCTGTGTACCCACAGACCCCAACCCACAAGAAG
TAGTATTGGAAAATGTGACAGAAAATTTTAACATGTGGAGAAATGACATGGTAGACCAGATGCATGAGGA
TATAATCAGTTTATGGGATCAAAGCCTAAAGCCATGTGTAAAATTAACCCCACTCTGTGTTACTTTAAAT
TGCACTGATTATTTAGGAAAT---------------------GGTACTAATACCACT-------------
-----ACTACTGCTAATAGTAGCGGGGAAATAAGGGAAAAA---GGAGAGATAAAAAACTGCTCTTTCAA
TATCACCACACCAATAAGAAATAGGTTAAAGAAAGAACATGCACTTTTTTATAAACTTGATGTAGTGCCA
ATA---------GATAAG---------GATAAT---ACCAGC---------------------TATAGGT
TGATAAGTTGTAACACCTCAGTCATTACACAGGCCTGTCCAAAGGTATCCTTTGAGCCAATTCCCATACA
TTATTGTGCCCCGGCTGGTTTTGCGATTCTAAAGTGTAACGATAAGAAGTTCAATGGAACAGGACCATGT
ACAAATGTCAGCACAGTACAATGTACACATGGAATTAGGCCAGTAGTATCAACCCAACTGCTGTTAAATG
GCAGTCTAGCAGAAGAGGAGGTAATAATTAGATCTGAAAATTTCACGAACAATGCTAAAACCATAATAGT
ACAGCTGAACGAATCTGTAGAAATTAACTGTACAAGACCCAACAACAATACAAGAAGAAGTATACATATA
GGACCAGGGAGAGCATTTTATGCAACAGGAGACATAATAGGAGATATAAGACAAGCACATTGTAACATTA
GTAGAGAAAAATGGGAGAATACTCTAGAACAGATAGTTAAAAAATTAAGAGAACAATTT-----------
-------------AAA---AATAAAACAATAGCCTTTAATCAATCCTCAGGAGGGGACCCAGAAATTGTA
ACGCACAGTTTTAACTGTGGAGGGGAATTTTTCTACTGTAATTCAACACAACTGTTTAATAGTACT---T
GG---------GAGGTTAATAAAACG------AAAGAAAAGGGC--------------------------
-------AAT------GGCACAATCACACTCCCATGCAGAATAAAACAGATTATAAACATGTGGCAGGAA
GTAGGAAAAGCAATGTATGCCCCTCCCATCAGCGGACAAATTAGATGTTCATCAAATATTACAGGGCTGC
TATTAACAAGAGATGGTGGT---------------------AACGAGACTAATGGGAATGAGACCTTCAG
ACCTGGAGGAGGAAATATGAGGGACAATTGGAGAAGTGAATTATATAAATATAAAGTAGTAAAAATTGAA
CCATTAGGAGTAGCACCCACCAAGGCAAAGAGAAGAGTGGTGCAAAGAGAAAAAAGA---GCAGTGGGAA
TAGGAGCTGTGTTCCTTGGGTTCTTGGGAGCAGCAGGAAGTACTATGGGCGCAGCGTCAATAACGCTGAC
GGTACAGGCCAGACTATTATTGTCTGGTATAGTACAACAGCAGAACAATCTGCTGAGGGCTATTGAGGCG
CAACAGCATCTGTTGCAACTCACAGTCTGGGGCATCAAGCAGCTCCAGGCAAGAGTCCTGGCTGTAGAAA
GATACCTAAGGGATCAACAGCTCCTGGGGATTTGGGGTTGCTCTGGAAAACTCATTTGCACCACTGCTGT
GCCTTGGAATGCTAGTTGGAGT---AATAAATCTCTGGATGAAATTTGGAATAACATGACCTGGATGCAG
TGGGAGAAAGAAATAGACAATTACACAAGCTTAATATACACTTTAATTGAAGAATCGCAGAACCAACAAG
AAAAGAATGAACAAGAATTATTGGAATTGGATAAATGGGCAAGTTTGTGGAATTGGTTTGACATAACACA
CTGGCTGTGGTATATAAAAATATTCATAATGATAGTAGGAGGCTTGGTAGGTTTAAGAATAGTTTTTGCT
GTACTTAATATAGTGAATAGAGTTAGGCAGGGATACTCACCATTATCGTTGCAGACCCGCCTCCCAGCTC
AGAGGGGACCCGACAGGCCCGAAGGAATCGAAGAAGAAGGTGGAGAGCAAGACAGAGACAGATCCGGTCG
CTTAGCGGATGGATTCTTAGCACTTATCTGGGTCGATCTCAGGAGCCTGTGCCTCTTCAGCTACCACCGC
TTGAGAGACTTACTCTTGATTGTAACGAGGATTGTGGAACTTCTGGGACGCAGGGGGTGGGGAATCCTCA
AATATTGTTGGAATCTCCTACAGTACTGGAGTCAGGAACTAAAGAAGAGTGCTGTTAGCTTGCTCAACGC
CACAGCCATAGCAGTAGCTGAGGGGACAGATAGGATTATAGAAATATTACAACAAGCTTTTAGAGCTATT
ATCCACATACCTACAAGAATAAGACAGGGCTTAGAAAGGGCTTTACAA
>EU744155 
ATGAGAGTGACGGGGATCAGGAAGTGT---TATCAGCAC---TTGTGGAGATGGGGCACC----------
-----------ATGCTCCTTGGGATATTGATGATCTGTAGTGCTACAGAA---AAA---TTGTGGGTCAC
AGTCTATTATGGGGTACCTGTGTGGAAAGAAGCAACCACCACTCTATTTTGTGCATCAGATGCTAAAGCA
TATGATACAGAGGTTCATAATGTTTGGGCCACACATGCCTGTGTACCCACAGACCCCAACCCACAAGAAG
TAGTATTGGAAAATGTGACAGAAAATTTTAACATGTGGAGAAATGACATGGTAGACCAGATGCATGAGGA
TATAATCAGTTTATGGGATCAAAGCCTAAAGCCATGTGTAAAATTAACCCCACTCTGTGTTACTTTAAAT
TGCACTGATTATTTAGGAAAT---------------------GGTACTAATACCACT-------------
-----ACTACTGCTAATAGTAGCGGGGAAATAAGGGAAAAA---GGAGAGATAAAAAACTGCTCTTTCAA
TATCACCACACCAATAAGAGATAGGTTAAAGAAAGAACATGCACTTTTTTATAAACTTGATGTAGTGCCA
ATA---------GATAAG---------GATAAT---ACCAGC---------------------TATAGGT
TGATAAGTTGTAACACCTCAGTCATTACACAGGCCTGTCCAAAGGTATCCTTTGAGCCAATTCCCATACA
TTATTGTGCCCCGGCTGGTTTTGCGATTCTAAAGTGTAACGATAAGAAGTTCAATGGAACAGGACCATGT
ACAAATGTCAGCACAGTACAATGTACACATGGAATTAGGCCAGTAGTATCAACTCAACTGCTGCTAAATG
GCAGTCTAGCAGAAGAGGAGGTAGTAATTAGATCTGAAAATTTCACGAACAATGCTAGAACCATAATAGT
ACAGCTGAACGAATCTGTAGAAATTAACTGTACAAGACCCAACAACAATACAAGAAGAAGTATACATATA
GGACCAGGGAGAGCATTTTATGCAACAGGAGACATAATAGGAGATATAAGACAAGCACATTGTAACATTA
GTAGAGAAAAATGGGAGAATACTCTAGAACAGATAGTTAAAAAATTAAGAGAACAATTT-----------
-------------AAA---AATAAAACAATAGCCTTTAATCAATCCTCAGGAGGGGACCCAGAAATTGTA
ACGCACAGTTTTAACTGTGGAGGGGAATTTTTCTACTGTAATTCAACACAACTGTTTAATAGTACT---T
GG---------GAGGTTAATAAAACG------AAAGAAAAGGGC--------------------------
-------AAT------GGCACAATCACACTCCCATGCAGAATAAAACAGATTATAAACATGTGGCAGGAA
GTAGGAAAAGCAATGTATGCCCCTCCCATCAGCGGACAAATTAGATGTTCATCAAATATTACAGGGCTGC
TATTAACAAGAGATGGTGGT---------------------ACCGAGACTAATGGGAATGAGACCTTCAG
ACCTGGAGGAGGAAATATGAGGGACAATTGGAGAAGTGAATTATATAAATATAAAGTAGTAAAAATTGAA
CCATTAGGAGTAGCACCCACCAAGGCAAAGAGAAGAGTGGTGCAAAGAGAGAAAAGA---GCAGTGGGAA
TAGGAGCTGTGTTCCTTGGGTTCTTGGGAGCAGCAGGAAGTACTATGGGCGCAGCGTCAATAACGCTGAC
GGTACAGGCCAGACTATTATTGTCTGGTATAGTACAACAGCAGAACAATCTGCTGAGGGCTATTGAGGCG
CAACAGCATCTGTTGCAACTCACAGTCTGGGGCATCAAGCAGCTCCAGGCAAGAGTCCTGGCTGTAGAAA
GATACCTAAGGGATCAACAGCTCCTGGGGATTTGGGGTTGCTCTGGAAAACTCATTTGCACCACTGCTGT
GCCTTGGAATGCTAGTTGGAGT---AATAAATCTCTGGATGAAATTTGGAATAACATGACCTGGATGCAG
TGGGAGAAAGAAATAGACAATTACACAAGCTTAATATACACTTTAATTGAAGAATCGCAGAACCAACAAG
AAAAGAATGAACAAGAATTATTGGAATTGGATAAATGGGCAAGTTTGTGGAATTGGTTTGACATAACACG
CTGGCTGTGGTATATAAAAATATTCATAATGATAGTAGGAGGCTTGGTAGGTTTAAGAATAGTTTTTGCT
GTACTTAATATAGTGAATAGAGTTAGGCAGGGATACTCACCATTATCGTTGCAGACCCGCCTCCCAGCTC
AGAGGGGACCCGACAGGCCCGAAGGAATCGAAGAAGAAGGTGGAGAGCAAGACAGAGACAGATCCGGTCG
CTTAGCGGATGGATTCTTAGCAATTATCTGGGTCGATCTCAGGAGCCTGTGCCTCTTCAGCTACCACCGC
TTGAGAGACTTACTCTTGATTGTAACGAGGATTGTGGAACTTCTGGGACGCAGGGGGTGGGGAATCCTCA
AGTATTGTTGGAATCTCCTACAGTATTGGAGTCAGGAACTAAAGAGTAGTGCTGTTAGCTTGCTCAATGC
CACAGCCATAGCAGTAGCTGAGGGGACAGATAGGGTTATAGAAATATTACAACAAGCTTTTAGAGCTATT
CTCCACATACCTACAAGAATAAGACAGGGCTTAGAAAGGGCTTTACAA
>EF367174 
ATGAGAGTGAAGGGGATCAGGAAGAAT---TATCAGCAC---TTGTGGAGAGGGGGCACC----------
-----------TTGCTCCTTGGGATGTTGATGATCTGTAGTGCTGTAGAA---AAA---TTGTGGGTCAC
AGTCTATTATGGGGTACCTGTGTGGAAAGAAGCAACCACCACTCTATTTTGTGCATCAGATGCTAAAGCC
TATGACACAGAGGTACATAATGTCTGGGCCACACATGCCTGTGTACCCACAGACCCTAACCCACAAGAAA
TAGTATTGGAAAATGTGACAGAAAATTTTAACATGTGGAAAAATAACATGGTAGAACAGATGCATGAGGA
TATAATCAGTTTATGGGATCAAAGTCTAAAGCCATGTGTAAAGTTAACCCCACTCTGTGTTACTCTACAT
TGCACTAATTTGAAGAATGCT---------------------------------ACT-------------
-----AATACCAAGAGTAGTARTTGGAAAGAGATGGACAGA---GGAGAAATAAAAAATTGCTCTTTCAA
GGTCACCACAAGCATAAGAAATAAGATGCAGAAAGAATATGCACTTTTTTATAAACTTGATGTAGTACCA
ATA---------GATAAT---------SATAAT---ACAAGC---------------------TATAAAT
TGATAAATTGTAACACCTCAGTCATTACACAGGCCTGTCCAAAGGTATCCTTTGAACCAATTCCCATACA
TTATTGTGCCCCGGCTGGTTTTGCGATTCTAAAGTGTAATGATAAGAAGTTCAATGGATCAGGACCATGT
ACAAATGTCAGCACAGTACAATGTACACATGGAATTAGGCCAGTAGTGTCAACTCAATTGCTGTTAAATG
GCAGTCTAGCAGAAGAAGGGGTAGTAATTAGATCTGAAAATTTCACAGACAATGCTAAAACTATAATAGT
ACAGCTGAAGGAATCTGTAGAAATTAATTGTACAAGACCTAACAATAATACAAGAAAAAGTATAACTAGA
GGACCGGGGAGAGCATTTTATRCAACAGGAGACATAATAGGAGATATAAGACAAGCACATTGTAACATTA
GTAGAGAAAAATGGAATAACACTTTAAAACAGATAGTTACAAAATTACAAGCACAATTT-----------
-------------GGG---AATAAAACAATAGTCTTTAAGCAATCCTCAGGAGGGGACCCAGAAATTGTA
ATGCACAGTTTTAATTGTGGAGGGGAATTTTTCTACTGTAATTCAACACAGCTTTTTAATAGTACT---T
GG---------AATAATACTATAGGG------CCAAATAACACT--------------------------
-------AAT------GGAACTATCACACTCCCATGCAGAATAAAACAAATTATAAACAGGTGGCAGGAA
GTAGGAAAAGCAATGTATGCCCCTCCCATCAGAGGACAAATTAGATGCTCATCAAATATTACAGGACTGC
TATTAACAAGAGATGGTGGT------AAAGAG---------ATCAGT---AAY-----------------
----------------------------------------------------------------------
------------------------------------------CACCGAGATCTTAGA-------------
----------------------------------------------------------------------
----------------------------------------------------------------------
----------------------------------------------------------------------
-----------------------CTGGGTAGATATGGG--------------------------------
----------------------------------------------------------------------
----------------------------------------------------------------------
----------------------------------------------------------------------
----------------------------------------------------------------------
----------------------------------------------------------------------
----------------------------------------------------------------------
----------------------------------------------------------------------
------------------------------------------------------AATTGGGAAGTGTTA-
----------------------------------------------------------------------
----------------------------------------------------------------------
------------------------------------------ATAATA
>EF367179 
ATGAGAGTGAAGGGGATCAGGAAGAAT---TATCAGCAC---TTGKGGAGAGGGGGCACC----------
-----------TTGCTCCTTGGGATGTTGATGATCTGTAGTGCTGTAGAA---AAA---TTGTGGGTCAC
AGTCTATTATGGGGTACCTGTGTGGAAAGAAGCAACCACCACTCTATTTTGTGCATCAGATGCTAAAGCC
TATGACACAGAGGTACATAATGTCTGGGCCACACATGCCTGTGTACCCACAGACCCTAACCCACAAGAAA
TAGTATTGGAAAATGTGACAGAAAATTTTAACATGTGGAAAAATAACATGGTAGAACAGATGCATGAGGA
TATAATCAGTTTATGGGATCAAAGTCTAAAGCCATGTGTAAAGTTAACCCCACTCTGTGTTACTCTACAT
TGCACTAATTTGAAGAAGGCT---------------------------------ACT-------------
-----AATACTAAGAGTAGTAATTGGAAAAAGATGGACAGA---GGAGAAATAAAAAATTGCTCTTTCAA
GGTCACCACAAGCATAAGAAATAAGATGCAGAAAGAATATGCACTTTTTCATAAACTTGATGTAGTACCA
ATA---------GATAAT---------GATAAT---ACAAGC---------------------TATAAAT
TGATAAATTGTAACACCTCAGTCATTACACAGGCCTGTCCAAAGGTATCCTTTGAACCAATTCCCATACA
TTATTGTGCCCCGGCTGGTTTTGCGATTCTAAAGTGTAATGATAAGAAGTTCAATGGATCAGGACCATGT
ACAAATGTCAGCACAGTACAATGTACACATGGAATTAGGCCAGTAGTGTCAACTCAATTGCTGTTAAATG
GCAGTCTAGCAGAAGAAGGGGTAGTAATTAGATCTGAAAATTTCACAGACAATGCTAAAACTATAATAGT
ACAGCTGAAGGAATCTGTAGAAATTAATTGTACAAGACCTAACAATAATACAAGAAAAAGTATAACTAKA
GGACCGGGGAGAGYATTTTATGCAACAGGAGACATAATAGGAGATATAAGACAAGCACATTGTAACATTA
GTRGAGAAAAATGGAATAACACTTTAAAACAGATAGTTACAAAATTACAAGCACAATTT-----------
-------------GGG---AATAAAACAATAGTCTTTAAGCAATCCTCAGGAGGGGACCCAGAAATTGTA
ATGCACAGTTTTAATTGTGGAGGGGAATTTTTCTACTGTAATTCAACACAGCTTTTTAATAGTACT---T
GG---------AATAATACTATAGGG------CCAAATAACACT--------------------------
-------AAT------GGAACTATCACACTCCCATGCAGAATAAAACAAATTATAAACAGGTGGCAGGAA
GTAGGAAAAGCAATGTATGCCCCTCCCATCAGAGGACAAATTAGATGCTCATCAAATATTACAGGACTGC
TATTAACAAGAGATGGTGGT------AAAGAG------------ATCAGTAACACCACCGAGATCTTCAG
ACCTGGAGGTGGAGATATGAGGGACAATTGGAGAAGTGAATTATATAAATATAAAGTAGTAAAAATTGAG
CCAKTAGGAGTAGCACCCACCAAGGCAAAGAGAAGAGTGGTGCAGAGAGAAAAAAGA---GCAGTGACGC
TAGGAGCTATGTTCCTTGGGTTCTTGGGAGCAGCAGGAAGCACTATGGGCGCAGCGTCACTGACGCTGAC
GGTACAGGCCAGACAATTATTGTCTGGTATAGTGCAACAGCAGAACAATTTGCTGAGAGCTATTGAGGCG
CAACAGCATCTGTTGCAACTCACAGTCTGGGGCATCAAGCAGCTCCAGGCAAGAGTCCTGGCTGTGGAAA
GATACCTAAAGGATCAACAGCTCCTAGGGATTTGGGGTTGCTCTGGAAAACTCATTTGCACCACTGCTGT
GCCTTGGAATGCTAGTTGGAGT---AATAAATCTCTGGATCAGATTTGGAATAAMATGACCTGGATGGAG
TGGGAGAGAGAAATTGACAATTACACAAGCTTAATATACACCTTAATTGAAGAATCGCAGAACCAACAAG
AAAAGAATGAACAAGAATTATTAGAATTGGATAAGTGGGCAAGTTTGTGGAATTGGTTTGACATATCAAA
ATGGCTGTGGTATATAAAAATATTCATAATGATAGTAGGAGGTTTAGTAGGTTTAAGGATAGTTTTTGCT
GTGCTTTCTATAGTGAATAGAGTTAGGCAGGGATACTCACCATTATCATTTCAGACCCGCTTCCCAGCCC
CAAGGGGACCCGACAGGCCCGAAGGAATCGAAGAAGAAGGTGGAGAGAGAGACAGAGACAGATCCAGTCC
ATTAGTGCATGGATTATTAGCACTCATCTGGGACGATCTACGGAGCCTGTGCCTCTTCAGCTACCACCGC
TTGAGAGACTTAATCTTGATTGCAGCGAGGATTGTGGAACTTCWGGGACGCAGGGGGTGGGAAGCCCTCA
AGTATTGGGGGAATCTCCTGCAGTATTGGATTCAGGAACTAAAGAATAGTGCTGTTAGTTTGTTTGATGC
CATAGCTATAGCAGTAGCTGAGGGGACAGATAGGATTATAGAAGTAGCACAAAGAATTGGTAGAGCTTTT
CTCCACATACCTAGAAGAATAAGACAGGGCTTTGAAAGGGTTTTGCTA
>M65024 
ATGAGAGTGAAGGGGATCAGGAAGAAT---TATCAGCAC---TTGTGGAGAGGGGGCACC----------
-----------TTGCTCCTTGGGATGTTGATGATCTGTAGTGCTGTAGAA---AAA---TTGTGGGTCAC
AGTCTATTATGGGGTACCTGTGTGGAAAGAAGCAACCACCACTCTATTTTGTGCATCAGATGCTAAAGCC
TATGACACAGAGGTACATAATGTCTGGGCCACACATGCCTGTGTACCCACAGACCCTAACCCACAAGAAA
TAGTATTGGAAAATGTGACAGAAAATTTTAACATGTGGAAAAATAACATGGTAGAACAGATGCATGAGGA
TATAATCAGTTTATGGGATCAAAGTCTAAAGCCATGTGTAAAGTTAACCCCACTCTGTGTTACTCTACAT
TGCACTAATTTGAAGAATGCT---------------------------------ACT-------------
-----AATACCAAGAGTAGTAATTGGAAAGAGATGGACAGA---GGAGAAATAAAAAATTGCTCTTTCAA
GGTCACCACAAGCATAAGAAATAAGATGCAGAAAGAATATGCACTTTTTTATAAACTTGATGTAGTACCA
ATA---------GATAAT---------GATAAT---ACAAGC---------------------TATAAAT
TGATAAATTGTAACACCTCAGTCATTACACAGGCCTGTCCAAAGGTATCCTTTGAACCAATTCCCATACA
TTATTGTGCCCCGGCTGGTTTTGCGATTCTAAAGTGTAATGATAAGAAGTTCAATGGATCAGGACCATGT
ACAAATGTCAGCACAGTACAATGTACACATGGAATTAGGCCAGTAGTGTCAACTCAATTGCTGTTAAATG
GCAGTCTAGCAGAAGAAGGGGTAGTAATTAGATCTGAAAATTTCACAGACAATGCTAAAACTATAATAGT
ACAGCTGAAGGAATCTGTAGAAATTAATTGTACAAGACCTAACAATAATACAAGAAAAAGTATAACTATA
GGACCGGGGAGAGCATTTTATGCAACAGGAGACATAATAGGAGATATAAGACAAGCACATTGTAACATTA
GTGGAGAAAAATGGAATAACACTTTAAAACAGATAGTTACAAAATTACAAGCACAATTT-----------
-------------GGG---AATAAAACAATAGTCTTTAAGCAATCCTCAGGAGGGGACCCAGAAATTGTA
ATGCACAGTTTTAATTGTGGAGGGGAATTTTTCTACTGTAATTCAACACAGCTTTTTAATAGTACT---T
GG---------AATAATACTATAGGG------CCAAATAACACT--------------------------
-------AAT------GGAACTATCACACTCCCATGCAGAATAAAACAAATTATAAACAGGTGGCAGGAA
GTAGGAAAAGCAATGTATGCCCCTCCCATCAGAGGACAAATTAGATGCTCATCAAATATTACAGGACTGC
TATTAACAAGAGATGGTGGT------AAAGAG------------ATCAGTAACACCACCGAGATCTTCAG
ACCTGGAGGTGGAGATATGAGGGACAATTGGAGAAGTGAATTATATAAATATAAAGTAGTAAAAATTGAG
CCATTAGGAGTAGCACCCACCAAGGCAAAGAGAAGAGTGGTGCAGAGAGAAAAAAGA---GCAGTGACGC
TAGGAGCTATGTTCCTTGGGTTCTTGGGAGCAGCAGGAAGCACTATGGGCGCACGGTCACTGACGCTGAC
GGTACAGGCCAGACAATTATTGTCTGGTATAGTGCAACAGCAGAACAATTTGCTGAGAGCTATTGAGGCG
CAACAGCATCTGTTGCAACTCACAGTCTGGGGCATCAAGCAGCTCCAGGCAAGAGTCCTGGCTGTGGAAA
GATACCTAAAGGATCAACAGCTCCTAGGGATTTGGGGTTGCTCTGGAAAACTCATTTGCACCACTGCTGT
GCCTTGGAATGCTAGTTGGAGT---AATAAATCTCTGGATCAGATTTGGAATAACATGACCTGGATGGAG
TGGGAGAGAGAAATTGACAATTACACAAACTTAATATACACCTTAATTGAAGAATCGCAGAACCAACAAG
AAAAGAATGAACAAGAATTATTAGAATTGGATAAGTGGGCAAGTTTGTGGAATTGGTTTGACATATCAAA
ATGGCTGTGGTATATAAAAATATTCATAATGATAGTAGGAGGTTTAGTAGGTTTAAGGATAGTTTTTACT
GTGCTTTCTATAGTGAATAGAGTTAGGCAGGGATACTCACCATTATCATTTCAGACCCGCTTCCCAGCCC
CAAGGGGACCCGACAGGCCCGAAGGAATCGAAGAAGAAGGTGGAGAGAGAGACAGAGACAGATCCAGTCC
ATTAGTGCATGGATTATTAGCACTCATCTGGGACGATCTACGGAGCCTGTGCCTCTTCAGCTACCACCGC
TTGAGAGACTTAATCTTGATTGCAGCGAGGATTGTGGAACTTCTGGGACGCAGGGGGTGGGAAGCCCTCA
AGTATTGGGGGAATCTCCTGCAGTATTGGATTCAGGAACTAAAGAATAGTGCTGTTAGTTTGTTTGATGC
CATAGCTATAGCAGTAGCTGAGGGGACAGATAGGATTATAGAAGTAGCACAAAGAATTGGTAGAGCTTTT
CTCCACATACCTAGAAGAATAAGACAGGGCTTTGAAAGGGCTTTGCTA
>EU123924 
ATGAGAGTGAAGGGGATCAGGAAGAAT---TATCAGCAC---TTGTGGAGAGGGGGCACC----------
-----------TTGCTCCTTGGGATGTTGATGATCTGTAGTGCTGTAGAA---AAA---TTGTGGGTCAC
AGTCTATTATGGGGTACCTGTGTGGAAAGAAGCAACCACCACTCTATTTTGTGCATCAGATGCTAAAGCC
TATGACACAGAGGTACATAATGTCTGGGCCACACATGCCTGTGTACCCACAGACCCTAACCCACAAGAAA
TAGTATTGGAAAATGTGACAGAAAATTTTAACATGTGGAAAAATAACATGGTAGAACAGATGCATGAGGA
TATAATCAGTTTATGGGATCAAAGTCTAAAGCCATGTGTAAAGTTAACCCCACTCTGTGTTACTCTACAT
TGCACTAATTTGAAGAATGCT---------------------------------ACT-------------
-----AATACCAAGAGTAGTAATTGGAAAGAGATGGACAGA---GGAGAAATAAAAAATTGCTCTTTCAA
GGTCACCACAAGCATAAGAAATAAGATGCAGAAAGAATATGCACTTTTTTATAAACTTGATGTAGTACCA
ATA---------GATAAT---------GATAAT---ACAAGC---------------------TATAAAT
TGATAAATTGTAACACCTCAGTCATTACACAGGCCTGTCCAAAGGTATCCTTTGAACCAATTCCCATACA
TTATTGTGCCCCGGCTGGTTTTGCGATTCTAAAGTGTAATGATAAGAAGTTCAATGGATCAGGACCATGT
ACAAATGTCAGCACAGTACAATGTACACATGGAATTAGGCCAGTAGTGTCAACTCAATTGCTGTTAAATG
GCAGTCTAGCAGAAGAAGGGGTAGTAATTAGATCTGAAAATTTCACAGACAATGCTAAAACTATAATAGT
ACAGCTGAAGGAATCTGTAGAAATTAATTGTACAAGACCTAACAATAATACAAGAAAAAGTATAACTATA
GGACCGGGGAGAGCATTTTATGCAACAGGAGACATAATAGGAGATATAAGACAAGCACATTGTAACATTA
GTGGAGAAAAATGGAATAACACTTTAAAACAGATAGTTACAAAATTACAAGCACAATTT-----------
-------------GGG---AATAAAACAATAGTCTTTAAGCAATCCTCAGGAGGGGACCCAGAAATTGTA
ATGCACAGTTTTAATTGTGGAGGGGAATTTTTCTACTGTAATTCAACACAGCTTTTTAATAGTACT---T
GG---------AATAATACTATAGGG------CCAAATAACACT--------------------------
-------AAT------GGAACTATCACACTCCCATGCAGAATAAAACAAATTATAAACAGGTGGCAGGAA
GTAGGAAAAGCAATGTATGCCCCTCCCATCAGAGGACAAATTAGATGCTCATCAAATATTACAGGACTGC
TATTAACAAGAGATGGTGGT------AAAGAG------------ATCAGTAACACCACCGAGATCTTCAG
ACCTGGAGGTGGAGATATGAGGGACAATTGGAGAAGTGAATTATATAAATATAAAGTAGTAAAAATTGAG
CCATTAGGAGTAGCACCCACCAAGGCAAAGAGAAGAGTGGTGCAGAGAGAAAAAAGA---GCAGTGACGC
TAGGAGCTATGTTCCTTGGGTTCTTGGGAGCAGCAGGAAGCACTATGGGCGCAGCGTCACTGACGCTGAC
GGTACAGGCCAGACAATTATTGTCTGGTATAGTGCAACAGCAGAACAATTTGCTGAGAGCTATTGAGGCG
CAACAGCATCTGTTGCAACTCACAGTCTGGGGCATCAAGCAGCTCCAGGCAAGAGTCCTGGCTGTGGAAA
GATACCTAAAGGATCAACAGCTCCTAGGGATTTGGGGTTGCTCTGGAAAACTCATTTGCACCACTGCTGT
GCCTTGGAATGCTAGTTGGAGT---AATAAATCTCTGGATCAGATTTGGAATAACATGACCTGGATGGAG
TGGGAGAGAGAAATTGACAATTACACAAACTTAATATACACCTTAATTGAAGAATCGCAGAACCAACAAG
AAAAGAATGAACAAGAATTATTAGAATTGGATAAGTGGGCAAGTTTGTGGAATTGGTTTGACATATCAAA
ATGGCTGTGGTATATAAAAATATTCATAATGATAGTAGGAGGTTTAGTAGGTTTAAGGATAGTTTTTACT
GTGCTTTCTATAGTGAATAGAGTTAGGCAGGGATACTCACCATTATCATTTCAGACCCGCTTCCCAGCCC
CAAGGGGACCCGACAGGCCCGAAGGAATCGAAGAAGAAGGTGGAGAGAGAGACAGAGACAGATCCAGTCC
ATTAGTGCATGGATTATTAGCACTCATCTGGGACGATCTACGGAGCCTGTGCCTCTTCAGCTACCACCGC
TTGAGAGACTTAATCTTGATTGCAGCGAGGATTGTGGAACTTCTGGGACGCAGGGGGTGGGAAGCCCTCA
AGTATTGGGGGAATCTCCTGCAGTATTGGATTCAGGAACTAAAGAATAGTGCTGTTAGTTTGTTTGATGC
CATAGCTATAGCAGTAGCTGAGGGGACAGATAGGATTATAGAAGTAGCACAAAGAATTGGTAGAGCTTTT
CTCCACATACCTAGAAGAATAAGACAGGGCTTTGAAAGGGCTTTGCTA
>EF367177 
ATGAGAGTGAAGGGGATCAGGAAGAAT---TATCAGCAC---TTGTGGAGAGGGGGCACC----------
-----------TTGCTCCTTGGGATGTTGATGATCTGTAGTGCTGTAGAA---AAA---TTGTGGGTCAC
AGTCTATTATGGGGTACCTGTGTGGAAAGAAGCAACCACCACTCTATTTTGTGCATCAGATGCTAAAGCC
TATGACACAGAGGTACATAATGTCTGGGCCACACATGCCTGTGTACCCACAGACCCTAACCCACAAGAAA
TAGTATTGGAAAATGTGACAGAAAATTTTAACATGTGGAAAAATAACATGGTAGAACAGATGCATGAGGA
TATAATCAGTTTATGGGATCAAAGTCTAAAGCCATGTGTAAAGTTAACCCCACTCTGTGTTACTCTACAT
TGCACTAATTTGAAGAATGCT---------------------------------ACT-------------
-----AATACCAAGAGTAGTARTTGGAAAGAGATGGACAGA---GGAGAAATAAAAAATTGCTCTTTCAA
GGTCACCACAAGCATAAGAAATAAGATGCAGAAAGAATATGCACTTTTTTATAAACTTGATGTAGTACCA
ATA---------GATAAT---------SATAAT---ACAAGC---------------------TATAAAT
TGATAAATTGTAACACCTCAGTCATTACACAGGCCTGTCCAAAGGTATCCTTTGAACCAATTCCCATACA
TTATTGTGCCCCGGCTGGTTTTGCGATTCTAAAGTGTAATGATAAGAAGTTCAATGGATCAGGACCATGT
ACAAATGTCAGCACAGTACAATGTACACATGGAATTAGGCCAGTAGTGTCAACTCAATTGCTGTTAAATG
GCAGTCTAGCAGAAGAAGGGGTAGTAATTAGATCTGAAAATTTCACAGACAATGCTAAAACTATAATAGT
ACAGCTGAAGGAATCTGTAGAAATTAATTGTACAAGACCTAACAATAATACAAGAAAAAGTATAACTAGA
GGACCGGGGAGAGYATTTTATACAACAGGAGACATAATAGGAGATATAAGACAAGCACATTGTAACATTA
GTAGAGAAAAATGGAATAACACTTTAAAACAGATAGTTACAAAATTACAAGCACAATTT-----------
-------------GGG---AATAAAACAATAGTCTTTAAGCAATCCTCAGGAGGGGACCCAGAAATTGTA
ATGCACAGTTTTAATTGTGGAGGGGAATTTTTCTACTGTAATTCAACACAGCTTTTTAATAGTACT---T
GG---------AATAATACTATAGGG------CCAAATAACACT--------------------------
-------AAT------GGAACTATCACACTCCCATGCAGAATAAAACAAATTATAAACAGGTGGCAGGAA
GTAGGAAAAGCAATGTATGCCCCTCCCATCAGAGGACAAATTAGATGCTCATCAAATATTACAGGACTGC
TATTAACAAGAGATGGTGGT------AAAGAG------------ATCAGTAACACCACCGAGATCTTCAG
ACCTGGAGGTGGAGATATGAGGGACAATTGGAGAAGTGAATTATATAAATATAAAGTAGTAAAAATTGAG
CCATTAGGAGTAGCACCCACCAAGGCAAAGAGAAGAGTGGTGCAGAGAGAAAAAAGA---GCAGTGACGC
TAGGAGCTATGTTCCTTGGGTTCTTGGGAGCAGCAGGAAGCACTATGGGCGCAGCGTCACTGACGCTGAC
GGTACAGGCCAGACAATTATTGTCTGGTATAGTGCAACAGCAGAACAATTTGCTGAGAGCTATTGAGGCG
CAACAGCATCTGTTGCAACTCACAGTCTGGGGCATCAAGCAGCTCCAGGCAAGAGTCCTGGCTGTGGAAA
GATACCTAAAGGATCAACAGCTCCTAGGGATTTGGGGTTGCTCTGGAAAACTCATTTGCACCACTGCTGT
GCCTTGGAATGCTAGTTGGAGT---AATAAATCTCTGGATCAGATTTGGAATAACATGACCTGGATGGAG
TGGGAGAGAGAAATTGACAATTACACAAGCTTAATATACACCTTAATTGAAGAATCGCAGAACCAACAAG
AAAAGAATGAACAAGAATTATTAGAATTGGATAAGTGGGCAAGTTTGTGGAATTGGTTTGACATATCAAA
ATGGCTGTGGTATATAAAAATATTCATAATGATAGTAGGAGGTTTAGTAGGTTTAAGGATAGTTTTTGCT
GTGCTTTCTATAGTGAATAGAGTTAGGCAGGGATACTCACCATTATCATTTCAGACCCGCTTCCCAGCCC
CAAGGGGACCCGACAGGCCCGAAGGAATCGAAGAAGAAGGTGGAGAGAGAGACAGAGACAGATCCAGTCC
ATTAGTGCATGGATTATTAGCACTCATCTGGGACGATCTACGGAGCCTGTGCCTCTTCAGCTACCACCGC
TTGAGAGACTTAATCTTGATTGCAGCGAGGATTGTGGAACTTCWGGGACGCAGGGGGTGGGAAGCCCTCA
AGTATTGGGGGAATCTCCTGCAGTATTGGATTCAGGAACTAAAGAATAGTGCTGTTAGTTTGTTTGATGC
CATAGCTATAGCAGTAGCTGAGGGGACAGATAGGATTATAGAAGTAGCACAAAGAATTGGTAGAGCTTTT
CTCCACATACCTAGAAGAATAAGACAGGGCTTTGAAAGGGTTTTGCTA
>EF367173 
ATGAGAGTGAAGGGGATCAGGAAGAAT---TATCAGCAC---TTGTGGAGAGGGGGCACC----------
-----------TTGCTCCTTGGGATGTTGATGATCTGTAGTGCTGTAGAA---AAA---TTGTGGGTCAC
AGTCTATTATGGGGTACCTGTGTGGAAAGAAGCAACCACCACTCTATTTTGTGCATCAGATGCTAAAGCC
TATGACACAGAGGTACATAATGTCTGGGCCACACATGCCTGTGTACCCACAGACCCTAACCCACAAGAAA
TAGTATTGGAAAATGTGACAGAAAATTTTAACATGTGGAAAAATAACATGGTAGAACAGATGCATGAGGA
TATAATCAGTTTATGGGATCAAAGTCTAAAGCCATGTGTAAAGTTAACCCCACTCTGTGTTACTCTACAT
TGCACTAATTTG---------------------------------AAGAATGCTACT-------------
-----AATACCAAGAGTAGTAGTTGGAAARAGATGGACAGA---GGARAAATAAAAAATTGCTCTTTCAA
GGTCACCACAAGCAKAAGAAATAAGATGCAGAAAGAATATGCACTTTTTTATAAACWTGATGTAGTACCA
ATA---------GATAAT---------SATAAT---ACAAGC---------------------TATAAAT
TGATAAATTGTAACACCTCAGTCATTACACAGGCCTGTCCAAAGGTATCCTTTGAACCAATTCCCATACA
TTATTGTGCCCCGGCTGGTTTTGCGATTCTAAAGTGTAATGATAAGAAGTTCAATGGATCAGGACCATGT
ACAAATGTCAGCACAGTACAATGTACACATGGAATTAGGCCAGTAGTGTCAACTCAATTGCTGTTAAATG
GCAGTCTAGCAGAAGAAGGGGTAGTAATTAGATCTGAAAATTTCACAGACAATGCTAAAACTATAATAGT
ACAGCTGAAGGAATCTGTAGAAATTAATTGTACAAGACCTAACAATAATACAAGAAAAAGTATAACTAGA
GGACCGGGGAGAGTATTTTATACAACAGGAGACATAATAGGAGATATAAGACAAGCACATTGTAACATTA
GTAGAGAAAAATGGAATAACACTTTAAAACAGATAGTTACAAAATTACAAGCACAATTT-----------
-------------GGG---AATAAAACAATAGTCTTTAAGCAATCCTCAGGAGGGGACCCAGAAATTGTA
ATGCACAGTTTTAATTGTGGAGGGGAATTTTTCTACTGTAATTCAACACAGCTTTTTAATAGTACT---T
GG---------AATAATACTATAGGG------CCAAATAACACT--------------------------
-------AAT------GGAACTATCACACTCCCATGCAGAATAAAACAAATTATAAACAGGTGGCAGGAA
GTAGGAAAAGCAATGTATGCCCCTCCCATCAGAGGACAAATTAGATGCTCATCAAATATTACAGGACTGC
TATTAACAAGAGATGGTGGT------AAAGAG------------ATCAGTAACACCACCGAGATCTTCAG
ACCTGGAGGTGGAGATATGAGGGACAATTGGAGAAGTGAATTATATAAATATAAAGTAGTAAAAATTGAG
CCATTAGGAGTAGCACCCACCAAGGCAAAGAGAAGAGTGGTGCAGAGAGAAAAAAGA---GCAGTGACGC
TAGGAGCTATGTTCCTTGGGTTCTTGGGAGCAGCAGGAAGCACTATGGGCGCAGCGTCACTGACGCTGAC
GGTACAGGCCAGACAATTATTGTCTGGTATAGTGCAACAGCAGAACAATTTGCTGAGAGCTATTGAGGCG
CAACAGCATCTGTTGCAACTCACAGTCTGGGGCATCAAGCAGCTCCAGGCAAGAGTCCTGGCTGTGGAAA
GATACCTAAAGGATCAACAGCTCCTAGGGATTTGGGGTTGCTCTGGAAAACTCATTTGCACCACTGCTGT
GCCTTGGAATGCTAGTTGGAGT---AATAAATCTCTGGATCAGATTTGGAATAACATGACCTGGATGGAG
TGGGAGAGAGAAATTGACAATTACACAAGCTTAATATACACCTTAATTGAAGAATCGCAGAACCAACAAG
AAAAGAATGAACAAGAATTATTAGAATTGGATAAGTGGGCAAGTTTGTGGAATTGGTTTGACATATCAAA
ATGGCTGTGGTATATAAAAATATTCATAATGATAGTAGGAGGTTTAGTAGGTTTAAGGATAGTTTTTGCT
GTGCTTTCTATAGTGAATAGAGTTAGGCAGGGATACTCACCATTATCATTTCAGACCCGCTTCCCAGCCC
CAAGGGGACCCGACAGGCCCGAAGGAATCGAAGAAGAAGGTGGAGAGAGAGACAGAGACAGATCCAGTCC
ATTAGTGCATGGATTATTAGCACTCATCTGGGACGATCTACGGAGCCTGTGCCTCTYCAGCTACCACCGC
TTGAGAGACTTAATCTTGATTGCAGCGAGGATTGTGGAACTTCWGGGACGCAGGGGGTGGGAAGCCCTCA
AGTATTGGGGGAATCTCCTGCAGTATTGGATTCAGGAACTAAAGAATAGTGCTGTTAGTTTGTTTGATGC
CATAGCTATAGCAGTAGCTGAGGGGACAGATAGGATTATAGAAGTAGCACAAAGAATTGGTAGAGCTTTT
CTCCACATACCTAGAAGAATAAGACAGGGCTTTGAAAGGGTTTTGCTA
>HQ217517 
ATGAGAGTGAGGGGGATCAGGAGGAAT---TGTCAGCGC---TTGTGGAGATGGGGCATC----------
-----------ATGCTCCTTGGGATATTAATGATCTGTAGTGCTACAGAA---AAG---TTGTGGGTCAC
AGTTTATTATGGGGTACCTGTGTGGAAAGAAGCAACCACCACTCTATTTTGTGCATCAGATGCTAAAGGA
TATGATACAGAGGTGCATAATGTTTGGGCCACACATGCCTGTGTACCCACAGACCCCAACCCACAAGAAA
TAGCATTGGAAAATGTGACAGAAAATTTTAACATGTGGAAAAATAACATGGTAGAACAAATGCATGAGGA
TATAATCAGTTTATGGGATCAAAGCCTAAAGCCATGTGTAAAATTAACTCCACTCTGTGTCACTTTAAAT
TGCACTGATTTG---------------------------------GGAAATATTACT-------------
-----AATGCCACTAATAGTAGCAGGGCAAAGCTGGAGAAA---GGAGAAATGAAAAACTGCTCTTTCAA
TATCACCTCAACCATAAGAGATAAGATACAGAAAGAATATGCACTTTTTTATAAACTTGATATAGTACCA
ATA---------GATAAG---------GATAAT---GCCAGC---------------------TATAGGT
TAATAAGTTGTAACACCTCAGTCATTACACAGGCCTGTCCAAAGGTAACCTTTGAGCCAATTCCCATACA
TTATTGTGCCCCGGCTGGTTTTGCGATTCTAAAATGTAAAGACAAGAAATTCAATGGAACAGGACCATGT
ACAAAGGTCAGTACAGTACAATGTACACATGGAATTAGGCCAGTGGTATCAACTCAACTGCTGTTAAATG
GCAGTCTAGCAGAAGAAGAGGTAGTAATTAGGTCAGAAAATTTCACAAACAATGCTAAAACCATACTAGT
ACAGCTGAAAGAAGCTGTAGAAATTAATTGTACAAGACCCAACAACAATACAAGAAGAAGTATAACTATA
GGACCAGGGAAAGCTTTTTATACAACA---GACATAATAGGAGATATAAGACAAGCACATTGTAACATTA
GTAGAACAAAATGGAATAACACTTTACAACAGATAGTTGAAAAATTGAAAGAACAATTT-----------
-------------AGG---AATAAAACAATAAGCTTTAAGCAATCCTCAGGGGGGGACCTAGAAATTGTA
ACGCACAGTTTTAATTGTGGAGGGGAATTTTTCTACTGTAATACAACACAACTGTTTAATAGTACT---T
GG---------GGGTCAAATAACACTGAAGGGCCAAATAACACT--------------------------
----------------GACACAATCACACTCCCATGTAGGATAAAACAACTTATAAACATGTGGCAGGAA
GTAGGAAAAGCAATGTATGCCCCTCCCATCAGAGGACAAATTAGATGTTCATCAAATATTACAGGACTGT
TATTAACAAGAGATGGGGGGAACAGGAACGAG---------ACTAACGGGAACGGGACTGAGATCTTCAG
GCCTGGAGGAGGAGATATGAGGGACAATTGGAGAAGTGAATTATACAAATATAAAGTAGTAAAAATTGAA
CCATTAGGAGTAGCACCCACTAAGGCAAAAAGAAGAGTGGTGCAAAGAGAAAAAAGA---GCAGTGGGAT
TAGGAGCTGTGTTCCTTGGGTTCTTGGGAGCAGCAGGAAGCACTATGGGCGCAGCGTCAATGACGTTGAC
GGTACAGGCCAGACTGTTATTGTCTGGTATAGTGCAACAGCAGAACAATCTGCTGAGGGCTATTGAGGCG
CAACAACATCTGTTGCAACTCACAGTCTGGGGCATCAAGCAGCTCCAGGCAAGAGTCCTGGCTGTGGAAA
GATACCTAAAGGATCAACAGCTCCTGGGGATTTGGGGTTGCTCTGGAAAACTCATTTGCACCACCGCTGT
GCCTTGGAATACTAGTTGGAGT---AAGAAACCTCTGAAAGACATTTGGGATAACATGACCTGGATGGAG
TGGGAGAGAGAAATTAGCAATTACACAAGCTTAATATACAACTTAATTGAAGAATCGCAGAACCAACAAG
AAAAGAATGAACAAGAATTATTAGAATTAGATAAATGGGCAAGTTTGTGGAATTGGTTTGACATAACAAA
CTGGCTGTGGTATATAAAAATATTCATAATGATAGTAGGAGGCTTGGTAGGTTTAAGAATAGTTTTTACT
GTACTTTCTATAGTGAATAGAGTTAGGCAGGGATACTCACCATTGTCGTTTCAGACCCACCTCCCAGCCC
CGAGGGGACCCGACAGGCCCGAAGGAATCGAAGAAGAAGGTGGAGAGAGAGACAGAGACACATCCGGTCG
ATTAGTGAATGGATTCTTAGCGATTTTCTGGGTCGACCTGCGGAGCCTGTGCCTCTTCATCTACCACCGC
TTGAGAGACTTACTCTTGATTGTAACGAGGATTGTGGAACTTCTGGGACGCAGGGGGTGGGAGGCCCTCA
AATATTGGTGGAATCTCCTACAGTATTGGATTCAGGAGCTAAAGAATAGTGCTATTAGCTTGCTCAATGC
CGCAGCCATAGCAATAGCTGAGGGAACAGATAGGGTTATAGAAGTATTGCAAAGAATTTTTAGAGCTATT
CTCCACATACCTACAAGAATAAGACAAGGCTTGGAAAGACTTTTGCTA
>HQ217522 
ATGAGAGTGAAGGGGATCAGGAGGAAT---TGTCAGCGC---TTGTGGAGATGGGGCATC----------
-----------ATGCTCCTTGGGATATTAATGATCTGTAGTGCTACAGAA---AAG---TTGTGGGTCAC
AGTTTATTATGGGGTACCTGTGTGGAAAGAAGCAACCACCACTCTATTTTGTGCATCAGATGCTAAAGGA
TATGATACAGAGGTGCATAATGTTTGGGCCACACATGCCTGTGTACCCACAGACCCCAATCCACAAGAAA
TAGCATTGGAAAATGTGACAGAAAATTTTAACATGTGGAAAAATAACATGGTAGAACAAATGCATGAGGA
TATAATCAGTTTATGGGATCAAAGCCTAAAGCCATGTGTAAAATTAACTCCACTTTGTGTCACTTTAAAT
TGCACTGATTTG---------------------------------AGTAATGCTAAT-------------
-----AGTACCACTAATAGTAGCGGGGAAACGCTGGAGAAA---GGAGAAATGAAAAACTGCTCTTTCAA
TATCACCTCAAACATAAGAGATAAGATAAAGAAAGAATATGCACTTTTTTATAAACTTGATATAGTACCA
ATA------------------------GATAAT---ACCAGT---------------------TATAGGT
TGATAAGTTGTAACACCTCAGTTATTACACAGGCCTGTCCAAAGGTAACCTTTGAGCCAATTCCCATACA
TTATTGTGCCCCGGCTGGTTTTGCGATTCTAAAGTGTAGAGACAAGAAATTCAATGGAACAGGACCATGT
ACAAATGTCAGCACAGTACAATGTACACATGGAATTAGGCCAGTAGTATCAACTCAACTGCTGTTAAATG
GCAGTCTAGCAGAAGAAGAGGTAGTAATTAGGTCAGAAAATTTCACAAACAATGCTAAAACCATACTAGT
ACAGCTGAAAGAAGCTGTAGAAATTAATTGTACAAGACCCAACAACAATACAAGAAGAAGTATAACTATA
GGACCAGGGAAAGCTTTTTATACAACA---GACATAATAGGAGATATAAGACAAGCACATTGTAACATTA
GTAGAACAAAATGGAATAACACTTTACAACAGATAGTTAAAAAATTGAAAGAACAATTC-----------
-------------AGG---AATAAAACAATAATCTTTAAGCAATCCTCAGGGGGGGACCTAGAAATTGTA
ACACACAGTTTTAATTGTGGAGGGGAATTTTTCTACTGTAATTCAACACAACTGTTTAATAGTACT---T
GG---------AATACTACTGAAGAG------TCAGATAACATT---------------------GAAGG
A------AAT------GACACAATCACACTCCCATGTAAGATAAGACAAGTTATAAACATGTGGCAGGAA
GTAGGGAAAGCAATGTATGCCCCTCCCATCAGAGGACAAATTAGATGTTCATCAAATATTACAGGACTGT
TATTAACAAGAGATGGGGGGAACAGGAACGAG---------ACTAACGGGAACGGGACTGAGATCTTCAG
GCCTGGAGGAGGAGATATGAGGGACAATTGGAGAAGTGAATTATACAAATATAAAGTAGTAAAAATTGAA
CCATTAGGAGTAGCACCCACTAAGGCAAAAAGAAGAGTGGTGCAAAGAGAAAAAAGA---GCAGTGGGAT
TAGGAGCTATGTTCCTTGGGTTCTTGGGAGCAGCAGGAAGCACTATGGGCGCAGCGTCAATGACGTTGAC
GGTACAGGCCAGACTGTTATTGTCTGGTATAGTGCAACAGCAGAACAATCTGCTGAGGGCTATTGAGGCG
CAACAACATCTGTTGCAACTCACAGTCTGGGGCATCAAGCAGCTCCAGGCAAGAGTCCTGGCTGTGGAAA
GATACCTAAAGGATCAACAGCTCCTGGGGATTTGGGGTTGCTCTGGAAAACTCATTTGCACCACCGCTGT
GCCTTGGAATACTAGTTGGAGT---AAGAAACCTCTGAAAGACATTTGGGATAACATGACCTGGATGGAG
TGGGAGAGAGAAATTAGCAATTACACAAGCTTAATATACACCTTAATTGAAGAATCGCAAAACCAACAAG
AAAAGAATGAACAAGAATTATTGGAATTAGATAAATGGGCAAGTTTGTGGAATTGGTTTGACATAACAAA
CTGGCTGTGGTATATAAAAATATTCATAATGATAGTAGGAGGCTTGGTAGGTTTAAGAATAGTTTTTACT
GTACTTTCTATAGTGAATAGAGTTAGGCAGGGATACTCACCATTGTCGTTTCAGACCCACCTCCCAGCCC
CGAGGGGACCCGACAGGCCCGAAGGAATCGAAGAAGAAGGTGGAGAGAGAGACAGAGACACATCCGGTCA
ATTAGTGAATGGATTCTTAGCGATTTTCTGGGTCGACCTGCGGAGCCTGTGCCTCTTCATCTACCACCGC
TTGAGAGACTTACTCTTGATTGTAACGAGGATTGTGGAACTTCTGGGACGCAGGGGGTGGGAGGCCCTCA
AATATTGGTGGAATCTCCTACAGTATTGGATTCAGGAGCTAAAGAATAGTGCTATTAGCTTGCTCAATGC
CGCAGCCATAGCAGTAGCTGAGGGAACAGATAGGGTTATAGAAGTATTGCAAAGAATTTTTAGAGCTATT
CTCCACATACCTACAAGAATAAGACAAGGCTTGGAAAGACTTTTGCTA
>HQ217526 
ATGAGAGTGAGGGGGATCAGGAGGAAT---TGTCAGCGC---TTGTGGAGATGGGGCATC----------
-----------ATGCTCCTTGGGATATTAATGATCTGTAGTGCTACAGAA---AAG---TTGTGGGTCAC
AGTTTATTATGGGGTACCTGTGTGGAAAGAAGCAACCACCACTCTATTTTGTGCATCAGATGCTAAAGGA
TATGAAACAGAGGTGCATAATGTTTGGGCCACACATGCCTGTGTACCCACAGACCCCAACCCACAAGAAA
TAGCATTGGAAAATGTGACAGAAAATTTTAACATGTGGAAAAATGACATGGTAGAACAAATGCATGAGGA
TATAATCAGTTTATGGGATCAAAGCCTAAAGCCATGTGTAAAATTAACTCCACTCTGTGTCACTTTAAAT
TGCACTGATTTG---------------------------------AGTAATGCTAAT-------------
-----AGTACCACTAATAGTAGCGGGAAAACGCTGGAGAAA---GGAGAAATGAAAAACTGCTCTTTCAA
TATCACCTCAAGCATAAGAGATAAGATGCAGAAAGAATATGCACTTTTTTATAAACTTGATATAGTACCA
ATA---------GATAAG---------GATAAT---GCCAGC---------------------TATAGGT
TAATAAGTTGTAACACCTCAGTCATTACACAGGCCTGTCCAAAGGTAACCTTTGAGCCAATTCCCATACA
TTATTGTGCCCCGGCTGGTTTTGCGATTCTAAAATGTAAAGACAAGAAATTCAATGGAACAGGACCATGT
ACAAATGTCAGCACAGTACAATGTACACATGGAATTAGGCCAGTGGTATCAACTCAACTGCTGTTAAATG
GCAGTCTAGCAGAAGAAGAGGTAGTAATTAGGTCAGAGAATTTCACAAACAATGCTAAAATCATACTAGT
ACAGCTGAAAGAAGCTGTAGAGATTAATTGTACAAGACCCAACAACAATACAAGAAGAAGTATAACTATA
GGACCAGGGAAAGCTTTTTATACAACA---GACATAATAGGAGATATAAGACAAGCACATTGTAACATTA
GTAGAACAAAATGGAATAACACTTTACAACAGATAGTTAAAAAATTGAAAGAACAATTT-----------
-------------AGG---AATAAAACAATAACCTTTAAGCAATCCTCAGGGGGGGACCTAGAAATTGTA
ACGCACAGTTTTAATTGTGGAGGGGAATTTTTCTACTGTAATACAACACAACTGTTTAATAGTACT---T
GG---------GAGTCAAATAACACTGAAGGGCCAAATAACACT--------------------------
----------------GACACAATCACACTCCCATGTAGATTAAGACAAATTATAAACATGTGGCAGGAA
GTAGGAAAAGCAATGTATGCCCCTCCCATCAGAGGACAAATTAGATGTTCATCAAATATTACAGGACTGT
TATTAACAAGAGATGGGGGGAACAGGAACGAG---------ACTAACGGGAACGGGACTGAGATCTTCAG
GCCTGGAGGAGGAGATATGAGGGACAATTGGAGAAGTGAATTATACAAATATAAAGTAGTACAAATTGAA
CCATTAGGAGTAGCACCCACTAAGGCAAAAAGAAGAGTGGTGCAGAGAGAAAAGAGA---GCAGTGGGAC
TAGGAGCTGTGTTCCTTGGGTTCTTGGGAGCAGCAGGAAGCACTATGGGCGCAGCGTCAATGACGTTGAC
GGTACAGGCCAGACTATTATTGTCTGGTATAGTGCAACAGCAGAACAATCTGCTGAGGGCTATTGAGGCG
CAACAACATCTGTTGCAACTCACAGTCTGGGGCATCAAGCAGCTCCAGGCAAGAGTCCTGGCTGTGGAAA
GATACCTAAAGGATCAACAGCTCCTGGGGATTTGGGGTTGCTCTGGAAAACTCATTTGCACCACCGCTGT
GCCTTGGAATACTAGTTGGAGT---AAAAAACCTCTGAAAGACATTTGGGATAACATGACCTGGATGGAG
TGGGAGAGAGAAATTAGCAATTACACAAGCTTAATATACACCTTAATTGAAGAATCGCAAAACCAACAAG
AAAAGAATGAACAAGAATTATTGGAATTAGATAAATGGGCAAGTTTGTGGAATTGGTTTGACATAACAAA
CTGGCTGTGGTATATAAAAATATTCATAATGATAGTAGGAGGCTTGATAGGCTTAAGAATAATTTTTACT
GTACTTTCTATAGTGAATAGAGTTAGGCAGGGATACTCACCATTGTCGTTTCAGACCCACCTCCCAGCCC
CGAGGGGACCCGACAGGCCCGAAGGAATCGAAGAAGAAGGTGGAGAGAGAGACAGAGACACATCCGGTCA
ATTAGTGAATGGATTCTTAGCGATTTTCTGGGTCGACCTGCGGAGCCTGTGCCTCTTCATCTACCACCGC
TTGAGAGACTTACTCTTGATTGTAACGAGGATTGTGGAACTTCTGGGACGCAGGGGGTGGGAGGCCCTCA
AATATTGGTGGAATCTCCTACAGTATTGGATTCAGGAGCTAAAGAATAGTGCTATTAGCTTGCTCAATGC
CGCAGCCATAGCAGTAGCTGAGGGAACAGATAGGGTTATAGAAGTATTGCAAAGAATTTTTAGAGCTATT
CTCCACATACCTACAAGAATAAGACAAGGCTTGGAAAGACTTTTGCTA
>HQ217523 
ATGAGAGTGAAGGGGATCAGGAGGAAT---TGTCAGCGC---TTGTGGAGATGGGGCATC----------
-----------ATGCTCCTTGGGATATTAATGATCTGTAGTGCTACAGAA---AAG---TGGTGGGTCAC
AGTTTATTATGGGGTACCTGTGTGGAAAGAAGCAACCACCACTCTATTTTGTGCATCAGATGCTAAAGGA
TATGAAACAGAGGTGCATAATGTTTGGGCCACACATGCCTGTGTACCCACAGACCCCAACCCACAAGAAA
TAGCATTGGAAAATGTGACAGAAAGTTTTAACATGTGGAAAAATAACATGGTAGAACAAATGCAGGAGGA
TATAATCAGTTTATGGGATCAAAGCCTAAAGCCATGTGTAAAATTAACTCCACTCTGTGTCACTTTAAAT
TGCACTGATTTG---------------------------------GGAAATGTTACT-------------
-----AATGCCACTAATAGTAGCAGGGGAAAGCTGGAGGAA---GGAGAAATGAAAAACTGCTCTTTCAA
TATCACCTCAAACATAAGAGATAAGATGCAGAAAGAACATGCGCTTTTTTATAAACTTGATATAGTACCA
ATA------------------------GATAAT---ACCAGC---------------------TATAGAT
TGATAAGTTGTAACACCTCAGTCATTACACAGGCCTGTCCAAAGGTAACCTTTGAGCCAATTCCCATACA
TTATTGTGCCCCGGCTGGTTTTGCGATTCTAAAATGTAGAGACAAGAAATTCAATGGAACAGGACCATGT
ACAAATGTCAGCACAGTACAATGTACACATGGAATTAGGCCAGTAGTATCAACTCAACTGCTGTTAAATG
GCAGTCTAGCAGAAGAAGAGGTAGTAATTAGGTCAGAAAATTTCACAAACAATGCTAAAACCATACTAGT
ACAGCTGAAAGAAGCTGTAGAAATCAATTGTACAAGACCCAACAACAATACAAGAAGAAGTATAACTATA
GGACCAGGGAAAGCTTTTTATACAACA---GACATAATAGGAGATATAAGACAAGCACATTGTAACATTA
GTAGAACAAAATGGAATAACACTTTACAACAGATAGTTAAAAAATTGAAAGAACAATTT-----------
-------------AGG---AATAAAACAATAAGCTTTAAGCAATCCTCAGGGGGGGACCTAGAAATTGTA
ACGCACAGTTTTAATTGTGGAGGGGAATTTTTCTACTGTAATACAACACAACTGTTTAATAGTACT---T
GG---------GGGTCAAATAACACTGAAGGGCCAAATAACACT--------------------------
----------------GACACAATCACACTCCCATGTAGGATAAGACAATTTATAAACATGTGGCAGGAA
GTAGGAAAAGCAATGTATGCCCCTCCCATCAGAGGACAAATTAGATGTTCATCAAATATTACAGGACTGT
TATTAACAAGAGATGGGGGGAACAGGAACGAG---------ACTAACGGGAACGGGACTGAGATCTTCAG
GCCTGGAGGAGGAGATATGAGGGACAATTGGAGAAGTGAATTATACAAATATAAAGTAGTAAAAATTGAA
CCATTAGGAGTAGCACCCACTAAGGCAAAAAGAAGAGTGGTGCAGAGAGAAAAAAGA---GCAGTGGGAC
TAGGAGCTATGTTCCTTGGGTTCTTGGGAGCAGCAGGAAGCACTATGGGCGCAGCGTCAATGACGTTGAC
GGTACAGGCCAGACTGTTATTGTCTGGTATAGTGCAACAGCAGAACAATCTGCTGAGGGCTATTGAGGCG
CAACAACATCTGTTGCAACTCACAGTCTGGGGCATCAAGCAGCTCCAGGCAAGAGTCCTGGCTGTGGAAA
GATACCTAAAGGATCAACAGCTCCTGGGGATTTGGGGTTGCTCTGGAAAACTCATTTGCACCACCGCTGT
GCCTTGGAATACTAGTTGGAGT---AATAAATCTCTGGAAGACATTTGGGATAACATGACCTGGATGGAG
TGGGAGAGAGAAATTAGCAATTACACAAGCTTAATATACACCTTAATTGAAGAATCGCAGAACCAACAAG
AAAAGAATGAACAAGAATTATTGGAATTAGATAAATGGGCAAGTTTGTGGAATTGGTTTACCATAACAAA
CTGGCTGTGGTATATAAAAATATTCATAATGATAGTAGGAGGCTTGGTAGGCTTAAGAATAGTTTTTACT
GTACTTTCTATAGTAAATAGAGTTAGGCAGGGATACTCACCATTATCGTTTCAGACCCACCTCCCAGCCC
CGAGGGGACCCGACAGGCCCGAAGGAATCGAAGAAGAAGGTGGAGAGAGAGACAGAGACACATCCGGTCG
ATTAGTGAATGGATTCTTAGCGATTTTCTGGGTCGACCTGCGGAGCCTGTGCCTCTTCATCTACCACCGC
TTGAGAGACTTACTCTTGATTGTAACGAGGATTGTGGAACTTCTGGGACGCAGGGGGTGGGAGGCCCTCA
AATATTGGTGGAATCTCCTACAGTATTGGATTCAGGAGCTAAAGAATAGTGCTATTAGCTTGTTCAATGC
CGCAGCCATAGTAGTAGCTGAGGGAACAGATAGGGTTATAGAAGTAGCGCAAAGAATTTTTAGAGCTATT
CTCCACATACCTACAAGAATAAGACAAGGCTTGGAAAGACTTTTGCTA
>HQ217525 
ATGAGAGTGAAGGGGATCAGGAGGAAT---TGTCAGCGC---TTGTGGAGATGGGGCATC----------
-----------ATGCTCCTTGGGATATTAATGATCTGTAGTGCTACAGAA---AAG---TGGTGGGTCAC
AGTTTATTATGGGGTACCTGTGTGGAAAGAAGCAACCACCACTCTATTTTGTGCATCAGATGCTAAAGGA
TATGAAACAGAGGTGCATAATGTTTGGGCCACACATGCCTGTGTACCCACAGACCCCAACCCACAAGAAA
TAGCATTGGAAAATGTGACAGAAAATTTTAACATGTGGAAAAATAACATGGTAGAACAAATGCATGAGGA
TATAATCAGTTTATGGGATCAAAGCCTAAAGCCATGTGTAAAATTAACTCCACTCTGTGTCACTTTAAAT
TGCACTGATTTG---------------------------------AGTAACGCTAAC-------------
-----AATACCACTAATAGTAGCGGGAAAACGCTGGAGAAA---GGAGAAATGAAAAACTGCTCTTTCAA
TATCACCTCAAGCATAAGAGATAAGATGCAGAAAGAACATGCACTTTTTTATAAACTTGATATAGTACCA
ATA---------GATAAG---------GATAAT---GCCAGC---------------------TATAGGT
TAATAAGTTGTAACACCTCAGTCATTACACAGGCCTGTCCAAAGGTAACCTTTGAGCCAATTCCCATACA
TTATTGTGCCCCGGCTGGTTTTGCAATTCTAAAGTGTAAAGACAAGAAATTCAATGGAACAGGACCATGT
ACAAATGTCAGCACAGTACAATGTACACATGGAATTAGGCCAGTAGTATCAACTCAACTGCTGTTAAATG
GCAGTCTAGCAGAAGAAGAGGTAGTAATTAGGTCAGAAAATTTCACAAACAATGCTAAAACCATACTAGT
ACAGCTGAAAGAAGCTGTAGAAATTAATTGTACAAGACCCAACAACAATACAAGAAGAAGTATAACTATA
GGACCAGGGAAAGCGTTTTATACAACA---GACATAATAGGAGATATAAGACAAGCACATTGTAACATTA
GTAGGACAAAATGGAATAACACTTTACAACAGATAGTTAAAAAATTGAAAGAACAATTT-----------
-------------AGG---AATAAAACAATAAGCTTTAAGCAATCCTCAGGGGGGGACCTAGAAATTGTA
ACGCACAGTTTTAATTGTGGAGGGGAATTTTTCTACTGTAATACAACACAACTGTTTAATAGTACT---T
GG---------GGGTCAAATAACACT------GAAGGGCCAAAT---AAC--------------------
-------ACT------GACACAATCACACTCCCATGTAGACTAAGACAAATTATAAACATGTGGCAGGAA
GTAGGAAAAGCAATGTATGCCCCTCCCATCAGAGGACAAATTAGATGTTCATCAAATATTACAGGACTGT
TATTAACAAGAGATGGGGGGAACAGGAACGAG---------ACTAACGGGAACGGGACTGAGATCTTCAG
GCCTGGAGGAGGAGATATGAGGGACAATTGGAGAAGTGAATTATACAAATATAAAGTAGTAAAAATTGAA
CCATTAGGAGTAGCACCCACTAAGGCAAAAAGAAGAGTGGTGCAAAGAGAAAAAAGA---GCAGTGGGAT
TAGGAGCTATGTTCCTTGGGTTCTTGGGAGCAGCAGGAAGCACTATGGGCGCAGCGTCAATGACGTTGAC
GGTACAGGCCAGACTGTTATTGTCTGGTATAGTGCAACAGCAGAACAATCTGCTGAGGGCTATTGAGGCG
CAACAACATCTGTTGCAACTCACAGTCTGGGGCATCAAGCAGCTCCAGGCAAGAGTCCTGGCTGTGGAAA
GATACCTAAAGGATCAACAGCTCCTGGGGATTTGGGGTTGCTCTGGAAAACTCATTTGCACCACCGCTGT
GCCTTGGAATACTAGCTGGAGT---AATAAATCTCTGGAAGACATTTGGGATAACATGACCTGGATGGAG
TGGGAGAGAGAAATTAGCAATTACACAAGCTTAATATACACCTTAATTGAAGAATCGCAGAATCAACAAG
AAAAGAATGAACAAGAATTATTGGAATTAGATAAATGGGCAAGTTTGTGGAATTGGTTTACCATAACAAA
CTGGCTGTGGTATATAAAAATATTCATAATGATAGTAGGAGGCTTGGTAGGTTTAAGAATAGTTTTTACT
GTACTTTCTATAGTAAATAGAGTTAGGCAGGGATACTCACCATTGTCGTTTCAGACCCACCTCCCAGCCC
CGAGGGGACCCGACAGGCCCGAAGGAATCGAAGAAGAAGGTGGAGAGAGAGACAGAGACACATCCGGTCG
ATTAGTGAATGGATTCTTAGCGATTTTCTGGGTCGACCTGCGGAGCCTGTGCCTCTTCATTTACCACCGC
TTGAGAGACTTACTCTTGATTGTAACGAGGATTGTGGAACTTCTGGGACGCAGGGGGTGGGAGGCCCTCA
AATACTGGTGGAATCTCCTACAGTATTGGATTCAGGAGCTAAAGAATAGTGCTATTAGCTTGCTCAATGC
CGCAGCCATAGTAGTAGCTGAGGGAACAGATAGGGTTATAGAAGTAGCGCAAAGAATTTTTAGAGCTATT
CTCCACATACCTACAAGAATAAGACAAGGCTTGGAAAGACTTTTGCTA
>HQ217531 
ATGAGAGTGAGGGGGATCAGGAGGAAT---TGTCAGCGC---TTGTGGAGATGGGGCATC----------
-----------ATGCTCCTTGGGATATTAATGATCTGTAGTGCTACAGAA---AAG---TTGTGGGTCAC
AGTTTATTACGGGGTACCTGTGTGGAAAGAAGCAACCACCACTCTATTTTGTGCATCAGATGCTAAAGGA
TATGAAACAGAGGTACATAATGTTTGGGCCACACATGCCTGTGTACCCACAGACCCCAACCCACAAGAAA
TAGCATTGGAAAATGTGACAGAAAATTTTAACATGTGGAAAAATAACATGGTAGAGCAGATGCATGAGGA
TATAATCAGTTTATGGGATCAAAGCCTAAAGCCATGTGTAAAATTAACTCCACTCTGTGTCACTTTAAAT
TGCACTGATTTG---------------------------------AGTAATGCTAAT-------------
-----AATACCACTAATAGTAGCGGGAAAACGCTGGAGAAA---GGAGAAATGAAAAACTGCTCTTTCAA
TATCACCTCAAACATGAGAGATAAGATGCAGAAAGAACATGCACTTTTTTATAAACTTGATATAGTACCA
ATA---------GATAAG---------GATAAT---GCCAGC---------------------TATAGGT
TAATAAGTTGTAACACCTCAGTCATTACACAAGCCTGTCCAAAGGTAACCTTTGAGCCAATTCCCATACA
TTATTGTGCCCCGGCTGGTTTTGCGATTCTAAAGTGTAGAGACAAGAAATTCAATGGAACAGGACCATGT
ACAAATGTCAGCACAGTACAATGTACACATGGAATTAGGCCAGTAGTATCAACTCAACTGCTGTTAAATG
GCAGTCTAGCAGAAGAAGAGGTAGTAATTAGGTCAGAAAATTTCACAAACAATGCTAAAACCATACTAGT
ACAGCTGAAAGAAGCTGTAGAAATTAATTGTACAAGACCCAACAACAATACAAGAAGAAGTATAACTATA
[truncated: 24,410 more chars]
