# Supplementary material for: Superinfection with drug-resistant HIV is rare and does not contribute substantially to therapy failure in a large European cohort
Source: BMC Infect Dis. 2013 Nov 12;13:537. doi: 10.1186/1471-2334-13-537 (PMC3879221; doi:10.1186/1471-2334-13-537)
Supplement: Additional file 8 — Sequence sets - Sets of case and control sequences for the samples of the 18 validated patients. Fasta files contain the alignments used to infer superinfection in each validated patient. The sequences from the patient under investigation are indicated in the fasta header lines. [file 1471-2334-13-537-S8.zip › additionalfile8source/env/Case6/d.fasta]

>GU367412
ATGAGAGTGAAGGGGATACAGAGGAATTATGCACCCTTGTGGAGG------------TGGGGGATTATATTC
TTTGGAATGATAATAATTTGTAAGGCTACAGAAAATTTGTGGGTCACGGTCTACTATGGGGTACCAGTGTGG
AGAGACGCAGAGACCACCCTATTCTGTGCATCAGATGCTAAAGCATATGATCAAGAAGCACATAATGTTTGG
GCTACACACGCCTGTGTACCCACAGACCCCAACCCACAAGAAATAGATTTAGAAAATGTGACAGAAGAGTTT
AACATGTGGAAAAATAACATGGTGGAGCAGATGCATACAGATATAATCAGTCTATGGGACCAAAGCTTAAAG
CCATGTGTAAAATTAACCCCTATCTGCGTTACTTTAAACTGTGAAAAC------GTCACCATCAAT------
------------------GCCAATGCCAAT---------------------GTCACGAATGAAATGGGAGAA
------------------------------GAAATAAAAAACTGCTCATACAATACAACTACAGAGCTAAGA
GATAAGAAACAAAAGGTATATTCACTTTTTTATAGACTGGATATAGTACAAATGAATAGTAGTAATAGTGAT
AAAAATAAGGGTAATAATAATAAAAGTAGTAGTAAT------------------AGTGAGTATAGACTAATA
AATTGTAATACCTCGGCCATTACACAGGCTTGTCCAAAGGTATCTTTTGAGCCAATTCCCATACATTATTGT
GCCCCAGCTGGTTTTGCGATTCTAAAGTGTAAGGATAAGAAATTCAATGGAGCAGGGCCATGTAGAAATGTC
AGCACAGTACAATGCACACATGGAATCAGGCCAGTAGCATCAACTCAACTGCTGTTGAATGGCAGTCTAGCA
GAAGAAGAGGTAATGATTAGATCTGAAAATTTCTCAAACAATGCCAAAACCATAATAGTACAGCTTGTTAAT
CCTGTAGAAATTAATTGTACCAGACCCAACAACAATACAAGAAAAAGTGTACGCATAGGACCAGGACAGGCA
TTCTATGCAACAGGTGACATAATAGGGAATATAAAAAAGTCATCTTGTACTGTCAATAAAACAGAATGGAAT
AAAGCTTTACAAGAGGTAGCTAAAAAGTTAAAACAACACCTTAAT---AAAACA------ACAATAAAATTT
GCTGAATCCTCAGGAGGGGATTTAGAAATTGCAACACATAGCTTTAATTGTGGAGGAGAATTTTTCTATTGT
GATACATCAGGCCTGTTTAAT------------------AGTACTTGGAATGAC------------------
------------ACTGCCACCAAT---------CAG---ACTTTTGATGCAAATAGCAAT------------
------ATAACTCTTCAATGTAAAATAAGACAAATTGTACGTATGTGGCAGAGAATAGGACAAGCATTGTAT
GCCCCTCCCATTCAAGGAGTAATAAGCTGTAAATCAAACATTACAGGGCTGCTACTAACAAGAGATGGT---
------------------ATGAAT------GAGAGT---------------------AGTGAGACGTTCAGA
CCTCAAGGAGGAAATATGAAGGACAATTGGAGAAGTGAATTATATAAATATAAAGTAGTAAAAATTGAACCA
CTAGGAATAGCACCCACCAGGGCAAAGAGAAGAGTGGTGGAGAGAGAAAAAAGAGCAGTTGGA---CTGGGA
GCTGTCTTCTTTGGGTTCTTGGGAGCAGCAGGAAGTACTATGGGCGCGGCGTCAATAACGCTGACGGCACAG
GCCAGACAATTATTGTCTGGTATAGTACAACAGCAGAGCAATCTGCTGAGGGCTATAGAGGCTCAACAGCAA
CTGTTGAAACTCACAGTCTGGGGCATTAAACAGCTCCAGGCAAGAGTCCTGGCTGTGGAAGGGTACCTAAAG
GATCAACAGCTCCTAGGAATTTGGGGTTGCTCTGGAAAACTCATCTGCACCACTAATGTGCCCTGGAACTCT
AGTTGGAGT---AATAAATCTCAGAGTGAAATATGGGATAGTATGACCTGGCTGCAATGGGATAAAGAAATT
GGCAATTACACAAACATAATATATGATCTACTTGAAGAATCGCAGATCCAGCAGGAAAAGAATGAACAAGAC
TTATTGGCATTGGACAAATGGGCAAATCTGTGGAATTGGTTTGACATATCAAATTGGTTATGGTATATAAAA
ATATTTATAATGATAATAGGGGGCTTAATAGGATTAAGAATAGTTTTTACTGTGCTTTCTATAATAAATAGA
GTTAGGCAGGGATACTCACCTCTATCATTTCAGACCCATACCCCAAACCCAAGGGGTCTCGACAGGCCCGAA
AGAATCGAAGAAGGAGGTGGAGAGCAAGGCAGAGACAGATCGATTCGATTAGTGAACGGATTCTTAGCACTT
GTCTGGGACGACCTTCGGAGCCTGTGCCTTTTCAGCTACCACCGCTTGAGAGACTTCACCTTGATTGCAGCG
AGGACTGTGGAACTTCTGGGACACAGCAGTCTCAAGGGATTGAGACTGGGGTGGGAGGGCCTTAAGTATCTG
TGGAATCTTCTGTTATATTGGGGAAGGGAACTAAAAAGCAGTGCTATTTCTTTGCTTGATGCTACAGCAATA
GCAGTAGCTGAGTGGACAGATAGGGTTATAGAAGTAGGACAAAGGGTTGGTAGAGCTCTTCTCCACATACCT
AGAAGAATCAGACAGGGCTTCGAAAGG
>QUERY_2001-01-17_ENV
ATGAAAGTGAGGGGGATACAGATGAATGGCAAAACTTGGTGGAAT------------TGGGGAACTTTGATC
CTTGGGTTGGTGATAATTTGTAGTGCA---GAAAACTTGTGGGTCACAGTATATTATGGGGTACCTGTGTGG
GAAGACGCTGATACCACGCTATTTTGTGCATCTGATGCTAAATCATATAGTTCTGAAAAACATAATGTTTGG
GCTACACATGCTTGTGTACCCACAGACCCCAATCCACAAGAAATAACTTTGGAAAATGTAACAGAAAATTTT
AACATGTGGAAAAATAACATGGTAGAGCAGATGCATGAAGATATAATTAGTTTATGGGATGAAAGCCTAAAG
CCATGTGTAAAGTTAACCCCTCTCTGCGTTACTTTGAATTGTAGTGAC------TTC---------------
------------------AATAGAAACAAC---------------------TCTACCAACAGTAGCATAGAT
---------------AGTGACATGCAAAGGGAAATAAAAAACTGCTCTTTCAATACAACCACAGAAATAACA
GATAGGCAGAAGAAAGAACGCGCGCTTTTCTATAAACTAGATTTAGTACCAATTAATAATGAGAGTAAT---
------------------------AATGATACTAGT------------------GCAACTTATAGGTTAATA
AATTGTAATGTCTCAACTATTAAACAGGCTTGTCCAAAGGTGTCTTTTGAACCAATTCCCATACATTATTGT
GCTCCAGCTGGTTATGCGATTCTAAAGTGTAGGGATAAGCGGTTCAATGGAACAGGACAATGCGAGAATGTC
AGCACAGTACAATGCACACATGGAATCAAGCCAGTAGTGTCAACCCAACTGCTGTTAAATGGCAGTTTAGCA
GAAGAAGAGATAGTGATTAGATCTGAAAATATCACAAACAATGCCAAAACCATAATAGTGCAGTTAAAGCAG
CCTGTAAACATTACTTGTATCAGACCTGGCAACAATACAAGAAAAGGTATACACATAGGACCAGGGCGAGCA
TTCTATGTAAGAGATAAAATAATAGGGGATATAAGACAAGCACATTGTAATGTCAGTAAAGCAGTATGGAAT
AACACTTTACAACAGGTAGCTGAACAATTAAGGAAGTACTTTAAGAATAACACA------ACAATAATCTTT
ACTAACCACTCAGGAGGAGATGTAGAAATTACAACACATAGCTTTAATTGTGGAGGAGAATTTTTCTATTGC
AACACATCAAACCTGTTTAAT------------------AGCATTTGGGAGGGC------------------
---------AATACCACCAGCTCA---------AACTACACAGGGTCAGAAAATATAACT------GAG---
---AATATAACTCTCCAATGCAGAATAAAGCAAATTGTAAAGATGTGGCAGAAAGTAGGACAAGCAATGTAT
GCCCCTCCCATCCGAGGAGAAATAAAGTGTATATCAAACATTACAGGAATACTATTAACAAGGGATGGAGGG
------------------AACAAT---AGTAGTGGG------GATAATGAGACTTTCAGTGAGACTTTCAGA
CCTGGAGGAGGAGATATGAGGGACAATTGGAGAAGTGAATTATATAAGTATAAAGTAGTAAAAATTAAACCA
CTAGGAATAGCRCCCACCCATGCAAAAAGACGGGTGGTGGAGAGACAAAAAAGAGCAGTTGGACTACTGGGA
GCTGTCTTCCTTGGGTTCTTAGGAGCAGCAGGAAGCACTATGGGCGCGGCGGCAATAACGCTGACGGTACAG
GTCAGACAATTGCTGTCTGGCATAGTGCAACAGCAAAACAATTTGCTGAGAGCTATAGAGGTGCAGCAGCAT
CTGTTGCAACTCACAGTCTGGGGCATTAAACAGCTCCAGGCGAGAGTCCTGGCTGTGGAAAGATACCTAAAG
GATCAACAGCTCCTAGGGATGTGGGGCTGCTCTGGGAAACTCATCTGCACCACTAGTGTGCCCTGGAATACT
AGTTGGAGT---AATAAATCTTATGGAGATATTTGGGATAACATGACCTGGGTAGAATGGGAAAGGGAAATT
GGCAATTACACAGACCAAATATACAGGCTAATTGAAGAATCACAGAACCAGCAAGAAAAGAATGAGCAAGAC
TTATTATCATTGGACCAGTGGGCAAGTCTGTGGAATTGGTTTGATATATCAAGATGGCTATGGTATATAAAA
ATATTTATAATGATAGTAGGAGGCTTGATAGGTTTAAGAATAGTTTTTGCTGTAATTACTATAATAAATAGA
GTTAGGAAGGGATACTCACCCTTGTCGTTCCAGACCCTTTCCCACCACCAGAGGGAACCCGACAGGCTCGAA
AGAATCGAAGAAGGAGGTGGCGAGCAAGACAGAGACAGATCCGTGCGCTTAGTGACCGGATTCTTAGCTCTT
GCCTGGGACGATCTGCGGAGCCTGTGCCTCTTCAGCTACCATCACTTGAGAGACTTTGyCTTAATTGCAGCG
AGGACTGTGGAACTTCTGGGACACAGCAGTCTCAGGGGCCTGAGACTGGGGTGGGAAGCCCTCAAATACCTG
GGGAATCTTCTATCATACTGGGGTCAGGAACTAAAGAATAGTGCTATTAATTTGCTTGATACAGTGGCAATA
GCAACAGCTAACTGGACAGATAGGATCATAGAAGTAGCACAAAGAGCTGGTAGAGCTATTCTCAACATACCT
ACAAGGATAAGACAAGGCCTTGAAAGA
>QUERY_2000-03-29_ENV
ATGAAAGTGAGGGGGATACAGATGAATTGGCAAAACTTGTGGAAT------------TGGGGAACTTTGATC
CTTGGGTTGGTGATAATTTGTAGTGCA---GAAAACTTGTGGGTCACAGTATATTATGGGGTACCTGTGTGG
GAAGACGCTGATACCACGCTATTTTGTGCATCTGATGCTAAATCATATAGTTCTGAAAAACATAATGTTTGG
GCTACACATGCTTGTGTACCCACAGACCCCAATCCACAAGAAATAACTTTGGAAAATGTAACAGAAAATTTT
AACATGTGGAAAAATAACATGGTAGAGCAGATGCATGAAGATATAATTAGTTTATGGGATGAAAGCCTAAAG
CCATGTGTAAAGTTAACCCCTCTCTGCGTTACTTTGAATTGTAGTGAC------------------------
---------------------------------------------------NNTAATAAGAGTAATAATGAT
------------------------------------------------------------------------
---------------------------------------------------------------ACTAGT---
------------------------------------------------------GCAACTTATAGGTTAATA
AATTGTAATGTCTCAACTATTAAACAGGCTTGTCCAAAGGTGTCTTTTGAACCAATTCCCATACATTATTGT
GCTCCAGCTGGTTATGCGATTCTAAAGTGTAGGGATAAGCGGTTCARTGGAACAGGACAATGCRAGAATGTC
AGCACAGTACAATGCACACATGGAATCAAGCCAGTAGTGTCAACCCAACTGCTGTTAAATGGCAGTTTAGCA
GAAGAAGAGATAGTGATTAGATCTGAAAATATCACAAACAATGCCAAAACCATAATAGTGCAGTTAAAGCAG
CCTGTAAACATTACTTGTATCAGACCTGGCAACAATACAAGAAAAGGTATACACATAGGACCAGGGCGAGCA
TTCTATGCAAGAGATAACATAATAGGGGATATAAGACAAGCACATTGTAATGTCAGTAAAGCAGTATGGAAT
AACACTTTACAACAGGTAGCTGAACAATTAAGGAAGTACTTTAASAATAACACA------AAAATAATCTTT
ACTAACCACTCAGGAGGAGATGTAGAA---------------------------------------------
------------------------------------------------------------------------
------------------------------------------------------------------------
------------------------------------------------------------------------
------------------------------------------------------------------------
----------------------------------------------------------NNTGAGACTTTCAG
ACCTGGAGGAGGAGATATGAGGGACAATTGGAGAAGTGAATTATATAAGTATAAAGTAGTAAAAATTAAACC
ACTAGGAATAGCACCCACCCATGCAAAAAGACGGGTGGTGGAGAGACAAAAAAGAGCAGTTGG---ACTGGG
AGCTGTCTTCCTTGGGTTCTTAGGAGCAGCAGGAAGCACTATGGGCGCGGCGTCAATAACGCTGACGGTACA
GGTCAGACAATTACTGTCTGGCATAGTGCAACAGCAAAACAATTTGCTGAGAGCTATAGAGGTGCAGCAGCA
TCTGTTGCAACTCACAGTCTGGGGCATTAAACAGCTCCAGGCGAGAGTCCTGGCTGTGGAAAGATACCTAAA
GGATCAACAGCTCCTAGGGATGTGGGGCTGCTCTGGGAAACTCATCTGCACCACTAGTGTGCCCTGGAATAC
TAGTTGGAG---TAATAAATCTTATGGAGATATTTGGGATAACATGACCTGGGTAGAATGGGAAAGGGAAAT
TGGCAATTACACAGACCAAATATACAGGCTAATTGAAGAATCACAGAACCAGCAAGAAAAGAATGAGCAAGA
CTTATTATCATTGGACCAGTGGGCAAGTCTGTGGAATTGGTTTGATATATCAAGATGGCTATGGTATATAAA
AATATTTATAATGATAGTAGGAGGCTTGATAGGTTTAAGAATAGTTTTTGCTGTAATTACTATAATAAATAG
AGTTAGGAAGGGATACTCACCCTTGTCGTTCCAGACCCTTTCCCACCACCAGAGGGAACCCGACAGGCTCGA
AAGAATCGAAGAAGGAGGTGGCGAGCAAGACAGAGACAGATCCGTGCGCTTAGTGACCGGATTCTTAGCTCT
TGCCTGGGACGATCTGCGGAGCCTGTGCCTCTTCAGCTACCATCACTTGAGAGACTTTGTCTTAATTGCAGC
GAGGACTGTGGAACTTCTGGGACACAGCAGTCTCAGGGGCCTGAGACTGGGGTGGGAAGCCCTCAAATACCT
GGGGAATCTTCTATCATACTGGGGTCAGGAACTAAAGAATAGTGCTATTAATTTGCTTGATACAGTGGCAAT
AGCAACAGCTAACTGGACAGATAGGRTTATAGAAGTAGCACAAAGAGCTGGTAGAGCTATTCTCAACATACC
TACAAGGATAAGACAAGGCTTTGAAAS
>HM204630
ATGAGAGCGAGGGGGACGAGGAGGAACTGGCAGCAATGGTGGAGA------------GGGGGCATCTTGCTC
CTTGGAATGTTGATGATCTGTAGTGCTGTAGATAAACTGTGGGTCACAGTCTATTATGGAGTACCTGTGTGG
AGAGAAGCCAACACCACACTGTTTTGTGCATCAGATGCTAAAGCATATGATACAGAGGTACATAATGTTTGG
GCCACGCATGCCTGTGTACCCACAGACCCCAACCCACAAGAAATAGCATTGGAAAATGTGACAGAAAATTTT
AACATGTGGAAAAATAACATGGTAGAACAGATGCAGGAGGATATAATTAGTTTATGGGATCAAAGTCTAAAG
CCATGTGTAAAATTAACCCCACTCTGTGTTACTTTAAATTGCACTGAA------TTGAGG------------
------------------AATAGTACTGAT------------AATGCCACTATTAATAATGCCACTTTTAGT
---------------AACGAGGAGAAAGGAGAAATAAAAAACTGCTCTTTCAATGTCACCACAGGCATAAGA
GACAGGATAAAGAAAGAATATGCACTTCTGTATAAACTTGATTTAGTATCAATAGATGATAATGATAAT---
------------------------------------------------------ACTAGTTATAGGTTAATA
AGTTGTAATACCTCAGTCATCACACAGGCCTGTCCAAAAGTAACCTTTGAACCAATTCCCATACATTATTGT
GCCCCGGCTGGTTTTGCGATTCTAAAGTGTAATGACAAGAAGTTCAATGGAACAGGACCATGTAAAAATGTT
AGTACAGTACAATGTACACATGGAATTAGGCCAGTAGTATCAACTCAACTGCTGTTAAATGGCAGTCTCGCA
AAAGAAGATGTAGTAATTAGATCTGTTAATTTCACAGACAATGCTAAAGTCATAATAGTACAACTAAATGAA
TCTGTACAAATTAATTGTACGAGACCCAACAACAATACAAGAAGAGGTATAAATATAGGACCAGGGAGGGCA
TGGTATGCAATGGGAGACATAGTAGGAGATATAAGACAAGCACATTGTAACATTAGTGCAACAGAATGGAAT
AAAACTTTAGAAAAGGTAGCCAGAAAATTAAAAGAACAATTCGGG---AATAAA------ACAATAGTCTTT
AAGCAATCCTCAGGAGGGGACCCAGAAATTGTAATGCACAGTTTTAATTGTAAAGGGGAATTTTTCTACTGT
AATACAACAAAACTGTTTAAT------------------AGTACTTGG------------------------
---------------GGGAATAAT---------ACT---GCAGGACAAGGTAATAACACT------------
------ATCACACTCCCATGCAGAATAAAACAAATTATAAACTTGTGGCAGGAAGTAGGAAAAGCAATGTAT
GCCCCTCCCATTAGTGGACACATTTACTGTTCATCAAATATTACAGGGCTACTATTAACAAGAGATGGTGGT
------------ACTACCAACATA---ACCAATGAA---------------------ACTGAGATCTTCAGA
CCTGGAGGGGGAGATATGAGGGACAATTGGAGAAGTGAATTATATAAATATAAAGTAGTAAAAGTTGAACCA
TTAGGAATAGCACCCACCAAGGCGAAGAGAAGAGTGGTGCAGAGAGAAAAAAGAGCAGTGGGA---ATAGGA
GCTGTGTTCCTTGGGTTCTTGGGAGCAGCAGGAAGCACTATGGGCGCAGCGTCACTGACGCTGACGGTACAG
GCCAGACAATTATTGTCTGGTATAGTGCAACAGCAGAACAATTTGCTGAGAGCTATTGAGGCGCAACAGCAT
CTGTTGCAACTCACAGTCTGGGGCATCAAGCAGCTCCAGGCGAGAGTCCTGGCTGTGGAAAGATACCTAAGG
GATCAACAGCTCCTGGGAATTTGGGGTTGCTCTGGAAAACTCATTTGCACCACTGCTGTGCCTTGGAATGCT
AGTTGGAGT---AATAGATCTCTAGAATACATTTGGGGGAACATGACCTGGATGGAATGGGAAAGAGAAATT
GACAATTACACAGAAATGATATACAGTTTACTTGAAGAATCGCAGAACCAACAAGAAAAGAATGAGAAAGAC
TTATTGGAATTGGACAAATGGGCAAGTTTGTGGAATTGGTTTGACATAACAAATTGGCTGTGGTATATAAAA
ATATTCATAATGATAGTAGGAGGCCTGATAGGTTTAAGAATAGTTTTTGCTGTACTTTCATTAGTGAATAGA
GTTAGGCAGGGATACTCACCTTTATCGTTTCAGACCCACCTCCCAGCCCCGAGGGGACTCGACAGGCCCGAA
GGAATCGAAGAAGAAGGTGGAGAGCAAGACAGAGACAGATCAGTGCGATTAGTGACCGGATTCTTACCACTT
ATCTGGGACGACCTGAGGAGCCTGTGCCTTTTCAGCTACCACCGCTTGAGAGACTTACTCTTGATTGTAACG
AGGATTGTGGAACTTCTGGGA---------------------CGCAGGGGGTGGGAAGCCCTCAAATATTGG
TGGAATCTCCTGCAGTATTGGAGTCAGGAACTAAAGAATAGTGCTATTAGCTTGCTTAATACCTCAGCCATA
GCAGTAGCTGAGGGGACAGATAGGATTATAGAAGTACTACAAAGAGGTTTTAGAGCTATTATCCACATACCT
AGAAGAATAAGACAGGGCTTGGAAAGG
>JN251901
ATGAGAGTGAAGGGGATCATGAGGAATTGTCAGCCCTTGTGGAGA------------TGGGGCACGATGCTC
CTTGGGATGTTGATGATCTGTAGTGCTGCAGGGCAATTGTGGGTCACAGTCTATTATGGGGTACCTGTGTGG
AAAGAAGCAACCACCACTCTATTTTGTGCATCAGATGCTAAAGCATATGATACAGAGGCACATAATGTTTGG
GCCACACATGCCTGTGTACCCACAGACCCTAACCCACAAGAAATAGTATTGAACAATGTGACAGAAAATTTT
AACATGTGGAAAAATAACATGGTAGAACAAATGCATGAGGATATAATCAATTTATGGGATCAAAGCCTAAAG
CCATGTGTAAAATTAACCCCACTCTGTATTACTTTAAATTGCAAT---------------------------
------------------AACATTACTACT---------------------AATAGCACTATTACCTGGGGA
---------------AAGATGGAGCCAGGAGAAATAAAAAACTGCTCTTTCAATACCACCACAGACAGAAGG
GATAGGGTGCGAAAAGAATATGCACTTTTTTATAAACTTGATATAGTACCAATA---AATGAAAATGAT---
------------------------AATAAAACTAAT------------------ACCAACTATAGGTTAATA
AGTTGTAATACCTCAACCATTACACAAGCATGTCCAAAGATATCCTGGGAACCAATTCCCATACATTATTGT
GCCCCGGCTGGTTTTGCGATTCTAAAATGCAATGATAAGGAGTTCAATGGAACAGGACCATGCACAAATGTC
AGCACAGTACAATGTACACATGGAATCAGGCCAGTAGTGTCAACTCAGTTGTTGTTAAATGGCAGTCTAGCA
GAAGAAGAGATAATAATTAGATCTGAAAATATCACAAACAATGCTAAAACCATAATAGTACAGCTGAAGGAC
TCTGTAAACATTACGTGTGTAAGACCCAGCAACAATACAAGAAGAAGTATAAATATAGGACCAGGGAGAGCA
TTTTATACAACAGGAGAAATAATAGGAGATATAAGACAAGCACATTGTAACCTTAGTAGAGGAGCATGGGAA
AAAACTTTAAACCAGACAGCTATAAAATTAAGAGAACATTTTAAG---AATAAA------ACAATAATCTTC
AAGCAATCCTCAGGAGGGGACCCAGAAATTGTAATGCACACTTTTAATTGTGGAGGGGAATTTTTCTACTGT
AATACAACAAAATTGTTTAAT------------------AGCACTTTT------------------------
------------AATATTAATAGT---------ACTTTAAATGGGACTGAGAGCAGTAAT------GAA---
---ACTATCACACTCCCATGCAGAATAAAACAAATTATAAACAGGTGGCAGGAAGTAGGAAAGGCAATGTAT
GCCCCTCCCATCAGTGGACAAATTAAGTGTGAATCAAATATTACGGGGATGCTATTAACAAGAGATGGTGAC
------------------GGGAAC---AACAGCAGC---------------------TCTGAGACCTTCAGA
CCTGGAGGAGGAGATATGAGGGATAATTGGAAAAGTGAATTATATAAATATAAAGTAGTAAAAATTGAACCA
CTAGGAGTAGCACCCACCAAGGCAAAGAGAAGAGTGGTGCAGAGAGAAAAAAGAGCAATAGGA---ATAGGA
GCTGTGTTCCTTGGGTTCTTGGGAGCAGCAGGAAGCACTATGGGCGCAGCGTCGGTGACGCTGACGGTACAG
GCCAGACAATTACTGTCTGGTATAGTGCAACAGCAGAACAATCTGCTGAGGGCTATTGAGGCGCAACAGCAT
ATGTTGCAACTCACAGTCTGGGGCATCAAGCAGCTCCAGGCAAGAGTCCTGGCTGTGGAAAGATACCTAAAG
GATCAACAGCTCCTAGGGATTTGGGGTTGCTCTGGAAAACTCATTTGCACCACTGCTGTGCCTTGGAATAAT
AGTTGGAGT---AATAGATCTTTGGGACACATTTGGAATAACATGACCTGGATGCAGTGGGAGAAGGAAATT
GATAATTTCACAGGCTTAATATACAATTTGCTTGAAGAATCGCAGAACCAGCAGGAAAAGAATGAACAAGAA
TTATTAGAATTGGATAAATGGGCAAATTTGTGGAATTGGTTTGACATATCAAATTGGCTGTGGTATATAAGA
ATATTCATAATGATAGTAGGAGGCTTAATAGGGTTAAGAATAGTTTTTACTGTAATTTCTATAGTGAATAGA
GTTAGGCAGGGATACTCACCCTTATCATTCCAGACCCACCTCCCAGCCCCGAGGGGACCCGACAGGCCCGAA
GGAATCGAAGGAGAAGGTGGAGAGAGAGACAGAGACAGATCCGGACGATTAGTGACTGGATTCTTAGCACTC
ATCTGGGACGACCTGCGGAGCCTGTGCCTCTTCAGCTACCACCGCTTGAGAGACTTACTCTTGATTGCAGCG
AGGATTGTGGAACTTCTGGGA---------------------CGCAGGGGGTGGGAAGTCCTCAAATACTTG
TGGAATCTCCTGCAATATTGGAGTCTGGAACTGAAGAATAGTGCTGTTAATTTGCTTAATACTGTAGCTATA
GCAGTAGCTGAGGGGACAGATTGGGTTATAGAAATAGTACTAAGATTTTGTAGAGCTATCCTTCACATACCT
AGAAGAATAAGACAGGGCTTGGAGAGG
>FJ388936
ATGAGAGTGAAGGGGATCAGGAAGAATTGTCAGCTCTGGTGGAAA------------TGGGGCACCATGCTC
CTTGGGATGTTGATGATTTGTAGTGTTACAAAAGGATTGTGGGTCACAGTCTATTATGGGGTACCTGTGTGG
AAAGACGCAACCACCACTCTATTTTGTGCATCAGATGCTAAAGCATATGATACAGAGGTACATAATGTTTGG
GCCACACATGCCTGTGTACCCACAGACCCCAACCCACAAGAAGTAAAATTGGAAAATGTGACAGAAGATTTT
AACATGTGGAAAAATAACATGGTAGACCAGATGCATGAGGATGTAATCAGTTTATGGGATCAAAGCCTAAAG
CCATGTGTAAAATTAACCCCACTCTGTGTCACTTTAAGTTGCACTGAT------------------------
------------------GATTTGAAGAAT---------------------AGTACTAACATCACTATTAAG
------------------TTGGAGAGAGGAGAAATAAAAAACTGCTCTTTCAACATCACCACCAACATAAGA
GATAAGGTACAGAAAGAACATGCACTTTTTTATAAACTTGATGTAGTACCAATA---------GAAGAT---
---------------------GGTAATAATAGTAAT------------------ACTAGCTATAGGTTGATA
AGTTGTAACACCTCAGTCGTTACACAGGCCTGTCCAAAGATAACCTTTGAGCCAATTCCCATACATTATTGT
GCCCCAGCTGGTTTTGCGATTCTAAAGTGTAACAATAAGACATTCAATGGAAAAGGACCATGTAAAAATGTC
AGTACAGTCCAATGTACACATGGAATTAGGCCAGTAGTATCAACTCAGCTGCTGTTAAATGGCAGTCTAGCA
GAAGAAGAGGTAGTAATTAGATCTGAAAATTTCACAAACAATGCTAAAACCATAATAGTACAACTGAATGAA
TCTGTAGTAATTAATTGTACAAGGCCCAACAACAATACAAGAAGAAGTATACATATGGGACCAGGGAAAGCA
TATTATGCAACAGGAGAAATAATAGGAGATATAAGAGAAGCACATTGTAACCTTAGTGAAGCAGCATGGAAT
AATACTTTAAGAAAGGTACTTATAAAATTAAAAGGACAATTTGGG---AATAAA------ACAATAACCTTT
AATCAATCCTCAGGAGGGGACCCAGAAATTACTATGCACAGTTTTAATTGTGGAGGGGAGTTTTTCTACTGT
AATACAACGCCACTGTTTAAT------------------AGTACTTGG------------------------
------------AATTGGAATAATACTGGAGAGCCA---GAAACCACAAATGACACTGAC------ACTAAT
AAGAATATCACACTCAAATGCAGAATAAAACAAATTATAAACTTGTGGCAGGAAGTAGGAAAAGCAATGTAT
GCCCCTCCCATCAGAGGACAAATTAGATGTTCATCAAACATTACTGGGTTACTATTAACAAGAGATGGGGGT
------------------------------AGTACCAAGAACGGGACCCAGAACGAGACTGAGGTCTTCAGA
CCTGAAGGAGGAAATATGAAGGACAATTGGAGAAGTGAATTATATAAATATAAAGTGGTACAAATTGAACCA
TTAGGAATAGCACCCACCAAGGCAAAGAGAAGAGTGGTGCAGAGAGAAAAAAGAGCAGTGGGA---ATAGGA
GCTATGTTCCTTGGGTTCTTGGGAGCAGCAGGAAGCACTATGGGCGCAGCGGCAGTGACGCTGACGGTACAG
GCCAGACAATTGTTGTCTGGTATAGTGCAACAGCAAAACAATTTGCTGAGAGCTATTGAGGCGCAACAACAT
ATGTTGCAACTCACAGTCTGGGGCATCAAGCAGCTCCAGGCAAGAGTCCTGGCTGTGGAAAGATACCTAAAG
GATCAACAGCTCCTGGGGATTTGGGGCTGCTCTGGAAAACTCATCTGCCCCATTGCTGTGCCTTGGAATGCT
AGTTGGAGT---AATAGATCTATGGATGACATTTGGCAGAACATGACCTGGATGGAGTGGGAAAGAGAAATT
AGTAATTACACAGACTTAATATACAACTTAATTGAAGAATCGCAAAACCAACAAGAAAAGAATGAACAAGAA
TTATTGGCACTAGATCAGTGGGCAAGTTTGTGGAGTTGGTTTGATATATCAAAATGGCTGTGGTATATAAGA
ATATTCATAATGATAGTAGGAGGCTTGATAGGTTTAAGAATAGTTTTTGCTGTGCTTTCTATAGCGAATAGA
GTTAGGCAGGGATACTCACCATTATCGTTCCAGACCCACCTCCCAGCTCCGAGGGGACCCGACAGGCCCGAA
GGAATTGAAGAAGAAGGTGGAGAGAGAGACAGAGACAGATCCGGAAGATTAGTGAGCGGATTCTTGCCACTT
ATCTGGGACGACCTGCGGAACCTGTGCCTTTTCAGCTACCACCACTTGAGAGACTTACTCTTGATTGTAGCA
AGGATTGTGGAACTTCTGGGA---------------------CGCAGGGGGTGGGAAGTCCTCAAATACTGG
TGGAACCTCCTACAGTATTGGAGACAGGAACTAAAGAATAGTGCTGTTAGCTTGCTTAATGCCACAGCTATA
GCAGTAGCTGAGGGAACAGATAGGATTATAGAAGTATTACAAAGAGCTGGTAGAGCTATTCTCCACATACCT
AGAAGAATAAGACAGGGCTTGGAAAGG
>HQ217369
ATGAAAGTGAAGGAGACCAGGAAGAGTTATCAGCACTTGTGGGGA------------TGGGGCATCATGCTC
CTTGGGTTGTTGATGACCTATAGTACTGCAGAACAATTATGGGTCACAGTCTATTATGGGGTGCCTGTGTGG
AAAGAAGCAACCACCACTCTATTTTGTGCATCAGATGCTAAAGCATATGAAACAGAGGCACATAATGTTTGG
GCCACACATGCCTGTGTACCCACAGACCCCAGCCCACAAGAAGTAGTATTGGAAAATGTAACAGAAAATTTT
AACATGTGGAAAAATAGCATGGTAGACCAGATGCATGAGGATATAATCAGTTTATGGGATCAAAGCCTAAAG
CCATGTGTAAAATTAACCCCACTCTGTGTTACTTTAAATTGCACTGAC------TTGGAA------------
------------------AAGGCTACTAAA---------------------ACCAATGCTAGTAGTTGGAAA
---------------ACGGTGGAAAAAGGAGAAATAAAAAATTGCTCTTTCAATATTACCACAGGCATAAGG
GATAATGTGAAGAAAGAATATGCACTGTTTTATAATCTTGATGTAATACCAATA---------GATAAT---
------------------------GATAATAGTAAT------------------ACCAGCTATAGGTTGATG
AGTTGTAACACCTCAGTCATTACACAGGCTTGTCCAAAGGTATCCTTTGACCCAATTCCTATACATTATTGT
GCCCCGGCTGGTTTTGCGATTCTAAAGTGTAACAATAAGAAGTTCAATGGAACAGGACCATGTACAAATGTC
AGCACAGTACAATGCACACATGGAATTAGGCCAGTAGTCTCAACCCAACTGCTGTTAAATGGCAGTCTAGCA
GAAGAAGAGATAGTAATTAGATCTAAAAATTTCACAGACAATGCTAAAACCATAATAGTACAGCTGAATGTA
ACTGTACCAATCAATTGTACAAGACCCAACAACAATACAAGAAAAGGTATACACATAGGACCAGGGATAGCA
TTTTATGCAACACAAGATATAATAGGAGATATAAGACAAGCACACTGTAACATTAGTAGCAAAGATTGGGGT
GAAATCTTAGGAAACGTAAGTACAAAATTAAGAGAACGATTTAAT---AAGACA------ACAATAGTCTTC
AATCACTCCTCAGGAGGGGACCCAGAAATTGTAACACACAGTTTTAATTGTGGAGGGGAATTTTTCTACTGT
AACTCATCAAAACTATTTAAT------------------AGTACTTGGAATGTT------------------
------ACTAGTACTTGGAATGAT---------ACT------GGAGAAAATGGCACA---------------
------ATAATACTCCCATGCAGAATAAAACAGATTATAAACATGTGGCAGGAAGTAGGAAAAGCAATGTAT
GCCCCTCCCATCAGAGGACAAATTAAGTGTTCATCAAATATTACAGGGTTGCTGTTAACAAGAGATGGAAGA
------------------AATAGT---GAGAACAAT------GAC------------ACTGAGACCTTCAGA
CCTGGAGGAGGGGATATGAGGGACAATTGGAGAAGTGAATTATATAAATATAAAGTAGTAAAACTTGAACCA
TTAGGAATAGCACCCACCAGGGCAAAGAGAAGAGTGGTGCAGAGAGAAAAAAGAGCAATAGGA---ATAGGG
GCTATGTTCCTCGGGTTCTTGGGAGCAGCCGGAAGCACTATGGGCGCAGCGTCAATGACACTGACGGTACAG
GCCAGACAATTATTGTCGGGTATAGTGCAACAGCAGAACAATCTGCTGAGGGCTATTGAGGCGCAACAACAT
CTGTTGCAACTCACTGTCTGGGGCATTAAGCAGCTCCGGGCAAGAGTCTTGGCTGTGGAAAGATACCTACAG
GATCAACAGCTCCTAGGGATTTGGGGTTGCTCTGGAAAACTCATCTGCACCACTACTGTGCCTTGGAATGCT
AGTTGGAGT---AATAAATCTTATGCAAGGATTTGGAATAACATGACCTGGATGGAGTGGGAAAGAGAAATT
GACAATTACACAGAATTAATATACAGCTTAATTGAAGAATCGCAGAACCAACAAGAAAAGAATGAACAAGAA
TTATTGGAATTGGATAAGTGGGCAAGTCTGTGGAATTGGTTTAGTATAACACAATGGCTGTGGTATATAAAA
ATATTCATAATGATAGTAGGAGGCTTGATAGGTTTAAGAATAGTTTTTGCTGTACTTTCTGTAGTAAATAGA
GTTAGGCAGGGATACTCACCTTTGTCATTTCAGACCCTCCTCCCAACTCCGAGGGGACCCGACAAGCCCGGA
GGAATCGAAGAAGAAGGTGGAGAGAGAGACAACGGCAGATCCGTACGATTAGTGAACGGATTATTAGCACTT
ATCTGGGACGATCTGCGGAGCCTGTGCCTCTTCAGCTACCACCGCTTGAGAGACTTACTCTTGATAATAGCG
AGGGCTGTGGAACTTCTGGGA---------------------CGCAGGGGGTGGGAAGCCCTCAAGTATTGG
GGGAATCTCCTGCAGTATTGGAGTCAGGAACTAAAGAATAGTGCTGTTAGCTTGCTCAATACTATAGCTATA
GCAGTAGCTGAGGGGACAGATAGGATTATAGAAGTAGCACAAAGAGTTGGTAGAGCTTTTCTCAACATACCT
AGAAGAATAAGACAGGGCTTGGAAAGG
>HQ217375
ATGAAAGTGGAGGAGACCAGGAAGAGTTATCAGCATTTGTGGGGA------------TGGGGCATCACGCTC
CTTGGGTTGTTGATGATCTATAGTACTGCAGAACAATTATGGGTCACAATCTATTATGGGGTGCCTGTGTGG
AAAGAAGCAACCACCACTCTATTTTGTGCATCAGATGCTAAAGCATATGACACAGAGGTACATAATGTTTGG
GCCACACATGCCTGTGTACCCACAGACCCCAGCCCACAAGAAGTAGTATTGGAAAATGTAACAGAAAATTTT
AACATGTGGAAAAATAACATGGTAGACCAGATGCATGAGGATATAATCAGTTTATGGGATCAAAGCCTAAAG
CCATGTGTAAAATTAACCCCACTCTGTGTTACTTTAAATTGCACTGAT------TTGGGA------------
---------------------------------------------------------AATGCTACTTGGAGA
---------------GCGGTGGAAAAAGGAGAAATAAAAAATTGCTCTTTCAATATTACCACAGACATAAAG
GATAAGGTGAAGAAAGAATATGCACTGTTTTATAATCTTGATGTAATACCAATA---------GATAAT---
------------------------GATAATAGTAAT------------------ACCAGCTATAGGTTGATG
AGTTGTAACACCTCAGTCATTACACAGGCTTGTCCAAAGGTATCCTTTGACCCAATTCCTATACATTATTGT
GCCCCGGCTGGTTTTGCGATTCTAAAGTGTAACAATAAGAAGTTCAATGGAACAGGACCATGTACAAATGTC
AGCACAGTACAATGCACACATGGAATTAGGCCAGTAGTCTCAACCCAACTGCTGTTAAATGGCAGTCTAGCA
GAAGAAGAGATAGTAATTAGATCTAAAAATTTCACAGACAATGCTAAAACCATAATAGTACAGCTGAATGTA
ACTGTACCAATCAATTGTACAAGACCCAACAACAATACAAGAAAAGGTATACACATAGGACCAGGGATAGCA
TTTTATGCAACACAAGATATAATAGGAGATATAAGACAAGCACACTGTAACATTAGTAGCAAAGGTTGGGGT
GAAACCTTAGGAAACATAAGTACAAAATTAAGAGAACGATTTAAT---AAGACA------ACAATAGTCTTC
AATCACTCCTCAGGAGGGGACCCAGAAATTGTAACACACAGTTTTAATTGTGGAGGGGAATTTTTCTACTGT
AACTCATCAAAACTATTTAAT------------------AGTAGTTGGAATAGT------------------
------ACTAGTACTTGGAATGAT---------ACT------GGAGAAAATGGCACA---------------
------ATAATACTCCCATGCAGAATAAAACAGATTATAAACATGTGGCAGGAAGTAGGAAAAGCAATGTAT
GCCCCTCCCATCAGAGGACAAATTAAATGTTCATCAAATATTACAGGGTTGCTGTTAACAAGAGATGGAAGA
------------------AATAGT---GAGGACAAT------GAC------------ACTGAGACCTTCAGA
CCTGGAGGAGGGGATATGAGGGACAATTGGAGAAGTGAATTATATAAATATAAAGTAGTAAAACTTGAACCA
TTAGGAATAGCACCCACCAGGGCAAAGAGAAGAGTGGTGCAGAGAGAAAAAAGAGCAATAGGA---ATAGGG
GCTGTGTTCCTCGGGTTCTTGGGAGCAGCCGGAAGCACTATGGGCGCAGCGTCAATGACACTGACGGTACAG
GCCAGACAATTATTGTCTGGTATAGTGCAACAGCAGAACAATCTGCTGAGGGCTATTGAGGTGCAACAACAT
CTGTTGCAACTCACTGTCTGGGGCATTAAGCAGCTCCGGGCAAGAGTCTTGGCTGTGGAAAGATACCTACAG
GATCAACAGCTCCTAGGGATTTGGGGTTGCTCTGGAAAACTCATCTGCACCACTACTGTGCCTTGGAATGCT
AGTTGGAGT---AATAAATCTTATTCAAGGATTTGGAATAACATGACCTGGATGGAGTGGGAAAGAGAAATT
GACAATTACACAGAGTTAATATACAGCTTAATTGAAGAATCGCAGAACCAACAAGAAAAGAATGAACAAGAA
TTATTGGAATTGGATAAGTGGGCAAGCCTGTGGAATTGGTTTAGTATAACACAATGGCTGTGGTATATAAAA
ATATTCATAATGATAGTAGGAGGCTTGATAGGTTTAAGAATAGTTTTTGCTGTACTTTCTGTAGTAAATAGA
GCTAGGCAGGGATACTCACCTTTGTCATTTCAGACCCTCCTCCCAACCCCGAGGGGACCCGACAAGCCCGGA
GGAATCGAAGAAGAAGGTGGAGAGAGAGACAACGGCAGATCCGTACGATTAGTGAACGGATTATTAGCACTT
ATCTGGGACGATCTGCGGAGCCTGTGCCTCTTCAGCTACCACCGCTTGAGAGACTTACTCTTGATAATAGCG
AGGGCTGTGGAACTTCTGGGA---------------------CGCAGGGGGTGGGAAGCCCTCAAATATTGG
GGAAATCTCCTGCAGTATTGGAGTCAGGAACTAAAGAATAGTGCTGTTAGCTTGCTCAATACTATAGCTATA
GCAGTAGCTGAGGGGACAGATAGGATTATAGAAGTAGCACAAAGAGTTGGTAGAGCTTTTCTCAACATACCT
AGAAGAATAAGACAGGGCTTGGAAAGG
>HQ217387
ATGAAAGTGAAGGAGACCAGGAAGAGTTATCAGCATTTGTGGGGA------------TGGGGCATCACGCTC
CTTGGGTTGTTGATGATCTATAGTACTGCAGAACAATTATGGGTCACAGTCTATTATGGGGTGCCTGTGTGG
AAAGAAGCAACCACCACTCTATTTTGTGCATCAGATGCTAAAGCATATGAAACAGAGGCACATAATGTTTGG
GCCACACATGCCTGCGTACCCACAGACCCCAGCCCACAAGAAGTAGTATTGGAAAATGTAACAGAAAATTTT
AACATGTGGAAAAATAACATGGTAGACCAGATGCATGAGGATATAATCAGTTTATGGGATCAAAGCCTAAAG
CCATGTGTAAAATTAACCCCACTCTGTGTTACTTTAAATTGCACTGAC------TTGGGA------------
------------------AATGCTACTAAA---------------------ACCAATGCTAGTAGTTGGGAA
---------------ACGGTGGAAAAGGGAGAAATAAAAAATTGCTCTTTCAATATTACCACAGGCATAAGG
GATAAGGTGAAGAAAGAATATGCACTGTTTTATAATCTTGATGTAATACCAATA---------GATAAT---
------------------------GATGATAGTAAT------------------ACCAGCTATAGGTTGATG
AGTTGTAACACCTCAGTCATTACACAGGCTTGTCCAAAGGTATCCTTTGACCCAATTCCTATACATTATTGT
GCCCCGGCTGGTTTTGCGATTCTAAAGTGTAACAATAAGAAGTTCAATGGAACAGGACCATGTACAAATGTC
AGCACAGTACAATGCACACATGGAATTAGGCCAGTAGTCTCAACCCAACTGCTGTTAAATGGCAGTCTAGCA
GAAGAAGAGATAGTAATTAGATCTAAAAATTTCACAGACAATGCTAAAACCATAATAGTACAGCTGAATGTA
GCTGTACCAATCAATTGTACAAGACCCAACAACAATACAAGAAAAGGTATACACATAGGACCAGGGATAGCA
TTTTATGCAACACAAGATATAATAGGAGATATAAGACAAGCACACTGTAACATTAGCCGCAAAGGTTGGGAT
GAAGCCTTAGGAAACATAGGTATAAAATTAAGAGAACGATTTAAT---AAGACA------ACAATAGTCTTC
AATCACTCCTCAGGAGGGGACCCAGAAATTGTAACACACAGTTTTAATTGTGGAGGGGAATTTTTCTACTGT
AACTCATCAAAACTATTTAAT------------------AGTATTTGGAATAGT------------------
------AGTAGTACTTGGAATGAT---------ACT------AGAGAAAATGACACA---------------
------ATAACACTCCCATGCAGAATAAAACAGATTATAAACATGTGGCAGGAAGTAGGAAAAGCAATGTAT
GCCCCTCCCATCAGAGGACAAATTAAGTGTTCATCAAATATTACAGGGTTGCTGTTAACAAGAGATGGAAGA
------------------AATAGT---GAGGACAAT------GAC------------ACTGAGACCTTCAGA
CCTGGAGGAGGGGACATGAGGGACAATTGGAGAAGTGAATTATATAAATATAAAGTAGTAAAACTTGAACCA
TTAGGAATAGCACCCACCAGGGCAAAGAGAAGAGTGGTGCAGAGAGAAAAAAGAGCAATAGGA---ATAGGA
GCTATGTTCCTCGGGTTCTTGGGAGCAGCCGGAAGCACTATGGGCGCAGCGTCAATGACACTGACGGTACAG
GCCAGACAATTATTGTCTGGTATAGTGCAACAGCAGAACAATCTGCTGAGGGCTATTGAGGCGCAACAACAT
CTGTTGCAACTTACTGTCTGGGGCATTAAGCAGCTCCGGGCAAGAGTCTTGGCTGTGGAAAGATACCTACAG
GATCAACAGCTCCTAGGGATTTGGGGTTGCTCTGGAAAACTCATCTGCACCACTACTGTGCCTTGGAATGCT
AGTTGGAGT---AATAAATCTTATTCAAGGATTTGGAATAACATGACCTGGATGGAGTGGGAAAGAGAAATT
GACAATTACACAGAGTTAATATACAGCTTAATTGAAGAATCGCAGAACCAACAAGAAAAGAATGAACAAGAA
TTATTGGAATTGGATAAGTGGGCAAGTCTGTGGAATTGGTTTAGTATAACACAATGGCTGTGGTATATAAAA
ATATTCATAATGATAGTAGGAGGCTTGATAGGTTTAAGAATAGTTTTTGCTGTACTTTCTGTAGTAAATAGA
GTTAGGCAGGGATACTCACCTTTGTCATTTCAGACCCTCCTCCCAACTCCGAGGGGACCCGACAGGCCCGGA
GGAATCGAAGAAGAAGGTGGAGAGAGAGACAACGGCAGATCCGTACGATTAGTGAACGGATTATTAGCACTT
ATCTGGGACGATCTGCGGAACCTGTGCCTCTTCAGCTACCACCGATTGAGAGACTTACTCTTGATAATAGCG
AGGGCTGTGGAACTTCTGGGA---------------------CGCAGGGGGTGGGAAGCCCTCAAGTATTGG
GGGAATCTCCTACAGTATTGGAGTCAGGAACTAAAGAATAGTGCTGTTAGCTTGCTCAATACTATCGCTATA
GCAGTAGCTGAGGGGACAGATAGGATTATAGAAGTAGCACAAAGAGTTGGTAGAGCTTTTCTCAACATACCT
AGAAGAATAAGACAGGGCTTGGAAAGG
>HQ217392
ATGAAAGTGAAGGAGACCAGGAAGAGTTATCAGCATTTGTGGGGA------------TGGGGCATCACGCTC
CTTGGGTTGTTGATGATCTATAGTACTGCAGAACAATTATGGGTCACAATCTATTATGGGGTGCCTGTGTGG
AAAGAAGCAACCACCACTCTATTTTGTGCATCAGATGCTAAAGCATATGAAACAGAGGCACATAATGTTTGG
GCCACACATGCCTGCGTACCCACAGACCCCAGCCCACAAGAAGTAGTATTGGAAAATGTAACAGAAAATTTT
AACATGTGGAAAAATAACATGGTAGACCAGATGCATGAGGATATAATCAGTTTATGGGATCAAAGCCTAAAG
CCATGTGTAAAATTAACCCCACTCTGTGTTACTTTAAATTGCACTGAT------TTGGGA------------
------------------AATGCTACTAAA---------------------ACCAATACTAGTAATTGGGAA
---------------ACGGTGGAAAAAGGAGAAATAAAAAATTGCTCTTTCAATATTACCACAGGCATAGGG
GATAAGGTGAAGAAAGAATATGCACTGTTTTATAATCTTGATGTAATACCAATA---------GATAAT---
------------------------GATAATAGTAAT------------------ACCAGCTATAGGTTGATG
AGTTGTAACACCTCAGTCATTACACAAGCTTGTCCAAAGGTATCCTTTGACCCAATTCCTATACATTATTGT
GCCCCGGCTGGTTTTGCGATTCTAAAGTGTAACAATAAGAAGTTCAATGGAACAGGACCATGTACAAATGTC
AGCACAGTACAATGCACACATGGAATTAGGCCAGTAGTCTCAACTCAACTGCTGTTAAATGGCAGTCTAGCA
GAAGAAGAGATAGTAATTAGATCTAAAAATTTCACAGACAATGCTAAAACCATAATAGTACAGCTGAATGTA
ACTGTACCAATCAATTGTACAAGACCTAACAACAATACAAGAAAAGGTATACACATAGGACCAGGGATAGCA
TTTTATGCAACACAAGATATAATAGGAGATATAAGACAAGCACACTGTAACATTAGTAGCAAAGGGTGGGGT
GAAGCCTTAAGAAACATAAGTATAAAATTAAGAGAACGATTTAAT---ACGACA------ACAATAGTCTTC
AATCACTCCTCAGGAGGGGACCCAGAAATTGTAACACACAGTTTTAATTGTGGAGGGGAATTTTTCTATTGT
AACTCATCAAAACTATTTAAT------------------AGTATTTGGAATAGT------------------
------------ACTTGGAATGAT---------------------ACTAGAGAAAATGAC------------
---ACAATAATACTCCCATGCAGAATAAAACAGATTATAAACATGTGGCAGGAAGTAGGAAAAGCAATGTAT
GCCCCTCCCATCAGAGGACAAATTAAATGTTCATCAAATATTACAGGGTTGCTGTTAACAAGAGATGGAAGA
------------------ACTAGT---GAGGACAAT------------------GACACTGAGACCTTCAGA
CCTGGAGGAGGGGATATGAGGGACAATTGGAGAAGTGAATTATATAAATATAAAGTAGTAAAACTTGAACCA
TTAGGAATAGCACCCACCAGGGCAAAGAGAAGAGTGGTGCAGAGAGAAAAAAGAGCAATAGGA---ATAGGA
GCTGTGTTCCTCGGGTTCTTGGGAGCAGCCGGAAGCACTATGGGCGCAGCGTCAATGACACTGACGGTACAG
GCCAGACAATTATTGTCTGGTATAGTGCAACAGCAGAACAATCTGCTGAAGGCTATTGAGGCGCAACAACAT
CTGTTGCAACTCACTGTCTGGGGCATTAAGCAGCTCCAGGCAAGAGTCTTGGCTGTGGAAAGATACCTACAG
GATCAACAGCTCCTAGGGATTTGGGGTTGCTCTGGAAAACTCATCTGCACCACTACTGTGCCTTGGAATGCT
AGTTGGAGT---AATAAATCTTATTCAAGGATTTGGAATAACATGACCTGGATGGAGTGGGAAAGAGAAATT
GACAATTACACAGAGTTAATATACAGCTTAATTGAAGAATCGCAGAACCAACAAGAAAAGAATGAACAAGAA
TTATTGGAATTGGATAAGTGGGCAAGTCTGTGGAATTGGTTTAGTATAACACAATGGCTGTGGTATATAAAA
ATATTCATAATGATAGTAGGAGGCTTGATAGGTTTAAGAATAGTTTTTGCTGTACTTTCCGTAGTAAATAGA
GTTAGGCAGGGATACTCACCTTTGTCATTTCAGACCCTCCTCCCAACCCCGAGGGGACCCGACAGGCCCGGA
GGAATCGAAGAAGAAGGTGGAGAGAGAGACAACGGCAGATCCGTACGATTAGTGAACGGATTATTAGCACTT
ATCTGGGACGATCTGCGGAGCCTGTGCCTCTTCAGCTACCACCGCTTGAGAGACTTACTCTTGATAATAGCG
AGGGCTGTGGAACTTCTGGGA---------------------CGCAGGGGGTGGGAAGCCCTCCAATATTGG
GGAAATCTCCTGCAATATTGGAGTCAGGAACTAAAGAATAGTGCTGTTAGCTTGCTCAATACTATAGCTATA
GCAGTAGCTGAGGGGACAGATAGGATTATAGAAGTAGCACAAAGAGTTGGTAGAGCTTTTCTCAACATACCT
AGAAGAATAAGACAGGGCTTGGAAAGG
>HQ217386
ATGAAAGTGAAGGAGACCAGGAAGAGTTATCAGCATTTGTGGGGA------------TGGGGCATCACGCTC
CTTGGGTTGTTGATGATCTATAGTACTGCAGAACAATTATGGGTCACAATCTATTATGGGGTGCCTGTGTGG
AAAGAAGCAACCACCACTCTATTTTGTGCATCAGATGCTAAAGCATATGAAACAGAGGCACATAATGTTTGG
GCCACACATGCCTGCGTACCCACAGACCCCAGCCCACAAGAAGTAGTATTGGAAAATGTAACAGAAAATTTT
AACATGTGGAAAAATAACATGGTAGACCAGATGCATGAGGATATAATCAGTTTATGGGATCAAAGCCTAAAG
CCATGTGTAAAATTAACCCCACTCTGTGTTACTTTAAATTGCACTGAC------TTGGGA------------
------------------AATGCTACTAAA---------------------ACCAATGCTAGTAGTTGGGAA
---------------ACGGTGGAAAAAGGAGAGATAAAAAATTGCTCTTTCAATATTACCACAAGCATAAGG
GATAAGGTGAAGAAAGAATATGCACTGTTTTATAATCTTGATGTAATACCAATA---------GATAAT---
------------------------GATAATAGTAAT------------------ACCAGCTATAGGTTGATG
AGTTGTAACACCTCAGTCATTACACAGGCTTGTCCAAAGGTATCCTTTGACCCAATTCCTATACATTATTGT
GCCCCGGCTGGTTTTGCGATTCTAAAGTGTAACAATAAGAAGTTCAATGGAACAGGACCATGTACAAATGTC
AGCACAGTACAATGCACACATGGAATTAGGCCAGTAGTCTCAACCCAACTGCTGTTAAATGGCAGTCTAGCA
GAAGAAGAGATAGTGATTAGATCTAAAAATTTCACAGACAATGCTAAAACCATAATAGTACAGCTGAATGTA
ACTGTACCAATCAATTGTACAAGACCCAACAACAATACAAGAAAAGGTATACACATAGGACCAGGGATAGCA
TTTTATGCAACACAAGATATAATAGGAGATATAAGACAAGCACACTGTAACATTAGTAGCAAAGGTTGGAAT
GAAGCCTTAAGAAACATAAGTACAAAATTAAGAGAACAATTTAAT---AAGACA------ACAATAGTCTTC
AATCACTCCTCAGGAGGGGACCCAGAAATTGTAACACACAGTTTTAATTGTGGAGGGGAATTTTTCTACTGT
AACTCATCAAAACTATTTAAT------------------AGTACTTGGAATGTTAATAAT------------
------------ACTTGGAATAAT---------------ACTGGAGAAAAAGAAAATGAC------------
---ACAATAATACTCCCATGCAGAATAAAACAGATTATAAACATGTGGCAGGAAGTAGGAAAAGCAATGTAT
GCCCCTCCCATCAGAGGACAAATTAAATGTTCATCAAATATTACAGGGTTGCTGTTAACAAGAGATGGAAGA
------------------AATAGT---GAGGACAAT------------------GACACTGAGACCTTCAGA
CCTGGAGGAGGGGATATGAGGGACAATTGGAGAAGTGAATTATATAAATATAAAGTAGTAAAACTTGAACCA
TTAGGAATAGCACCCACCAGGGCAAAGAGAAGAGTGGTGCAGAGAGAAAAAAGAGCAATAGGA---ATAGGG
GCTATGTTCCTCGGGTTCTTGGGAGCAGCCGGAAGCACTATGGGCGCAGCGTCAATGACACTGACGGTACAG
GCCAGACAATTATTGTCTGGTATAGTGCAACAGCAGAACAATCTGCTGAAGGCTATTGAGGCGCAACAACAT
CTGTTGCAACTCACTGTCTGGGGCATTAAGCAGCTCCGGGCAAGAGTCTTGGCTGTGGAAAGATACCTACAG
GATCAACAGCTCCTAGGGATTTGGGGTTGCTCTGGAAAACTCATCTGCACCACTACTGTGCCTTGGAATGCT
AGTTGGAGT---AATAAATCTTATTCAAGGATTTGGAATAACATGACCTGGATGGAGTGGGAAAGAGAAATT
GACAATTACACAGAGTTAATATACAGCTTAATTGAAGAATCGCAGAACCAACAAGAAAAGAATGAACAAGAA
TTATTGGAATTGGATAAGTGGGCAAGTCTGTGGAATTGGTTTAGTATAACACAATGGCTGTGGTATATAAAA
ATATTCATAATGATAGTAGGAGGCTTGATAGGTTTAAGAATAGTTTTTGCTGTACTTTCTGTAGTAAATAGA
GTTAGGCAGGGATACTCACCTTTGTCATTTCAGACCCTCCTCCCAACCCCGAGGGGACCCGACAGGCCCGGA
GGAATCGAAGAAGAAGGTGGAGAGAGAGACAACGGCAGATCCGTACGATTAGTGAACGGATTATTAGCACTT
ATCTGGGACGATCTGCGGAACCTGTGCCTCTTCAGTTACCACCGCTTGAGAGACTTACTCTTGATAATAGCG
AGGGCTGTGGAACTTCTGGGA---------------------CGCAGGGGGTGGGAAGCCCTCAAGTATTGG
GGAAATCTCCTACAGTATTGGAGTCAGGAACTAAAGAATAGTGCTGTTAGCTTGCTCAATACTATCGCTATA
GCAGTAGCTGAGGGGACAGATAGGATTATAGAAGTAGCACAAAGAGTTGGTAGAGCTTTTCTCAACATACCT
AGAAGAATAAGACAGGGCTTGGAAAGG
>JF320375
ATGAGAGTGAAGGAGATCAGGAAGAATTGTCAGCGCTTGTGGAGA------------TGGGGCACCATGCTC
CTTGGGATGTTGATGATCTGTAGTGCTACAAAAAATTCGTGGGTCACAGTCTATTATGGGGTACCTGTGTGG
AAAGAAGCAACTACCACTCTATTTTGTGCATCAGATGCTAAAGCATATGACACAGAGGTACATAATGTTTGG
GCCACACATGCCTGTGTACCCACAGACCCTAGCCCACAAGAAGTATTATTGGAAAATGTGACAGAGAATTTT
AACATGTGGAGAAATGACATGGTAGAACAGATGCATGAGGATATAATCAGTTTATGGGATCAAAGCTTAAAG
CCATGTGTAAAATTAACCCCACTCTGTGTTACTTTAAATTGCACTAAT------TTACAG------------
------------------AATAGTACTAAT---------------------TTGCAGAATGGCACTATTGAC
---------------CAAGACATGGAAAGGGAAATAAAAAATTGCTCTTTCAATGTCACCACAGGCATAAGA
GATAAGGTAAAAAATGAATATGCACTTTTTTATAAACTTGATGTAACACCAATA---------AAAAAT---
------------------------GATAAT------------------------GCAAGCTATACATTGATA
AATTGCAACACCTCAGCCATTACACAAGCCTGTCCAAAGGTATCCTTTGAACCAATTCCCATACATTATTGT
ACCCCGGCTGGTTTTGCGATTCTAAAGTGTAATGATAAGAAGTTCAATGGAACAGGACCATGTACAAATGTC
AGCACAGTACAATGTACACATGGAATTAAGCCAGTAGTGTCAACTCAACTGCTGTTAAATGGCAGTCTAGCA
GAAGAAGAGATAGTGATTAGATCTGAAAATTTCACAAACAATGCTAAAACCATAATAGTACAACTGAATAAA
ACTGTAGAAATTAATTGTACAAGACCCAACAACAATACAAGGAAAAGTATACATATAGGACCAGGGAGTGCA
TTTTATGCAACAGGAGACATAATAGGAGATATAAGACAAGCACATTGTAACCTTAGTAGAGCAAAATGGAAT
GACACTTTACAACAGATAGCTACAAAATTAAGAGAACAATTCAAG---AATAAA------ACAATAATCTTT
AATCAACCATCAGGAGGAGACCCAGAAATTATACTGCACAGTTTTAATTGTGGAGGGGAATTTTTCTACTGT
AATACAACAAAGCTGTTTAAT------------------AGTACTTGGAATGGTACTGAT------------
------------ACTTGGGATACT---------ACT---ACAGAGGCAGATAACAATGAC------------
---ACTATCACACTCCCATGCAGAATAAAACAAATTATAAACAGGTGGCAGGAAGTAGGAAAAGCAATGTAT
GCCCCTCCCATTGCAGGACAGATCAGATGCTCATCAAATATTACAGGGATACTCTTAACAAGAGATGGTGGT
------------------AGTAAT---GACACAGAC---------------------AGTGAGACCTTCAGA
CCAGGAGGAGGAGATATGAGGGACAATTGGAGAAGTGAATTATATAAGTATAAAGTAGTAAGAATTGAGCCA
TTAGGAATAGCACCCACCCAGGCAAAAAGAAGAGTGGTGCAGAGAGAAAAAAGAGCAGTGGGAACAATAGGA
GCTATGTTCCTTGGGTTCTTGGGAGCAGCAGGAAGCACTATGGGCGCAGCGTCATTGACGCTGACGGTACAG
GCCAGACAATTATTGTCTGGTATAGTGCAGCAGCAGAACAATCTGCTGAGAGCTATTGAGGCGCAACAGCAT
ATGTTGCAACTCACAGTCTGGGGCATCAAGCAGCTCCAGGCAAGAGTCCTGGCTGTGGAAAGATACCTAAAG
GATCAACAGCTCCTAGGGATTTGGGGTTGCTCTGGAAAACTCATCTGCACCACTACTGTGCCTTGGAATACT
AGTTGGAGT---AATAAATCTCTGGACACGATTTGGAATAACATGACCTGGATGGAATGGGACAGAGAAATT
AACAATTACACAAACTTAATATATACCTTACTTGAAGAATCGCAAAACCAACAAGAAAAGAATGAACTAGAA
TTATTGGAATTGGATAAGTGGGCAAGTTTGTGGAATTGGTTTGACATAACACACTGGCTGTGGTATATAAAA
ATATTCATAATGGTAGTAGGAGGTTTAATAGGTTTAAAAATAGTTTTTGCTGTGCTTTCTATAGTGAATAGA
GTTAGGCAGGGATACTCACCATTGTCATTTCAGACCCGCTTCCCAGCCCCGAGGGGACCCGACGGGCTCGCA
GGAACCGAAGAAGAAGGTGGAGAGAGAGACAGAGAAAGATCCAGTCCATTAGTGCATGGATTCTTAGCACTC
ATCTGGGACGACCTGCGCAGCCTGAGCCTCTTCAGCTACCACCGCTTGAGAGACTTACTCTTAATTGTAACG
AGGATTGTGGAACTTCTGGGA---------------------CGCAGGGGGTGGGAAGCCCTCAAATATTGT
TGGAATCTCCTACAGTATTGGAGTCAGGAACTAAAGAATAGTGCTGTTAGTTTGCTTAATAACACAGCTATA
GCAGTAGCAGAGGGGACAGATAGGGTTATAGAAGTAGTACAAAGAACTTATAGAACTATTCTCAACATACCT
AGAAGAATAAGACAGGGCTTAGAAAGG
>L07422
ATGAAAGTGAAAGAGACCAGGAAGAATTATCAGCACTTGTGGAGA------------TGGGGCATCTTGCTC
CTTGGGATGTTGATGATCTGTAGTGCTAAAGAAAAATTGTGGGTCACAGTCTATTATGGGGTACCTGTGTGG
AAGGAAGCAACTACCACTCTATTTTGTGCATCAGATGCTAGAGCATATGATACAGAGGTACATAATGTTTGG
GCCACACATGCCTGTGTACCCACAGACCCCAACCCACAAGAAGTAGTATTGGGAAATGTGACAGAAAATTTT
AACATGTGGAAAAATAACATGGTAGAACAGATGCAGGAGGATATAATCAGTTTATGGGATCAAAGCCTAAAG
CCATGTGTAAAATTAACCCCACTCTGTGTTACTTTAAATTGCACTGAT------TTGGGG------------
------------------AAGGCTACA------------------------ACCAATAGTAATAATTGGAAA
---------------GAAGAAATAAAAGGAGAAATAAAAAACTGCTCTTTCTATATCACCACAAGCATAAGA
GATAAGATTCAGAAAGAAAATGCACTTTTTCGTAACCTTGATGTAGTACCAATA---------GATAAT---
------------------GCTAGTACTACTACCAACTAT---------------ACCAACTATAGGTTGATA
CATTGTAACAGATCAGTCATTACACAGGCCTGTCCAAAGGTATCATTTGAGCCAATTCCCATACATTATTGT
GCCCCGGCTGGTTTTGCGATTCTAAAGTGTAATAATAAAACGTTCAATGGAAAAGGACCATGTACAAATGTC
AGCACAGTACAATGTACACATGGAATTAAGCCAGTAGTGTCAACTCAACTGCTGTTAAATGGCAGTCTAGCA
GAAGAAGAGGTAGTAATTAGATCTGACAATTTCACGGACAATGCTAAAACCATAATAGTACAGCTGAATGAA
TCTGTAGCAATTAATTGTACAAGACCCAACAACAATACAAGAAAAGGTATCCATATAGGACCAGGGAGAGCA
GTTTATACAACAGGAAGAATAATAGGAGATATAAGAAAAGCACATTGTAACGTTAGTAGAACACAATGGAAT
AACACTTTAGAACAGATAGTTAAAAAATTAAGAGAACAGTTTGGGAATAATAAA------ACAATAGTCTTT
AATCAATCCTCAGGAGGGGACCCAGAAATTGTAATGCACAGTTTTAATTGTAGAGGGGAATTTTTCTACTGT
AATACAGCACAACTGTTTAAT------------------AGTACTTGGAAT---------------------
------------CCAAATAACACT---------------GAAGGAAATAACACTGACCCA------------
------ATCATACTCCCATGTAGAATAAAACAAATTATAAACATGTGGCAGGAAGTAGGAAAAGCAATGTAT
GCCCCTCCCATTGGAGGACAAATTAGTTGTTCATCAAACATTACAGGGCTGCTATTAACAAGAGATGGTGGT
---------------ATAAATGGA---ACTAATGAC---------------------ACCGAGGTCTTCAGA
CCTGGAGGAGGAGATATGAGGGACAATTGGAGAAGTGAATTATATAAATATAAAGTAGTAAAAATTGAACCA
TTAGGAATAGCACCCACCAAGGCAAAGAGAAGAGTGGTGCAGAGAGAAAAAAGAGCAGTGGGAATAATAGGA
GCTATGTTCCTTGGGTTCTTGGGAGCAGCAGGAAGCACTATGGGCGCACGGTCAATGACGCTGACGGTACAG
GCCAGAAAATTATTGTCTGGTATAGTGCAACAGCAGAACAATTTGCTGAGGGCTATTGAGGCGCAACAACAT
CTGTTGCAACTCACAGTCTGGGGCATCAAGCAGCTCCAGGCAAGAGTCCTGGCTGTGGAAAGATACCTAAGG
GATCAACAGCTCCTAGGGATTTGGGGTTGCTCTGGAAAACTCATCTGCACCACTGCTGTGCCTTGGAATACT
AGTTGGAGT---AATAAATCTATGGAAGACATTTGGGATAACATGACCTGGATGCAGTGGGAAAAAGAAATT
GACAATTACACAAACACAATATACACCTTACTTGAAGAATCGCAGAACCAACAAGAAAAGAATGAACAAGAA
TTATTGGAATTGGATAAGTGGGCAAGTTTGTGGAATTGGTTTAACATAACAAACTGGCTGTGGTATATAAAA
ATATTCATAATGATAGTAGGAGGCTTGGTAGGTTTAAGAATAGTTTTTGCTGTACTTTCTGTAGTGAATAGA
GTTAGGCAGGGATACTCACCATTATCATTTCAGACCCGCCTCCCAACCCCGAGGGGACCCGACAGGCCCGAC
GGAATCGAAGAAGAAGGTGGAGAGAGAGACAGAGACAGATCCGTTCGATTAGTGGATGGATTCTTAGCACTT
ATCTGGGAAGATCTGCGGAGCCTGTGCCTCTTCAGCTACCGCCGCTTGAGAGACTTACTCTTGATTGCAGTG
AGGACTGTGGAAATTCTGGGA---------------------CACAGGGGGTGGGAAGTCCTCAAATATGGG
TGGAGTCTCCTGCAGTATTGGATTCAGGAACTAAGGAATAGTGCTGTTAGCTTGCTCAACGCCACAGCTATA
GCAGTAGCTGAGGGGACAGATAGGGTTATAGAAGTAGTACAAAGAGCTTATAGAGCTATTCTCCACATACCT
AGAAGAATTAGACAGGGCTTAGAAAGG
>FJ496090
ATGAGAGTGATGGGGATCAGGAAGAATTATCAGCACTTGTGGAGA------------GAGGGCATCTTGCTC
TTGGGGATATTAATGATCTGTAGTGCTGCAGACAACTTGTGGGTCACAGTCTATTATGGGGTACCTGTGTGG
AGAGAAGTAACCACTACTCTATTTTGTGCATCAGATGCTAAAGCATATGATACAGAGGCACATAATGTTTGG
GCCACACACGCCTGTGTACCCACAGACCCCAACCCACAAGAAGTAGAATTAAAAAATGTGACAGAAAATTTT
AATATGTGGGAAAATAACATGGTAGAACAGATGCATGAGGATATAATCAGTTTATGGGATCAAAGCTTAAAA
CCATGTGTAAAATTAACTCCACTCTGTGTTACTTTAAATTGCACTGAT------TTAGGG------------
------------------AATGTTACTAAT---------------------ACCACTAATAGTAACGGGGGA
---------------ATGATGGAGAAGGGAGAAGTAAAAAACTGTTCTTTCAAGATCACCACAGACATAAAA
GATAGAACGCGGAAGGAGTATGCACTTTTTTATAAACTTGATGTAGTACCAATA---------AATGAT---
------------------------------------------------------ACCAGATATAGGTTAGTA
AGCTGTAACACCTCAGTCATTACACAGGCCTGTCCAAAGGTATCCTTTGAGCCAATTCCTATACATTATTGT
GCCCCGGCTGGTTTTGCGATTCTAAAGTGTAATGATAAGCAATTCATTGGAACAGGACCATGTACAAATGTC
AGCACAGTACAATGTACACATGGAATTAGGCCAGTAGTATCAACTCAACTGCTGTTAAATGGCAGTTTAGCA
GAAGAAGAGGTAGTAATTAGATCAGTCAATTTCAGTGACAATGCTAAAACAATAATAGTACAACTGAATAAA
TCTGTAGAAATTACTTGCACAAGACCCAACAACAATACAAGAAAAAGTATACCCATGGGACCAGGGAAAGCA
TTTTATGCAAGAGGAGACATAACAGGAGACATAAAAAAAGCATATTGTAAAATTAATGGAACAGAATGGCAT
AGCACTTTAAAACTGGTAGTTGAAAAATTAAGAGAACAATAT------AATAAA------ACAATAGTCTTT
AATCGCTCCTCAGGAGGGGACCCAGAAATTGTAATGTACAGTTTCAATTGCGGAGGGGAATTTTTCTACTGT
AATTCAACAAAGCTGTTTAAT------------------AGTACTTGG------------------------
------------CCTTGGAATGAT---------ACT---AAAGGGTCACATGACACTAAT------GGC---
---ACACTCATACTCCCATGCAAAATAAAACAAATTATAAACATGTGGCAGGGAGTAGGAAAAGCAATGTAT
GCCCCTCCCATCGAAGGAAAAATTAGATGCTCATCAAACATTACAGGACTGTTATTAACAAGAGATGGTGGT
------------------TACGAG---AGCAATGAG------------------ACTGATGAGATCTTCAGA
CCTGGAGGAGGAGATATGAGGGACAATTGGAGGAGTGAATTATATAAATATAAAGTAGTAAAAATTGAACCA
TTGGGAGTAGCACCTACCAAGGCAAAGAGGAGAGTGGTGCAGAGGGAAAAAAGAGCATTTGGA---CTAGGA
GCTGTGTTCCTTGGGTTCTTGGGAGCAGCAGGAAGCACTATGGGCGCAGCATCAATAACGCTGACGGTACAG
GCCAGACAATTATTGTCTGGTATAGTGCAACAGCAGAACAATTTGCTGAGGGCTATTGAGGCGCAACAGCAT
CTGTTGCAACTCACAGTCTGGGGCATTAAGCAGCTCCAGGCAAGAGTCCTGGCTGTGGAAAGATACCTAAAG
GATCAACAGCTCCTGGGGATTTGGGGTTGCTCTGGAAAACTCATCTGCACCACTACTGTGCCTTGGAATACT
AGTTGGAGT---AATAAATCTCTGGAACAGATTTGGGATAACATGACATGGATGGAGTGGGAAAGAGAAATT
GACAATTATACAGGCTACATATACCAATTAATTGAAGAATCGCAGAACCAACAAGAAAAGAATGAACAAGAA
TTATTGGCATTGGATAAATGGGCAAGTTTGTGGAATTGGTTTGACATAACAAACTGGCTGTGGTATATAAAA
ATATTCATAATGATAGTAGGAGGCTTAATAGGTTTAAGAATAGTTTTTACTGTACTTTCTATAGTGAATAGA
GTTAGGCAGGGATACTCACCATTATCATTTCAGACCCACCTCCCAGCCCAGAGGGGACCCGACAGGCCCGAA
GGAATCGGAGAAGAAGGTGGAGAGAGAGACAGAGACAGATCCGATCCATTAGTGAACGGATTCTTAGCACTT
ATCTGGAGCGATCTACGGAGCCTGTGCCTCTTCAGCTACCACCGCTTGAGAGACTTACTCTTGATTGTAACG
AGGATTGTGGAACTTCTGGGA---------------------CGCAGGGGGTGGGAAGTCCTCAAATATTGG
TGGAATCTCCTACAGTATTGGAGTCAGGAACTAAAGAATAGTGCTGTTAGCTTGCTCAACGCCACAGCCATA
GCAGTAGCTGAGGGGACAGATAGGGTTATAGAAGTAGTACAAAGAGCTTGTAGAGCTATTCTCCACATACCT
AGAAGAATAAGACAGGGCTTGGAAAGG
>FJ495876
ATGAGAGTGATGGGGATCAGGAAGAATTATCAGCACTTGTGGAGA------------GAGGGCATCTTGCTC
TTGGGGATATTAATGATCTGTAGTGCTGCAGACAACTTGTGGGTCACAGTCTATTATGGGGTACCTGTGTGG
AGAGAAGCAACCACTACTCTATTTTGTGCATCAGATGCTAAAGCATATGATACAGAGGCACATAATGTTTGG
GCCACACACGCCTGTGTACCCACAGACCCCAACCCACAAGAAGTAGAATTAAAAAATGTGACAGAAAATTTT
AATATGTGGGAAAATAACATGGTAGAACAGATGCATGAGGATATAATCAGTTTATGGGATCAAAGCTTAAAA
CCATGTGTAAAATTAACTCCACTCTGTGTTACTTTAAATTGCACTGAT------TTAGGG------------
------------------AATGTTACTAAT---------------------ACCACTAATAGTAACGGGGGA
---------------ATGATGGAGAAGGGAGAAGTAAAAAACTGTTCTTTCAAGATCACCACAGACATAAAA
GATAGAACGCGGAAGGAGTATGCACTTTTTTATAAACTTGATGTAGTACCAATA---------AATGAT---
------------------------------------------------------ACCAGATATAGGTTAGTA
AGCTGTAACACCTCAGTCATTACACAGGCCTGTCCAAAGGTATCCTTTGAGCCAATTCCTATACATTATTGT
GCCCCGGCTGGTTTTGCGATTCTAAAGTGTAATGATAAGCAATTCATTGGAACAGGACCATGTACAAATGTC
AGCACAGTACAATGTACACATGGAATTAGGCCAGTAGTATCAACTCAACTGCTGTTAAATGGCAGTTTAGCA
GAAGAAGAGGTAGTAATTAGATCAGTCAATTTCAGTGACAATGCTAAAACAATAATAGTACAACTGAATAAA
TCTGTAGAAATTACTTGCACAAGACCCAACAACAATACAAGAAAAAGTATACCCATGGGACCAGGGAAAGCA
TTTTATGCAAGAGGAGACATAACAGGAGACATAAAAAAAGCATATTGTGCAATTAATGGAACAGAATGGCAT
AGCACTTTAAAACTGGTAGTTGAAAAATTAAGAGAACAATAT------AATAAA------ACAATAGTCTTT
AATCGCTCCTCAGGAGGGGACCCAGAAATTGTAATGTACAGTTTCAATTGCGGAGGGGAATTTTTCTACTGT
AATTCAACAAAGCTGTTTAAT------------------AGTACTTGG------------------------
------------CCTTGGAATGAT---------ACT---AAAGGGTCACATGACACTAAT------GGC---
---ACACTCATACTCCCATGCAAAATAAAACAAATTATAAACATGTGGCAGGGAGTAGGAAAAGCAATGTAT
GCCCCTCCCATCGAAGGAAAAATTAGATGCTCATCAAACATTACAGGACTGTTATTAACAAGAGATGGTGGT
------------------TACGAG---AGCAATGAG------------------ACTGATGAGATCTTCAGA
CCTGGAGGAGGAGATATGAGGGACAATTGGAGGAGTGAATTATATAAATATAAAGTAGTAAAAATTGAACCA
TTGGGAGTAGCACCTACCAAGGCAAAGAGGAGAGTGGTGCAGAGGGAAAAAAGAGCATTTGGA---CTAGGA
GCTGTGTTCCTTGGGTTCTTGGGAGCAGCAGGAAGCACTATGGGCGCAGCATCAATAACGCTGACGGTACAG
GCCAGACAATTATTGTCTGGTATAGTGCAACAGCAGAACAATTTGCTGAGGGCTATTGAGGCGCAACAGCAT
CTGTTGCAACTCACAGTCTGGGGCATTAAGCAGCTCCAGGCAAGAGTCCTGGCTGTGGAAAGATACCTAAAG
GATCAACAGCTCCTGGGGATTTGGGGTTGCTCTGGAAAACTCATCTGCACCACTACTGTGCCTTGGAATACT
AGTTGGAGT---AATAAATCTCTGGAACAGATTTGGGATAACATGACATGGATGGAGTGGGAAAGAGAAATT
GACAATTATACAGGCTACATATACCAATTAATTGAAGAATCGCAGAACCAACAAGAAAAGAATGAACAAGAA
TTATTGGCATTGGATAAATGGGCAAGTTTGTGGAATTGGTTTGACATAACAAACTGGCTGTGGTATATAAAA
ATATTCATAATGATAGTAGGAGGCTTAATAGGTTTAAGAATAGTTTTTACTGTACTTTCTATAGTGAATAGA
GTTAGGCAGGGATACTCACCATTATCATTTCAGACCCACCTCCCAGCCCAGAGGGGACCCGACAGGCCCGAA
GGAATCGGAGAAGAAGGTGGAGAGAGAGACAGAGACAGATCCGATCCATTAGTGAACGGATTCTTAGCACTT
ATCTGGAGCGATCTACGGAGCCTGTGCCTCTTCAGCTACCACCGCTTGAGAGACTTACTCTTGATTGTAACG
AGGATTGTGGAACTTCTGGGA---------------------CGCAGGGGGTGGGAAGTCCTCAAATATTGG
TGGAATCTCCTACAGTATTGGAGTCAGGAACTAAAGAATAGTGCTGTTAGCTTGCTCAACGCCACAGCCATA
GCAGTAGCTGAGGGGACAGATAGGGTTATAGAAGTAGTACAAAGAGCTTGTAGAGCTATTCTCCACATACCT
AGAAGAATAAGACAGGGCTTGGAAAGG
>FJ496092
ATGAGAGTGATGGGGATCAGGAAGAATTATCAGCACTTGTGGAGA------------GAGGGCATCTTGCTC
TTGGGGATATTAATGATCTGTAGTGCTGCAGACAACTTGTGGGTCACAGTCTATTATGGGGTACCTGTGTGG
AGAGAAGCAACCACTACTCTATTTTGTGCATCAGATGCTAAAGCATATGATACAGAGGCACATAATGTTTGG
GCCACACACGCCTGTGTACCCACAGACCCCAACCCACAAGAAGTAGAATTAAAAAATGTGACAGAAAATTTT
AATATGTGGGAAAATAACATGGTAGAACAGATGCATGAGGATATAATCAGTTTATGGGATCAAAGCTTAAAA
CCATGTGTAAAATTAACTCCACTCTGTGTTACTTTAAATTGCACTGAT------TTAGGG------------
------------------AATGTTACTAAT---------------------ACCACTAATAGTAACGGGGGA
---------------ATGATGGAGAAGGGAGAAGTAAAAAACTGTTCTTTCAAGATCACCACAGACATAAAA
GATAGAACGCGGAAGGAGTATGCACTTTTTTATAAACTTGATGTAGTACCAATA---------AATGAT---
------------------------------------------------------ACCAGATATAGGTTAGTA
AGCTGTAACACCTCAGTCATTACACAGGCCTGTCCAAAGGTATCCTTTGAGCCAATTCCTATACATTATTGT
GCCCCGGCTGGTTTTGCGATTCTAAAGTGTAATGATAAGCAATTCATTGGAACAGGACCATGTACAAATGTC
AGCACAGTACAATGTACACATGGAATTAGGCCAGTAGTATCAACTCAACTGCTGTTAAATGGCAGTTTAGCA
GAAGAAGAGGTAGTAATTAGATCAGTCAATTTCAGTGACAATGCTAAAACAATAATAGTACAACTGAATAAA
TCTGTAGAAATTACTTGCACAAGACCCAACAACAATACAAGAAAAAGTATACCCATGGGACCAGGGAAAGCA
TTTTATGCAAGAGGAGACATAACAGGAGACATAAAAAAAGCATATTGTAAAATTAATGGAACAGAATGGCAT
AGCACTTTAAAACTGGTAGTTGAAAAATTAAGAGAACAATAT------AATAAA------ACAATAGTCTTT
AATCGCTCCTCAGGAGGGGACCCAGAAATTGTAATGTACAGTTTCAATTGCGGAGGGGAATTTTTCTACTGT
AATTCAACAAAGCTGTTTAAT------------------AGTACTTGG------------------------
------------CCTTGGAATGAT---------ACT---AAAGGGTCACATGACACTAAT------GGC---
---ACACTCATACTCCCATGCAAAATAAAACAAATTATAAACATGTGGCAGGGAGTAGGAAAAGCAATGTAT
GCCCCTCCCATCGAAGGAAAAATTAGATGCTCATCAAACATTACAGGACTGTTATTAACAAGAGATGGTGGT
------------------TACGAG---AGCAATGAG------------------ACTGATGAGATCTTCAGA
CCTGGAGGAGGAGATATGAGGGACAATTGGAGGAGTGAATTATATAAATATAAAGTAGTAAAAATTGAACCA
TTGGGAGTAGCACCTACCAAGGCAAAGAGGAGAGTGGTGCAGAGGGAAAAAAGAGCATTTGGA---CTAGGA
GCTGTGTTCCTTGGGTTCTTGGGAGCAGCAGGAAGCACTATGGGCGCAGCATCAATAACGCTGACGGTACAG
GCCAGACAATTATTGTCTGGTATAGTGCAACAGCAGAACAATTTGCTGAGGGCTATTGAGGCGCAACAGCAT
CTGTTGCAACTCACAGTCTGGGGCATTAAGCAGCTCCAGGCAAGAGTCCTGGCTGTGGAAAGATACCTAAAG
GATCAACAGCTCCTGGGGATTTGGGGTTGCTCTGGAAAACTCATCTGCACCACTACTGTGCCTTGGAATACT
AGTTGGAGT---AATAAATCTCTGGAACAGATTTGGGATAACATGACATGGATGGAGTGGGAAAGAGAAATT
GACAATTATACAGGCTACATATACCAATTAATTGAAGAATCGCAGAACCAACAAGAAAAGAATGAACAAGAA
TTATTGGCATTGGATAAATGGGCAAGTTTGTGGAATTGGTTTGACATAACAAACTGGCTGTGGTATATAAAA
ATATTCATAATGATAGTAGGAGGCTTAATAGGTTTAAGAATAGTTTTTACTGTACTTTCTATAGTGAATAGA
GTTAGGCAGGGATACTCACCATTATCATTTCAGACCCACCTCCCAGCCCAGAGGGGACCCGACAGGCCCGAA
GGAATCGGAGAAGAAGGTGGAGAGAGAGACAGAGACAGATCCGATCCATTAGTGAACGGATTCTTAGCACTT
ATCTGGAGCGATCTACGGAGCCTGTGCCTCTTCAGCTACCACCGCTTGAGAGACTTACTCTTGATTGTAACG
AGGATTGTGGAACTTCTGGGA---------------------CGCAGGGGGTGGGAAGTCCTCAAATATTGG
TGGAATCTCCTACAGTATTGGAGTCAGGAACTAAAGAATAGTGCTGTTAGCTTGCTCAACGCCACAGCCATA
GCAGTAGCTGAGGGGACAGATAGGGTTATAGAAGTAGTACAAAGAGCTTGTAGAGCTATTCTCCACATACCT
AGAAGAATAAGACAGGGCTTGGAAAGG
>FJ495859
ATGAGAGTGATGGGGATCAGGAAGAATTATCAGCACTTGTGGAGA------------GAGGGCATCTTGCTC
TTGGGGATATTAATGATCTGTAGTGCTGCAGACAACTTGTGGGTCACAGTCTATTATGGGGTACCTGTGTGG
AGAGAAGCAACCACTACTCTATTTTGTGCATCAGATGCTAAAGCATATGATACAGAGGCACATAATGTTTGG
GCCACACACGCCTGTGTACCCACAGACCCCAACCCACAAGAAGTAGAATTAAAAAATGTGACAGAAAATTTT
AATATGTGGGAAAATAACATGGTAGAACAGATGCATGAGGATATAATCAGTTTATGGGATCAAAGCTTAAAA
CCATGTGTAAAATTAACTCCACTCTGTGTTACTTTAAATTGCACTGAT------TTAGGG------------
------------------AATGTTACTAAT---------------------ACCACTAATAGTAACGAGGAA
---------------ATGATGGAGAAGGGAGAAGTAAAAAACTGTTCTTTCAAGATCACCACAGACATAAAA
GATAGAACGCGGAAGGAATATGCACTTTTTTATAAACTTGATGTAGTACCAATA---------AATGAT---
------------------------------------------------------ACCAGATATAGGTTAGTA
AGCTGTAACACCTCAGTCATTACACAGGCCTGTCCAAAGGTATCCTTTGAGCCAATTCCTATACATTATTGT
GCCCCGGCTGGTTTTGCGATTTTAAAGTGTAATGATAAGCAATTCATTGGAACAGGACCATGTACAAATGTC
AGCACAGTACAATGTACACATGGAATTAGGCCAGTAGTATCAACTCAACTGCTGTTAAATGGCAGTTTAGCA
GAAGAAGAGGTAGTAATTAGATCAGTCAATTTCAGTGACAATGCTAAAACAATAATAGTACAACTGAATAAA
TCTGTAGAAATTACTTGCACAAGACCCAACAACAATACAAGAAAAAGTATACCCATGGGACCAGGGAAAGCA
TTTTATGCAAGAGGAGACATAACAGGAGACATAAGAAAAGCATCTTGTGAAATTAATGGAACAGAATGGCAT
AGCACTTTAAAACTGGTAGTTGAAAAATTAAGAGAACAATAT------AATAAC------ACAATAGTCTTT
AATCGCTCCTCAGGAGGGGACCCAGAAATTGTAATGTACAGTTTCAATTGCGGAGGGGAATTTTTCTACTGT
AATTCAACAAAGCTGTTTAAT------------------AGTACTTGG------------------------
------------CCTTGGAATGAT---------ACT---AAAGGGTCACATGACACTAAT------GGC---
---ACACTCATACTCCCATGCAAAATAAAACAAATTATAAACATGTGGCAGGGAGTAGGAAAAGCAATGTAT
GCCCCTCCCATCGAAGGAAAAATTAGATGCTCATCAAACATTACAGGACTGTTATTAACAAGAGATGGTGGT
------------------TACGAG---AGCAATGAG------------------ACTGATGAGATCTTCAGA
CCTGGAGGAGGAGATATGAGGGACAATTGGAGGAGTGAATTATATAAATATAAAGTAGTAAAAATTGAACCA
TTGGGAGTAGCACCTACCAAGGCAAAGAGGAGAGTGGTGCAGAGGGAAAAAAGAGCATTTGGA---CTAGGA
GCTGTGTTCCTTGGGTTCTTGGGAGCAGCAGGAAGCACTATGGGCGCAGCATCAATAACGCTGACGGTACAG
GCCAGACAATTATTGTCTGGTATAGTGCAACAGCAGAACAATTTGCTGAGGGCTATTGAGGCGCAACAGCAT
CTGTTGCAACTCACAGTCTGGGGCATTAAGCAGCTCCAGGCAAGAGTCCTGGCTGTGGAAAGATACCTAAAG
GATCAACAGCTCCTGGGGATTTGGGGTTGCTCTGGAAAACTCATCTGCACCACTACTGTGCCTTGGAATACT
AGTTGGAGT---AATAAATCTCTGGAACAGATTTGGGATAACATGACATGGATGGAGTGGGAAAGAGAAATT
GACAATTATACAGGCTACATATACCAATTAATTGAAGAATCGCAGAACCAACAAGAAAAGAATGAACAAGAA
TTATTGGCATTGGATAAATGGGCAAGTTTGTGGAATTGGTTTGACATAACAAACTGGCTGTGGTATATAAAA
ATATTCATAATGATAGTAGGAGGCTTAATAGGTTTAAGAATAGTTTTTACTGTACTTTCTATAGTGAATAGA
GTTAGGCAGGGATACTCACCATTATCATTTCAGACCCACCTCCCAGCCCAGAGGGGACCCGACAGGCCCGAA
GGAATCGGAGAAGAAGGTGGAGAGAGAGACAGAGACAGATCCGATCCATTAGTGAACGGATTCTTAGCACTT
ATCTGGAGCGATCTACGGAGCCTGTGCCTCTTCAGCTACCACCGCTTGAGAGACTTACTCTTGATTGTAACG
AGGATTGTGGAACTTCTGGGA---------------------CGCAGGGGGTGGGAAGTCCTCAAATATTGG
TGGAATCTCCTACAGTATTGGAGTCAGGAACTAAAGAATAGTGCTGTTAGCTTGCTCAACGCCACAGCCATA
GCAGTAGCTGAGGGGACAGATAGGGTTATAGAAGTAGTACAAAGAGCTTGTAGAGCTATTCTCCACATACCT
AGAAGAATAAGACAGGGCTTGGAAAGG
>EU578970
ATGAGAGTGATGGGGATCAGGAAGAATTATCAGCACTTGTGGAGA------------GAGGGCATCTTGCTC
TTGGGGATATTAATGATCTGTAGTGCTGCAGACAACTTGTGGGTCACAGTCTATTATGGGGTACCTGTGTGG
AGAGAAGCAACCACTACTCTATTTTGTGCATCAGATGCTAAAGCATATGATACAGAGGCACATAATGTTTGG
GCCACACACGCCTGTGTACCCACAGACCCCAACCCACAAGAAGTAGAATTAAAAAATGTGACAGAAAATTTT
AATATGTGGGAAAATAACATGGTAGAACAGATGCATGAGGATATAATCAGTTTATGG---------------
------ATAAAATTAACTCCACTCTGTGTTACTTTAAATTGCACTGAT------TTAGGG------------
------------------AATGTTACTAAT---------------------ACCACTAATAGTAACGGGGAA
---------------ATGATGGAGAAGGGAGAAGTAAAAAACTGTTCTTTCAAGATCACCACAGACATAAAA
GATAGAACGCGGAAGGAATATGCACTTTTTTATAAACTTGATGTAGTACCAATA---------AATGAT---
------------------------------------------------------ACCAGATATAGGTTAGTA
AGCTGTAACACCTCAGTCATTACACAGGCCTGTCCAAAGGTATCCTTTGAGCCAATTCCTATACATTATTGT
GCCCCGGCTGGTTTTGCGATTCTAAAGTGTAATGATAAGCAATTCATTGGAACCGGACCATGTACAAATGTC
AGCACCAGTCAATGTACACATGGAATTAGGCCAGTAGTATCAACTCAACTGCTGTTAAATGGCAGTTTAGCA
GAAGAAGAGGTAGTAATTAGATCAGTCAATTTCAGTGACAATGCTAAAACAATAATAGTACAACTGAATAAA
TCTGTAGAAATTACTTGCACAAGACCCAACAACAATACAAGAAAAAGTATACCCATGGGACCAGGGAAAGCA
TTTTATGCAAGAGGAGACATAACAGGAGACATAAGAAAAGCATATTGTGAAATTAATGGAACAGAATGGCAT
AGCACTTTAAAACTGGTAGTTGAAAAATTAAGAGAACAATAT------AATAAA------ACAATAGTCTTT
AATCGCTCCTCAGGAGGGGACCCAGAAATTGTAATGTACAGTTTCAATTGCGGAGGGGAATTTTTCTACTGT
AATTCAACAAAGCTGTTTAAT------------------AGTACTTGG------------------------
------------CCTTGGAATGAT---------ACT---AAAGGGTCACATGACACTAAT------GGC---
---ACACTCATACTCCCATGCAAAATAAAACAAATTATAAACATGTGGCAGGGAGTAGGAAAAGCAATGTAT
GCCCCTCCCATCGAAGGAAAAATTAGATGCTCATCAAACATTACAGGACTGTTATTAACAAGAGATGGTGGT
------------------TACGAG---AGCAATGAG------------------ACTGATGAGATCTTCAGA
CCTGGAGGAGGAGATATGAGGGACAATTGGAGGAGTGAATTATATAAATATAAAGTAGTAAAAATTGAACCA
TTGGGAGTAGCACCTACCAAGGCAAAGAGGAGAGTGGTGCAGAGGGAAAAAAGAGCATTTGGA---CTAGGA
GCTGTGTTCCTTGGGTTCTTGGGAGCAGCAGGAAGCACTATGGGCGCAGCATCAATAACGCTGACGGTACAG
GCCAGACAATTATTGTCTGGTATAGTGCAACAGCAGAACAATTTGCTGAGGGCTATTGAGGCGCAACAGCAT
CTGTTGCAACTCACAGTCTGGGGCATTAAGCAGCTCCAGGCAAGAGTCCTGGCTGTGGAAAGATACCTAAAG
GATCAACAGCTCCTGGGGATTTGGGGTTGCTCTGGAAAACTCATCTGCACCACTACTGTGCCTTGGAATACT
AGTTGGAGT---AATAAATCTCTGGAACAGATTTGGGATAACATGACATGGATGGAGTGGGAAAGAGAAATT
GACAATTATACAGGCTACATATACCAATTAATTGAAGAATCGCAGAACCAACAAGAAAAGAATGAACAAGAA
TTATTGGCATTGGATAAATGGGCAAGTTTGTGGAATTGGTTTGACATAACAAACTGGCTGTGGTATATAAAA
ATATTCATAATGATAGTAGGAGGCTTAATAGGTTTAAGAATAGTTTTTACTGTACTTTCTATAGTGAATAGA
GTTAGGCAGGGATACTCACCATTATCATTTCAGACCCACCTCCCAGCCCAGAGGGGACCCGACAGGCCCGAA
GGAATCGGAGAAGAAGGTGGAGAGAGAGACAGAGACAGATCCGATCCATTAGTGAACGGATTCTTAGCACTT
ATCTGGAGCGATCTACGGAGCCTGTGCCTCTTCAGCTACCACCGCTTGAGAGACTTACTCTTGATTGTAACG
AGGATTGTGGAACTTCTGGGA---------------------CGCAGGGGGTGGGAAGTCCTCAAATATTGG
TGGAATCTCCTACAGTATTGGAGTCAGGAACTAAAGAATAGTGCTGTTAGCTTGCTCAACGCCACAGCCATA
GCAGTAGCTGAGGGGACAGATAGGGTTATAGAAGTAGTACAAAGAGCTTGTAGAGCTATTCTCCACATACCT
AGAAGAATAAGACAGGGCTTGGAAAGG
>FJ495816
ATGAGAGTGATGGGGATCAGGAAGAATTATCAGCACTTGTGGAGA------------GAGGGCATCTTGCTC
TTGGGGATATTAATGATCTGTAGTGCTGCAGACAACTTGTGGGTCACAGTCTATTATGGGGTACCTGTGTGG
AGAGAAGCAACCACTACTCTATTTTGTGCATCAGATGCTAAAGCATATGATACAGAGGCACATAATGTTTGG
GCCACACACGCCTGTGTACCCACAGACCCCAACCCACAAGAAGTAGAATTAAAAAATGTGACAGAAAATTTT
AATATGTGGGAAAATAACATGGTAGAACAGATGCATGAGGATATAATCAGTTTATGGGATCAAAGCTTAAAA
CCATGTGTAAAATTAACTCCACTCTGTGTTACTTTAAATTGCACTGAT------TTAGGG------------
------------------AATGTTACTAAA---------------------ACCACTAATAGTAACGGGGAA
---------------ATGATGGAGAAGGGAGAAGTAAAAAACTGTTCTTTCAAGATCACCACAGACATAAAA
GATAGAACGCGGAAGGAATATGCACTTTTTTATAAACTTGATGTAGTACCAATA---------AATGAT---
------------------------------------------------------ACCAGATATAGGTTAGTA
AGCTGTAACACCTCAGTCATTACACAGGCCTGTCCAAAGGTATCCTTTGAGCCAATTCCTATACATTATTGT
GCCCCGGCTGGTTTTGCGATTCTAAGGTGTAATGATAAGCAATTCATTGGAACAGGACCATGTACAAATGTC
AGCACAGTACAATGTACACATGGAATTAGGCCAGTAGTATCAACTCAACTGCTGTTAAATGGCAGTTTAGCA
GAAGAAGAGGTAGTAATTAGATCAGTCAATTTCAGTGACAATGCTAAAACAATAATAGTACAACTGAATAAA
TCTGTAGAAATTACTTGCACAAGACCCAACAACAATACAAGAAAAAGTATACCCATGGGACCAGGGAAAGCA
TTTTATGCAAGAGGAGACATAACAGGAGACATAAGAAAAGCATATTGTGAAATTAATGGAACAGAATGGCAT
AGCACTTTAAAACTGGTAGTTGAAAAATTAAGAGAACAATAT------AATAAA------ACAATAGTCTTT
AATCGCTCCTCAGGAGGGGACCCAGAAATTGTAATGTACAGTTTCAATTGCGGAGGGGAATTTTTCTACTGT
AATTCAACAAAGCTGTTTAAT------------------AGTACTTGG------------------------
------------CCTTGGAATGAT---------ACT---AAAGGGTCACATGACACTAAT------GGC---
---ACACTCATACTCCCATGCAAAATAAAACAAATTATAAACATGTGGCAGGGAGTAGGAAAAGCAATGTAT
GCCCCTCCCATCGAAGGAAAAATTAGATGCTCATCAAACATTACAGGACTGTTATTAACAAGAGATGGTGGT
------------------TACGAG---AGCAATGAG------------------ACTGATGAGATCTTCAGA
CCTGGAGGAGGAGATATGAGGGACAATTGGAGGAGTGAATTATATAAATATAAAGTAGTAAAAATTGAACCA
TTGGGAGTAGCACCTACCAAGGCAAAGAGGAGAGTGGTGCAGAGGGAAAAAAGAGCATTTGGA---CTAGGA
GCTGTGTTCCTTGGGTTCTTGGGAGCAGCAGGAAGCACTATGGGCGCAGCATCAATAACGCTGACGGTACAG
GCCAGACAATTATTGTCTGGTATAGTGCAACAGCAGAACAATTTGCTGAGGGCTATTGAGGCGCAACAGCAT
CTGTTGCAACTCACAGTCTGGGGCATTAAGCAGCTCCAGGCAAGAGTCCTGGCTGTGGAAAGATACCTAAAG
GATCAACAGCTCCTGGGGATTTGGGGTTGCTCTGGAAAACTCATCTGCACCACTACTGTGCCTTGGAATACT
AGTTGGAGT---AATAAATCTCTGGAACAGATTTGGGATAACATGACATGGATGGAGTGGGAAAGAGAAATT
GACAATTATACAGGCTACATATACCAATTAATTGAAGAATCGCAGAACCAACAAGAAAAGAATGAACAAGAA
TTATTGGCATTGGATAAATGGGCAAGTTTGTGGAATTGGTTTGACATAACAAACTGGCTGTGGTATATAAAA
ATATTCATAATGATAGTAGGAGGCTTAATAGGTTTAAGAATAGTTTTTACTGTACTTTCTATAGTGAATAGA
GTTAGGCAGGGATACTCACCATTATCATTTCAGACCCACCTCCCAGCCCAGAGGGGACCCGACAGGCCCGAA
GGAATCGGAGAAGAAGGTGGAGAGAGAGACAGAGACAGATCCGATCCATTAGTGAACGGATTCTTAGCACTT
ATCTGGAGCGATCTACGGAGCCTGTGCCTCTTCAGCTACCACCGCTTGAGAGACTTACTCTTGATTGTAACG
AGGATTGTGGAACTTCTGGGA---------------------CGCAGGGGGTGGGAAGTCCTCAAATATTGG
TGGAATCTCCTACAGTATTGGAGTCAGGAACTAAAGAATAGTGCTGTTAGCTTGCTCAACGCCACAGCCATA
GCAGTAGCTGAGGGGACAGATAGGGTTATAGAAGTAGTACAAAGAGCTTGTAGAGCTATTCTCCACATACCT
AGAAGAATAAGACAGGGCTTGGAAAGG
>FJ495860
ATGAGAGTGATGGGGATCAGGAAGAATTATCAGCACTTGTGGAGA------------GAGGGCATCTTGCTC
TTGGGGATATTAATGATCTGTAGTGCTGCAGACAACTTGTGGGTCACAGTCTATTATGGGGTACCTGTGTGG
AGAGAAGCAACCACTACTCTATTTTGTGCATCAGATGCTAAAGCATATGATACAGAGGCACATAATGTTTGG
GCCACACACGCCTGTGTACCCACAGACCCCAACCCACAAGAAGTAGAATTAAAAAATGTGACAGAAAATTTT
AATATGTGGGAAAATAACATGGTAGAACAGATGCATGAGGATATAATCAGTTTATGGGATCAAAGCTTAAAA
CCATGTGTAAAATTAACTCCACTCTGTGTTACTTTAAATTGCACTGAT------TTAGGG------------
------------------AATGTTACTAAT---------------------ACCACTAATAGTAACGGGAAA
---------------ATGATGGAGAAGGGAGAAGTAAAAAACTGTTCTTTCAAGATCACCACAGACATAAAA
GATAGAACGCGGAAGGAATATGCACTTTTTTATAAACTTGATGTAGTACCAATA---------AATGAT---
------------------------------------------------------ACCAGATATAGGTTAGTA
AGCTGTAACACCTCAGTCATTACACAGGCCTGTCCAAAGGTATCCTTTGAGCCAATTCCTATACATTATTGT
GCCCCGGCTGGTTTTGCGATTCTAAAGTGTAATGATAAGCAATTCATTGGAACAGGACCATGTACAAATGTC
AGCACAGTACAATGTACACATGGAATTAGGCCAGTAGTATCAACTCAACTGCTGTTAAATGGCAGTTTAGCA
GAAGAAGAGGTAGTAATTAGATCAGTCAATTTCAGTGACAATGCTAAAACAATAATAGTACAACTGAATAAA
TCTGTAGAAATTACTTGCACAAGACCCAACAACAATACAAGAAAAAGTATACCCATGGGACCAGGGAAAGCA
TTTTATGCAAGAGGAGACATAACAGGAGACATAAGAAAAGCATATTGTGAAATTAATGGAACAGAATGGCAT
AGCACTTTAAAACTGGTAGTTGAAAAATTAAGAGAACAATAT------AATAAA------ACAATAGTCTTT
AATCGCTCCTCAGGAGGGGACCCAGAAATTGTAATGTACAGTTTCAATTGCGGAGGGGACTTTTTCTACTGT
AATTCAACAAAGCTGTTTAAT------------------AGTACTTGG------------------------
------------CCTTGGAATGAT---------ACT---AAAGGGTCACATGACACTAAT------GGC---
---ACACTCATACTCCCATGCAAAATAAAACAAATTATAAACATGTGGCAGGGAGTAGGAAAAGCAATGTAT
GCCCCTCCCATCGAAGGAAAAATTAGATGCTCATCAAACATTACAGGACTGTTATTAACAAGAGATGGTGGT
------------------TACGAG---AGCAATGGG------------------ACTGATGAGATCTTCAGA
CCTGGAGGAGGAGATATGAGGGACAATTGGAGGAGTGAATTATATAAATATAAAGTAGTAAAAATTGAACCA
TTGGGAGTAGCACCTACCAAGGCAAAGAGGAGAGTGGTGCAGAGGGAAAAAAGAGCATTTGGA---CTAGGA
GCTGTGTTCCTTGGGTTCTTGGGAGCAGCAGGAAGCACTATGGGCGCAGCATCAATAACGCTGACGGTACAG
GCCAGACAATTATTGTCTGGTATAGTGCAACAGCAGAACAATTTGCTGAGGGCTATTGAGGCGCAACAGCAT
CTGTTGCAACTCACAGTCTGGGGCATTAAGCAGCTCCAGGCAAGAGTCCTGGCTGTGGAAAGATACCTAAAG
GATCAACAGCTCCTGGGGATTTGGGGTTGCTCTGGAAAACTCATCTGCACCACTACTGTGCCTTGGAATACT
AGTTGGAGT---AATAAATCTCTGGAACAGATTTGGGATAACATGACATGGATGGAGTGGGAAAGAGAAATT
GACAATTATACAGGCTACATATACCAATTAATTGAAGAATCGCAGAACCAACAAGAAAAGAATGAACAAGAA
TTATTGGCATTGGATAAATGGGCAAGTTTGTGGAATTGGTTTGACATAACAAACTGGCTGTGGTATATAAAA
ATATTCATAATGATAGTAGGAGGCTTAATAGGTTTAAGAATAGTTTTTACTGTACTTTCTATAGTGAATAGA
GTTAGGCAGGGATACTCACCATTATCATTTCAGACCCACCTCCCAGCCCAGAGGGGACCCGACAGGCCCGAA
GGAATCGGAGAAGAAGGTGGAGAGAGAGACAGAGACAGATCCGATCCATTAGTGAACGGATTCTTAGCACTT
ATCTGGAGCGATCTACGGAGCCTGTGCCTCTTCAGCTACCACCGCTTGAGAGACTTACTCTTGATTGTAACG
AGGATTGTGGAACTTCTGGGA---------------------CGCAGGGGGTGGGAAGTCCTCAAATATTGG
TGGAATCTCCTACAGTATTGGAGTCAGGAACTAAAGAATAGTGCTGTTAGCTTGCTCAACGCCACAGCCATA
GCAGTAGCTGAGGGGACAGATAGGGTTATAGAAGTAGTACAAAGAGCTTGTAGAGCTATTCTCCACATACCT
AGAAGAATAAGACAGGGCTTGGAAAGG
>FJ495858
ATGAGAGTGATGGGGATCAGGAAGAATTATCAGCACTTGTGGAGA------------GAGGGCATCTTGCTC
TTGGGGATATTAATGATCTGTAGTGCTGCAGACAACTTGTGGGTCACAGTCTATTATGGGGTACCTGTGTGG
AGAGAAGCAACCACTACTCTATTTTGTGCATCAGATGCTAAAGCATATGATACAGAGGCACATAATGTTTGG
GCCACACACGCCTGTGTACCCACAGACCCCAACCCACAAGAAGTAGAATTAAAAAATGTGACAGAAAATTTT
AATATGTGGGAAAATAACATGGTAGAACAGATGCATGAGGATATAATCAGTTTATGGGATCAAAGCTTAAAA
CCATGTGTAAAATTAACTCCACTCTGTGTTACTTTAAATTGCACTGAT------TTAGGG------------
------------------AATGTTACTAAT---------------------ACCACTAATAGTAACGGGAAA
---------------ATGATGGAGAAGGGAGAAGTAAAAAACTGTTCTTTCAAGATAACCACAGACATAAAA
GATAGAACGCGGAAGGAATATGCACTTTTTTATAAACTTGATGTAGTACCAATA---------AATGAT---
------------------------------------------------------ACCAGATATAGGTTAGTA
AGCTGTAACACCTCAGTCATTACACAGGCCTGTCCAAAGGTATCCTTTGAGCCAATTCCTATACATTATTGT
GCCCCGGCTGGTTTTGCGATTCTAAAGTGTAATGATAAGCAATTCATTGGAACAGGACCATGTACAAATGTC
AGCACAGTACAATGTACACATGGAATTAGGCCAGTAGTATCAACTCAACTGCTGTTAAATGGCAGTTTAGCA
GAAGAAGAGGTAGTAATTAGATCAGTCAATTTCAGTGACAATGCTAAAACAATAATAGTACAACTGAATAAA
TCTGTAGAAATTACTTGCACAAGACCCAACAACAATACAAGAAAAAGTATACCCATGGGACCAGGGAAAGCA
TTTTATGCAAGAGGAGACATAACAGGAGACATAAGAAAAGCATATTGTGAAATTAATGGAACAGAATGGCAT
AGCACTTTAAAACTGGTAGTTGAAAAATTAAGAGAACAATAT------AATAAA------ACAATAGTCTTT
AATCGCTCCTCAGGAGGGGACCCAGAAATTGTAATGTACAGTTTCAATTGCGGAGGGGAATTTTTCTACTGT
AATTCAACAAAGCTGTTTAAT------------------AGTACTTGG------------------------
------------CCTTGGAATGAT---------ACT---AAAGGGTCACATGACACTAAT------GGC---
---ACACTCATACTCCCATGCAAAATAAAACAAATTATAAACATGTGGCAGGGAGTAGGAAAAGCAATGTAT
GCCCCTCCCATCGAAGGAAAAATTAGATGCTCATCAAACATTACAGGACTGTTATTAACAAGAGATGGTGGT
------------------TACGAG---AGCAATGAG------------------ACTGATGAGATCTTCAGA
CCTGGAGGAGGAGATATGAGGGACAATTGGAGGAGTGAATTATATAAATATAAAGTAGTAAAAATTGAACCA
TTGGGAGTAGCACCTACCAAGGCAAAGAGGAGAGTGGTGCAGAGGGAAAAAAGAGCATTTGGA---CTAGGA
GCTGTGTTCCTTGGGTTCTTGGGAGCAGCAGGAAGCACTATGGGCGCAGCATCAATAACGCTGACGGTACAG
GCCAGACAATTATTGTCTGGTATAGTGCAACAGCAGAACAATTTGCTGAGGGCTATTGAGGCGCAACAGCAT
CTGTTGCAACTCACAGTCTGGGGCATTAAGCAGCTCCAGGCAAGAGTCCTGGCTGTGGAAAGATACCTAAAG
GATCAACAGCTCCTGGGGATTTGGGGTTGCTCTGGAAAACTCATCTGCACCACTACTGTGCCTTGGAATACT
AGTTGGAGT---AATAAATCTCTGGAACAGATTTGGGATAACATGACATGGATGGAGTGGGAAAGAGAAATT
GACAATTATACAGGCTACATATACCAATTAATTGAAGAATCGCAGAACCAACAAGAAAAGAATGAACAAGAA
TTATTGGCATTGGATAAATGGGCAAGTTTGTGGAATTGGTTTGACATAACAAACTGGCTGTGGTATATAAAA
ATATTCATAATGATAGTAGGAGGCTTAATAGGTTTAAGAATAGTTTTTACTGTACTTTCTATAGTGAATAGA
GTTAGGCAGGGATACTCACCATTATCATTTCAGACCCACCTCCCAGCCCAGAGGGGACCCGACAGGCCCGAA
GGAATCGGAGAAGAAGGTGGAGAGAGAGACAGAGACAGATCCGATCCATTAGTGAACGGATTCTTAGCACTT
ATCTGGAGCGATCTACGGAGCCTGTGCCTCTTCAGCTACCACCGCTTGAGAGACTTACTCTTGATTGTAACG
AGGATTGTGGAACTTCTGGGA---------------------CGCAGGGGGTGGGAAGTCCTCAAATATTGG
TGGAATCTCCTACAGTATTGGAGTCAGGAACTAAAGAATAGTGCTGTTAGCTTGCTCAACGCCACAGCCATA
GCAGTAGCTGAGGGGACAGATAGGGTTATAGAAGTAGTACAAAGAGCTTGTAGAGCTATTCTCCACATACCT
AGAAGAATAAGACAGGGCTTGGAAAGG
>FJ495855
ATGAGAGTGATGGGGATCAGGAAGAATTATCAGCACTTGTGGAGA------------GAGGGCATCTTGCTC
TTGGGGATATTAATGATCTGTAGTGCTGCAGACAACTTGTGGGTCACAGTCTATTATGGGGTACCTGTGTGG
AAAGAAGCAACCACTACTCTATTTTGTGCATCAGATGCTAAAGCATATGATACAGAGGCACATAATGTTTGG
GCCACACACGCCTGTGTACCCACAGACCCCAACCCACAAGAAGTAGAATTAAAAAATGTGACAGAAAATTTT
AATATGTGGGAAAATAACATGGTAGAACAGATGCATGAGGATATAATCAGTTTATGGGATCAAAGCTTAAAA
CCATGTGTAAAATTAACTCCACTCTGTGTTACTTTAAATTGCACTGAT------TTAGGG------------
------------------AATGTTACTAAT---------------------ACCACTAATAGTAACGGGAAA
---------------ATGATGGAGAAGGGAGAAGTAAAAAACTGTTCTTTCAAGATCACCACAGACATAAAA
GATAGAACGCGGAAGGAATATGCACTTTTTTATAAACTTGATGTAGTACCAATA---------AATGAT---
------------------------------------------------------ACCAGATATAGGTTAGTA
AGCTGTAACACCTCAGTCATTACACAGGCCTGTCCAAAGGTATCCTTTGAGCCAATTCCTATACATTATTGT
GCCCCGGCTGGTTTTGCGATTCTAAAGTGTAATGATAAGCAATTCATTGGAACAGGACCATGTACAAATGTC
AGCACAGTACAATGTACACATGGAATTAGGCCAGTAGTATCAACTCAACTGCTGTTAAATGGCAGTTTAGCA
GAAGAAGAGGTAGTAATTAGATCAGTCAATTTCAGTGACAATGCTAAAACAATAATAGTACAACTGAATAAA
TCTGTAGAAATTACTTGCACAAGACCCAACAACAATACAAGAAAAAGTATACCCATGGGACCAGGGAAAGCA
TTTTATGCAAGAGGAGACATAACAGGAGACATAAGAAAAGCATATTGTGAAATTAATGGAACAGAATGGCAT
AGCACTTTAAAACTGGTAGTTGAAAAATTAAGAGAACAATAT------AATAAA------ACAATAGTCTTT
AATCGCTCCTCAGGAGGGGACCCAGAAATTGTAATGTACAGTTTCAATTGCGGAGGGGAATTTTTCTACTGT
AATTCAACAAAGCTGTTTAAT------------------AGTACTTGG------------------------
------------CCTTGGAATGAT---------ACT---AAAGGGTCACATGACACTAAT------GGC---
---ACACTCATACTCCCATGCAAAATAAAACAAATTATAAACATGTGGCAGGGAGTAGGAAAAGCAATGTAT
GCCCCTCCCATCGAAGGAAAAATTAGATGCTCATCAAACATTACAGGACTGTTATTAACAAGAGATGGTGGT
------------------TACGAG---AGCAATGAG------------------ACTGATGAGATCTTCAGA
CCTGGAGGAGGAGATATGAGGGACAATTGGAGGAGTGAATTATATAAATATAAAGTAGTAAAAATTGAACCA
TTGGGAGTAGCACCTACCAAGGCAAAGAGGAGAGTGGTGCAGAGGGAAAAAAGAGCATTTGGA---CTAGGA
GCTGTGTTCCTTGGGTTCTTGGGAGCAGCAGGAAGCACTATGGGCGCAGCATCAATAACGCTGACGGTACAG
GCCAGACAATTATTGTCTGGTATAGTGCAACAGCAGAACAATTTGCTGAGGGCTATTGAGGCGCAACAGCAT
CTGTTGCAACTCACAGTCTGGGGCATTAAGCAGCTCCAGGCAAGAGTCCTGGCTGTGGAAAGATACCTAAAG
GATCAACAGCTCCTGGGGATTTGGGGTTGCTCTGGAAAACTCATCTGCACCACTACTGTGCCTTGGAATACT
AGTTGGAGT---AATAAATCTCTGGAACAGATTTGGGATAACATGACATGGATGGAGTGGGAAAGAGAAATT
GACAATTATACAGGCTACATATACCAATTAATTGAAGAATCGCAGAACCAACAAGAAAAGAATGAACAAGAA
TTATTGGCATTGGATAAATGGGCAAGTTTGTGGAATTGGTTTGACATAACAAACTGGCTGTGGTATATAAAA
ATATTCATAATGATAGTAGGAGGCTTAATAGGTTTAAGAATAGTTTTTACTGTACTTTCTATAGTGAATAGA
GTTAGGCAGGGATACTCACCATTATCATTTCAGACCCACCTCCCAGCCCAGAGGGGACCCGACAGGCCCGAA
GGAATCGGAGAAGAAGGTGGAGAGAGAGACAGAGACAGATCCGATCCATTAGTGAACGGATTCTTAGCACTT
ATCTGGAGCGATCTACGGAGCCTGTGCCTCTTCAGCTACCACCGCTTGAGAGACTTACTCTTGATTGTAACG
AGGATTGTGGAACTTCTGGGA---------------------CGCAGGGGGTGGGAAGTCCTCAAATATTGG
TGGAATCTCCTACAGTATTGGAGTCAGGAACTAAAGAATAGTGCTGTTAGCTTGCTCAACGCCACAGCCATA
GCAGTAGCTGAGGGGACAGATAGGGTTATAGAAGTAGTACAAAGAGCTTGTAGAGCTATTCTCCACATACCT
AGAAGAATAAGACAGGGCTTGGAAAGG
>FJ495806
ATGAGAGTGATGGGGATCAGGAAGAATTATCAGCACTTGTGGAGA------------GAGGGCATCTTGCTC
TTGGGGATATTAATGATCTGTAGTGCTGCAGACAACTTGTGGGTCACAGTCTATTATGGGGTACCTGTGTGG
AGAGAAGCAACCACTACTCTATTTTGTGCATCAGATGCTAAAGCATATGATACAGAGGCACATAATGTTTGG
GCCACACACGCCTGTGTACCCACAGACCCCAACCCACAAGAAGTAGAATTAAAAAATGTGACAGAAAATTTT
AATATGTGGGAAAATAACATGGTAGAACAGATGCATGAGGATATAATCAGTTTATGGGATCAAAGCTTAAAA
CCATGTGTAAAATTAACTCCACTCTGTGTTACTTTAAATTGCACTGAT------TTAGGG------------
------------------AATGTTACTAAT---------------------ACCACTAATAGTAACGGGGAA
---------------ATGATGGAGAAGGGAGAAGTAAAAAACTGTTCTTTCAAGGTCACCACAGACATAAAA
GATAGAACGCGGAAGGAATATGCACTTTTTTATAAACTTGATGTAGTACCAATA---------AATGAT---
------------------------------------------------------ACCAGATATAGGTTAGTA
AGCTGTAACACCTCAGTCATTACACAGGCCTGTCCAAAGGTATCCTTTGAGCCAATTCCTATACATTATTGT
GCCCCGGCTGGTTTTGCGATTCTAAAGTGTAATGATAAGCAATTCATTGGAACAGGACCATGTACAAATGTC
AGCACAGTACAATGTACACATGGAATTAGGCCAGTAGTATCAACTCAACTGCTGTTAAATGGCAGTTTAGCA
GAAGAAGAGGTAGTAATTAGATCAGTCAATTTCAGTGACAATGCTAAAACAATAATAGTACAACTGAATAAA
TCTGTAGAAATTACTTGCACAAGACCCAACAACAATACAAGAAAAAGTATACCCATGGGACCAGGGAAAGCA
TTTTATGCAAGAGGAGACATAACAGGAGACATAAGAAAAGCATATTGTGAAATTAATGGAACAGAATGGCAT
AGCACTTTAAAACTGGTAGTTGAAAAATTAAGAGAACAATAT------AATAAA------ACAATAGTCTTT
AATCGCTCCTCAGGAGGGGACCCAGAAATTGTAATGTACAGTTTCAATTGCGGAGGGGAATTTTTCTACTGT
AATTCAACAAAGCTGTTTAAT------------------AGTACTTGG------------------------
------------CCTTGGAATGAT---------ACT---AAAGGGTCACATGACACTAAT------GGC---
---ACACTCATACTCCCATGCAAAATAAAACAAATTATAAACATGTGGCAGGGAGTAGGAAAAGCAATGTAT
GCCCCTCCCATCGAAGGAAAAATTAGATGCTCATCAAACATTACAGGACTGTTATTAACAAGAGATGGTGGT
------------------TACGAG---AGCAATGAG------------------ACTGATGAGATCTTCAGA
CCTGGAGGAGGAGATATGAGGGACAATTGGAGGAGTGAATTATATAAATATAAAGTAGTAAAAATTGAACCA
TTGGGAGTAGCACCTACCAAGGCAAAGAGGAGAGTGGTGCAGAGGGAAAAAAGAGCATTTGGA---CTAGGA
GCTGTGTTCCTTGGGTTCTTGGGAGCAGCAGGAAGCACTATGGGCGCAGCATCAATAACGCTGACGGTACAG
GCCAGACAATTATTGTCTGGTATAGTGCAACAGCAGAACAATTTGCTGAGGGCTATTGAGGCGCAACAGCAT
CTGTTGCAACTCACAGTCTGGGGCATTAAGCAGCTCCAGGCAAGAGTCCTGGCTGTGGAAAGATACCTAAAG
GATCAACAGCTCCTGGGGATTTGGGGTTGCTCTGGAAAACTCATCTGCACCACTACTGTGCCTTGGAATACT
AGTTGGAGT---AATAAATCTCTGGAACAGATTTGGGATAACATGACATGGATGGAGTGGGAAAGAGAAATT
GACAATTATACAGGCTACATATACCAATTAATTGAAGAATCGCAGAACCAACAAGAAAAGAATGAACAAGAA
TTATTGGCATTGGATAAATGGGCAAGTTTGTGGAATTGGTTTGACATAACAAACTGGCTGTGGTATATAAAA
ATATTCATAATGATAGTAGGAGGCTTAATAGGTTTAAGAATAGTTTTTACTGTACTTTCTATAGTGAATAGA
GTTAGGCAGGGATACTCACCATTATCATTTCAGACCCACCTCCCAGCCCAGAGGGGACCCGACAGGCCCGAA
GGAATCGGAGAAGAAGGTGGAGAGAGAGACAGAGACAGATCCGATCCATTAGTGAACGGATTCTTAGCACTT
ATCTGGAGCGATCTACGGAGCCTGTGCCTCTTCAGCTACCACCGCTTGAGAGACTTACTCTTGATTGTAACG
AGGATTGTGGAACTTCTGGGA---------------------CGCAGGGGGTGGGAAGTCCTCAAATATTGG
TGGAATCTCCTACAGTATTGGAGTCAGGAACTAAAGAATAGTGCTGTTAGCTTGCTCAACGCCACAGCCATA
GCAGTAGCTGAGGGGACAGATAGGGTTATAGAAGTAGTACAAAGAGCTTGTAGAGCTATTCTCCACATACCT
AGAAGAATAAGACAGGGCTTGGAAAGG
>EU576422
ATGAGAGTGATGGGGATCAGGAAGAATTATCAGCACTTGTGGAGA------------GAGGGCATCTTGCTC
TTGGGGATATTAATGATCTGTAGTGCTGCAGACAACTTGTGGGTCACAGTCTATTATGGGGTACCTGTGTGG
AGAGAAGCAACCACTACTCTATTTTGTGCATCAGATGCTAAAGCATATGATACAGAGGCACATAATGTTTGG
GCCACACACGCCTGTGTACCCACAGACCCCAACCCACAAGAAGTAGAATTAAAAAATGTGACAGAAAATTTT
AATATGTGGGAAAATAACATGGTAGAACAGATGCATGAGGATATAATCAGTTTATGGGATCAAAGCTTAAAA
CCATGTGTAAAATTAACTCCACTCTGTGTTACTTTAAATTGCACTGAT------TTAGGG------------
------------------AATGTTACTAAT---------------------ACCACTAATAGTAACGGGGAA
---------------ATGATGGAGAAGGGAGAAGTAAAAAACTGTTCTTTCAAGGTCACCACAGACATAAAA
GATAGAACGCGGAAGGAATATGCACTTTTTTATAAACTTGATGTAGTACCAATA---------AATGAT---
------------------------------------------------------ACCAGATATAGGTTAGTA
AGCTGTAACACCTCAGTCATTACACAGGCCTGTCCAAAGGTATCCTTTGAGCCAATTCCTATACATTATTGT
GCCCCGGCTGGTTTTGCGATTCTAAAGTGTAATGATAAGCAATTCATTGGAACAGGACCATGTACAAATGTC
AGCACAGTACAATGTACACATGGAATTAGGCCAGTAGTATCAACTCAACTGCTGTTAAATGGCAGTTTAGCA
GAAGAAGAGGTAGTAATTAGATCAGTCAATTTCAGTGACAATGCTAAAACAATAATAGTACAACTGAATAAA
TCTGTAGAAATTACTTGCACAAGACCCAACAACAATACAAGAAAAAGTATACCCATGGGGCCAGGGAAAGCA
TTTTATGCAAGAGGAGACATAACAGGAGACATAAGAAAAGCATATTGTGAAATTAATGGAACAGAATGGCAT
AGCACTTTAAAACTGGTAGTTGAAAAATTAAGAGAACAATAT------AATAAA------ACAATAGTCTTT
AATCGCTCCTCAGGAGGGGACCCAGAAATTGTAATGTACAGTTTCAATTGCGGAGGGGAATTTTTCTACTGT
AATTCAACAAAGCTGTTTAAT------------------AGTACTTGG------------------------
------------CCTTGGAATGAT---------ACT---AAAGGGTCACATGACACTAAT------GGC---
---ACACTCATACTCCCATGCAAAATAAAACAAATTATAAACATGTGGCAGGGAGTAGGAAAAGCAATGTAT
GCCCCTCCCATCGAAGGAAAAATTAGATGCTCATCAAACATTACAGGACTGTTATTAACAAGAGATGGTGGT
------------------TACGAG---AGCAATGAG------------------ACTGATGAGATCTTTAGA
CCTGGAGGAGGAGATATGAGGGACAATTGGAGGAGTGAATTATATAAATATAAAGTAGTAAAAATTGAACCA
TTGGGAGTAGCACCTACCAAGGCAAAGAGGAGAGTGGTGCAGAGGGAAAAAAGAGCATTTGGA---CTAGGA
GCTGTGTTCCTTGGGTTCTTGGGAGCAGCAGGAAGCACTATGGGCGCAGCATCAATAACGCTGACGGTACAG
GCCAGACAATTATTGTCTGGTATAGTGCAACAGCAGAACAATTTGCTGAGGGCTATTGAGGCGCAACAGCAT
CTGTTGCAACTCACAGTCTGGGGCATTAAGCAGCTCCAGGCAAGAGTCCTGGCTGTGGAAAGATACCTAAAG
GATCAACAGCTCCTGGGGATTTGGGGTTGCTCTGGAAAACTCATCTGCACCACTACTGTGCCTTGGAATACT
AGTTGGAGT---AATAAATCTCTGGAACAGATTTGGGATAACATGACATGGATGGAGTGGGAAAGAGAAATT
GACAATTATACAGGCTACATATACCAATTAATTGAAGAATCGCAGAACCAACAAGAAAAGAATGAACAAGAA
TTATTGGCATTGGATAAATGGGCAAGTTTGTGGAATTGGTTTGACATAACAAACTGGCTGTGGTATATAAAA
ATATTCATAATGATAGTAGGAGGCTTAATAGGTTTAAGAATAGTTTTTACTGTACTTTCTATAGTGAATAGA
GTTAGGCAGGGATACTCACCATTATCATTTCAGACCCACCTCCCAGCCCAGAGGGGACCCGACAGGCCCGAA
GGAATCGGAGAAGAAGGTGGAGAGAGAGACAGAGACAGATCCGATCCATTAGTGAACGGATTCTTAGCACTT
ATCTGGAGCGATCTACGGAGCCTGTGCCTCTTCAGCTACCACCGCTTGAGAGACTTACTCTTGATTGTAACG
AGGATTGTGGAACTTCTGGGA---------------------CGCAGGGGGTGGGAAGTCCTCAAATATTGG
TGGAATCTCCTACAGTATTGGAGTCAGGAACTAAAGAATAGTGCTGTTAGCTTGCTCAACGCCACAGCCATA
GCAGTAGCTGAGGGGACAGATAGGGTTATAGAAGTAGTACAAAGAGCTTGTAGAGCTATTCTCCACATACCT
AGAAGAATAAGACAGGGCTTGGAAAGG
>EU578963
ATGAGAGTGATGGGGATCAGGAAGAATTATCAGCACTTGTGGAGA------------GAGGGCATCTTGCTC
TTGGGGATATTAATGATCTGTAGTGCTGCAGACAACTTGTGGGTCACAGTCTATTATGGGGTACCTGTGTGG
AGAGAAGCAACCACTACTCTATTTTGTGCATCAGATGCTAAAGCATATGATACAGAGGCACATAATGTTTGG
GCCACACACGCCTGTGTACCCACAGACCCCAACCCACAAGAAGTAGAATTAAAAAATGTGACAGAAAATTTT
AATATGTGGGAAAATAACATGATAGAACAGATGCATGAGGATATAATCAGTTTATGGGATCAAAGCTTAAAA
CCATGTGTAAAATTAACTCCACTCTGTGTTACTTTAAATTGCACTGAT------TTAGGG------------
------------------AATGTTACTAAT---------------------ACCACTAATAGTAACGGGGAA
---------------ATGATGGAGAAGGGAGAAGTAAAAAACTGTTCTTTCAAGATCACCACAGACATAAAA
GATAGAACGCGGAAGGAATATGCACTTTTTTATAAACTTGATGTAGTACCAATA---------AATGAT---
------------------------------------------------------ACCAGATATAGGTTAGTA
AGCTGTAACACCTCAGTCATTACACAGGCCTGTCCAAAGGTATCCTTTGAGCCAATTCCTATACATTATTGT
GCCCCGGCTGGTTTTGCGATTCTAAAGTGTAATGATAAGCAATTCATTGGAACAGGACCATGTACAAATGTC
AGCACAGTACAATGTACACATGGAATTAGGCCAGTAGTATCAACTCAACTGCTGTTAAATGGCAGTTTAGCA
GAAGAAGAGGTAGTAATTAGATCAGTCAATTTCAGTGACAATGCTAAAACAATAATAGTACAACTGAATAAA
TCTGTAGAAATTACTTGCACAAGACCCAACAACAATACAAGAAAAAGTATACCCATGGGACCAGGGAAAGCA
TTTTATGCAAGAGGAGACATAACAGGAGACATAAGAAAAGCATATTGTGAAATTAATGGAACAGAATGGCAT
AGCACTTTAAAACTGGTAGTTGAAAAATTAAGAGAACAATAT------AATAAA------ACAATAGTCTTT
AATCGCTCCTCAGGAGGGGACCCAGAAATTGTAATGTACAGTTTCAATTGCGGAGGGGAATTTTTCTACTGT
AATTCAACAAAGCTGTTTAAT------------------AGTACTTGG------------------------
------------CCTTGGAATGAT---------ACT---AAAGGGTCACATGACACTAAT------GGC---
---ACACTCATACTCCCATGCAAAATAAAACAAATTATAAACATGTGGCAGGGAGTAGGAAAAGCAATGTAT
GCCCCTCCCATCGAAGGAAAAATTAGATGCTCATCAAACATTACAGGACTGTTATTAACAAGAGATGGTGGT
------------------TACGAG---AGCAATGAG------------------ACTGATGAGATCTTCAGA
CCTGGAGGAGGAGATATGAGGGACAATTGGAGGAGTGAATTATATAAATATAAAGTAGTAAAAATTGAACCA
TTGGGAGTAGCACCTACCAAGGCAAAGAGGAGAGTGGTGCAGAGGGAAAAAAGAGCATTTGGA---CTAGGA
GCTGTGTTCCTTGGGTTCTTGGGAGCAGCAGGAAGCACTATGGGCGCAGCATCAATAACGCTGACGGTACAG
GCCAGACAATTATTGTCTGGTATAGTGCAACAGCAGAACAATTTGCTGAGGGCTATTGAGGCGCAACAGCAT
CTGTTGCAACTCACAGTCTGGGGCATTAAGCAGCTCCAGGCAAGAGTCCTGGCTGTGGAAAGATACCTAAAG
GATCAACAGCTCCTGGGGATTTGGGGTTGCTCTGGAAAACTCATCTGCACCACTACTGTGCCTTGGAATACT
AGTTGGAGT---AATAAATCTCTGGAACAGATTTGGGATAACATGACATGGATGGAGTGGGAAAGAGAAATT
GACAATTATACAGGCTACATATACCAATTAATTGAAGAATCGCAGAACCAACAAGAAAAGAATGAACAAGAA
TTATTGGCATTGGATAAATGGGCAAGTTTGTGGAATTGGTTTGACATAACAAACTGGCTGTGGTATATAAAA
ATATTCATAATGATAGTAGGAGGCTTAATAGGTTTAAGAATAGTTTTTACTGTACTTTCTATAGTGAATAGA
GTTAGGCAGGGATACTCACCATTATCATTTCAGACCCACCTCCCAGCCCAGAGGGGACCCGACAGGCCCGAA
GGAATCGGAGAAGAAGGTGGAGAGAGAGACAGAGACAGATCCGATCCATTAGTGAACGGATTCTTAGCACTT
ATCTGGAGCGATCTACGGAGCCTGTGCCTCTTCAGCTACCACCGCTTGAGAGACTTACTCTTGATTGTAACG
AGGATTGTGGAACTTCTGGGA---------------------CGCAGGGGGTGGGAAGTCCTCAAATATTGG
TGGAATCTCCTACAGTATTGGAGTCAGGAACTAAAGAATAGTGCTGTTAGCTTGCTCAACGCCACAGCCATA
GCAGTAGCTGAGGGGACAGATAGGGTTATAGAAGTAGTACAAAGAGCTTGTAGAGCTATTCTCCACATACCT
AGAAGAATAAGACAGGGCTTGGAAAGG
>EU578983
ATGAGAGTGATGGGGATCAGGAAGAATTATCAGCACTTGTGGAGA------------GAGGGCATCTTGCTC
TTGGGGATATTAATGATCTGTAGTGCTGCAGACAACTTGTGGGTCACAGTCTATTATGGGGTACCTGTGTGG
AGAGAAGCAACCACTACTCTATTTTGTGCATCAGATGCTAAAGCATATGATACAGAGGCACATAATGTTTGG
GCCACACACGCCTGTGTACCCACAGACCCCAACCCACAAGAAGTAGAATTAAAAAATGTGACAGAAAATTTT
AATATGTGGGAAAATAACATGGTAGAACAGATGCATGAGGATATAATCAGTTTATGGGATCAAAGCTTAAAA
CCATGTGTAAAATTAACTCCACTCTGTGTTACTTTAAATTGCACTGAT------TTAGGG------------
------------------AATGTTACTAAT---------------------ACCACTAATAGTAACGGGGAA
---------------ATGATGGAGAAGGGAGAAGTAAAAAACTGTTCTTTCAAGATCACCACAGACATAAAA
GATAGAACGCGGAAGGAATATGCACTTTTTTATAAACTTGATGTAGTACCAATA---------AATGAT---
------------------------------------------------------ACCAGATATAGGTTAGTA
AGCTGTAACACCTCAGTCATTACACAGGCCTGTCCAAAGGTATCCTTTGAGCCAATTCCTATACATTATTGT
GCCCCGGCTGGTTTTGCGATTCTAAAGTGTAATGATAAGCAATTCATTGGAACAGGACCATGTACAAATGTC
AGCACAGTACAATGTACACATGGAATTAGGCCAGTAGTATCAACTCAACTGCTGTTAAATGGCAGTTTAGCA
GAAGAAGAGGTAGTAATTAGATCAGTCAATTTCAGTGACAATGCTAAAACAATAATAGTACAACTGAATAAA
TCTGTAGAAATTACTTGCACAAGACCCAACAACAATACAAGAAAAAGTATACCCATGGGACCAGGGAAAGCA
TTTTATGCAAGAGGAGACATAACAGGAGACATAAGAAAAGCATATTGTGAAATTAATGGAACAGAATGGCAT
AGCACTTTAAAACTGGTAGTTGAAAAATTAAGAGAACAATAT------AATAAA------ACAATAGTCTTT
AATCGCTCCTCAGGAGGGGACCCAGAAATTGTAATGTACAGTTTCAATTGCGGAGGGGAATTTTTCTACTGT
AATTCAACAAAGCTGTTTAAT------------------AGTACTTGG------------------------
------------CCTTGGAATGAT---------ACT---AAAGGGTCACATGACACTAAT------GGC---
---ACACTCATACTCCCATGCAAAATAAAACAAATTATAAACATGTGGCAGGGAGTAGGAAAAGCAATGTAT
GCCCCTCCCATCGAAGGAAAAATTAGATGCCCATCAAACATTACAGGACTGTTATTAACAAGAGATGGTGGT
------------------TACGAG---AGCAATGAG------------------ACTGATGAGATCTTCAGA
CCTGGAGGAGGAGATATGAGGGACAATTGGAGGAGTGAATTATATAAATATAAAGTAGTAAAAATTGAACCA
TTGGGAGTAGCACCTACCAAGGCAAAGAGGAGAGTGGTGCAGAGGGAAAAAAGAGCATTTGGA---CTAGGA
GCTGTGTTCCTTGGGTTCTTGGGAGCAGCAGGAAGCACTATGGGCGCAGCATCAATAACGCTGACGGTACAG
GCCAGACAATTATTGTCTGGTATAGTGCAACAGCAGAACAATTTGCTGAGGGCTATTGAGGCGCAACAGCAT
CTGTTGCAACTCACAGTCTGGGGCATTAAGCAGCTCCAGGCAAGAGTCCTGGCTGTGGAAAGATACCTAAAG
GATCAACAGCTCCTGGGGATTTGGGGTTGCTCTGGAAAACTCATCTGCACCACTACTGTGCCTTGGAATACT
AGTTGGAGT---AATAAATCTCTGGAACAGATTTGGGATAACATGACATGGATGGAGTGGGAAAGAGAAATT
GACAATTATACAGGCTACATATACCAATTAATTGAAGAATCGCAGAACCAACAAGAAAAGAATGAACAAGAA
TTATTGGCATTGGATAAATGGGCAAGTTTGTGGAATTGGTTTGACATAACAAACTGGCTGTGGTATATAAAA
ATATTCATAATGATAGTAGGAGGCTTAATAGGTTTAAGAATAGTTTTTACTGTACTTTCTATAGTGAATAGA
GTTAGGCAGGGATACTCACCATTATCATTTCAGACCCACCTCCCAGCCCAGAGGGGACCCGACAGGCCCGAA
GGAATCGGAGAAGAAGGTGGAGAGAGAGACAGAGACAGATCCGATCCATTAGTGAACGGATTCTTAGCACTT
ATCTGGAGCGATCTACGGAGCCTGTGCCTCTTCAGCTACCACCGCTTGAGAGACTTACTCTTGATTGTAACG
AGGATTGTGGAACTTCTGGGA---------------------CGCAGGGGGTGGGAAGTCCTCAAATATTGG
TGGAATCTCCTACAGTATTGGAGTCAGGAACTAAAGAATAGTGCTGTTAGCTTGCTCAACGCCACAGCCATA
GCAGTAGCTGAGGGGACAGATAGGGTTATAGAAGTAGTACAAAGAGCTTGTAGAGCTATTCTCCACATACCT
AGAAGAATAAGACAGGGCTTGGAAAGG
>EU578984
ATGAGAGTGATGGGGATCAGGAAGAATTATCAGCACTTGTGGAGA------------GAGGGCATCTTGCTC
TTGGGGATATTAATGATCTGTAGTGCTGCAGACAACTTGTGGGTCACAGTCTATTATGGGGTACCTGTGTGG
AGAGAAGCAACCACTACTCTATTTTGTGCATCAGATGCTAAAGCATATGATACAGAGGCACATAATGTTTGG
GCCACACACGCCTGTGTACCCACAGACCCCAACCCACAAGAAGTAGAATTAAAAAATGTGACAGAAAATTTT
AATATGTGGGAAAATAACATGGTAGAACAGATGCATGAGGATATAATCAGTTTATGGGATCAAAGCTTAAAA
CCATGTGTAAAATTAACTCCACTCTGTGTTACTTTAAATTGCACTGAT------TTAGGG------------
------------------AATGTTACTAAT---------------------ACCACTAATAGTAACGGGGAA
---------------ATGATGGAGAAGGGAGAAGTAAAAAACTGTTCTTTCAAGATCACCACAGACATAAAA
GATAGAACGCGGAAGGAATATGCACTTTTTTATAAACTTGATGTAGTACCAATA---------AATGAT---
------------------------------------------------------ACCAGATATAGGTTAGTA
AGCTGTAACACCTCAGTCATTACACAGGCCTGTCCAAAGGTATCCTTTGAGCCAATTCCTATACATTATTGT
GCCCCGGCTGGTTTTGCGATTCTAAAGTGTAATGATAAGCAATTCATTGGAACAGGACCATGTACAAATGTC
AGCACAGTACAATGTACACATGGAATTAGGCCAGTAGTATCAACTCAACTGCTGTTAAATGGCAGTTTAGCA
GAAGAAGAGGTAGTAATTAGATCAGTCAATTTCAGTGACAATGCTAAAACAATAATAGTACAACTGAATAAA
TCTGTAGAAATTACTTGCACAAGACCCAACAACAATACAAGAAAAAGTATACCCATGGGACCAGGGAAAGCA
TTTTATGCAAGAGGAGACATAACAGGAGACATAAGAAAAGCATATTGTGAAATTAATGGAACAGAATGGCAT
AGCACTTTAAAACTGGTAGTTGAAAAATTAAGAGAACAATAT------AATAAA------ACAATAGTCTTT
AATCGCTCCTCAGGAGGGGACCCAGAAATTGTAATGTACAGTTTCAATTGCGGAGGGGAATTTTTCTACTGT
AATTCAACAAAGCTGTTTAAT------------------AGTACTTGG------------------------
------------CCTTGGAATGAT---------ACT---AAAGGGTCACATGACACTAAT------GGC---
---ACACTCATACTCCCATGCAAAATAAAACAAATTATAAACATGTGGCAGGGAGTAGGAAAAGCAATGTAT
GCCCCTCCCATCGAAGGAAAAATTAGATGCTCATCAAACATTACAGGACTGTTATTAACAAGAGATGGTGGT
------------------TACGAG---AGCAATGAG------------------ACTGATGAGATCTTCAGA
CCTGGAGGAGGAGATATGAGGGACAATTGGAGGAGTGAATTATATAAATATAAAGTAGTAAAAATTGAACCA
TTGGGAGTAGCACCTACCAAGGCAAAGAGGAGAGTGGTGCAGAGGGAAAAAAGAGCATTTGGA---CTAGGA
GCTGTGTTCCTTGGGTTCTTGGGAGCAGCAGGAAGCACTATGGGCGCAGCATCAATAACGCTGACGGTACAG
GCCAGACAATTATTGTCTGGTATAGTGCAACAGCAGAACAATTTGCTGAGGGCTATTGAGGCGCAACAGCAT
CTGTTGCAACTCACAGTCTGGGGCATTAAGCAGCTCCAGGCAAGAGTCCTGGCTGTGGAAAGATACCTAAAG
GATCAACAGCTCCTGGGGATTTGGGGTTGCTCTGGAAAACTCATCTGCACCACTACTGTGCCTTGGAATACT
AGTTGGAGT---AATAAATCTCTGGAACAGATTTGGGATAACATGACATGGATGGAGTGGGAAAGAGAAATT
GACAATTATACAGGCTACATATACCAATTAATTGAAGAATCGCAGAACCAACAAGAAAAGAATGAACAAGAA
TTATTGACATTGGATAAATGGGCAAGTTTGTGGAATTGGTTTGACATAACAAACTGGCTGTGGTATATAAAA
ATATTCATAATGATAGTAGGAGGCTTAATAGGTTTAAGAATAGTTTTTACTGTACTTTCTATAGTGAATAGA
GTTAGGCAGGGATACTCACCATTATCATTTCAGACCCACCTCCCAGCCCAGAGGGGACCCGACAGGCCCGAA
GGAATCGGAGAAGAAGGTGGAGAGAGAGACAGAGACAGATCCGATCCATTAGTGAACGGATTCTTAGCACTT
ATCTGGAGCGATCTACGGAGCCTGTGCCTCTTCAGCTACCACCGCTTGAGAGACTTACTCTTGATTGTAACG
AGGATTGTGGAACTTCTGGGA---------------------CGCAGGGGGTGGGAAGTCCTCAAATATTGG
TGGAATCTCCTACAGTATTGGAGTCAGGAACTAAAGAATAGTGCTGTTAGCTTGCTCAACGCCACAGCCATA
GCAGTAGCTGAGGGGACAGATAGGGTTATAGAAGTAGTACAAAGAGCTTGTAGAGCTATTCTCCACATACCT
AGAAGAATAAGACAGGGCTTGGAAAGG
>EU578993
ATGAGAGTGATGGGGATCAGGAAGAATTATCAGCACTTGTGGAGA------------GAGGGCATCTTGCTC
TTGGGGATATTAATGATCTGTAGTGCTGCAGACAACTTGTGGGTCACAGTCTATTATGGGGTACCTGTGTGG
AGAGAAGCAACCACTACTCTATTTTGTGCATCAGATGCTAAAGCATATGATACAGAGGCACATAATGTTTGG
GCCACACACGCCTGTGTACCCACAGACCCCAACCCACAAGAAGTAGAATTAAAAAATGTGACAGAAAATTTT
AATATGTGGGAAAATAACATGGTAGAACAGATGCATGAGGATATAATCAGTTTATGGGATCAAAGCTTAAAA
CCATGTGTAAAATTAACTCCACTCTGTGTTACTTTAAATTGCACTGAT------TTAGGG------------
------------------AATGTTACTAAT---------------------ACCACTAATAGTAACGGGGAA
---------------ATGATGGAGAAGGGAGAAGTAAAAAACTGTTCTTTCAAGATCACCACAGACATAAAA
GATAGAACGCGGAAGGAATATGCACTTTTTTATAAACTTGATGTAGTACCAATA---------AATGAT---
------------------------------------------------------ACCAGATATAGGTTAGTA
AGCTGTAACACCTCAGTCATTACACAGGCCTGTCCAAAGATATCCTTTGAGCCAATTCCTATACATTATTGT
GCCCCGGCTGGTTTTGCGATTCTAAAGTGTAATGATAAGCAATTCATTGGAACAGGACCATGTACAAATGTC
AGCACAGTACAATGTACACATGGAATTAGGCCAGTAGTATCAACTCAACTGCTGTTAAATGGCAGTTTAGCA
GAAGAAGAGGTAGTAATTAGATCAGTCAATTTCAGTGACAATGCTAAAACAATAATAGTACAACTGAATAAA
TCTGTAGAAATTACTTGCACAAGACCCAACAACAATACAAGAAAAAGTATACCCATGGGACCAGGGAAAGCA
TTTTATGCAAGAGGAGACATAACAGGAGACATAAGAAAAGCATATTGTGAAATTAATGGAACAGAATGGCAT
AGCACTTTAAAACTGGTAGTTGAAAAATTAAGAGAACAATAT------AATAAA------ACAATAGTCTTT
AATCGCTCCTCAGGAGGGGACCCAGAAATTGTAATGTACAGTTTCAATTGCGGAGGGGAATTTTTCTACTGT
AATTCAACAAAGCTGTTTAAT------------------AGTACTTGG------------------------
------------CCTTGGAATGAT---------ACT---AAAGGGTCACATGACACTAAT------GGC---
---ACACTCATACTCCCATGCAAAATAAAACAAATTATAAACATGTGGCAGGGAGTAGGAAAAGCAATGTAT
GCCCCTCCCATCGAAGGAAAAATTAGATGCTCATCAAACATTACAGGACTGTTATTAACAAGAGATGGTGGT
------------------TACGAG---AGCAATGAG------------------ACTGATGAGATCTTCAGA
CCTGGAGGAGGAGATATGAGGGACAATTGGAGGAGTGAATTATATAAATATAAAGTAGTAAAAATTGAACCA
TTGGGAGTAGCACCTACCAAGGCAAAGAGGAGAGTGGTGCAGAGGGAAAAAAGAGCATTTGGA---CTAGGA
GCTGTGTTCCTTGGGTTCTTGGGAGCAGCAGGAAGCACTATGGGCGCAGCATCAATAACGCTGACGGTACAG
GCCAGACAATTATTGTCTGGTATAGTGCAACAGCAGAACAATTTGCTGAGGGCTATTGAGGCGCAACAGCAT
CTGTTGCAACTCACAGTCTGGGGCATTAAGCAGCTCCAGGCAAGAGTCCTGGCTGTGGAAAGATACCTAAAG
GATCAACAGCTCCTGGGGATTTGGGGTTGCTCTGGAAAACTCATCTGCACCACTACTGTGCCTTGGAATACT
AGTTGGAGT---AATAAATCTCTGGAACAGATTTGGGATAACATGACATGGATGGAGTGGGAAAGAGAAATT
GACAATTATACAGGCTACATATACCAATTAATTGAAGAATCGCAGAACCAACAAGAAAAGAATGAACAAGAA
TTATTGGCATTGGATAAATGGGCAAGTTTGTGGAATTGGTTTGACATAACAAACTGGCTGTGGTATATAAAA
ATATTCATAATGATAGTAGGAGGCTTAATAGGTTTAAGAATAGTTTTTACTGTACTTTCTATAGTGAATAGA
GTTAGGCAGGGATACTCACCATTATCATTTCAGACCCACCTCCCAGCCCAGAGGGGACCCGACAGGCCCGAA
GGAATCGGAGAAGAAGGTGGAGAGAGAGACAGAGACAGATCCGATCCATTAGTGAACGGATTCTTAGCACTT
ATCTGGAGCGATCTACGGAGCCTGTGCCTCTTCAGCTACCACCGCTTGAGAGACTTACTCTTGATTGTAACG
AGGATTGTGGAACTTCTGGGA---------------------CGCAGGGGGTGGGAAGTCCTCAAATATTGG
TGGAATCTCCTACAGTATTGGAGTCAGGAACTAAAGAATAGTGCTGTTAGCTTGCTCAACGCCACAGCCATA
GCAGTAGCTGAGGGGACAGATAGGGTTATAGAAGTAGTACAAAGAGCTTGTAGAGCTATTCTCCACATACCT
AGAAGAATAAGACAGGGCTTGGAAAGG
>EU578996
ATGAGAGTGATGGGGATCAGGAAGAATTATCAGCACTTGTGGAGA------------GAGGGCATCTTGCTC
TTGGGGATATTAATGATCTGTAGTGCTGCAGACAACTTGTGGGTCACAGTCTATTATGGGGTACCTGTGTGG
AGAGAAGCAACCACTACTCTATTTTGTGCATCAGATGCTAAAGCATATGATACAGAGGCACATAATGTTTGG
GCCACACACGCCTGTGTACCCACAGACCCCAACCCACAAGAAGTAGAATTAAAAAATGTGACAGAAAATTTT
AATATGTGGGAAAATAACATGGTAGAACAGATGCATGAGGATATAATCAGTTTATGGGATCAAAGCTTAAAA
CCATGTGTAAAATTAACTCCACTCTGTGTTACTTTAAATTGCACTGAG------TTAGGG------------
------------------AATGTTACTAAT---------------------ACCACTAATAGTAACGGGGAA
---------------ATGATGGAGAAGGGAGAAGTAAAAAACTGTTCTTTCAAGATCACCACAGACATAAAA
GATAGAACGCGGAAGGAATATGCACTTTTTTATAAACTTGATGTAGTACCAATA---------AATGAT---
------------------------------------------------------ACCAGATATAGGTTAGTA
AGCTGTAACACCTCAGTCATTACACAGGCCTGTCCAAAGGTATCCTTTGAGCCAATTCCTATACATTATTGT
GCCCCGGCTGGTTTTGCGATTCTAAAGTGTAATGATAAGCAATTCATTGGAACAGGACCATGTACAAATGTC
AGCACAGTACAATGTACACATGGAATTAGGCCAGTAGTATCAACTCAACTGCTGTTAAATGGCAGTTTAGCA
GAAGAAGAGGTAGTAATTAGATCAGTCAATTTCAGTGACAATGCTAAAACAATAATAGTACAACTGAATAAA
TCTGTAGAAATTACTTGCACAAGACCCAACAACAATACAAGAAAAAGTATACCCATGGGACCAGGGAAAGCA
TTTTATGCAAGAGGAGACATAACAGGAGACATAAGAAAAGCATATTGTGAAATTAATGGAACAGAATGGCAT
AGCACTTTAAAACTGGTAGTTGAAAAATTAAGAGAACAATAT------AATAAA------ACAATAGTCTTT
AATCGCTCCTCAGGAGGGGACCCAGAAATTGTAATGTACAGTTTCAATTGCGGAGGGGAATTTTTCTACTGT
AATTCAACAAAGCTGTTTAAT------------------AGTACTTGG------------------------
------------CCTTGGAATGAT---------ACT---AAAGGGTCACATGACACTAAT------GGC---
---ACACTCATACTCCCATGCAAAATAAAACAAATTATAAACATGTGGCAGGGAGTAGGAAAAGCAATGTAT
GCCCCTCCCATCGAAGGAAAAATTAGATGCTCATCAAACATTACAGGACTGTTATTAACAAGAGATGGTGGT
------------------TACGAG---AGCAATGAG------------------ACTGATGAGATCTTCAGA
CCTGGAGGAGGAGATATGAGGGACAATTGGAGGAGTGAATTATATAAATATAAAGTAGTAAAAATTGAACCA
TTGGGAGTAGCACCTACCAAGGCAAAGAGGAGAGTGGTGCAGAGGGAAAAAAGAGCATTTGGA---CTAGGA
GCTGTGTTCCTTGGGTTCTTGGGAGCAGCAGGAAGCACTATGGGCGCAGCATCAATAACGCTGACGGTACAG
GCCAGACAATTATTGTCTGGTATAGTGCAACAGCAGAACAATTTGCTGAGGGCTATTGAGGCGCAACAGCAT
CTGTTGCAACTCACAGTCTGGGGCATTAAGCAGCTCCAGGCAAGAGTCCTGGCTGTGGAAAGATACCTAAAG
GATCAACAGCTCCTGGGGATTTGGGGTTGCTCTGGAAAACTCATCTGCACCACTACTGTGCCTTGGAATACT
AGTTGGAGT---AATAAATCTCTGGAACAGATTTGGGATAACATGACATGGATGGAGTGGGAAAGAGAAATT
GACAATTATACAGGCTACATATACCAATTAATTGAAGAATCGCAGAACCAACAAGAAAAGAATGAACAAGAA
TTATTGGCATTGGATAAATGGGCAAGTTTGTGGAATTGGTTTGACATAACAAACTGGCTGTGGTATATAAAA
ATATTCATAATGATAGTAGGAGGCTTAATAGGTTTAAGAATAGTTTTTACTGTACTTTCTATAGTGAATAGA
GTTAGGCAGGGATACTCACCATTATCATTTCAGACCCACCTCCCAGCCCAGAGGGGACCCGACAGGCCCGAA
GGAATCGGAGAAGAAGGTGGAGAGAGAGACAGAGACAGATCCGATCCATTAGTGAACGGATTCTTAGCACTT
ATCTGGAGCGATCTACGGAGCCTGTGCCTCTTCAGCTACCACCGCTTGAGAGACTTACTCTTGATTGTAACG
AGGATTGTGGAACTTCTGGGA---------------------CGCAGGGGGTGGGAAGTCCTCAAATATTGG
TGGAATCTCCTACAGTATTGGAGTCAGGAACTAAAGAATAGTGCTGTTAGCTTGCTCAACGCCACAGCCATA
GCAGTAGCTGAGGGGACAGATAGGGTTATAGAAGTAGTACAAAGAGCTTGTAGAGCTATTCTCCACATACCT
AGAAGAATAAGACAGGGCTTGGAAAGG
>FJ495838
ATGAGAGTGATGGGGATCAGGAAGAATTATCAGCACTTGTGGAGA------------GAGGGCATCTTGCTC
TTGGGGATATTAATGATCTGTAGTGCTGCAGACAACTTGTGGGTCACAGTCTATTATGGGGTACCTGTGTGG
AGAGAAGCAACCACTACTCTATTTTGTGCATCAGATGCTAAAGCATATGATACAGAGGCACATAATGTTTGG
GCCGCACACGCCTGTGTACCCACAGACCCCAACCCACAAGAAGTAGAATTAAAAAATGTGACAGAAAATTTT
AATATGTGGGAAAATAACATGGTAGAACAGATGCATGAGGATATAATCAGTTTATGGGATCAAAGCTTAAAA
CCATGTGTAAAATTAACTCCACTCTGTGTTACTTTAAATTGCACTGAT------TTAGGG------------
------------------AATGTTACTAAT---------------------ACCACTAATAGTAACGGGGAA
---------------ATGATGGAGAAGGGAGAAGTAAAAAACTGTTCTTTCAAGATCACCACAGACATAAAA
GATAGAACGCGGAAGGAATATGCACTTTTTTATAAACTTGATGTAGTACCAATA---------AATGAT---
------------------------------------------------------ACCAGATATAGGTTAGTA
AGCTGTAACACCTCAGTCATTACACAGGCCTGTCCAAAGGTATCCTTTGAGCCAATTCCTATACATTATTGT
GCCCCGGCTGGTTTTGCGATTCTAAAGTGTAATGATAAGCAATTCATTGGAACAGGACCATGTACAAATGTC
AGCACAGTACAATGTACACATGGAATTAGGCCAGTAGTATCAACTCAACTGCTGTTAAATGGCAGTTTAGCA
GAAGAAGAGGTAGTAATTAGATCAGTCAATTTCAGTGACAATGCTAAAACAATAATAGTACAACTGAATAAA
TCTGTAGAAATTACTTGCACAAGACCCAACAACAATACAAGAAAAAGTATACCCATGGGACCAGGGAAAGCA
TTTTATGCAAGAGGAGACATAACAGGAGACATAAGAAAAGCATATTGTGAAATTAATGGAACAGAATGGCAT
AGCACTTTAAAACTGGTAGTTGAAAAATTAAGAGAACAATAT------AATAAA------ACAATAGTCTTT
AATCGCTCCTCAGGAGGGGACCCAGAAATTGTAATGTACAGTTTCAATTGCGGAGGGGAATTTTTCTACTGT
AATTCAACAAAGCTGTTTAAT------------------AGTACTTGG------------------------
------------CCTTGGAATGAT---------ACT---AAAGGGTCACATGACACTAAT------GGC---
---ACACTCATACTCCCATGCAAAATAAAACAAATTATAAACATGTGGCAGGGAGTAGGAAAAGCAATGTAT
GCCCCTCCCATCGAAGGAAAAATTAGATGCTCATCAAACATTACAGGACTGTTATTAACAAGAGATGGTGGT
------------------TACGAG---AGCAATGAG------------------ACTGATGAGATCTTCAGA
CCTGGAGGAGGAGATATGAGGGACAATTGGAGGAGTGAATTATATAAATATAAAGTAGTAAAAATTGAACCA
TTGGGAGTAGCACCTACCAAGGCAAAGAGGAGAGTGGTGCAGAGGGAAAAAAGAGCATTTGGA---CTAGGA
GCTGTGTTCCTTGGGTTCTTGGGAGCAGCAGGAAGCACTATGGGCGCAGCATCAATAACGCTGACGGTACAG
GCCAGACAATTATTGTCTGGTATAGTGCAACAGCAGAACAATTTGCTGAGGGCTATTGAGGCGCAACAGCAT
CTGTTGCAACTCACAGTCTGGGGCATTAAGCAGCTCCAGGCAAGAGTCCTGGCTGTGGAAAGATACCTAAAG
GATCAACAGCTCCTGGGGATTTGGGGTTGCTCTGGAAAACTCATCTGCACCACTACTGTGCCTTGGAATACT
AGTTGGAGT---AATAAATCTCTGGAACAGATTTGGGATAACATGACATGGATGGAGTGGGAAAGAGAAATT
GACAATTATACAGGCTACATATACCAATTAATTGAAGAATCGCAGAACCAACAAGAAAAGAATGAACAAGAA
TTATTGGCATTGGATAAATGGGCAAGTTTGTGGAATTGGTTTGACATAACAAACTGGCTGTGGTATATAAAA
ATATTCATAATGATAGTAGGAGGCTTAATAGGTTTAAGAATAGTTTTTACTGTACTTTCTATAGTGAATAGA
GTTAGGCAGGGATACTCACCATTATCATTTCAGACCCACCTCCCAGCCCAGAGGGGACCCGACAGGCCCGAA
GGAATCGGAGAAGAAGGTGGAGAGAGAGACAGAGACAGATCCGATCCATTAGTGAACGGATTCTTAGCACTT
ATCTGGAGCGATCTACGGAGCCTGTGCCTCTTCAGCTACCACCGCTTGAGAGACTTACTCTTGATTGTAACG
AGGATTGTGGAACTTCTGGGA---------------------CGCAGGGGGTGGGAAGTCCTCAAATATTGG
TGGAATCTCCTACAGTATTGGAGTCAGGAACTAAAGAATAGTGCTGTTAGCTTGCTCAACGCCACAGCCATA
GCAGTAGCTGAGGGGACAGATAGGGTTATAGAAGTAGTACAAAGAGCTTGTAGAGCTATTCTCCACATACCT
AGAAGAATAAGACAGGGCTTGGAAAGG
>FJ495922
ATGAGAGTGATGGGGATCAGGAAGAATTATCAGCACTTGTGGAGA------------GAGGGCATCTTGCTC
TTGGGGATATTAATGATCTGTAGTGCTGCAGACAACTTGTGGGTCACAGTCTATTATGGGGTACCTGTGTGG
AGAGAAGCAACCACTACTCTATTTTGTGCATCAGATGCTAAAGCATATGATACAGAGGCACATAATGTTTGG
GCCACACACGCCTGTGTACCCACAGACCCCAACCCACAAGAAGTAGAATTAAAAAATGTGACAGAAAATTTT
AATATGTGGGAAAATAACATGGTAGAACAGATGCATGAGGATATAATCAGTTTATGGGATCAAAGCTTAAAA
CCATGTGTAAAATTAACTCCACTCTGTGTTACTTTAAATTGCACTGAT------TTAGGG------------
------------------AATGTTACTAAT---------------------ACCACTAATAGTAACGGGGAA
---------------ATGATGGAGAAGGGAGAAGTAAAAAACTGTTCTTTCAAGATCACCACAGACATAAAA
GATAGAACGCGGAAGGAATATGCACTTTTTTATAAACTTGATGTAGTACCAATA---------AATGAT---
------------------------------------------------------ACCAGATATAGGTTAGTA
AGCTGTAACACCTCAGTCATTACACAGGCCTGTCCAAAGGTATCCTTTGAGCCAATTCCTATACATTATTGT
GCCCCGGCTGGTTTTGCGATTCTAAAGTGTAATGATAGGCAATTCATTGGAACAGGACCATGTACAAATGTC
AGCACAGTACAATGTACACATGGAATTAGGCCAGTAGTATCAACTCAACTGCTGTTAAATGGCAGTTTAGCA
GAAGAAGAGGTAGTAATTAGATCAGTCAATTTCAGTGACAATGCTAAAACAATAATAGTACAACTGAATAAA
TCTGTAGAAATTACTTGCACAAGACCCAACAACAATACAAGAAAAAGTATACCCATGGGACCAGGGAAAGCA
TTTTATGCAAGAGGAGACATAACAGGAGACATAAGAAAAGCATATTGTGAAATTAATGGAACAGAATGGCAT
AGCACTTTAAAACTGGTAGTTGAAAAATTAAGAGAACAATAT------AATAAA------ACAATAGTCTTT
AATCGCTCCTCAGGAGGGGACCCAGAAATTGTAATGTACAGTTTCAATTGCGGAGGGGAATTTTTCTACTGT
AATTCAACAAAGCTGTTTAAT------------------AGTACTTGG------------------------
------------CCTTGGAATGAT---------ACT---AAAGGGTCACATGACACTAAT------GGC---
---ACACTCATACTCCCATGCAAAATAAAACAAATTATAAACATGTGGCAGGGAGTAGGAAAAGCAATGTAT
GCCCCTCCCATCGAAGGAAAAATTAGATGCTCATCAAACATTACAGGACTGTTATTAACAAGAGATGGTGGT
------------------TACGAG---AGCAATGAG------------------ACTGATGAGATCTTCAGA
CCTGGAGGAGGAGATATGAGGGACAATTGGAGGAGTGAATTATATAAATATAAAGTAGTAAAAATTGAACCA
TTGGGAGTAGCACCTACCAAGGCAAAGAGGAGAGTGGTGCAGAGGGAAAAAAGAGCATTTGGA---CTAGGA
GCTGTGTTCCTTGGGTTCTTGGGAGCAGCAGGAAGCACTATGGGCGCAGCATCAATAACGCTGACGGTACAG
GCCAGACAATTATTGTCTGGTATAGTGCAACAGCAGAACAATTTGCTGAGGGCTATTGAGGCGCAACAGCAT
CTGTTGCAACTCACAGTCTGGGGCATTAAGCAGCTCCAGGCAAGAGTCCTGGCTGTGGAAAGATACCTAAAG
GATCAACAGCTCCTGGGGATTTGGGGTTGCTCTGGAAAACTCATCTGCACCACTACTGTGCCTTGGAATACT
AGTTGGAGT---AATAAATCTCTGGAACAGATTTGGGATAACATGACATGGATGGAGTGGGAAAGAGAAATT
GACAATTATACAGGCTACATATACCAATTAATTGAAGAATCGCAGAACCAACAAGAAAAGAATGAACAAGAA
TTATTGGCATTGGATAAATGGGCAAGTTTGTGGAATTGGTTTGACATAACAAACTGGCTGTGGTATATAAAA
ATATTCATAATGATAGTAGGAGGCTTAATAGGTTTAAGAATAGTTTTTACTGTACTTTCTATAGTGAATAGA
GTTAGGCAGGGATACTCACCATTATCATTTCAGACCCACCTCCCAGCCCAGAGGGGACCCGACAGGCCCGAA
GGAATCGGAGAAGAAGGTGGAGAGAGAGACAGAGACAGATCCGATCCATTAGTGAACGGATTCTTAGCACTT
ATCTGGAGCGATCTACGGAGCCTGTGCCTCTTCAGCTACCACCGCTTGAGAGACTTACTCTTGATTGTAACG
AGGATTGTGGAACTTCTGGGA---------------------CGCAGGGGGTGGGAAGTCCTCAAATATTGG
TGGAATCTCCTACAGTATTGGAGTCAGGAACTAAAGAATAGTGCTGTTAGCTTGCTCAACGCCACAGCCATA
GCAGTAGCTGAGGGGACAGATAGGGTTATAGAAGTAGTACAAAGAGCTTGTAGAGCTATTCTCCACATACCT
AGAAGAATAAGACAGGGCTTGGAAAGG
>FJ496103
ATGAGAGTGATGGGGATCAGGAAGAATTATCAGCACTTGTGGAGA------------GAGGGCATCTTGCTC
TTGGGGATATTAATGATCTGTAGTGCTGCAGACAACTTGTGGGTCACAGTCTATTATGGGGTACCTGTGTGG
AGAGAAGCAACCACTACTCTATTTTGTGCATCAGATGCTAAAGCATATGATACAGAGGCACATAATGTTTGG
GCCACACACGCCTGTGTACCCACAGACCCCAACCCACAAGAAGTAGAATTAAAAAATGTGACAGAAAATTTT
AATATGTGGGAAAATAACATGGTAGAACAGATGCATGAGGATATAATCAGTTTATGGGATCAAAGCTTAAAA
CCATGTGTAAAATTAACTCCACTCTGTGTTACTTTAAATTGCACTGAT------TTAGGG------------
------------------AATGTTACTAAT---------------------ACCACTAATAGTAACGGGGAA
---------------ATGATGGAGAAGGGAGAAGTAAAAAACTGCTCTTTCAAGATCACCACAGACATAAAA
GATAGAACGCGGAAGGAATATGCACTTTTTTATAAACTTGATGTAGTACCAATA---------AATGAT---
------------------------------------------------------ACCAGATATAGGTTAGTA
AGCTGTAACACCTCAGTCATTACACAGGCCTGTCCAAAGGTATCCTTTGAGCCAATTCCTATACATTATTGT
GCCCCGGCTGGTTTTGCGATTCTAAAGTGTAATGATAAGCAATTCATTGGAACAGGACCATGTACAAATGTC
AGCACAGTACAATGTACACATGGAATTAGGCCAGTAGTATCAACTCAACTGCTGTTAAATGGCAGTTTAGCA
GAAGAAGAGGTAGTAATTAGATCAGTCAATTTCAGTGACAATGCTAAAACAATAATAGTACAACTGAATAAA
TCTGTAGAAATTACTTGCACAAGACCCAACAACAATACAAGAAAAAGTATACCCATGGGACCAGGGAAAGCA
TTTTATGCAAGAGGAGACATAACAGGAGACATAAGAAAAGCATATTGTGAAATTAATGGAACAGAATGGCAT
AGCACTTTAAAACTGGTAGTTGAAAAATTAAGAGAACAATAT------AATAAA------ACAATAGTCTTT
AATCGCTCCTCAGGAGGGGACCCAGAAATTGTAATGTACAGTTTCAATTGCGGAGGGGAATTTTTCTACTGT
AATTCAACAAAGCTGTTTAAT------------------AGTACTTGG------------------------
------------CCTTGGAATGAT---------ACT---AAAGGGTCACATGACACTAAT------GGC---
---ACACTCATACTCCCATGCAAAATAAAACAAATTATAAACATGTGGCAGGGAGTAGGAAAAGCAATGTAT
GCCCCTCCCATCGAAGGAAAAATTAGATGCTCATCAAACATTACAGGACTGTTATTAACAAGAGATGGTGGT
------------------TACGAG---AGCAATGAG------------------ACTGATGAGATCTTCAGA
CCTGGAGGAGGAGATATGAGGGACAATTGGAGGAGTGAATTATATAAATATAAAGTAGTAAAAATTGAACCA
TTGGGAGTAGCACCTACCAAGGCAAAGAGGAGAGTGGTGCAGAGGGAAAAAAGAGCATTTGGA---CTAGGA
GCTGTGTTCCTTGGGTTCTTGGGAGCAGCAGGAAGCACTATGGGCGCAGCATCAATAACGCTGACGGTACAG
GCCAGACAATTATTGTCTGGTATAGTGCAACAGCAGAACAATTTGCTGAGGGCTATTGAGGCGCAACAGCAT
CTGTTGCAACTCACAGTCTGGGGCATTAAGCAGCTCCAGGCAAGAGTCCTGGCTGTGGAAAGATACCTAAAG
GATCAACAGCTCCTGGGGATTTGGGGTTGCTCTGGAAAACTCATCTGCACCACTACTGTGCCTTGGAATACT
AGTTGGAGT---AATAAATCTCTGGAACAGATTTGGGATAACATGACATGGATGGAGTGGGAAAGAGAAATT
GACAATTATACAGGCTACATATACCAATTAATTGAAGAATCGCAGAACCAACAAGAAAAGAATGAACAAGAA
TTATTGGCATTGGATAAATGGGCAAGTTTGTGGAATTGGTTTGACATAACAAACTGGCTGTGGTATATAAAA
ATATTCATAATGATAGTAGGAGGCTTAATAGGTTTAAGAATAGTTTTTACTGTACTTTCTATAGTGAATAGA
GTTAGGCAGGGATACTCACCATTATCATTTCAGACCCACCTCCCAGCCCAGAGGGGACCCGACAGGCCCGAA
GGAATCGGAGAAGAAGGTGGAGAGAGAGACAGAGACAGATCCGATCCATTAGTGAACGGATTCTTAGCACTT
ATCTGGAGCGATCTACGGAGCCTGTGCCTCTTCAGCTACCACCGCTTGAGAGACTTACTCTTGATTGTAACG
AGGATTGTGGAACTTCTGGGA---------------------CGCAGGGGGTGGGAAGTCCTCAAATATTGG
TGGAATCTCCTACAGTATTGGAGTCAGGAACTAAAGAATAGTGCTGTTAGCTTGCTCAACACCACAGCCATA
GCAGTAGCTGAGGGGACAGATAGGGTTATAGAAGTAGTACAAAGAGCTTGTAGAGCTATTCTCCACATACCT
AGAAGAATAAGACAGGGCTTGGAAAGG
>FJ495911
ATGAGAGTGATGGGGATCAGGAAGAATTATCAGCACTTGTGGAGA------------GAGGGCATCTTGCTC
TTGGGGATATTAATGATCTGTAGTGCTGCAGACAACTTGTGGGTCACAGTCTATTATGGGGTACCTGTGTGG
AGAGAAGCAACCACTACTCTATTTTGTGCATCAGATGCTAAAGCATATGATACAGAGGCACATAATGTTTGG
GCCACACACGCCTGTGTACCCACAGACCCCAACCCACAAGAAGTAGAATTAAAAAATGTGACAGAAAATTTT
AATATGTGGGAAAATAACATGGTAGAACAGATGCATGAGGATATAATCAGTTTATGGGATCAAAGCTTAAAA
CCATGTGTAAAATTAACTCCACTCTGTGTTACTTTAAATTGCACTGAT------TTAGGG------------
------------------AATGTTACTAAT---------------------ACCACTAATAGTAACGGGGAA
---------------ATGATGGAGAAGGGAGAAGTAAAAAACTGTTCTTTCAAGATCACCACAGACATAAAA
GATAGAACGCGGAAGGAATATGCACTTTTTTATAAACTTGATGTAGTACCAATA---------AATGAT---
------------------------------------------------------ACCAGATATAGGTTAGTA
AGCTGTAACACCTCAGTCATTACACAGGCCTGTCCAAAGGTATCCTTTGAGCCAATTCCTATACATTATTGT
GCCCCGGCTGGTTTTGCGATTCTAAAGTGTAATGATAAGCAATTCATTGGAACAGGACCATGTACAAATGTC
AGCACAGTACAATGTACACATGGAATTAGGCCAGTAGTATCAACTCAACTGCTGTTAAATGGCAGTTTAGCA
GAAGAAGAGGTAGTAATTAGATCAGTCAATTTCAGTGACAATGCTAAAACAATAATAGTACAACTGAATAAA
TCTGTAGAAATTACTTGCACAAGACCCAACAACAATACAAGAAAAAGTATACCCATGGGACCAGGGAAAGCA
TTTTATGCAAGAGGAGACATAACAGGAGACATAAGAAAAGCATATTGTGAAATTAATGGAACAGAATGGCAT
AGCACTTTAAAACTGGTAGTTGAAAAATTAAGAGAACAATAT------AAAAAA------ACAATAGTCTTT
AATCGCTCCTCAGGAGGGGACCCAGAAATTGTAATGTACAGTTTCAATTGCGGAGGGGAATTTTTCTACTGT
AATTCAACAAAGCTGTTTAAT------------------AGTACTTGG------------------------
------------CCTTGGAATGAT---------ACT---AAAGGGTCACATGACACTAAT------GGC---
---ACACTCATACTCCCATGCAAAATAAAACAAATTATAAACATGTGGCAGGGAGTAGGAAAAGCAATGTAT
GCCCCTCCCATCGAAGGAAAAATTAGATGCTCATCAAACATTACAGGACTGTTATTAACAAGAGATGGTGGT
------------------TACGAG---AGCAATGAG------------------ACTGATGAGATCTTCAGA
CCTGGAGGAGGAGATATGAGGGACAATTGGAGGAGTGAATTATATAAATATAAAGTAGTAAAAATTGAACCA
TTGGGAGTAGCACCTACCAAGGCAAAGAGGAGAGTGGTGCAGAGGGAAAAAAGAGCATTTGGA---CTAGGA
GCTGTGTTCCTTGGGTTCTTGGGAGCAGCAGGAAGCACTATGGGCGCAGCATCAATAACGCTGACGGTACAG
GCCAGACAATTATTGTCTGGTATAGTGCAACAGCAGAACAATTTGCTGAGGGCTATTGAGGCGCAACAGCAT
CTGTTGCAACTCACAGTCTGGGGCATTAAGCAGCTCCAGGCAAGAGTCCTGGCTGTGGAAAGATACCTAAAG
GATCAACAGCTCCTGGGGATTTGGGGTTGCTCTGGAAAACTCATCTGCACCACTACTGTGCCTTGGAATACT
AGTTGGAGT---AATAAATCTCTGGAACAGATTTGGGATAACATGACATGGATGGAGTGGGAAAGAGAAATT
GACAATTATACAGGCTACATATACCAATTAATTGAAGAATCGCAGAACCAACAAGAAAAGAATGAACAAGAA
TTATTGGCATTGGATAAATGGGCAAGTTTGTGGAATTGGTTTGACATAACAAACTGGCTGTGGTATATAAAA
ATATTCATAATGATAGTAGGAGGCTTAATAGGTTTAAGAATAGTTTTTACTGTACTTTCTATAGTGAATAGA
GTTAGGCAGGGATACTCACCATTATCATTTCAGACCCACCTCCCAGCCCAGAGGGGACCCGACAGGCCCGAA
GGAATCGGAGAAGAAGGTGGAGAGAGAGACAGAGACAGATCCGATCCATTAGTGAACGGATTCTTAGCACTT
ATCTGGAGCGATCTACGGAGCCTGTGCCTCTTCAGCTACCACCGCTTGAGAGACTTACTCTTGATTGTAACG
AGGATTGTGGAACTTCTGGGA---------------------CGCAGGGGGTGGGAAGTCCTCAAATATTGG
TGGAATCTCCTACAGTATTGGAGTCAGGAACTAAAGAATAGTGCTGTTAGCTTGCTCAACGCCACAGCCATA
GCAGTAGCTGAGGGGACAGATAGGGTTATAGAAGTAGTACAAAGAGCTTGTAGAGCTATTCTCCACATACCT
AGAAGAATAAGACAGGGCTTGGAAAGG
>FJ495849
ATGAGAGTGATGGGGATCAGGAAGAATTATCAGCACTTGTGGAGA------------GAGGGCATCTTGCTC
TTGGGGATATTAATGATCTGTAGTGCTGCAGACAACTTGTGGGTCACAGTCTATTATGGGGTACCTGTGTGG
AGAGAAGCAACCACTACTCTATTTTGTGCATCAGATGCTAAAGCATATGATACAGAGGCACATAATGTTTGG
GCCACACACGCCTGTGTACCCACAGACCCCAACCCACAAGAAGTAGAATTAAAAAATGTGACAGAAAATTTT
AATATGTGGGAAAATAACATGGTAGAACAGATGCATGAGGATATAATCAGTTTATGGGATCAAAGCTTAAAA
CCATGTGTAAAATTAACTCCACTCTGTGTTACTTTAAATTGCACTGAT------TTAGGG------------
------------------AATGTTACTAAT---------------------ACCACTAATAGTAACGGGGAA
---------------ATGATGGAGAAGGGAGAAGTAAAAAACTGTTCTTTCAAGATCACCACAGACATAAAA
GATAGAACGCGGAAGGAATATGCACTTTTTTATAAACTTGATGTAGTACCAATA---------AATGAT---
------------------------------------------------------ACCAGATATAGGTTAGTA
AGCTGTAACACCTCAGTCATTACACAGGCCTGTCCAAAGGTATCCTTTGAGCCAATTCCTATACATTATTGT
GCCCCGGCTGGTTTTGCGATTCTAAAGTGTAATGATAAGCAATTCATTGGAACAGGACCATGTACAAATGTC
AGCACAGTACAATGTACACATGGAATTAGGCCAGTAGTATCAACTCAACTGCTGTTAAATGGCAGTTTAGCA
GAAGAAGAGGTAGTAATTAGATCAGTCAATTTCAGTGACAATGCTAAAACAATAATAGTACAACTGAATAAA
TCTGTAGAAATTACTTGCACAAGACCCAACAACAATACAAGAAAAAGTATACCCATGGGACCAGGGAAAGCA
TTTTATGCAAGAGGAGACATAACAGGAGACATAAGAAAAGCATATTGTGAAATTAATGGAACAGAATGGCAT
AGCACTTTAAAACTGGTAGTTGAAAAATTAAGAGAACAATAT------AATAAA------ACAATAGTCTTT
AATCGCTCCTCAGGAGGGGACCCAGAAATTGTAATGTACAGTTTCAATTGCGGAGGGGAATTTTTCTACTGT
AATTCAACAAAGCTGTTTAAT------------------AGTACTTGG------------------------
------------CCTTGGAATGAT---------ACT---AAAGGGTCACATGACACTAAT------GGC---
---ACACTCATACTCCCATGCAAAATAAAACAAATTATAAACATGTGGCAGGGAGTAGGAAAAGCAATGTAT
GCCCCTCCCATCGAAGGAAAAATTAGAGGCTCATCAAACATTACAGGACTGTTATTAACAAGAGATGGTGGT
------------------TACGAG---AGCAATGAG------------------ACTGATGAGATCTTCAGA
CCTGGAGGAGGAGATATGAGGGACAATTGGAGGAGTGAATTATATAAATATAAAGTAGTAAAAATTGAACCA
TTGGGAGTAGCACCTACCAAGGCAAAGAGGAGAGTGGTGCAGAGGGAAAAAAGAGCATTTGGA---CTAGGA
GCTGTGTTCCTTGGGTTCTTGGGAGCAGCAGGAAGCACTATGGGCGCAGCATCAATAACGCTGACGGTACAG
GCCAGACAATTATTGTCTGGTATAGTGCAACAGCAGAACAATTTGCTGAGGGCTATTGAGGCGCAACAGCAT
CTGTTGCAACTCACAGTCTGGGGCATTAAGCAGCTCCAGGCAAGAGTCCTGGCTGTGGAAAGATACCTAAAG
GATCAACAGCTCCTGGGGATTTGGGGTTGCTCTGGAAAACTCATCTGCACCACTACTGTGCCTTGGAATACT
AGTTGGAGT---AATAAATCTCTGGAACAGATTTGGGATAACATGACATGGATGGAGTGGGAAAGAGAAATT
GACAATTATACAGGCTACATATACCAATTAATTGAAGAATCGCAGAACCAACAAGAAAAGAATGAACAAGAA
TTATTGGCATTGGATAAATGGGCAAGTTTGTGGAATTGGTTTGACATAACAAACTGGCTGTGGTATATAAAA
ATATTCATAATGATAGTAGGAGGCTTAATAGGTTTAAGAATAGTTTTTACTGTACTTTCTATAGTGAATAGA
GTTAGGCAGGGATACTCACCATTATCATTTCAGACCCACCTCCCAGCCCAGAGGGGACCCGACAGGCCCGAA
GGAATCGGAGAAGAAGGTGGAGAGAGAGACAGAGACAGATCCGATCCATTAGTGAACGGATTCTTAGCACTT
ATCTGGAGCGATCTACGGAGCCTGTGCCTCTTCAGCTACCACCGCTTGAGAGACTTACTCTTGATTGTAACG
AGGATTGTGGAACTTCTGGGA---------------------CGCAGGGGGTGGGAAGTCCTCAAATATTGG
TGGAATCTCCTACAGTATTGGAGTCAGGAACTAAAGAATAGTGCTGTTAGCTTGCTCAACGCCACAGCCATA
GCAGTAGCTGAGGGGACAGATAGGGTTATAGAAGTAGTACAAAGAGCTTGTAGAGCTATTCTCCACATACCT
AGAAGAATAAGACAGGGCTTGGAAAGG
>FJ495839
ATGAGAGTGATGGGGATCAGGAAGAATTATCAGCACTTGTGGAGA------------GAGGGCATCTTGCTC
TTGGGGATATTAATGATCTGTAGTGCTGCAGACAAATTGTGGGTCACAGTCTATTATGGGGTACCTGTGTGG
AGAGAAGCAACCACTACTCTATTTTGTGCATCAGATGCTAAAGCATATGATACAGAGGCACATAATGTTTGG
GCCACACACGCCTGTGTACCCACAGACCCCAACCCACAAGAAGTAGAATTAAAAAATGTGACAGAAAATTTT
AATATGTGGGAAAATAACATGGTAGAACAGATGCATGAGGATATAATCAGTTTATGGGATCAAAGCTTAAAA
CCATGTGTAAAATTAACTCCACTCTGTGTTACTTTAAATTGCACTGAT------TTAGGG------------
------------------AATGTTACTAAT---------------------ACCACTAATAGTAACGGGGAA
---------------ATGATGGAGAAGGGAGAAGTAAAAAACTGTTCTTTCAAGATCACCACAGACATAAAA
GATAGAACGCGGAAGGAATATGCACTTTTTTATAAACTTGATGTAGTACCAATA---------AATGAT---
------------------------------------------------------ACCAGATATAGGTTAGTA
AGCTGTAACACCTCAGTCATTACACAGGCCTGTCCAAAGGTATCCTTTGAGCCAATTCCTATACATTATTGT
GCCCCGGCTGGTTTTGCGATTCTAAAGTGTAATGATAAGCAATTCATTGGAACAGGACCATGTACAAATGTC
AGCACAGTACAATGTACACATGGAATTAGGCCAGTAGTATCAACTCAACTGCTGTTAAATGGCAGTTTAGCA
GAAGAAGAGGTAGTAATTAGATCAGTCAATTTCAGTGACAATGCTAAAACAATAATAGTACAACTGAATAAA
TCTGTAGAAATTACTTGCACAAGACCCAACAACAATACAAGAAAAAGTATACCCATGGGACCAGGGAAAGCA
TTTTATGCAAGAGGAGACATAACAGGAGACATAAGAAAAGCATATTGTGAAATTAATGGAACAGAATGGCAT
AGCACTTTAAAACTGGTAGTTGAAAAATTAAGAGAACAATAT------AATAAA------ACAATAGTCTTT
AATCGCTCCTCAGGAGGGGACCCAGAAATTGTAATGTACAGTTTCAATTGCGGAGGGGAATTTTTCTACTGT
AATTCAACAAAGCTGTTTAAT------------------AGTACTTGG------------------------
------------CCTTGGAATGAT---------ACT---AAAGGGTCACATGACACTAAT------GGC---
---ACACTCATACTCCCATGCAAAATAAAACAAATTATAAACATGTGGCAGGGAGTAGGAAAAGCAATGTAT
GCCCCTCCCATCGAAGGAAAAATTAGATGCTCATCAAACATTACAGGACTGTTATTAACAAGAGATGGTGGT
------------------TACGAG---AGCAATGAG------------------ACTGATGAGATCTTCAGA
CCTGGAGGAGGAGATATGAGGGACAATTGGAGGAGTGAATTATATAAATATAAAGTAGTAAAAATTGAACCA
TTGGGAGTAGCACCTACCAAGGCAAAGAGGAGAGTGGTGCAGAGGGAAAAAAGAGCATTTGGA---CTAGGA
GCTGTGTTCCTTGGGTTCTTGGGAGCAGCAGGAAGCACTATGGGCGCAGCATCAATAACGCTGACGGTACAG
GCCAGACAATTATTGTCTGGTATAGTGCAACAGCAGAACAATTTGCTGAGGGCTATTGAGGCGCAACAGCAT
CTGTTGCAACTCACAGTCTGGGGCATTAAGCAGCTCCAGGCAAGAGTCCTGGCTGTGGAAAGATACCTAAAG
GATCAACAGCTCCTGGGGATTTGGGGTTGCTCTGGAAAACTCATCTGCACCACTACTGTGCCTTGGAATACT
AGTTGGAGT---AATAAATCTCTGGAACAGATTTGGGATAACATGACATGGATGGAGTGGGAAAGAGAAATT
GACAATTATACAGGCTACATATACCAATTAATTGAAGAATCGCAGAACCAACAAGAAAAGAATGAACAAGAA
TTATTGGCATTGGATAAATGGGCAAGTTTGTGGAATTGGTTTGACATAACAAACTGGCTGTGGTATATAAAA
ATATTCATAATGATAGTAGGAGGCTTAATAGGTTTAAGAATAGTTTTTACTGTACTTTCTATAGTGAATAGA
GTTAGGCAGGGATACTCACCATTATCATTTCAGACCCACCTCCCAGCCCAGAGGGGACCCGACAGGCCCGAA
GGAATCGGAGAAGAAGGTGGAGAGAGAGACAGAGACAGATCCGATCCATTAGTGAACGGATTCTTAGCACTT
ATCTGGAGCGATCTACGGAGCCTGTGCCTCTTCAGCTACCACCGCTTGAGAGACTTACTCTTGATTGTAACG
AGGATTGTGGAACTTCTGGGA---------------------CGCAGGGGGTGGGAAGTCCTCAAATATTGG
TGGAATCTCCTACAGTATTGGAGTCAGGAACTAAAGAATAGTGCTGTTAGCTTGCTCAACGCCACAGCCATA
GCAGTAGCTGAGGGGACAGATAGGGTTATAGAAGTAGTACAAAGAGCTTGTAGAGCTATTCTCCACATACCT
AGAAGAATAAGACAGGGCTTGGAAAGG
>FJ495835
ATGAGAGTGATGGGGATCAGGAAGAATTATCAGCACTTGTGGAGA------------GAGGGCATCTTGCTC
TTGGGGATATTAATGATCTGTAGTGCTGCAGACAACTTGTGGGTCACAGTCTATTATGGGGTACCTGTGTGG
AGAGAAGCAACCACTACTCTATTTTGTGCATCAGATGCTAAAGCATATGATACAGAGGCACATAATGTTTGG
GCCACACACGCCTGTGTACCCACAGACCCCAACCCACAAGAAGTAGAATTAAAAAATGTGACAGAAAATTTT
AATATGTGGGAAAATAACATGGTAGAACAGATGCATGAGGATATAATCAGTTTATGGGATCAAAGCTTAAAA
CCATGTGTAAAATTAACTCCACTCTGTGTTACTTTAAATTGCACTGAT------TTAGGG------------
------------------AATGTTACTAAT---------------------ACCACTAATAGTAACGGGGAA
---------------ATGATGGAGAAGGGAGAAGTAAAAAACTGTTCTTTCAAGATCACCACAGACATAAAA
GATAGAACGCGGAAGGAATATGCACTTTTTTATAAACTTGATGTAGTACCAATA---------AATGAT---
------------------------------------------------------ACCAGATATAGGTTAGTA
AGCTGTAACACCTCAGTCATTACACAGGCCTGTCCAAAGGTATCCTTTGAGCCAATTCCTATACATTATTGT
GCCCCGGCTGGTTTTGCGATTCTAAAGTGTAATGATAAGCAATTCATTGGAACAAGACCATGTACAAATGTC
AGCACAGTACAATGTACACATGGAATTAGGCCAGTAGTATCAACTCAACTGCTGTTAAATGGCAGTTTAGCA
GAAGAAGAGGTAGTAATTAGATCAGTCAATTTCAGTGACAATGCTAAAACAATAATAGTACAACTGAATAAA
TCTGTAGAAATTACTTGCACAAGACCCAACAACAATACAAGAAAAAGTATACCCATGGGACCAGGGAAAGCA
TTTTATGCAAGAGGAGACATAACAGGAGACATAAGAAAAGCATATTGTGAAATTAATGGAACAGAATGGCAT
AGCACTTTAAAACTGGTAGTTGAAAAATTAAGAGAACAATAT------AATAAA------ACAATAGTCTTT
AATCGCTCCTCAGGAGGGGACCCAGAAATTGTAATGTACAGTTTCAATTGCGGAGGGGAATTTTTCTACTGT
AATTCAACAAAGCTGTTTAAT------------------AGTACTTGG------------------------
------------CCTTGGAATGAT---------ACT---AAAGGGTCACATGACACTAAT------GGC---
---ACACTCATACTCCCATGCAAAATAAAACAAATTATAAACATGTGGCAGGGAGTAGGAAAAGCAATGTAT
GCCCCTCCCATCGAAGGAAAAATTAGATGCTCATCAAACATTACAGGACTGTTATTAACAAGAGATGGTGGT
------------------TACGAG---AGCAATGAG------------------ACTGATGAGATCTTCAGA
CCTGGAGGAGGAGATATGAGGGACAATTGGAGGAGTGAATTATATAAATATAAAGTAGTAAAAATTGAACCA
TTGGGAGTAGCACCTACCAAGGCAAAGAGGAGAGTGGTGCAGAGGGAAAAAAGAGCATTTGGA---CTAGGA
GCTGTGTTCCTTGGGTTCTTGGGAGCAGCAGGAAGCACTATGGGCGCAGCATCAATAACGCTGACGGTACAG
GCCAGACAATTATTGTCTGGTATAGTGCAACAGCAGAACAATTTGCTGAGGGCTATTGAGGCGCAACAGCAT
CTGTTGCAACTCACAGTCTGGGGCATTAAGCAGCTCCAGGCAAGAGTCCTGGCTGTGGAAAGATACCTAAAG
GATCAACAGCTCCTGGGGATTTGGGGTTGCTCTGGAAAACTCATCTGCACCACTACTGTGCCTTGGAATACT
AGTTGGAGT---AATAAATCTCTGGAACAGATTTGGGATAACATGACATGGATGGAGTGGGAAAGAGAAATT
GACAATTATACAGGCTACATATACCAATTAATTGAAGAATCGCAGAACCAACAAGAAAAGAATGAACAAGAA
TTATTGGCATTGGATAAATGGGCAAGTTTGTGGAATTGGTTTGACATAACAAACTGGCTGTGGTATATAAAA
ATATTCATAATGATAGTAGGAGGCTTAATAGGTTTAAGAATAGTTTTTACTGTACTTTCTATAGTGAATAGA
GTTAGGCAGGGATACTCACCATTATCATTTCAGACCCACCTCCCAGCCCAGAGGGGACCCGACAGGCCCGAA
GGAATCGGAGAAGAAGGTGGAGAGAGAGACAGAGACAGATCCGATCCATTAGTGAACGGATTCTTAGCACTT
ATCTGGAGCGATCTACGGAGCCTGTGCCTCTTCAGCTACCACCGCTTGAGAGACTTACTCTTGATTGTAACG
AGGATTGTGGAACTTCTGGGA---------------------CGCAGGGGGTGGGAAGTCCTCAAATATTGG
TGGAATCTCCTACAGTATTGGAGTCAGGAACTAAAGAATAGTGCTGTTAGCTTGCTCAACGCCACAGCCATA
GCAGTAGCTGAGGGGACAGATAGGGTTATAGAAGTAGTACAAAGAGCTTGTAGAGCTATTCTCCACATACCT
AGAAGAATAAGACAGGGCTTGGAAAGG
>FJ495827
ATGAGAGTGATGGGGATCAGGAAGAATTATCAGCACTTGTGGAGA------------GAGGGCATCTTGCTC
TTGGGGATATTAATGATCTGTAGTGCTGCAGACAACTTGTGGGTCACAGTCTATTATGGGGTACCTGTGTGG
AGAGAAGCAACCACTACTCTATTTTGTGCATCAGATGCTAAAGCATATGATACAGAGGCACATAATGTTTGG
GCCACACACGCCTGTGTACCCACAGACCCCAACCCACAAGAAGTAGAATTAAAAAATGTGACAGAAAATTTT
AATATGTGGGAAAATAACATGGTAGAACAGATGCATGAGGATATAATCAGTTTATGGGATCAAAGCTTAAAA
CCATGTGTAAAATTAACTCCACTCTGTGTTACTTTAAATTGCACTGAT------TTAGGG------------
------------------AATGTTACTAAT---------------------ACCACTAATAGTAACGGGGAA
---------------ATGATGGAGGAGGGAGAAGTAAAAAACTGTTCTTTCAAGATCACCACAGACATAAAA
GATAGAACGCGGAAGGAATATGCACTTTTTTATAAACTTGATGTAGTACCAATA---------AATGAT---
------------------------------------------------------ACCAGATATAGGTTAGTA
AGCTGTAACACCTCAGTCATTACACAGGCCTGTCCAAAGGTATCCTTTGAGCCAATTCCTATACATTATTGT
GCCCCGGCTGGTTTTGCGATTCTAAAGTGTAATGATAAGCAATTCATTGGAACAGGACCATGTACAAATGTC
AGCACAGTACAATGTACACATGGAATTAGGCCAGTAGTATCAACTCAACTGCTGTTAAATGGCAGTTTAGCA
GAAGAAGAGGTAGTAATTAGATCAGTCAATTTCAGTGACAATGCTAAAACAATAATAGTACAACTGAATAAA
TCTGTAGAAATTACTTGCACAAGACCCAACAACAATACAAGAAAAAGTATACCCATGGGACCAGGGAAAGCA
TTTTATGCAAGAGGAGACATAACAGGAGACATAAGAAAAGCATATTGTGAAATTAATGGAACAGAATGGCAT
AGCACTTTAAAACTGGTAGTTGAAAAATTAAGAGAACAATAT------AATAAA------ACAATAGTCTTT
AATCGCTCCTCAGGAGGGGACCCAGAAATTGTAATGTACAGTTTCAATTGCGGAGGGGAATTTTTCTACTGT
AATTCAACAAAGCTGTTTAAT------------------AGTACTTGG------------------------
------------CCTTGGAATGAT---------ACT---AAAGGGTCACATGACACTAAT------GGC---
---ACACTCATACTCCCATGCAAAATAAAACAAATTATAAACATGTGGCAGGGAGTAGGAAAAGCAATGTAT
GCCCCTCCCATCGAAGGAAAAATTAGATGCTCATCAAACATTACAGGACTGTTATTAACAAGAGATGGTGGT
------------------TACGAG---AGCAATGAG------------------ACTGATGAGATCTTCAGA
CCTGGAGGAGGAGATATGAGGGACAATTGGAGGAGTGAATTATATAAATATAAAGTAGTAAAAATTGAACCA
TTGGGAGTAGCACCTACCAAGGCAAAGAGGAGAGTGGTGCAGAGGGAAAAAAGAGCATTTGGA---CTAGGA
GCTGTGTTCCTTGGGTTCTTGGGAGCAGCAGGAAGCACTATGGGCGCAGCATCAATAACGCTGACGGTACAG
GCCAGACAATTATTGTCTGGTATAGTGCAACAGCAGAACAATTTGCTGAGGGCTATTGAGGCGCAACAGCAT
CTGTTGCAACTCACAGTCTGGGGCATTAAGCAGCTCCAGGCAAGAGTCCTGGCTGTGGAAAGATACCTAAAG
GATCAACAGCTCCTGGGGATTTGGGGTTGCTCTGGAAAACTCATCTGCACCACTACTGTGCCTTGGAATACT
AGTTGGAGT---AATAAATCTCTGGAACAGATTTGGGATAACATGACATGGATGGAGTGGGAAAGAGAAATT
GACAATTATACAGGCTACATATACCAATTAATTGAAGAATCGCAGAACCAACAAGAAAAGAATGAACAAGAA
TTATTGGCATTGGATAAATGGGCAAGTTTGTGGAATTGGTTTGACATAACAAACTGGCTGTGGTATATAAAA
ATATTCATAATGATAGTAGGAGGCTTAATAGGTTTAAGAATAGTTTTTACTGTACTTTCTATAGTGAATAGA
GTTAGGCAGGGATACTCACCATTATCATTTCAGACCCACCTCCCAGCCCAGAGGGGACCCGACAGGCCCGAA
GGAATCGGAGAAGAAGGTGGAGAGAGAGACAGAGACAGATCCGATCCATTAGTGAACGGATTCTTAGCACTT
ATCTGGAGCGATCTACGGAGCCTGTGCCTCTTCAGCTACCACCGCTTGAGAGACTTACTCTTGATTGTAACG
AGGATTGTGGAACTTCTGGGA---------------------CGCAGGGGGTGGGAAGTCCTCAAATATTGG
TGGAATCTCCTACAGTATTGGAGTCAGGAACTAAAGAATAGTGCTGTTAGCTTGCTCAACGCCACAGCCATA
GCAGTAGCTGAGGGGACAGATAGGGTTATAGAAGTAGTACAAAGAGCTTGTAGAGCTATTCTCCACATACCT
AGAAGAATAAGACAGGGCTTGGAAAGG
>FJ495824
ATGAGAGTGATGGGGATCAGGAAGAATTATCAGCACTTGTGGAGA------------GAGGGCATCTTGCTC
TTGGGGATATTAATGATCTGTAGTGCTGCAGACAACTTGTGGGTCACAGTCTATTATGGGGTACCTGTGTGG
AGAGAAGCAACCACTACTCTATTTTGTGCATCAGATGCTAAAGCATATGATACAGAGGCACATAATGTTTGG
GCCACACACGCCTGTGTACCCACAGACCCCAACCCACAAGAAGTAGAATTAAAAAATGTGACAGAAAATTTT
AATATGTGGGAAAATAACATGGTAGAACAGATGCATGAGGATATAATCAGTTTATGGGATCAAAGCTTAAAA
CCATGTGTAAAATTAACTCCACTCTGTGTTACTTTAAATTGCACTGAT------TTAGGG------------
------------------AATGTTACTAAT---------------------ACCACTAATAGTAACGGGGAA
---------------ATGATGGAGAAGGGAGAAGTAAAAAACTGTTCTTTCAAGATCACCACAGACATAAAA
GATAGAACGCGGAAGGAATATGCACTTTTTTATAAACTTGATGTAGTACCAATA---------AATGAT---
------------------------------------------------------ACCAGATATAGGTTAGTA
AGCTGTAACACCTCAGTCATTACACAGGCCTGTCCAAAGGTATCCTTTGAGCCAATTCCTATACATTATTGT
GCCCCGGCTGGTTTTGCGATTCTAAAGTGTAATGATAAGCAATTCATTGGAACAGGACCATGTACAAATGTC
AGCACAGTACAATGTACACATGGAATTAGGCCAGTAGTATCAACTCAACTGCTGTTAAATGGCAGTTTAGCA
GAAGAAGAGGTAGTAATTAGATCAGTCAATTTCAGTGACAATGCTAAAACAATAATAGTACAACTGAATAAA
TCTGTAGAAATTACTTGCACAAGACCCAACAACAATACAAGAAAAAGTATACCCATGGGACCAGGGAAAGCA
TTTTATGCAAGAGGAGACATAACAGGAGACATAAGAAAAGCATATTGTGAAATTAATGGAACAGAATGGCAT
AGCACTTTAAAACTGGTAGTTGAAAAATTAAGAGAACAATAT------AATAAA------ACAATAGTCTTT
AATCGCTCCTCAGGAGGGGACCCAGAAATTGTAATGTACAGTTTCAATTGCGGAGGGGAATTTTTCTACTGT
AATTCAACAAAGCTGTTTAAT------------------AGTACTTGG------------------------
------------CCTTGGAATGAT---------ACT---AAAGGGTCACATGACACTAAT------GGC---
---ACACTCATACTCCCATGCAAAATAAAACAAATTATAAACATGTGGCAGGGAGTAGGAAAAGCAATGTAT
GCCCCTCCCATCGAAGGAAAAATTAGATGCTCATCAAACATTACAGGACTGTTATTAATAAGAGATGGTGGT
------------------TACGAG---AGCAATGAG------------------ACTGATGAGATCTTCAGA
CCTGGAGGAGGAGATATGAGGGACAATTGGAGGAGTGAATTATATAAATATAAAGTAGTAAAAATTGAACCA
TTGGGAGTAGCACCTACCAAGGCAAAGAGGAGAGTGGTGCAGAGGGAAAAAAGAGCATTTGGA---CTAGGA
GCTGTGTTCCTTGGGTTCTTGGGAGCAGCAGGAAGCACTATGGGCGCAGCATCAATAACGCTGACGGTACAG
GCCAGACAATTATTGTCTGGTATAGTGCAACAGCAGAACAATTTGCTGAGGGCTATTGAGGCGCAACAGCAT
CTGTTGCAACTCACAGTCTGGGGCATTAAGCAGCTCCAGGCAAGAGTCCTGGCTGTGGAAAGATACCTAAAG
GATCAACAGCTCCTGGGGATTTGGGGTTGCTCTGGAAAACTCATCTGCACCACTACTGTGCCTTGGAATACT
AGTTGGAGT---AATAAATCTCTGGAACAGATTTGGGATAACATGACATGGATGGAGTGGGAAAGAGAAATT
GACAATTATACAGGCTACATATACCAATTAATTGAAGAATCGCAGAACCAACAAGAAAAGAATGAACAAGAA
TTATTGGCATTGGATAAATGGGCAAGTTTGTGGAATTGGTTTGACATAACAAACTGGCTGTGGTATATAAAA
ATATTCATAATGATAGTAGGAGGCTTAATAGGTTTAAGAATAGTTTTTACTGTACTTTCTATAGTGAATAGA
GTTAGGCAGGGATACTCACCATTATCATTTCAGACCCACCTCCCAGCCCAGAGGGGACCCGACAGGCCCGAA
GGAATCGGAGAAGAAGGTGGAGAGAGAGACAGAGACAGATCCGATCCATTAGTGAACGGATTCTTAGCACTT
ATCTGGAGCGATCTACGGAGCCTGTGCCTCTTCAGCTACCACCGCTTGAGAGACTTACTCTTGATTGTAACG
AGGATTGTGGAACTTCTGGGA---------------------CGCAGGGGGTGGGAAGTCCTCAAATATTGG
TGGAATCTCCTACAGTATTGGAGTCAGGAACTAAAGAATAGTGCTGTTAGCTTGCTCAACGCCACAGCCATA
GCAGTAGCTGAGGGGACAGATAGGGTTATAGAAGTAGTACAAAGAGCTTGTAGAGCTATTCTCCACATACCT
AGAAGAATAAGACAGGGCTTGGAAAGG
>FJ495823
ATGAGAGTGATGGGGATCAGGAAGAATTATCAGCACTTGTGGAGA------------GAGGGCATCTTGCTC
TTGGGGATATTAATGATCTGTAGTGCTGCAGACAACTTGTGGGTCACAGTCTATTATGGGGTACCTGTGTGG
AGAGAAGCAACCACTACTCTATTTTGTGCATCAGATGCTAAAGCATATGATACAGAGGCACATAATGTTTGG
GCCACACACGCCTGTGTACCCACAGACCCCAACCCACAAGAAGTAGAATTAAAAAATGTGACAGAAAATTTT
AATATGTGGGAAAATAACATGGTAGAACAGATGCATGAGGATATAATCAGTTTATGGGATCAAAGCTTAAAA
CCATGTGTAAAATTAACTCCACTCTGTGTTACTTTAAATTGCACTGAT------TTAGGG------------
------------------AATGTTACTAAT---------------------ACCACTAATAGTAACGGGGAA
---------------ATGATGGAGAAGGGAGAAGTAAAAAACTGTTCTTTCAAGATCACCACAGACATAAAA
GATAGAACGCGGAAGGAATATGCACTTTTTTATAAACTTGATGTAGTACCAATA---------AATGAT---
------------------------------------------------------ACCAGATATAGGTTAGTA
AGCTGTAACACCTCAGTCATTACACAGGCCTGTCCAAAGGTATCCTTTGAGCCAATTCCTATACATTATTGT
GCCCCGGCTGGTTTTGCGATTCTAAAGTGTAATGATAAGCAATTCATTGGAACAGGACCATGTACAAATGTC
AGCACAGTACAATGTACACATGGAATTAGGCCAGTAGTATCAACTCAACTGCTGTTAAATGGCAGTTTAGCA
GAAGAAGAGGTAGTAATTAGATCAGTCAATTTCAGTGACAATGCTAAAACAATAATAGTACAACTGAATAAA
TCTGTAGAAATTACTTGCACAAGACCCAACAACAATACAAGAAAAAGTATACCCATGGGACCAGGGAAAGCA
TTTTATGCAAGAGGAGACATAACAGGAGACATAAGAAAAGCATATTGTGAAATTAATGGAACAGAATGGCAT
AGCACTTTAAAACTGGTAGTTGAAAAATTAAGAGAACAATAT------AATAAA------ACAATAGTCTTT
AATTGCTCCTCAGGAGGGGACCCAGAAATTGTAATGTACAGTTTCAATTGCGGAGGGGAATTTTTCTACTGT
AATTCAACAAAGCTGTTTAAT------------------AGTACTTGG------------------------
------------CCTTGGAATGAT---------ACT---AAAGGGTCACATGACACTAAT------GGC---
---ACACTCATACTCCCATGCAAAATAAAACAAATTATAAACATGTGGCAGGGAGTAGGAAAAGCAATGTAT
GCCCCTCCCATCGAAGGAAAAATTAGATGCTCATCAAACATTACAGGACTGTTATTAACAAGAGATGGTGGT
------------------TACGAG---AGCAATGAG------------------ACTGATGAGATCTTCAGA
CCTGGAGGAGGAGATATGAGGGACAATTGGAGGAGTGAATTATATAAATATAAAGTAGTAAAAATTGAACCA
TTGGGAGTAGCACCTACCAAGGCAAAGAGGAGAGTGGTGCAGAGGGAAAAAAGAGCATTTGGA---CTAGGA
GCTGTGTTCCTTGGGTTCTTGGGAGCAGCAGGAAGCACTATGGGCGCAGCATCAATAACGCTGACGGTACAG
GCCAGACAATTATTGTCTGGTATAGTGCAACAGCAGAACAATTTGCTGAGGGCTATTGAGGCGCAACAGCAT
CTGTTGCAACTCACAGTCTGGGGCATTAAGCAGCTCCAGGCAAGAGTCCTGGCTGTGGAAAGATACCTAAAG
GATCAACAGCTCCTGGGGATTTGGGGTTGCTCTGGAAAACTCATCTGCACCACTACTGTGCCTTGGAATACT
AGTTGGAGT---AATAAATCTCTGGAACAGATTTGGGATAACATGACATGGATGGAGTGGGAAAGAGAAATT
GACAATTATACAGGCTACATATACCAATTAATTGAAGAATCGCAGAACCAACAAGAAAAGAATGAACAAGAA
TTATTGGCATTGGATAAATGGGCAAGTTTGTGGAATTGGTTTGACATAACAAACTGGCTGTGGTATATAAAA
ATATTCATAATGATAGTAGGAGGCTTAATAGGTTTAAGAATAGTTTTTACTGTACTTTCTATAGTGAATAGA
GTTAGGCAGGGATACTCACCATTATCATTTCAGACCCACCTCCCAGCCCAGAGGGGACCCGACAGGCCCGAA
GGAATCGGAGAAGAAGGTGGAGAGAGAGACAGAGACAGATCCGATCCATTAGTGAACGGATTCTTAGCACTT
ATCTGGAGCGATCTACGGAGCCTGTGCCTCTTCAGCTACCACCGCTTGAGAGACTTACTCTTGATTGTAACG
AGGATTGTGGAACTTCTGGGA---------------------CGCAGGGGGTGGGAAGTCCTCAAATATTGG
TGGAATCTCCTACAGTATTGGAGTCAGGAACTAAAGAATAGTGCTGTTAGCTTGCTCAACGCCACAGCCATA
GCAGTAGCTGAGGGGACAGATAGGGTTATAGAAGTAGTACAAAGAGCTTGTAGAGCTATTCTCCACATACCT
AGAAGAATAAGACAGGGCTTGGAAAGG
>EU578990
ATGAGAGTGATGGGGATCAGGAAGAATTATCAGCACTTGTGGAGA------------GAGGGCATCTTGCTC
TTGGGGATATTAATGATCTGTAGTGCTGCAGACAACTTGTGGGTCACAGTCTATTATGGGGTACCTGTGTGG
AGAGAAGCAACCACTACTCTATTTTGTGCATCAGATGCTAAAGCATATGATACAGAGGCACATAATGTTTGG
GCCACACACGCCTGTGTACCCACAGACCCCAACCCACAAGAAGTAGAATTAAAAAATGTGACAGAAAATTTT
AATATGTGGGAAAATAACATGGTAGAACAGATGCATGAGGATATAATCAGTTTATGGGATCAAAGCTTAAAA
CCATGTGTAAAATTAACTCCACTCTGTGTTACTTTAAATTGCACTGAT------TTAGGG------------
------------------AATGTTACTAAT---------------------ACCACTAATAGTAACGGGGAA
---------------ATGATGGAGAAGGGAGAAGTAAAAAACTGTTCTTTCAAGATCACCACAGACATAAAA
GATAGAACGCGGAAGGAATATGCACTTTTTTATAAACTTGATGTAGTACCAATA---------AATGAT---
------------------------------------------------------ACCAGATATAGGTTAGTA
AGCTGTAACACCTCAGTCATTACACAGGCCTGTCCAAAGGTATCCTTTGAGCCAATTCCTATACATTATTGT
GCCCCGGCTGGTTTTGCGATTCTAAAGTGTAATGATAAGCAATTCATTGGAACAGGACCATGTACAAATGTC
AGCACAGTACAATGTACACATGGAATTAGGCCAGTAGTATCAACTCAACTGCTGTTAAATGGCAGTTTAGCA
GAAGAAGAGGTAGTAATTAGATCAGTCAATTTCAGTGACAATGCTAAAACAATAATAGTACAACTGAATAAA
TCTGTAGAAATTACTTGCACAAGACCCAACAACAATACAAGAAAAAGTATACCCATGGGACCAGGGAAAGCA
TTTTATGCAAGAGGAGACATAACAGGAGACATAAGAAAAGCATATTGTGAAATTAATGGAACAGAATGGCAT
AGCACTTTAAAACTGGTAGTTGAAAAATTAAGAGAACAATAT------AATAAA------ACAATAGTCTTT
AATCGCTCCTCAGGAGGGGACCCAGAAATTGTAATGTACAGTTTCAATTGCGGAGGGGAATTTTTCTACTGT
AATTCAACAAAGCTGTTTAAT------------------AGTACTTGG------------------------
------------CCTTGGAATGAT---------ACT---AAAGGGTCACATGACACTAAT------GGC---
---ACACTCATACTCCCATGCAAAATAAAACAAATTATAAACATGTGGCAGGGAGTAGGAAAAGCAATGTAT
GCCCCTCCCATCGAAGGAAAAATTAGATGCTCATCAAACATTATAGGACTGTTATTAACAAGAGATGGTGGT
------------------TACGAG---AGCAATGAG------------------ACTGATGAGATCTTCAGA
CCTGGAGGAGGAGATATGAGGGACAATTGGAGGAGTGAATTATATAAATATAAAGTAGTAAAAATTGAACCA
TTGGGAGTAGCACCTACCAAGGCAAAGAGGAGAGTGGTGCAGAGGGAAAAAAGAGCATTTGGA---CTAGGA
GCTGTGTTCCTTGGGTTCTTGGGAGCAGCAGGAAGCACTATGGGCGCAGCATCAATAACGCTGACGGTACAG
GCCAGACAATTATTGTCTGGTATAGTGCAACAGCAGAACAATTTGCTGAGGGCTATTGAGGCGCAACAGCAT
CTGTTGCAACTCACAGTCTGGGGCATTAAGCAGCTCCAGGCAAGAGTCCTGGCTGTGGAAAGATACCTAAAG
GATCAACAGCTCCTGGGGATTTGGGGTTGCTCTGGAAAACTCATCTGCACCACTACTGTGCCTTGGAATACT
AGTTGGAGT---AATAAATCTCTGGAACAGATTTGGGATAACATGACATGGATGGAGTGGGAAAGAGAAATT
GACAATTATACAGGCTACATATACCAATTAATTGAAGAATCGCAGAACCAACAAGAAAAGAATGAACAAGAA
TTATTGGCATTGGATAAATGGGCAAGTTTGTGGAATTGGTTTGACATAACAAACTGGCTGTGGTATATAAAA
ATATTCATAATGATAGTAGGAGGCTTAATAGGTTTAAGAATAGTTTTTACTGTACTTTCTATAGTGAATAGA
GTTAGGCAGGGATACTCACCATTATCATTTCAGACCCACCTCCCAGCCCAGAGGGGACCCGACAGGCCCGAA
GGAATCGGAGAAGAAGGTGGAGAGAGAGACAGAGACAGATCCGATCCATTAGTGAACGGATTCTTAGCACTT
ATCTGGAGCGATCTACGGAGCCTGTGCCTCTTCAGCTACCACCGCTTGAGAGACTTACTCTTGATTGTAACG
AGGATTGTGGAACTTCTGGGA---------------------CGCAGGGGGTGGGAAGTCCTCAAATATTGG
TGGAATCTCCTACAGTATTGGAGTCAGGAACTAAAGAATAGTGCTGTTAGCTTGCTCAACGCCACAGCCATA
GCAGTAGCTGAGGGGACAGATAGGGTTATAGAAGTAGTACAAAGAGCTTGTAGAGCTATTCTCCACATACCT
AGAAGAATAAGACAGGGCTTGGAAAGG
>EU578978
ATGAGAGTGATGGGGATCAGGAAGAATTATCAGCACTTGTGGAGA------------GAGGGCATCTTGCTC
TTGGGGATATTAATGATCTGTAGTGCTGCAGACAACTTGTGGGTCACAGTCTATTATGGGGTACCTGTGTGG
AGAGAAGCAACCACTACTCTATTTTGTGCATCAGATGCTAAAGCATATGATACAGAGGCACATAATGTTTGG
GCCACACACGCCTGTGTACCCACAGACCCCAACCCACAAGAAGTAGAATTAAAAAATGTGACAGAAAATTTT
AATATGTGGGAAAATAACATGGTAGAACAGATGCATGAGGATATAATCAGTTTATGGGATCAAAGCTTAAAA
CCATGTGTAAAATTAACTCCACTCTGTGTTACTTTAAATTGCACTGAT------TTAGGG------------
------------------AATGTTACTAAT---------------------ACCACTAATAGTAACGGGGAA
---------------ATGATGGAGAAGGGAGAAGTAAAAAACTGTTCTTTCAAGATCACCACAGACATAAAA
GATAGAACGCGGAAGGAATATGCACTTTTTTATAAACTTGATGTAGTACCAATA---------AATGAT---
------------------------------------------------------ACCAGATATAGGTTAGTA
AGCTGTAACACCTCAGTCATTACACAGGCCTGTCCAAAGGTATCCTTTGAGCCAATTCCTATACATTATTGT
GCCCCGGCTGGTTTTGCGATTCTAAAGTGTAATGATAAGCAATTCATTGGAACAGGACCATGTACAAATGTC
AGCACAGTACAATGTACACATGGAATTAGGCCAGTAGTATCAACTCAACTGCTGTTAAATGGCAGTTTAGCA
GAAGAAGAGGTAGTAATTAGATCAGTCAATTTCAGTGACAATGCTAAAACAATAATAGTACAACTGAATAAA
TCTGTAGAAATTACTTGCACAAGACCCAACAACAATACAAGAAAAAGTATACCCATGGGACCAGGGAAAGCA
TTTTATGCAAGAGGAGACATAACAGGAGACATAAGAAAAGCATATTGTGAAATTAATGGAACAGAATGGCAT
AGCACTTTAAAACTGGTAGTCGAAAAATTAAGAGAACAATAT------AATAAA------ACAATAGTCTTT
AATCGCTCCTCAGGAGGGGACCCAGAAATTGTAATGTACAGTTTCAATTGCGGAGGGGAATTTTTCTACTGT
AATTCAACAAAGCTGTTTAAT------------------AGTACTTGG------------------------
------------CCTTGGAATGAT---------ACT---AAAGGGTCACATGACACTAAT------GGC---
---ACACTCATACTCCCATGCAAAATAAAACAAATTATAAACATGTGGCAGGGAGTAGGAAAAGCAATGTAT
GCCCCTCCCATCGAAGGAGAAATTAGATGCTCATCAAACATTACAGGACTGTTATTAACAAGAGATGGTGGT
------------------TACGAG---AGCAATGAG------------------ACTGATGAGATCTTCAGA
CCTGGAGGAGGAGATATGAGGGACAATTGGAGGAGTGAATTATATAAATATAAAGTAGTAAAAATTGAACCA
TTGGGAGTAGCACCTACCAAGGCAAAGAGGAGAGTGGTGCAGAGGGAAAAAAGAGCATTTGGA---CTAGGA
GCTGTGTTCCTTGGGTTCTTGGGAGCAGCAGGAAGCACTATGGGCGCAGCATCAATAACGCTGACGGTACAG
GCCAGACAATTATTGTCTGGTATAGTGCAACAGCAGAACAATTTGCTGAGGGCTATTGAGGCGCAACAGCAT
CTGTTGCAACTCACAGTCTGGGGCATTAAGCAGCTCCAGGCAAGAGTCCTGGCTGTGGAAAGATACCTAAAG
GATCAACAGCTCCTGGGGATTTGGGGTTGCTCTGGAAAACTCATCTGCACCACTACTGTGCCTTGGAATACT
AGTTGGAGT---AATAAATCTCTGGAACAGATTTGGGATAACATGACATGGATGGAGTGGGAAAGAGAAATT
GACAATTATACAGGCTACATATACCAATTAATTGAAGAATCGCAGAACCAACAAGAAAAGAATGAACAAGAA
TTATTGGCATTGGATAAATGGGCAAGTTTGTGGAATTGGTTTGACATAACAAACTGGCTGTGGTATATAAAA
ATATTCATAATGATAGTAGGAGGCTTAATAGGTTTAAGAATAGTTTTTACTGTACTTTCTATAGTGAATAGA
GTTAGGCAGGGATACTCACCATTATCATTTCAGACCCACCTCCCAGCCCAGAGGGGACCCGACAGGCCCGAA
GGAATCGGAGAAGAAGGTGGAGAGAGAGACAGAGACAGATCCGATCCATTAGTGAACGGATTCTTAGCACTT
ATCTGGAGCGATCTACGGAGCCTGTGCCTCTTCAGCTACCACCGCTTGAGAGACTTACTCTTGATTGTAACG
AGGATTGTGGAACTTCTGGGA---------------------CGCAGGGGGTGGGAAGTCCTCAAATATTGG
TGGAATCTCCTACAGTATTGGAGTCAGGAACTAAAGAATAGTGCTGTTAGCTTGCTCAACGCCACAGCCATA
GCAGTAGCTGAGGGGACAGATAGGGTTATAGAAGTAGTACAAAGAGCTTGTAGAGCTATTCTCCACATACCT
AGAAGAATAAGACAGGGCTTGGAAAGG
>EU578977
ATGAGAGTGATGGGGATCAGGAAGAATTATCAGCACTTGTGGAGA------------GAGGGCATCTTGCTC
TTGGGGATATTAATGATCTGTAGTGCTGCAGACAACTTGTGGGTCACAGTCTATTATGGGGTACCTGTGTGG
AGAGAAGCAACCACTACTCTATTTTGTGCATCAGATGCTAAAGCATATGATACAGAGGCACATAATGTTTGG
GCCACACACGCCTGTGTACCCACAGACCCCAACCCACAAGAAGTAGAATTAAAAAATGTGACAGAAAATTTT
AATATGTGGGAAAATAACATGGTAGAACAGATGCATGAGGATATAATCAGTTTATGGGATCAAAGCTTAAAA
CCATGTGTAAAATTAACTCCACTCTGTGTTACTTTAAATTGCACTGAT------TTAGGG------------
------------------AATGTTACTAAT---------------------ACCACTAATAGTAACGGGGAA
---------------ATGATGGAGAAGGGAGAAGTAAAAAACTGTTCTTTCAAGATCACCACAGACATAAAA
GATAGAACGCGGAAGGAATATGCACTTTTTTATAAACTTGATGTAGTACCAATA---------AATGAT---
------------------------------------------------------ACCAGATATAGGTTAGTA
AGCTGTAACACCTCAGTCATTACACAGGCCTGTCCAAAGGTATCCTTTGAGCCAATTCCTATACATTATTGT
GCCCCGGCTGGTTTTGCGATTCTAAAGTGTAATGATAAGCAATTCATTGGAACAGGACCATGTACAAATGTC
AGCACAGTACAATGTACACATGGAATTAGGCCAGTAGTATCAACTCAACTGCTGTTAAATGGCAGTTTAGCA
GAAGAAGAGGTAGTAATTAGATCAGTCAATTTCAGTGACAATGCTAAAACAATAATAGTACAACTGAATAAA
TCTGTAGAAATTACTTGCACAAGACCCAACAACAATACAAGAAAAAGTATACCCATGGGACCAGGGAAAGCA
TTTTATGCAAGAGGAGACATAACAGGAGACATAAGAAAAGCATATTGTGAAATTAATGGAACAGAATGGCAT
AGCACTTTAAAACTGGTAGTTGAAAAATTAAGAGAACAATAT------AATAAA------ACAATAGTCTTT
AATCGCTCCTCAGGAGGGGACCCAGAAATTGTAATGTACAGTTTCAATGGCGGAGGGGAATTTTTCTACTGT
AATTCAACAAAGCTGTTTAAT------------------AGTACTTGG------------------------
------------CCTTGGAATGAT---------ACT---AAAGGGTCACATGACACTAAT------GGC---
---ACACTCATACTCCCATGCAAAATAAAACAAATTATAAACATGTGGCAGGGAGTAGGAAAAGCAATGTAT
GCCCCTCCCATCGAAGGAAAAATTAGATGCTCATCAAACATTACAGGACTGTTATTAACAAGAGATGGTGGT
------------------TACGAG---AGCAATGAG------------------ACTGATGAGATCTTCAGA
CCTGGAGGAGGAGATATGAGGGACAATTGGAGGAGTGAATTATATAAATATAAAGTAGTAAAAATTGAACCA
TTGGGAGTAGCACCTACCAAGGCAAAGAGGAGAGTGGTGCAGAGGGAAAAAAGAGCATTTGGA---CTAGGA
GCTGTGTTCCTTGGGTTCTTGGGAGCAGCAGGAAGCACTATGGGCGCAGCATCAATAACGCTGACGGTACAG
GCCAGACAATTATTGTCTGGTATAGTGCAACAGCAGAACAATTTGCTGAGGGCTATTGAGGCGCAACAGCAT
CTGTTGCAACTCACAGTCTGGGGCATTAAGCAGCTCCAGGCAAGAGTCCTGGCTGTGGAAAGATACCTAAAG
GATCAACAGCTCCTGGGGATTTGGGGTTGCTCTGGAAAACTCATCTGCACCACTACTGTGCCTTGGAATACT
AGTTGGAGT---AATAAATCTCTGGAACAGATTTGGGATAACATGACATGGATGGAGTGGGAAAGAGAAATT
GACAATTATACAGGCTACATATACCAATTAATTGAAGAATCGCAGAACCAACAAGAAAAGAATGAACAAGAA
TTATTGGCATTGGATAAATGGGCAAGTTTGTGGAATTGGTTTGACATAACAAACTGGCTGTGGTATATAAAA
ATATTCATAATGATAGTAGGAGGCTTAATAGGTTTAAGAATAGTTTTTACTGTACTTTCTATAGTGAATAGA
GTTAGGCAGGGATACTCACCATTATCATTTCAGACCCACCTCCCAGCCCAGAGGGGACCCGACAGGCCCGAA
GGAATCGGAGAAGAAGGTGGAGAGAGAGACAGAGACAGATCCGATCCATTAGTGAACGGATTCTTAGCACTT
ATCTGGAGCGATCTACGGAGCCTGTGCCTCTTCAGCTACCACCGCTTGAGAGACTTACTCTTGATTGTAACG
AGGATTGTGGAACTTCTGGGA---------------------CGCAGGGGGTGGGAAGTCCTCAAATATTGG
TGGAATCTCCTACAGTATTGGAGTCAGGAACTAAAGAATAGTGCTGTTAGCTTGCTCAACGCCACAGCCATA
GCAGTAGCTGAGGGGACAGATAGGGTTATAGAAGTAGTACAAAGAGCTTGTAGAGCTATTCTCCACATACCT
AGAAGAATAAGACAGGGCTTGGAAAGG
>EU576421
ATGAGAGTGATGGGGATCAGGAAGAATTATCAGCACTTGTGGAGA------------GAGGGCATCTTGCTC
TTGGGGATATTAATGATCTGTAGTGCTGCAGACAACTTGTGGGTCACAGTCTATTATGGGGTACCTGTGTGG
AGAGAAGCAACCACTACTCTATTTTGTGCATCAGATGCTAAAGCATATGATACAGAGGCACATAATGTTTGG
GCCACACACGCCTGTGTACCCACAGACCCCAACCCACAAGAAGTAGAATTAAAAAATGTGACAGAAAATTTT
AATATGTGGGAAAATAACATGGTAGAACAGATGCATGAGGATATAATCAGTTTATGGGATCAAAGCTTAAAA
CCATGTGTAAAATTAACTCCACTCTGTGTTACTTTAAATTGCACTGAT------TTAGGG------------
------------------AATGTTACTAAT---------------------ACCACTAATAGTAACGGGGAA
---------------ATGATGGAGAAGGGAGAAGTAAAAAACTGTTCTTTCAAGATCACCACAGACATAAAA
GATAGAACGCGGAAGGAATATGCACTTTTTTATAAACTTGATGTAGTACCAATA---------AATGAT---
------------------------------------------------------ACCAGATATAGGTTAGTA
AGCTGTAACACCTCAGTCATTACACAGGCCTGTCCAAAGGTATCCTTTGAGCCAATTCCTATACATTATTGT
GCCCCGGCTGGTTTTGCGATTCTAAAGTGTAATGATAAGCAATTCATTGGAACAGGACCATGTACAAATGTC
AGCACAGTACAATGTACACATGGAATTAGGCCAGTAGTATCAACTCAACTGCTGTTAAATGGCAGTTTAGCA
GAAGAAGAGGTAGTAATTAGATCAGTCAATTTCAGTGACAATGCTAAAACAATAATAGTACAACTGAATAAA
TCTGTAGAAATTACTTGCACAAGACCCAACAACAATACAAGAAAAAGTATACCCATGGGACCAGGGAAAGCA
TTTTATGCAAGAGGAGACATAACAGGAGACATAAGAAAAGCATATTGTGAAATTAATGGAACAGAATGGCAT
AGCACTTTAAAACTGGTAGTTGAAAAATTAAGAGAACAATAT------AATAAA------ACAATAGTCTTT
AATCGCTCCTCAGGAGGGGACCCAGAAATTGTAATGTACAGTTTCAATTGCGGAGGGGAATTTTTCTACTGT
AATTCAACAAAGCTGTTTAAT------------------AGTACTTGG------------------------
------------CCTTGGAATGAT---------ACT---AAAGGGTCACATGACACTAAT------GGC---
---ACACTCATACTCCCATGCAAAATAAAACAAATTATAAACATGTGGCAGGGAGTAGGAAAAGCAATGTAT
GCCCCTCCCATCGAAGGAAAAATTAGATGCTCATCAAACATTACAGGACTGTTATTAACAAGAGATGGTGGT
------------------TACGAG---AGCAATGAG------------------ACTGATGAGATCTTCAGA
CCTGGAGGAGGAGATATGAGGGACAATTGGAGGAGTGAATTATATAAATATAAAGTAGTAAAAATTGAACCA
TTGGGAGTAGCACCTACCAAGGCAAAGAGGAGAGTGGTGCAGAGGGAAAAAAGAGCATTTGGA---CTAGGA
GCTGTGTTCCTTGGGTTCTTGGGAGCAGCAGGAAGCACTATGGGCGCAGCATCAATAACGCTGACGGTACAG
GCCAGACAATTATTGTCTGGTATAGTGCAACAGCAGAACAATTTGCTGAGGGCTATTGAGGCGCAACAGCAT
CTGTTGCAACTCACAGTCTGGGGCATTAAGCAGCTCCAGGCAAGAGTCCTGGCTGTGGAAAGATACCTAAAG
GATCAACAGCTCCTGGGGATTTGGGGTTGCTCTGGAAAACTCATCTGCACCACTACTGTGCCTTGGAATACT
AGTTGGAGT---AATAAATCTCTGGAACAGATTTGGGATAACATGACATGGATGGAGTGGGAAAGAGAAATT
GACAATTATACAGGCTACATATACCATTTAATTGAAGAATCGCAGAACCAACAAGAAAAGAATGAACAAGAA
TTATTGGCATTGGATAAATGGGCAAGTTTGTGGAATTGGTTTGACATAACAAACTGGCTGTGGTATATAAAA
ATATTCATAATGATAGTAGGAGGCTTAATAGGTTTAAGAATAGTTTTTACTGTACTTTCTATAGTGAATAGA
GTTAGGCAGGGATACTCACCATTATCATTTCAGACCCACCTCCCAGCCCAGAGGGGACCCGACAGGCCCGAA
GGAATCGGAGAAGAAGGTGGAGAGAGAGACAGAGACAGATCCGATCCATTAGTGAACGGATTCTTAGCACTT
ATCTGGAGCGATCTACGGAGCCTGTGCCTCTTCAGCTACCACCGCTTGAGAGACTTACTCTTGATTGTAACG
AGGATTGTGGAACTTCTGGGA---------------------CGCAGGGGGTGGGAAGTCCTCAAATATTGG
TGGAATCTCCTACAGTATTGGAGTCAGGAACTAAAGAATAGTGCTGTTAGCTTGCTCAACGCCACAGCCATA
GCAGTAGCTGAGGGGACAGATAGGGTTATAGAAGTAGTACAAAGAGCTTGTAGAGCTATTCTCCACATACCT
AGAAGAATAAGACAGGGCTTGGAAAGG
>FJ495918
ATGAGAGTGATGGGGATCAGGAAGAATTATCAGCACTTGTGGAGA------------GAGGGCATCTTGCTC
TTGGGGATATTAATGATCTGTAGTGCTGCAGACAACTTGTGGGTCACAGTCTATTATGGGGTACCTGTGTGG
AGAGAAGCAACCACTACTCTATTTTGTGCATCAGATGCTAAAGCATATGATACAGAGGCACATAATGTTTGG
GCCACACACGCCTGTGTACCCACAGACCCCAACCCACAAGAAGTAGAATTAAAAAATGTGACAGAAAATTTT
AATATGTGGGAAAATAACATGGTAGAACAGATGCATGAGGATATAATCAGTTTATGGGATCAAAGCTTAAAA
CCATGTGTAAAATTAACTCCACTCTGTGTTACTTTAAATTGCACTGAT------TTAGGG------------
------------------AATGTTACTAAT---------------------ACCACTAATAGTAACGGGGAA
---------------ATGATGGAGAAGGGAGAAGTA---AACTGTTCTTTCAAGATCACCACAGACATAAAA
GATAGAACGCGGAAGGAATATGCACTTTTTTATAAACTTGATGTAGTACCAATA---------AATGAT---
------------------------------------------------------ACCAGATATAGGTTAGTA
AGCTGTAACACCTCAGTCATTACACAGGCCTGTCCAAAGGTATCCTTTGAGCCAATTCCTATACATTATTGT
GCCCCGGCTGGTTTTGCGATTCTAAAGTGTAATGATAAGCAATTCATTGGAACAGGACCATGTACAAATGTC
AGCACAGTACAATGTACACATGGAATTAGGCCAGTAGTATCAACTCAACTGCTGTTAAATGGCAGTTTAGCA
GAAGAAGAGGTAGTAATTAGATCAGTCAATTTCAGTGACAATGCTAAAACAATAATAGTACAACTGAATAAA
TCTGTAGAAATTACTTGCACAAGACCCAACAACAATACAAGAAAAAGTATACCCATGGGACCAGGGAAAGCA
TTTTATGCAAGAGGAGACATAACAGGAGACATAAGAAAAGCATATTGTGAAATTAATGGAACAGAATGGCAT
AGCACTTTAAAACTGGTAGTTGAAAAATTAAGAGAACAATAT------AATAAA------ACAATAGTCTTT
AATCGCTCCTCAGGAGGGGACCCAGAAATTGTAATGTACAGTTTCAATTGCGGAGGGGAATTTTTCTACTGT
AATTCAACAAAGCTGTTTAAT------------------AGTACTTGG------------------------
------------CCTTGGAATGAT---------ACT---AAAGGGTCACATGACACTAAT------GGC---
---ACACTCATACTCCCATGCAAAATAAAACAAATTATAAACATGTGGCAGGGAGTAGGAAAAGCAATGTAT
GCCCCTCCCATCGAAGGAAAAATTAGATGCTCATCAAACATTACAGGACTGTTATTAACAAGAGATGGTGGT
------------------TACGAG---AGCAATGAG------------------ACTGATGAGATCTTCAGA
CCTGGAGGAGGAGATATGAGGGACAATTGGAGGAGTGAATTATATAAATATAAAGTAGTAAAAATTGAACCA
TTGGGAGTAGCACCTACCAAGGCAAAGAGGAGAGTGGTGCAGAGGGAAAAAAGAGCATTTGGA---CTAGGA
GCTGTGTTCCTTGGGTTCTTGGGAGCAGCAGGAAGCACTATGGGCGCAGCATCAATAACGCTGACGGTACAG
GCCAGACAATTATTGTCTGGTATAGTGCAACAGCAGAACAATTTGCTGAGGGCTATTGAGGCGCAACAGCAT
CTGTTGCAACTCACAGTCTGGGGCATTAAGCAGCTCCAGGCAAGAGTCCTGGCTGTGGAAAGATACCTAAAG
GATCAACAGCTCCTGGGGATTTGGGGTTGCTCTGGAAAACTCATCTGCACCACTACTGTGCCTTGGAATACT
AGTTGGAGT---AATAAATCTCTGGAACAGATTTGGGATAACATGACATGGATGGAGTGGGAAAGAGAAATT
GACAATTATACAGGCTACATATACCAATTAATTGAAGAATCGCAGAACCAACAAGAAAAGAATGAACAAGAA
TTATTGGCATTGGATAAATGGGCAAGTTTGTGGAATTGGTTTGACATAACAAACTGGCTGTGGTATATAAAA
ATATTCATAATGATAGTAGGAGGCTTAATAGGTTTAAGAATAGTTTTTACTGTACTTTCTATAGTGAATAGA
GTTAGGCAGGGATACTCACCATTATCATTTCAGACCCACCTCCCAGCCCAGAGGGGACCCGACAGGCCCGAA
GGAATCGGAGAAGAAGGTGGAGAGAGAGACAGAGACAGATCCGATCCATTAGTGAACGGATTCTTAGCACTT
ATCTGGAGCGATCTACGGAGCCTGTGCCTCTTCAGCTACCACCGCTTGAGAGACTTACTCTTGATTGTAACG
AGGATTGTGGAACTTCTGGGA---------------------CGCAGGGGGTGGGAAGTCCTCAAATATTGG
TGGAATCTCCTACAGTATTGGAGTCAGGAACTAAAGAATAGTGCTGTTAGCTTGCTCAACGCCACAGCCATA
GCAGTAGCTGAGGGGACAGATAGGGTTATAGAAGTAGTACAAAGAGCTTGTAGAGCTATTCTCCACATACCT
AGAAGAATAAGACAGGGCTTGGAAAGG
>FJ496097
ATGAGAGTGATGGGGATCAGGAAGAATTATCAGCACTTG---AGA------------GAGGGGATCTTGCTC
TTGGGGATATTAATGATCTGTAGTGCTGCAGACAACTTGTGGGTCACAGTCTATTATGGGGTACCTGTGTGG
AGAGAAGCAACCACTACTCTATTTTGTGCATCAGATGCTAAAGCATATGATACAGAGGCACATAATGTTTGG
GCCACACACGCCTGTGTACCCACAGACCCCAACCCACAAGAAGTAGAATTAAAAAATGTGACAGAAAATTTT
AATATGTGGGAAAATAACATGGTAGAACAGATGCATGAGGATATAATCAGTTTATGGGATCAAAGCTTAAAA
CCATGTGTAAAATTAACTCCACTCTGTGTTACTTTAAATTGCACTGAT------TTAGGG------------
------------------AATGTTACTAAT---------------------ACCACTAATAGTAACGGGGAA
---------------ATGATGGAGAAGGGAGAAGTAAAAAACTGTTCTTTCAAGATCACCACAGACATAAAA
GATAGAACGCGGAAGGAATATGCACTTTTTTATAAACTTGATGTAGTACCAATA---------AATGAT---
------------------------------------------------------ACCAGATATAGGTTAGTA
AGCTGTAACACCTCAGTCATTACACAGGCCTGTCCAAAGGTATCCTTTGAGCCAATTCCTATACATTATTGT
GCCCCGGCTGGTTTTGCGATTCTAAAGTGTAATGATAAGCAATTCATTGGAACAGGACCATGTACAAATGTC
AGCACAGTACAATGTACACATGGAATTAGGCCAGTAGTATCAACTCAACTGCTGTTAAATGGCAGTTTAGCA
GAAGAAGAGGTAGTAATTAGATCAGTCAATTTCAGTGACAATGCTAAAACAATAATAGTACAACTGAATAAA
TCTGTAGAAATTACTTGCACAAGACCCAACAACAATACAAGAAAAAGTATACCCATGGGACCAGGGAAAGCA
TTTTATGCAAGAGGAGACATAACAGGAGACATAAGAAAAGCATATTGTGAAATTAATGGAACAGAATGGCAT
AGCACTTTAAAACTGGTAGTTGAAAAATTAAGAGAACAATAT------AATAAA------ACAATAGTCTTT
AATCGCTCCTCAGGAGGGGACCCAGAAATTGTAATGTACAGTTTCAATTGCGGAGGGGAATTTTTCTACTGT
AATTCAACAAAGCTGTTTAAT------------------AGTACTTGG------------------------
------------CCTTGGAATGAT---------ACT---AAAGGGTCACATGACACTAAT------GGC---
---ACACTCATACTCCCATGCAAAATAAAACAAATTATAAACATGTGGCAGGGAGTAGGAAAAGCAATGTAT
GCCCCTCCCATCGAAGGAAAAATTAGATGCTCATCAAACATTACAGGACTGTTATTAACAAGAGATGGTGGT
------------------TACGAG---AGCAATGAG------------------ACTGATGAGATCTTCAGA
CCTGGAGGAGGAGATATGAGGGACAATTGGAGGAGTGAATTATATAAATATAAAGTAGTAAAAATTGAACCA
TTGGGAGTAGCACCTACCAAGGCAAAGAGGAGAGTGGTGCAGAGGGAAAAAAGAGCATTTGGA---CTAGGA
GCTGTGTTCCTTGGGTTCTTGGGAGCAGCAGGAAGCACTATGGGCGCAGCATCAATAACGCTGACGGTACAG
GCCAGACAATTATTGTCTGGTATAGTGCAACAGCAGAACAATTTGCTGAGGGCTATTGAGGCGCAACAGCAT
CTGTTGCAACTCACAGTCTGGGGCATTAAGCAGCTCCAGGCAAGAGTCCTGGCTGTGGAAAGATACCTAAAG
GATCAACAGCTCCTGGGGATTTGGGGTTGCTCTGGAAAACTCATCTGCACCACTACTGTGCCTTGGAATACT
AGTTGGAGT---AATAAATCTCTGGAACAGATTTGGGATAACATGACATGGATGGAGTGGGAAAGAGAAATT
GACAATTATACAGGCTACATATACCAATTAATTGAAGAATCGCAGAACCAACAAGAAAAGAATGAACAAGAA
TTATTGGCATTGGATAAATGGGCAAGTTTGTGGAATTGGTTTGACATAACAAACTGGCTGTGGTATATAAAA
ATATTCATAATGATAGTAGGAGGCTTAATAGGTTTAAGAATAGTTTTTACTGTACTTTCTATAGTGAATAGA
GTTAGGCAGGGATACTCACCATTATCATTTCAGACCCACCTCCCAGCCCAGAGGGGACCCGACAGGCCCGAA
GGAATCGGAGAAGAAGGTGGAGAGAGAGACAGAGACAGATCCGATCCATTAGTGAACGGATTCTTAGCACTT
ATCTGGAGCGATCTACGGAGCCTGTGCCTCTTCAGCTACCACCGCTTGAGAGACTTACTCTTGATTGTAACG
AGGATTGTGGAACTTCTGGGA---------------------CGCAGGGGGTGGGAAGTCCTCAAATATTGG
TGGAATCTCCTACAGTATTGGAGTCAGGAACTAAAGAATAGTGCTGTTAGCTTGCTCAACGCCACAGCCATA
GCAGTAGCTGAGGGGACAGATAGGGTTATAGAAGTAGTACAAAGAGCTTGTAGAGCTATTCTCCACATACCT
AGAAGAATAAGACAGGGCTTGGAAAGG
>FJ496099
ATGAGAGTGATGGGGATCAGGAAGAATTATCAGCACTTGTGGAGA------------GAGGGCATCTTGCTC
TTGGGGATATTAATGATCTGTAGTGCTGCAGACAACTTGTGGGTCACAGTCTATTATGGGGTACCTGTGTGG
AGAGAAGCAACCACTACTCTATTTTGTGCATCAGATGCTAAAGCATATGATACAGAGGCACATAATGTTTGG
GCCACACACGCCTGTGTACCCACAGACCCCAACCCACAAGAAGTAGAATTAAAAAATGTGACAGAAAATTTT
AATATGTGGGAAAATAACATGGTAGAACAGATGCATGAGGATATAATCAGTTTATGGGATCAAAGCTTAAAA
CCATGTGTAAAATTAACTCCACTCTGTGTTACTTTAAATTGCACTGAT------TTAGGG------------
------------------AATGTTACTAAT---------------------ACCACTAATAGTAACGGGGAA
---------------ATGATGGAGAAGGGAGAAGTAAAAAACTGTTCTTTCAAGATCACCACAGACATAAAA
GATAGAACGCGGAAGGAATATGCACTTTTTTATAAACTTGATGTAGTACCAATA---------AATGAT---
------------------------------------------------------ACCAGATATAGGTTAGTA
AGCTGTAACACCTCAGTCATTACACAGGCCTGTCCAAAGGTATCCTTTGAGCCAATTCCTATACATTATTGT
GCCCCGGCTGGTTTTGCGATTCTAAAGTGTAATGATAAGCAATTCATTGGAACAGGACCATGTACAAATGTC
AGCACAGTACAATGTACACATGGAATTAGGCCAGTAGTATCAACTCAACTGCTGTTAAATGGCAGTTTAGCA
GAAGAAGAGGTAGTAATTAGATCAGTCAATTTCAGTGACAATGCTAAAACAATAATAGTACAACTG------
------------------------------AATAATACAAGAAAAAGTATACCCATGGGACCAGGGAAAGCA
TTTTATGCAAGAGGAGACATAACAGGAGACATAAGAAAAGCATATTGTGAAATTAATGGAACAGAATGGCAT
AGCACTTTAAAACTGGTAGTTGAAAAATTAAGAGAACAATAT------AATAAA------ACAATAGTCTTT
AATCGCTCCTCAGGAGGGGACCCAGAAATTGTAATGTACAGTTTCAATTGCGGAGGGGAATTTTTCTACTGT
AATTCAACAAAGCTGTTTAAT------------------AGTACTTGG------------------------
------------CCTTGGAATGAT---------ACT---AAAGGGTCACATGACACTAAT------GGC---
---ACACTCATACTCCCATGCAAAATAAAACAAATTATAAACATGTGGCAGGGAGTAGGAAAAGCAATGTAT
GCCCCTCCCATCGAAGGAAAAATTAGATGCTCATCAAACATTACAGGACTGTTATTAACAAGAGATGGTGGT
------------------TACGAG---AGCAATGAG------------------ACTGATGAGATCTTCAGA
CCTGGAGGAGGAGATATGAGGGACAATTGGAGGAGTGAATTATATAAATATAAAGTAGTAAAAATTGAACCA
TTGGGAGTAGCACCTACCAAGGCAAAGAGGAGAGTGGTGCAGAGGGAAAAAAGAGCATTTGGA---CTAGGA
GCTGTGTTCCTTGGGTTCTTGGGAGCAGCAGGAAGCACTATGGGCGCAGCATCAATAACGCTGACGGTACAG
GCCAGACAATTATTGTCTGGTATAGTGCAACAGCAGAACAATTTGCTGAGGGCTATTGAGGCGCAACAGCAT
CTGTTGCAACTCACAGTCTGGGGCATTAAGCAGCTCCAGGCAAGAGTCCTGGCTGTGGAAAGATACCTAAAG
GATCAACAGCTCCTGGGGATTTGGGGTTGCTCTGGAAAACTCATCTGCACCACTACTGTGCCTTGGAATACT
AGTTGGAGT---AATAAATCTCTGGAACAGATTTGGGATAACATGACATGGATGGAGTGGGAAAGAGAAATT
GACAATTATACAGGCTACATATACCAATTAATTGAAGAATCGCAGAACCAACAAGAAAAGAATGAACAAGAA
TTATTGGCATTGGATAAATGGGCAAGTTTGTGGAATTGGTTTGACATAACAAACTGGCTGTGGTATATAAAA
ATATTCATAATGATAGTAGGAGGCTTAATAGGTTTAAGAATAGTTTTTACTGTACTTTCTATAGTGAATAGA
GTTAGGCAGGGATACTCACCATTATCATTTCAGACCCACCTCCCAGCCCAGAGGGGACCCGACAGGCCCGAA
GGAATCGGAGAAGAAGGTGGAGAGAGAGACAGAGACAGATCCGATCCATTAGTGAACGGATTCTTAGCACTT
ATCTGGAGCGATCTACGGAGCCTGTGCCTCTTCAGCTACCACCGCTTGAGAGACTTACTCTTGATTGTAACG
AGGATTGTGGAACTTCTGGGA---------------------CGCAGGGGGTGGGAAGTCCTCAAATATTGG
TGGAATCTCCTACAGTATTGGAGTCAGGAACTAAAGAATAGTGCTGTTAGCTTGCTCAACGCCACAGCCATA
GCAGTAGCTGAGGGGACAGATAGGGTTATAGAAGTAGTACAAAGAGCTTGTAGAGCTATTCTCCACATACCT
AGAAGAATAAGACAGGGCTTGGAAAGG
>FJ496110
ATGAGAGTGATGGGGATCAGGAAGAATTATCAGCACTTGTGGAGA------------GAGGGCATCTTGCTC
TTGGGGATATTAATGATCTGTAGTGCTGCAGACAACTTGTGGGTCACAGTCTATTATGGGGTACCTGTGTGG
AGAGAAGCAACCACTACTCTATTTTGTGCATCAGATGCTAAAGCATATGATACAGAGGCACATAATGTTTGG
GCCACACACGCCTGTGTACCCACAGACCCCAACCCACAAGAAGTAGAATTAAAAAATGTGACAGAAAATTTT
AATATGTGGGAAAATAACATGGTAGAACAGATGCATGAGGATATAATCAGTTTATGGGATCAAAGCTTAAAA
CCATGTGTAAAATTAACTCCACTCTGTGTTACTTTAAATTGCACTGAT------TTAGGG------------
------------------AATGTTACTAAT---------------------ACCACTAATAGTAACGGGGAA
---------------ATGATGGAGAAGGGAGAAGTAAAAAACTGTTCTTTCAAGATCACCACAGACATAAAA
GATAGAACGCGGAAGGAATATGCACTTTTTTATAAACTTGATGTAGTACCAATA---------AATGAT---
------------------------------------------------------ACCAGATATAGGTTAGTA
AGCTGTAACACCTCAGTCATTACACAGGCCTGTCCAAAGGTATCCTTTGAGCCAATTCCTATACATTATTGT
GCCCCGGCTGGTTTTGCGATTCTAAAGTGTAATGATAAGCAATTCATTGGAACAGGACCATGTACAAATGTC
AGCACAGTACAATGTACACATGGAATTAGGCCAGTAGTATCAACTCAACTGCTGTTAAATGGCAGTTTAGCA
GAAGAAGAGGTAGTAATTAGATCAGTCAATTTCAGTGACAATGCTAAAACAATAATAGTACAACTGAATAAA
TCTGTAGAAATTACTTGCACAAGACCCAACAACAATACAAGAAAAAGTATACCCATGGGACCAGGGAAAGCA
TTTTATGCAAGAGGAGACATAACAGGAGACATAAGAAAAGCATATTGTGAAATTAATGGAACAGAATGGCAT
AGCACTTTAAAACTGGTAGTTGAAAAATTAAGAGAACAATAT------AATAAA------ACAATAGTCTTT
AATCGCTCCTCAGGAGGGGACCCAGAAATTGTAATGTACAGTTTCAATTGCGGAGGGGAATTTTTCTACTGT
AATTCAACAAAGCTGTTTAAT------------------AGTACTTGG------------------------
------------CCTTGGAATGAT---------ACT---AAAGGGTCACATGACACTAAT------GGC---
---ACACTCATACTCCCATGCAAAATAAAACAAATTATAAACATGTGGCAGGGAGTAGGAAAAGCAATGTAT
GCCCCTCCCATCGAAGGAAAAATTAGATGCTCATCAAACATTACAGGACTGTTATTAACAAGAGATGGTGGT
------------------TACGAG---AGCAATGAG------------------ACTGATGAGATCTTCAGA
CCTGGAGGAGGAGATATGAGGGACAATTGGAGGAGTGAATTATATAAATATAAAGTAGTAAAAATTGAACCA
TTGGGAGTAGCACCTACCAAGGCAAAGAGGAGAGTGGTGCAGAGGGAAAAAAGAGCATTTGGA---CTAGGA
GCTGTGTTCCTTGGGTTCTTGGGAGCAGCAGGAAGCACTATGGGCGCAGCATCAATAACGCTGACGGTACAG
GCCAGACAATTATTGTCTGGTATAGTGCAACAGCAGAACAATTTGCTGAGGGCTATTGAGGCGCAACAGCAT
CTGTTGCAACTCACAGTCTGGGGCATTAAGCAGCTCCAGGCAAGAGTCCTGGCTGTGGAAAGATACCTAAAG
GATCAACAGCTCCTGGGGATTTGGGGTTGCTCTGGAAAACTCATCTGCACCACTACTGTGCCTTGGAATACT
AGTTGGAGT---AATAAATCTCTGGAACAGATTTGGGATAACATGACATGGATGGAGTGGGAAAGAGAAATT
GACAATTATACAGGCTACATATACCAATTAATTGAAGAATCGCAGAACCAACAAGAAAAGAATGAACAAGAA
TTATTGGCATTGGATAAATGGGCAAGTTTGTGGAATTGGTTTGACATAACAAACTGGCTGTGGTATATAAAA
ATATTCATAATGATAGTAGGAGGCTTAATAGGTTTAAGAATAGTTTTTACTGTACTTTCTATAGTGAATAGA
GTTAGGCAGGGATACTCACCATTATCATTTCAGACCCACCTCCCAGCCCAGAGGGGACCCGACAGGCCCGAA
GGAATCGGAGAAGAAGGTGGAGAGAGAGACAGAGACAGATCCGATCCATTAGTGAACGGATTCTTAGCACTT
ATCTGGAGCGATCTACGGAGCCTGTGCCTCTTCAGCTACCACCGCTTGAGAGACTTACTCTTGATTGTAACG
AGGATTGTGGAACTTCTGGGA---------------------CGCAGGGGGTGGGAAGTCCTCAAATATTGG
TGGAATCTCCTACAGTATTGGAGTCAGGAACTAAAGAATAGTGCTGTTAGCTTGCTCAACGCCACAGCCATA
GCAGTAGCTGAGGGGACAGATAGGGTTATAGAAGTAGTACAAAGAGCTTGTAGAGCTATTCTCCACATACCT
AGAAGAATAAGACAGGGCTTGGAAAGG
>FJ496105
ATGAGAGTGATGGGGATCAGGAAGAATTATCAGCACTTGTGGAGA------------GAGGGCATCTTGCTC
TTGGGGATATTAATGATCTGTAGTGCTGCAGACAACTTGTGGGTCACAGTCTATTATGGGGTACCTGTGTGG
AGAGAAGCAACCACTACTCTATTTTGTGCATCAGATGCTAAAGCATATGATACAGAGGCACATAATGTTTGG
GCCACACACGCCTGTGTACCCACAGACCCCAACCCACAAGAAGTAGAATTAAAAAATGTGACAGAAAATTTT
AATATGTGGGAAAATAACATGGTAGAACAGATGCATGAGGATATAATCAGTTTATGGGATCAAAGCTTAAAA
CCATGTGTAAAATTAACTCCACTCTGTGTTACTTTAAATTGCACTGAT------TTAGGG------------
------------------AATGTTACTAAT---------------------ACCACTAATAGTAACGGGGAA
---------------ATGATGGAGAAGGGAGAAGTAAAAAACTGTTCTTTCAAGATCACCACAGACATAAAA
GATAGAACGCGGAAGGAATATGCACTTTTTTATAAACTTGATGTAGTACCAATA---------AATGAT---
------------------------------------------------------ACCAGATATAGGTTAGTA
AGCTGTAACACCTCAGTCATTACACAGGCCTGTCCAAAGGTATCCTTTGAGCCAATTCCTATACATTATTGT
GCCCCGGCTGGTTTTGCGATTCTAAAGTGTAATGATAAGCAATTCATTGGAACAGGACCATGTACAAATGTC
AGCACAGTACAATGTACACATGGAATTAGGCCAGTAGTATCAACTCAACTGCTGTTAAATGGCAGTTTAGCA
GAAGAAGAGGTAGTAATTAGATCAGTCAATTTCAGTGACAATGCTAAAACAATAATAGTACAACTGAATAAA
TCTGTAGAAATTACTTGCACAAGACCCAACAACAATACAAGAAAAAGTATACCCATGGGACCAGGGAAAGCA
TTTTATGCGAGAGGAGACATAACAGGAGACATAAGAAAAGCATATTGTGAAATTAATGGAACAGAATGGCAT
AGCACTTTAAAACTGGTAGTTGAAAAATTAAGAGAACAATAT------AATAAA------ACAATAGTCTTT
AATCGCTCCTCAGGAGGGGACCCAGAAATTGTAATGTACAGTTTCAATTGCGGAGGGGAATTTTTCTACTGT
AATTCAACAAAGCTGTTTAAT------------------AGTACTTGG------------------------
------------CCTTGGAATGAT---------ACT---AAAGGGTCACATGACACTAAT------GGC---
---ACACTCATACTCCCATGCAAAATAAAACAAATTATAAACATGTGGCAGGGAGTAGGAAAAGCAATGTAT
GCCCCTCCCATCGAAGGAAAAATTAGATGCTCATCAAACATTACAGGACTGTTATTAACAAGAGATGGTGGT
------------------TACGAG---AGCAATGAG------------------ACTGATGAGATCTTCAGA
CCTGGAGGAGGAGATATGAGGGACAATTGGAGGAGTGAATTATATAAATATAAAGTAGTAAAAATTGAACCA
TTGGGAGTAGCACCTACCAAGGCAAAGAGGAGAGTGGTGCAGAGGGAAAAAAGAGCATTTGGA---CTAGGA
GCTGTGTTCCTTGGGTTCTTGGGAGCAGCAGGAAGCACTATGGGCGCAGCATCAATAACGCTGACGGTACAG
GCCAGACAATTATTGTCTGGTATAGTGCAACAGCAGAACAATTTGCTGAGGGCTATTGAGGCGCAACAGCAT
CTGTTGCAACTCACAGTCTGGGGCATTAAGCAGCTCCAGGCAAGAGTCCTGGCTGTGGAAAGATACCTAAAG
GATCAACAGCTCCTGGGGATTTGGGGTTGCTCTGGAAAACTCATCTGCACCACTACTGTGCCTTGGAATACT
AGTTGGAGT---AATAAATCTCTGGAACAGATTTGGGATAACATGACATGGATGGAGTGGGAAAGAGAAATT
GACAATTATACAGGCTACATATACCAATTAATTGAAGAATCGCAGAACCAACAAGAAAAGAATGAACAAGAA
TTATTGGCATTGGATAAATGGGCAAGTTTGTGGAATTGGTTTGACATAACAAACTGGCTGTGGTATATAAAA
ATATTCATAATGATAGTAGGAGGCTTAATAGGTTTAAGAATAGTTTTTACTGTACTTTCTATAGTGAATAGA
GTTAGGCAGGGATACTCACCATTATCATTTCAGACCCACCTCCCAGCCCAGAGGGGACCCGACAGGCCCGAA
GGAATCGGAGAAGAAGGTGGAGAGAGAGACAGAGACAGATCCGATCCATTAGTGAACGGATTCTTAGCACTT
ATCTGGAGCGATCTACGGAGCCTGTGCCTCTTCAGCTACCACCGCTTGAGAGACTTACTCTTGATTGTAACG
AGGATTGTGGAACTTCTGGGA---------------------CGCAGGGGGTGGGAAGTCCTCAAATATTGG
TGGAATCTCCTACAGTATTGGAGTCAGGAACTAAAGAATAGTGCTGTTAGCTTGCTCAACGCCACAGCCATA
GCAGTAGCTGAGGGGACAGATAGGGTTATAGAAGTAGTACAAAGAGCTTGTAGAGCTATTCTCCACATACCT
AGAAGAATAAGACAGGGCTTGGAAAGG
>FJ496094
ATGAGAGTGATGGGGATCAGGAAGAATTATCAGCACTTGTGGAGA------------GAGGGCATCTTGCTC
TTGGGGATATTAATGATCTGTAGTGCTGCAGACAACTTGTGGGTCACAGTCTATTATGGGGTACCTGTGTGG
AGAGAAGCAACCACTACTCTATTTTGTGCATCAGATGCTAAAGCATATGATACAGAGGCACATAATGTTTGG
GCCACACACGCCTGTGTACCCACAGACCCCAACCCACAAGAAGTAGAATTAAAAAATGTGACAGAAAATTTT
AATATGTGGGAAAATAACATGGTAGAACAGATGCATGAGGATATAATCAGTTTATGGGATCAAAGCTTAAAA
CCATGTGTAAAATTAACTCCACTCTGTGTTACTTTAAATTGCACTGAT------TTAGGG------------
------------------AATGTTACTAAT---------------------ACCACTAATAGTAACGGGGAA
---------------ATGATGGAGAAGGGAGAAGTAAAAAACTGTTCTTTCAAGATCACCACAGACATAAAA
GATAGAACGCGGAAGGAATATGCACTTTTCTATAAACTTGATGTAGTACCAATA---------AATGAT---
------------------------------------------------------ACCAGATATAGGTTAGTA
AGCTGTAACACCTCAGTCATTACACAGGCCTGTCCAAAGGTATCCTTTGAGCCAATTCCTATACATTATTGT
GCCCCGGCTGGTTTTGCGATTCTAAAGTGTAATGATAAGCAATTCATTGGAACAGGACCATGTACAAATGTC
AGCACAGTACAATGTACACATGGAATTAGGCCAGTAGTATCAACTCAACTGCTGTTAAATGGCAGTTTAGCA
GAAGAAGAGGTAGTAATTAGATCAGTCAATTTCAGTGACAATGCTAAAACAATAATAGTACAACTGAATAAA
TCTGTAGAAATTACTTGCACAAGACCCAACAACAATACAAGAAAAAGTATACCCATGGGACCAGGGAAAGCA
TTTTATGCAAGAGGAGACATAACAGGAGACATAAGAAAAGCATATTGTGAAATTAATGGAACAGAATGGCAT
AGCACTTTAAAACTGGTAGTTGAAAAATTAAGAGAACAATAT------AATAAA------ACAATAGTCTTT
AATCGCTCCTCAGGAGGGGACCCAGAAATTGTAATGTACAGTTTCAATTGCGGAGGGGAATTTTTCTACTGT
AATTCAACAAAGCTGTTTAAT------------------AGTACTTGG------------------------
------------CCTTGGAATGAT---------ACT---AAAGGGTCACATGACACTAAT------GGC---
---ACACTCATACTCCCATGCAAAATAAAACAAATTATAAACATGTGGCAGGGAGTAGGAAAAGCAATGTAT
GCCCCTCCCATCGAAGGAAAAATTAGATGCTCATCAAACATTACAGGACTGTTATTAACAAGAGATGGTGGT
------------------TACGAG---AGCAATGAG------------------ACTGATGAGATCTTCAGA
CCTGGAGGAGGAGATATGAGGGACAATTGGAGGAGTGAATTATATAAATATAAAGTAGTAAAAATTGAACCA
TTGGGAGTAGCACCTACCAAGGCAAAGAGGAGAGTGGTGCAGAGGGAAAAAAGAGCATTTGGA---CTAGGA
GCTGTGTTCCTTGGGTTCTTGGGAGCAGCAGGAAGCACTATGGGCGCAGCATCAATAACGCTGACGGTACAG
GCCAGACAATTATTGTCTGGTATAGTGCAACAGCAGAACAATTTGCTGAGGGCTATTGAGGCGCAACAGCAT
CTGTTGCAACTCACAGTCTGGGGCATTAAGCAGCTCCAGGCAAGAGTCCTGGCTGTGGAAAGATACCTAAAG
GATCAACAGCTCCTGGGGATTTGGGGTTGCTCTGGAAAACTCATCTGCACCACTACTGTGCCTTGGAATACT
AGTTGGAGT---AATAAATCTCTGGAACAGATTTGGGATAACATGACATGGATGGAGTGGGAAAGAGAAATT
GACAATTATACAGGCTACATATACCAATTAATTGAAGAATCGCAGAACCAACAAGAAAAGAATGAACAAGAA
TTATTGGCATTGGATAAATGGGCAAGTTTGTGGAATTGGTTTGACATAACAAACTGGCTGTGGTATATAAAA
ATATTCATAATGATAGTAGGAGGCTTAATAGGTTTAAGAATAGTTTTTACTGTACTTTCTATAGTGAATAGA
GTTAGGCAGGGATACTCACCATTATCATTTCAGACCCACCTCCCAGCCCAGAGGGGACCCGACAGGCCCGAA
GGAATCGGAGAAGAAGGTGGAGAGAGAGACAGAGACAGATCCGATCCATTAGTGAACGGATTCTTAGCACTT
ATCTGGAGCGATCTACGGAGCCTGTGCCTCTTCAGCTACCACCGCTTGAGAGACTTACTCTTGATTGTAACG
AGGATTGTGGAACTTCTGGGA---------------------CGCAGGGGGTGGGAAGTCCTCAAATATTGG
TGGAATCTCCTACAGTATTGGAGTCAGGAACTAAAGAATAGTGCTGTTAGCTTGCTCAACGCCACAGCCATA
GCAGTAGCTGAGGGGACAGATAGGGTTATAGAAGTAGTACAAAGAGCTTGTAGAGCTATTCTCCACATACCT
AGAAGAATAAGACAGGGCTTGGAAAGG
>FJ495919
ATGAGAGTGATGGGGATCAGGAAGAATTATCAGCACTTGTGGAGA------------GAGGGCATCTTGCTC
TTGGGGATATTAATGATCTGTAGTGCTGCAGACAACTTGTGGGTCACAGTCTATTATGGGGTACCTGTGTGG
AGAGAAGCAACCACTACTCTATTTTGTGCATCAGATGCTAAAGCATATGATACAGAGGCACATAATGTTTGG
GCCACACACGCCTGTGTACCCACAGACCCCAACCCACAAGAAGTAGAATTAAAAAATGTGACGGAAAATTTT
AATATGTGGGAAAATAACATGGTAGAACAGATGCATGAGGATATAATCAGTTTATGGGATCAAAGCTTAAAA
CCATGTGTAAAATTAACTCCACTCTGTGTTACTTTAAATTGCACTGAT------TTAGGG------------
------------------AATGTTACTAAT---------------------ACCACTAATAGTAACGGGGAA
---------------ATGATGGAGAAGGGAGAAGTAAAAAACTGTTCTTTCAAGATCACCACAGACATAAAA
GATAGAACGCGGAAGGAATATGCACTTTTTTATAAACTTGATGTAGTACCAATA---------AATGAT---
------------------------------------------------------ACCAGATATAGGTTAGTA
AGCTGTAACACCTCAGTCATTACACAGGCCTGTCCAAAGGTATCCTTTGAGCCAATTCCTATACATTATTGT
GCCCCGGCTGGTTTTGCGATTCTAAAGTGTAATGATAAGCAATTCATTGGAACAGGACCATGTACAAATGTC
AGCACAGTACAATGTACACATGGAATTAGGCCAGTAGTATCAACTCAACTGCTGTTAAATGGCAGTTTAGCA
GAAGAAGAGGTAGTAATTAGATCAGTCAATTTCAGTGACAATGCTAAAACAATAATAGTACAACTGAATAAA
TCTGTAGAAATTACTTGCACAAGACCCAACAACAATACAAGAAAAAGTATACCCATGGGACCAGGGAAAGCA
TTTTATGCAAGAGGAGACATAACAGGAGACATAAGAAAAGCATATTGTGAAATTAATGGAACAGAATGGCAT
AGCACTTTAAAACTGGTAGTTGAAAAATTAAGAGAACAATAT------AATAAA------ACAATAGTCTTT
AATCGCTCCTCAGGAGGGGACCCAGAAATTGTAATGTACAGTTTCAATTGCGGAGGGGAATTTTTCTACTGT
AATTCAACAAAGCTGTTTAAT------------------AGTACTTGG------------------------
------------CCTTGGAATGAT---------ACT---AAAGGGTCACATGACACTAAT------GGC---
---ACACTCATACTCCCATGCAAAATAAAACAAATTATAAACATGTGGCAGGGAGTAGGAAAAGCAATGTAT
GCCCCTCCCATCGAAGGAAAAATTAGATGCTCATCAAACATTACAGGACTGTTATTAACAAGAGATGGTGGT
------------------TACGAG---AGCAATGAG------------------ACTGATGAGATCTTCAGA
CCTGGAGGAGGAGATATGAGGGACAATTGGAGGAGTGAATTATATAAATATAAAGTAGTAAAAATTGAACCA
TTGGGAGTAGCACCTACCAAGGCAAAGAGGAGAGTGGTGCAGAGGGAAAAAAGAGCATTTGGA---CTAGGA
GCTGTGTTCCTTGGGTTCTTGGGAGCAGCAGGAAGCACTATGGGCGCAGCATCAATAACGCTGACGGTACAG
GCCAGACAATTATTGTCTGGTATAGTGCAACAGCAGAACAATTTGCTGAGGGCTATTGAGGCGCAACAGCAT
CTGTTGCAACTCACAGTCTGGGGCATTAAGCAGCTCCAGGCAAGAGTCCTGGCTGTGGAAAGATACCTAAAG
GATCAACAGCTCCTGGGGATTTGGGGTTGCTCTGGAAAACTCATCTGCACCACTACTGTGCCTTGGAATACT
AGTTGGAGT---AATAAATCTCTGGAACAGATTTGGGATAACATGACATGGATGGAGTGGGAAAGAGAAATT
GACAATTATACAGGCTACATATACCAATTAATTGAAGAATCGCAGAACCAACAAGAAAAGAATGAACAAGAA
TTATTGGCATTGGATAAATGGGCAAGTTTGTGGAATTGGTTTGACATAACAAACTGGCTGTGGTATATAAAA
ATATTCATAATGATAGTAGGAGGCTTAATAGGTTTAAGAATAGTTTTTACTGTACTTTCTATAGTGAATAGA
GTTAGGCAGGGATACTCACCATTATCATTTCAGACCCACCTCCCAGCCCAGAGGGGACCCGACAGGCCCGAA
GGAATCGGAGAAGAAGGTGGAGAGAGAGACAGAGACAGATCCGATCCATTAGTGAACGGATTCTTAGCACTT
ATCTGGAGCGATCTACGGAGCCTGTGCCTCTTCAGCTACCACCGCTTGAGAGACTTACTCTTGATTGTAACG
AGGATTGTGGAACTTCTGGGA---------------------CGCAGGGGGTGGGAAGTCCTCAAATATTGG
TGGAATCTCCTACAGTATTGGAGTCAGGAACTAAAGAATAGTGCTGTTAGCTTGCTCAACGCCACAGCCATA
GCAGTAGCTGAGGGGACAGATAGGGTTATAGAAGTAGTACAAAGAGCTTGTAGAGCTATTCTCCACATACCT
AGAAGAATAAGACAGGGCTTGGAAAGG
>FJ495848
ATGAGAGTGATGGGGATCAGGAAGAATTATCAGCACTTGTGGAGA------------GAGGGCATCTTGCTC
TTGGGGATATTAATGATCTGTAGTGCTGCAGACAACTTGTGGGTCACAGTCTATTATGGGGTACCTGTGTGG
AGAGAAGCAACCACTACTCTATTTTGTGCATCAGATGCTAAAGCATATGATACAGAGGCACATAATGTTTGG
GCCACCCACGCCTGTGTACCCACAGACCCCAACCCACAAGAAGTAGAATTAAAAAATGTGACAGAAAATTTT
AATATGTGGGAAAATAACATGGTAGAACAGATGCATGAGGATATAATCAGTTTATGGGATCAAAGCTTAAAA
CCATGTGTAAAATTAACTCCACTCTGTGTTACTTTAAATTGCACTGAT------TTAGGG------------
------------------AATGTTACTAAT---------------------ACCACTAATAGTAACGGGGAA
---------------ATGATGGAGAAGGGAGAAGTAAAAAACTGTTCTTTCAAGATCACCACAGACATAAAA
GATAGAACGCGGAAGGAATATGCACTTTTTTATAAACTTGATGTAGTACCAATA---------AATGAT---
------------------------------------------------------ACCAGATATAGGTTAGTA
AGCTGTAACACCTCAGTCATTACACAGGCCTGTCCAAAGGTATCCTTTGAGCCAATTCCTATACATTATTGT
GCCCCGGCTGGTTTTGCGATTCTAAAGTGTAATGATAAGCAATTCATTGGAACAGGACCATGTACAAATGTC
AGCACAGTACAATGTACACATGGAATTAGGCCAGTAGTATCAACTCAACTGCTGTTAAATGGCAGTTTAGCA
GAAGAAGAGGTAGTAATTAGATCAGTCAATTTCAGTGACAATGCTAAAACAATAATAGTACAACTGAATAAA
TCTGTAGAAATTACTTGCACAAGACCCAACAACAATACAAGAAAAAGTATACCCATGGGACCAGGGAAAGCA
TTTTATGCAAGAGGAGACATAACAGGAGACATAAGAAAAGCATATTGTGAAATTAATGGAACAGAATGGCAT
AGCACTTTAAAACTGGTAGTTGAAAAATTAAGAGAACAATAT------AATAAA------ACAATAGTCTTT
AATCGCTCCTCAGGAGGGGACCCAGAAATTGTAATGTACAGTTTCAATTGCGGAGGGGAATTTTTCTACTGT
AATTCAACAAAGCTGTTTAAT------------------AGTACTTGG------------------------
------------CCTTGGAATGAT---------ACT---AAAGGGTCACATGACACTAAT------GGC---
---ACACTCATACTCCCATGCAAAATAAAACAAATTATAAACATGTGGCAGGGAGTAGGAAAAGCAATGTAT
GCCCCTCCCATCGAAGGAAAAATTAGATGCTCATCAAACATTACAGGACTGTTATTAACAAGAGATGGTGGT
------------------TACGAG---AGCAATGAG------------------ACTGATGAGATCTTCAGA
CCTGGAGGAGGAGATATGAGGGACAATTGGAGGAGTGAATTATATAAATATAAAGTAGTAAAAATTGAACCA
TTGGGAGTAGCACCTACCAAGGCAAAGAGGAGAGTGGTGCAGAGGGAAAAAAGAGCATTTGGA---CTAGGA
GCTGTGTTCCTTGGGTTCTTGGGAGCAGCAGGAAGCACTATGGGCGCAGCATCAATAACGCTGACGGTACAG
GCCAGACAATTATTGTCTGGTATAGTGCAACAGCAGAACAATTTGCTGAGGGCTATTGAGGCGCAACAGCAT
CTGTTGCAACTCACAGTCTGGGGCATTAAGCAGCTCCAGGCAAGAGTCCTGGCTGTGGAAAGATACCTAAAG
GATCAACAGCTCCTGGGGATTTGGGGTTGCTCTGGAAAACTCATCTGCACCACTACTGTGCCTTGGAATACT
AGTTGGAGT---AATAAATCTCTGGAACAGATTTGGGATAACATGACATGGATGGAGTGGGAAAGAGAAATT
GACAATTATACAGGCTACATATACCAATTAATTGAAGAATCGCAGAACCAACAAGAAAAGAATGAACAAGAA
TTATTGGCATTGGATAAATGGGCAAGTTTGTGGAATTGGTTTGACATAACAAACTGGCTGTGGTATATAAAA
ATATTCATAATGATAGTAGGAGGCTTAATAGGTTTAAGAATAGTTTTTACTGTACTTTCTATAGTGAATAGA
GTTAGGCAGGGATACTCACCATTATCATTTCAGACCCACCTCCCAGCCCAGAGGGGACCCGACAGGCCCGAA
GGAATCGGAGAAGAAGGTGGAGAGAGAGACAGAGACAGATCCGATCCATTAGTGAACGGATTCTTAGCACTT
ATCTGGAGCGATCTACGGAGCCTGTGCCTCTTCAGCTACCACCGCTTGAGAGACTTACTCTTGATTGTAACG
AGGATTGTGGAACTTCTGGGA---------------------CGCAGGGGGTGGGAAGTCCTCAAATATTGG
TGGAATCTCCTACAGTATTGGAGTCAGGAACTAAAGAATAGTGCTGTTAGCTTGCTCAACGCCACAGCCATA
GCAGTAGCTGAGGGGACAGATAGGGTTATAGAAGTAGTACAAAGAGCTTGTAGAGCTATTCTCCACATACCT
AGAAGAATAAGACAGGGCTTGGAAAGG
>FJ495815
ATGAGAGTGATGGGGATCAGGAAGAATTATCAGCACTTGTGGAGA------------GAGGGCATCTTGCTC
TTGGGGATATTAATGATCTGTAGTGCTGCAGACAACTTGTGGGTCACAGTCTATTATGGGGTACCTGTGTGG
AGAGAAGCAACCACTACTCTATTTTGTGCATCAGATGCTAAAGCATATGATACAGAGGCACATAATGTTTGG
GCCACACACGCCTGTGTACCCACAGACCCCAACCCACAAGAAGTAGAATTAAAAAATGTGACAGAAAATTTT
AATATGTGGGAAAATAACATGGTAGAACAGATGCATGAGGATATAATCAGTTTATGGGATCAAAGCTTAAAA
CCATGTGTAAAATTAACTCCACTCTGTGTTACTTTAAATTGCACTGAT------TTAGGG------------
------------------AATGTTACTAAT---------------------ACCACTAATAGTAACGGGGAA
---------------ATGATGGAGAAGGGAGAAGTAAAAAACTGTTCTTTCAAGATCACCACAGACATAAAA
GATAGAACGCGGAAGGAATATGCACTTTTTTATAAACTTGATGTAGTACCAATA---------AATGAT---
------------------------------------------------------ACCAGATATAGGTTAGTA
AGCTGTAACACCTCAGTCATTACACAGGCCTGTCCAAAGGTATCCTTTGAGCCAATCCCTATACATTATTGT
GCCCCGGCTGGTTTTGCGATTCTAAAGTGTAATGATAAGCAATTCATTGGAACAGGACCATGTACAAATGTC
AGCACAGTACAATGTACACATGGAATTAGGCCAGTAGTATCAACTCAACTGCTGTTAAATGGCAGTTTAGCA
GAAGAAGAGGTAGTAATTAGATCAGTCAATTTCAGTGACAATGCTAAAACAATAATAGTACAACTGAATAAA
TCTGTAGAAATTACTTGCACAAGACCCAACAACAATACAAGAAAAAGTATACCCATGGGACCAGGGAAAGCA
TTTTATGCAAGAGGAGACATAACAGGAGACATAAGAAAAGCATATTGTGAAATTAATGGAACAGAATGGCAT
AGCACTTTAAAACTGGTAGTTGAAAAATTAAGAGAACAATAT------AATAAA------ACAATAGTCTTT
AATCGCTCCTCAGGAGGGGACCCAGAAATTGTAATGTACAGTTTCAATTGCGGAGGGGAATTTTTCTACTGT
AATTCAACAAAGCTGTTTAAT------------------AGTACTTGG------------------------
------------CCTTGGAATGAT---------ACT---AAAGGGTCACATGACACTAAT------GGC---
---ACACTCATACTCCCATGCAAAATAAAACAAATTATAAACATGTGGCAGGGAGTAGGAAAAGCAATGTAT
GCCCCTCCCATCGAAGGAAAAATTAGATGCTCATCAAACATTACAGGACTGTTATTAACAAGAGATGGTGGT
------------------TACGAG---AGCAATGAG------------------ACTGATGAGATCTTCAGA
CCTGGAGGAGGAGATATGAGGGACAATTGGAGGAGTGAATTATATAAATATAAAGTAGTAAAAATTGAACCA
TTGGGAGTAGCACCTACCAAGGCAAAGAGGAGAGTGGTGCAGAGGGAAAAAAGAGCATTTGGA---CTAGGA
GCTGTGTTCCTTGGGTTCTTGGGAGCAGCAGGAAGCACTATGGGCGCAGCATCAATAACGCTGACGGTACAG
GCCAGACAATTATTGTCTGGTATAGTGCAACAGCAGAACAATTTGCTGAGGGCTATTGAGGCGCAACAGCAT
CTGTTGCAACTCACAGTCTGGGGCATTAAGCAGCTCCAGGCAAGAGTCCTGGCTGTGGAAAGATACCTAAAG
GATCAACAGCTCCTGGGGATTTGGGGTTGCTCTGGAAAACTCATCTGCACCACTACTGTGCCTTGGAATACT
AGTTGGAGT---AATAAATCTCTGGAACAGATTTGGGATAACATGACATGGATGGAGTGGGAAAGAGAAATT
GACAATTATACAGGCTACATATACCAATTAATTGAAGAATCGCAGAACCAACAAGAAAAGAATGAACAAGAA
TTATTGGCATTGGATAAATGGGCAAGTTTGTGGAATTGGTTTGACATAACAAACTGGCTGTGGTATATAAAA
ATATTCATAATGATAGTAGGAGGCTTAATAGGTTTAAGAATAGTTTTTACTGTACTTTCTATAGTGAATAGA
GTTAGGCAGGGATACTCACCATTATCATTTCAGACCCACCTCCCAGCCCAGAGGGGACCCGACAGGCCCGAA
GGAATCGGAGAAGAAGGTGGAGAGAGAGACAGAGACAGATCCGATCCATTAGTGAACGGATTCTTAGCACTT
ATCTGGAGCGATCTACGGAGCCTGTGCCTCTTCAGCTACCACCGCTTGAGAGACTTACTCTTGATTGTAACG
AGGATTGTGGAACTTCTGGGA---------------------CGCAGGGGGTGGGAAGTCCTCAAATATTGG
TGGAATCTCCTACAGTATTGGAGTCAGGAACTAAAGAATAGTGCTGTTAGCTTGCTCAACGCCACAGCCATA
GCAGTAGCTGAGGGGACAGATAGGGTTATAGAAGTAGTACAAAGAGCTTGTAGAGCTATTCTCCACATACCT
AGAAGAATAAGACAGGGCTTGGAAAGG
>EU578961
ATGAGAGTGATGGGGATCAGGAAGAATTATCAGCACTTGTGGAGA------------GAGGGCATCTTGCTC
TTGGGGATATTAATGATCTGTAGTGCTGCAGACAACTTGTGGGTCACAGTCTATTATGGGGTACCTGTGTGG
AGAGAAGCAACCACTACTCTATTTTGTGCATCAGATGCTAAAGCATATGATACAGAGGCACATAATGTTTGG
GCCACACACGCCTGTGTACCCACAGACCCCAACCCACAAGAAGTAGAATTAAAAAATGTGACAGAAAATTTT
AATATGTGGGAAAATAACATGGTAGAACAGATGCATGAGGATATAATCAGTTTATGGGATCAAAGCTTAAAA
CCATGTGTAAAATTAACTCCACTCTGTGTTACTTTAAATTGCACTGAT------TTAGGG------------
------------------AATGTTACTAAT---------------------ACCACTAATAGTAACGGGGAA
---------------ATGATGGAGAAGGGAGAAGTAAAAAACTGTTCTTTCAAGATCACCACAGACATAAAA
GATAGAACGCGGAAGGAATATGCACTTTTTTATAAACTTGATGTAGTACCAATA---------AATGAT---
------------------------------------------------------ACCAGATATAGGTTAGTA
AGCTGTAACACCTCAGTCATTACACAGGCCTGTCCAAAGGTATCCTTTGAGCCAATTCCTATACATTATTGT
GCCCCGGCTGGTTTTGCGATTCTAAAGTGTAATGATAAGCAATTCATTGGAACAGGACCATGTACAAATGTC
AGCACAGTACAATGTACACATGGAATTAGGCCAGTAGTATCAACTCAACTGCTGTTAAATGGCAGTTTAGCA
GAAGAAGAGGTAGTAATTAGATCAGTCAATTTCAGTGACAATGCTAAAACAATAATAGTACAACTGAATAAA
TCTGTAGAAATTACTTGCACAAGACCCAACAACAATACAAGAAAAAGTATACCCATGGGACCAGGGAAAGCA
TTTTATGCAAGAGGAGACATAACAGGAGACATAAGAAAAGCATATTGTGAAATTAATGGAACAGAATGGCAT
AGCACTTTAAAACTGGTAGTTGAAAAATTAAGAGAACAATAT------AATAAA------ACAATAGTCTTT
AATCGCTCCTCAGGAGGGGACCCAGAAATTGTAATGTACAGTTTCAATTGCGGAGGGGAATTTTTCTACTGT
AATTCAACAAAGCTGTTTAAT------------------AGTACTTGG------------------------
------------CCTTGGAATGAT---------ACT---AAAGGGTCACATGACACTAAT------GGC---
---ACACTCATACTCCCATGCAAAATAAAACAAATTATAAACATGTGGCAGGGAGTAGGAAAAGCAATGTAT
GCCCCTCCCATCGAAGGAAAAATTAGGTGCTCATCAAACATTACAGGACTGTTATTAACAAGAGATGGTGGT
------------------TACGAG---AGCAATGAG------------------ACTGATGAGATCTTCAGA
CCTGGAGGAGGAGATATGAGGGACAATTGGAGGAGTGAATTATATAAATATAAAGTAGTAAAAATTGAACCA
TTGGGAGTAGCACCTACCAAGGCAAAGAGGAGAGTGGTGCAGAGGGAAAAAAGAGCATTTGGA---CTAGGA
GCTGTGTTCCTTGGGTTCTTGGGAGCAGCAGGAAGCACTATGGGCGCAGCATCAATAACGCTGACGGTACAG
GCCAGACAATTATTGTCTGGTATAGTGCAACAGCAGAACAATTTGCTGAGGGCTATTGAGGCGCAACAGCAT
CTGTTGCAACTCACAGTCTGGGGCATTAAGCAGCTCCAGGCAAGAGTCCTGGCTGTGGAAAGATACCTAAAG
GATCAACAGCTCCTGGGGATTTGGGGTTGCTCTGGAAAACTCATCTGCACCACTACTGTGCCTTGGAATACT
AGTTGGAGT---AATAAATCTCTGGAACAGATTTGGGATAACATGACATGGATGGAGTGGGAAAGAGAAATT
GACAATTATACAGGCTACATATACCAATTAATTGAAGAATCGCAGAACCAACAAGAAAAGAATGAACAAGAA
TTATTGGCATTGGATAAATGGGCAAGTTTGTGGAATTGGTTTGACATAACAAACTGGCTGTGGTATATAAAA
ATATTCATAATGATAGTAGGAGGCTTAATAGGTTTAAGAATAGTTTTTACTGTACTTTCTATAGTGAATAGA
GTTAGGCAGGGATACTCACCATTATCATTTCAGACCCACCTCCCAGCCCAGAGGGGACCCGACAGGCCCGAA
GGAATCGGAGAAGAAGGTGGAGAGAGAGACAGAGACAGATCCGATCCATTAGTGAACGGATTCTTAGCACTT
ATCTGGAGCGATCTACGGAGCCTGTGCCTCTTCAGCTACCACCGCTTGAGAGACTTACTCTTGATTGTAACG
AGGATTGTGGAACTTCTGGGA---------------------CGCAGGGGGTGGGAAGTCCTCAAATATTGG
TGGAATCTCCTACAGTATTGGAGTCAGGAACTAAAGAATAGTGCTGTTAGCTTGCTCAACGCCACAGCCATA
GCAGTAGCTGAGGGGACAGATAGGGTTATAGAAGTAGTACAAAGAGCTTGTAGAGCTATTCTCCACATACCT
AGAAGAATAAGACAGGGCTTGGAAAGG
>FJ495828
ATGAGAGTGATGGGGATCAGGAAGAATTATCAGCACTTGTGGAGA------------GAGGGCATCTTGCTC
TTGGGGATATTAATGATCTGTAGTGCTGCAGACAACTTGTGGGTCACAGTCTATTATGGGGTACCTGTGTGG
AGAGAAGCAACCACTACTCTATTTTGTGCATCAGATGCTAAAGCATATGATACAGAGGCACATAATGTTTGG
GCCACACACGCCTGTGTACCCACAGACCCCAACCCACAAGAAGTAGAATTAAAAAATGTGACAGAAAATTTT
AATATGTGGGAAAATAACATGGTAGAACAGATGCATGAGGATATAATCAGTTTATGGGATCAAAGCTTAAAA
CCATGTGTAAAATTAACTCCACTCTGTGTTACTTTAAATTGCACTGAT------TTAGGG------------
------------------AATGTTACTAAT---------------------ACCACTAATAGTAACGGGGAA
---------------ATGATGGAGAAGGGAGAAGTAAAAAACTGTTCTTTCAAGATCACCACAGACATAAAA
GATAGAACGCGGAAGGAATATGCACTTTTTTATAAACTTGATGTAGTACCAATA---------AATGAT---
------------------------------------------------------ACCAGATATAGGTTAGTA
AGCTGTAACACCTCAGTCATTACACAGGCCTGTCCAAAGGTATCCTTTGAGCCAATTCCTATACATTATTGT
GCCCCGGCTGGTTTTGCGATTCTAAAGTGTAATGATAAGCAATTCATTGGAACAGGACCATGTACAAATGTC
AGCACAGTACAATGTACACATGGAATTAGGCCAGTAGTATCAACTCAACTGCTGTTAAATGGCAGTTTAGCA
GAAGAAGAGGTAGTAATTAGATCAGTCAATTTCAGTGACAATGCTAAAACAATAATAGTACAACTGAATAAA
TCTGTAGAAATTACTTGCACAAGACCCAACAACAATACAAGAAAAAGTATACCCATGGGACCAGGGAAAGCA
TTTTATGCAAGAGGAGACATAACAGGAGACATAAGAAAAGCATATTGTGAAATTAATGGAACAGAATGGCAT
AGCACT---------GTAGTTGAAAAATTAAGAGAACAATAT------AATAAA------ACAATAGTCTTT
AATCGCTCCTCAGGAGGGGACCCAGAAATTGTAATGTACAGTTTCAATTGCGGAGGGGAATTTTTCTACTGT
AATTCAACAAAGCTGTTTAAT------------------AGTACTTGG------------------------
------------CCTTGGAATGAT---------ACT---AAAGGGTCACATGACACTAAT------GGC---
---ACACTCATACTCCCATGCAAAATAAAACAAATTATAAACATGTGGCAGGGAGTAGGAAAAGCAATGTAT
GCCCCTCCCATCGAAGGAAAAATTAGATGCTCATCAAACATTACAGGACTGTTATTAACAAGAGATGGTGGT
------------------TACGAG---AGCAATGAG------------------ACTGATGAGATCTTCAGA
CCTGGAGGAGGAGATATGAGGGACAATTGGAGGAGTGAATTATATAAATATAAAGTAGTAAAAATTGAACCA
TTGGGAGTAGCACCTACCAAGGCAAAGAGGAGAGTGGTGCAGAGGGAAAAAAGAGCATTTGGA---CTAGGA
GCTGTGTTCCTTGGGTTCTTGGGAGCAGCAGGAAGCACTATGGGCGCAGCATCAATAACGCTGACGGTACAG
GCCAGACAATTATTGTCTGGTATAGTGCAACAGCAGAACAATTTGCTGAGGGCTATTGAGGCGCAACAGCAT
CTGTTGCAACTCACAGTCTGGGGCATTAAGCAGCTCCAGGCAAGAGTCCTGGCTGTGGAAAGATACCTAAAG
GATCAACAGCTCCTGGGGATTTGGGGTTGCTCTGGAAAACTCATCTGCACCACTACTGTGCCTTGGAATACT
AGTTGGAGT---AATAAATCTCTGGAACAGATTTGGGATAACATGACATGGATGGAGTGGGAAAGAGAAATT
GACAATTATACAGGCTACATATACCAATTAATTGAAGAATCGCAGAACCAACAAGAAAAGAATGAACAAGAA
TTATTGGCATTGGATAAATGGGCAAGTTTGTGGAATTGGTTTGACATAACAAACTGGCTGTGGTATATAAAA
ATATTCATAATGATAGTAGGAGGCTTAATAGGTTTAAGAATAGTTTTTACTGTACTTTCTATAGTGAATAGA
GTTAGGCAGGGATACTCACCATTATCATTTCAGACCCACCTCCCAGCCCAGAGGGGACCCGACAGGCCCGAA
GGAATCGGAGAAGAAGGTGGAGAGAGAGACAGAGACAGATCCGATCCATTAGTGAACGGATTCTTAGCACTT
ATCTGGAGCGATCTACGGAGCCTGTGCCTCTTCAGCTACCACCGCTTGAGAGACTTACTCTTGATTGTAACG
AGGATTGTGGAACTTCTGGGA---------------------CGCAGGGGGTGGGAAGTCCTCAAATATTGG
TGGAATCTCCTACAGTATTGGAGTCAGGAACTAAAGAATAGTGCTGTTAGCTTGCTCAACGCCACAGCCATA
GCAGTAGCTGAGGGGACAGATAGGGTTATAGAAGTAGTACAAAGAGCTTGTAGAGCTATTCTCCACATACCT
AGAAGAATAAGACAGGGCTTGGAAAGG
>FJ469737
ATGAGAGTGAAGGGGATCAGGAAGAATTATCAGCACTTGTGGAGA------------TGGGGCACCATGCTC
CTTGGCCTATTGATGATCTGTAGTGCTACAGAC---TTGTGGGTCACAGTCTATTATGGGGTACCTGTGTGG
AAAGAAACGACCACCACTCTATTTTGTGCATCAGATGCTAAAGCATATGATACAGAAATACATAATGTTTGG
GCCACACATGCCTGTGTACCCACAGACCCCAACCCACAAGAAGTAATGCTGAAAAATGTAACAGAAAATTTT
AACATGTGGAAAAATAACATGGTAGAACAGATGCATGAGGATATAATTAGTTTATGGGATCAAAGCCTAAAG
CCATGTGTCAAATTAACCCCACTTTGTGTTACTTTAGATTGCACTGAT------GTAGGG------------
------------------AATACTACTAAT---------------------ATCACTAGTACTAATATCACT
AGTATGAGTGAGGGAATGATGGAAAAAGGAGAAATAAAAAACTGCTCTTTCAATGTCACCACACCCATAAGA
GATAAGGTACAGAAAGAATATGCACTTTTTTATAAACTTGATGTAGTACCAATAAATAGGGATAATAAT---
------------------ACAGATAGGGATAATAAT------------------ACTAGATTTAGGTTGATA
AGTTGTAACTCCTCTGTCATTACACAGGCCTGTCCAAAGGTATCCTTTGAGCCAATTCCCATACATTATTGT
GCCCCGGCTGGTTTTGCAATTCTAAAGTGTAAAGATAAGAAGTTCAATGGAACAGGACCATGTAAGAATGTC
AGCACAGTACAATGTACACATGGAATTAAGCCAGTAGTATCAACTCAACTGCTGTTAAATGGCAGTCTAGCA
GAAGAAGGGGTAGTAATTAGGTCTAGCAATTTCAGTGACAATACTAAAACCATAATAGTACAGCTAACAGAG
GCTGTAGAAATTAATTGTACAAGACCCAACAACACTACAAGAAAAGGTATACGTATAGGACCAGGGAGAGCA
GTTTATGCAACAGAAAAAATAATAGGAGACATAAGAAAAGCACATTGTAACATTAGTAGAGAAAAGTGGAAT
AACACTTTAGGACAGATAGTTGTAAAATTAAGAGAACAATTTAAG---AATAGA------ACAATAGTCTTT
AATCAATCCTCAGGAGGGGACCCAGAAATTGTAACACACAGTTTTAATTGTGGAGGGGAATTTTTCTACTGT
AATACAACAAGGCTGTTTAAT------------------AGTACTTGGATAGGTACTAATAGT---------
------------ACTTGGAATGAT---------ACT------------------------------GAT---
---ATCATCACACTCCCATGCAGAATAAAACAAATTGTAAACATGTGGCAGGAAGTAGGAAAAGCAATGTAT
GCCCCTCCCATCAGTGGACAAATTAGATGTTCATCAAATATTACAGGGCTACTATTAACAAGAGATGGGGGT
------------AGCCAGAACCAA---ACGGAGAAC------------------AACACGGAGACCTTCAGA
CCTGGAGGAGGAGATATGAGGGACAATTGGAGAAGTGAATTATATAAATACAAAGTAGTAAGAATTGAACCA
TTAGGAGTAGCACCCACCACGGCAAAAAGGAGAGTGGTGCAAAGAGAAAAAAGAGCAGTGGGA---ATAGGA
GCTTTGTTCCTTGGGATCTTGGGAGCAGCAGGAAGCACTATGGGCGCAGCATCACTGACGCTGACGGTACAG
ACCAGACTATTATTGTCTGGTATAGTGCAACAGCAGAACAATTTGCTGAGGGCTATTGAGGCGCAACAGCAT
ATGTTGCAACTCACAGTCTGGGGCATCAAGCAGCTCCAGGCAAGAGTCCTGGCTGTGGAAAGATACCTAAAG
GATCAACAGCTCCTGGGGATTTGGGGTTGCTCTGGAAAACTCATTTGCACCACTACTGTGCCTTGGAATACT
AGTTGGAGT---AATAAATCTCTGGATAAGATTTGGGATAACATGACCTGGATGGAGTGGGACAGAGAAATT
AACAATTACACACAATTAATATACACCTTAATTGAAGAATCACAAACCCAACAAGAAAAGAATGAACTAGAA
TTATTGAAATTGGATGACTGGGCAAGTTTGTGGAATTGGTTTGACATATCAAAATGGCTGTGGTATATAAGA
ATATTCATAATGATAGTAGGAGGCTTGGTAGGTTTAAGAATAGTCTTTGCTGTACTTTCTATAGTGAATAGA
GTTAGGCAGGGATACTCACCATTATCGTTTCAGACCCGCCTCCCAACCCAGAGGGGACCAGACAGGCCCGAA
GGAATCGAAGAAGAAGGTGGAGAGAGAGACAGAGACAGATCCGGACGATTAGTGACCGGATTCTTAGCACTT
TTCTGGGACGATCTGCGGAGCCTGTGCCTCTTCAGCTACCACCACTTGAGAGACTTACTCTTGATTGTAACG
AGGATTGTGGAACTTCTGGGA---------------------CGCAGGGGGTGGGAAGCCCTCAGATATTGG
TGGAATCTCCTACAGTATTGGAGTCAGGAACTAAAGAGTAGTGCTGTTAACTTACTTAATACCATAGCTATA
GCAGTAGCTGAGGGGACAGATAGGATTATAGAAGTAGTACAAAGAATTGGTAGAGCTATTCTCAACATACCT
AGAAGAATTAGACAGGGCGCGGAAAGG
>EU577418
ATGAGAGTGAAGGGGATCATGAAGAATTATCAGCACTTGTGGAAA------------TGGGGCACCATGCTC
CTTGGGATATTGATGATCTGTAGTGCTACAGAAAAATTGTGGGTCACAGTCTATTATGGGGTACCTGTGTGG
AAAGAAGCAACCACCACTCTATTTTGTGCATCAGATGCTAAAGCATATGATACAGAGGTACATAATGTTTGG
GCCACACATGCCTGTGTACCCACAGACCCCAACCCACAAGAAGTGTTATTGGGAAATGTGACAGAGAATTTT
AACATGTGGAAAAATAACATGGTAGAACAGATGCATGAAGATATAATTAGTTTATGGGATCAAAGCCTAAAG
CCATGTGTAAAATTAACCCCACTCTGTGTTACCTTACATTGCACTAAT------GCT---------------
------------------AATACCACTGGT---------------------ACTAATAGCACTAGTGGTAGC
---------------GGGATGGAG---AGTGAAATAAAAAACTGCTCTTTCAATGTCACCACACCCATAAGA
GATAAGGTGCAGAAAGAATTTGCATTATTTTATAAACTTGATGTAGTACCAATAGATAATGGTAATAAT---
------------------AGTAATGGTAATACTAGT------------------GCTAGATATAGGTTAATA
AGTTGTAACACCTCAATTATTACACAGGCCTGTCCAAAGGTAACCTTTGAGCCAATTCCCATACATTATTGT
GCCCCGGCTGGTTTTGCGATTCTAAAGTGTAATGATAAGAAGTTCAATGGAACAGGACCATGTAAAAATGTC
AGCACAGTACAATGTACGCATGGTATTAAGCCAGTAGTATCAACTCAACTGCTGTTAAATGGCAGTCTAGCA
GAAAAAGAGGTAGTAATTAGATCTAGAAATTTCTCAAACAATGCTAATATCATAATAGTACAGCTGAATGAA
CCTGTAAAAATGAATTGTACAAGACCCAACAACAATACAAGAAAAAGTATACATATAGGACCAGGGAGAGCA
TTTTATGCAACAGGAGAAATAATGGGAGATATAAGGCAAGCACATTGTAACATTAGTAGAGCAGAATGGAAT
AAAACTTTAGAAAAGGTAGTTGAAAAATTAAGAGAACAATTTAAG---AATAAA------ACAATAGCCTTT
AATCCATCCTCAGGAGGGGACCCAGAAATTGTAATGCACAGTCTTAATTGTGGAGGGGAATTTTTCTACTGT
AATTCAACACCACTGTTTAGT------------------AGTACTTGGTATACT------------------
------GGGAATAGTACCAATAGT---------ACT---AAAGGGTTAAATAACGCTACA------GAA---
---ATTATCACACTCCTATGTAGAATAAAACAAATTATAAACATGTGGCAGGAAGTAGGAAAAGCAATGTAT
GCCCCTCCCATCAGAGGACAAATTAGATGCTCATCAAATATTACAGGGCTGCTATTAACAAGAGATGGTGGT
------------------AATAGC---AGCAGCAAT---------------------GAAGAGATTTTCAGA
CCTGCAGGAGGAGATATGAGGGACAATTGGAGAAGTGAATTATATAAATATAAAGTAGTAAAAATTGAACCA
TTAGGAGTAGCACCCACCAAGGCAAAGAGAAGAGTGGTGCAGAGAGAAAAAAGAGCAGTGGGA---ATAGGA
GCTGTGTTCCTTGGGTTCTTGGGAGCAGCAGGAAGCACTATGGGCGCAGCGTCAGTGACGCTGACGGTACAG
GCCAGACAATTATTGTCTGGAATAGTGCAGCAGCAGAACAATCTGCTGAGGGCTATTCAGGCGCAACAGCAT
CTGTTGCAACTCACAGTCTGGGGCATCAAGCAGCTCCAGGCAAGAGTCCTGGCTGTGGAAAGATACCTAAAG
GATCAACAGCTCCTAGGGATTTGGGGTTGCTCTGGGAAACTCATTTGCACCACTTCTGTGCCTTGGAATGCT
AGTTGGAGT---AATAAATCTCTGGATGCAATTTGGAATAACATGACCTGGATGGAGTGGGAAAGAGAAATT
GACAATTACACAGGTTTAATATACACCTTAATTGAAGAATCGCAAAACCAACAAGAAAAGAATGAACAAGAG
TTATTGGAATTGGATAAATGGGCAAGTTTGTGGAATTGGTTTGATATAACAAAATGGCTGTGGTATATAAAA
ATATTCATAATGATAGTAGGAGGCTTGATAGGTTTAAGAATAGTTTTTACTGTACTTTCTATAGTGAATAGA
GTTAGGCAGGGATACTCACCCTTATCGTTTCAGACCCACCTCCCAGTCGCGAGGGGACCCGACAGGCCCGGA
GGAATCGAAGAAGAAGGTGGAGAGAGAGACAGAGACAGATCCGGGTCTTCAGTGAACGGATTCTTAGCACTT
ATTTGGGTCGACCTGAGGAGCCTGTTCCTCTTCAGCTACCACCGCTTGAGAGACTTACTATTGATTGTAACG
AGGATTGTGGAACTTCTGGGA---------------------CGCAGGGGGTGGGAAATCCTCAAATACTGG
TGGAATCTTCTACAGTATTGGAGTCAGGAACTAAAGAATAGTGCTGTTAGCTTGCTTAATGTCACAGCCATA
GCAGTAGCTGAGGGGACAGATAGAATTATAGAACTAATACAAGGAGCTTTTAGAGCTATTCTCAACATACCT
ACAAGAATAAGACAGGGCTTGGAAAGG
>EU577422
ATGAGAGTGAAGGGGATCATGAAGAATTATCAGCACTTGTGGAAA------------TGGGGCACCATGCTC
CTTGGGATATTGATGATCTGTAGTGCTACAGAAAAATTGTGGGTCACAGTCTATTATGGGGTACCTGTGTGG
AAAGAAGCAACCACCACTCTATTTTGTGCATCAGATGCTAAAGCATATGATACAGAGGTACATAATGTTTGG
GCCACACATGCCTGTGTACCCACAGACCCCAACCCACAAGAAGTGTTATTGGGAAATGTGACAGAGAATTTT
AACATGTGGAAAAATAACATGGTAGAACAGATGCATGAAGATATAATTAGTTTATGGGATCAAAGCCTAAAG
CCATGTGTAAAATTAACCCCACTCTGTGTTACCTTACATTGCACTAAT------GCT---------------
------------------AATACCACTGGT---------------------ACTAATAGCACTAGTGGTAGC
---------------GGGATGGAG---AGTGAAATAAAAAACTGCTCTTTCAATGTCACCACACCCATAAGA
GATAAGGTGCAGAAAGAATTTGCATTATTTTATAAACTTGATGTAGTACCAATAGATAATGGTAATAAT---
------------------AGTAATGGTAATACTAGT------------------GCTAGATATAGGTTAATA
AGTTGTAACACCTCAATTATTACACAGGCCTGTCCAAAGGTAACCTTTGAGCCAATTCCCATACATTATTGT
GCCCCGGCTGGTTTTGCGATTCTAAAGTGTAATGATAAGAAGTTCAATGGAACAGGACCATGTAAAAATGTC
AGCACAGTACAATGTACGCATGGTATTAAGCCAGTAGTATCAACTCAACTGCTGTTAAATGGCAGTCTAGCA
GAAAAAGAGGTAGTAATTAGATCTAGAAATTTCTCAAACAATGCTAATATCATAATAGTACAGCTGAATGAA
CCTGTAAAAATGAATTGTACAAGACCCAACAACAATACAAGAAAAAGTATACATATAGGACCAGGGAGAGCA
TTTTATGCAACAGGAGAAATAATGGGAGATATAAGGCAAGCACATTGTAACATTAGTAGAGCAGAATGGAAT
AAAACTTTAGAAAAGATAGTTGAAAAATTAAGAGAACAATTTAAG---AATAAA------ACAATAGCCTTT
AATCCATCCTCAGGAGGGGACCCAGAAATTGTAATGCACAGTCTTAATTGTGGAGGGGAATTTTTCTACTGT
AATTCAACACCACTGTTTAGT------------------AGTACTTGGTATACT------------------
------GGGAATAGTACCAATAGT---------ACT---AAAGGGTTAAATAACGCTACA------GAA---
---ATTATCACACTCCTATGTAGAATAAAACAAATTATAAACATGTGGCAGGAAGTAGGAAAAGCAATGTAT
GCCCCTCCCATCAGAGGACAAATTAGATGCTCATCAAATATTACAGGGCTGCTATTAACAAGAGATGGTGGT
------------------AATAGC---AGCAGCAAT---------------------GAAGAGATTTTTAGA
CCTGCAGGAGGAGATATGAGGGACAATTGGAGAAGTGAATTATATAAATATAAAGTAGTAAAAATTGAACCA
TTAGGAGTAGCACCCACCAAGGCAAAGAGAAGAGTGGTGCAGAGAGAAAAAAGAGCAGTGGGA---ATAGGA
GCTGTGTTCCTTGGGTTCTTGGGAGCAGCAGGAAGCACTATGGGCGCAGCGTCAGTGACGCTGACGGTACAG
GCCAGACAATTATTGTCTGGAATAGTGCAGCAGCAGAACAATCTGCTGAGGGCTATTCAGGCGCAACAGCAT
CTGTTGCAACTCACAGTCTGGGGCATCAAGCAGCTCCAGGCAAGAGTCCTGGCTGTGGAAAGATACCTAAAG
GATCAACAGCTCCTAGGGATTTGGGGTTGCTCTGGGAAACTCATTTGCACCACTTCTGTGCCTTGGAATGCT
AGTTGGAGT---AATAAATCTCTGGATGCAATTTGGAATAACATGACCTGGATGGAGTGGGAAAGAGAAATT
GACAATTACACAGGTTTAATATACACCTTAATTGAAGAATCGCAAAACCAACAAGAAAAGAATGAACAAGAG
TTATTGGAATTGGATAAATGGGCAAGTTTGTGGAATTGGTTTGATATAACAAAATGGCTGTGGTATATAAAA
ATATTCATAATGATAGTAGGAGGCTTGATAGGTTTAAGAATAGTTTTTACTGTACTTTCTATAGTGAATAGA
GTTAGGCAGGGATACTCACCCTTATCGTTTCAGACCCACCTCCCAGTCTCGAGGGGACCCGACAGGCCCGGA
GGAATCGAAGAAGAAGGTGGAGAGAGAGACAGAGACAGATCCGGGTCTTCAGTGAACGGATTCTTAGCACTT
ATTTGGGTCGACCTGAGGAGCCTGTTCCTCTTCAGCTACCACCGCTTGAGAGACTTACTATTGATTGTAACG
AGGATTGTGGAACTTCTGGGA---------------------CGCAGGGGGTGGGGAATCCTCAAATACTGG
TGGAATCTTCTACAGTATTGGAGTCAGGAACTAAAGAATAGTGCTGTTAGCTTGCTTAATGTCACAGCCATA
GCAGTAGCTGAGGGGACAGATAGAGTTATAGAACTAATACAAGGAGCTTTTAGAGCTATTCTCAACATACCT
ACAAGAATAAGACAGGGCTTGGAAAGG
>EU577415
ATGAGAGTGAAGGGGATCATGAAGAATTATCAGCACTTGTGGAAA------------TGGGGCACCATGCTC
CTTGGGATATTGATGATCTGTAGTGCTACAGAAAAATTGTGGGTCACAGTCTATTATGGGGTACCTGTGTGG
AAAGAAGCAACCACCACTCTATTTTGTGCATCAGATGCTAAAGCATATGATACAGAGGTACATAATGTTTGG
GCCACACATGCCTGTGTACCCACAGACCCCAACCCACAAGAAGTGTTATTGGGAAATGTGACAGAGAATTTT
AACATGTGGAAAAATAACATGGTAGAACAGATGCATGAAGATATAATTAGTTTATGGGATCAAAGCCTAAAG
CCATGTGTAAAATTAACCCCACTCTGTGTTACCTTACATTGCACTAAT------GCT---------------
------------------AATACCACTGGT---------------------ACTAATAGCACTAGTGGTAGC
---------------GGGATGGAG---AGTGAAATAAAAAACTGCTCTTTCAATGTCACCACACCCATAAGA
GATAAGGTGCAGAAAGAATTTGCATTATTTTATAAACTTGATGTAGTACCAATAGATAATGGTAATAAT---
------------------AGTAATGGTAATACTAGT------------------GCTAGATATAGGTTAATA
AGTTGTAACACCTCAATTATTACACAGGCCTGTCCAAAGGTAACCTTTGAGCCAATTCCCATACATTATTGT
GCCCCGGCTGGTTTTGCGATTCTAAAGTGTAATGATAAGAAGTTCAATGGAACAGGACCATGTAAAAATGTC
AGCACAGTACAATGTACGCATGGTATTAAGCCAGTAGTATCAACTCAACTGCTGTTAAATGGCAGTCTAGCA
GAAAAAGAGGTAGTAATTAGATCTAGAAATTTCTCAAACAATGCTAATATCATAATAGTACAGCTGAATGAA
CCTGTAAAAATGAATTGTACAAGACCCAACAACAATACAAGAAAAAGTATACATATAGGACCAGGGAGAGCA
TTTTATGCAACAGGAGAAATAATGGGAGATATAAGGCAAGCACATTGTAACATTAGTAGAGCAGAATGGAAT
AAAACTTTAGAAAAGGTAGTTGAAAAATTAAGAGAACAATTTAAG---AATAAA------ACAATAGCCTTT
AATCCATCCTCAGGAGGGGACCCAGAAATTGTAATGCACAGTCTTAATTGTGGAGGGGAATTTTTCTACTGT
AATTCAACACCACTGTTTAGT------------------AGTACTTGGTATACT------------------
------GGGAATAGTACCAATAGT---------ACT---AAAGGGTTAAATAACGCTACA------GAA---
---ATTATCACACTCCTATGTAGAATAAAACAAATTATAAACATGTGGCAGGAAGTAGGAAAAGCAATGTAT
GCCCCTCCCATCAGAGGACAAATTAGATGCTCATCAAATATTACAGGGCTGCTATTAACAAGAGATGGTGGT
------------------AATAGC---AGCAGCAAT---------------------AAAGAGATTTTCAGA
CCTGCAGGAGGAGATATGAGGGACAATTGGAGAAGTGAATTATATAAATATAAAGTAGTAAAAATTGAACCA
TTAGGAGTAGCACCCACCAAGGCAAAGAGAAGAGTGGTGCAGAGAGAAAAAAGAGCAGTGGGA---ATAGGA
GCTGTGTTCCTTGGGTTCTTGGGAGCAGCAGGAAGCACTATGGGCGCAGCGTCAGTGACGCTGACGGTACAG
GCCAGACAATTATTGTCTGGAATAGTGCAGCAGCAGAACAATCTGCTGAGGGCTATTCAGGCGCAACAGCAT
CTGTTGCAACTCACAGTCTGGGGCATCAAGCAGCTCCAGGCAAGAGTCCTGGCTGTGGAAAGATACCTAAAG
GATCAACAGCTCCTAGGGATTTGGGGTTGCTCTGGGAAACTCATTTGCACCACTTCTGTGCCTTGGAATGCT
AGTTGGAGT---AATAAATCTCTGGATGCAATTTGGAATAACATGACCTGGATGGAGTGGGAAAGAGAAATT
GACAATTACACAGGTTTAATATACACCTTAATTGAAGAATCGCAAAACCAACAAGAAAAGAATGAACAAGAG
TTATTGGAATTGGATAAATGGGCAAGTTTGTGGAATTGGTTTGATATAACAAAATGGCTGTGGTATATAAAA
ATATTCATAATGATAGTAGGAGGCTTGATAGGTTTAAGAATAGTTTTTACTGTACTTTCTATAGTGAATAGA
GTTAGGCAGGGATACTCACCCTTATCGTTTCAGACCCACCTCCCAGTCTCGAGGGGACCCGACAGGCCCGGA
GGAATCGAAGAAGAAGGTGGAGAGAGAGACAGAGACAGATCCGGGTCTTCAGTGAACGGATTCTTAGCACTT
ATTTGGGTCGACCTGAGGAGCCTGTTCCTCTTCAGCTACCACCGCTTGAGAGACTTACTATTGATTGTAACG
AGGATTGTGGAACTTCTGGGA---------------------CGCAGGGGGTGGGAAATCCTCAAATACTGG
TGGAATCTTCTACAGTATTGGAGTCAGGAACTAAAGAATAGTGCTGTTAGCTTGCTTAATGTCACAGCCATA
GCAGTAGCTGAGGGGACAGATAGAGTTATAGAACTAATACAAGGAGCTTTTAGAGCTATTCTCAACATACCT
ACAAGAATAAGACAGGGCTTGGAAAGG
>EU577424
ATGAGAGTGAAGGGGATCATGAAGAATTATCAGCACTTGTGGAAA------------TGGGGCACCATGCTC
CTTGGGATATTGATGATCTGTAGTGCTACAGAAAAATTGTGGGTCACAGTCTATTATGGGGTACCTGTGTGG
AAAGAAGCAACCACCACTCTATTTTGTGCATCAGATGCTAAAGCATATGATACAGAGGTATATAATGTTTGG
GCCACACATGCCTGTGTACCCACAGACCCCAACCCACAAGAAGTGTTATTGGGAAATGTGACAGAGAATTTT
AACATGTGGAAAAATAACATGGTAGAACAGATGCATGAAGATATAATTAGTTTATGGGATCAAAGCCTAAAG
CCATGTGTAAAATTAACCCCACTCTGTGTTACCTTACATTGCACTAAT------GCT---------------
------------------AATACCACTGGT---------------------ACTAATAGCACTAGTGGTAGC
---------------GGGATGGAG---AGTGAAATAAAAAACTGCTCTTTCAATGTCACCACACCCATAAGA
GATAAGGTGCAGAAAGAATTTGCATTATTTTATAAACTTGATGTAGTACCAATAGATAATGGTAATAAT---
------------------AGTAATGGTAATACTAGT------------------GCTAGATATAGGTTAATA
AGTTGTAACACCTCAATTATTACACAGGCCTGTCCAAAGGTAACCTTTGAGCCAATTCCCATACATTATTGT
GCCCCGGCTGGTTTTGCGATTCTAAAGTGTAATGATAAGAAGTTCAATGGAACAGGACCATGTAAAAATGTC
AGCACAGTACAATGTACGCATGGTATTAAGCCAGTAGTATCAACTCAACTGCTGTTAAATGGCAGTCTAGCA
GAAAAAGAGGTAGTAATTAGATCTAGAAATTTCTCAAACAATGCTAATATCATAATAGTACAGCTGAATGAA
CCTGTAAAAATGAATTGTACAAGACCCAACAACAATACAAGAAAAAGTATACATATAGGACCAGGGAGAGCA
TTTTATGCAACAGGAGAAATAATGGGAGATATAAGGCAAGCACATTGTAACATTAGTAGAGCAGAATGGAAT
AAAACTTTAGAAAAGGTAGTTGAAAAATTAAGAGAACAATTTAAG---AATAAA------ACAATAGCCTTT
AATCCATCCTCAGGAGGGGACCCAGAAATTGTAATGCACAGTCTTAATTGTGGAGGGGAATTTTTCTACTGT
AATTCAACACCACTGTTTAGT------------------AGTACTTGGTATACT------------------
------GGGAATAGTACCAATAGT---------ACT---AAAGGGTTAAATAACGCTACA------GAA---
---ATTATCACACTCCTATGTAGAATAAAACAAATTATAAACATGTGGCAGGAAGTAGGAAAAGCAATGTAT
GCCCCTCCCATCAGAGGACAAATTAGATGCTCATCAAATATTACAGGGCTGCTATTAACAAGAGATGGTGGT
------------------AATAGC---AGCAGCAAT---------------------GAAGAGATTTTCAGA
CCTGCAGGAGGAGATATGAGGGACAATTGGAGAAGTGAATTATATAAATATAAAGTAGTAAAAATTGAACCA
TTAGGAGTAGCACCCACCAAGGCAAAGAGAAGAGTGGTGCAGAGAGAAAAAAGAGCAGTGGGA---ATAGGA
GCTGTGTTCCTTGGGTTCTTGGGAGCAGCAGGAAGCACTATGGGCGCAGCGTCAGTGACGCTGACGGTACAG
GCCAGACAATTATTGTCTGGAATAGTGCAGCAGCAGAACAATCTGCTGAGGGCTATTCAGGCGCAACAGCAT
CTGTTGCAACTCACAGTCTGGGGCATCAAGCAGCTCCAGGCAAGAGTCCTGGCTGTGGAAAGATACCTAAAG
GATCAACAGCTCCTAGGGATTTGGGGTTGCTCTGGGAAACTCATTTGCACCACTTCTGTGCCTTGGAATGCT
AGTTGGAGT---AATAAATCTCTGGATGCAATTTGGAATAACATGACCTGGATGGAGTGGGAAAGAGAAATT
GACAATTACACAGGTTTAATATACACCTTAATTGAAGAATCGCAAAACCAACAAGAAAAGAATGAACAAGAG
TTATTGGAATTGGATAAATGGGCAAGTTTGTGGAATTGGTTTGATATAACAAAATGGCTGTGGTATATAAAA
ATATTCATAATGATAGTAGGAGGCTTGATAGGTTTAAGAATAGTTTTTACTGTACTTTCTATAGTGAATAGA
GTTAGGCAGGGATACTCACCCTTATCGTTTCAGACCCACCTCCCAGTCTCGAGGGGACCCGACAGGCCCGGA
GGAATCGAAGAAGAAGGTGGAGAGAGAGACAGAGACAGATCCGGGTCTTCAGTGAACGGATTCTTAGCACTT
ATTTGGGTCGACCTGAGGAGCCTGTTCCTCTTCAGCTACCACCGCTTGAGAGACTTACTATTGATTGTAACG
AGGATTGTGGAACTTCTGGGA---------------------CGCAGGGGGTGGGAAATCCTCAAATACTGG
TGGAATCTTCTACAGTATTGGAGTCAGGAACTAAAGAATAGTGCTGTTAGCTTGCTTAATGTCACAGCCATA
GCAGTAGCTGAGGGGACAGATAGAGTTATAGAACTAATACAAGGAGCTTTTAGAGCTATTCTCAACATACCT
ACAAGAATAAGACAGGGCTTGGAAAGG
>EU577421
ATGAGAGTGAAGGGGATCATGAAGAATTATCAGCACTTGTGGAAA------------TGGGGCACCATGCTC
CTTGGGATATTGATGATCTGTAGTGCTACAGAAAAATTGTGGGTCACAGTCTATTATGGGGTACCTGTGTGG
AAAGAAGCAACCACCACTCTATTTTGTGCATCAGATGCTAAAGCATATGATACAGAGGTACATAATGTTTGG
GCCACACATGCCTGTGTACCCACAGACCCCAACCCACAAGAAGTGTTATTGGGAAATGTGACAGAGAATTTT
AACATGTGGAAAAATAACATGGTAGAACAGATGCATGAAGATATAATTAGTTTATGGGATCAAAGCCTAAAG
CCATGTGTAAAATTAACCCCACTCTGTGTTACCTTACATTGCACTAAT------GCT---------------
------------------AATACCACTGGT---------------------ACTAATAGCACTAGTGGTAGC
---------------GGGATGGAG---AGTGAAATAAAAAACTGCTCTTTCAATGTCACCACACCCATAAGA
GATAAGGTGCAGAAAGAATTTGCATTATTTTATAAACTTGATGTAGTACCAATAGATAATGGTAATAAT---
------------------AGTAATGGTAATACTAGT------------------GCTAGATATAGGTTAATA
AGTTGTAACACCTCAATTATTACACAGGCCTGTCCAAAGGTAACCTTTGAGCCAATTCCCATACATTATTGT
GCCCCGGCTGGTTTTGCGATTCTAAAGTGTAATGATAAGAAGTTCAATGGAACAGGACCATGTAAAAATGTC
AGCACAGTACAATGTACGCATGGTATTAAGCCAGTAGTATCAACTCAACTGCTGTTAAATGGCAGTCTAGCA
GAAAAAGAGGTAGTAATTAGATCTAGAAATTTCTCAAACAATGCTAATATCATAATAGTACAGCTGAATGAA
CCTGTAAAAATGAATTGTACAAGACCCAACAACAATACAAGAAAAAGTATACATATAGGACCAGGGAGAGCA
TTTTATGCAACAGGAGGAATAATGGGAGATATAAGGCAAGCACATTGTAACATTAGTAGAGCAGAATGGAAT
AAAACTTTAGAAAAGGTAGTTGAAAAATTAAGAGAACAATTTAAG---AATAAA------ACAATAGCCTTT
AATCCATCCTCAGGAGGGGACCCAGAAATTGTAATGCACAGTCTTAATTGTGGAGGGGAATTTTTCTACTGT
AATTCAACACCACTGTTTAGT------------------AGTACTTGGTATACT------------------
------GGGAATAGTACCAATAGT---------ACT---AAAGGGTTAAATAACGCTACA------GAA---
---ATTATCACACTCCTATGTAGAATAAAACAAATTATAAACATGTGGCAGGAAGTAGGAAAAGCAATGTAT
GCCCCTCCCATCAGAGGACAAATTAGATGCTCATCAAATATTACAGGGCTGCTATTAACAAGAGATGGTGGT
------------------AATAGC---AGCAGCAAT---------------------GAAGAGATTTTCAGA
CCTGCAGGAGGAGATATGAGGGACAATTGGAGAAGTGAATTATATAAATATAAAGTAGTAAAAATTGAACCA
TTAGGAGTAGCACCCACCAAGGCAAAGAGAAGAGTGGTGCAGAGAGAAAAAAGAGCAGTGGGA---ATAGGA
GCTGTGTTCCTTGGGTTCTTGGGAGCAGCAGGAAGCACTATGGGCGCAGCGTCAGTGACGCTGACGGTACAG
GCCAGACAATTATTGTCTGGAATAGTGCAGCAGCAGAACAATCTGCTGAGGGCTATTCAGGCGCAACAGCAT
CTGTTGCAACTCACAGTCTGGGGCATCAAGCAGCTCCAGGCAAGAGTCCTGGCTGTGGAAAGATACCTAAAG
GATCAACAGCTCCTAGGGATTTGGGGTTGCTCTGGGAAACTCATTTGCACCACTTCTGTGCCTTGGAATGCT
AGTTGGAGT---AATAAATCTCTGGATGCAATTTGGAATAACATGACCTGGATGGAGTGGGAAAGAGAAATT
GACAATTACACAGGTTTAATATACACCTTAATTGAAGAATCGCAAAACCAACAAGAAAAGAATGAACAAGAG
TTATTGGAATTGGATAAATGGGCAAGTTTGTGGAATTGGTTTGATATAACAAAATGGCTGTGGTATATAAAA
ATATTCATAATGATAGTAGGAGGCTTGATAGGTTTAAGAATAGTTTTTACTGTACTTTCTATAGTGAATAGA
GTTAGGCAGGGATACTCACCCTTATCGTTTCAGACCCACCTCCCAGTCTCGAGGGGACCCGACAGGCCCGGA
GGAATCGAAGAAGAAGGTGGAGAGAGAGACAGAGACAGATCCGGGTCTTCAGTGAACGGATTCTTAGCACTT
ATTTGGGTCGACCTGAGGAGCCTGTTCCTCTTCAGCTACCACCGCTTGAGAGACTTACTATTGATTGTAACG
AGGATTGTGGAACTTCTGGGA---------------------CGCAGGGGGTGGGAAATCCTCAAATACTGG
TGGAATCTTCTACAGTATTGGAGTCAGGAACTAAAGAATAGTGCTGTTAGCTTGCTTAATGTCACAGCCATA
GCAGTAGCTGAGGGGACAGATAGAGTTATAGAACTAATACAAGGAGCTTTTAGAGCTATTCTCAACATACCT
ACAAGAATAAGACAGGGCTTGGAAAGG
>EU577409
ATGAGAGTGAAGGGGATCATGAAGAATTATCAGCACTTGTGGAAA------------TGGGGCACCATGCTC
CTTGGGATATTGATGATCTGTAGTGCTACAAAAAAATTGTGGGTCACAGTCTATTATGGGGTACCTGTGTGG
AAAGAAGCAACCACCACTCTATTTTGTGCATCAGATGCTAAAGCATATGATACAGAGGTACATAATGTTTGG
GCCACACATGCCTGTGTACCCACAGACCCCAACCCACAAGAAGTGTTATTGGGAAATGTGACAGAGAATTTT
AACATGTGGAAAAATAACATGGTAGAACAGATGCATGAAGATATAATTAGTTTATGGGATCAAAGCCTAAAG
CCATGTGTAAAATTAACCCCACTCTGTGTTACCTTACATTGCACTAAT------GCT---------------
------------------AATACCACTGGT---------------------ACTAATAGCACTAGTGGTAGC
---------------GGGATGGAG---AGTGAAATAAAAAACTGCTCTTTCAATGTCACCACACCCATAAGA
GATAAGGTGCAGAAAGAATTTGCATTATTTTATAAACTTGATGTAGTACCAATAGATAATGGTAATAAT---
------------------AGTAATGGTAATACTAGT------------------GCTAGATATAGGTTAATA
AGTTGTAACACCTCAATTATTACACAGGCCTGTCCAAAGGTAACCTTTGAGCCAATTCCCATACATTATTGT
GCCCCGGCTGGTTTTGCGATTCTAAAGTGTAATGATAAGAAGTTCAATGGAACAGGACCATGTAAAAATGTC
AGCACAGTACAATGTACGCATGGTATTAAGCCAGTAGTATCAACTCAACTGCTGTTAAATGGCAGTCTAGCA
GAAAAAGAGGTAGTAATTAGATCTAGAAATTTCTCAAACAATGCTAATATCATAATAGTACAGCTGAATGAA
CCTGTAAAAATGAATTGTACAAGACCCAACAACAATACAAGAAAAAGTATACATATAGGACCAGGGAGAGCA
TTTTATGCAACAGGAGAAATAATGGGAGATATAAGGCAAGCACATTGTAACATTAGTAGAGCAGAATGGAAT
AAAACTTTAGAAAAGGTAGTTGAAAAATTAAGAGAACAATTTAAG---AATAAA------ACAATAGCCTTT
AATCCATCCTCAGGAGGGGACCCAGAAATTGTAATGCACAGTCTTAATTGTGGAGGGGAATTTTTCTACTGT
AATTCAACACCACTGTTTAGT------------------AGTACTTGGTATACT------------------
------GGGAATAGTACCAATAGT---------ACT---AAAGGGTTAAATAACGCTACA------GAA---
---ATTATCACACTCCTATGTAGAATAAAACAAATTATAAACATGTGGCAGGAAGTAGGAAAAGCAATGTAT
GCCCCTCCCATCAGAGGACAAATTAGATGCTCATCAAATATTACAGGGCTGCTATTAACAAGAGATGGTGGT
------------------AATAGC---AGCAGCAAT---------------------GAAGAGATTTTCAGA
CCTGCAGGAGGAGATATGAGGGACAATTGGAGAAGTGAATTATATAAATATAAAGTAGTAAAAATTGAACCA
TTAGGAGTAGCACCCACCAAGGCAAAGAGAAGAGTGGTGCAGAGAGAAAAAAGAGCAGTGGGA---ATAGGA
GCTGTGTTCCTTGGGTTCTTGGGAGCAGCAGGAAGCACTATGGGCGCAGCGTCAGTGACGCTGACGGTACAG
GCCAGACAATTATTGTCTGGAATAGTGCAGCAGCAGAACAATCTGCTGAGGGCTATTCAGGCGCAACAGCAT
CTGTTGCAACTCACAGTCTGGGGCATCAAGCAGCTCCAGGCAAGAGTCCTGGCTGTGGAAAGATACCTAAAG
GATCAACAGCTCCTAGGGATTTGGGGTTGCTCTGGGAAACTCATTTGCACCACTTCTGTGCCTTGGAATGCT
AGTTGGAGT---AATAAATCTCTGGATGCAATTTGGAATAACATGACCTGGATGGAGTGGGAAAGAGAAATT
GACAATTACACAGGTTTAATATACACCTTAATTGAAGAATCGCAAAACCAACAAGAAAAGAATGAACAAGAG
TTATTGGAATTGGATAAATGGGCAAGTTTGTGGAATTGGTTTGATATAACAAAATGGCTGTGGTATATAAAA
ATATTCATAATGATAGTAGGAGGCTTGATAGGTTTAAGAATAGTTTTTACTGTACTTTCTATAGTGAATAGA
GTTAGGCAGGGATACTCACCCTTATCGTTTCAGACCCACCTCCCAGTCTCGAGGGGACCCGACAGGCCCGGA
GGAATCGAAGAAGAAGGTGGAGAGAGAGACAGAGACAGATCCGGGTCTTCAGTGAACGGATTCTTAGCACTT
ATTTGGGTCGACCTGAGGAGCCTGTTCCTCTTCAGCTACCACCGCTTGAGAGACTTACTATTGATTGTAACG
AGGATTGTGGAACTTCTGGGA---------------------CGCAGGGGGTGGGAAATCCTCAAATACTGG
TGGAATCTTCTACAGTATTGGAGTCAGGAACTAAAGAATAGTGCTGTTAGCTTGCTTAATGTCACAGCCATA
GCAGTAGCTGAGGGGACAGATAGAGTTATAGAACTAATACAAGGAGCTTTTAGAGCTATTCTCAACATACCT
ACAAGAATAAGACAGGGCTTGGAAAGG
>EU577406
ATGAGAGTGAAGGGGATCATGAAGAATTATCAGCACTTGTGGAAA------------TGGGGCACCATGCTC
CTTGGGATATTGATGATCTGTAGTGCTACAGAAAAATTGTGGGTCACAGTCTATTATGGGGTACCTGTGTGG
AAAGAAGCAACCACCACTCTATTTTGTGCATCAGATGCTAAAGCATATGATACAGAGGTACATAATGTTTGG
GCCACACATGCCTGTGTACCCACAGACCCCAACCCACAAGAAGTGTTATTGGGAAATGTGACAGAGAATTTT
AACATGTGGAAAAATAACATGGTAGAACAGATGCATGAAGATATAATTAGTTTATGGGATCAAAGCCTAAAG
CCATGTGTAAAATTAACCCCACTCTGTGTTACCTTACATTGCACTAAT------GCT---------------
------------------AATACCACTGGT---------------------ACTAATAGCACTAGTGGTAGC
---------------GGGATGGAG---AGTGAAATAAAAAACTGCTCTTTCAATGTCACCACACCCATAAGA
GATAAGGTGCAGAAAGAATTTGCATTATTTTATAAACTTGATGTAGTACCAATAGATAATGGTAATAAT---
------------------AGTAATGGTAATACTAGT------------------GCTAGATATAGGTTAATA
AGTTGTAACACCTCAATTATTACACAGGCCTGTCCAAAGGTAACCTTTGAGCCAATTCCCATACATTATTGT
GCCCCGGCTGGTTTTGCGATTCTAAAGTGTAATGATAAGAAGTTCAATGGAACAGGACCATGTAAAAATGTC
AGCACAGTACAATGTACGCATGGTATTAAGCCAGTAGTATCAACTCAACTGCTGTTAAATGGCAGTCTAGCA
GAAAAAGAGGTAGTAATTAGATCTAGAAATTTCTCAAACAATGCTAATATCATAATAGTACAGCCGAATGAA
CCTGTAAAAATGAATTGTACAAGACCCAACAACAATACAAGAAAAAGTATACATATAGGACCAGGGAGAGCA
TTTTATGCAACAGGAGAAATAATGGGAGATATAAGGCAAGCACATTGTAACATTAGTAGAGCAGAATGGAAT
AAAACTTTAGAAAAGGTAGTTGAAAAATTAAGAGAACAATTTAAG---AATAAA------ACAATAGCCTTT
AATCCATCCTCAGGAGGGGACCCAGAAATTGTAATGCACAGTCTTAATTGTGGAGGGGAATTTTTCTACTGT
AATTCAACACCACTGTTTAGT------------------AGTACTTGGTATACT------------------
------GGGAATAGTACCAATAGT---------ACT---AAAGGGTTAAATAACGCTACA------GAA---
---ATTATCACACTCCTATGTAGAATAAAACAAATTATAAACATGTGGCAGGAAGTAGGAAAAGCAATGTAT
GCCCCTCCCATCAGAGGACAAATTAGATGCTCATCAAATATTACAGGGCTGCTATTAACAAGAGATGGTGGT
------------------AATAGC---AGCAGCAAT---------------------GAAGAGATTTTCAGA
CCTGCAGGAGGAGATATGAGGGACAATTGGAGAAGTGAATTATATAAATATAAAGTAGTAAAAATTGAACCA
TTAGGAGTAGCACCCACCAAGGCAAAGAGAAGAGTGGTGCAGAGAGAAAAAAGAGCAGTGGGA---ATAGGA
GCTGTGTTCCTTGGGTTCTTGGGAGCAGCAGGAAGCACTATGGGCGCAGCGTCAGTGACGCTGACGGTACAG
GCCAGACAATTATTGTCTGGAATAGTGCAGCAGCAGAACAATCTGCTGAGGGCTATTCAGGCGCAACAGCAT
CTGTTGCAACTCACAGTCTGGGGCATCAAGCAGCTCCAGGCAAGAGTCCTGGCTGTGGAAAGATACCTAAAG
GATCAACAGCTCCTAGGGATTTGGGGTTGCTCTGGGAAACTCATTTGCACCACTTCTGTGCCTTGGAATGCT
AGTTGGAGT---AATAAATCTCTGGATGCAATTTGGAATAACATGACCTGGATGGAGTGGGAAAGAGAAATT
GACAATTACACAGGTTTAATATACACCTTAATTGAAGAATCGCAAAACCAACAAGAAAAGAATGAACAAGAG
TTATTGGAATTGGATAAATGGGCAAGTTTGTGGAATTGGTTTGATATAACAAAATGGCTGTGGTATATAAAA
ATATTCATAATGATAGTAGGAGGCTTGATAGGTTTAAGAATAGTTTTTACTGTACTTTCTATAGTGAATAGA
GTTAGGCAGGGATACTCACCCTTATCGTTTCAGACCCACCTCCCAGTCTCGAGGGGACCCGACAGGCCCGGA
GGAATCGAAGAAGAAGGTGGAGAGAGAGACAGAGACAGATCCGGGTCTTCAGTGAACGGATTCTTAGCACTT
ATTTGGGTCGACCTGAGGAGCCTGTTCCTCTTCAGCTACCACCGCTTGAGAGACTTACTATTGATTGTAACG
AGGATTGTGGAACTTCTGGGA---------------------CGCAGGGGGTGGGAAATCCTCAAATACTGG
TGGAATCTTCTACAGTATTGGAGTCAGGAACTAAAGAATAGTGCTGTTAGCTTGCTTAATGTCACAGCCATA
GCAGTAGCTGAGGGGACAGATAGAGTTATAGAACTAATACAAGGAGCTTTTAGAGCTATTCTCAACATACCT
ACAAGAATAAGACAGGGCTTGGAAAGG
>EU577419
ATGAGAGTGAAGGGGATCATGAAGAATTATCAGCACTTGTGGAAA------------TGGGGCACCATGCTC
CTTGGGATATTGATGATCTGTAGTGCTACAGAAAAATTGTGGGTCACAGTCTATTATGGGGTACCTGTGTGG
AAAGAAGCAACCACCACTCTATTTTGTGCATCAGATGCTAAAGCATATGATACAGAGGTACATAATGTTTGG
GCCACACATGCCTGTGTACCCACAGACCCCAACCCACAAGAAGTGTTATTGGGAAATGTGACAGAGAATTTT
AACATGTGGAAAAATAACATGGTAGAACAGATGCATGAAGATATAATTAGTTTATGGGATCAAAGCCTAAAG
CCATGTGTAAAATTAACCCCACTCTGTGTTACCTTACATTGCACTAAT------GCT---------------
------------------AATACCACTGGT---------------------ACTAATAGCACTAGTGGTAGC
---------------GGGATGGAG---AGTGAAATAAAAAACTGCTCTTTCAATGTCACCACACCCATAAGA
GATAAGGTGCAGAAAGAATTTGCATTATTTTATAAACTTGATGTAGTACCAATAGATAATGGTAATAAT---
------------------AGTAATGGTAATACTAGT------------------GCTAGATATAGGTTAATA
AGTTGTAACACCTCAATTATTACACAGGCCTGTCCAAAGGTAACCTTTGAGCCAATTCCCATACATTATTGT
GCCCCGGCTGGTTTTGCGATTCTAAAGTGTAATGATAAGAAGTTCAATGGAACAGGACCATGTAAAAATGTC
AGCACAGTACAATGTACGCATGGTATTAAGCCAGTAGTATCAACTCAACTGCTGTTAAATGGCAGTCTAGCA
GAAAAAGAGGTAGTAATTAGATCTAGAAATTTCTCAAACAATGCTAATATCATAATAGTACAGCTGAATGAA
CCTGTAAAAATGAATTGTACAAGACCCAACAACAATACAAGAAAAAGTATACATATAGGACCAGGGAGAGCA
TTTTATGCAACAGGAGAAATAATGGGAGATATAAGGCAAGCACATTGTAACATTAGTAGAGCAGAATGGAAT
AAAACTTTAGAAAAGGTAGTTGAAAAATTAAGAGAACAATTTAAG---AATAAA------ACAATAGCCTTT
AATCCATCCTCAGGAGGGGACCCAGAAATTGTAATGCACAGTCTTAATTGTGGAGGGGAATTTTTCTACTGT
AATTCAACACCACTGTTTAGT------------------AGTACTTGGTATACT------------------
------GGGAATAGTACCAATAGT---------ACT---AAAGGGTTAAATAACGCTACA------GAA---
---ATTATCACACTCCTATGTAGAATAAAACAAATTATAAACATGTGGCAGGAAGTAGGAAAAGCAATGTAT
GCCCCTCCCATCAGAGGACAAATTAGATGCTCATCAAATATTACAGGGCTGCTATTAACAAGAGATGGTGGT
------------------AATAGC---AGCAGCAAT---------------------GAAGAGATTTTCAGA
CCTGCAGGAGGAGATATGAGGGACAATTGGAGAAGTGAATTATATAAATATAAAGTAGTAAAAATTGAACCA
TTAGGAGTAGCACCCACCAAGGCAAAGAGAAGAGTGGTGCAGAGAGAAAAAAGAGCAGTGGGA---ATAGGA
GCTGTGTTCCTTGGGTTCTTGGGAGCAGCAGGAAGCACTATGGGCGCAGCGTCAGTGACGCTGACGGTACAG
GCCAGACAATTATTGTCTGGAATAGTGCAGCAGCAGAACAATCTGCTGAGGGCTATTCAGGCGCAACAGCAT
CTGTTGCAACTCACAGTCTGGGGCATCAAGCAGCTCCAGGCAAGAGTCCTGGCTGTGGAAAGATACCTAAAG
GATCAACAGCTCCTAGGGATTTGGGGTTGCTCTGGGAAACTCATTTGCACCACTTCTGTGCCTTGGAATGCT
AGTTGGAGT---AATAAATCTCTGGATGCAATTTGGAATAACATGACCTGGATGGAGTGGGAAAGAGAAATT
GACAATTACACAGGTTTAATATACACCTTAATTGAAGAATCGCAAAACCAACAAGAAAAGAATGAACAAGAG
TTATTGGAATTGGATAAATGGGCAAGTTTGTGGAATTGGTTTGATATAACAAAATGGCTGTGGTATATAAAA
ATATTCATAATGATAGTAGGAGGCTTGATAGGTTTAAGAATAGTTTTTACTGTACTTTCTATAGTGAATAGA
GTTAGGCAGGGATACTCACCCTTATCGTTTCAGACCCACCTCCCAGTCTCGAGGGGACCCGACAGGCCCGGA
GGAATCGAAGAAGAAGGTGGAGAGAGAGACAGAGACAGATCCGGGTCTTCAGTGAACGGATTCTTAGCACTT
ATTTGGGTCGACCTGAGGAGCCTGTTCCTCTTCAGCTACCACCGCTTGAGAGACTTACTATTGATTGTAACG
AGGATTGTGGAACTTCTGGGA---------------------CGCAGGGGGTGGGAAATCCTCAAATACTGG
TGGAATCTTCTACAGTATTGGAGTCAGGAACTAAAGAATAGTGCTGTTAGCTTGCTTAATGTCACAGCCATA
GCAGTAGCTGAGGGGACAGATAGAGTTATAGAACTAATACAAGGAGCTTTTAGAGCTATTCTCAACATACCT
ACAAGAATAAGACAGGGCTTGGAAAGG
>EU577420
ATGAGAGTGAAGGGGATCATGAAGAATTATCAGCACTTGTGGAAA------------TGGGGCACCATGCTC
CTTGGGATATTGATGATCTGTAGTGCTACAGAAAAATTGTGGGTCACAGTCTATTATGGGGTACCTGTGTGG
AAAGAAGCAACCACCACTCTATTTTGTGCATCAGATGCTAAAGCATATGATACAGAGGTACATAATGTTTGG
GCCACACATGCCTGTGTACCCACAGACCCCAACCCACAAGAAGTGTTATTGGGAAATGTGACAGAGAATTTT
AACATGTGGAAAAATAACATGGTAGAACAGATGCATGAAGATATAATTAGTTTATGGGATCAAAGCCTAAAG
CCATGTGTAAAATTAACCCCACTCTGTGTTACCTTACATTGCACTAAT------GCT---------------
------------------AATACCACTGGT---------------------ACTAATAGCACTAGTGGTAGC
---------------GGGATGGAG---AGTGAAATAAAAAACTGCTCTTTCAATGTCACCACACCCATAAGA
GATAAGGTGCAGAAAGAATTTGCATTATTTTATAAACTTGATGTAGTACCAATAGATAATGGTAATAAT---
------------------AGTAATGGTAATACTAGT------------------GCTAGATATAGGTTAATA
AGTTGTAACACCTCAATTATTACACAGGCCTGTCCAAAGGTAACCTTTGAGCCAATTCCCATACATTATTGT
GCCCCGGCTGGTTTTGCGATTCTAAAGTGTAATGATAAGAAGTTCAATGGAACAGGACCATGTAAAAATGTC
AGCACAGTACAATGTACGCATGGTATTAAGCCAGTAGTATCAACTCAACTGCTGTTAAATGGCAGTCTAGCA
GAAAAAGAGGTAGTAATTAGATCTAGAAATTTCTCAAACAATGCTAATATCATAATAGTACAGCTGAATGAA
CCTGTAAAAATGAATTGTACAAGACCCAACAACAATACAAGAAAAAGTATACATATAGGACCAGGGAGAGCA
TTTTATGCAACAGGAGAAATAATGGGAGATATAAGGCAAGCACATTGTAACATTAGTAGAGCAGAATGGAAT
AAAACTTTAGAAAAGGTAGTTGAAAAATTAAGAGAACAATTTAAG---AATAAA------ACAATAGCCTTT
AATCCATCCTCAGGAGGGGACCCAGAAATTGTAATGCACAGTCTTAATTGTGGAGGGGAATTTTTCTACTGT
AATTCAACACCACTGTTTAGT------------------AGTACTTGGTATACT------------------
------GGGAATAGTACCAATAGT---------ACT---AAAGGGTTAAATAACGCTACA------GAA---
---ATTATCACACTCCTATGTAGAATAAAACAAATTATAAACATGTGGCAGGAAGTAGGAAAAGCAATGTAT
GCCCCTCCCATCAGAGGACAAATTAGATGCTCGTCAAATATTACAGGGCTGCTATTAACAAGAGATGGTGGT
------------------AATAGC---AGCAGCAAT---------------------GAAGAGATTTTCAGA
CCTGCAGGAGGAGATATGAGGGACAATTGGAGAAGTGAATTATATAAATATAAAGTAGTAAAAATTGAACCA
TTAGGAGTAGCACCCACCAAGGCAAAGAGAAGAGTGGTGCAGAGAGAAAAAAGAGCAGTGGGA---ATAGGA
GCTGTGTTCCTTGGGTTCTTGGGAGCAGCAGGAAGCACTATGGGCGCAGCGTCAGTGACGCTGACGGTACAG
GCCAGACAATTATTGTCTGGAATAGTGCAGCAGCAGAACAATCTGCTGAGGGCTATTCAGGCGCAACAGCAT
CTGTTGCAACTCACAGTCTGGGGCATCAAGCAGCTCCAGGCAAGAGTCCTGGCTGTGGAAAGATACCTAAAG
GATCAACAGCTCCTAGGGATTTGGGGTTGCTCTGGGAAACTCATTTGCACCACTTCTGTGCCTTGGAATGCT
AGTTGGAGT---AATAAATCTCTGGATGCAATTTGGAATAACATGACCTGGATGGAGTGGGAAAGAGAAATT
GACAATTACACAGGTTTAATATACACCTTAATTGAAGAATCGCAAAACCAACAAGAAAAGAATGAACAAGAG
TTATTGGAATTGGATAAATGGGCAAGTTTGTGGAATTGGTTTGATATAACAAAATGGCTGTGGTATATAAAA
ATATTCATAATGATAGTAGGAGGCTTGATAGGTTTAAGAATAGTTTTTACTGTACTTTCTATAGTGAATAGA
GTTAGGCAGGGATACTCACCCTTATCGTTTCAGACCCACCTCCCAGTCTCGAGGGGACCCGACAGGCCCGGA
GGAATCGAAGAAGAAGGTGGAGAGAGAGACAGAGACAGATCCGGGTCTTCAGTGAACGGATTCTTAGCACTT
ATTTGGGTCGACCTGAGGAGCCTGTTCCTCTTCAGCTACCACCGCTTGAGAGACTTACTATTGATTGTAACG
AGGATTGTGGAACTTCTGGGA---------------------CGCAGGGGGTGGGAAATCCTCAAATACTGG
TGGAATCTTCTACAGTATTGGAGTCAGGAACTAAAGAATAGTGCTGTTAGCTTGCTTAATGTCACAGCCATA
GCAGTAGCTGAGGGGACAGATAGAGTTATAGAACTAATACAAGGAGCTTTTAGAGCTATTCTCAACATACCT
ACAAGAATAAGACAGGGCTTGGAAAGG
>EU577411
ATGAGAGTGAAGGGGATCATGAAGAATTATCAGCACTTGTGGAAA------------TGGGGCACCATGCTC
CTTGGGATATTGATGATCTGTAGTGCTACAGAAAAATTGTGGGTCACAGTCTATTATGGGGTACCTGTGTGG
AAAGAAGCAACCACCACTCTATTTTGTGCATCAGATGCTAAAGCATATGATACAGAGGTACATAATGTTTGG
GCCACACATGCCTGTGTACCCACAGACCCCAACCCACAAGAAGTGTTATTGGGAAATGTGACAGAGAATTTT
AACATGTGGAAAAATAACATGGTAGAACAGATGCATGAAGATATAATTAGTTTATGGGATCAAAGCCTAAAG
CCATGTGTAAAATTAACCCCACTCTGTGTTACCTTACATTGCACTAAT------GCT---------------
------------------AATACCACTGGT---------------------ACTAATAGCACTAGTGGTAGC
---------------GGGATGGAG---AGTGAAATAAAAAACTGCTCTTTCAATGTCACCACACCCATAAGA
GATAAGGTGCAGAAAGAATTTGCATTATTTTATAAACTTGATGTAGTACCAATAGATAATGGTAATAAT---
------------------AGTAATGGTAATACTAGT------------------GCTAGATATAGGTTAATA
AGTTGTAACACCTCAATTATTACACAGGCCTGTCCAAAGGTAACCTTTGAGCCAATTCCCATACATTATTGT
GCCCCGGCTGGTTTTGCGATTCTAAAGTGTAATGATAAGAAGTTCAATGGAACAGGACCATGTAAAAATGTC
AGCACAGTACAATGTACGCATGGTATTAAGCCAGTAGTATCAACTCAACTGCTGTTAAATGGCAGTCTAGCA
GAAAAAGAGGTAGTAATTAGATCTAGAAATTTCTCAAACAATGCTAATATCATAATAGTACAGCTGAATGAA
CCTGTAAAAATGAATTGTACAAGACCCAACAACAATACAAGAAAAAGTATACATATAGGACCAGGGAGAGCA
TTTTATGCAACAGGAGAAATAATGGGAGATATAAGGCAAGCACATTGTAACATTAGTAGAGCAGAATGGAAT
AAAACTTTAGAAAAGGTAGTTGAAAAATTAAGAGAACAATTTAAG---AATAAA------ACAATAGCCTTT
AATCCATCCTCAGGAGGGGACCCAGAAATTGTAATGCACAGTCTTAATTGTGGAGGGGAATTTTTCTACTGT
AATTCAACACCACTGTTTAGT------------------AGTACTTGGTATACT------------------
------GGGAATAGTACCAATAGT---------ACT---AAAGGGTTAAATAACGCTACA------GAA---
---ATTATCACACTCCTATGTAGAATAAAACAAATTATAAACATGTGGCAGGAAGTAGGAAAAGCAATGTAT
GCCCCTCCCATCAGAGGACAAATTAGATGCTCATCAAATATTACAGGGCTGCTATTAACAAGAGATGGTGGT
------------------AATAGC---AGCAGCAAT---------------------GAAGAGATTTTCAGA
CCTGCAGGAGGAGATATGAGGGACAATTGGAGAAGTGAATTATATAAATATAAAGTAGTAAAAATTGAACCA
TTAGGAGTAGCACCCACCAAGGCAAAGAGAAGAGTGGTGCAGAGAGAAAAAAGAGCAGTGGGA---ATAGGA
GCTGTGTTCCTTGGGTTCTTGGGAGCAGCAGGAAGCACTATGGGCGCAGCGTCAGTGACGCTGACGGTACAG
GCCAGACAATTATTGTCTGGAATAGTGCAGCAGCAGAACAATCTGCTGAGGGCTATTCAGGCGCAACAGCAT
CTGTTGCAACTCACAGTCTGGGGCATCAAGCAGCTCCAGGCAAGAGTCCTGGCTGTGGAAAGATACCTAAAG
GATCAACAGCTCCTAGGGATTTGGGGTTGCTCTGGGAAACTCATTTGCACCACTTCTGTGCCTTGGAATGCT
AGTTGGAGT---AATAAATCTCTGGATGCAATTTGGAATAACATGACCTGGATGGAGTGGGAAAGAGAAATT
GACAATTACACAGGTTTAATATACACCTTAATTGAAGAATCGCAAAACCAACAAGAAAAGAATGAACAAGAG
TTATTGGAATTGGATAAATGGGCAAGTTTGTGGAATTGGTTTGATATAACAAAATGGCTGTGGTATATAAAA
ATATTCATAATGATAGTAGGAGGCTTAATAGGTTTAAGAATAGTTTTTACTGTACTTTCTATAGTGAATAGA
GTTAGGCAGGGATACTCACCCTTATCGTTTCAGACCCACCTCCCAGTCTCGAGGGGACCCGACAGGCCCGGA
GGAATCGAAGAAGAAGGTGGAGAGAGAGACAGAGACAGATCCGGGTCTTCAGTGAACGGATTCTTAGCACTT
ATTTGGGTCGACCTGAGGAGCCTGTTCCTCTTCAGCTACCACCGCTTGAGAGACTTACTATTGATTGTAACG
AGGATTGTGGAACTTCTGGGA---------------------CGCAGGGGGTGGGAAATCCTCAAATACTGG
TGGAATCTTCTACAGTATTGGAGTCAGGAACTAAAGAATAGTGCTGTTAGCTTGCTTAATGTCACAGCCATA
GCAGTAGCTGAGGGGACAGATAGAGTTATAGAACTAATACAAGGAGCTTTTAGAGCTATTCTCAACATACCT
ACAAGAATAAGACAGGGCTTGGAAAGG
>EU577405
ATGAGAGTGAAGGGGATCATGAAGAATTATCAGCACTTGTGGAAA------------TGGGGCACCATGCTC
CTTGGGATATTGATGATCTGTAGTGCTACAGAAAAATTGTGGGTCACAGTCTATTATGGGGTACCTGTGTGG
AAAGAAGCAACCACCACTCTATTTTGTGCATCAGATGCTAAAGCATATGATACAGAGGTACATAATGTTTGG
GCCACACATGCCTGTGTACCCACAGACCCCAACCCACAAGAAGTGTTATTGGGAAATGTGACAGAGAATTTT
AACATGTGGAAAAATAACATGGTAGAACAGATGCATGAAGATATAATTAGTTTATGGGATCAAAGCCTAAAG
CCATGTGTAAAATTAACCCCACTCTGTGTTACCTTACATTGCACTAAT------GCT---------------
------------------AATACCACTGGT---------------------ACTAATAGCACTAGTGGTAGC
---------------GGGATGGAG---AGTGAAATAAAAAACTGCTCTTTCAATGTCACCACACCCATAAGA
GATAAGGTGCAGAAAGAATTTGCATTATTTTATAAACTTGATGTAGTACCAATAGATAATGGTAATAAT---
------------------AGTAATGGTAATACTAGT------------------GCTAGATATAGGTTAATA
AGTTGTAACACCTCAATTATTACACAGGCCTGTCCAAAGGTAACCTTTGAGCCAATTCCCATACATTATTGT
GCCCCGGCTGGTTTTGCGATTCTAAAGTGTAATGATAAGAAGTTCAATGGAACAGGACCATGTAAAAATGTC
AGCACAGTACAATGTACGCATGGTATTAAGCCAGTAGTATCAACTCAACTGCTGTTAAATGGCAGTCTAGCA
GAAAAAGAGGTAGTAATTAGATCTAGAAATTTCTCAAACAATGCTAATATCATAATAGTACAGCTGAATGAA
CCTGTAAAAATGAATTGTACAAGACCCAACAACAATACAAGAAAAAGTATACATATAGGACCAGGGAGAGCA
TTTTATGCAACAGGAGAAATAATGGGAGATATAAGGCAAGCACATTGTAACATTAGTAGAGCAGAATGGAAT
AAAACTTTAGAAAAGGTAGTTGAAAAATTAAGAGAACAATTTAAG---AATAAA------ACAATAGCCTTT
AATCCATCCTCAGGAGGGGACCCAGAAATTGTAATGCACAGTCTTAATTGTGGAGGGGAATTTTTCTACTGT
AATTCAACACCACTGTTTAGT------------------AGTACTTGGTATACT------------------
------GGGAATAGTACCAATAGT---------ACT---AAAGGGTTAAATAACGCTACA------GAA---
---ATTATCACACTCCTATGTAGAATAAAACAAATTATAAACATGTGGCAGGAAGTAGGAAAAGCAATGTAT
GCCCCTCCCATCAGAGGACAAATTAGATGCTCATCAAATATTACAGGGCTGCTATTAACAAGAGATGGTGGT
------------------AATAGC---AGCAGCAAT---------------------GAAGAGATTTTCAGA
CCTGCAGGAGGAGATATGAGGGACAATTGGAGAAGTGAATTATATAAATATAAAGTAGTAAAAATTGAACCA
TTAGGAGTAGCACCCACCAAGGCAAAGAGAAGAGTGGTGCAGAGAGAAAAAAGAGCAGTGGGA---ATAGGA
GCTGTGTTCCTTGGGTTCTTGGGAGCAGCAGGAAGCACTATGGGCGCAGCGTCAGTGACGCTGACGGTACAG
GCCAGACAGTTATTGTCTGGAATAGTGCAGCAGCAGAACAATCTGCTGAGGGCTATTCAGGCGCAACAGCAT
CTGTTGCAACTCACAGTCTGGGGCATCAAGCAGCTCCAGGCAAGAGTCCTGGCTGTGGAAAGATACCTAAAG
GATCAACAGCTCCTAGGGATTTGGGGTTGCTCTGGGAAACTCATTTGCACCACTTCTGTGCCTTGGAATGCT
AGTTGGAGT---AATAAATCTCTGGATGCAATTTGGAATAACATGACCTGGATGGAGTGGGAAAGAGAAATT
GACAATTACACAGGTTTAATATACACCTTAATTGAAGAATCGCAAAACCAACAAGAAAAGAATGAACAAGAG
TTATTGGAATTGGATAAATGGGCAAGTTTGTGGAATTGGTTTGATATAACAAAATGGCTGTGGTATATAAAA
ATATTCATAATGATAGTAGGAGGCTTGATAGGTTTAAGAATAGTTTTTACTGTACTTTCTATAGTGAATAGA
GTTAGGCAGGGATACTCACCCTTATCGTTTCAGACCCACCTCCCAGTCTCGAGGGGACCCGACAGGCCCGGA
GGAATCGAAGAAGAAGGTGGAGAGAGAGACAGAGACAGATCCGGGTCTTCAGTGAACGGATTCTTAGCACTT
ATTTGGGTCGACCTGAGGAGCCTGTTCCTCTTCAGCTACCACCGCTTGAGAGACTTACTATTGATTGTAACG
AGGATTGTGGAACTTCTGGGA---------------------CGCAGGGGGTGGGAAATCCTCAAATACTGG
TGGAATCTTCTACAGTATTGGAGTCAGGAACTAAAGAATAGTGCTGTTAGCTTGCTTAATGTCACAGCCATA
GCAGTAGCTGAGGGGACAGATAGAGTTATAGAACTAATACAAGGAGCTTTTAGAGCTATTCTCAACATACCT
ACAAGAATAAGACAGGGCTTGGAAAGG
>EU577423
ATGAGAGTGAAGGGGATCATGAAGAATTATCAGCACTTGTGGAAA------------TGGGGCACCATGCTC
CTTGGGATATTGATGATCTGTAGTGCTACAGAAAAATTGTGGGTCACAGTCTATTATGGGGTACCTGTGTGG
AAAGAAGCAACCACCACTCTATTTTGTGCATCAGATGCTAAAGCATATGATACAGAGGTACATAATGTTTGG
GCCACACATGCCTGTGTACCCACAGACCCCAACCCACAAGAAGTGTTATTGGGAAATGTGACAGAGAATTTT
AACATGTGGAAAAATAACATGGTAGAACAGATGCATGAAGATATAATTAGTTTATGGGATCAAAGCCTAAAG
CCATGTGTAAAATTAACCCCACTCTGTGTTACCTTACATTGCACTAAT------GCT---------------
------------------AATACCACTGGT---------------------ACTAATAGCACTAGTGGTAGC
---------------GGGATGGAG---AGTGAAATAAAAAACTGCTCTTTCAATGTCACCACACCCATAAGA
GATAAGGTGCAGAAAGAATTTGCATTATTTTATAAACTTGATGTAGTACCAATAGATAATGGTAATAAT---
------------------AGTAATGGTAATACTAGT------------------GCTAGATATAGGTTAATA
AGTTGTAACACCTCAATTATTACACAGGCCTGTCCAAAGGTAACCTTTGAGCCAATTCCCATACATTATTGT
GCCCCGGCTGGTTTTGCAATTCTAAAGTGTAATGATAAGAAGTTCAATGGAACAGGACCATGTAAAAATGTC
AGCACAGTACAATGTACGCATGGTATTAAGCCAGTAGTATCAACTCAACTGCTGTTAAATGGCAGTCTAGCA
GAAAAAGAGGTAGTAATTAGATCTAGAAATTTCTCAAACAATGCTAATATCATAATAGTACAGCTGAATGAA
CCTGTAAAAATGAATTGTACAAGACCCAACAACAATACAAGAAAAAGTATACATATAGGACCAGGGAGAGCA
TTTTATGCAACAGGAGAAATAATGGGAGATATAAGGCAAGCACATTGTAACATTAGTAGAGCAGAATGGAAT
AAAACTTTAGAAAAGGTAGTTGAAAAATTAAGAGAACAATTTAAG---AATAAA------ACAATAGCCTTT
AATCCATCCTCAGGAGGGGACCCAGAAATTGTAATGCACAGTCTTAATTGTGGAGGGGAATTTTTCTACTGT
AATTCAACACCACTGTTTAGT------------------AGTACTTGGTATACT------------------
------GGGAATAGTACCAATAGT---------ACT---AAAGGGTTAAATAACGCTACA------GAA---
---ATTATCACACTCCTATGTAGAATAAAACAAATTATAAACATGTGGCAGGAAGTAGGAAAAGCAATGTAT
GCCCCTCCCATCAGAGGACAAATTAGATGCTCATCAAATATTACAGGGCTGCTATTAACAAGAGATGGTGGT
------------------AATAGC---AGCAGCAAT---------------------GAAGAGATTTTCAGA
CCTGCAGGAGGAGATATGAGGGACAATTGGAGAAGTGAATTATATAAATATAAAGTAGTAAAAATTGAACCA
TTAGGAGTAGCACCCACCAAGGCAAAGAGAAGAGTGGTGCAGAGAGAAAAAAGAGCAGTGGGA---ATAGGA
GCTGTGTTCCTTGGGTTCTTGGGAGCAGCAGGAAGCACTATGGGCGCAGCGTCAGTGACGCTGACGGTACAG
GCCAGACAATTATTGTCTGGAATAGTGCAGCAGCAGAACAATCTGCTGAGGGCTATTCAGGCGCAACAGCAT
CTGTTGCAACTCACAGTCTGGGGCATCAAGCAGCTCCAGGCAAGAGTCCTGGCTGTGGAAAGATACCTAAAG
GATCAACAGCTCCTAGGGATTTGGGGTTGCTCTGGGAAACTCATTTGCACCACTTCTGTGCCTTGGAATGCT
AGTTGGAGT---AATAAATCTCTGGATGCAATTTGGAATAACATGACCTGGATGGAGTGGGAAAGAGAAATT
GACAATTACACAGGTTTAATATACACCTTAATTGAAGAATCGCAAAACCAACAAGAAAAGAATGAACAAGAG
TTATTGGAATTGGATAAATGGGCAAGTTTGTGGAATTGGTTTGATATAACAAAATGGCTGTGGTATATAAAA
ATATTCATAATGATAGTAGGAGGCTTGATAGGTTTAAGAATAGTTTTTACTGTACTTTCTATAGTGAATAGA
GTTAGGCAGGGATACTCACCCTTATCGTTTCAGACCCACCTCCCAGTCTCGAGGGGACCCGACAGGCCCGGA
GGAATCGAAGAAGAAGGTGGAGAGAGAGACAGAGACAGATCCGGGTCTTCAGTGAACGGATTCTTAGCACTT
ATTTGGGTCGACCTGAGGAGCCTGTTCCTCTTCAGCTACCACCGCTTGAGAGACTTACTATTGATTGTAACG
AGGATTGTGGAACTTCTGGGA---------------------CGCAGGGGGTGGGAAATCCTCAAATACTGG
TGGAATCTTCTACAGTATTGGAGTCAGGAACTAAAGAATAGTGCTGTTAGCTTGCTTAACGTCACAGCCATA
GCAGTAGCTGAGGGGACAGATAGAGTTATAGAACTAATACAAGGAGCTTTTAGAGCTATTCTCAACATACCT
ACAAGAATAAGACAGGGCTTGGAAAGG
>AY608576
ATGAGAGTGAAGGGGATCAGGAGGAATTGTCAGCACTGGTGGAAA------------TGGGGCATCATGCTC
CTTGGGATATTAATGATCTGTAATGCT---GAACAATTGTGGGTCACAGTCTATTATGGGGTACCTGTGTGG
AAAGAAGCAACCACCACTCTATTTTGTGCGTCAGATGCTAAAGCAATTGATACAGAGGCACATAATGTTTGG
GCCACACATGCCTGTGTACCCACAGACCCCAACCCACAAGAAATAGTATTAGAAAATGTGACAGAAAATTTT
AACATGTGGAAAAATAACATGGTAGAACAGATGCATGAGGATATAATTAGTCTATGGGATCAAAGCCTAAAG
CCTTGTGTAAAATTAACCCCACTCTGTGTTACTTTAAATTGCACTGAT---GAGCTGAAT------------
------------------AAGGTCAATACT---------------------ACCACGAATAGTAGCGAGGGA
---------------ATAATGGAGAGGGGAGAAATAAAAAATTGCTCTTTCAATATCACCACAAACATGAGA
AATAAGGTGCAGAAAGAATATGCGCTTTTTTATAAACTTGATGTAGTACCAATA---------GATAAT---
---------------------ACTAATAATACTAACTAT---------------ACTAGCTATAAGTTGATA
AGTTGTAACACCTCAGTCATTACACAGGCCTGTCCAAAGGTATCCTTTGAGCCAATTCCCATACATTATTGT
GCCCCGGCTGGTTTTGCGATTCTAAAGTGTAGAGATAAGAAGTTCAATGGAACAGGACCATGTACAAATGTC
AGCACAGTACAATGTACACATGGAATTAGGCCAGTAGTATCAACTCAACTGCTGTTCAATGGCAGTCTAGCA
GAAGAAGATGTAGTAATTAGATCCGCCAATTTCACGGACAATGCTAAAACCATAATAGTACAGCTGAATGAA
ACTGTAGTAATGAATTGTACAAGACCCGGCAACAATACAAGAAAAAGGGTAACTCTAGGACCAGGCAGAGTA
TACTATACAACAGGACAAATAATAGGAGATATAAGAAAAGCACATTGTAACCTTAGTAGAGCAGGTTGGAAT
AACACTTTAAAAAGGATAGCTATAAAATTAAGAGAACAATTTCAG---AATAGA------ACAATAGTCTTT
AATCAATCCTCAGGAGGGGACCCAGAAATTACAACGATCAGTTTTAATTGTGGAGGGGAATTTTTCTACTGC
AATTCAACACAACTGTTTAAT------------------GGTACTTGGAATGGT------------------
------------ACTAGGTTAAAT---------GTC---AATCAAGGAAATGACACA---------------
------ATCATACTCCCATGCAGAATAAAACAAATTATAAACCTGTGGCAGGAAGTAGGAAAAGCAATGTAT
GCCCCTCCCATCAGAGGACAAATTAGATGTTCATCAAATATTACAGGGCTGCTATTAACAAGAGATGGTGGT
------------------ACAAAC---AGGGGCAAT------GAG------------ACCGAGACCTTCAGA
CCTGGAGGAGGAAATATGAAGGACAATTGGAGAAGTGAATTATATAGATATAAAGTAATAAAAATTGAACCA
TTAGGAGTAGCACCCACCAAGGCAAGGAGAAGAGTGGTGCAGAGAGAAAAAAGAGCAGTGGGA---ATAGGA
GCTGTGTTCCTTGGGTTCTTGGGAGCAGCAGGAAGCACTATGGGCGCAGCGTCAATGACGCTGACGGTACAG
GCCAGACGATTATTGTCCGGTATAGTGCAACAGCAGAACAATTTGCTGAGGGCTATTGAGGCGCAACAGCAT
CTGTTGAAACTCACAGTCTGGGGCATCAAACAGCTCCAGGCAAGAGTCCTGGCTGTGGAAAGATACCTAAAG
GATCAACAGCTCCTGGGGATTTGGGGTTGCTCTGGAAAACTCATCTGCACCACTAATGTGCCTTGGAATACT
AGTTGGAGT---AATAAATCTATGGATCAGATTTGGGATAACATGACTTGGATGCAGTGGGAAAGAGAAATT
GATAATTACACAGGCCTAATATACAACTTAATTGAAGAATCGCAAATCCAGCAAGAAAAGAATGAACAAGAA
TTATTGGCATTAGATAAATGGGCAAGTTTGTGGAATTGGTTTGACATAACAAAATGGCTGTGGTATATAAAA
ATATTCATAATGATAGTAGGAGGCTTGATAGGTTTAAGAATAGTTTTTACTGTACTTTCTATAGTGAATAGA
GTTAGGAAGGGATACTCACCATTATCGTTCCAGACCCGCCTCCCAACCCCGAGGGGACCCGACAGGCCCGGA
GGAATCGAAGAAGAAGGTGGAGAGAGAGACAGAGATGGATCCGGTCCATTAGTGAATGGATTCTTAGCAATC
ATCTGGGTCGATCTGCGGAGCCTGTGCCTCTTCAGCTACCACCGCTTGAGAGACTTACTCTTGATTGTAACA
AGGATTGTGGAACTTCTGGGA---------------------CGCAGGGGGTGGGAAGTCCTCAAATACTGG
TGGAATCTCCTACAGTATTGGAGTCAGGAGCTAAAGAATAGTGCTGTTAGCTTGCTCAACGCCACAGCCATA
GCAGTAGCTGAGGGGACAGATAGGGTTATAGAAGTATTACAAAGAGCTGGTAGAGCTATTCTCCACATTCCT
AGAAGAATAAGACAGGGCTTTGAAAGG
>AF490512
ATGAGAGTGAAGGGGATCAGGAAGAATTGTCAGCGCTTGTGGAGA------------TGGAGCATCATGCTC
CTTGGGATGTTAATGATCTGTAGTGCTGCAGAAAAGTTGTGGGTCACAGTCTATTATGGGGTACCTGTGTGG
AAAGAAGCAACCACCACTCTATTTTGTGCATCAGATGCTAAAGCATATGATACAGAGGTACATAATGTTTGG
GCCACACATGCCTGTGTACCCACAGACCCCAACCCACAAGAAGTACCATTGATAAATGTGACAGAAGATTTT
AACATGTGGAAAAATAACATGGTAGAACAGATGCATGAGGATATAATCAGTTTATGGGATCAAAGCCTAAAG
CCATGTGTAAAATTAACCCCACTCTGTGTTACTTTAAATTGCACTGAT------TTGAAGAAT---------
------------------AATGCTACTAAT---------------------ACCACTAGTAGTAACGGGGAA
---------------ACGATG---AAAGGAGAAATGAAAAACTGCTCTTTCAATATCACCACAAGAATAAGA
GATAAGGTGCAGAAAAAATATGCATATTTTTATAACCTTGATATAGTACCAATA---------AATGAT---
------------------------GATAAGAATACT------------------ACTAGCTATAGGTTGATA
AGTTGTAACACCTCAGTCATTACACAGGCCTGTCCAAAGATATCCTTTGAGCCAATTCCCATACATTATTGT
GCCCCAGCTGGTTTTGCGATTCTAAAGTGTAAAGATAAGAAGTTCAATGGAACAGGACCATGTAAAAATGTC
AGCACAGTACAATGTACACATGGAATTAGGCCAGTAGTATCAACTCAACTACTGTTAAATGGCAGTCTAGCA
GAAGAAGGGGTAGTAATTAGATCTGAAAATTTCACAGACAATGCTAAAACTATAATAGTACAGCTAAACGAA
ACTGTAGAAATTAATTGTACAAGACCCAACAATAATACAAGAAGAAGTATACATATAGGACCAGGGAGAGCA
ATCTATGCAACAGGAGACATAATAGGAGATATAAGACAAGCACATTGTAACATTAGTAGAGCAACATGGAAT
AACACTTTAAAAAAGATAGTTACAAAATTAGGAGAACAATTTGGG---AATACA------AAAATAGTCTTT
AATCACTCCTCAGGAGGGGACCCAGAGATTGTAATGCACAGTTTTAATTGTGGAGGGGAATTTTTCTACTGT
AATACAACAAAACTGTTTAAT------------------AGTACTTGGAAGTTTAATGGT------------
------------ACTTGGAAGGTT---------GTT---GAAGGATCAAGTGACACTGCA------GAA---
---AATATCACACTCCCATGCAGAATAAAACAAATTATAAACATGTGGCAGGAAGTAGGAAAAGCAATGTAT
GCCCCTCCCATCAGAGGACAAATTAGATGTTCATCAAATATTACAGGGTTACTATTAACAAGAGATGGTGGT
------------------AATAAC---ACAAACGAG------------------ACCCCCGAGACCTTCAGA
CCTGGAGGAGGAAATATGAAGGACAATTGGAGAAGTGAATTATATAAATATAAAGTAGTAAAAATTGAACCA
TTAGGAGTAGCACCCACCAAGGCAAAGAGAAGAGTGGTGCAGAGAGAAAAAAGAGCAGTGGGA---ATAGGA
GCTTTGTTCCTTGGGTTCTTGGGAGCAGCAGGAAGCACTATGGGCGCAGCGTCAATAACGCTGACGGTACAG
GCCAGACAATTATTGTCTGGTATAGTGCAACAGCAAAACAATTTGCTGAGGGCTATTGAGGCGCAACAGCAT
CTGTTGCAACTCACAGTCTGGGGCATCAAGCAGCTCCAGGCAAGAGTCCTGGCTGTGGAAAGATACCTAAGG
GATCAACAGCTCCTGGGGATTTGGGGTTGCTCTGGAAAACTCATTTGCACCACTGCTGTGCCTTGGAATACT
AGTTGGAGT---AATAAATCTCTGGATGAGATTTGGAATAAAATGACCTGGATGCAGTGGGAAAGAGAAATT
GACAATTACACAGGCTTAATATACACCTTAATTGAAGAATCGCAAAACCAACAAGAAAAGAATGAACAAGAA
TTATTGGAGTTAGATAAATGGGCAAGTTTGTGGAATTGGTTTGACATAACAAACTGGCTGTGGTACATAAGA
ATATTCATAATGATAGTAGGAGGCTTGGTAGGTTTAAGAATAGTTTTTGCTGTATTTTCTATAGTGAATAGA
GTTAGGCAGGGATACTCACCATTATCGTTGCAGACCCGCCTCCCAGGCCCGAGGGGACCCGACAGGCCCGAA
GGAATCGAAGAAGAAGGTGGAGAGCGAGACAGAGACAGATCCAGTCCATTAGTGGATGGATTCTTAGCACTT
CTCTGGGTCGATCTGCGGAGCCTGTGCCTCTTCAGCTACCACCGCTTGAGAGACTTACTCTTGATTGTAACG
AGGATCTTGGAACTTCTGGGA---------------------CGCAGGGGGCGGGAAATTCTCAAGTATTGG
TGGAATCTCCTACAGTATTGGAGCCAGGAACTAAGGAATAGTGCTGTTAGCTTGTTTAATGCCATAGCCATA
GCAGTAGCTGAGGGGACAGATAGGGTTATAGAAGTATTACAAAGAGCTGGTAGAGCTATTCTCCACATACCT
ACAAGAATAAGACAGGGCTTGGAAAGG
>AY736817
ATGAGAGTGAAGGGGATCAAGAAGACTTATCGGCACTTATGGAGA------------TGGGGTACCATGCTC
CTTGGGATATTGATGATCAGTAGTGCTGCAGGACAATTGTGGGTCACAGTCTATTATGGGGTACCTGTGTGG
AAAGAAGCAACCACCACTTTATTTTGTGCATCAGATGCCAAAGCTTATGATAAGGAAGTACATAATGTTTGG
GCCACACATGCCTGTGTACCCACAGACCCCGACCCAAAAGAATTACCATTGGAAAATGTGACAGAAAATTTT
AACATGTGGAAAAATAACATGGTAGAACAGATGCATGAGGATATAATCAGTTTATGGGATCAAAGTCTAAAG
CCATGTGTGAAATTGACCCCACTCTGTGTTACTTTAAATTGCACTGAC------TTCAGTAGG---------
------------------AATGATACTAAT---------------------ACCAATAATAGTAGTGGGGAA
---------------AAGATGGAGAAAGGAGAAATAAAAAATTGCTCTTTCAATATCACCACAGAAGTAAGA
GGTAAGATACAGAAACAATATGCACTTTTTTATAAACTTGATGTAGTACCAATA---------GAAAAT---
------------------------GATAATGATAAT------------------ACTAGCTATAGGTTGATA
AGTTGTAACACCTCAGTCATTACACAAGCCTGTCCAAAGGTAACCTTTGAGCCAATTCCCATACATTATTGT
GCTCCGGCTGGTTTTGCGATTCTAAAGTGTAAAGATAAGACGTTCAATGGAACAGGACCATGTACAAATGTC
AGCACAGTACAATGTACACATGGAATTAGGCCAGTAGTATCAACTCAACTGCTGTTAAATGGCAGTCTAGCA
GAAGAAGAGGTAGTAATTAGGTCTGAAAATTTCACGAACAATGCTAGAACCATAATAGTACAGCTGAGAGAA
GCTGTAGAAATTAATTGTACAAGACCCAGCAACAATACAAGAAAAAGTATACATATAGGACCAGGGAGAGCA
TTTTATACAACAGGAAATATAATAGGAGATATAAGACAAGCACATTGTAACATCAGTAGAGGAAAATGGAAT
AACACTTTAAAACAGATAGTTAGCAAATTAAGAGAACAATTTGGA---AATAAA------ACAATAGTCTTT
AATCAATCCTCAGGAGGGGACCCAGAAATTGTAATGCACAGTTTTAATTGTGGAGGGGAATTTTTCTACTGT
AATTCAACACAACTGTTTAAT------------------AGTACTTGGGGGGCT------------------
------AATGATACTTGGACTGAG---------TCA---AAT---AACAATGAAACA---------------
------ATCACACTCCCATGCAGAATAAAACAAATTATAAACATGTGGCAGGAAGTAGGAAAAGCAATGTAT
GCCCCTCCCATCGCAGGACAAATTAGATGTTCATCAAATATTACAGGGCTGCTACTAACAAGAGATGGTGGT
------------------AATAAA------------------AACGATAGCAACGGGACCGAGATCTTCAGA
CCTGGAGGAGGAGATATGAGGGACAATTGGAGAAGTGAATTATATAAATATAAAGTAGTAAAAATTGAACCA
TTAGGAATAGCACCCACCAAGGCAAAGAGAAGAGTGGTGCAGAGAGAAAAAAGAGCAGTAGGC---CTAGGA
GCTATGTTCCTTGGGTTCTTGGGAGCAGCAGGAAGCACTATGGGCGCAGCGTCAATAACGCTGACGGTACAG
GCCAGACAATTATTGTCTGGTATAGTGCAACAGCAGAACAATTTGCTGAGGGCTATTGAGGCGCAACAGCAT
CTGTTGCAACTCACAGTCTGGGGCATCAAACAGCTCCAGGCAAGAGTCCTGGCTGTGGAAAGATATCTAAAG
GATCAACAGCTCCTGGGGATTTGGGGTTGCTCTGGAAAACTCATCTGCACCACTGCTGTGCCTTGGAATACT
AGTTGGAGT---AATAAATCTCTGGATCAAATTTGGGATAACATGACCTGGATGGAGTGGGAAAGAGAAATT
GACAATTACACAAACACAATATACACCTTACTTGAAGAATCGCAGCTCCAACAGGAAAAGAATGAACAAGAA
TTATTGGAATTGGATAAATGGGCAAGTTTGTGGAGTTGGTTTAGCATAACACACTGGCTGTGGTATATAAAA
ATATTCATAATGATAGTAGGAGGCTTAATAGGTTTAAGAATAGTTTTTGCTGTACTTTCTATAGTGAAGAGA
GTTAGGCAGGGATATTCACCATTGTCGTTTCAGACCCTCCTCCCAGTCCCGAGGGGACCCGACAGGCCCGAA
GGAACAGAAGAAGAAGGTGGAGAGAGAGACAGAGACAGATCCATACGTTTAGTGGATGGATTCTTAGCACTT
ATCTGGGACGATCTGCGGAGCCTGTGCCTCTTCAGCTACCACCGCTTGAGAGACTTACTCTTGATTGTAACG
AGGACTGTGGAACTTCTGGGA---------------------CGCAGGGGGTGGGAAGCCCTCAAATATTGG
TGGAATCTCCTACAGTATTGGAGTCAGGAACTAAAGAATAGTGCTGTTAACTTGCTCAACACCACAGCCATC
GCAGTAGCTGAGGGGACAGATAGGGTTATAGAAGTATTACAAAGAATTTATAGAGCTTTTTGCAACATACCT
AGAAGAATAAGACAGGGCTTGGAAAGG
>AY173952
ATGAGAGTGAAGGGGATCAAGAAGACTTATCGGCACTTATGGAGA------------TGGGGTACCATGCTC
CTTGGGATATTGATGATCAGTAGTGCTGCAGGACAATTGTGGGTCACAGTCTATTATGGGGTACCTGTGTGG
AAAGAAGCAACCACCACTTTATTTTGTGCATCAGATGCCAAAGCTTATGATAAGGAAGTACATAATGTTTGG
GCCACACATGCCTGTGTACCCACAGACCCCGACCCAAAAGAATTACCATTGGAAAATGTGACAGAAAATTTT
AACATGTGGAAAAATAACATGGTAGAACAGATGCATGAGGATATAATCAGTTTATGGGATCAAAGTCTAAAG
CCATGTGTGAAATTGACCCCACTCTGTGTTACTTTAAATTGCACTGAC------TTCAGTAGG---------
------------------AATGATACTAAT---------------------ACCAATAATAGTAGTGGGGAA
---------------AAGATGGAGAAAGGAGAAATAAAAAATTGCTCTTTCAATATCACCACAGAAGTAAGA
GATAAGATACAGAAACAATATGCACTTTTTTATAAACTTGATGTAGTACCAATA---------GAAAAT---
------------------------GATAATGATAAT------------------ACTAGCTATAGGTTGATA
AGTTGTAACACCTCAGTCATTACACAAGCCTGTCCAAAGGTAACCTTTGAGCCAATTCCCATACATTATTGT
GCTCCGGCTGGTTTTGCGATTCTAAAGTGTAAAGATAAGACGTTCAATGGAACAGGACCATGTACAAATGTC
AGCACAGTACAATGTACACATGGAATTAGGCCAGTAGTATCAACTCAACTGCTGTTAAATGGCAGTCTAGCA
GAAGAAGAGGTAGTAATTAGGTCTGAAAATTTCACGAACAATGCTAGAACCATAATAGTACAGCTGAGAGAA
GCTGTAGAAATTAATTGTACAAGACCCAGCAACAATACAAGAAAAAGTATACATATAGGACCAGGGAGAGCA
TTTTATACAACAGGAAATATAATAGGAGATATAAGACAAGCACATTGTAACATTAGTAGAGGAAAATGGAAT
AACACTTTAAAACAGATAGTTAGCAAATTAAGAGAACAATTTGGA---AATAAA------ACAATAGTCTTT
AATCAATCCTCAGGAGGGGACCCAGAAATTGTAATGCACAGTTTTAATTGTGGAGGGGAATTTTTCTACTGT
AATTCAACACAACTGTTTAAT------------------AGTACTTGGGGGGCT------------------
------AATGATACTTGGACTGAG---------TCA---AAT---AACAATGAAACA---------------
------ATCACACTCCCATGCAGAATAAAACAAATTATAAACATGTGGCAGGAAGTAGGAAAAGCAATGTAT
GCCCCTCCCATCGCAGGACAAATTAGATGTTCATCAAATATTACAGGGCTGCTACTAACAAGAGATGGTGGT
------------------AATAAA------------------AACGATAGCAACGGGACCGAGATCTTCAGA
CCTGGAGGAGGAGATATGAGGGACAATTGGAGAAGTGAATTATATAAATATAAAGTAGTAAAAATTGAACCA
TTAGGAATAGCACCCACCAAGGCAAAGAGAAGAGTGGTGCAGAGAGAAAAAAGAGCAGTAGGC---CTAGGA
GCTATGTTCCTTGGGTTCTTGGGAGCAGCAGGAAGCACTATGGGCGCAGCGTCAATAACGCTGACGGTACAG
GCCAGACAATTATTGTCTGGTATAGTGCAACAGCAGAACAATTTGCTGAGGGCTATTGAGGCGCAACAGCAT
CTGTTGCAACTCACAGTCTGGGGCATCAAACAGCTCCAGGCAAGAGTCCTGGCTGTGGAAAGATATCTAAAG
GATCAACAGCTCCTGGGGATTTGGGGTTGCTCTGGAAAACTCATCTGCACCACTGCTGTGCCTTGGAATACT
AGTTGGAGT---AATAAATCTCTGGATCAAATTTGGGATAACATGACCTGGATGGAGTGGGAAAGAGAAATT
GACAATTACACAAACACAATATACACCTTACTTGAAGAATCGCAGCTCCAACAGGAAAAGAATGAACAAGAA
TTATTGGAATTGGATAAATGGGCAAGTTTGTGGAGTTGGTTTAGCATAACACACTGGCTGTGGTATATAAAA
ATATTCATAATGATAGTAGGAGGCTTAATAGGTTTAAGAATAGTTTTTGCTGTACTTTCTATAGTGAAGAGA
GTTAGGCAGGGATATTCACCATTGTCGTTTCAGACCCTCCTCCCAGTCCCGAGGGGACCCGACAGGCCCGAA
GGAACAGAAGAAGAAGGTGGAGAGAGAGACAGAGACAGATCCATACGTTTAGTGGATGGATTCTTAGCACTT
ATCTGGGACGATCTGCGGAGCCTGTGCCTCTTCAGCTACCACCGCTTGAGAGACTTACTCTTGATTGTAACG
AGGACTGTGGAACTTCTGGGA---------------------CGCAGGGGGTGGGAAGCCCTCAAATATTGG
TGGAATCTCCTACAGTATTGGAGTCAGGAACTAAAGAATAGTGCTGTTAACTTGCTCAACACCACAGCCATC
GCAGTAGCTGAGGGGACAGATAGGGTTATAGAAGTATTACAAAGAATTTATAGAGCTTTTTGCAACATACCT
AGAAGAATAAGACAGGGCTTGGAAAGG
>JF706384
ATGAGAGTGAAGGGGATCAGGAGGAATTATCAGGACTTGTGGAGA------------TGGGGCATCATGCTC
CTTGGGATATTGATGATCTGTAATGCTGCAGACAAATTGTGGGTCACAGTCTATTATGGGGTACCTGTGTGG
AAAGAAGCAACCACTACTCTATTTTGTGCATCAGATGCTAAAGCATATGATACAGAGGTACATAATGTTTGG
GCCACACATGCCTGTGTACCCACAGACCCCAACCCACAAGAAGTAGGATTGGAAAATGTGACAGAAAATTTT
AACATGTGGAAAAATAACATGGTAGAACAGATGCAGGAGGATATAATCAGTTTATGGGATCAAAGCCTAAAG
CCATGTGTAAAAATAACCCCACTCTGTGTTACTTTAAATTGCACTGAG------GCG---------------
------------------AATATTACTAGT---------------------AAGATACCT------------
---------------ATTACTGATAAGATAGAAATGAAAAACTGCTCTTTCAATATCACCACAAGCATAAGA
GGTAAGGTGCAGAACGAATATGCACTTTTTTATAAACCTGATGTAGTACCAATA---------GATGAT---
------------------------AGTAAT------------------------ACCAGATATAGGTTGATA
AATTGTAACACCTCAGTCATTACACAGGCCTGTCCAAAGGTATCCTTTGAGCCAATTCCCATACATTATTGT
GCCCCGGCTGGTTTTGCGATTCTAAAATGTAAAGATAAGAAGTTCAATGGAACAGGACCATGTATAAATGTC
AGCACAGTACAATGTACACATGGAATTAGGCCAGTAGTGTCAACTCAACTGCTGTTAAATGGCAGTCTAGCG
GAAGAAGAGGTAGTAATTAGATCTGAGAATTTCACGAACAATGTTAAAATCATAATAGTACAGCTGAATGAA
TCTGTAGAAATTAATTGTACAAGACCCGGCAACAATACAAGGAGAAGTATACATTTAGGACCAGGGGGAGCA
TTTTATACAACAGGACAAGTAACAGGAGATATAAGACAAGCACATTGTAAACTTAGTGAAGCAAAATGGAAT
AACACTTTAAAACAGGTAGTTAAAAAATTAAGAGAACAATTTAAG---AATAAA------ACAATAGTCTTT
AATCACTCCTCAGGGGGGGACCCAGAAATTACAATGCATAGTTTTAATTGTGGAGGGGAATTTTTCTACTGT
AATACAACAAAACTGTTTAAT------------------AGTACTTGGAATATT------------------
---------------------------------ACT---GAAGGGTTAAATAACACTGAAAGAAATGGC---
---ACAATCATACTCCCATGCAGAATAAAACAAATTATAAACAGGTGGCAGGAAGTAGGAAAAGCAATGTAT
GCCCCTCCCATCAGAGGACAAATTAGATGTTCATCAAATATTACAGGGCTGCTATTAACAAGAGATGGTGGT
------------------ACTAAC---AAGAACGAG---------------------CCCGAGATCTTCAGA
CCTGGAGGAGGAGATATGAGGGACAATTGGAGAAGTGAATTATATAAATATAAAGTAGTAAAAATTGAACCA
TTAGGAGTAGCACCCACCAAGGCAAAGAGAAGAGTGGTGCAGAGGGAAAAAAGAGCAGTGGGA---ATAGGA
GCTGTGTTCCTTGGGTTCTTGGGAGCAGCAGGAAGCACTATGGGCGCAGCGTCAATGACGCTGACGGTACAG
GCCAGACAATTATTGTCTGGTATAGTGCAACAGCAGAACAATCTGCTGAGGGCTATTGAGGCGCAACAGCAT
CTGTTGCAACTCACAGTCTGGGGCATCAAGCAGCTACAGGCAAGAGTCCTGGCTGTGGAAAGATACCTAAAG
GATCAACAGCTCCTAGGGATTTGGGGTTGCTCTGGAAAACTCATCTGCACCACTGCTGTGCCTTGGAATGCT
AGTTGGAGT---AATAAATCTCTGGATGATATTTGGAATAACATGACCTGGATGGAGTGGGAAAGGGAAATT
GACAATTACACACAATTAATATACACCTTAATTGAAGAATCGCAGAACCAACAAGAAAAGAATGAACAAGAA
TTATTGGAATTGGATAAATGGGCAAGTTTGTGGAATTGGTTTAGCATATCAAACTGGCTGTGGTATATAAAA
ATATTCATAATGATAGTAGGAGGCTTGATAGGTTTAAGAATAGTTTTTACTGTACTTTCTCTAGTGAATAGA
GTTAGGAAGGGATACTCACCATTGTCGTTTCAGACCCGCCTCCCAGCCCAGAGGGGACCCGACAGGCCCGAA
GGAATCGAAGAAGAAGGTGGAGAGAGAGACAGAGACAGATCCAGTCCATTAGTGAACGGATTCTTGGCACTT
TTCTGGGTCGATCTGAGGAGCCTGTGCCTCTTCAGCTACCACCTCTTGAGAGACTTACTCTTGATTGTAACG
AGGATTGTGGAACTTCTGGGA---------------------CGCAGGGGGTGGGAAGCCCTCAAATATGTG
TGGAATCTCCTACAGTATTGGAGTCAGGAACTAAAGAATAGTGCTGTTAGCTTGCTCAATGCCACAGCTATA
GTAGTAGCTGAGGGAACAGATAGGGTTATAGAAGTATTACAAAGAGCTTGTAGGGCTATTCTCAACATACCT
AGAAGAATAAGACAGGGCTTGGAAAGG
>JF706374
ATGAGAGTGAAGGGGATCAGGAGGAATTATCAGGACTTGTGGAGA------------TGGGGCATCATGCTC
CTTGGGATATTGATGATCTGTAATGCTACAGACAAATTGTGGGTCACAGTCTATTATGGGGTACCTGTGTGG
AAAGAAGCAACCACTACTCTATTTTGTGCATCAGATGCTAAAGCATATGATACAGAGGTACATAATGTTTGG
GCCACACATGCCTGTGTACCCACAGACCCCAACCCACAAGAAGTAGGATTGGAAAATGTGACAGAAAATTTT
AACATGTGGAAAAATGACATGGTAGAACAGATGCAAGAGGATATAATCAGTTTATGGGATCAAAGCCTAAAG
CCATGTGTAAAAATAACCCCACTCTGTGTTACTTTAAATTGCACTGAG------GCG---------------
------------------AATATTACTAGT---------------------GAGGTGAAT------------
---------------ATTACTGATAAGATAGAAATGAAAAACTGCTCTTTCAATATCACCACAAGCATAAGA
GGTAAGATGCAGAACGAATATGCTCTTTTTTATAAACCTGATGTAGTACCAATA---------GATGAT---
------------------------AATAAT------------------------ACCAGATATAGGTTGATA
AATTGTAACACCTCAGTCATTACACAGGCCTGTCCAAAGGTATCCTTTGAGCCAATTCCCATACATTATTGT
GCCCCGGCTGGTTTTGCGATTCTAAAATGTAAAGATAAGAAGTTCAATGGAACAGGACCATGTACAAATGTC
AGCACAGTACAATGTACACATGGAATTAGGCCAGTAGTGTCAACTCAACTGCTGTTAAATGGCAGTCTAGCG
GAAGAAGAGGTAGTAATTAGATCTGAGAATTTCACGAACAATGTTAAAATCATAATAGTACAGCTGAATGAA
TCTGTAGAAATTAATTGTACAAGACCCGGCAACAATACAAGGAGAAGTATACATTTAGGACCAGGGGGAGCA
TTTTATACAACAGGACAAGTAACAGGAGATATAAGACAAGCACATTGTAAACTTAGTGAAGCAAAATGGAAT
AACACTTTAAAACAGGTAGTTAAAAAATTAAGAGAACAATTTAAG---AATAAA------ACAATAGTCTTT
AATCACTCCTCAGGGGGGGACCCAGAAATTACAATGCATAGTTTTAATTGTGGAGGGGAATTTTTCTACTGT
AATACAACAAAACTGTTTAAT------------------AGTACTTGGAATATT------------------
---------------------------------ACT---GAAGGGTTAAAGAACACTGAAAGAAATGGC---
---ACAATCATACTCCCATGCAGAATAAAACAAATTATAAACAGGTGGCAGGAAGTAGGAAAAGCAATGTAT
GCCCCTCCCATCAGAGGACAAATTAGATGTTCATCAAATATTACAGGGCTGCTATTAACAAGAGATGGTGGT
---------------------------ACTAACAAG---------------AACGAGCCCGAGATCTTCAGA
CCTGGAGGAGGAGATATGAGGGACAATTGGAGAAGTGAATTATATAAATATAAAGTAGTAAAAATTGAACCA
TTAGGAGTAGCACCCACCAAGGCAAAGAGAAGAGTGGTGCAGAGGGAAAAAAGAGCAGTGGGA---ATAGGA
GCTGTGTTCCTTGGGTTCTTGGGAGCAGCAGGAAGCACTATGGGCGCAGCGTCAATGACGCTGACGGTACAG
GCCAGACAATTATTGTCTGGTATAGTGCAACAGCAGAACAATCTGCTGAGGGCTATTGAGGCGCAGCAGCAT
CTGTTGCAACTCACAGTCTGGGGCATCAAGCAGCTCCAGGCAAGAGTCCTGGCTGTGGAAAGATACCTAAAG
GATCAACAGCTCCTGGGGATTTGGGGTTGCTCTGGAAAACTCATCTGCACCACTGCTGTGCCTTGGAATGAT
AGTTGGAGT---AATAAATCTCTGGATGATATTTGGAATAACATGACCTGGATGGAGTGGGAAAAGGAAATT
GACAATTACACACAATTAATATACTCCTTAATTGAAGAATCGCAGAACCAACAAGAAAAGAATGAACAAGAG
TTATTGGAATTGGATAAATGGGCAAGTTTGTGGAATTGGTTTAGCATATCAAATTGGCTGTGGTATATAAAA
ATATTCATAATGATAGTAGGAGGCTTAATAGGTTTAAGAATAGTTTTTACTGTACTTTCTCTAGTGAATAGA
GTTAGGAAGGGATACTCACCATTGTCGTTTCAGACCCACCTCCCAGCCCCGAGGGGACCCGACAGGCCCGAA
GGAATCGAAGAAGAAGGTGGAGAGAGAGACAGAGACAGATCCAGTCCATTAGTGAACGGATTCTTGGCACTT
TTCTGGGTCGATCTGAGGAACCTGTGCCTCTTCAGCTACCACCTCTTGAGAGACTTACTCTTGATTGTAACG
AGGATTGTGGAACTTCTGGGA---------------------CGCAGGGGGTGGGAAGCCCTCAAATATGTG
TGGAATCTCCTACAGTATTGGAGTCAGGAACTAAAGAATAGTGCTGTTAGCTTGCTCAATGCCACAGCTATA
GCAGTAGCTGAGGGGACAGATAGGGTTATAGAAGTATTACAAAGAGCTTGTAGGGCTATTCTCAACATACCT
AGAAGAATAAGACAGGGCTTGGAAAGG
>JF706385
ATGAGAGTGAAGGGGATCAGGAGGAATTATCAGGACTTGTGGAGA------------TGGGGCATCATGCTC
CTTGGGATATTGATGATCTGTAATGCTACAGACAAATTGTGGGTCACAGTCTATTATGGGGTACCTGTGTGG
AAAGAAGCAACCACTACTCTATTTTGTGCATCAGATGCTAAAGCATATGATACAGAGGTACATAATGTTTGG
GCCACACATGCCTGTGTACCCACAGACCCCAACCCACAAGAAGTAAGATTGGAAAATGTGACAGAAAATTTC
AACATGTGGAAAAATGACATGGTAGAACAGATGCATGAGGATATAATCAGTTTATGGGATCAAAGCCTAAAG
CCATGTGTAAAAATAACCCCACTCTGTGTTACTTTAAATTGCACTGAG------GCG---------------
------------------AATATTACTAGT---------------------GAGGTGAAT------------
---------------ATTACTGATAAGATAGAAATGAAAAACTGCTCTTTCAATATCACCACAAGCATAAGA
GGTAAGATGCAGAACGAATATGCACTTTTTTATAAACCTGATGTAGTACCAATA---------GATGAT---
------------------------AATAAT------------------------ACCAGATATAGGTTGATA
AATTGTAACACCTCAGTCATTACACAGGCCTGTCCAAAGGTATCCTTTGAGCCAATTCCCATACATTATTGT
GCCCCGGCTGGTTTTGCGATTCTAAAATGTAAAGATAAGAAGTTCAATGGAACAGGACCATGTACAAATGTC
AGCACAGTACAATGTACACATGGAATTAGGCCAGTAGTGTCAACTCAACTGCTGTTAAATGGCAGTCTAGCA
GAAGAAGAGGTAGTAATTAGATCTGAGAATCTCACAAACAATGCTAAAATCATAATAGTACAGCTGAATGAA
ACTGTAGAAATTAATTGTACAAGACCCGGCAACAATACAAGGAGAAGTATTCATATAGGACCAGGGAGAGCA
TTCTATGCAACAGGAGAAGTAACAGGAGATATAAGACAAGCACATTGTAACCTTAGTGAAGCAAAATGGAAT
AACACTTTAAAACAGGTAGTTAAAAAATTAAGAGAACTATTTAGG---AATAAA------ACAATAGTCTTT
AATCACTCCTCAGGAGGGGACCCAGAAATTGTAATGCATAGTTTTAATTGTGGAGGGGAATTTTTCTACTGT
AATACATCAAAACTGTTTAAT------------------AGTACTTGG------------------------
---------------ACTAATGAT---------ACT---AAAGGGTTAAATAACACTGAAAGAAATGGC---
---ACATTCATACTTCCATGCAGAATAAAACAAATTATAAACAGGTGGCAGGAAGTAGGAAAAGCAATGTAT
GCCCCTCCCATCAGAGGACAAATTAGATGTTCATCAAATATTACAGGGCTGCTACTAATGAGAGATGGTGGT
ATTAAT------AACGTGAGCGAG---ACC---------------------------ACCGAGATTTTCAGA
CCTGGAGGAGGAGATATGAGGGACAATTGGAGAAGTGAATTATATAAATATAAAGTAGTAAAAATTGAACCA
TTAGGAGTAGCACCCACCAAGGCAAAGAGAAGAGTGGTGCAGAGGGAAAAAAGAGCAGTGGGA---ATAGGA
GCTGTGTTCCTTGGGTTCTTGGGAGCAGCAGGAAGCACTATGGGCGCAGCGTCAATGACGCTGACGGTACAG
GCCAGACAATTATTGTCTGGTATAGTGCAACAGCAGAACAATCTGCTGAGGGCTATTGAGGCGCAACAGCAT
CTGTTGCAACTCACAGTCTGGGGCATCAAGCAGCTCCAGGCAAGAGTCCTGGCTGTGGAGAGATACCTAAAG
GATCAACAGCTCCTGGGGATTTGGGGTTGCTCTGGAAAACTCATCTGCACCACTGCTGTGCCTTGGAATGCT
AGTTGGAGT---AATAAATCTCTGGATGAAATTTGGAATAACATGACCTGGATGGAGTGGGAAAGGGAAATT
GACAATTACACACAATTAATATACACCTTAATTGAAGAATCGCAGAACCAACAAGAAAAGAATGAACAAGAA
TTATTGGAATTGGATAAATGGGCAAGTTTGTGGAATTGGTTTAGCATATCAAACTGGCTGTGGTATATAAAA
ATATTCATAATGATAGTAGGAGGCTTGATAGGTTTAAGAATAGTTTTTACTGTACTTTCTATAGTGAATAGA
GTTAGGAAGGGATACTCACCATTGTCGTTTCAGACCCGCCTCCCAGCCCAGAGGGGACCCGACAGGCCCGAA
GGAATCGAAGAAGAAGGTGGAGAGAGAGACAGAGACAGATCCAGTCAATTAGTGAACGGATTCTTGGCACTT
TTCTGGGTCGATCTGAGGAACCTGTGCCTCTTCAGCTACCACCACTTGAGAGACTTACTCTTGATTGTAACG
AGGATTGTGGAACTTCTGGGA---------------------CGCAGGGGGTGGGAAGCCCTCAAATATGTG
TGGAATCTCCTACAGTATTGGAGTCAGGAACTAAAGAATAGTGCTGTTAGCTTGCTCAATGCCACAGCTATA
GCAGTAGCTGAGGGGACAGATAGGGTTATAGAAGTATTACAAAGAGCTTGTAGGGCTATTCTCAACATACCT
AGAAGAATAAGACAGGGCTTGGAAAGG
>JF706397
ATGAGAGTGAAGGGGATCAGGAGGAATTATCAGGACTTATGGAGA------------TGGGGCATCATGCTC
CTTGGGATATTGATGATCTGTAATGCT---AACAAATTGTGGGTCACAGTCTATTATGGGGTACCTGTGTGG
AAAGAAGCAACCACTACTCTATTTTGTGCATCAGATGCTAAAGCATATGATACAGAGGTACATAATGTTTGG
GCCACACATGCCTGTGTACCCACAGACCCCAACCCACAAGAAATAAGATTGGAAAATGTGACAGAAAATTTT
AACATGTGGAGAAATGACATGGTAGAACAGATGCATGAGGATATAATCAGTTTATGGGATCAAAGCCTAAAG
CCATGTGTAAAATTAACCCCACTCTGTGTTACTTTAAATTGCACTAAG------GCG---------------
------------------AATATTACTGGT---------------------GAGGTGAATAGTACTATAGGA
------------------TTGGAAAAGATAGAAATGAAAAACTGCTCTTTCAATATCACCACAAGCATAAGA
GGTAAGATGCAGAAAGAATATGCACTTTTTTATAAACCTGATGTAGTACCAATG---------GATGAT---
------------------------GATAATACCAACTCTAGTAATACCAACTATACCAGCTATAGGTTGATA
AGTTGTAACACCTCAGTCATTACACAGGCCTGTCCAAAGGTATCCTTTGAGCCAATTCCCATACATTATTGT
GCCCCGGCTGGTTTTGCGATTCTAAAATGTAATTATAAGAAGTTCAATGGAACAGGACCATGTAAAAATGTC
AGCACAGTACAATGTACACATGGAATTAGGCCAGTAGTGTCAACTCAACTGCTGCTAAATGGCAGTCTAGCA
GAAGAAGAGATAGTAATTAGATCTGAGAATCTCACGAACAATGCTAAAATCATAATAGTACAGCTGAATGAA
ACTGTAGAAATTAATTGTACAAGACCTGGCAACAATACAAGGAGAAGTATCCATATAGGACCAGGGAGAGCA
TTCTATGCAACAGGAGAAGTAACAGGAGATATAAGACAAGCACATTGTAACCTTAGTGAAGCAAAATGGAAT
AACACTTTAAAACAGGTAGTTAAAAAATTAAGAGAACTATTTAGG---AATAAA------ACAATAGTCTTT
AATCACTCCTCAGGAGGGGACCCAGAAATTGTAATGCATAGTTTTAATTGTGGAGGGGAATTTTTCTACTGT
AATACATCAAAACTGTTTAAT------------------AGTACTTGG------------------------
---------------ACTAATACT---------ACT---GAAGGGTTAAATAAAACTGAAAGAAATGGC---
---ACATTCATACTCCCATGCAGAATAAAACAAATTATAAACAGGTGGCAGGAAGTAGGAAAAGCAATGTAT
GCCCCTCCCATCAGAGGACAAATTAGATGTTCATCAAATATTACAGGGCTGCTATTAATGAGAGATGGTGGT
------------AATACTACCGAG---AGCAAGAAC---------------------ACTGAGATCTTCAGA
CCTGGAGGAGGAGATATGAGGGACAATTGGAGAAGTGAATTATATAAATATAAAGTAGTAAAAATTGAACCA
TTAGGAGTAGCACCCACCAAGGCAAAGAGAAGAGTGGTGCAGAGGGAAAAAAGAGCAGTGGGA---ATAGGA
GCTGTGTTCCTTGGGTTCTTGGGAGCAGCAGGAAGCACTATGGGCGCAGCGTCAATGACGCTGACGGTACAG
GCCAGACAATTATTGTCTGGTATAGTGCAGCAGCAGAACAATCTGCTGAGGGCTATTGAGGCGCAACAGCAT
CTGTTGCAACTCACAGTCTGGGGCATCAAGCAGCTCCAGGCAAGAGTCCTGGCTGTGGAGAGATACCTAAAG
GATCAACAGCTCCTGGGGATTTGGGGTTGCTCTGGAAAACTCATCTGCACCACTGCTGTGCCTTGGAATGCT
AGTTGGAGTAAAAATAAATCTCTGGATGATATTTGGAATAACATGACCTGGATGGAGTGGGAAAGGGAAATT
GACAATTACACACAATTAATATACAACTTAATTGAAGAATCGCAGAACCAGCAAGAAAAAAATGAACAAGAA
TTATTGGAATTGGATAAATGGGCAAGTTTGTGGAATTGGTTTAGCATATCAAATTGGCTGTGGTATATAAAA
ATATTCATAATGATAGTAGGAGGCTTGATAGGTTTAAGAATAGTTTTTACTGTACTTTCTTTAGTGAATAGA
GTTAGGAAGGGATACTCACCATTATCGTTTCAGACCCGCTTCCCAGCCTCGAGGGGACCCGACAGGCCCGAA
GGAATCGAAGAAGAAGGTGGAGAAAGAGACAGAGACAGATCCAGTCCATTAGTGAACGGATTCTTGGCGCTT
TTCTGGGTCGATCTGAGGAGCCTGTGCCTCTTCAGCTACCACCTCTTGAGAGACTTACTCTTGATTGTAACG
AGGATTGTGGAACTTCTGGGA---------------------CGCAGGGGGTGGGAAGCCCTCAAATATGTG
TGGAATCTCCTGCAGTATTGGAGTCTGGAACTAAAGAATAGTGCTGTTAGCTTGCTCAACGCCACAGCCATA
GCAGTAGCTGAGGGGACAGATAGGGTTATAGAAGTAGTACAAAGAGCTTGTAGGGCTATTCTCAACATACCT
AGAAGAATAAGACAGGGCTTGGAAAGG
>JF706389
ATGAGAGTGAAGGGGATCAGGAGGAATTATCAGGACTTATGGAGA------------TGGGGCATCATGCTC
CTTGGGATATTGATGATCTGTAATGCT---ACAAAATTGTGGGTCACAGTCTATTATGGGGTACCTGTGTGG
AAAGAAGCAACCACTACTCTATTTTGTGCATCAGATGCTAAAGCATATGATACAGAGGTACATAATGTTTGG
GCCACACATGCCTGTGTACCCACAGACCCCAATCCACAAGAAATAAGATTGGAAAATGTGACAGAAAATTTT
AACATGTGGAGAAATGACATGGTAGAACAGATGCATGAGGATATAATCAGTTTATGGGATCAAAGCCTAAAG
CCATGTGTAAAATTAACCCCACTCTGTGTTACTTTAAATTGCACTAAG------GCG---------------
------------------AATATTACTGGT---------------------GAGGTGAATAGTACTATAGGA
------------------TTGGAAAAGATAGAAATGAAAAACTGCTCTTTCAATATCACCACAAGCATAAGA
GGTAAGATGCAGAAAGAATATGCACTTTTTTATAAACCTGATGTAGTACCAATA---------GATGAT---
------------------------GATAATACCAACTCTAGTAATACCAACTATACCAGCTATAGGTTGATA
AGTTGTAACACCTCAGTCATTACACAGGCCTGTCCAAAGGTATCCTTTGAGCCAATTCCCATACATTATTGT
GCCCCGGCTGGTTTTGCGATTCTAAAATGTAATTATAAGAAGTTCAATGGAACAGGACCATGTAAAAATGTC
AGCACAGTACAATGTACACATGGAATTAGGCCAGTAGTGTCAACTCAACTGCTGTTAAATGGCAGTCTAGCA
GAAGAAGAGGTAGTAATTAGATCTGAGAATCTCACAAACAATGCTAAAATCATAATAGTACAGCTGAATGAA
ACTGTAGAAATTAATTGTACAAGACCCGGCAACAATACAAGGAGAAGTATACATATAGGACCAGGGAGAGCA
TTTTATGCAACAGGAGAAGTAACAGGAGATATAAGACAAGCACATTGTAACCTTAGTGAAGCAAAATGGAAT
AACACTTTAAAACAGGTAGTTAAAAAATTAAGAGAACTATTTAGG---AATAAA------ACAATAGTCTTT
AATCACTCCTCAGGAGGGGACCCAGAAATTGTAATGCATAGTTTTAATTGTGGAGGGGAATTTTTCTACTGT
AATACATCAAAACTGTTTAAT------------------AGTACTTGG------------------------
---------------ACTACTAGT---------ACT---AAAGGGTTAAATAACACTGAAAGAAATGGC---
---ACATTCATACTCCCATGCAGAATAAAACAAATTATAAACAGGTGGCAGGAAGTAGGAAAAGCAATGTAT
GCCCCTCCCATCAGAGGACAAATTAGATGTTCATCAAATATTACAGGGCTGCTATTAATGAGAGATGGTGGT
------------AATACTACCGAG---AGCAAGAAC---------------------ACTGAGATCTTCAGA
CCTGGAGGAGGAGATATGAGGGACAATTGGAGAAGTGAATTATATAAATATAAAGTAGTAAAAATTGAACCA
TTAGGAGTAGCACCCACCAAGGCAAAGAGAAGAGTGGTGCAGAGGGAAAAAAGAGCAGTGGGA---ATAGGA
GCTGTGTTCCTTGGGTTCTTGGGAGCAGCAGGAAGCACTATGGGCGCAGCGTCAATGACGCTGACGGTACAG
GCCAGACAATTATTGTCTGGTATAGTGCAGCAGCAGAACAATCTGCTGAGGGCTATTGAGGCGCAACAGCAT
CTGTTGCAACTCACTGTCTGGGGCATCAAGCAGCTCCAGGCAAGAGTCCTGGCTGTGGAGAGATACCTAAAG
GATCAACAGCTCCTGGGGATTTGGGGTTGCTCTGGAAAACTCATCTGCACCACTGCTGTGCCTTGGAATGCT
AGTTGGAGTAAAAATAAATCTCTGGATGATATTTGGAATAACATGACCTGGATGGAGTGGGAAAGGGAAATT
GACAATTACACACAATTAATATACAACTTAATTGAAGAATCGCAGAACCAGCAAGAAAAGAATGAACAAGAA
TTATTGGAATTGGATAAATGGGCAAGTTTGTGGAATTGGTTTAGCATATCAAATTGGCTGTGGTATATAAAA
ATATTCATAATGATAGTAGGAGGCTTGATAGGTTTAAGAATAGTTTTTACTGTACTTTCTTTAGTGAATAGA
GTTAGGAAGGGATACTCACCATTATCGTTTCAGACCCGCTTCCCAGCCTCGAGGGGACCCGACAGGCCCGAA
GGAATCGAAGAAGAAGGTGGAGAAAGAGACAGAGACAGATCCAGTCCATTAGTGAACGGATTCTTGGCGCTT
TTCTGGGTCGATCTGAGGAGCCTGTGCCTCTTCAGCTACCACCTCTTGAGAGACTTACTCTTGATTGTAACG
AGGATTGTGGAACTTCTGGGA---------------------CGCAGGGGTTGGGAAGCCCTCAAATACGGG
TGGAATCTCCTGCAGTATTGGAGTCAGGAACTAAAGAATAGTGCTGTTAGCTTGCTCAACGCCACAGCCATA
GCAGTAGCTGAGGGGACAGATAGGGTTATAGAAGTAGTACAAAGAGCTTGTAGGGCTATTCTCAACATACCT
AGAAGAATAAGACAGGGCTTGGAAAGG
>JF706394
ATGAGAGTGAAGGGGATCAGGAGGAATTATCAGGACTTATGGAGA------------TGGGGCATCATGCTC
CTTGGGATATTGATGATCTGTAATGCT---ACAAAATTGTGGGTCACAGTCTATTATGGGGTACCTGTGTGG
AAAGAAGCAACCACTACTCTATTTTGTGCATCAGATGCTAAAGCATATGATACAGAGGTACATAATGTTTGG
GCAACACATGCCTGTGTACCCACAGACCCCAACCCACAAGAAATAAGATTGGAAAATGTGACAGAAAATTTT
AACATGTGGAGAAATGACATGGTAGAACAGATGCATGAGGATATAATCAGTTTATGGGATCAAAGCCTAAAG
CCATGTGTAAAATTAACCCCACTCTGTGTTACTTTAAATTGCACTAAG------GCG---------------
------------------AATATTACTGGT---------------------GAGGTGAATAGTACTATAGGA
------------------TTGGAAAAGATAGAAATGAAAAACTGCTCTTTCAATATCACCACAAGCATAAGA
GGTAAGATGCAGAAAGAATATGCACTTTTTTATAAACCTGATGTAGTACCAATA---------GATGAT---
------------------------GATAATACCAACTCTAGTAATACCAACTATACCAGCTATAGGTTGATA
AGTTGTAACACCTCAGTCATTACACAGGCCTGTCCAAAGGTATCCTTTGAGCCAATTCCCATACATTATTGT
GCCCCGGCTGGTTTTGCGATTCTAAAATGTAATTATAAGAAGTTCAATGGAACAGGACCATGTAAAAATGTC
AGCACAGTACAATGTACACATGGAATTAGGCCAGTAGTGTCAACTCAACTGCTGTTAAATGGCAGTCTAGCA
GAAGAAGAGGTAGTAATTAGATCTGAGAATCTCACAAACAATGCTAAAATCATAATAGTACAGCTGAATGAA
ACTGTAGAAATTAATTGTACAAGACCCGGCAACAATACAAGGAGAAGTATTCATATAGGACCAGGGAGAGCA
TTTTATGCAACAGGAGAAGTAACAGGAGATATAAGACAAGCACATTGTAACCTTAGTGAAGCAAAATGGAAT
AACACTTTAAAACAGGTAGTTAAAAAATTAAGAGAACTATTTAGG---AATAAA------ACAATAGTCTTT
AATCACTCCTCAGGAGGAGACCCAGAAATTGTAATGCATAGTTTTAATTGTGGAGGGGAATTTTTCTACTGT
AATACATCAAAACTGTTTAAT------------------AGTACTTGG------------------------
---------------ACTAATATT---------ACT---GAAGGGTTAAATAAAACTGAAAGAAATGGC---
---ACATTCATTCTCCCATGCAGAATAAAACAAATTATAAACAGGTGGCAGGAAGTAGGAAAAGCAATGTAT
GCCCCTCCAATCAGAGGACAAATTAGATGTTCATCAAATATTACAGGACTACTATTAATGAGAGATGGTGGT
------------AATACTACCGAG---AGCAAGAAC---------------------ACTGAGATCTTCAGA
CCTGGAGGAGGAGATATGAGGGACAATTGGAGAAGTGAATTATATAAATATAAAGTAGTAAAAATTGAACCA
TTAGGAGTAGCACCCACCAAGGCAAAGAGAAGAGTGGTGCAGAGGGAAAAAAGAGCAGTGGGA---ATAGGA
GCTGTGTTCCTTGGGTTCTTGGGAGCAGCAGGAAGCACTATGGGCGCAGCGTCAATGACGCTGACGGTACAG
GCCAGACAATTATTGTCTGGTATAGTGCAGCAGCAGAACAATCTGCTGAGGGCTATTGAGGCGCAACAGCAT
CTGTTGCAACTCACTGTCTGGGGCATCAAGCAGCTCCAGGCAAGAGTCCTGGCTGTGGAGAGATACCTAAAG
GATCAACAGCTCCTGGGGATTTGGGGTTGCTCTGGAAAACTCATCTGCACCACTGCTGTGCCTTGGAATGCT
AGTTGGAGTAAAAATAAATCTCTGGATGATATTTGGAATAACATGACCTGGATGGAGTGGGAAAGGGAAATT
GACAATTACACACAATTAATATACAACTTAATTGAAGAATCGCAGAACCAGCAAGAAAAGAATGAACAAGAA
TTATTGGAATTGGATAAATGGGCAAGTTTGTGGAATTGGTTTAGCATATCAAATTGGCTGTGGTATATAAAA
ATATTCATAATGATAGTAGGAGGCTTGATAGGTTTAAGAATAGTTTTTACTGTACTTTCTTTAGTGAATAGA
GTTAGGAAGGGATACTCACCATTATCGTTTCAGACCCGCTTCCCAGCCTCGAGGGGACCCGACAGGCCCGAA
GGAATCGAAGAAGAAGGTGGAGAAAGAGACAGAGACAGATCCAGTCCATTAGTGAACGGATTCTTGGCGCTT
TTCTGGGTCGATCTGAGGAGCCTGTGCCTCTTCAGCTACCACCTCTTGAGAGACTTACTCTTGATTGTAACG
AGGATTGTGGAACTTCTGGGA---------------------CGCAGGGGTTGGGAAGCCCTCAAATACGGG
TGGAATCTCCTGCAGTATTGGAGTCAGGAACTAAAGAATAGTGCTGTTAGCTTGCTCAACGCCACAGCCATA
GCAGTAGCTGAGGGGACAGATAGGGTTATAGAAGTAGTACAAAGAGCTTGTAGGGCTATTCTCAACATACCT
AGAAGAATAAGACAGGGCTTGGAAAGG
>AF025752
ATGAGAGTGAAGGGGACCAGGAAGAATTATCAGCACTTGTGGAGA------------TGGGGCATCATGCTC
CTTGGGATGTTAATGATCTGTAGTGCTACAGAAAAAATGTGGGTCACAGTCTATTATGGGGTACCTGTGTGG
AAAGAAGCAACCACCACTCTATTTTGTGCATCAAATGCTAAAGCATATGATACAGAGGTGCATAATGTTTGG
GCCACACATGCCTGTGTACCCACAGACCCCAACCCACAAGAAGTAGGATTGGAAAATGTGACAGAAAATTTT
AACATGTGGAAAAATAACATGGTAGAACAGATGCATGAGGATATAATCAGTTTATGGGATCAAAGCCTAAAG
CCATGTGTAAAATTAACCCCACTCTGTGTTACTTTAAATTGCATTGAC------TTGAAGAATGCTACT---
------------------AATACCACTAAT---------------------ACCAATAGTAGTGGATGGAAA
---------------ATGATGGAGCCAGGAGAAATAAAAAACTGCTCTTTTAATATCACCACAAGAATAAGA
GATAAGCCACAGAAAGAATATGCACTTTTTTATAAACTTGATGTAGTACCAATA---------AATAAT---
------------------------GATAATACTAGT------------------ACCAGTTATAGGTTGATA
AGTTGTAATACCTCAGTCATTACACAGGCCTGTCCAAAGGTGTCTTATGAACCAATTCCCATACATTATTGT
GCCCCGGCTGGTTTTGCGATTCTAAGGTGTAGAGATAAGAAGTTCAATGGAACAGGACCATGTACAAATGTC
AGCACAGTACAATGTACACATGGAATTAAGCCAGTAGTATCAACTCAACTGCTGTTAAATGGCAGTCTAGCA
GAAGAAGAGGTAGTAATTAGATCTGACAATTTCACGGACAATGCTAAAATCATAATAGTACAGCTGAAAGAA
GCTGTAGAAATTAATTGTACAAGACCCAACAACAATACAAGAAAAAGTATAAATATAGGACCAGGGAAAGCA
CTTTATACAACAGGAGAAATAATAGGAGATATAAGACAAGCACATTGTAACATTAGTAGAGCAAAATGGAAT
AACACTTTAAAACAGATAGTTACAAAATTAAGAGAACAATTTGGG---AATAAA------ACAATAGTCTTT
AATCGATCCTCAGGAGGGGACCTAGAAATTGTAACGCACAGCTTTAATTGTGGAGGGGAATTTCTCTACTGT
AATTCAACACAATTGTTTAAT------------------AGTACTTGGAAGTTTAATAGT------------
------------ACTTGGAATGAT---------ACT---GAAGGGTCAAATAACACTGAA------GGA---
---AATATCACACTCCCATGCAGAATAAAACAAATTATAAACATGTGGCAGGAAGTAGGAAAAGCAATGTAT
GCCCCTCCCATCAGAGGACAAATTAGATGTTCATCAAAGATTACAGGGCTGTTATTAACAAGAGATGGTGGT
------------------ACTACC---AAAAACGGG---------AACAACAACGATACTGAGATCTTTGGA
CCTGGAGGAGAAGATATGAAGGACAATTGGAGAAGTGAATTATATAAATATAAAGTAGTAAAAATTGAACCA
TTAGGAGTAGCACCCACTAAGGCAAAGAGAAGAGTGGTGCAGAGAGAAAAAAGAGCAGTGGGA---CTAGGA
GCTATGTTCCTTGGGTTCTTGGGAGCAGCAGGAAGCACTATGGGCGCAGCGTCAATGACGCTGACGGTACAG
GCCAGACAATTATTGTCTGGTATAGTGCAACAGCAAAACAATTTGCTGAGGGCTATTGATGCGCAACAGCAT
ATGTTGCAACTCACAGTCTGGGGCATCAAGCAGCTCCAGGCAAGAGTCCTGGCTGTGGAAAGATACCTAAAG
GATCAACAGCTCATGGGAATTTGGGGTTGCTCTGGAAAACTCATTTGCACCACTACTGTGCCTTGGAATACT
AGTTGGAGT---AATAAATCTTACAATGATATTTGGAAGAACATGACCTGGATGCAGTGGGAAAGAGAAATT
GACAATTACACAGGCTTAATATACCATTTAATTGAAGAATCGCAGAACCAACAAGAAAAAAATGAACAAGAA
TTATTGGAATTGGATAAATGGGCAAGTTTGTGGAATTGGTTTGACATCACAAATTGGCTGCGGTATATAAAA
ATATTCATAATGATAGTAGGAGGCTTGGTAGGTTTAAGAATAGTTTTTACTGTACTTTCTATAGTGAATAGA
GTTAGGCAGGGATACTCACCGTTATCGTTTCAGACCCGCCTCCCAGCCCAGAGGGGACCCGACAGGCCCGAA
GGAATCGAAGAAGAAGGTGGAGAGAAAGACAGAGACAGATCCGATCGATTAGTGAACGGATTATTAGCACTT
ATCTGGGTCGACCTGCGGAGCCTGTGCCTCTTCAGCTACCACCGCTTGAGAGACTTACTCTTGATTGTAACG
AGGATTGTGGAACTTCTGGGA---------------------CGCAGGGGGTGGGAAGTCCTCAAATATTGG
TGGAATCTCCTACAATATTGGAGTCAGGAACTAAAGAATAGTGCTATTAGCTTGTTCAATGCCACAGCCATA
GCAGTAGCTGGGGGGACAGATAGGGTTATAGAAGTATTACAAAAAGCTTGGAGAGCTTTTCTCCACATACCT
ACAGGAATAAGACAGGGCTTGGAAAGG
>AF025761
ATGAGAGTGAAGGGGATCAGGAAGAATTATCAGCACTTGTGGAAA------------TGGGGCATCATGCTC
CTTGGGATATTAATGATCTGTAGTGCTACAGAAAACTTGTGGGTCACAGTCTATTATGGGGTACCTGTGTGG
AAAGAAGCAACCACCACTCTATTTTGTGCATCAGATGCTAAAGCATATGATACAGAGGTACATAATGTTTGG
GCCACACATGCCTGTGTACCCACAGACCCCAACCCACAAGAAGTAGTATTGGGAAATGTGACAGAAAATTTT
AACATGTGGAAAAATAACATGGTAGACCAGATGCATGATGATATAATCAGTTTATGGGATCAAAGCCTAAAG
CCATGTGTAAAATTAACCCCACTCTGTGTTACTTTAAATTGCACTGAT---GATTTCGGG------------
------------------AATAATACTAAT---------------------ACCAATATTAGTAGCTGGGAA
---------------AGGATGGATGAAGGAGAAATAAAAAACTGCTCTTTCAATATCACCACAAGCATAAGA
GATAAGGTG---AAAGAATATGCACTTTTTTATAAACTTGATGTAGTACCAATA---------GATAAT---
------------------------GATAATAATAAT------------------ACCAGGTATAGGTTGATA
AGTTGTAACACCTCAGTCATTACACAGGCCTGTCCAAAGGTAACCTTTGAGCCAATTCCCATACATTATTGT
GCCCCGGCTGGTTTTGCGATTCTAAAGTGTAAAGATAAGAAGTTCAATGGAACAGGGCCATGTAAAAAGGTC
AGCACAGTGCAATGTACACATGGAATTAGGCCAGTAGTATCAACTCAACTGCTGTTAAATGGCAGTCTAGCA
GAAGAAGAGGTAGTAATTAGATCTGAAAATTTCACGAACAATGCTAAAATCATAATAGTACAGCTGAAGGAA
TCTGTAGTCATTAATTGTACAAGACCCAACAACAATACAGGAAAAAGTATAAATATAGGACCAGGGGGAGCA
TTTTATACAACAGGAAAAATAATAGGAGATATAAGACAAGCATATTGTAACATTAGTAGAGCACAATGGAAT
AACACATTAAAACAGATAGTTGAAAAATTAAGAGAACAATTTGAG---AATAAA------ACAATAGTCTTT
AATCACTCCTCAGGAGGGGACCCAGAAATTGAAACGCACAGTTTTAATTGTGGAGGGGAATTTTTCTACTGT
AATACAACACAACTGTTTAAT------------------AGTACTTGGAAT---------------------
------------AGTACTGGGGAT---------------GAAGGGTCAAATAACACTGAAGGAAATAACACA
CTCCCAATCATACTTCCATGCAGAATAAAACAAATTATAAACATGTGGCAGGGAGTAGGAAAAGCAATGTAT
GCCCCTCCCATCGGAGGACAAATTAGATGTTCATCAAATATTACAGGGCTGCTATTAACAAGAGATGGTGGT
------------------AAGAGT---CCAAACGAT---------------------ACCGAGACCTTCAGA
CCTGCAGGAGGAGATATGAGGGACAATTGGAGAAGTGAATTATATAAATATAAAGTAGTAAAAATTGAACCA
TTAGAAGTAGCACCCACTAGGGCAAAGAGAAGAGTGGTGCAAAGAGAAAAAAGAGCAGTAGGA---ATAGGA
GCTATGTTCCTTGGGTTCTTGGGAGCAGCAGGAAGCACTATGGGCGCAGCGTCGATAACGCTGACGGTACAG
GCCAGACTATTATTGTCTGGTATAGTGCAACAGCAGAACAATCTGCTGAGGGCTATTGAGGCGCAACAGCAT
CTGTTGCAACTCACAGTCTGGGGCATCAAGCAGCTCCAGGCAAGAGTCCTGGCTGTGGAAAGATACCTAAAG
GATCAACAGCTCCTGGGGATTTGGGGTTGCTCTGGAAAACTCATTTGCCCCACTGCTGTGCCTTGGAATGCT
AGTTGGAGT---AATAAATCTCTGGGTCAGATTTGGGATAACATGACCTGGATGGAGTGGGATAGAGAAATT
AACAATTACACAAGCTTAATATACACCTTAATTGAAGAATCGCAGAACCAACAAGAAAAGAATGAACAAGAA
TTATTGGAATTGGACAAATGGGCAAATTTGTGGAATTGGTTTGACATATCAAACTGGCTGTGGTATATAAAA
ATATTCATAATGATAGTAGGAGGCTTGGTAGGTTTAAGAATAGTTTTTGCTGTACTTTCTATAGTAAATAGA
GTTAGGCAGGGATACTCACCATTATCGTTTCAGACCCGCCTCCCAGCCCAGAGGGGACCCGACAGGCCCGAA
GGAATCGAAGAAGAAGGTGGAGAGAGAGACAGAGACAGATCCAGTCGATTAGTGAACGGATTCTTAGCACTT
ATCTGGGTCGATCTGCGGAGCCTGTGCCTCTTCAGCTACCACCGCTTGAGAGACTTACTCTTGATTGTAACG
AGGATTGTGGAACTTCTGGGA---------------------CGCAGGGGGTGGGAAGCTCTCAGATATTGG
TGGAATCTCCTACAGTATTGGAGTCAGGAACTAAAGAATAGTGCTGTTAACTTGCTTAATGCCACAGCCATA
GCAGTAGCTGAGGGGACAGATAGGATTATAGAAGTATTACAAAGAGCTTATAGAGCTATTCTACACATACCT
ACAAGAATCAGACAGGGCTTGGAAAGG
>AY835774
ATGAAAGTGAAGGAGACCAGGAAGAGTTATCAGCGGTGGTGGAGA------------TGGGGCACCATGCTC
CTTGGGATGTTGATGATCTGTAGTGCTGCAGAAAAATTGTGGGTCACAGTCTATTATGGGGTACCTGTGTGG
AAAGAAGCAACCACCACTCTATTTTGTGCATCAGATGCTAAAGCATATGATACAGAGGTACATAATGTTTGG
GCCACACATGCCTGTGTACCCACAGACCCCAACCCACAAGAAGTAGTATTGGGAAATGTGACAGAAAATTTT
AACATGTGGAAAAATAACATGGTAGAACAGATGCATGAGGATATAATCAGCTTATGGGATCAAAGCCTAAAG
CCATGTGTAAAACTAACCCCACTCTGTGTTACTTTAAATTGCACTCAT------AAATCA------------
------------------AATGCTACTGGT---------------------ACCAATAATAGTAGTTGTTGG
---------------ATAATGGAGAAAGGAGAAATAAAAAACTGCTCTTTCAATATCACCACAAGCATAAGA
GATAAGGTGCAGAAAGAATATGCACTTTTTTATAAACTTGATGTAGTACCAATA---------GATAAA---
------------------------GATAAT------------------------ACAAGCTATAGGTTGATA
AATTGTAATACCTCAGTCATTACACAGGCCTGTCCAAAGGTATCCTTTGAGCCAATTCCCATACATTATTGT
ACCCCGGCTGGTTTTGCGATTCTAAAGTGTAACGATAAGAAGTTTAATGGAACAGGACCATGTACCAATGTC
AGCACAGTACAATGTACACATGGAATTAGGCCAGTAGTGTCAACTCAACTGCTGTTAAATGGCAGTCTAGCA
GAAAAAGAGGTAGTAATTAGATCTAGCAATTTCTCGAACAATGCTAAAATCATAATAGTACAGCTGAATGAA
TCTGTAGTAATTAATTGTACAAGACCCAACAACAATACAAGAAAAAGTATACATATAGGACCAGGGAGAGCA
TTTTATACAACGGGAGATATAATAGGAGATATAAGACAAGCATATTGTAACATTAGTAAAGCAAAATGGAAA
ACCACTTTAGAACAGGTAGCTAAAAAATTAAGAGAACAATTTGAG---AATAAA------ACAATAGCATTT
AATCAATCCTCAGGAGGGGACCCAGAAATTGTAATGCATAGTTTTAATTGTGGAGGGGAATTTTTCTACTGT
GATTCATCACGATTGTTTAAC------------------AGTACTTGGAATGGT------------------
ACTTGGGAGACAGGGTGGAATGAT---------ACT---GAAAAGGCAGATGAGACAAAT------------
------ATCATACTCCCATGTAGAATAAAACAAATTATAAACATGTGGCAGGAAGTAGGAAAAGCAATGTAT
GCCCCTCCCATCAGAGGACTAATTAGATGTTCATCAAATATTACAGGGCTACTATTAACAAGAGATGGTGGT
------------AATTATAATAAA---ACCGGGAATATAACCGGGAATAAGACCGAGATCGAAGTCTTCAGA
CCTGGAGGAGGAGATATGAGGGACAATTGGAGAAGTGAATTATATAAATATAAAGTAGTAAAAATTGAACCA
TTAGGAGTAGCACCCACCAAGGCAAAGAGAAGAGTGGTGCAGAGAGAAAAAAGAGCAGTGGGAACGTTAGGA
GCTATGTTCCTTGGGTTCTTGGGAGCAGCAGGAAGCACTATGGGCGCAGCGTCAATGACGCTGACGGTACAG
GCCAGACTATTATTGTCTGGTATAGTGCAACAGCAAAACAATTTGCTGAGGGCTATTGAGGCGCAACAGCAT
CTGTTGCAACTCACAGTCTGGGGTATCAAGCAGCTCCAGGCAAGAGTCCTGGCTGTGGAAAGATACCTAAGG
GATCAACAGCTCCTAGGGATTTGGGGATGCTCTGGAAAACTCATTTGCACCACTACTGTGCCTTGGAATGCT
AGTTGGAGT---AATAAATCTCTGGATAAGATTTGGAATAACATGACCTGGATGGAGTGGGAAAGAGAAATT
GACAATTACACAAGCTTAATATACACCTTAATTGAAGAATCGCAGAACCAACAAGAAAAGAATGAACAAGAA
TTATTGGAATTAGATAAGTGGGCAAGTTTGTGGAATTGGTTTGACATATCAAAATGGCTGTGGTATATAAAA
ATATTCATAATGATAGTAGGAGGCTTGATAGGTTTAAGAATAGTTTTTCCTGTACTTTCTATAGTAAATAGA
GGTAGGCAGGGATATTCACCATTATCATTTCAGACCCGCTTCCCAGTTCCGAGGGGACCCGACAGGCCCGAA
GGAATCGAAGAAGAAGGTGGAGAGAGAGACAGAGACAGATCCGGTCGATTAGTGAACGGATTCTTAGCACTT
ATCTGGGACGATCTGCGGAGCCTGTGCCTCTTCAGCTACCACCGCTTGAGAGACTTACTCTTGATTGTAGCG
AGGATTGTGGAACTTCTGGGA---------------------CGCAGGGGGTGGGAAGCCCTCAAATATTGG
TGGAATCTCCTGCAGTATTGGAGTCAGGAACTAAAGAATAGTGCTGTTAGCTTGCTCAATGCCACAGCTATA
GCAGTAGCTGAGGGGACAGATAGGATTATAGAAGTAGTACAAAGAGCTTATAGAGCTATCCTCCACATACCT
ACAAGAATAAGACAGGGCTTGGAAAGG
>U34604
ATGAAAGTGAAGGAGACCAGGAAGAATTATCAGCACTTGTGGAGA------------TGGGGCACCATGCTC
CTTGGGATGTTGATGATCTGTAGTGCTGCAGAACAATTGTGGGTCACAGTCTATTATGGGGTACCTGTGTGG
AAAGAAGCAACTACCACTCTATTCTGTGCATCAGATGCTAAAGCATCTGATACAGAGGTACATAATGTTTGG
GCCACACATGCCTGTGTACCCACAGACCCCAACCCACAAGAAGTAGCATTGGAAAATGTGACAGAAGATTTT
GACATGTGGAAAAATAACATGGTAGAACAGATGCATGAGGATATAATCAATTTATGGGATCAAAGCCTAAAG
CCATGTGTAAAATTAACCCCACTCTGTGTTACTTTAAATTGCACTGAT------TTTGGG------------
------------------AATGCTACTAAT---------------------ACCACTAGTAGTAGCGGGGTT
---------------ATAATAGAGAAAGGAGAAATAAAAAACTGCTCTTTCAAGATCAACACAAACATGAAA
GATAAGGCGCAGATAGAATATGCACTTTTTTATAAACTTGATGTAGTACCAATA---------GATAAT---
------------------------AATAATACTAAT---------ACCAGCTATACCAGCTATAGGTTGATA
AGTTGTAACACCTCAGTCATTACACAGGCCTGTCCAAAGGTATCCTTTGAGCCAATTCCCATACATTTTTGT
ACCCCTGCTGGTTTTGCGCTTCTAAAATGTAATGATAAGAAGTTCAATGGAACAGGACCATGTAAAAATGTC
AGCACCGTACAATGTACACATGGAATTAGGCCAGTAGTATCAACTCAACTGCTGTTAAATGGCAGTCTAGCA
GAAGAAGAGGTAGTAATTAGATCTGCCAATTTCTCGAACAATGCTAAAACCATAATAGTACAGCTGAATGAA
TCTGTAGCAATTAATTGTACAAGACCCAACAACAATACAAGAAAAGGTATACATATAGGACCAGGGAAAGCA
TTTTATGCAACAGGACAAATAATAGGAGATATAAGACAAGCACATTGTAACCTTAGTAGAGCAAAATGGAAT
AACACTTTAAAACAGATAGTTAGCAAATTAAGAAAACAATTTGGG---AATAAA------ACAATAGTCTTT
AGTCAACCCTTAGGAGGGGACCCAGAAATTGTAATGCACAGTTTTAATTGTGGAGGGGAATTTTTCTACTGT
AATTCAACACAACTGTTTAAT------------------AGTACTTGGAATGAT------------------
------------ACTGGGAATGTT---------ACT---GAAAGGTCAAATAACAATGAA------------
---AATATCACACTCCCATGCAGAATAAAACAAATTATAAACATGTGGCAGGGAGTAGGAAAAGCAATGTAT
GCCCCTCCCATCAGTGGACAAATTAGATGTTCATCAAATATTACAGGGCTGCTATTAACAAGAGATGGTGGT
------------------AAGGAC---GAGAACAAG---------------ACTGGGACTGAGATCTTCAGA
CCTGGAGGAGGAGATATGAAGGATAATTGGAGAAGTGAATTATATAAATATAAAGTAGTAAAAATTGAACCA
TTAGGAGTAGCACCCACCAGGGCAAAGAGAAGAGTGGTGCAGAGAGAAAAAAGAGCAGTGGGA---ATAGGA
GCGTTGTTCCTTGGGTTCTTGGGAGCAGCAGGAAGCACTATGGGCGCAGCGTCAATAACGCTGACGGTACAG
GCCAGACAATTATTGTCTGGTATAGTGCAACAGCAGAACAATTTGCTGAGGGCTATTGAGGCGCAACAGCAT
CTGTTGCAACTCACAGTCTGGGGCATCAAGCAGCTCCAGGCAAGAGTCCTGGCTGTGGAAAGATACCTAAAG
GATCAACAGCTCCTGGGGATTTGGGGTTGCTCTGGAAAACTCATCTGCACCACTGCTGTGCCTTGGAATGCT
AGTTGGAGT---AATAAATCTCTGGATAAGATTTGGAATAACATGACCTGGATGGAGTGGGACAGAGAAGTT
AGCAATTACACAAGCTTGATATACACCTTAATTGAAGAATCGCAAAACCAACAAGAAAAGAATGAACAAGAA
TTATTGGAATTAGATAAATGGGCAAGTTTGTGGAATTGGTTTGACATAACAAAATGGCTGTGGTATATAAAA
ATATTCATAATGATAGTAGGAGGCTTGGTAGGTTTAAGAATAATTTTTGCTGTACTTTCTATAGTGAATAGA
GTTAGGCAGGGATACTCACCATTATCGTTTCAGACCCGCCTCCCAGCCCCGAGGGGACCCGACAGGCCCGAA
GGAATCGAAGAAGAAGGTGGAGAGAGAGACAGAGACAGATCCGGTCGATTAGTGAACGGATTCTTAGCACTT
ATCTGGGACGATCTGCGGAGCCTGTGCCTCTTCAGCTACCACCGCTTGAGAGACTTACTCTTGATTGTGACG
AGGATTGTGGAACTTCTGGGA---------------------CGCAGGGGGTGGGAAGTCCTCAAATATTGG
TGGAATCTCCTGCAGTATTGGAGTCAGGAACTAAAGAATAGTGCTGTTAGTTTGCTTAATGCCACAGCTATA
GCAGTAGCTGAGGGGACAGATAGGGTTATAGAAGTAGTGCAAAGAGCTTGTAGAGCTGTTCTCCACATACCT
GTAAGAATAAGACAGGGTCTGGAAAGG
>L08661
ATGAGAGTGAAGGAGACCAGGAAGAATTATCAGCACTTGTGGAAA------------TGGGGCACCATGCTC
CTTGGGATGTTGATGATCTGTAGTGCTGCAGAACAATTGTGGGTCACAGTCTATTATGGGGTACCTGTGTGG
AAAGAAGCAAACACCACTCTATTTTGTGCATCAGATGCTAAAGCATATGATACAGAGGTACATAATGTTTGG
GCCACACATGCCTGTGTACCCACAGACCCCAACCCACGAGAAATAATATTGGAAAATGTGACAGAAGATTTT
GACATGTGGAAAAATAACATGGTAGAACAGATGCATGAGGATATAATCAATTTATGGGATCAAAGCCTAAAG
CCATGTGTAAAATTAACCCCACTCTGTGTTACTTTAAATTGCACTGAT------TTTGGG------------
------------------AATGCTACTAAT---------------------ACCACTAGTAGTAGCGGGGAA
---------------ATAATAGAGAAAGGAGAAATAAAAAACTGCTCTTTCAAGATCAACACAAACATGAAA
GATAAGGCGCAGATAGAATATGCGCTTTTTTATAAACTTGATGTAGTACCAATA---------GATAAT---
------------------------AATAATACTAAT---------ACCAGCTATACCAGCTATAGGTTGATA
CATTGTGACTCCTCAGTCATTACACAGGCCTGTCCAAAGGTATCCTTTGAGCCAATTCCCATACATTTTTGT
ACCCCTGCTGGTTTTGCGCTTCTAAAATGTAATGATAAGAAGTTCAATGGAACAGGACCATGTAAAAATGTC
AGCACCGTACAATGTACACATGGAATTAGGCCAGTAGTATCAACTCAACTGCTGTTAAATGGCAGTCTAGCA
GAAGAAGAGGTAGTAATTAGATCTGCCAATTTCTCGAACAATGCTAAAACCATAATAGTACATCTGAATGAA
TCTGTAGCAATTAATTGTACAAGACCCAACAACAATACAAGAAAAGGTATACATATGGGACCAGGGAAAGCA
TTTTATGCAACAGGACAAATAATAGGAGATATAAGACAAGCACATTGTAACCTTAGTAGAGCAAAATGGAAT
AACACTTTAAAACAGATAGTTAGCAAATTAAGAAAACAATTTGGG---AATAAA------ACAATAGTCTTT
AGTCAACCCTTAGGAGGGGACCCAGAAATTGTAATGCACAGTTTTAATTGTGGAGGGGAATTTTTCTACTGT
AATTCAACACAACTGTTTAAT------------------AGTACTTGGAATGAT------------------
------------ACTGGGAATGTT---------ACT---GAAAGGTCAAATAACACTGAA------------
---AATATCACACTCCCATGCAGAATAAAACAAATTATAAACATGTGGCAGGGAGTAGGAAAAGCAATGTAT
GCCCCTCCCATCAGTGGACAAATTAGATGTTCATCAAATATTACAGGGCTGCTATTAACAAGAGATGGTGGT
------------AAGGACGAGAAC---AAGACTGGG---------------------ACTGAGATCTTCAGA
CCTGGAGGAGGAGATATGAAGGATAATTGGAGAAGTGAATTATATAAATATAAAGTAGTAAAAATTGAACCA
TTAGGAGTAGCACCCACCAGGGCAAAGAGAAGAGTGGTGCAGAGAGAAAAAAGAGCAGTGGGA---ATAGGA
GCGTTGTTCCTTGGGTTCTTGGGAGCAGCAGGAAGCACTATGGGCGCAGCGTCAATAACGCTGACGGTACAG
GCCAGACAATTATTGTCTGGTATAGCGCAACAGCAAAACAATTTGCTGAGGGCTATTGAGGCGCAACAGCAT
CTGTTGCAACTCACAGTCTGGGGCATTAAGCAGCTCCAGGCAAGAGTCCTGGCTATGGAAAGATACCTAAAG
GATCAACAGCTCCTGGGGATTTGGGGTTGCTCTGGAAAACTCATTTGCACCACGGCTGTGCCTTGGAATACT
AGTTGGAGT---AATAAATCTCTGGATGAGATTTGGGATAACATGACCTGGATGCAGTGGGAAAGAGAAATT
GACAGTTACACAAACACAATATACGACTTAATTGCAGAATCACAGAACCAGCAGGAAAAGAATGAACAAGAA
TTGTTGGAATTGGATAAATGGGCAGGTTTGTGGAATTGGTTTAGCATAACAAACTGGCTGTGGTATATAAGA
ATATTCATAATAATAGTAGGAGGCTTGGTAGGTTTAAGAATAGTTTTTGCTGTACTTTCTATAGTGAATAGA
GTTAGGCAGGGATACTCACCATTATCATTGCAGACCCGCCTCCCAGCCCCGAGGGGACCCGACAGGCCCGAA
GGAATCGAAGAAGAAGGTGGAGAGAGAGACAGAGACAGATCCGGTCGATTAGTGAACGGATTCTTAGCACTT
ATCTGGGTCGATCTGCGGAGCCTGTGCCTCTTCAGCTACCACCGCTTGAGAGACTTACTCTTGATTGTGACG
AGGATTGTGGAACTTCTGGGA---------------------CGCAGGGGGTGGGAAGTCCTCAAGTATTGG
TGGAATCTCCTGCAGTATTGGAGTCAGGAACTAAAGAATAGTGCTGTTAGTTTGCTTAATGCCACAGCTATA
GCAGTAGCTGAGGGGACAGATAGGGTTATAGAAGTAGTGCAAAGAGCTTGTAGAGCTGTTCTCCACATACCT
GTAAGAATAAGACAGGGTCTGGAAAGG
>AY779554
ATGAGAGTGAAGGAGACCAGGAAGAATTATCGGCACTTGTGGAGA------------TGGGGCACCATGCTC
CTTGGGATGTTGATGATTTGTAGTGCTGCAGAACAATTGTGGGTCACAGTCTATTATGGGGTACCTGTGTGG
AAAGAAGCAAACACCACTCTATTTTGTGCATCAAATGCTAAAGCATATGATACAGAGGTACATAATGTTTGG
GCCACACATGCCTGTGTACCCACAGACCCCAACCCACGAGAAGTAATATTGGAAAATGTGACAGAAAATTTT
AACATGTGGAAAAATAACATGGTAGAACAGATGCATGAGGATATAATCAGTTTATGGGATCAAAGCCTAAAG
CCATGTGTAAAATTAACCCCACTCTGTGTTACTTTAAATTGCACTGAT------TTGAGG------------
------------------AATGCTACTAAT---------------------ACCACTAGTAGTAATAGGGAA
------------ATGAGGATGGAGGAAGGAGAAATAAAAAACTGCTCTTTCAATATCACCACAAGCATAAGA
GATAAATTTCAGAAAGAATATGCACTTTTTTATAAGCTTGATGTAGTACCAATA---------GATAAT---
------------------------GATAAT------------------------ACCAGTTATAGGTTGATA
AGTTGTAACACCTCAGTCATTACCCAGGCCTGTCCAAAGGTATCCTTTGAGCCAATTCCCATACATTATTGT
GCCCCGGCTGGTTTTGCGATTCTAAAGTGTAAAGATAAAAAGTTCAATGGAACAGGACCATGTACAAATGTC
AGCACAGTACAATGTACACATGGAATTAGGCCAGTAGTGTCAACTCAACTGCTGTTAAATGGCAGTTTAGCA
GAAGAAGAGGTAGTAATTAGATCTGACAATTTCACGGACAATGCTAAAACCATAATAGTACAGCTGAACGAA
TCTGTACAAATTAATTGTACAAGACCCAACAACAATACAAGAAAAAGTATACATATAGCACCAGGGAGAGCA
TTTTATGCACCAGGAGAAATAATAGGAGATATAAGACAAGCACATTGTAACATTAGTGAAGCAAAATGGAAT
AACACTTTAAGACAGATAGTGAAAAAATTAAGAGAACAATTTAAG---AATAAA------ACAATAGTCTTT
AATCACTCCTCAGGAGGGGACCCAGAAATTGTAATGCACAGTTTTAATTGTGGAGGGGAATTTTTCTACTGT
AATTCAACACAGCTGTTTAAT------------------AGTACTTGGGTTAATAGT---------------
------------ACTTGGAATAGC---------ACT---GAAAGGTCAAATAGCACTGAT------------
---AATATCACACTCCCATGCAGAATAAAACAAATTATAAACATGTGGCAGGGAGTAGGAAAAGCAATGTAT
GCCCCTCCCATCAGAGGACAAATTAGATGTTCATCAAATATTACAGGGCTGCTATTAACAAGAGATGGTGGT
------------------AATGGC---ATGAATAAT------------------GCCACCGAGATCTTCAGA
CCTGGAGGAGGAGATATGAGGGATAATTGGAGAAGTGAATTATATAAATATAAAGTAGTACAAGTTGAACCA
TTAGGAGTAGCACCCACCAAGGCAAAGAGAAGAGTGGTGCAGAGAGAAAAAAGAGCAGTGGGA---ATAGGA
GCTGTGTTCCTTGGGTTCTTGGGAGCAGCAGGAAGCACTATGGGCTGCACGTCAGTGACGCTGACGGTACAG
GCCAGACAATTGTTGTCTGGTATAGTGCAACAGCAGAACAATTTGCTGAGGGCTATTGAGGCGCAACAGCAT
CTGTTGCAACTCACAGTCTGGGGCATCAAGCAGCTCCAGGCAAGACTCCTGGCTGTAGAAAGATACCTAAGG
GATCAACAGCTCCTAGGGATTTGGGGTTGCTCTGGAAAACTCATTTGCACCACTGCTGTGCCTTGGAATACT
AGTTGGAGT---AATAAATCTCTGGATGAAATTTGGGATAACATGACCTGGATGCAGTGGGAAAAAGAAATT
AGCAATTACACAACCACAATATACAGATTAATTGAAGAATCGCAAAACCAACAAGAAAAGAATGAACAAGAA
TTATTGGAATTAGATAAGTGGGCAAGTTTGTGGAATTGGTTTAACATAACAAGCTGGCTGTGGTATATAAGA
TCATTCATAATGATAGTAGGAGGCTTGATAGGCTTAAGAATAGTTTTTGCTGTACTTTCTATAGTGAATAGA
GTTAGGCAGGGATACTCACCAATATCGTTTCAGACCCACCTCCCAGCTCCGAGGGGACCCGACAGGCCCGAA
GGAATCGAAGAAGAAGGTGGAGAGAGAGACAGAGACAGATCCGAACGTTTAGTGAACGGATTCTTAGCACTT
ATCTGGGACGATCTGCGGAGCCTGTGCCTCTTCAGCTACCACCGCTTGAGAGACTTACTCTTGATTGTAACG
AGGATTGTGGAACTTCTGGGA---------------------CGCAGGGGGTGGGAAGCCCTCAAGTATTGG
TGGAATCTCCTACAGTATTGGAGTCAGGAACTAAAGAATAGTGCTGTTAGCTTGCTTAATGCCATAGCCATA
GCAGTAGCTGAGGGGACAGATAGGATTATAGAAGTAGTACAAAGAGCTTTTAGAGCTGTTCTCCACGTACCT
AGAAGAATAAGACAGGGCCTGGAAAGG
>L08657
ATGAGAGCGAAGGGGACCAGGAAGAATTATCAGCACTTGTGGAAA------------TGGGGCATCATGCTC
CTTGGGATGTTGATGATCTGTAATGCT---GAACAATTGTGGGTCACAGTCTATTATGGGGTACCTGTGTGG
AAAGAAGCAACCACCACTCTATTTTGTGCATCAGATGCTAAAGCATATGATACAGAGGTACATAATGTTTGG
GCCACACATGCCTGTGTACCCACAGACCCTAACCCACAAGAAGTAGTATTGGGAAATGTGACAGAAGATTTT
AACATGTGGAAAAATAACATGGTAGAACAGATGCATGAGGATATAATCAGTTTATGGGATCAAAGCCTAAAG
CCATGTGTAAAATTAACCCCACTCTGTGTTACTTTACATTGCACTGAT------TTGAAG------------
------------------AATGCTACTAAT---------------------ACCACTAGTAGTAATACCAAT
AGTAGTAGTTGGGGAATGATGGAGAAAGGAGAAATAAAAAACTGCTCTTTCAATATCACCACAGTCATAAGA
GATAAGGTGCGG---GAATATGCACTTTTTTATAAACTTGATGTAGTACCAATA---------AATAAT---
------------------------GATAATACTAAT------------------ACCAGCTATAGGTTGATA
AATTGTAACACCTCAGTCATTACACAGGCCTGTCCAAAGATATCCTTTGAGCCAATTCCCATACACTATTGT
GCCCCGGCTGGTTTTGCGATTCTAAAGTGTAACAATAAGACGTTCAATGGAAAAGGACCATGTACAAATGTC
AGCACAGTACAATGTACACATGGAATTAGGCCAGTAGTGTCAACTCAACTGCTGTTAAATGGCAGTCTAGCA
GAAGAAGATGTAGTAATTAGATCTGACAATTTCACAGACAATGCTAAAACCATAATAGTACAACTGAACGAA
TCTGTGGTAATTAATTGTACAAGACCTAACAACAACACAAGAAAAGGTATACATATAGGACCAGGGAGAGCA
TTTTATACAACAGGAGAAATAATAGGAGATATAAGACAAGCACATTGTAACATAAGTGGAGTAGAATGGAAT
AAAACTTTAGGACAGATAGTTACAAAATTAAGAGAAATATTTAAG---AGTAAA------ACAATAGTCTTT
AATCAATCCTCAGGAGGGGACCCAGAAATTGTAATGCACAGTTTTAATTGTGGAGGGGAATTTTTCTACTGT
AATACAACACAACTGTTTAAT------------------AGTACTTGG------------------------
------------TATGCTAATGAT---------ACT---AGAGGGTCAAATGACACTAAA------GCA---
---AATATCACACTCCCATGTAGAATAAAACAAATTATAAACATGTGGCAGAAAGTAGGGAAAGCAATGTAT
GCCCCTCCCATCAAAGGACAAATTAGATGTTCATCAAATATTACAGGGTTACTATTAACAAGAGATGGTGGT
------------------AATAAT---GAGAACGAG------ACTGATGAGAACAGGACCGAGATCTTCAGA
CCTGGAGGAGGAGATATGAGGGACAATTGGAGAAGTGAATTATATAAATATAAAGTAGTAAAAATTGAGCCA
TTAGGAGTAGCACCCACCAAGGCAAAGAGAAGAGTGGTACAGAGAGAAAAAAGAGCAGTGGGAACGATAGGA
GCTATGTTCCTTGGGTTCTTGGGAGCAGCAGGAAGCACTATGGGCGCAGCGTCAATGACGCTGACGGTACAG
GCCAGACAATTATTGTCTGGTATAGTGCAACAGCAGAACAATTTGCTGAAGGCTATTGAGGCGCAACAGCAT
CTGTTGCAACTCACAGTCTGGGGCATCAAACAGCTCCAGGCAAGAGTCCTGGCTGTGGAAAGATACCTAAAG
GATCAACAGCTCCTAGGGATTTGGGGTTGCTCTGGAAAACTCATTTGCACCACTGCTGTGCCTTGGAATGCT
AGTTGGAGT---AATAAATCTCTGAGTGAGATTTGGGAGAACATGACCTGGATGGGGTGGGAGAGAGAAATT
AACAATTACACAGGCTTAATATACACCTTAATTGAAGAATCGCAGAACCAACAAGAAAAGAATGAACAAGAA
TTATTGGAATTGGATACGTGGGCAAGTTTGTGGAATTGGTTTGACATAACAAAATGGCTGTGGTATATAAAA
ATATTCATAATGATAGTAGGAGGCTTGGTAGGTTTAAGAATAGTTTTTGCTGTACTTTCTATAGTGAATAGA
GTTAGGCAGGGATACTCACCGTTATCATTTCAGACCCGCTTCCCAGCCCCGAGGGAACCCGACAGGCCCGGA
GGAATCGAAGAAGAAGGTGGAGAGAGAGACAGAGACAGATCCGGTCGATTAGTGAACGGATTCTTAGCACTT
ATCTGGAACGATCTGCGGAGCCTGTGCCTTTTCAGCTACCACCGCTTGAGAGACTTACTCTTGATTGTAACG
AGGATTGTGGAACTTCTGGGA---------------------CGCAGGGGGTGGGAAGTCCTCAAATATTGG
TGGAATCTCCTGCAGTATTGGATTCAGGAACTAAAGAATAGTGCTGTTAGTTTGCTTAATACCACAGCTATA
GCAGTAGCTGAGGGGACAGATAGGGTAATAGAAGTAGTACAAAGAATTTGTAGAGCTGTTCTTCACATACCT
GTAAGAGTAAGACAGGGCTTAGAAAGG
>L08658
ATGAGAGCGAAGGGGACCAGGAAGAATTATCAGCACTTGTGGAAA------------TGGGGCATCATGCTC
CTTGGGATGTTGATGATCTGTAATGCT---GAACAATTGTGGGTCACAGTCTATTATGGGGTACCTGTGTGG
AAAGAAGCAACTACCACTCTATTTTGTGCATCAGATGCTAAAGCATATGATACAGAGGTACATAATGTTTGG
GCCACACATGCCTGTGTACCCACAGACCCTAACCCACAAGAAGTAGTATTGGGAAATGTGACAGAAAATTTT
AACATGTGGAAAAATAACATGGTAGAACAGATGCATGAGGATATAATCAGTTTATGGGATCAAAGCCTAAAG
CCATGTGTAAAATTAACCCCACTCTGTGTTACTTTACATTGCACTGAT------TTGAAG------------
------------------AATGCTACTAAT---------------------ACCACTAGTAGTAATACCAAT
AGTAGTAGTTGGGGAATGATGGAGAAAGGAGAAATAAAAAACTGCTCTTTCAATATCACCACAGTCATAAGA
GATAAGGTGCGG---GAATATGCACTTTTTTATAAACTTGATGTAGTACCAATA---------AATAAT---
------------------------GATAATACTAAT------------------ACCAGCTATAGGTTGATA
AATTGTAACACCTCAGTCATTACACAGGCCTGTCCAAAGATATCCTTTGAGCCAATTCCCATACACTATTGT
GCCCCGGCTGGTTTTGCGATTCTAAAGTGTAACAATAAGACGTTCAATGGAAAAGGACCATGTACAAATGTC
AGCACAGTACAATGTACACATGGAATTAGGCCAGTAGTGTCAACTCAACTGCTGTTAAATGGCAGTCTAGCA
GAAGAAGATGTAGTAATTAGATCTGACAATTTCACAGACAATGCTAAAACCATAATAGTACAACTGAACGAA
TCTGTGGTAATTAATTGTACAAGACCTAACAACAACACAAGGAAAGGTATACATATAGGACCAGGGAGAGCA
TTTTATACAACAGGAGAAATAATAGGAGATATAAGACAAGCACATTGTAACATTAGTGGAGTAGAATGGAAT
AAAACTTTAGGACAGATAGTTACAAAATTAAGAGAAATATTTAAG---AATAAA------ACAATAGTCTTT
AATCAATCCTCAGGAGGGGACCCAGAAATTGTAATGCACAGTTTTAATTGTGGAGGGGAATTTTTCTACTGT
AATACAACACAACTGTTTAAT------------------AGTACTTGGTATGCT------------------
------------------AATGGT---------ACT---AGAGGGTCAAATGACACT---------------
------ATCACACTCCCATGTAGAATAAAACAAATTATAAACATGTGGCAGAAAGTAGGGAAAGCAATGTAT
GCCCCTCCCATCAAAGGACAAATTAGATGTTCATCAAATATTACAGGGCTACTATTAACAAGAGATGGTGGT
------------------AATAAT---GAGAACGAG------ACCGATGAGAACAGGACCGAGATCTTCAGA
CCTGGAGGAGGAGATATGAGGGACAATTGGAGAAGTGAATTATATAAATATAAAGTAGTAAAAATTGAGCCA
TTAGGAGTAGCACCCACCAAGGCAAAGAGAAGAGTGGTGCAGAGAGAAAAAAGAGCAGTGGGAACGATAGGA
GCTATGTTCCTTGGGTTCTTGGGAGCAGCAGGAAGCACTATGGGCGTAGCGTCAATGACGCTGACGGTACAG
GCCAGACAATTATTGTCTGGTATAGTGCAACAGCAGAACAATTTGCTGAAGGCTATTGAGGCGCAACAGCAT
CTGTTGCAACTCACAGTCTGGGGCATCAAACAGCTCCAGGCAAGAGTCCTGGCTGTGGAAAGATACCTAAAG
GATCAACAGCTCCTAGGGATTTGGGGTTGCTCTGGAAAACTCATTTGCACCACTGCTGTGCCTTGGAATGCT
AGTTGGAGT---AATAAATCTCTGAGTGAGATTTGGGAGAACATGACCTGGATGGAGTGGGAGAGAGAAATT
AACAATTACACAGGCTTAATATACACCTTAATTGAAGAATCGCAGAACCAACAAGAAAAGAATGAACAAGAA
TTATTGGAATTGGATACGTGGGCAAGTTTGTGGAATTGGTTTGACATAACAAAATGGCTGTGGTATATAAAA
ATATTCATAATGATAGTAGGAGGCTTGGTAGGTTTAAGAATAGTTTTTGCTGTACTTTCTATAGTGAATAGA
GTTAGGCAGGGATACTCACCGTTATCATTTCAGACCCGCTTCCCAGCCCCGAGGGAACCCGACAGGCCCGGA
GGAATCGAAGAAGAAGGTGGAGAGAGAGACAGAGACAGATCCGGTCGATTAGTGAACGGATTCTTAGCACTT
ATCTGGAACGATCTGCGGAGCCTGTGCCTTTTCAGCTACCACCGCTTGAGAGACTTACTCTTGATTGTAACG
AGGATTGTGGAACTTCTGGGA---------------------CGCAGGGGGTGGGAAGTCCTCAAATATTGG
TGGAATCTCCTGCAGTATTGGATTCAGGAACTAAAGAATAGTGCTGTTAGCTTGCTCAATGCCACAGCTATA
GCAGTAGCTGAGGGGACAGATAGGGTTATAGAAGTATTACAAAGAGCTTATAGAGCTGTTCTCCACATACCT
GTAAGAGTAAGACAGGGCTTAGAAAGG
>U69586
ATGAAAGCGAAGGAGACCAGGAAGAATTATCAGCACTTGTGGAGA------------TGGGGCATCACGCTC
CTCGGGATGTTGATGATCTGTAGTGCTGCAGAACAATTATGGGTCACAGTCTATTATGGGGTACCTGTGTGG
AAAGAAGCAACCACCACTCTATTTTGTGCATCAGATGCTAAAGCATATGATACAGAGGTGCATAATGTTTGG
GCCACACATGCCTGTGTACCCACAGACCCCAACCCACAAGAAGTAGTATTAGAAAATGTGACAGAAAATTTT
AACATGTGGAAAAATAACATGGTAGAACAGATGCATGAGGATATAATCAGTTTATGGGATCAAAGCCTAAAG
CCATGTGTAAAATTAACCCCACTCTGTGTTACTTTAAATTGCACTGAT------AATTTAAAAAATGATACT
GTAAAA------------AATGCTACTAAT---------------------ACCAATAATAGTAGCTGGGAA
---------------AGGATGGAGAGAGGAGAAATAAAAAACTGCTCTTTCAATATCACCACTAGCATAAGA
GATAAGGTGCAGAAAGAATATGCACTTTTTTATAAACTTGATGTAGTACCAATA---------GATAAT---
------------------------GAAAGTACTACT---------ACTAACTATACCAGCTATAGGTTGATA
AGTTGTAACACCTCAGTCATTACACAGGCCTGTCCAAAGGTATCCTTTGAGCCAATTCCCATACATTATTGT
GCCCCGGCTGGTTTTGCGATTCTAAAGTGTAACGATAAGAAGTTCAATGGAACAGGACCATGTACAAATGTC
AGCACAGTACAATGTACACATGGAATTAGGCCAGTAGTGTCAACTCACCTGCTGTTAAATGGCAGTCTAGCA
GAAAAAGAGGTAGTAATTAGATCTGAAAATTTCACGAACAATGCTAAAACCATAATAGTACAGCTGAACGAA
TCTGTAGTAATTAATTGTACAAGACCCAACAACAATACAAGAAAAAGTATACATATAGGACCAGGGAGAGCA
TTTTGTACAACAGGAGATATAATAGGAGATATAAGACAAGCTCATCGTAACCTTAGTAGAGCAGATTGGAAT
AACATTTTAGCAAAGATAGTTGAAAAATTAAAAGAACAATTTGGGAATAATAAA------ACAATAGTCTTT
AAGCCATCCTCAGGAGGGGACCCAGAAATTGTAACACACAGTTTTATTTGTGGAGGGGAATTTTTCTACTGT
AATACATCACAACTGTTTAAT------------------AGTACTTGGAATAGT------------------
------------ACTAGGAATAAT---------------ACTAGCGAGTCAGATAAG---------------
------ATCACACTCCCATGCAGAATAAAACAAATTATAAACCTGTGGCAGGAAGTAGGAAAAGCAATGTAT
GCCCCTCCCATTAGAGGACAAATTAGATGTTTATCAAATATTACAGGGCTGCTATTAACAAGAGATGGTGGA
------------------GATTTA---ACAAGAGAT------GGTGGTGAGAACGGGACCGAGACCTTCAGA
CCTGGAGGAGGAGATATGAGGGACAATTGGAGAAGTGAATTATATAAATATAAAGTAGTAAAAATTGAACCA
TTAGGAGTAGCACCCACCAAGGCAAAGAGAAGAGTGGTGCAGAGAGAAAAAAGAGCAGTGGGAACAATAGGA
GCTATGTTCCTTGGGTTCTTGGGAGCAGCAGGAAGCACTATGGGCGCAGCGTCAATGACGCTGACGGTACAG
GCCAGACTATTATTGTCTGGTATAGTGCAACAGCAGAACAATTTGCTGAGAGCTATTGAGGCGCAACAGCAT
CTGTTGCAACTCACAGTCTGGGGCATCAAGCAGCTCCAGGCAAGAGTCCTAGCTGTGGAAAGATACCTAAAG
GATCAACAGCTCCTAGGGATTTGGGGGTGCTCTGGAAAACTCATTTGCACCACTGCTGTGCCTTGGAATACT
AGTTGGAGT---AATAAAGCTCTGGATGAGATTTGGAATAACATGACCTGGATGGAATGGGAAAGAGAAATT
AACAATTACACAAACCTAATATACACCTTAATTGAAGAATCGCAGAACCAGCAAGAAAAGAATGAACAAGAA
TTATTGGAATTAGATAAATGGGCAAGTTTGTGGAATTGGTTTGACATAACAAATTGGCTGTGGTATATAAAA
ATATTCATAATGATAGTAGGAGGCTTGGTAGGTTTAAGAATAGTCTTTACTGTACTTTCTATAGTGAATAGA
GTTAGGAAGGGATACTCACCATTATCGTTTCAGACCCGCCTCCCAACCCCGAGGGGACCCGACAGGCCCGAA
GGAATCGAAGAAGAAGGTGGAGAGCGAGACAGAGACAGATCCGGTCGCTTAGTGGATGGATTCTTAGCACTT
ATCTGGGTCGACCTGCGGAGCCTGTGCCTCTTCAGCTACCACCGCTTGAGAGACTTACTCTTGATTGTAACG
AGGATTGTGGAACTTCTGGGA---------------------CGCAGGGGGTGGGAAGCCCTCAAATATTGG
TGGAATCTCCTGCAGTATTGGAGTCAGGAACTAAAGAATAGTGCTGTTAGCTTGCTCAATGCCACAGCCATA
GCAGTAGCTGAGGGGACAGATAGGATTATAGAAGTATTACAAAGAGCTTGTAGAGCTATCCTCCACATACCT
ACAAGAATAAGACAGGGCTTGGAAAGG
>U69584
ATGAAAGCGAAGGAGACCAGGAAGAATTATCAGCACTTGTGGAGA------------TGGGGCATCACGCTC
CTTGGGATGTTGATGATCTGTAGTGCTGCAGAACAATTGTGGGTCACAGTCTATTATGGGGTACCTGTGTGG
AAAGAAGCAACCACCACCCTATTTTGTGCATCAGATGCTAAAGCATATGATACAGAGGTGCATAATGTTTGG
GCCACACATGCCTGTGTACCCACAGACCCCAACCCACAAGAAGTAGTATTGGAAAATGTGACAGAAAATTTT
AACATGTGGAAAAATAACATGGTAGAACAGATGCATGAGGATATAATCAGTTTATGGGATCAAAGCCTAAAG
CCATGTGTAAAGTTAACCCCACTCTGTGTTACTTTAAATTGCACTGAT---GATTTAAAAAATGCTACTGTA
AAA---------------AATGCTACTAAT---------------------ACCAATAATAGTAGCTGGGGA
---------------GGGATGGAGAGAGGAGAAATAAAAAACTGCTCTTTCAATATCACCACTAGCATAAGA
GATAAGGTGCAGAAAGAATATGCACTTTTTTATAAACTTGATGTAGTACCAATA---------GATAAT---
------------------------GCTGATAATAATAATATTACTACTAACTATACCAGCTATAGATTGATA
AGTTGTAACACCTCAGTCATTACACAGGCCTGTCCAAAGGTATCCTTTGAGCCAATTCCCATACATTATTGT
GCCCCGGCTGGTTTTGCGATTCTAAAGTGTAACGATAAGAAGTTCAATGGAACAGGACCATGTACAAATGTC
AGCACAGTACAATGTACACATGGAATTAGGCCAGTAGTATCAACTCAACTGCTGTTAAATGGCAGTCTAGCA
GAAAAAGAGGTAGTAATTAGATCTGAAAATTTCACGAACAATGCCAAAACCATAATAGTACAGCTGGATGAA
TCTGTAGTAATTAATTGTACAAGACCCAACAACAATACAAGAAAAAGTATACATATAGGACCAGGGAGAGCA
TTTTATACAACAGGAGAAATAATAGGAGATATAAGACAAGCTCATTGTACCCTTAATAGAACAGAATGGAAT
AACACTTTAGCAAAGATAACTGAAAAATTAAGAGAACAATTTGGGAATAACATA------ACAATAGTCTTT
AATCACTCCTCGGGAGGGGACCCAGAAATTGTAATGCACAGTTTTATTTGTGGAGGGGAATTTTTCTACTGT
AATACATCACAACTGTTTAAT------------------AGTACTTGGAATAGT------------------
------------ACTGGGAATAAT---------ATT---AGCGAGTCAGATAACACTGAA------AGA---
---AATATCACACTCCCATGCAGAATAAAACAAATTATAAACCTGTGGCAGGAAGTAGGAAAAGCAATGTAT
GCCCCTCCCATCAGAGGACAAATTAGATGTTCATCAAATATTACAGGGCTGCTATTAACAAGAGATGGTGGT
------------------AGTAAC---ACGGACGAG---------------AACAGGACCGAGATCTTCAGA
CCTGGAGGAGGAGATATGAGGGACAATTGGAGAAGTGAATTATATAAATATAAAGTAGTAAAAATTGAACCA
TTAGGAGTAGCACCCACCAAGGCAAAGAGAAGAGTGGTGCAGAGAGAAAAAAGAGCAGTGGGAACAATAGGA
GCTATGTTCCTTGGGTTCTTGGGAGCAGCAGGAAGCACTATGGGCGCAGCGTCGATGACGCTGACGGTACAG
GCCAGACTATTATTGTCTGGTATAGTGCAACAGCAGAACAATTTGCTGAGGGCTATTGAGGCGCAACAGCAT
CTGTTGCAACTCACAGTCTGGGGCATCAAGCAGCTCCAGGCAAGAGTCCTGGCTGTGGAAAGATACCTAAAG
GATCAACAGCTCCTAGGGATTTGGGGTTGCTCTGGAAAACTCATTTGCACCACTGCTGTGCCTTGGAATGCT
AGTTGGAGT---AATAAATCTCTGGATGAGATTTGGGATAACATGACCTGGATGGAATGGGAAAGAGAAATT
GACAATTACACAAACCTAATATACACCTTAATTGAAGAATACCGGAACCAGCAAGAAAAGAATGAACAAGCA
TTATTGGAATTAGATAAATGGGCAAGTTTGTGGAATTGGTTTAACATAACAAATTGGCTGTGGTATATAAAA
ATATTCATAATGATAGTAGGAGGCTTGGTAGGTTTAAGAATAGTCTTTACTGTACTTTCTATAGTGAATAGA
GTTAGGAAGGGATACTCACCATTATCGTTTCAGACCCGCCTCCCAACCCCGAGGGGACCCGACAGGCCCGAA
GGAATCGAAGAAGAAGGTGGAGAGCGAGACAGAGACAGATCCGGTCTCTTAGTGGATGGATTCTTAGCACTT
ATCTGGGTCGACCTGCGGAGCCTGTGCCTCTTCAGCTACCACCGATTGAGAGACTTACTCTTGATTGTAGCG
AGGATTGTGGAACTTCTGGGA---------------------CGCAGGGGGTGGGAAGTCCTCAAATATTGG
TGGAATCTCCTGCAGTATTGGAGTCAGGAACTAAAGAATAGTGCAGTTAGCTTGCTCAATGCCACAGCTATA
GCAGTAGCTGAGGGGACAGATAGGGTTATAGAAGTATTACAAAGAGCTTGTAGAGCTATCCTCCACATACCT
ACAAGAATAAGACAGGGCTTGGAAAGG
>EU744001
ATGAGAGTGAAGGGGATCAAGAAGAGTTATCAGCACTTGTGGAGA------------TGGGGCACGATGCTC
CTTGGGTTATTGATGATCTGTAGTGCTACAGATAATTTATGGGTCACAGTCTATTATGGGGTACCTGTGTGG
AAAGATGCAAACGCCACTCTATTTTGTGCATCAGATGCTAAAGCATATGATACAGAGGTACATAATGTTTGG
GCCACACATGCCTGTGTACCCACAGACCCCAACCCACAAGAAGTAAAAATGGAAAATGTGACAGAAAATTTT
AACATGTGGAAAAATAACATGGTAGAACAGATGCATGAGGATATAATTAGTTTATGGGATCAAAGCCTAAAG
CCATGTGTAAAATTAACCCCACTCTGTGTTACTTTAAATTGCACTGAT------TTAAGG------------
------------------AATGATACTAAT---------------------ACTAGTAAGATTAAGAATAGT
---------AGCCTGGAAATGAAGAGAGGAGAAATAAAAAACTGCTCTTTCAATATCACCACAAGCATAAGA
GATAAGATGCAAAAAGAATATGCACTTTTGTATAAACTTGATATAGTACCAATAGATACTGATAATAAT---
---------------------AATACTAGGAATAAT------------------ACTAGCTATAGGTTGATA
AGTTGTAACACCTCAGTCATTACACAGGCCTGTCCAAAGGTATCCTTTGAGCCAATTCCCATACATTATTGT
GCCCCGGCTGGTTTTGCAATTCTAAAGTGTAATAATAGGACATTCAATGGAAAAGGACCATGTACAAATGTC
AGCACAGTACAATGCACACATGGAATTAGGCCAGTAGTATCAACTCAACTGCTGCTAAATGGCAGTCTAGCA
GAAGGAGAGATAGTAATTAGATCTGACAATATCACAGACAATGCTAAAACCATAATAGTACAACTAAACGAA
ACTGTAAAAATTATTTGTACAAGACCCAACAACAATACAAGGAAAAGTATACCTATAGGACCAGGAAGAGCA
TTTTATGCAACAGGAGACATAATAGGAGATATAAGACAAGCACATTGTAACCTTAGTAAAGCAAACTGGGGG
ATCACTTTACAACGGGTAGCTGAAAAATTGAGAGAACAATTTAGG---GATAAA------ACAATAGCCTTT
AATCAATCCTCAGGAGGGGACCCAGAAATTACAATGCACAGTTTTAATTGTGGAGGGGAATTTTTCTACTGT
AATACAACACAACTGTTTAAA------------------GGTACTTGGAATTCAAATGGCACTTGGAATTCA
AATAGT------CCTTGGAATTCA---AGTAGTACTTGGGAGTTATCATGGAATAGTACTATAGAACCAAAT
AAGACTATCATACTCCCATGCAGAATAAAACAAATTATAAACATGTGGCAGGAAGTAGGAAAAGTAATGTAT
GCCCCTCCCATCAGAGGAATAATTCAATGCTCATCAAACATTACAGGGCTACTATTAACAAGAGATGGTGGT
------------------AATAAC------GAGAAT------GAGACCCAGAATGGGACCGAGATTTTTAGA
CCTGGAGGAGGAGATATGAGGGACAATTGGAGAAGTGAATTATATAAATATAAAGTGGTAAAAATTGAACCA
TTAGGAGTAGCACCCACCAGGGCAAAGAGAAGAGTGGTGCAGAGAGAAAAAAGAGCAGTGGGA---ATAGGA
GCAATGTTCCTTGGGTTCTTGGGAGCAGCAGGAAGCACTATGGGCGCAGCGTCGATAACGCTGACGGTACAG
GCCAGACAATTATTGTCTGGTATAGTGCAACAGCAGAGCAATTTGCTGAGGGCTATTGAGGCGCAACAGCAT
CTGTTGCAACTCACAGTCTGGGGCATTAAACAGCTCCAGGCAAGAGTCCTGGCTGTGGAAAGATACCTAAAG
GATCAGCAGCTCCTGGGGATTTGGGGTTGCTCTGGAAAACTCATCTGCACCACTGCTGTGCCTTGGAATACT
AGTTGGAGT---AATAAATCTTTGACTGATATTTGGGATAACATGACCTGGATGGAGTGGGAAAGGGAAATT
GACAATTATACAAAAGACATATACACCTTAATTGAAAAAGCGCAAAACCAGCAAGAAAAGAATGAGCAAGAA
TTATTGGAATTGGATAAATGGGCAAGTTTGTGGAATTGGTTTGACATATCAAAATGGCTGTGGTATATAAGA
ATATTCATAATGATAGTAGGAGGCTTGGTAGGTTTAAGAATAGTTTTTGCTGTACTTTCTATAGTGAATAGA
GTTAGGCAGGGATACTCACCATTATCGTTTCAGACCCACCTCCCAGCCCAGAGGGAACCCGACAGGCCCGAA
GGAATCGAAGAAGAAGGTGGAGAGAGAGACAGAGACAGATCCGGACTCTTAGTGGATGGATTCTTAGCAATT
ATCTGGGTCGACCTGCGGAGCCTGTTCCTCTTCAGCTACCACCGCTTGAGAGACTTACTCTTGATTGTAGCG
AGGATTGTGGAACTTCTGGGA---------------------CGCAGGGGGTGGGAACTCCTGAAATATTGG
TGGAATCTCCTACAGTATTGGAGTCAGGAAATAAAGAATAGTGCTATTAGCTTGCTCAACGCCACAGCCATA
GCAGTAGCTGAGGGGACAGATAGGATTATAGAAGTAGCACAAAGAGCTTTTAGAGCTATTCTCAACATACCT
ACAAGAATAAGACAGGGCTTGGAAAGG
>EU743998
ATGAGAGTGAAGGGGATCAAGAAGAGTTATCAGCACTTGTGGAGA------------TGGGGCACGATGCTC
CTTGGGTTATTGATGATCTGTAGTGCTGCAGATAATTTATGGGTCACAGTCTATTATGGGGTACCTGTGTGG
AAAGACGCAAACGCCACTCTATTTTGTGCATCAGATGCTAAAGCATATGATACAGAGGTACATAATGTTTGG
GCCACACATGCCTGTGTACCCACAGACCCCAACCCACAAGAAATAAAAATGGAAAATGTGACAGAAAATTTT
AACATGTGGAAAAATAACATGGTAGAACAGATGCATGAGGATATAATTAGTTTATGGGATCAAAGCCTAAAG
CCATGTGTAAAATTAACCCCACTCTGTGTTACTTTAAATTGCACTGAT------TTAAGG------------
------------------AATGATACTAAG---------------------ACTAGTAATATTAAGAATAGT
---------AGCCTGGAAATGAAGAGAGGAGAAATAAAAAACTGCTCTTTCAATATCACCACAAGCATAAGA
GATAAGATGCAAAAAGAATATGCACTCTTGTATAAACTTGATATAGTACCAATAGATACTGATAATAAT---
------------------------AATACTAAGAATAAT---------------ACTAGCTATAGGTTGATA
AGTTGTAACACCTCAGTCATTACACAGGCCTGTCCAAAGGTATCCTTTGAGCCAATTCCCATACATTATTGT
GCCCCGGCTGGTTTTGCGATTCTAAAGTGTAATAACAGGACATTCAATGGAAAAGGACCATGTACAAATGTC
AGCACAGTACAATGCACACATGGAATTAGGCCAGTAGTATCAACTCAACTGCTGCTAAATGGCAGTCTAGCA
GAAGGAGAGATAGTAATTAGATCTGACAATATCACAGACAATGCTAAAACCATAATAGTACAACTAAACGAA
ACTGTAGAAATTATTTGTACAAGACCCAACAACAATACAAGAAAAAGTATACCTATAGGACCAGGAAGAGCA
TTTTATGCAACAGGAGACATAATAGGAGATATAAGACAAGCACATTGTAACCTTAGTAAAGCAAACTGGGGG
ATCACTTTACAACGGGTAGCTGAAAAATTGAGAGAACAATTTAGG---GATAAA------ACAATAGCCTTT
AATCAATCCTCAGGAGGGGACCCAGAAATTACAATGCACAGTTTTAATTGTGGAGGGGAATTTTTCTACTGT
AATACAACACAACTGTTTAAAGGTACTTGGAATTTAAATAGTACTTGGAATCCA------------------
------AATAGTACTTGGGATTCACTTAATAATACTTGGGATCCATCATGGAATAGTACTGTAGAACCAAAT
AAGACTATCATACTCCCATGCAGAATAAAACAAATTATAAACATGTGGCAGGAAGTAGGAAAAGTAATGTAT
GCCCCTCCCATCAGAGGAATAATTCAATGCTCATCAAACATTACAGGGCTACTATTAACAAGAGATGGTGGT
------------AATGACAAGAAC---GAGACCAAC---------------AATGGGACCGAGATCTTTAGA
CCTGGAGGAGGAGATATGAGGGACAATTGGAGAAGTGAATTATATAAATATAAAGTAGTAAAAATTGAACCA
TTAGGAGTAGCACCCACCAGGGCAAAGAGAAGAGTGGTGCAGAGAGAAAAAAGAGCAGTGGGA---ATAGGA
GCTATGTTCCTTGGGTTCTTGGGAGCAGCAGGAAGCACTATGGGCGCAGCGTCGATAACGCTGACGGTACAG
GCCAGACAATTATTGTCTGGTATAGTGCAACAGCAGAGCAATTTGCTGAGGGCTATTGAGGCGCAACAGCAT
CTGTTGCAACTCACAGTCTGGGGCATTAAACAGCTCCAGGCAAGAGTCCTGGCTGTGGAAAGATACCTAAAG
GATCAACAGCTCCTGGGGATTTGGGGTTGCTCTGGAAAACTCATCTGCACCACTACTGTGCCTTGGAATGCT
AGTTGGAGT---AATAAATCTCTGACTGATATTTGGGATAACATGACCTGGATGGAGTGGGAAAGGGAAATT
GACAATTATACAAAAGACATATACACCTTAATTGAAAAGGCGCAAAACCAGCAAGAAAAGAATGAACAAGAA
TTATTGGAATTGGATAAATGGGCAAGTTTGTGGAATTGGTTTGACATAACAAAATGGCTATGGTATATAAGA
ATATTCATAATGATAGTAGGAGGCTTGGTAGGTTTAAGAATAGTTTTTGCTGTACTTTCTATAGTGAATAGA
GTTAGGCAGGGATACTCACCATTATCGTTTCAGACCCACCTCCCAGCCCAGAGGGGACCCGACAGGCCCGAA
GGAATCGAAGAAGAAGGTGGAGAGAGAGACAAAGACAGATCCGGACTCTTAGTGGATGGATTCTTAGCAATT
ATCTGGGTCGACCTGCGGAGCCTGTTCCTCTTCAGCTACCACCGCTTGAGAGACTTACTCTTGATTGTAGCG
AGGATTGTGGAACTTCTGGGA---------------------CGCAGGGGGTGGGAACTCCTCAAATATTGG
TGGAATCTCCTGCAATATTGGAGTCAGGAAATAAAGAATAGTGCTATTAGCTTGCTTAACGCCACAGCCATA
GCAGTAGCTGAGGGGACAGATAGGATTATAGAAGTAGCACAAAGAGCTTTTAGGGCTATTCTCAACATACCT
ACAAGAATAAGACAGGGCTTGGAAAGG
>JF689873
ATGAGAGTGAAGGAGATCAGGAAGAATTATCAGCACTTGTGGAGA------------TGGGGCACCATGCTC
CTTGGGATGTTAATGATCTGTAGTGCTGCAGAAAATCTGTGGGTCACAGTCTATTATGGGGTACCTGTGTGG
AAAGAAGCAAACACCACTCTATTTTGTGCATCGGATGCTAAAGCATATAGTACAGAGGTACATAATGTTTGG
GCCACACATGCCTGTGTACCCACAGACCCCAACCCACAAGAAGTGGTATTGAAACAGGTGACAGAAAATTTT
AACATGTGGAAAAATAACATGGTAGAACAGATGCAGGAGGATATAATCAGTTTATGGGATCAAAGCCTAAAG
CCATGTGTAGAATTAACCCCACTCTGTGTTACTTTAAATTGCACTGAT------TTGAAGAATTCTACTAAT
TTGAAG------------AATTCTACTAAT---------------------ACCACTAGTAGTGGCGGGAGA
---------------ACGATGGAGGAAGGAGAAATGAAAAACTGCTCTTTCAATATCACCACAAGCTTAAAA
GATAAGGTGCAGAAAGAATATGCACTTTTTTATAAACTTGATGTAGTACCAATA---------GATGAT---
---------AAT------------GATAAT------------------------ACTAGCTATAGGTTGATA
AGTTGTAACACCTCAGTCGTTACACAGGCCTGTCCAAAGATATCTTTTGAGCCAATTCCCATACATTATTGT
GCCCCGGCTGGTTTTGCGATTCTAAAGTGTAAAGATAAGAAGTTCAATGGAACAGGACCATGTAAAAATGTC
AGCACAGTACAATGTACACATGGAATTAAGCCAGTAGTGTCAACTCAACTGCTGTTAAATGGCAGTCTAGCA
GAAGAAGAGGTAGTAATTAGATCTGAAAATTTCACGAACAATGCTAAAATCATAATAGTACAGCTGAATGAA
TCTGTAGAAATTAATTGTACAAGACCCAGCAACAATACAAGAAAAAGTATACATATGGGACCAGGGAAAGCA
TTTTATACAACAGGAGACATAATAGGAAATATAAGACAAGCATATTGTAACATTAGTAGAGCACAATGGAAT
AACACTTTAAAACAGGTAGTTAGAAAATTAAGAGAACAATTTGGAATGAATAAA------ACAATAGTCTTT
AATCACTCCTCAGGAGGGGACCCAGAAATTGTAATGCACAATTTTAATTGTGGAGGGGAATTTTTCTACTGT
AATTCAACACAACTGTTTAAT------------------AGTACTTGGAATGTTACTAGT------------
------------CCTTGGAATGTT---------ACT---GAAGGGTCAAATAACACTGAA------AGA---
---ACTATCACACTCCCATGCAGAATAAAACAAATTATAAACATGTGGCAGAAAGTAGGAAAAGCAATGTAT
GCCCCTCCCATCAAAGGACAAATTAGATGTTCATCAAATATTACAGGGCTGCTATTAACAAGAGATGGTGGT
------------------AATAGC---GAGAACGAG------------------ACCACCGAGATCTTCAGA
CCTGCAGGAGGAGATATGAGGGACAATTGGAGAAGTGAATTATATAAATATAAAGTAGTAAAAATTGAGCCA
TTAGGAGTAGCACCCACCAAGGCAAAGAGAAGAGTGGTGCAGAGAGAAAAAAGAGCAGTGGGA---ATAGGA
GCTTTGTTCCTTGGGTTCTTGGGAGCAGCAGGAAGCACTATGGGCGCAGCGGCAGTGACGCTGACGGTACAG
GCCAGACTATTATTGTCTGGTATAGTGCAACAGCAGAACAATTTGCTGAGGGCTATTGAGGCGCAACAGCAT
CTGTTGCAACTCACAGTCTGGGGCATCAAGCAGCTCCAGGCAAGAGTCCTGGCTGTGGAAAGATACCTAAAG
GATCAACAGCTCCTGGGGATTTGGGGATGCTCTGGAAAACTCATTTGCACCACTGCAGTGCCTTGGAATATT
AGTTGGAGT---AATAAATCTCATGATGAGATCTGGCATAATATGACCTGGATGGAGTGGGAAAGAGAAATC
GACAATTACACAAACGTAATATACAACTTAATTGAAGAATCGCAGAACCAACAAGAAAAGAATGAACAAGAA
TTATCAGAATTAGATAAATGGGCAAGTTTGTGGAATTGGTTTGAAATAACAAAATGGCTGTGGTATATAAAA
ATATTCATAATGATAGTAGGAGGCTTGGTAGGTTTAAGAATAGTTTTTGCTGTACTTGCTATAGTGAATAGA
GTTAGGCAGGGATACTCACCATTGTCGTTTCAGACCCTCCTCCCAGCCTCGAGGGGACCCGACAGGCCCGAA
GGAATCGAAGAAGAAGGTGGAGAGAGAGACAGAGACAGATCCGGTCGATTAGTGAACGGATTCTTAGCACTT
ATCTGGGTCGATCTGCGGAGCCTGTGCCTCTTCAGCTACCACCGCTTGAGAGACTTACTCTTGATTGTAACG
AGGATTGTGGAACTTCTGGGA---------------------CGCAGGGGGTGGGAAATCCTCAAATATTGG
TGGAATCTCCTACAGTATTGGAGTCAGGAACTAAAGAATAGTGCTGTTAGCTTGCTCAATACTACAGCCATA
GCAGTAGCTGAGGGGACAGATAGGGTTATAGAAGTATTACAAAGAGCTTGTAGAGCTATCCTCCACGTACCT
AGAAGAATAAGACAGGGCTTTGAAAGG
>AY357342
ATGAGAGTGACGGGGATCAGGAAGAATTATCAGCACTTGTGGAGA------------TGGGGCACCATGCTC
CTTGGGATATTGATGATTTGTAGTGCTGCAGGAAAATTGTGGGTCACAGTCTATTATGGGGTACCTGTGTGG
AAAGAAGCAACCACCACTCTATTTTGTGCATCAGATGCTAAAGCATATGATACAGAGGTACATAATGTTTGG
GCCACACATGCCTGTGTACCCACAGACCCCAACCCACAAGAAGTAGTATTGGAAAATGTGACAGAAAATTTT
AACATGTGGAAAAATAACATGGTAGAACAGATGCATGAGGATATAATCAGTTTATGTGATCAAAGCCTAAAG
CCATGTGTAAAATTAACCCCACTCTGTGTTACTTTAAATTGCACTGAT---GATGTGAGG------------
------------------AATGCTACCAGT---------------------ACCAATAGTAGTTGGGGGAAA
---------------CCGATGGAAAAAGGAGAAATAAAAAACTGCTCTTTCAATATCACCACAAGCATAAGA
GATAAGGTGCAGAAACAATATGCACTTTTTTATAAACTTGATGTAGTACCCATA---------GATAAT---
------------------------GATAGTAATAAT------------------ACCAACTATAGGTTGATA
AGTTGTAACACCTCAGTCATTACACAGGCCTGTCCAAAGGTATCCTTTGAGCCAATTCCCATACATTATTGT
GCCCCGGCTGGTTTTGCGATTCTAAAGTGTAATGATAAGAAGTTCAATGGAACAGGACCATGTACAAATGTC
AGCACAGTACAATGTACACATGGAATTAGGCCAGTAGTATCAACTCAACTGCTATTAAATGGCAGTCTAGCA
GAAGAAGAGGTAATAATTAGATCTGAAAATTTCACGAACAATGCTAAAACCATAATGGTGCAGCTGAATGTA
TCTGTAGAAATTAATTGTACAAGACCCAACAACAATACAAGAAAAAGTATACATATAGGACCAGGGAGAGCA
TTTTATACAACAGGAGACATAATAGGAGACATAAGACAAGCACATTGTAACATTAGTAGAGCAAACTGGAAT
AACACTTTAAGACAGATAGTTGAAAAATTAGGAGAACAATTTGGAAATAATAAA------ACAATAGTCTTT
AATCATTCCTCAGGAGGGGACCCAGAAATTGTAATGCACAGTTTTAATTGTGGAGGGGAATTTTTCTACTGT
AATTCAACAAAACTGTTTAAT------------------AGTACTTGGACTTGGAATAATAGT---------
------------ACTTGGAATAAT---------ACT---AAAAGGTCAAATGACACTGAA------GAA---
---ATTATCACACTCCCATGCAGAATAAAACAAATTATAAACATGTGGCAGGAAGTAGGAAAAGCAATGTAT
GCCCCTCCCATCAGAGGACAAATTAGATGTTCATCAAATATTACAGGGCTGCTATTAACAAGAGATGGTGGT
------------------AATGAC---ACGAGCGGG---------------------ACTGAGATTTTCAGA
CCTGGAGGAGGAGATATGAGGGACAATTGGAGAAGTGAATTATATAAATATAAAGTAGTAAGAATTGAACCA
TTAGGAGTAGCACCCACCGAGGCAAAGAGAAGAGTGGTGCAGAGAGAAAAAAGAGCAGTGGGA---ATAGGA
GCTGTGTTCCTTGGGTTCTTGGGAGCAGCAGGAAGCACTATGGGCGCAGCGGCAGTGACGCTGACGGTACAG
GCCAGACTATTATTGTCTGGTATAGTGCAACAGCAGAACAATTTGCTGAGGGCTATTGAGGCGCAACAGCAT
CTGTTGCAACTCACAGTCTGGGGCATCAAACAGCTCCAGGCAAGAGTCCTGGCTGTGGAAAGATACCTAAGG
GATCAACAGCTCCTGGGGATTTGGGGTTGCTCTGGAAAGCTCATTTGCACCACTGCTGTGCCTTGGAATACT
AGTTGGAGT---AATAAATCTCTGAATGAGATTTGGAATAACATGACCTGGATGGAATGGGAAAAAGAAATT
GACAATTACACAAACTTAATATACTCCTTACTTGAAGAATCGCAAAACCAACAAGAAAAGAATGAACAAGAA
TTATTGGAATTAGATAAATGGGCAAATTTGTGGAATTGGTTTGACATATCAAACTGGCTGTGGTATATAAAA
ATATTCATAATGATAGTAGGAGGCTTGGTAGGTTTAAGAATAGTTTTTGCTGTACTTTCTATAGTGAATAGA
GTTAGGCAGGGATACTCACCTTTGTCGTTCCAGACCCGCCTCCCAGCCCCGAGGGGACCCGACAGGCCCGAA
GGAATCGAAGAAGAAGGTGGAGAGAGAGACAGAGACAGATCCGTACGATTAGTGGATGGATTCTTAGCACTT
TTCTGGGACGATCTGCGGAGCCTGTGCCTCTTCAGCTACCACCGCTTGAGAGACTTACTCTTGATT------
------GTGGAACTTCTGGGA---------------------CGCAGGGGGTGGGAAGCCCTCAAATATTGG
TGGAATCTCCTACAGTATTGGAGCCAGGAACTAAAGAATAGTGCTATTAGCTTGCTCAACGCCACCGCCGTA
GCAGTAGCTGAGGGGACAGATAGGGTTATAGAAGCATTACAAAGAGCTTGTAGAGCTATCCTCCACATACCT
AGAAGAATAAGACAGGGCTTGGAAAGG
>GU455514
ATGAGAGTGAAGGAGATCAGGAAGAATTATCAGCATTTGTGGAAA------------TGGGGCACCATGCTC
CTTGGGATGTTGATGATCTGTAGTGCTACAGAGAAATTGTGGGTCACAGTCTATTATGGGGTACCTGTGTGG
AAAGAAGCAACCACCACTCTATTTTGTGCATCAGATGCTAAAGCATATGAGACAGAGGTACATAATGTTTGG
GCCACACATGCCTGTGTACCCACAGACCCCAACCCACAAGAAGTAGTATTGGGAAATGTGACAGAAAATTTT
AACATGTGGAAAAATAACATGGTAGAACAGATGCATGAGGATATAATCAGTTTATGGGATCAAAGCCTAAAG
CCATGTGTAAAATTAACTCCACTCTGTGTTACTTTAAATTGCACTGAT------TTGAGGAATGCG------
------------------AATGCTACTAAT---------------------AACAATAGTAGTAGCGGGGGA
---------------ACGATGGAGAAAGGAGAAATAAAAAACTGTTCTTTCAATATCACCACAGACATAAGA
GATAAGGTGCAGAAAGCATATGCAACGTTTTATAAACTTGATATAGTACCAATA---------GATAAT---
------------------------GAGACCAATAAT---------ATCAACTATACCAACTATAGGTTGATA
AGTTGTAACACCTCAGTCCTTACACAGGCCTGTCCAAAGATATCCTTTGAGCCAATTCCCATACATTATTGT
GCCCCGGCTGGTTTTGCGATTCTAAAGTGTAACAATAAGACGTTCAATGGAACAGGACCATGTACAAATGTC
AGCACAGTACAATGTACACATGGAATTAAGCCAGTAGTATCAACTCAACTACTGTTAAATGGCAGTCTAGCA
GAAGAAGAGGTAGTAATTAGATCTGAAAATCTCATGAACAATGCTAAAACCATAATAGTACAGCTAAATGAA
TCTGTAGAAATTAATTGTACAAGACCCAACAACAATACAAGAAAAGGTATACATATAGGACCAGGGAGAGCA
TTTTATACAACAGGACAAATAATAGGAGATATAAGACAAGCACATTGTAACATTAGTAGAGCAAAATGGAAT
AATACTTTACAAAAGATAGTTAAAAAATTAAGAGAAAAATTTGGG---AATAAA------ACAATAGTCTTT
AATCAATCCTCAGGAGGGGACCCAGAAATTGTAACACACAGTTTTAATTGTGGAGGGGAATTTTTCTACTGT
AATACAACACAACTGTTTAAT------------------AGTACTTGG------------------------
------------------AATGAT---------ACT---GAAGGGTCAAATAACCCTGGA------GGAAAT
ATCACAATTACACTCCCATGCAGAATAAAACAAATTATAAACATGTGGCAGGAAGTAGGAAAAGCAATGTAT
GCCCCTCCCATCAGCGGACAAATTAGATGTTCATCAAATATTACAGGGCTGCTATTAACAAGAGATGGTGGT
------------------AATACC---AGTAATACC---------ACGAACGACACCACCGAGATCTTCAGA
CCTGGAGGAGGAGATATGAGGGACAATTGGAGAAGTGAATTATATAAATATAAAGTAGTAAAAATTGAACCA
TTAGGAGTAGCACCCACCAAGGCAAAGAGAAGAGTGGTGCAGAGAGAAAAAAGAGCAGTGGGA---ATAGGA
GCTGTGTTCCTTGGGTTCTTGGGAGCAGCAGGAAGCACTATGGGCGCAGCGTCAATAACGCTGACGGTACAG
GCCAGGCGATTATTGTCTGGTATAGTGCAACAGCAGAACAATTTGCTGAGGGCTATTGAGGCGCAACAGCAT
CTGTTGCAACTCACAGTCTGGGGCATCAAGCAGCTCCAGGCAAGGGTCCTGGCTGTGGAAAGATACCTAAAG
GATCAACAGCTCCTGGGGATTTGGGGTTGCTCTGGAAAACTCATTTGCACCACTGCTGTGCCTTGGAATGCT
AGTTGGAGT---AATAAATCTTTGGATGAGATTTGGGATAACATGACCTGGATGCAGTGGGAAAGAGAAATT
GACAATTACACAAGCTTAATATACACCTTAATTGAAGAATCGCAGAGCCAACAAGAAAAAAATGAACAAGAA
TTATTGGAATTAGATAAATGGGCAAGTTTGTGGAATTGGTTTACCATAACAAACTGGCTGTGGTATATAAAA
ATATTCATAATGATAGTAGGAGGCTTGGTAGGTTTAAGAATAGTTTTTGCTGTGCTTTCTATAGTGAATAGA
GTTAGGCAGGGATACTCACCATTATCGTTTCAGACCCACCTCCCAGCCCCGAGGGGACCCGACAGGCCCGAA
GGAATCGAAGAAGAAGGTGGAGAGAGAGACAGAGACAGATCCGGTCAATTAGTGGATGGATTATTAGCACTT
ATCTGGGTCGATCTGCGGAGCCTGTGCCTCTTCAGCTACCACCGCTTGAGAGACTTACTCTTGATTGTAACG
AGGATTGTGGAACTTCTGGGA---------------------CGCAGGGGGTGGGAAGCCCTCAAATATTGG
TGGAATCTCCTACAGTATTGGGGTCAGGAACTAAAGAAGAGTGCTGTTAGCTTGCTCAATGCCACAGCCATA
GCAGTAGCTGAGGGGACAGATAGGGTTGTAGAAATATTACAAAGAGCTTGTAGAGCTATTCTCCACATACCT
AGAAGAATAAGACAGGGCTTCGAAAGG
>AY426123
ATGAGAGTG---------AAGGAGAAGTATCAGCACTTGTGGAGATGGGGGTGGAAATGGGGCACCATGCTC
CTTGGGATATTGATGATCTGTAGTGCTACAGAAAAATTGTGGGTCACAGTCTATTATGGGGTACCTGTGTGG
AAAGAAGCAACCACCACTCTATTTTGTGCATCAGATGCTAAAGCATATGATACAGAGGTACATAATGTTTGG
GCCACACATGCCTGTGTACCCACAGACCCCAACCCACAAGAAGTAGTATTGGAAAATGTGACAGAAAATTTT
AACATGTGGAAAAATAACATGGTAGAACAGATGCATGAGGATATAATCAGTTTATGGGATCAAAGCCTAAAG
CCATGTGTAAAATTAACCCCACTCTGTGTTACTTTAAATTGCACTGAT------TTGAGG------------
------------------AATGTTACTAAT---------------------ATCAATAATAGTAGTGAGGGA
---------------------ATGAGAGGAGAAATAAAAAACTGCTCTTTCAATATCACCACAAGCATAAGA
GATAAGGTGAAGAAAGACTATGCACTTTTTTATAGACTTGATGTAGTACCAATA---------AATAAT---
------------------------GATAAT------------------------ACTAGCTATAGGTTGATA
AATTGTAATACCTCAACCATTACACAGGCCTGTCCAAAGGTATCCTTTGAGCCAATTCCCATACATTATTGT
ACCCCGGCTGGTTTTGCGATTCTAAAGTGTAAAGACAAGAAGTTCAATGGAACAGGGCCATGTAAAAATGTC
AGCACAGTACAATGTACACATGGAATTAGGCCAGTAGTGTCAACTCAACTGCTGTTAAATGGCAGTCTAGCA
GAAGAAGAGGTAGTAATTAGATCTAGTAATTTCACAGACAATGCAAAAAACATAATAGTACAGTTGAAAGAA
TCTGTAGAAATTAATTGTACAAGACCCAACAACAATACAAGGAAAAGTATACATATAGGACCAAGAAGAGCA
TTTTATACAACAGGAGAAATAATAGGAGATATAAGACAAGCACATTGCAACATTAGTAGAACAAAATGGAAT
AACACTTTAAATCAAATAGCTACAAAATTAAAAGAACAATTTGGGAATAATAAA------ACAATAGTCTTT
AATCAATCCTCAGGAGGGGACCCAGAAATTGTAATGCACAGTTTTAATTGTGGAGGGGAATTTTTCTACTGT
AATTCAACACAACTGTTTAAT------------------AGTACTTGGAATTTTAATGGT------------
------------ACTTGGAATTTA---------------ACACAATCGAATGGTACTGAA------GGAAAT
GACACTATCACACTCCCATGTAGAATAAAACAAATTATAAATATGTGGCAGGAAGTAGGAAAAGCAATGTAT
GCCCCTCCCATCAGAGGACAAATTAGATGCTCATCAAATATTACAGGGCTAATATTAACAAGAGATGGTGGA
------------------ACTAAC---AGTAGTGGG---------------------TCCGAGATCTTCAGA
CCTGGGGGAGGAGATATGAGGGACAATTGGAGAAGTGAATTATATAAATATAAAGTAGTAAAAATTGAACCA
TTAGGAGTAGCACCCACCAAGGCAAAAAGAAGAGTGGTGCAGAGAGAAAAAAGAGCAGTGGGAACGATAGGA
GCTATGTTCCTTGGGTTCTTGGGAGCAGCAGGAAGCACTATGGGCGCAGCGTCAATAACGCTGACGGTACAG
GCCAGACTATTATTGTCTGGTATAGTGCAACAGCAGAACAATTTGCTGAGGGCTATTGAGGCGCAACAGCAT
CTGTTGCAACTCACAGTCTGGGGCATCAAGCAGCTCCAGGCAAGAGTCCTGGCTGTGGAAAGATACCTAAGG
GATCAACAGCTCCTAGGGATTTGGGGTTGCTCTGGAAAACTCATCTGCACCACTGCTGTGCCTTGGAATGCT
AGTTGGAGT---AATAAATCTCTGGAACAGATTTGGAATCACACGACCTGGATGGAGTGGGACAGAGAAATT
AACAATTACACAAGCTTAATACACTCCTTAATTGAAGAATCGCAAAACCAGCAAGAAAAGAATGAACAAGAA
TTATTGGAATTAGATAAATGGGCAAGTTTGTGGAATTGGTTTAACATAACAAATTGGCTGTGGTATATAAAA
TTATTCATAATGATAGTAGGAGGCTTGGTAGGTTTAAGAATAGTTTTTGCTGTACTTTCTATAGTGAATAGA
GTTAGGCAGGGATATTCACCATTATCGTTTCAGACCCACCTCCCAACCCCGAGGGGACCCGACAGGCCCGAA
GGAATAGAAGAAGAAGGTGGAGAGAGAGACAGAGACAGATCCATTCGATTAGTGAACGGATCCTTAGCACTT
ATCTGGGACGATCTGCGGAGCCTGTGCCTCTTCAGCTACCACCGCTTGAGAGACTTACTCTTGATTGTAACG
AGGATTGTGGAACTTCTGGGA---------------------CGCAGGGGGTGGGAAGCCCTCAAATATTGG
TGGAATCTCCTACAGTATTGGAGTCAGGAACTAAAGAATAGTGCTGTTAACTTGCTCAATGCCACAGCCATA
GCAGTAGCTGAGGGGACAGATAGGGTTATAGAAGTATTACAAGCAGCTTATAGAGCTATTCGCCACATACCT
AGAAGAATAAGACAGGGCTTGGAAAGG
>AY426119
ATGAGAGTG---------AAGGAGAAGTATCAGCACTTGTGGAGATGGGGGTGGAAATGGGGCACCATGCTC
CTTGGGATATTGATGATCTGTAGTGCTACAGAAAAATTGTGGGTCACAGTCTATTATGGGGTACCTGTGTGG
AAAGAAGCAACCACCACTCTATTTTGTGCATCAGATGCTAAAGCATATGATACAGAGGTACATAATGTTTGG
GCCACACATGCCTGTGTACCCACAGACCCCAACCCACAAGAAGTAGTATTGGAAAATGTGACAGAAAATTTT
AACATGTGGAAAAATAACATGGTAGAACAGATGCATGAGGATATAATCAGTTTATGGGATCAAAGCCTAAAG
CCATGTGTAAAATTAACCCCACTCTGTGTTACTTTAAATTGCACTGAT------TTGAGG------------
------------------AATGTTACTAAT---------------------ATCAATAATAGTAGTGAGGGA
---------------------ATGAGAGGAGAAATAAAAAACTGCTCTTTCAATATCACCACAAGCATAAGA
GATAAGGTGAAGAAAGACTATGCACTTTTTTATAGACTTGATGTAGTACCAATA---------GATAAT---
------------------------GATAAT------------------------ACTAGCTATAGGTTGATA
AATTGTAATACCTCAACCATTACACAGGCCTGTCCAAAGGTATCCTTTGAGCCAATTCCCATACATTATTGT
ACCCCGGCTGGTTTTGCGATTCTAAAGTGTAAAGACAAGAAGTTCAATGGAACAGGGCCATGTAAAAATGTC
AGCACAGTACAATGTACACATGGAATTAGGCCAGTAGTGTCAACTCAACTGCTGTTAAATGGCAGTCTAGCA
GAAGAAGAGGTAGTAATTAGATCTAGTAATTTCACAGACAATGCAAAAAACATAATAGTACAGTTGAAAGAA
TCTGTAGAAATTAATTGTACAAGACCCAACAACAATACAAGGAAAAGTATACATATAGGACCAGGAAGAGCA
TTTTATACAACAGGAGAAATAATAGGAGATATAAGACAAGCACATTGCAACATTAGTAGAACAAAATGGAAT
AACACTTTAAATCAAATAGCTACAAAATTAAAAGAACAATTTGGGAATAATAAA------ACAATAGTCTTT
AATCAATCCTCAGGAGGGGACCCAGAAATTGTAATGCACAGTTTTAATTGTGGAGGGGAATTTTTCTACTGT
AATTCAACACAACTGTTTAAT------------------AGTACTTGGAATTTTAATGGT------------
------------ACTTGGAATTTA---------ACA------CAATCGAATGGTACTGAA------GGAAAT
GACACTATCACACTCCCATGTAGAATAAAACAAATTATAAATATGTGGCAGGAAGTAGGAAAAGCAATGTAT
GCCCCTCCCATCAGAGGACAAATTAGATGCTCATCAAATATTACAGGGCTAATATTAACAAGAGATGGTGGA
------------------ACTAAC---AGTAGTGGG---------------------TCCGAGATCTTCAGA
CCTGGGGGAGGAGATATGAGGGACAATTGGAGAAGTGAATTATATAAATATAAAGTAGTAAAAATTGAACCA
TTAGGAGTAGCACCCACCAAGGCAAAAAGAAGAGTGGTGCAGAGAGAAAAAAGAGCAGTGGGAACGATAGGA
GCTATGTTCCTTGGGTTCTTGGGAGCAGCAGGAAGCACTATGGGCGCAGCGTCAATAACGCTGACGGTACAG
GCCAGACTATTATTGTCTGGTATAGTGCAACAGCAGAACAATTTGCTGAGGGCTATTGAGGCGCAACAGCAT
CTGTTGCAACTCACAGTCTGGGGCATCAAGCAGCTCCAGGCAAGAGTCCTGGCTGTGGAAAGATACCTAAGG
GATCAACAGCTCCTAGGGATTTGGGGTTGCTCTGGAAAACTCATCTGCACCACTGCTGTGCCTTGGAATGCT
AGTTGGAGT---AATAAATCTCTGGAACAGATTTGGAATCACACGACCTGGATGGAGTGGGACAGAGAAATT
AACAATTACACAAGCTTAATACACTCCTTAATTGAAGAATCGCAAAACCAGCAAGAAAAGAATGAACAAGAA
TTATTGGAATTAGATAAATGGGCAAGTTTGTGGAATTGGTTTAACATAACAAATTGGCTGTGGTATATAAAA
TTATTCATAATGATAGTAGGAGGCTTGGTAGGTTTAAGAATAGTTTTTGCTGTACTTTCTATAGTGAATAGA
GTTAGGCAGGGATATTCACCATTATCGTTTCAGACCCACCTCCCAACCCCGAGGGGACCCGACAGGCCCGAA
GGAATAGAAGAAGAAGGTGGAGAGAGAGACAGAGACAGATCCATTCGATTAGTGAACGGATCCTTAGCACTT
ATCTGGGACGATCTGCGGAGCCTGTGCCTCTTCAGCTACCACCGCTTGAGAGACTTACTCTTGATTGTAACG
AGGATTGTGGAACTTCTGGGA---------------------CGCAGGGGGTGGGAAGCCCTCAAATATTGG
TGGAATCTCCTACAGTATTGGAGTCAGGAACTAAAGAATAGTGCTGTTAACTTGCTCAATGCCACAGCCATA
GCAGTAGCTGAGGGGACAGATAGGGTTATAGAAGTATTACAAGCAGCTTATAGAGCTATTCGCCACATACCT
AGAAGAATAAGACAGGGCTTGGAAAGG
>AY426122
ATGAGAGTG---------AAGGAGAAGTATCAGCACTTGTGGAGATGGGGGTGGAAATGGGGCACCATGCTC
CTTGGGATATTGATGATCTGTAGTGCTACAGAAAAATTGTGGGTCACAGTCTATTATGGGGTACCTGTGTGG
AAAGAAGCAACCACCACTCTATTTTGTGCATCAGATGCTAAAGCATATGATACAGAGGTACATAATGTTTGG
GCCACACATGCCTGTGTACCCACAGACCCCAACCCACAAGAAGTAGTATTGGAAAATGTGACAGAAAATTTT
AACATGTGGAAAAATAACATGGTAGAACAGATGCATGAGGATATAATCAGTTTATGGGATCAAAGCCTAAAG
CCATGTGTAAAATTAACCCCACTCTGTGTTACTTTAAATTGCACTGAT------TTGAGG------------
------------------AATGTTACTAAT---------------------ATCAATAATAGTAGTGAGGGA
---------------------ATGAGAGGAGAAATAAAAAACTGCTCTTTCAATATCACCACAAGCATAAGA
GATAAGGTGAAGAAAGACTATGCACTTTTTTATAGACTTGATATAGTACCAATA---------GATAAT---
------------------------GATAAT------------------------ACTAGCTATAGGTTGATA
AATTGTAATACCTCAACCATTACACAGGCCTGTCCAAAGGTATCCTTTGAGCCAATTCCCATACATTATTGT
ACCCCGGCTGGTTTTGCGATTCTAAAGTGTAAAGACAAGAAGTTCAATGGAACAGGGCCATGTAAAAATGTC
AGCACAGTACAATGTACACATGGAATTAGGCCAGTAGTGTCAACTCAACTGCTGTTAAATGGCAGTCTAGCA
GAAGAAGAGGTAGTAATTAGATCTAGTAATTTCACAGACAATGCAAAAAACATAATAGTACAGTTGAAAGAA
TCTGTAGAAATTAATTGTACAAGACCCAACAACAATACAAGGAAAAGGATACATATAGGACCAAGAAGAGCA
TTTTATACAACAGGAAAAATAATAGGAGATATAAGACAAGCACATTGCAACATTAGTAGAACAAAATGGAAT
AACACTTTAAATCAAATAGCTACAAAATTAAAAGAACAATTTGGGAATAATAAA------ACAATAGTCTTT
AATCAATCCTCAGGAGGGGACCCAGAAATTGTAATGCACAGTTTTAATTGTGGAGGGGAATTTTTCTACTGT
AATTCAACACAACTGTTTAAT------------------AGTACTTGGAATTTTAATGGT------------
------------ACTTGGAATTTA---------ACA------CAATCGAATGGTACTGAA------GGAAAT
GACACTATCACACTCCCATGTAGAATAAAACAAATTATAAATATGTGGCAGGAAGTAGGAAAAGCAATGTAT
GCCCCTCCCATCAGAGGACAAATTAGATGCTCATCAAATATTACAGGGCTAATATTAACAAGAGATGGTGGA
------------------ACTAAC---AGTAGTGGG---------------------TCCGAGATCTTCAGA
CCTGGGGGAGGAGATATGAGGGACAATTGGAGAAGTGAATTATATAAATATAAAGTAGTAAAAATTGAACCA
TTAGGAGTAGCACCCACCAAGGCAAAAAGAAGAGTGGTGCAGAGAGAAAAAAGAGCAGTGGGAACGATAGGA
GCTATGTTCCTTGGGTTCTTGGGAGCAGCAGGAAGCACTATGGGCGCAGCGTCAATAACGCTGACGGTACAG
GCCAGACTATTATTGTCTGGTATAGTGCAACAGCAGAACAATTTGCTGAGGGCTATTGAGGCGCAACAGCAT
CTGTTGCAACTCACAGTCTGGGGCATCAAGCAGCTCCAGGCAAGAGTCCTGGCTGTGGAAAGATACCTAAGG
GATCAACAGCTCCTAGGGATTTGGGGTTGCTCTGGAAAACTCATCTGCACCACTGCTGTGCCTTGGAATGCT
AGTTGGAGT---AATAAATCTCTGGAACAGATTTGGAATCACACGACCTGGATGGAGTGGGACAGAGAAATT
AACAATTACACAAGCTTAATACACTCCTTAATTGAAGAATCGCAAAACCAGCAAGAAAAGAATGAACAAGAA
TTATTGGAATTAGATAAATGGGCAAGTTTGTGGAATTGGTTTAACATAACAAATTGGCTGTGGTATATAAAA
TTATTCATAATGATAGTAGGAGGCTTGGTAGGTTTAAGAATAGTTTTTGCTGTACTTTCTATAGTGAATAGA
GTTAGGCAGGGATATTCACCATTATCGTTTCAGACCCACCTCCCAACCCCGAGGGGACCCGACAGGCCCGAA
GGAATAGAAGAAGAAGGTGGAGAGAGAGACAGAGACAGATCCATTCGATTAGTGAACGGATCCTTAGCACTT
ATCTGGGACGATCTGCGGAGCCTGTGCCTCTTCAGCTACCACCGCTTGAGAGACTTACTCTTGATTGTAACG
AGGATTGTGGAACTTCTGGGA---------------------CGCAGGGGGTGGGAAGCCCTCAAATATTGG
TGGAATCTCCTACAGTATTGGAGTCAGGAACTAAAGAATAGTGCTGTTAACTTGCTCAATGCCACAGCCATA
GCAGTAGCTGAGGGGACAGATAGGGTTATAGAAGTATTACAAGCAGCTTATAGAGCTATTCGCCACATACCT
AGAAGAATAAGACAGGGCTTGGAAAGG
>M60472
ATGAAAGTGAAGGGGATCAGGAAGAATTATCAGCACTTGTGGAAA------------TGGGGCATCATGCTC
CTTGGGATGTTGATGATCTGTAGTGCTGTAGAAAATTTGTGGGTCACAGTTTATTATGGGGTACCTGTGTGG
AAAGAAGCAACCACCACTCTATTTTGTGCATCAGATGCTAAAGCATATGATACAGAGGTACATAATGTTTGG
GCCACACATGCCTGTGTACCCACAGACCCCAACCCACAAGAAGTAGTATTGGAAAATGTGACAGAAAATTTT
AACATGTGGAAAAATAACATGGTAGAACAGATGCATGAGGATATAATCAGTTTATGGGATCAAAGCCTAAAG
CCATGTGTAAAATTAACCCCACTCTGTGTTACTTTAAATTGCACTGAT------TTGAGG------------
------------------AATGTTACTAAT---------------------ATCAATAATAGTAGTGAGGGA
---------------------ATGAGAGGAGAAATAAAAAACTGCTCTTTCAATATCACCACAAGCATAAGA
GATAAGGTGAAGAAAGACTATGCACTTTTTTATAGACTTGATGTAGTACCAATA---------GATAAT---
------------------------GATAAT------------------------ACTAGCTATAGGTTGATA
AATTGTAATACCTCAACCATTACACAGGCCTGTCCAAAGGTATCCTTTGAGCCAATTCCCATACATTATTGT
ACCCCGGCTGGTTTTGCGATTCTAAAGTGTAAAGACAAGAAGTTCAATGGAACAGGGCCATGTAAAAATGTC
AGCACAGTACAATGTACACATGGAATTAGGCCAGTAGTGTCAACTCAACTGCTGTTAAATGGCAGTCTAGCA
GAAGAAGAGGTAGTAATTAGATCTAGTAATTTCACAGACAATGCAAAAAACATAATAGTACAGTTGAAAGAA
TCTGTAGAAATTAATTGTACAAGACCCAACAACAATACAAGGAAAAGTATACATATAGGACCAGGAAGAGCA
TTTTATACAACAGGAGAAATAATAGGAGATATAAGACAAGCACATTGCAACATTAGTAGAACAAAATGGAAT
AACACTTTAAATCAAATAGCTACAAAATTAAAAGAACAATTTGGGAATAATAAA------ACAATAGTCTTT
AATCAATCCTCAGGAGGGGACCCAGAAATTGTAATGCACAGTTTTAATTGTGGAGGGGAATTTTTCTACTGT
AATTCAACACAACTGTTTAAT------------------AGTACTTGGAATTTTAATGGT------------
------------ACTTGGAATTTA---------------ACACAATCGAATGGTACTGAA------GGAAAT
GACACTATCACACTCCCATGTAGAATAAAACAAATTATAAATATGTGGCAGGAAGTAGGAAAAGCAATGTAT
GCCCCTCCCATCAGAGGACAAATTAGATGCTCATCAAATATTACAGGGCTAATATTAACAAGAGATGGTGGA
------------------ACTAAC---AGTAGTGGG---------------------TCCGAGATCTTCAGA
CCTGGGGGAGGAGATATGAGGGACAATTGGAGAAGTGAATTATATAAATATAAAGTAGTAAAAATTGAACCA
TTAGGAGTAGCACCCACCAAGGCAAAAAGAAGAGTGGTGCAGAGAGAAAAAAGAGCAGTGGGAACGATAGGA
GCTATGTTCCTTGGGTTCTTGGGAGCAGCAGGAAGCACTATGGGCGCAGCGTCAATAACGCTGACGGTACAG
GCCAGACTATTATTGTCTGGTATAGTGCAACAGCAGAACAATTTGCTGAGGGCTATTGAGGCGCAACAGCAT
CTGTTGCAACTCACAGTCTGGGGCATCAAGCAGCTCCAGGCAAGAGTCCTGGCTCTGGAAAGATACCTAAGG
GATCAACAGCTCCTAGGGATTTGGGGTTGCTCTGGAAAACTCATCTGCACCACTGCTGTGCCTTGGAATGCT
AGTTGGAGT---AATAAAACTCTGGATATGATTTGGGATAACATGACCTGGATGGAGTGGGAAAGAGAAATC
GAAAATTACACAGGCTTAATATACACCTTAATTGAAGAATCGCAGAACCAACAAGAAAAGAATGAACAAGAC
TTATTAGCATTAGATAAGTGGGCAAGTTTGTGGAATTGGTTTGACATATCAAATTGGCTGTGGTATATAAAA
ATCTTCATAATGATAGTAGGAGGCTTGATAGGTTTAAGAATAGTTTTTACTGTACTTTCTATAGTAAATAGA
GTTAGGCAGGGATACTCACCATTGTCATTTCAGACCCACCTCCCAGCCCCGAGGGGACCCGACAGGCCCGAA
GGAATCGAAGAAGAAGGTGGAGACAGAGACAGAGACAGATCCGTGCGATTAGTGGATGGATTCTTAGCACTT
TTCTGGGACGACCTGCGGAGCCTGTGCCTCTTCAGCTACCACCGCTTGAGAGACTTACTCTTGATTGTAGCG
AGGATTGTGGAACTTCTGGGA---------------------CGCAGGGGGTGGGAAGTCCTCAAGTATTGG
TGGAATCTCCTGCAGTATTGGAGTCAGGAACTAAGGAATAGTGCTGTTAGCTTGCTTAATGCCACAGCTATA
GCAGTAGCTGAGGGGACAGATAGGGTTATAGAAGTAGTACAAAGAATTTATAGGGCTATTCTCCACATACCT
ACAAGAATAAGACAGGGCTTGGAAAGG
>AF004394
ATGAAAGTGAAGGGGATCAGGAAGAATTATCAGCACTTGTGGAAA------------TGGGGCATCATGCTC
CTTGGGATGTTGATGATCTGTAGTGCTGTAGAAAATTTGTGGGTCACAGTTTATTATGGGGTACCTGTGTGG
AAAGAAGCAACCACCACTCTATTTTGTGCATCAGATGCTAAAGCATATGATACAGAGGTACATAATGTTTGG
GCCACACATGCCTGTGTACCCACAGACCCCAACCCACAAGAAGTAGTATTGGAAAATGTGACAGAAAATTTT
AACATGTGGAAAAATAACATGGTAGAACAGATGCATGAGGATATAATCAGTTTATGGGATCAAAGCCTAAAG
CCATGTGTAAAATTAACCCCACTCTGTGTTACTTTAAATTGCACTGAT------TTGAGG------------
------------------AATGTTACTAAT---------------------ATCAATAATAGTAGTGAGGGA
---------------------ATGAGAGGAGAAATAAAAAACTGCTCTTTCAATATCACCACAAGCATAAGA
GATAAGGTGAAGAAAGACTATGCACTTTTTTATAGACTTGATGTAGTACCAATA---------GATAAT---
------------------------GATAAT------------------------ACTAGCTATAGGTTGATA
AATTGTAATACCTCAACCATTACACAGGCCTGTCCAAAGGTATCCTTTGAGCCAATTCCCATACATTATTGT
ACCCCGGCTGGTTTTGCGATTCTAAAGTGTAAAGATAAGAAGTTCAATGGAACAGGGCCATGTAAAAATGTC
AGCACAGTACAATGTACACATGGAATTAGGCCAGTAGTGTCAACTCAACTGCTGTTAAATGGCAGTCTAGCA
GAAGAAGAGGTAGTAATTAGATCTAGTAATTTCACAGACAATGCAAAAAACATAATAGTACAGTTGAAAGAA
TCTGTAGAAATTAATTGTACAAGACCCAACAACAATACAAGGAAAAGTATACATATAGGACCAGGAAGAGCA
TTTTATACAACAGGAGACATAATAGGAGATATAAGACAAGCACATTGCAACATTAGTAGAACAAAATGGAAT
AACACTTTAAATCAAATAGCTACAAAATTAAAAGAACAATTTGGGAATAATAAA------ACAATAGTCTTT
AATCAATCCTCAGGAGGGGACCCAGAAATTGTAATGCACAGTTTTAATTGTGGAGGGGAATTTTTCTACTGT
AATTCAACACAACTGTTTAAT------------------AGTACTTGGAATTTTAATGGT------------
------------ACTTGGAATTTA---------ACA------CAATCGAATGGTACTGAA------GGAAAT
GACACTATCACACTCCCATGTAGAATAAAACAAATTATAAACATGTGGCAAGAAGTAGGAAAAGCAATGTAT
GCCCCTCCCATCAGAGGACAAATTAGATGTTCATCAAATATTACAGGGCTGATATTAACAAGAGATGGTGGA
------------------AATAAC---CACAATAAT------------------GATACCGAGACCTTTAGA
CCTGGAGGAGGAGATATGAGGGACAATTGGAGAAGTGAATTATATAAATATAAAGTAGTAAAAATTGAACCA
TTAGGAGTAGCACCCACCAAGGCAAAGAGAAGAGTGGTGCAGAGAGAAAAAAGAGCAGTGGGAACAATAGGA
GCTATGTTCCTTGGGTTCTTGGGAGCAGCAGGAAGCACTATGGGCGCAGCGTCAATAACGCTGACGGTACAG
GCCAGACTATTATTGTCTGGTATAGTGCAACAGCAGAACAACTTGCTGAGGGCTATTGAGGCGCAACAGCAT
CTGTTGCAACTCACAGTCTGGGGCATCAAGCAGCTCCAGGCAAGAGTCCTGGCTGTGGAAAGATACCTAAGG
GATCAACAGCTCCTAGGGATTTGGGGTTGCTCTGGAAAACTCATCTGCACCACTGCTGTGCCTTGGAATGCT
AGTTGGAGT---AATAAAACTCTGGATATGATTTGGAATAACATGACCTGGATGGAGTGGGAAAGAGAAATC
GACAACTACACAGGCTTAATATACACATTAATTGAAGAATCGCAGAACCAGCAAGAAAAGAATGAACAAGAA
TTATTAGAATTAGATAAGTGGGCAAGTTTGTGGAATTGGTTTGACATAACAAATTGGCTGTGGTATATAAAA
ATATTCATAATGATAGTAGGAGGCTTGATAGGTTTAAGAATAGTTTTTACTGTACTTTCTATAGTAAATAGA
GTTAGGCAGGGATACTCACCATTGTCATTTCAGACCCACCTCCCAGCCCCGAGGGGACCCGACAGGCCCGAA
GGAATCGAAGAAGAAGGTGGAGACAGAGACAGAGACAGATCCGTGCGATTAGTGGATGGATTCTTAGCACTT
TTCTGGGACGACCTGCGGAGCCTGTGCCTCTTCAGCTACCACCGCTTGAGAGACTTACTCTTGATTGTAGCG
AGGATTGTGGAACTTCTGGGA---------------------CGCAGGGGGTGGGAAGCCCTCAAGTATTGG
TGGAATCTCCTGCAGTATTGGAGTCAGGAACTAAGGAATAGTGCTGTTAGCTTGCTTAATGCCACAGCTATA
GCAGTAGCTGAGGGGACAGATAGGGTTATAGAAATAGTACAAAGAATTTATAGGGCTATTCTCCACATACCT
ACAAGAATAAGACAGGGCTTGGAAAGG
>AY835781
ATGAAAGCGAAGGAGACCAGGAAGAATTGTCAGCACTTGTGGAGA------------TGGGGCACCATGCTC
CTTGGGATGTTGATGATCTGTAGTGCTGCAGGAAATTTGTGGGTCACAGTCTATTATGGGGTACCTGTGTGG
AAAGAAGCAACCACCACTCTATTTTGTGCATCAGATGCTAAAGCATATGATACAGAGGTACATAATGTTTGG
GCCACACATGCCTGTGTACCCACAGACCCCAACCCACAAGAAGTAGTATTGGAAAATGTGACAGACAGTTTT
AACATGTGGAAAAATAACATGGTAGAACAGATGCATGAGGATATAATCAGTTTATGGGATCAAAGCCTAAAG
CCATGTGTAAAATTAACCCCACTCTGTGTCACTCTAAATTGCACTGAT---AAATTGAGG------------
------------------AATGATACTAAT---------------------ACCAATAATAGTAGTTGGGGA
---------------AAGATGGAGAAAGGAGAAATAAAAAACTGCTCTTTCAATATCACCACAAACATAAGA
GACAAGGTGCCGAAAGAATATGCACTTTTTTATAAACTTGATGTAGTACCAATT---------GATAAT---
------------------------GATAAT------------------------ACTAGCTATAGGTTGATA
AATTGTAACACCTCAGTCATTACACAGGCCTGTCCAAAGGTATCCTTTGAGCCAATTCCCATACATTATTGT
GCCCCGGCTGGTTTTGCGATTCTAAAGTGTAAAGATAAAAAGTTCAATGGAAAAGGACCATGTACAAATGTC
AGCACAGTACAATGTACACATGGAATTAGGCCAGTGGTATCAACTCAACTGCTATTAAATGGCAGTCTAGCA
GAAGAAGAGGTAGTAATTAGATCTGACAATCTCACGGACAATGCTAAAACCATAATAGTACAGCTGAAGGAA
CCTGTAGAAATTAATTGTACAAGACCTAACAACAATACAAGAAAAAGTATACATATAGGACCAGGGAGAGCA
TTTTATACAACAGGACAAATAATAGGAGATATAAGACAAGCACATTGTAACATTAGTAGAGCAAAATGGAAT
AACACTTTACAACAGATAGTTATAAAATTAAGAAAACAATTTGAG---AATAGA------ACAATAGTCTTT
AATCAATCCTCAGGAGGGGACCCAGAAGTTGTAATGCACAGTTTTAATTGTGGAGGAGAATTTTTCTACTGT
AATTCATCACAACTGTTTAAT------------------AGTACTTGGAATGATAGT---------------
------------ACTTGGAATGAT---------ACT---AAAGGGTTAAATAACACTGAA------GGA---
---ATTATCACACTCCCATGCAGAATAAAACAATTTATAAACATGTGGCAGGAAGTAGGAAAAGCAATGTAT
GCCCCTCCCATCAGAGGACAAATTAGATGTTCATCAAATATTACAGGGCTGCTCTTAACAAGAGATGGTGGT
------------------AATAGC---GAGAACGAT------------------ACCACCGAGATCTTCAGA
CCTGGAGGAGGAGATATGAGGGACAATTGGAGAAGTGAATTATATAAATATAAAGTAATAAAAATTGAACCA
TTAGGAGTAGCACCCACCAAGGCAAAGAGAAGAGTGGTGCAGAGAGAAAAAAGAGCAGTGGGAACGCTAGGA
GCTGTGTTCCTTGGGTTCTTGGGAGCAGCAGGAAGCACCATGGGCGCAGCGTCAATGACGCTGACGGTACAG
GCCAGACAATTATTGTCTGGTATAGTGCAACAGCAGAACAATTTGCTGAGGGCTATTGAGGCGCAACAGCAT
CTGTTGCAACTCACAGTCTGGGGCATCAAGCAGCTCCAGGCAAGAGTCCTGGCTGTGGAAAGATACCTACAG
GATCAACAGCTCCTAGGGATTTGGGGTTGCTCTGGAAAACTCATTTGCACCACTACTGTGCCTTGGAATAGT
AGTTGGAGT---AATAAATCTCTGAATGAGATTTGGAATAACATGACCTGGATGGAGTGGGAAAGAGAAATT
AACAATTACACAAGCTTAATATACACCTTAATTGAAGAATCGCAGAACCAACAAGAAAAGAATGAACAAGAA
TTATTGGAATTAGATAAGTGGGCAAGTTTGTGGAATTGGTTTAGCATAACAAACTGGCTGTGGTATATAAAA
ATATTCATAATGATAGTAGGAGGCTTGATAGGTTTAAGAATAGTTTTTGCTGTACTTTCTATAGCGAATAGA
GTTAGGCAGGGATATTCACCATTATCATTACAGACCCGCCTCCCAACCCCGAGGGGACCCGACAGGCCCGAA
GGAATCGAAGAAGAAGGTGGAGAGAGAGACAGAGACAGATCCGGAATATTAGTGAACGGATTCTTAGCACTT
TTCTGGGACGACCTGCGGAGCCTGTGCCTCTTCAGCTACCACCGCTTGAGAGACTTACTCTTGATTGTAGCG
AGGATTGTGGAACTTCTGGGA---------------------CGCAGGGGGTGGGAAGTCCTCAAATATTGG
TGGAATCTCCTACAGTATTGGAGTCAGGAACTAAAGAATAGTGCTGTTAGCTTGCTCAACGCCACAGCCATA
GCAGTAGCTGAGGGGACAGATAGGGTTATAGAATTAGTACAAGCAGCTTGTAGAGCTATTCTCCACATACCT
AGAAGAGTGAGACAGGGCTTGGAAAGG
>EU743990
ATGAGAGTGAAGGGGATCAAGAAGAATTATCAGCACTTGTGGAGA------------TGGGGCACGATGCTC
CTTGGGATATTGATGACCTGTAGTGCTGCAGAAAATTTATGGGTTACAGTCTATTATGGGGTACCTGTGTGG
AAAGAAGCAAATACCTCTCTATTTTGTGCATCAGATGCTAAAGCATATGATACAGAGGTACATAATGTTTGG
GCCACACATGCCTGTGTACCCACAGACCCCAACCCACAAGAAATAAAATTGGAAAATGTGACAGAAAATTTT
AACATGTGGAAAAATAACATGGTAGAACAGATGCATGAGGATATAATTAGTTTATGGGATCAAAGCCTAAAG
CCATGTGTAAAATTAACCCCACTCTGTGTTACTTTAAATTGCATTGAT------TTAAGA------------
------------------AATGCTACTAGT------------------------------------------
---------------AATAGTAGCATGGGAATGATGAAAAACTGCTCTTTCAATATCACCACAAGCATAAGA
GATAAGATGCAAAAAGAGTATGCACTTTTGTATAAACTTGATATAGTACCAATA---------GATAAT---
------------------------GATAATACTAATGATAGT------------ACTAGCTATAGGTTGATA
AGTTGTAACACCTCAGTCATTACACAGGCCTGTCCAAAGGTATCCTTTGAACCAATTCCCATACATTATTGT
GCCCCGGCTGGTTTTGCGATTCTAAAGTGTAATAATAAGACGTTCAATGGAAAAGGACCATGTACAAATGTC
AGCACAGTACAATGCACACATGGAATTAGGCCAGTAGTATCAACTCAACTGCTGCTAAATGGCAGTCTAGCA
GAAGAAGAGGTAGTAATTAGATCTGACAATATCACAGACAATGCTAAAACTATAATAGTACAACTAACAAAA
GCTGTACAAATTATTTGTACAAGACCCAACAACAATACAAGAAAAAGTATACCTATAGGACCAGGAAGAGCA
TTTTATGCAACAGGAGATATAATAGGAGATATAAGACAAGCACACTGTAACCTTAGTAGAGGAAACTGGGAG
TATACTTTAGAACAGATAGCAAAAAAATTAAGAGAACAATTTAGG---AATAAA------ACAATAGCCTTT
AATCAATCCTCAGGAGGGGACCCAGAAATTACAATGCACAGTTTTAATTGTGGAGGGGAATTTTTCTACTGT
AATACAACACAACTGTTTACA------------------AGTACTTGGAATTCAAATAGT------------
------------ACTTGGGATTCA---------ACATGGAATGGTACTGCAGGGCCAAAT------AGG---
---ACTATCACACTCCCATGCAGAATAAAACAAATTATAAACATGTGGCAGGAAGTAGGAAAAGTAATGTAT
GCCCCTCCCATCAGAGGAACAATTAAATGCTTATCAAATATTACAGGGCTGCTATTAACAAGAGATGGTGGT
------------------AATAAC---AAGAACGAG---------ACCAAGAATGAGACCGAGATCTTTAGA
CCTGGAGGAGGAGATATGAGGGACAATTGGAGAAGTGAATTATATAAATATAAAGTAGTAAAAATTGAACCA
TTAGGAGTAGCACCCACCAAGGCAAAGAGAAGAGTGGTGCAAAGAGAAAAAAGAGCAGTGGGA---ATAGGA
GCTATGTTCCTTGGGTTCTTGGGAGCAGCAGGAAGCACTATGGGCGCAGCGTCGGTGACGCTGACGGTACAG
GCCAGACAATTATTGTCTGGTATAGTGCAACAGCAGAGCAATTTGCTGAGGGCTATTGAGGCGCAACAGCAT
TTGTTGCAACTCACAGTCTGGGGCATTAAGCAGCTCCAGGCAAGAGTCCTGGCTGTGGAAAGATACCTAAAG
GATCAACAGCTCCTGGGGATTTGGGGTTGCTCTGGAAAACTCATTTGCACCACTGCTGTGCCTTGGAATGCT
AGTTGGAGT---AATAAATCTCTGCATGAGATTTGGGATAACATGACCTGGATGGAGTGGGAAAGGGAAATT
AACAATTATACAAGAGAGATATACACCTTAATTGAAAAATCGCAGAACCAACAAGAAAAGAATGAACAAGAA
TTATTGGAATTGGATCAATGGGCAAGTTTGTGGAATTGGTTTGACATAACAAAATGGCTGTGGTATATAAAA
ATATTCATAATGATAGTAGGAGGCTTGGTAGGTTTAAGAATAGTTTTTGCTGTACTTTCTATAGTGAATAGA
GTTAGGCAGGGATACTCACCATTATCGTTTCAGACCCACCTCCCAGCCCAGAGGGGACCCGACAGGCCCGAA
GGAATCGAAAAAGAAGGTGGAGAGAGAGACAAAGACAGATCCGGACGCTTAGTGGATGGATTCTTAGCAATT
ATCTGGGTCGACCTGCGGAGCCTGTGCCTCTTCAGCTACCACCGCTTGAGAGACTTACTCTTGATTGTAACG
AGGATTGTGGGACTTCTGGGA---------------------CGCAGGGGGTGGGAACTCCTCAAATATTGG
TGGAATCTCCTGCAGTATTGGAGTCAGGAAATAAAGAATAGTGCTGTTAGCTTGTTCAATGCCACAGCCATA
GCAGTAGCTGAGGGGACAGATAGGATTATAGAAATATCACAAAGAGCTTTTAGAGCTATTCTCAACATACCT
ACGAGAATAAGACAGGGCTTGGAAAGG
>EU743980
ATGAGAGTGAAGGGGATCAAGAAGAATTATCAGCACTTGTGGAGA------------TGGGGCACCATGCTC
CTTGGGATATTGATGATCTGTAGTGCTACAGAAAATTTATGGGTCACAGTCTATTATGGGGTACCTGTGTGG
AAAGAAGCAACCACCACTCTATTTTGTGCATCAGATGCTAAAGCATATGATACAGAGGTACATAATGTTTGG
GCCACACATGCCTGTGTACCCACAGACCCCAACCCACAAGAAGTAGAATTGGAAAATGTGACAGAAAATTTT
AACATGTGGAAAAATAACATGGTAGAACAGATGCATGAGGATATAATTAGTTTATGGGATCAAAGCCTAAAG
CCATGTGTAAAATTAACCCCACTCTGTGTTACTTTAAATTGCACTGAT------TTGAGG------------
------------------AATGCTACTAAT---------------------------AATAGTAGCATAAGA
---------------ATGATGGAGAGAGAAGAAATAAAAAACTGCTCTTTCAATATCACCACAAGCATAAGA
GATAAGATGCAAAAAGAATATGCACTTTTGTATAAACTTGATATAGTACCAATA---------GATAAT---
------------------------GATAAT------------------------ACTAGCTATAGGTTGATA
AGTTGTAACACCTCAGTCATTACACAGGCCTGTCCAAAGGTATCCTTTGAGCCAATTCCCATACATTATTGT
GCCCCGGCTGGTTTTGCGATTCTAAAGTGTAATAATAAGACGTTCAATGGAAAAGGACCATGTACAAATGTC
AGCACAGTACAATGCACACATGGAATTAGGCCAGTAGTATCAACTCAACTGCTGCTAAATGGCAGTCTAGCA
GAAGAAGAGATAGTAATTAGATCTGACAATATCACAGACAATGCTAAAACCATAATAGTACAACTAAAAGAA
GCTGTACAAATTAATTGTACAAGACCCAACAACAATACAAGAAAAAGTATACATATAGGACCAGGAAAAGCA
TTTTATGCAACAGGAGAAATAATAGGAGATATAAGACAAGCACATTGTAACCTTAGTAGAGTAGACTGGGAG
AACACTTTAAAACAGATAGCTGAAAAATTAAGAGAACAATTTAGG---AATAAA------ACAATAGTCTTT
AATCAACCCTCAGGAGGGGACCCAGAAATTACAATGCACAGTTTTAATTGTGGAGGGGAATTTTTCTACTGT
AATACAACACAACTGTTTAAT------------------AGTACTTGGAATTCA------------------
------------ACACGGAATGGT---------ACT---GAAGTGTCAAATAAGACTGAA------------
---ATTATCACACTCCCATGCAGAATAAAACAACTTATAAACATGTGGCAGGAAGTAGGAAAAGTAATGTAT
GCCCCTCCCATCAGAGGAAAAATTAGATGCTCATCAAAGATTACAGGGCTGCTATTAACAAGAGATGGTGGT
------------------AATAAC---AAGAGCGAG---------GCCGAGAACAAGACCGAGATCTTTAGA
CCTGGAGGAGGAGATATGAGGGACAATTGGAGAAGTGAATTATATAAATATAAAGTAGTAAAAATTGAACCA
TTAGGAGTAGCACCCACCAAGGCAAAGAGAAGAGTGGTGCAGAAAGAAAAAAGAGCAGTGGGA---CTAGGA
GCTATGTTCCTTGGGTTCTTGGGAGCAGCAGGAAGCACTATGGGCGCAGCGTCGGTGACGCTGACGGTACAG
GCCAGACTATTATTGTCTGGTATAGTGCAACAGCAGAACAATTTGCTGAGGGCTATTGAGGCGCAACAGCAT
CTGTTGCAACTCACAGTCTGGGGCATCAAGCAGCTCCAGGCAAGAGTCCTGGCTGTGGAAAGATACCTAAAG
GATCAACAGCTCCTGGGGATTTGGGGTTGCTCTGGAAAACTCATTTGCACCACTGCTGTGCCTTGGAATGCT
AGTTGGAGT---AATAAATCTCTGGATAAGATTTGGAATAACATGACCTGGATGGAGTGGGAAAGGGAAATT
AACAATTATACAAGCTTGATATACACCTTAATTGAAGAATCGCAGAACCAACAAGAAAAGAATGAACAAGAA
TTATTGGAATTGGATCAATGGGCAAGTTTGTGGAATTGGTTTAGCATAACAAACTGGCTGTGGTATATAAAA
ATATTCATAATGATAGTAGGAGGCTTGGTAGGTTTAAGAATAGTTTTTGCTGTACTTTCTATAGCGAATAGA
GTTAGGCAGGGATACTCACCATTATCGTTTCAGACCCACCTCCCAGCCCAGAGGGGACCCGACAGGCCCGAA
GGAATCGAAGAAGAAGGTGGAGAGAGAGACAAAGACAGATCCGGACGCTTAGTGGATGGATTCTTAGCAATT
ATCTGGGTCGACCTGCGGAGCCTGTGCCTCTTCAGCTACCACCGCTTGAGAGACTTACTCTTGATTGTAACG
AGGATTGTGGAACTTCTGGGA---------------------CGCAGGGGGTGGGAACTCCTCAAATATTGG
TGGAATCTCCTACAGTATTGGAGTCAGGAATTAAAGAATAGTGCTGTTAGCTTGCTCAATGCCACAGCCATA
GCAGTAGCTGAGGGGACAGATAGGATTATAGAAGTATCACAAAGAGCTTTTAGAGCTATTCTCCACATACCT
ACGAGAATAAGACAGGGCTTGGAAAGG
>EU743975
ATGAGAGTGAAGGGGATCAAGAAGAATTATCAGCACTTGTGGAGA------------TGGGGCACCATGCTC
CTTGGGATATTGATGATCTGTAGTGCTACAGAAAATTTATGGGTCACAGTCTATTATGGGGTACCTGTGTGG
AAAGAAGCAACCACCACTCTATTTTGTGCATCAGATGCTAAAGCATATGATACAGAGGTACATAATGTTTGG
GCCACACATGCCTGTGTACCCACAGACCCCAACCCACAAGAAGTAGAATTGGAAAATGTGACAGAAAATTTT
AACATGTGGAAAAATAACATGGTAGAACAGATGCATGAGGATATAATTAGTTTATGGGATCAAAGCCTAAAG
CCATGTGTAAAATTAACCCCACTCTGTGTTACTTTAAATTGCACTGAT------TTGAGG------------
------------------AATGCTACTAAT---------------------------AATAGTAGCATGAGA
---------------ATGATGGAGAGAGGAGAAATAAAAAACTGCTCTTTCAATATCACCACAAGCATAAGA
GATAAGATGCAAAAAGAATATGCACTTTTGTATAAACTTGATATAGTACCAATA---------GATAAT---
------------------------GATAAT------------------------ACTAGCTATAGGTTGATA
AGTTGTAACACCTCAGTCATTACACAGGCCTGTCCAAAGGTATCCTTTGAGCCAATTCCCATACATTATTGT
GCCCCGGCTGGTTTTGCGATTCTAAAGTGTAATAATAAGACGTTCAATGGAAAAGGACCATGTACAAATGTC
AGCACAGTACAATGCACACATGGAATTAGGCCAGTAGTATCAACTCAACTGCTGCTAAATGGCAGTCTAGCA
GAAGAAGAGATAGTAATTAGATCTGACAATATCACAGACAATGCTAAAACCATAATAGTACAACTAAAAGAA
GCTGTACAAATTAATTGTACAAGACCCAACAACAATACAAGAAAAGGTATACATATAGGACCAGGAAAAGCA
TTTTATGCAACAGGAGAAATAATAGGAGATATAAGACAAGCACATTGTAACCTTAGTAGAGTAGACTGGGAG
AACACTTTAAAACAGATAGCTGAAAAATTAAGAGAACAATTTAGG---AATAAA------ACAATAGTCTTT
AATCAACCCTCAGGAGGGGACCCAGAAATTACAATGCACAGTTTTAATTGTGGAGGGGAATTTTTCTACTGT
AATACAACACAACTGTTTAAT------------------AGTACTTGGAATTCA------------------
------------ACACGGAATGGT---------ACT---GAAGTGTCAAATAAGACTGAA------------
---ATTATCACACTCCCATGCAGAATAAAACAACTTATAAACATGTGGCAGGAAGTAGGAAAAGTAATGTAT
GCCCCTCCCATCAGAGGAAAAATTAGATGCTCATCAAAGATTACAGGGCTGCTATTAACAAGAGATGGTGGT
------------------AATAAC---AAGAGCGAG---------GCCGAGAACGAGACCGAGATCTTTAGA
CCTGGAGGAGGAGATATGAGGGACAATTGGAGAAGTGAATTATATAAATATAAAGTAGTAAAAATTGAACCA
TTAGGAGTAGCACCCACCAAGGCAAAGAGAAGAGTGGTGCAGAAAGAAAAAAGAGCAGTGGGA---CTAGGA
GCTATGTTCCTTGGGTTCTTGGGAGCAGCAGGAAGCACTATGGGCGCAGCGTCGGTGACGCTGACGGTACAG
GCCAGACTATTATTGTCTGGTATAGTGCAACAGCAGAACAATTTGCTGAGGGCTATTGAGGCGCAACAGCAT
CTGTTGCAACTCACAGTCTGGGGCATCAAGCAGCTCCAGGCAAGAGTCCTGGCTGTGGAAAGATACCTAAAG
GATCAACAGCTCCTGGGGATTTGGGGTTGCTCTGGAAAACTCATTTGCACCACTGCTGTGCCTTGGAATGCT
AGTTGGAGT---AATAAATCTCTGGATAAGATTTGGAATAACATGACCTGGATGGAGTGGGAAAGGGAAATT
AACAATTATACAAGCTTGATATACACCTTAATTGAAGAATCGCAGAACCAACAAGAAAAGAATGAACAAGAA
TTATTGGAATTGGATCAATGGGCAAGTTTGTGGAATTGGTTTAGCATAACAAACTGGCTGTGGTATATAAAA
ATATTCATAATGATAGTAGGAGGCTTGGTAGGTTTAAGAATAGTTTTTGCTGTACTTTCTATAGCGAATAGA
GTTAGGCAGGGATACTCACCATTATCGTTTCAGACCCACCTCCCAGCCCAGAGGGGACCCGACAGGCCCGAA
GGAATCGAAGAAGAAGGTGGAGAGAGAGACAAAGACAGATCCGGACGCTTAGTGGATGGATTCTTAGCAATT
ATCTGGGTCGACCTGCGGAGCCTGTGCCTCTTCAGCTACCACCGCTTGAGAGACTTACTCTTGATTGTAACG
AGGATTGTGGAACTTCTGGGA---------------------CGCAGGGGGTGGGAACTCCTCAAATATTGG
TGGAATCTCCTACAGTATTGGAGTCAGGAATTAAAGAATAGTGCTGTTAGCTTGCTCAATGCCACAGCCATA
GCAGTAGCTGAGGGGACAGATAGGATTATAGAAGTATCACAAAGAGCTTTTAGAGCTATTCTCCACATACCT
ACAAGAATAAGACAGGGCTTGGAAAGG
>EU743974
ATGAGAGTGAAGGGGATCAAGAAGAATTATCAGCACTTGTGGAGA------------TGGGGCACCATGCTC
CTTGGGATATTGATGATCTGTAGTGCTACAGAAAACTTATGGGTCACAGTCTATTATGGGGTACCTGTGTGG
AAAGAAGCAACCACCACTCTATTTTGTGCATCAGATGCTAAAGCATATGATACAGAGGTACATAATGTTTGG
GCCACACATGCCTGTGTACCCACAGACCCCAACCCACAAGAAGTAGAATTGGAAAATGTGACAGAAAATTTT
AACATGTGGAAAAATAACATGGTAGAACAGATGCATGAGGATATAATTAGTTTATGGGATCAAAGCCTAAAG
CCATGTGTAAAATTAACCCCACTCTGTGTTACTTTAAATTGCACTGAT------TTGAGG------------
------------------AATGCTACTAAT---------------------------AATAGTAGCATGAGA
---------------ATGATGGAGAGAGGAGAAATAAAAAACTGCTCTTTCAATATCACCACAAGCATAAGA
GATAAGATGCAAAAAGAATATGCACTTTTGTATAAACTTGATATAGTACCAATA---------GATAAT---
------------------------GATAAT------------------------ACTAGCTATAGGTTGATA
AGTTGTAACACCTCAGTCATTACACAGGCCTGTCCAAAGGTATCCTTTGAGCCAATTCCCATACATTATTGT
GCCCCGGCTGGTTTTGCGATTCTAAAGTGTAATAATAAGACGTTCAATGGAAAAGGACCATGTACAAATGTC
AGCACAGTACAATGCACACATGGAATTAGGCCAGTAATATCAACTCAACTGCTGCTAAATGGCAGTCTAGCA
GAAGAAGAGATAGTAATTAGATCTGACAATATCACAGACAATGCTAAAACCATAATAGTACAACTAAAAGAA
GCTGTACAAATTAATTGTACAAGACCCAACAACAATACAAGAAAAAGTATACATATAGGACCAGGAAAAGCA
TTTTATGCAACAGGAGAAATAATAGGAGATATAAGACAAGCACATTGTAACCTTAGTAGAGTAGACTGGGAG
GACACTTTAAAACAGATAGCTAAAAAATTAAGAGAACAATTTAGG---AATAAA------ACAATAGTCTTT
AATCAATCCTCAGGAGGGGACCCAGAAATTACAATGCACAGTTTTAATTGTGGAGGGGAATTTTTCTACTGT
AATACAACACAACTGTTTAAT------------------AGTACTTGGAATTCA------------------
------------ACACGGAATGGT---------ACT---GAAGTGTCAAATAAGACTGAA------------
---ATTATCACACTCCCATGCAGAATAAAACAACTTATAAACATGTGGCAGGAAGTAGGAAAAGTAATGTAT
GCCCCTCCCATCAGAGGAAAAATTAGATGCTCATCAAAGATTACAGGGCTGCTATTAACAAGAGATGGTGGT
------------------AATAAC---AAGAGCGAG---------GCCGAGAACGAGACCGAGATCTTTAGA
CCTGGAGGAGGAGATATGAGGGACAACTGGAGAAGTGAATTATATAAATATAAAGTAGTAAAAATTGAACCA
TTAGGAGTAGCACCCACCAAGGCAAAGAGAAGAGTGGTGCAGAGAGAAAAAAGAGCAGTGGGA---CTAGGA
GCTATGTTCCTTGGGTTCTTGGGAGCAGCAGGAAGCACTATGGGCGCAGCGTCGGTGACGCTGACGGTACAG
GCCAGACTATTATTGTCTGGTATAGTGCAACAGCAGAACAATTTGCTGAGGGCTATTGAGGCGCAACAGCAT
CTGTTGCAACTCACAGTCTGGGGCATCAAGCAGCTCCAGGCAAGAGTCCTGGCTGTGGAAAGATACCTAAAG
GATCAACAGCTCCTGGGGATTTGGGGTTGCTCTGGAAAACTCATTTGCACCACTGCTGTGCCTTGGAATGCT
AGTTGGAGT---AATAAATCTCTGGATAAGATTTGGAATAACATGACCTGGATGGAGTGGGAAAGGGAAATT
AACAATTATACAAGCTTGATATACACCTTAATTGAAGAATCGCAGAACCAACAAGAAAAGAATGAACAAGAA
TTATTGGAATTGGATCAATGGGCAAGTTTGTGGAATTGGTTTAGCATAACAAACTGGCTGTGGTATATAAAA
ATATTCATAATGATAGTAGGAGGCTTGGTAGGTTTAAGAATAGTTTTTGCTGTACTTTCTATAGCGAATAGA
GTTAGGCAGGGATACTCACCATTATCGTTTCAGACCCACCTCCCAGCCCAGAGGGGACCCGACAGGCCCGAA
GGAATCGAAGAAGAAGGTGGAGAGAGAGACAAAGACAGATCCGGACGCTTAGTGGATGGATTCTTAGCAATT
ATCTGGGTCGACCTGCGGAGCCTGTGCCTCTTCAGCTACCACCGCTTGAGAGACTTACTCTTGATTGTAACG
AGGATTGTGGAACTTCTGGGA---------------------CGCAGGGGGTGGGAACTCCTCAAATATTGG
TGGAATCTCCTACAGTATTGGAGTCAGGAATTAAAGAATAGTGCTGTTAGCTTGCTCAATGCCACAGCCATA
GCAGTAGCTGAGGGGACAGATAGAATTATAGAAGTATCACAAAGAGCTTTTAGAGCTATTCTCCACATACCT
ACGAGAATAAGACAGGGCTTGGAAAGG
>EU743978
ATGAGAGTGAAGGGGATCAAGAAGAATTATCAGCACTTGTGGAGA------------TGGGGCACCATGCTC
CTTGGGATATTGATGATCTGTAGTGCTACAGAAAAATTATGGGTCACAGTCTATTATGGGGTACCTGTGTGG
AAAGAAGCAACCACCACTCTATTTTGTGCATCAGATGCTAAAGCATATGATACAGAGGTACATAATGTTTGG
GCCACACATGCCTGTGTACCCACAGACCCCAACCCACAAGAAGTAAAATTGGAAAATGTGACAGAAAATTTT
AACATGTGGAAAAATAACATGGTAGAACAGATGCATGAGGATATAATTAGTTTATGGGATCAAAGCCTAAAG
CCATGTGTAAAATTAACCCCACTCTGTGTTACTTTAAATTGCACTGAT------TTGAGG------------
------------------AATGCTACTAAT---------------------------AATAGTAGCATGAGA
---------------ATGATGGAGAGAGGAGAAATAAAAAACTGCTCTTTCAATATCACCACAAGCATAAGA
GATAAGATGCAAAAAGAATATGCACTTTTGTATAAACTTGATATAGTACCAATA---------GATAAT---
------------------------GATAAT------------------------ACTAGCTATAGGTTGATA
AGTTGTAACACCTCAGTCATTACACAGGCCTGTCCAAAGGTATCCTTTGAGCCAATTCCCATACATTATTGT
GCCCCGGCTGGTTTTGCGATTCTAAAGTGTAATAATAAGACGTTCAATGGAAAAGGACCATGTACAAATGTC
AGCACAGTACAATGCACACATGGAATTAGGCCAGTAGTATCAACTCAACTGCTGCTAAATGGCAGTCTAGCA
GAAGAAGAGATAGTAATTAGATCTGACAATATCACAGACAATGCTAAAACCATAATAGTACAACTAAAAGAA
GCTGTACAAATTAATTGTACAAGACCCAACAACAATACAAGAAAAAGTATACATATAGGACCAGGAAAAGCA
TTTTATGCAACAGGAGAAATAATAGGAGATATAAGACAAGCACATTGTAACCTTAGTAGAGTAGACTGGGAG
GACACTTTAAAACAGATAGCTGAAAAATTAAGAGAACAATTTAGG---AATAAA------ACAATAGTCTTT
AATCAATCCTCAGGAGGGGACCCAGAAATTACAATGCACAGTTTTAACTGTGGAGGGGAATTTTTCTACTGT
AATACAACACAACTGTTTAAT------------------AGTACTTGGAATTCA------------------
------------ACACGGAATGGT---------ACT---GAAGTGTCAAATAAGACTGAA------------
---ATTATCACACTCCCATGCAGAATAAAACAACTTATAAACATGTGGCAGGAAGTAGGAAAAGTAATGTAT
GCCCCTCCCATCAGAGGAAAAATTAGATGCTCATCAAAGATTACAGGGCTGCTATTAACAAGAGATGGTGGT
------------------AATAAC---AAGAGCGAG---------GCCGAGAACGAGACCGAGATCTTTAGA
CCTGGAGGAGGAGATATGAGGGACAATTGGAGAAGTGAATTATATAAATATAAAGTAGTAAAAATTGAACCA
TTAGGAGTAGCACCCACCAAGGCAAAGAGAAGAGTGGTGCAGAGAGAAAAAAGAGCAGTGGGA---CTAGGA
GCTATGTTCCTTGGGTTCTTGGGAGCAGCAGGAAGCACTATGGGCGCAGCGTCGGTGACGCTGACGGTACAG
GCCAGACTATTATTGTCTGGTATAGTGCAACAGCAGAACAATTTGCTGAGGGCTATTGAGGCGCAACAGCAT
CTGTTGCAACTCACAGTCTGGGGCATCAAGCAGCTCCAGGCAAGAGTCCTGGCTGTGGAAAGATACCTAAAG
GATCAACAGCTCCTGGGGATTTGGGGTTGCTCTGGAAAACTCATTTGCACCACTGCTGTGCCTTGGAATGCT
AGTTGGAGT---AATAAATCTCTGGATAAGATTTGGAATAACATGACCTGGATGGAGTGGGAAAGGGAAATT
AACAATTATACAAGCTTGATATACACCTTAATTGAAGAATCGCAGAACCAACAAGAAAAGAATGAACAAGAA
TTATTGGAATTGGATCAATGGGCAAGTTTGTGGAATTGGTTTAGCATAACAAACTGGCTGTGGTATATAAAA
ATATTCATAATGATAGTAGGAGGCTTGGTAGGTTTAAGAATAGTTTTTGCTGTACTTTCTATAGCGAATAGA
GTTAGGCAGGGATACTCACCATTATCGTTTCAGACCCACCTCCCAGCCCAGAGGGGACCCGACAGGCCCGAA
GGAATCGAAGAAGAAGGTGGAGAGAGAGACAAAGACAGATCCGGACGCTTAGTGGATGGATTCTTAGCAATT
ATCTGGGTCGACCTGCGGAGCCTGTGCCTCTTCAGCTACCACCGCTTGAGAGACTTACTCTTGATTGTAACG
AGGATTGTGGAACTTCTGGGA---------------------CGCAGGGGGTGGGAACTCCTCAAATATTGG
TGGAATCTCCTACAGTATTGGAGTCAGGAATTAAAGAATAGTGCTGTTAGCTTGCTCAATGCCACAGCCATA
GCAGTAGCTGAGGGGACAGATAGGATTATAGAAGTATCACAAAGAGCTTTTAGAGCTATTCTCCACATACCT
ACGAGAATAAGACAGGGCTTGGAAAGG
>EU743973
ATGAGAGTGAAGGGGATCAAGAAGAATTATCAGCACTTGTGGAGA------------TGGGGCACCATGCTC
CTTGGGATATTGATGATCTGTAGTGCTACAGAAAAATTATGGGTCACAGTCTATTATGGGGTACCTGTGTGG
AAAGAAGCAACCACCACTCTATTTTGTGCATCAGATGCTAAAGCATATGATACAGAGGTACATAATGTTTGG
GCCACACATGCCTGTGTACCCACAGACCCCAACCCACAAGAAGTAGAATTGGAAAATGTGACAGAAAATTTT
AACATGTGGAAAAATAACATGGTAGAACAGATGCATGAGGATATAATTAGTTTATGGGATCAAAGCCTAAAG
CCATGTGTAAAATTAACCCCACTCTGTGTTACTTTAAATTGCACTGAT------TTGAGG------------
------------------AATGCTACTAAT---------------------------AATAGTAGCATGAGA
---------------ATGATGGAGAGAGGAGAAATAAAAAACTGCTCTTTCAATATCACCACAAGCATAAGA
GATAAGATGCAAAAAGAATATGCACTTTTGTATAAACTTGATATAGTACCAATA---------GATAAT---
------------------------GATAAT------------------------ACTAGCTATAGGTTGATA
AGTTGTAACACCTCAGTCATTACACAGGCCTGTCCAAAGGTATCCTTTGAGCCAATTCCCATACATTATTGT
GCCCCGGCTGGTTTTGCGATTCTAAAGTGTAATAATAAGACGTTCAATGGAAAAGGACCATGTACAAATGTC
AGCACAGTACAATGCACACATGGAATTAGGCCAGTAGTATCAACTCAACTGCTGCTAAATGGCAGTCTAGCA
GAAGAAGAGATAGTAATTAGATCTGACAATATCACAGACAATGCTAAAACCATAATAGTACAACTAAAAGAA
GCTGTACAAATTAATTGTACAAGACCCAACAACAATACAAGAAAAAGTATACATATAGGACCAGGAAAAGCA
TTTTATGCAACAGGAGAAATAATAGGAGATATAAGACAAGCACATTGTAACCTTAGTAGAGTAGACTGGGAG
GACACTTTAAAACAGATAGCTGAAAAATTAAGAGAACAATTTAGG---AATAAA------ACAATAGTCTTT
AATCAATCCTCAGGAGGGGACCCAGAAATTACAATGCACAGTTTTAATTGTGGAGGGGAATTTTTCTACTGT
AATACAACACAACTGTTTAAT------------------AGTACTTGGAATTCA------------------
------------ACACGGAATGGT---------ACT---GAAGTGTCAAATAAGACTGAA------------
---ATTATCACACTCCCATGCAGAATAAAACAACTTATAAACATGTGGCAGGAAGTAGGAAAAGTAATGTAT
GCCCCTCCCATCAGAGGAAAAATTAGATGCTCATCAAAGATTACAGGGCTGCTATTAACAAGAGATGGTGGT
------------------AATAAC---AAGAGCGAG---------GCCGAGAACGAGACCGAGATCTTTAGA
CCTGGAGGAGGAGATATGAGGGACAATTGGAGAAGTGAATTATATAAATATAAAGTAATAAAAATTGAACCA
TTAGGAGTAGCACCCACCAAGGCAAAGAGAAGAGTGGTGCAGAGAGAAAAAAGAGCAGTGGGA---CTAGGA
GCTATGTTCCTTGGGTTCTTGGGAGCAGCAGGAAGCACTATGGGCGCAGCGTCGGTGACGCTGACGGTACAG
GCCAGACTATTATTGTCTGGTATAGTGCAACAGCAGAACAATTTGCTGAGGGCTATTGAGGCGCAACAGCAT
CTGTTGCAACTCACAGTCTGGGGCATCAAGCAGCTCCAGGCAAGAGTCCTGGCTGTGGAAAGATACCTAAAG
GATCAACAGCTCCTGGGGATTTGGGGTTGCTCTGGAAAACTCATTTGCACCACTGCTGTGCCTTGGAATGCT
AGTTGGAGT---AATAAATCTCTGGATAAGATTTGGAATAACATGACCTGGATGGAGTGGGAAAGGGAAATT
AACAATTATACAAGCTTGATATACACCTTAATTGAAGAATCGCAGAACCAACAAGAAAAGAATGAACAAGAA
TTATTGGAATTGGATCAATGGGCAAGTTTGTGGAATTGGTTTAGCATAACAAACTGGCTGTGGTATATAAAA
ATATTCATAATGATAGTAGGAGGCTTGGTAGGTTTAAGAATAGTTTTTGCTGTACTTTCTATAGCGAATAGA
GTTAGGCAGGGATACTCACCATTATCGTTTCAGACCCACCTCCCAGCCCAGAGGGGACCCGACAGGCCCGAA
GGAATCGAAGAAGAAGGTGGAGAGAGAGACAAAGACAGATCCGGACGCTTAGTGGATGGATTCTTAGCAATT
ATCTGGGTCGACCTGCGGAGCCTGTGCCTCTTCAGCTACCACCGCTTGAGAGACTTACTCTTGATTGTAACG
AGGATTGTGGAACTTCTGGGA---------------------CGCAGGGGGTGGGAACTCCTCAAATATTGG
TGGAATCTCCTACAGTATTGGAGTCAGGAATTAAAGAATAGTGCTGTTAGCTTGCTCAATGCCACAGCCATA
GCAGTAGCTGAGGGGACAGATAGGATTATAGAAGTATCACAAAGAGCTTTTAGAGCTATTCTCCACATACCT
ACGAGAATAAGACAGGGCTTGGAAAGG
>EU743979
ATGAGAGTGAAGGGGATCAAGAAGAATTATCAGCACTTGTGGAGA------------TGGGGCACCATGCTC
CTTGGGATATTGATGATCTGTAGTGCTACAGAAGAATTATGGGTCACAGTCTATTATGGGGTACCTGTGTGG
AAAGAAGCAACCACCACTCTATTTTGTGCATCAGATGCTAAAGCATATGATACAGAGGTACATAATGTTTGG
GCCACACATGCCTGTGTACCCACAGACCCCAACCCACAAGAAGTAGAATTGGAAAATGTGACAGAAAATTTT
AACATGTGGAAAAATAACATGGTAGAACAGATGCATGAGGATATAATTAGTTTATGGGATCAAAGCCTAAAG
CCATGTGTAAAATTAACCCCACTCTGTGTTACTTTAAATTGCACTGAT------TTGAGG------------
------------------AATGCTACTAAT---------------------------AATAGTAGCATGAGA
---------------ATGATGGAGAGAGGAGAAATAAAAAACTGCTCTTTCAATATCACCACAAGCATAAGA
GATAAGATGCAAAAAGAATATGCACTTTTGTATAAACTTGATATAGTACCAATA---------GATAAT---
------------------------GATAAT------------------------ACTAGCTATAGGTTGATA
AGTTGTAACACCTCAGTCATTACACAGGCCTGTCCAAAGGTATCCTTTGAGCCAATTCCCATACATTATTGT
GCCCCGGCTGGTTTTGCGATTCTAAAGTGTAATAATAAGACGTTCAATGGAAAAGGACCATGTACAAATGTC
AGCACAGTACAATGCACACATGGAATTAGGCCAGTAGTATCAACTCAACTGCTGCTAAATGGCAGTCTAGCA
GAAGAAGAGATAGTAATTAGATCTGACAATATCACAGACAATGCTAAAACCATAATAGTACAACTAAAAGAA
GCTGTACAAATTAATTGTACAAGACCCAACAACAATACAAGAAAAAGTATACATATAGGACCAGGAAAAGCA
TTTTATGCAACAGGAGAAATAATAGGAGATATAAGACAAGCACATTGTAACCTTAGTAGAGTAGACTGGGAG
AACACTTTAAAACAGATAGCTGAAAAATTAAGAGAACAATTTAGG---AATAAA------ACAATAGTCTTT
AATCAATCCTCAGGAGGGGACCCAGAAATTACAATGCACAGCTTTAATTGTGGAGGGGAATTTTTCTACTGT
AATACAACACAACTGTTTAAT------------------AGTACTTGGAATTCA------------------
------------ACACGGAATGGT---------ACT---GAAGTGTCAAATAAGACTGAA------------
---ATTATCACACTCCCATGCAGAATAAAACAACTTATAAACATGTGGCAGGAAGTAGGAAAAGTAATGTAT
GCCCCTCCCATCAGAGGAAAAATTAGATGCTCATCAAAGATTACAGGGCTGCTATTAACAAGAGATGGTGGT
------------------AATAAC---AAGAGCGAG---------GCCGAGAACGAGACCGAGATCTTTAGA
CCTGGAGGAGGAGATATGAGGGACAATTGGAGAAGTGAATTATATAAATATAAAGTAGTAAAAATTGAACCA
TTAGGAGTAGCACCCACCAAGGCAAAGAGAAGAGTGGTGCAGAGAGAAAAAAGAGCAGTGGGA---CTAGGA
GCTATGTTCCTTGGGTTCTTGGGAGCAGCAGGAAGCACTATGGGCGCAGCGTCGGTGACGCTGACGGTACAG
GCCAGACTATTATTGTCTGGTATAGTGCAACAGCAGAACAATTTGCTGAGGGCTATTGAGGCGCAACAGCAT
CTGTTGCAACTCACAGTCTGGGGCATCAAGCAGCTCCAGGCAAGAGTCCTGGCTGTGGAAAGATACTTAAAG
GATCAACAGCTCCTGGGGATTTGGGGTTGCTCTGGAAAACTCATTTGCACCACTGCTGTGCCTTGGAATGCT
AGTTGGAGT---AATAAATCTCTGGATAAGATTTGGAATAACATGACCTGGATGGAGTGGGAAAGGGAAATT
AACAATTATACAAGCTTGATATACACCTTAATTGAAGAATCGCAGAACCAACAAGAAAAGAATGAACAAGAA
TTATTGGAATTGGATCAATGGGCAAGTTTGTGGAATTGGTTTAGCATAACAAACTGGCTGTGGTATATAAAA
ATATTCATAATGATAGTAGGAGGCTTGGTAGGTTTAAGAATAGTTTTTGCTGTACTTTCTATAGCGAATAGA
GTTAGGCAGGGATACTCACCATTATCGTTTCAGACCCACCTCCCAGCCCAGAGGGGACCCGACAGGCCCGAA
GGAATCGAAGAAGAAGGTGGAGAGAGAGACAAAGACAGATCCGGACGCTTAGTGGATGGATTCTTAGCAATT
ATCTGGGTCGACCTGCGGAGCCTGTGCCTCTTCAGCTACCACCGCTTGAGAGACTTACTCTTGATTGTAACG
AGGATTGTGGAACTTCTGGGA---------------------CGCAGGGGGTGGGAACTCCTCAAATATTGG
TGGAATCTCCTACAGTATTGGAGTCAGGAATTAAAGAATAGTGCTGTTAGTTTGCTCAATGCCACAGCCATA
GCAGTAGCTGAGGGGACAGATAGGATTATAGAAGTATCACAAAGAGCTTTTAGAGCTATTCTCCACATACCT
ACGAGAATAAGACAGGGCTTGGAAAGG
>EU743976
ATGAGAGTGAAGGGGATCAAGAAGAATTATCAGCACTTGTGGAGA------------TGGGGCACCATGCTC
CTTGGGATATTGATGATCTGTAGTGCTACAGAAAATTTATGGGTCACAGTCTATTATGGGGTACCTGTGTGG
AAAGAAGCAACCACCACTCTATTTTGTGCATCAGATGCTAAAGCATATGATACAGAGGTACATAATGTTTGG
GCCACACATGCCTGTGTACCCACAGACCCCAACCCACAAGAAGTAGAATTGGAAAATGTGACAGAAAATTTT
AACATGTGGAAAAATAACATGGTAGAACAGATGCATGAGGATATAATTAGTTTATGGGATCAAAGCCTAAAG
CCATGTGTAAAATTAACCCCACTCTGTGTTACTTTAAATTGCACTGAT------TTGAGG------------
------------------AATGCTACTAAT---------------------------AATAGTAGCATGAGA
---------------ATGATGGAGAGAGGAGAAATAAAAAACTGCTCTTTCAATATCACCACAAGCATAAGA
GATAAGATGCAAAAAGAATATGCACTTTTGTATAAACTTGATATAGTACCAATA---------GATAAT---
------------------------GATAAT------------------------ACTAGCTATAGGTTGATA
AGTTGTAACACCTCAGTCATTACACAGGCCTGTCCAAAGGTATCCTTTGAGCCAATTCCCATACATTATTGT
GCCCCGGCTGGTTTTGCGATTCTAAAGTGTAATAATAAGACGTTCAATGGAAAAGGACCATGTACAAATGTC
AGCACAGTACAATGCACACATGGAATTAGGCCAGTAGTATCAACTCAACTGCTGCTAAATGGCAGTCTAGCA
GAAGAAGAGATAGTAATTAGATCTGACAATATCACAGACAATGCTAAAACCATAATAGTACAACTAAAAGAA
GCTGTACAAATTAATTGTACAAGACCCAACAACAATACAAGAAAAAGTATACATATAGGACCAGGAAAAGCA
TTTTATGCAACAGGAGAAATAATAGGAGATATAAGACAAGCACATTGTAACCTTAGTAGAGTAGACTGGGAG
AACACTTTAAAACAGATAGCTGAAAAATTAAGAGAACAATTTAGG---AATAAA------ACAATAGTCTTT
AATCAATCCTCAGGAGGGGACCCAGAAATTACAATGCACAGTTTTAATTGTGGAGGGGAATTTTTCTACTGT
AATACAACACAACTGTTTAAT------------------AGTACTTGGAATTCA------------------
------------ACACGGAATGGT---------ACT---GAAGTGTCAAATAAGACTGAA------------
---ATTATCACACTCCCATGCAGAATAAAACAACTTATAAACATGTGGCAGGAAGTAGGAAAAGTAATGTAT
GCCCCTCCCATCAGAGGAAAAATTAGATGCACATCAAAGATTACAGGGCTGCTATTAACAAGAGATGGTGGT
------------------AATAAC---AAGAGCGAG---------GCCGAGAACGAGACCGAGATCTTTAGA
CCTGGAGGAGGAGATATGAGGGACAATTGGAGAAGTGAATTATATAAATATAAAGTAGTAAAAATTGAACCA
TTAGGAGTAGCACCCACCAAGGCAAAGAGAAGAGTGGTGCAGAGAGAAAAAAGAGCAGTGGGA---CTAGGA
GCTATGTTCCTTGGGTTCTTGGGAGCAGCAGGAAGCACTATGGGCGCAGCGTCGGTGACGCTGACGGTACAG
GCCAGACTATTATTGTCTGGTATAGTGCAACAGCAGAACAATTTGCTGAGGGCTATTGAGGCGCAACAGCAT
CTGTTGCAACTCACAGTCTGGGGCATCAAGCAGCTCCAGGCAAGAGTCCTGGCTGTGGAAAGATACCTAAAG
GATCAACAGCTCCTGGGGATTTGGGGTTGCTCTGGAAAACTCATTTGCACCACTGCTGTGCCTTGGAATGCT
AGTTGGAGT---AATAAATCTCTGGATAAGATTTGGAATAACATGACCTGGATGGAGTGGGAAAGGGAAATT
AACAATTATACAAGCTTGATATACACCTTAATTGAAGAATCGCAGAACCAACAAGAAAAGAATGAACAAGAA
TTATTGGAATTGGATCAATGGGCAAGTTTGTGGAATTGGTTTAGCATAACAAACTGGCTGTGGTATATAAAA
ATATTCATAATGATAGTAGGAGGCTTGGTAGGTTTAAGAATAGTTTTTGCTGTACTTTCTATAGCGAATAGA
GTTAGGCAGGGATACTCACCATTATCGTTTCAGACCCACCTCCCAGCCCAGAGGGGACCCGACAGGCCCGAA
GGAATCGAAGAAGAAGGTGGAGAGAGAGACAAAGACAGATCCGGACGCTTAGTGGATGGATTCTTAGCAATT
ATCTGGGTCGACCTGCGGAGCCTGTGCCTCTTCAGCTACCACCGCTTGAGAGACTTACTCTTGATTGTAACG
AGGATTGTGGAACTTCTGGGA---------------------CGCAGGGGGTGGGAACTCCTCAAATATTGG
TGGAATCTCCTACAGTATTGGAGTCAGGAATTAAAAAATAGTGCTGTTAGTTTGCTCAATGCCACAGCCATA
GCAGTAGCTGAGGGGACAGATAGGATTATAGAAGTATCACAAAGAGCTTTTAGAGCTATTCTCCACATACCT
ACGAGAATAAGACAGGGCTTGGAAAGG
>EU743977
ATGAGAGTGAAGGGGATCAAGAAGAATTATCAGCACTTGTGGAGA------------TGGGGCACCATGCTC
CTTGGGATATTGATGATCTGTAGTGCTACAGAAAATTTATGGGTCACAGTCTATTATGGGGTACCTGTGTGG
AAAGAAGCAACCACCACTCTATTTTGTGCATCAGATGCTAAAGCATATGATACAGAGGTACATAATGTTTGG
GCCACACATGCCTGTGTACCCACAGACCCCAACCCACAAGAAGTAGAATTGGAAAATGTGACAGAAAATTTT
AACATGTGGAAAAATAACATGGTAGAACAGATGCATGAGGATATAATTAGTTTATGGGATCAAAGCCTAAAG
CCATGTGTAAAATTAACCCCACTCTGTGTTACTTTAAATTGCACTGAT------TTGAGG------------
------------------AATGCTACTAAT---------------------------AATAGTAGCATGAGA
---------------ATGATGGAGAGAGGAGAAATAAAAAACTGCTCTTTCAATATCACCACAAGCATAAGA
GATAAGATGCAAAAAGAATATGCACTTTTGTATAAACTTGATATAGTACCAATA---------GATAAT---
------------------------GATAAT------------------------ACTAGCTATAGGTTGATA
AGTTGTAACACCTCAGTCATTACACAGGCCTGTCCAAAGGTATCCTTTGAGCCAATTCCCATACATTATTGT
GCCCCGGCTGGTTTTGCGATTCTAAAGTGTAATAATAAGACGTTCAATGGAAAAGGACCATGTACAAATGTC
AGCACAGTACAATGCACACATGGAATTAGGCCAGTAGTATCAACTCAACTGCTGCTAAATGGCAGTCTAGCA
GAAGAAGAGATAGTAATTAGATCTGACAATATCACAGACAATGCTAAAACCATAATAGTACAACTAAAAGAA
GCTGTACAAATTAATTGTACAAGACCCAACAACAATACAAGAAAAAGTATACATATAGGACCAGGAAAAGCA
TTTTATGCAACAGGAGAAATAATAGGAGATATAAGACAAGCACATTGTAACCTTAGTAGAGCAGACTGGGAG
AACACTTTAAAACAGATAGCTGAAAAATTAAGAGAACAATTTAGG---AATAAA------ACAATAGTCTTT
AATCAATCCTCAGGAGGGGACCCAGAAATTACAATGCACAGTTTTAATTGTGGAGGGGAATTTTTCTACTGT
AATACAACACAACTGTTTAAT------------------AGTACTTGGAATTCA------------------
------------ACACGGAATGGT---------ACT---GAAGTGTCAAATAAGACTGAA------------
---ATTATCACACTCCCATGCAGAATAAAACAACTTATAAACATGTGGCAGGAAGTAGGAAAAGTAATGTAT
GCCCCTCCCATCAGAGGAAAAATTAGATGCACATCAAAGATTACAGGGCTGCTATTAACAAGAGATGGTGGT
------------------AATAAC---AAGAGCGAG---------GCCGAGAACGAGACCGAGATCTTTAGA
CCTGGAGGAGGAGATATGAGGGACAATTGGAGAAGTGAATTATATAAATATAAAGTAGTAAAAATTGAACCA
TTAGGAGTAGCACCCACCAAGGCAAAGAGAAGAGTGGTGCAGAGAGAAAAAAGAGCAGTGGGA---CTAGGA
GCTATGTTCCTTGGGTTCTTGGGAGCAGCAGGAAGCACTATGGGCGCAGCGTCGGTGACGCTGACGGTACAG
GCCAGACTATTATTGTCTGGTATAGTGCAACAGCAGAACAATTTGCTGAGGGCTATTGAGGCGCAACAGCAT
CTGTTGCAACTCACAGTCTGGGGCATCAAGCAGCTCCAGGCAAGAGTCCTGGCTGTGGAAAGATACCTAAAG
GATCAACAGCTCCTGGGGATTTGGGGTTGCTCTGGAAAACTCATTTGCACCACTGCTGTGCCTTGGAATGCT
AGTTGGAGT---AATAAATCTCTGGATAAGATTTGGAATAACATGACCTGGATGGAGTGGGAAAGGGAAATT
AACAATTATACAAGCTTGATATACACCTTAATTGAAGAATCGCAGAACCAACAAGAAAAGAATGAACAAGAA
TTATTGGAATTGGATCAATGGGCAAGTTTGTGGAATTGGTTTAGCATAACAAACTGGCTGTGGTATATAAAA
ATATTCATAATGATAGTAGGAGGCTTAGTAGGTTTAAGAATAGTTTTTGCTGTACTTTCTATAGCGAATAGA
GTTAGGCAGGGATACTCACCATTATCGTTTCAGACCCACCTCCCAGCCCAGAGGGGACCCGACAGGCCCGAA
GGAATCGAAGAAGAAGGTGGAGAGAGAGACAAAGACAGATCCGGACGCTTAGTGGATGGATTCTTAGCAATT
ATCTGGGTCGACCTGCGGAGCCTGTGCCTCTTCAGCTACCACCGCTTGAGAGACTTACTCTTGATTGTAACG
AGGATTGTGGAACTTCTGGGA---------------------CGCAGGGGGTGGGAACTCCTCAAATATTGG
TGGAATCTCCTACAGTATTGGAGTCAGGAATTAAAGAATAGTGCTGTTAGCTTGCTCAATGCCACAGCCATA
GCAGTAGCTGAGGGGACAGATAGGATTATAGAAGTATCACAAAGAGCTTTTAGAGCTATTCTCCACATACCT
ACGAGAATAAGACAGGGCTTGGAAAGG
>EU743985
ATGAGAGTGAAGGGGATCAAGAAGAATTATCAGCACTTGTGGAGA------------TGGGGCACCATGCTC
CTTGGGATATTGATGATCTGTAGTGCTGCAGATAAATTGTGGGTCACAGTCTATTATGGGGTACCTGTGTGG
AAAGAAGCAAACACCACTCTATTTTGTGCATCAGATGCTAAAGCATATGATACAGAGGTACATAATGTTTGG
GCCACACATGCCTGTGTACCCACAGACCCCAACCCACAAGAAGTAAAATTGGAAAATGTGACAGAAAATTTT
AACATGTGGAAAAATAACATGGTAGAACAGATGCATGAGGATATAATTAGTTTATGGGATCAAAGTCTAAAG
CCGTGTGTAAAATTAACCCCACTCTGTGTTACTTTAAATTGCACTGAT------TTAAGG------------
------------------AATGATACTAAT---------------AATAGTACTATTAATAATAGTAGCCTG
---------------AGAATGGAGAGAGGAGAAATAAAAAACTGCTCTTTCAATATCACCACAAGCATAAGA
GATAAGATGCAAAAAGAATATGCACTTTTGTATAAACTTGATGTAGTACCAATA---------GATAAT---
---------------------------------------------------GCTACTAGCTATAGGTTGATA
AGTTGTAACACCTCAGTCATTACACAGGCCTGTCCAAAGGTATCCTTTGAGCCAATTCCCATACATTATTGT
GCCCCGGCTGGTTTTGCGATTCTAAAGTGTAATAATAAGACGTTCAATGGAAAAGGACCATGTACAAATGTC
AGCACAGTACAATGCACACATGGAATTAGGCCAGTAGTATCAACTCAACTGCTGCTAAATGGCAGTCTAGCA
GAAGAAGAGATAGTAATTAGATCTGACAATATCACAGACAATGCTAAAACCATAATAGTACAACTAACAAAA
GCTGTACAAATTATTTGTACAAGACCCAACAACAATACAAGAAAAAGTATACATATAGGACCAGGAAAAGCA
TTTTATGCAACAGGAGAAATAATAGGAGATATAAGACAAGCACACTGTAACCTTAGTAGAGGAAACTGGGAG
AACACTTTACAACAGGTAGCTGAAAAATTGAGAGAACAATTTAGG---AATAAA------ACAATAGCCTTT
AATCAATCCTCAGGAGGGGACCCAGAAATTACAATGCACAGTTTTAATTGTGGAGGGGAATTTTTCTACTGT
AATACAACACAACTGTTTAAT------------------AGTACTTGGAATACAACACAACTGTTTAATAGT
------------ACTTGGGATTCA---------ACATGGAATGGTACTGAAGGGCCAAAT------AGG---
---ACTATCACACTCCCATGCAGAATAAAACAAATTATAAACATGTGGCAGGAAGTAGGAAAAGTAATGTAT
GCCCCTCCCATCAGAGGAACAATTAGATGCTCATCAAATATTACAGGGCTGCTATTAACAAGAGATGGTGGT
------------------AATAAC---AAGAGCAAG---------GACGAGAACGGGACCGAGATCTTTAGA
CCTGGAGGAGGAGATATGAGGGACAATTGGAGAAGTGAATTATATAAATATAAAGTAGTAAAAATTGAACCA
TTAGGAGTAGCACCCACCAAGGCAAAGAGAAGAGTGGTGCAGAGAGAAAAAAGAGCAGTGGGA---ATAGGA
GCTATGTTCCTTGGGTTCTTGGGAGCAGCAGGAAGCACTATGGGCGCAGCGTCGGTGACGCTGACGGTACAG
GCCAGACAATTATTGTCTGGTATAGTGCAACAGCAGAACAATTTGCTGAGGGCTGTTGAGGCGCAACAGCAT
CTGTTGCAACTCACAGTCTGGGGCATCAAGCAGCTCCAGGCAAGAGTCCTGGCTGTGGAAAGATACCTAAAG
GATCAACAGCTCCTGGGGATTTGGGGTTGCTCTGGAAAACTCATTTGCACCACTGCTGTGCCTTGGAATGCT
AGTTGGAGT---AATAAATCTCTGGATGAGATTTGGGATAACATGACCTGGATGGAGTGGGAAAGGGAAATT
AACAATTATACAAGAGAGATATACACCTTAATTGAAGAATCGCAGAACCAACAAGAAAAGAATGAACAAGAA
TTATTGGAATTGGATCAATGGGCAAATTTGTGGAATTGGTTTGACATAACAAACTGGCTGTGGTATATAAAA
ATATTCATAATGATAGTAGGAGGCTTGGTAGGTTTAAGAATAGTTTTTGCTGTACTTTCTATAGCGAATAGA
GTTAGGCAGGGATACTCACCATTATCGTTTCAGACCCACCTCCCAGCCCAGAGGGGACCCGACAGGCCCGGA
GGAATCGAAGAAGAAGGTGGAGAGAGAGACAAAGACAGATCCGGACGCTTAGTGGATGGATTCTTAGCAATT
ATCTGGGCCGACCTGCGGAGCCTGTGCCTCTTCAGCTACCACCGCTTGAGAGACTTACTCTTGATTGTAACG
AGGATTGTGGAACTTCTGGGA---------------------CGCAGGGGGTGGGAACTCCTCAAATATTGG
TGGAATCTCCTACAGTATTGGAGTCAGGAAATAAAGAATAGTGCTGTTAGCTTGCTCAATGCCACAGCCATA
GCAGTAGCTGAGGGGACAGATAGGATTATAGAAGTATCACAAAGAGCTTTTAGAGCTATTCTCCACATACCT
ACGAGAATAAGACAGGGCTTGGAAAGG
>EU743983
ATGAAAGTGAAGGGGATCAAGAAGAATTATCAGCACTTGTGGAGA------------TGGGGCACCATGCTC
CTTGGGATATTGATGATCTGTAGTGCTACAGATAAATTATGGGTCACAGTCTATTATGGGGTACCTGTGTGG
AAAGAAGCAAACACCTCTCTATTTTGTGCATCAGATGCTAAAGCATATGATACAGAAGTACATAATGTTTGG
GCCACACATGCCTGTGTACCCACAGACCCCAACCCACAAGAAGTAAAATTGGAAAATGTGACAGAAAATTTT
AACATGTGGAAAAATAACATGGTAGAACAGATGCATGAGGATATAATTAGTTTATGGGATCAAAGCCTAAAG
CCATGTGTAAAATTAACCCCACTCTGTGTTACTTTAAATTGCACTGAT------TTGAGG------------
------------------AATGCTACTAAT------------AATAGTACTACTGATAATAGTAGCATGGGA
---------------AGAATGGAGGAAGGAGAAATAAAAAACTGCTCTTTCAATATCACCACAAGCATAAGA
GATAAGATACAAAAAGAATATGCACTTTTGTATAAACTTGATATAGTACCAATA---------GATAAT---
------------------------AATAGT------------------------ACTAGCTATAGGTTGATA
AGTTGTAACACCTCAGTCATTACACAGGCCTGTCCAAAGGTATCCTTTGAGCCAATTCCCATACATTATTGT
GCCCCGGCTGGTTTTGCGATTCTAAAGTGTAATAATAAGACGTTCAATGGAAAAGGACCATGTACAAATGTC
AGCACTGTACAATGCACACATGGAATTAGGCCAGTAGTATCAACTCAACTGCTGCTAAATGGCAGTCTAGCA
GAAAAAGAGATAGTAATTAGATCTGACAATATCACAGACAATGCTAAAACCATAATAGTACAACTAACAAAA
GCTGTACGAATTACTTGTACAAGACCCAACAACAATACAAGAAAAAGTATACATATAGGACCAGGAAAAGCA
TTTTATGCAACAGGAGAAATAATAGGAGATATAAGACAAGCACATTGTAACCTTAGTAAAGGAAACTGGGAG
GACACTTTAAGACAGATAGCTAAAAAATTAAGAGAACAATTTAGG---AATGAA------ACAATAGTCTTT
AATCAATCCTCAGGAGGGGACCCAGAAATTACAATGCACAGTTTTAATTGTGGAGGGGAATTTTTCTACTGT
AATACAACACAACTGTTTAAT------------------AGTACTTGGAATTCA------------AATAGT
ACTTGGAATTCAACATGGAATGAT---------ACT---GAAGTGCCAAATAATACT---------------
------ATCACACTCCCATGCAGAATAAAACAACTTATAAACATGTGGCAGGAAGTAGGAAAAGTAATGTAT
GCCCCTCCCATCAGAGGAACAATTAGATGCTCATCAAACATTACAGGGCTGCTATTAACAAGAGATGGTGGT
------------------AATAAC---AAGAGCAAG---------GATGAGAACGGGACCGAGATCTTTAGA
CCTGGAGGAGGAGATATGAGGGACAATTGGAGAAGTGAATTATATAAATATAAAGTAGTAAAAATTGAACCA
TTAGGAGTAGCACCCACCAAGGCAAAGAGAAGAGTGGTGCAAAGAGAAAAAAGAGCAGTGGGA---ATAGGA
GCTATGTTCCTTGGGTTCTTGGGAGCAGCAGGAAGCACTATGGGCGCAGCGTCGGTGACGCTGACGGTACAG
GCCAGACAATTATTGTCTGGTATAGTGCAACAGCAGAACAATTTGCTGAGGGCTATTGAGGCGCAACAGCAT
CTGTTGCAACTCACAGTCTGGGGCATCAAACAGCTCCAGGCAAGAGTCCTGGCTGTGGAAAGATACCTAAAG
GATCAACAGCTCCTGGGGATTTGGGGTTGCTCTGGAAAACTCATTTGCACCACTGCTGTGCCTTGGAATGCT
AGTTGGAGT---AATAAATCTCTGGATATGATTTGGAATAACATGACCTGGATGGAGTGGGAAAGGGAAATT
AACAATTATACAAGAGAGATATACACCTTAATTGAAGAATCGCAGAACCAACAAGAAAAGAATGAACAAGAA
TTATTGGAATTGGATCAATGGGCAAATTTGTGGAATTGGTTTGACATAACAAACTGGCTGTGGTATATAAAA
ATATTCATAATGATAGTAGGAGGCTTGGTAGGTTTAAGAATAGTATTTGCTGTACTTTCTATAGTGAATAGA
GTTAGGCAGGGATACTCACCATTATCGTTTCAGACCCACCTCCCAGCCCAGAGGGGACCCGACAGGCCCGAA
GGAATCGAAGAAGAAGGTGGAGAGAGAGACAAAGACAGATCCGGACGCTTAGTGGATGGATTCTTAGCAATT
ATCTGGGCCGACCTGCGGAGCCTGTGCCTCTTCAGCTACCACCGCTTGAGAGACTTACTCTTGATTGTAACG
AGGATTGTGGAACTTCTGGGA---------------------CGCAGGGGGTGGGAACTCCTCAAATATTGG
TGGAATCTCCTACAGTATTGGAGTCAGGAAATAAAGAATAGTGCTGTTAGCTTGCTCAATGCCACAGCCATA
GCAGTAGCTGAGGGGACAGATAGGATTATAGAAGTATCACAAAGAGCTTTTAGAGCTATTCTCCACATACCT
ACAAGAATAAGACAGGGCTTGGAAAGG
>EU743982
ATGAGAGTGAAGGGGATCAAGAAGAATTATCAGCACTTGTGGAGA------------TGGGGCACCATGCTC
CTTGGGATATTGATGATCTGTAGTGCTACAGATAAATTATGGGTCACAGTCTATTATGGGGTACCTGTGTGG
AAAGAAGCAAACACCTCTCTATTTTGTGCATCAGATGCTAAAGCATATGATACAGAGGTACATAATGTTTGG
GCCACACATGCCTGTGTACCCACAGACCCCAACCCACAAGAAGTAAAATTGGAAAATGTGACAGAAAATTTT
AACATGTGGAAAAATAACATGGTAGAACAGATGCATGAGGATATAATTAGTTTATGGGATCAAAGCCTAAAG
CCATGTGTAAAATTAACCCCACTCTGTGTTACTTTAAATTGCACTGAT------TTAAGG------------
------------------AATGATACTAAT---------------AATAGTACTATTAATAATAGTAGCATG
---------------AAAATGGAGACAGGAGAAATAAAAAACTGCTCTTTCAATATCACCACAAGCATAAGA
GATAAGATACAAAAAGAATATGCACTTTTGTATAAACTTGATATAGTACCAATA---------GATAAT---
------------------------AATAGT------------------------ACTAGCTATAGGTTGATA
AGTTGTAACACCTCAGTCATTACACAGGCCTGTCCAAAGGTATCCTTTGAGCCAATTCCCATACATTATTGT
GCCCCGGCTGGTTTTGCGATTCTAAAGTGTAATAATAAGACGTTCAATGGAAAAGGACCATGTACAAATGTC
AGCACAGTACAATGTACACATGGAATTAGGCCAGTAGTATCAACTCAACTGCTGCTAAATGGCAGTCTAGCA
GAAAAAGAGATAGTAATTAGATCTGACAATATCACAGACAATGCTAAAACCATAATAGTACAACTAACAAAA
GCTGTACAAATTACTTGTACAAGACCCAACAACAATACAAGAAAAAGTATACATATAGGACCAGGAAAAGCA
TTTTATGCAACAGGAGAAATAATAGGAGATATAAGACAAGCACATTGTAACCTTAGTAGAGGAGAATGGGAG
GACACTTTAAAAAAGGTAGCTGAAAAATTAAGAGAACAATTTAGG---AATAAA------ACAATAGCCTTT
AATCAATCCTCAGGAGGGGACCCAGAAATTACAATGCACAGTTTTAATTGTGGAGGGGAATTTTTCTACTGT
AATACAACACAACTGTTTAAT------------------AGTACTTGG------------------------
------------------AATTCA---------ACAACTGAAATGTCAAATAAGACTGAA------------
---AATATCACACTCCCATGCAGAATAAAACAACTTATAAACATGTGGCAGGAAGTAGGAAAAGTAATGTAT
GCCCCTCCCATCAGAGGAACAATTAGATGCTCATCAAATATTACAGGGCTGCTATTAACAAGAGATGGTGGT
------------------AATAAC---AAGAGCAAG---------GACGAGAACGGGACCGAGATCTTTAGA
CCTGGAGGAGGAGATATGAGGGACAATTGGAGAAGTGAATTATATAAATATAAAGTAGTAAAAATTGAACCA
TTAGGAGTAGCACCCACCAAGGCAAAGAGAAGAGTGGTGCAAAGAGAAAAAAGAGCAGTGGGA---ATAGGA
GCTATGTTCCTTGGGTTCTTGGGAGCAGCAGGAAGCACTATGGGCGCAGCGTCGGTGACGCTGACGGTACAG
GCCAGACAATTATTGTCTGGTATAGTGCAACAGCAGAACAATCTGCTGAGGGCTATTAAGGCGCAACAGCAT
TTGTTGCAACTCACAGTCTGGGGCATTAAGCAGCTCCAGGCAAGAGTCCTGGCTGTGGAAAGATACCTAAAG
GATCAACAGCTCCTGGGGATTTGGGGTTGCTCTGGAAAACTCATTTGCACCACTGCTGTGCCTTGGAATGCT
AGTTGGAGT---AATAAATCTCTGGATAGTATTTGGAATAACATGACCTGGATGGAGTGGGAAAGGGAAATT
AACAATTATACAAGAGAGATATACACCTTAATTGAAGAATCGCAGAACCAACAAGAAAAGAATGAACAAGAA
TTATTGGAATTGGATCAATGGGCAAATTTGTGGAATTGGTTTGACATAACAAACTGGCTGTGGTATATAAAA
ATATTCATAATGATAGTAGGAGGCTTGGTAGGTTTAAGAATAGTTTTTGCTGTACTTTCTATAGTGAATAGA
GTTAGGCAGGGATACTCACCATTATCGTTTCAGACCCACCTCCCAGCCCAGAGGGGACCCGACAGGCCCGAA
GGAATCGAAGAAGAAGGTGGAGAGAGAGACAAAGACAGATCCGGACGCTTAGTGGATGGATTCTTAGCAATT
ATCTGGGCCGACCTGCGGAGCCTGTGCCTCTTCAGCTACCACCGCTTGAGAGACTTACTCTTGATTGTAACG
AGGATTGTGGAACTTCTGGGA---------------------CGCAGGGGGTGGGAACTCCTCAAATATTGG
TGGAATCTCCTACAGTATTGGAGTCAGGAATTAAAGAATAGTGCTGTTAGCTTGCTCAATGCCACAGCCATA
GCAGTAGCTGAGGGGACAGATAGGATTATAGAAGTATCACAAAGAGCTTTTAGAGCTATTCTCCACATACCT
ACAAGAATAAGACAGGGCTTGGAAAGG
>EU743987
ATGAAAGTGAAGGGGATCAAGAAGAATTATCAGCACTTGTGGAGA------------TGGGGCACCATGCTC
CTTGGGATATTGATGATCTGTAGTGCTGCAGAAAATTTATGGGTCACAGTCTATTATGGGGTACCTGTGTGG
AAAGAAGCAAACACCACTCTATTTTGTGCATCAGATGCTAAAGCATATGATACAGAGGTACATAATGTTTGG
GCCACACATGCCTGTGTACCCACAGACCCCAACCCACAAGAAGTAAAATTGGAAAATGTGACAGAAAATTTT
AACATGTGGAAAAATAACATGGTAGAACAGATGCATGAGGATATAATTAGTTTATGGGATCAAAGCCTAAAG
CCATGTGTAAAGCTAACCCCACTCTGTGTTACTTTAAATTGCACTGAT------TTGAGG------------
------------------AATGCTACTAATAATAGTACTACTAATAATAGTACTACTAATAATAGTGGCATG
---------------AAAATGGAGACAGGAGAAATAAAAAACTGCTCTTTCAATATCACCACAAGCATAAGA
GATAAGATACAAAAAGAATATGCACTTTTGTATAAACTTGATATAGTACCAATA---------GATAAT---
------------------------GATACT------------------------AATAGCTATAGGTTGATA
AGTTGTAACACCTCAGTCATTACACAGGCCTGTCCAAAGGTATCCTTTGAGCCAATTCCCATACATTATTGT
GCCCCGGCTGGTTTTGCGATTCTAAAGTGTAATAATAAGACGTTCAATGGAAAAGGACCATGTACAAATGTC
AGCACAGTACAATGCACACATGGAATTAGGCCAGTAGTATCAACTCAACTGCTGCTAAATGGCAGTCTAGCA
GAAAAAGAGATAGTAATTAGATCTGACAATATCACAGATAATGCTAAAACCATAATAGTACAACTAAAAGAA
GCTGTACAAATTACTTGTACAAGACCCAACAACAATACAAGAAAAAGTATACATATAGGACCAGGAAGAGCA
TTTTATGCAACAGGAGAAATAATAGGAGATATAAGACAAGCACATTGTAACCTTACTAGAGGAAACTGGGAG
AACACTTTACAACAGATAGCTAAAAAATTAAGAGAACAATTTAGG---AATAAA------ACAATAGTCTTT
AATCAATCCTCAGGAGGGGACCCAGAAATTACAATGCACAGTTTTAATTGTGGAGGGGAATTTTTCTACTGT
AATACAACACAGCTGTTTAAT------------------AGTACTTGGAATTCAACACGGATTAATAGT---
------------ACTTGGAATTCA---------ACACGGAATGATACTAAAGTGTCAAAT------GAG---
---ACTATCACACTCCCATGCAGAATAAAACAACTTATAAACATGTGGCAGGAAGTAGGAAAAGTAATGTAT
GCCCCTCCCATCAGAGGAACAATTAGCTGCTCATCAAATATTACAGGGCTGCTATTAACAAGAGATGGTGGT
------------------AATAAC---AAGAACGAG---------ACCGAGAACGGGACCGAGATCTTTAGA
CCTGGAGGAGGAGATATGAGGGACAATTGGAGAAGTGAATTATATAAATATAAAGTAGTAAAAATTGAACCA
TTAGGAGTAGCACCCACCAAGGCAAAGAGAAGAGTGGTGCAGAGAGAAAAAAGAGCAGTGGGA---ATAGGA
GCTATGTTCCTTGGGTTCTTGGGAGCAGCAGGAAGCACTATGGGCGCAGCGTCGGTGACGCTGACGGTACAG
GCCAGACAATTATTGTCTGGTATAGTGCAACAGCAGAACAATTTGCTGAGGGCTATTGAGGCGCAACAGCAT
CTGTTGCAACTCACAGTCTGGGGCATCAAGCAGCTCCAGGCAAGAGTCCTGGCTGTAGAAAGATACCTAAAG
GATCAACAGCTCCTGGGGATTTGGGGTTGCTCTGGAAAACTCATCTGCACCACTGCTGTGCCTTGGAATGCT
AGTTGGAGT---AATAAATCTCTGGATAATATTTGGAATAACATGACCTGGATGGAGTGGGAAAGGGAAATT
AACAATTATACAAGAGAGATATACACCTTAATTGAAGAATCGCAGAACCAACAAGAAAAGAATGAACAAGAA
TTATTGGAATTGGATCAATGGGCAAATTTGTGGAATTGGTTTGACATAACGAACTGGCTGTGGTATATAAAA
ATATTCATAATGATAGTAGGAGGCTTGGTAGGTTTAAGAATAGTTTTTGCTGTACTTTCTATAGCGAATAGA
GTTAGGCAGGGATACTCACCATTATCGTTTCAGACCCACCTCCCAGCCCAGAGGGGACCCGACAGGCCCGAA
GGAATCGAAGAAGAAGGTGGAGAGAGAGACAAAGACAGATCCGGACGCTTAGTGGATGGATTCTTAGCAATT
ATCTGGGCCGACCTGCGGAGCCTGTGCCTCTTCAGCTACCACCGCTTGAGAGACTTACTCTTGATTGTAACG
AGGATTGTGGAACTTCTGGGA---------------------CGCAGGGGGTGGGAACTCCTCAAATATTGG
TGGAATCTCCTACAGTATTGGAGTCAGGAATTAAAGAATAGTGCTGTTAGCTTGCTCAATGCCACGGCCATA
GCAGTAGCTGAGGGGACAGATAGGATTATAGAAGTATCACAAAGAGCTTTTAGAGCTATTCTCCACATACCT
ACGAGAATAAGACAGGGCTTGGAAAGG
>EU743988
ATGAGAGTGAAGGGGATCAGGAAGAATTATCAGCACTTGTGGAGA------------TGGGGCACCATGCTC
CTTGGGATATTGATGATCTGTAGTGCTACAGATAAATTATGGGTCACAGTCTATTATGGGGTACCTGTGTGG
AAAGAAGCAAACACCTCTCTATTTTGTGCATCAGATGCTAAAGCATATGATACAGAGGTACATAATGTTTGG
GCCACACATGCCTGTGTACCCACAGACCCCAACCCACAAGAAGTAAAATTAGAAAATGTGACAGAAAATTTT
AACATGTGGAAAAATAACATGGTAGAACAGATGCATGAGGATATAATTAGTTTATGGGATCAAAGCCTAAAG
CCATGTGTAAAATTAACCCCACTCTGTGTTACTTTAAATTGCACTGAT------TTGAGG------------
------------------AATGCTACTAAT------------AATAGTACTACTAATAGTAGTAGCATGGAA
---------------AGAATGAAGGAAGGAGAAATAAAAAACTGCTCTTTCAATATCACCACAAGCATAAGA
GATAAGATACAAAAAGAATATGCACTTTTGTATAAACTTGATATAGTACCAATA---------GATAAT---
------------------------AATAGT------------------------ACTAGCTATAGGTTGATA
AGTTGTAACACCTCAGTCATTACACAGGCCTGTCCAAAGGTATCCTTTGAGCCAATTCCCATACATTATTGT
GCCCCGGCTGGTTTTGCGATTCTAAAGTGTAATAATAAGACGTTCAATGGAAAAGGACCATGTACAAATGTC
AGCACAGTACAATGCACACATGGAATTAGGCCAGTAGTATCAACTCAACTGCTGCTAAATGGCAGTCTAGCA
GAAAAAGAGATAGTAATTAGATCTGACAATATCACAGACAATGCTAAAACCATAATAGTACAACTAAAAGAA
GCTGTACAAATTACTTGTACAAGACCCAACAACAATACAAGAAAAAGTATACATATAGGACCAGGAAGAGCA
TTTTATGCAACAGGAGAAATAATAGGAGATATAAGACAAGCACATTGTAACCTTACTAGAGAAAACTGGGAG
AAGACTTTAGGACAGATAGCTGAAAAATTAAGAGAACAATTTAAG---AATAAA------ACAATAGTCTTT
AATCAATCCTCAGGAGGGGACCCAGAAATTACAATGCACAGTTTTAATTGTGGAGGGGAATTTTTCTACTGT
AATACAACACAACTGTTTAAT------------------AGTACTTGG------------------------
------------TATTGGAATTCA---------ACATGGAATGATACTAAAGTGCCAAAT------ACG---
---ACTATCACACTCCCATGCAGAATAAAACAACTTATAAACATGTGGCAGGAAGTAGGAAAAGTAATGTAT
GCCCCTCCCATCAGAGGAACAATTAAATGCTCATCAAATATTACAGGGCTGCTATTAACAAGAGATGGTGGT
------------------AATAAC---AAGAACGGG---------ACCGAGAACGAGACCGAGATCTTTAGA
CCTGGAGGAGGAGATATGAGGGACAATTGGAGAAGTGAATTATATAAATATAAAGTAGTAAAAATTGAACCA
TTAGGAGTAGCACCCACCAAGGCAAAGAGAAGAGTGGTGCAAAGAGAAAAAAGAGCAGTGGGA---ATAGGA
GCTATGTTCCTTGGGTTCTTGGGAGCAGCAGGAAGCACTATGGGCGCAGCGTCGGTGACGCTGACGGTACAG
GCCAGACAATTATTGTCTGGTATAGTGCAACAGCAGAACAATTTGCTGAGGGCTATTGAGGCGCAACAGCAT
CTGTTGCAACTCACAGTCTGGGGCATCAAGCAGCTCCAGGCAAGAGTCCTGGCTGTGGAAAGATACCTAAAG
GATCAACAGCTCCTGGGGATTTGGGGTTGCTCTGGAAAACTCATTTGCACCACTGCTGTGCCTTGGAATGCT
AGTTGGAGT---AATAAATCTCTGGATAACATTTGGAATAACATGACCTGGATGGAGTGGGAAAGGGAAATT
AACAATTATACAAGAGAGATATACACCTTAATTGAAGAATCGCAGAACCAACAAGAAAAGAATGAACAAGAA
TTATTGGAATTGGACCAATGGGCAAATTTGTGGAATTGGTTTGACATAACACACTGGCTGTGGTATATAAAA
ATATTCATAATGATAGTAGGAGGCTTGGTAGGTTTAAGAATAGTTTTTGCTGTACTTTCTATAGTGAATAGA
GTTAGGCAGGGATACTCACCATTATCGTTTCAGACCCACCTCCCAGCCCAGAGGGGACCCGACAGGCCCGAA
GGAATCGAAGAAGAAGGTGGAGAGAAAGACAAAGACAGATCCGGACGCTTAGTGGATGGATTCTTAGCAATT
ATCTGGGCCGACCTGCGGAGCCTGTGCCTCTTCAGCTACCACCGCTTGAGAGACTTACTCTTGATTGTAACG
AGGATTGTGGAACTTCTGGGA---------------------CGCAGGGGGTGGGAACTCCTCAAATATTGG
TGGAATCTCCTGCAGTATTGGAGTCAGGAACTAAAGAGTAGTGCTGTTAGCTTATTCAATGCCACAGCCATA
GCAGTAGCTGAGGGGACAGATAGGATTATAGAAGTATCACAAAGAGCTTTTAGAGCTATTCTCCACATACCT
ACAAGAATAAGACAGGGCTTGGAAAGG
>EU743989
ATGAGAGTGAAGGGGATCAGGAAGAATTATCAGCACTTGTGGAGA------------TGGGGCATCATGCTC
CTTGGGATATTGATGATCTGTAGTGCTGCAGAAAATTTATGGGTCACAGTCTATTATGGGGTACCTGTGTGG
AAAGAAGCAAGCACCACTCTATTTTGTGCATCAGATGCTAAAGCACATGATACAGAGGTACATAATGTTTGG
GCCACACATGCCTGTGTACCCACAGACCCCAACCCACAAGAAGTAAAATTGGAAAATGTGACAGAAAATTTT
AACATGTGGAAAAATAACATGGTAGAACAGATGCATGAGGATATAATTAGTTTATGGGATCAAAGCCTAAAG
CCATGTGTAAAATTAACCCCACTCTGTGTTACTTTAAATTGCACTGAT------TTGAGG------------
------------------AATGCTACTAAT------------AATAGTACTACTAATAATGGTAGCACGGGA
---------------AGAATGGAGGAAGGAGAAATAAAAAACTGCTCTTTCAATATCACCACAAGCATAAGA
GATAAGATGCAAAAAGAATATGCACTTTTGTATAAACTTGATATAGTACCAATA---------GATAAT---
------------------------AATAGT------------------------ACTAGCTATAGGTTGATA
AGTTGTAACACCTCAGTCATTACACAGGCCTGTCCAAAGGTATCCTTTGAGCCAATTCCCATACATTATTGT
GCCCCGGCTGGTTTTGCGATTCTAAAGTGTAATAATAAGACGTTCAATGGAAAAGGACCATGTACAAATGTC
AGCACAGTACAATGCACACATGGAATTAGGCCAGTAGTATCAACTCAACTGCTGCTAAATGGCAGTCTAGCA
GAAGAAGAGATAGTAATTAGATCTGACAATATCACAGACAATGCTAAAACCATAATAGTACAACTAAAAGAA
GCTGTACAAATTACTTGTACAAGACCCAACAACAACACAAGAAAAAGTATACATATAGGACCAGGAAAAGCA
TTTTATGCAACAGGAGAAATAATAGGAGATATAAGACAAGCACATTGTAACCTTACTAGAGGAAGCTGGGAG
AACACTTTACAACAGATAGCTAAAAAATTAAGAGAACAATTTAGG---AATAAA------ACAATAGCCTTT
AATCAATCCTCAGGAGGGGACCCAGAAATTACAATGCACAGTTTTAATTGTGGAGGGGAATTTTTCTACTGT
AATACAACACAACTGTTTAAT------------------AGTACTTGGAATTCAAATAGT------------
------------ACTTGGAATTCA---------ACATGGAATGGTACTGAAGCGTCAAAT------GAT---
---ACTATCACACTCCCATGCAGAATAAAACAAATTATAAACATGTGGCAGGAAGTAGGAAAAGTAATGTAT
GCCCCTCCCATCAGAGGAACAATTAAATGCTCATCAAATATTACAGGGCTGCTATTAACAAGAGATGGTGGT
------------------AATAAC---ATGAGCGGG---------ACCGAGAATGAGACCGAGATCTTTAGA
CCTGGAGGAGGAGATATGAGGGACAATTGGAGAAGTGAATTATATAAATATAAAGTAGTAAAAATTGAACCA
TTAGGAGTAGCACCCACCAAGGCAAAGAGAAGAGTGGTGCAGAGAGAAAAAAGAGCAGTGGGA---ATAGGA
GCTATGTTCCTTGGGTTCTTGGGAGCAGCAGGAAGCACTATGGGCGCAGCGTCGGTGACGCTGACGGTACAG
GCCAGACAATTATTGTCTGGTATAGTGCAACAGCAGAACAATTTGCTGAGGGCTATTGAGGCGCAACAGCAT
CTGTTGCAACTCACAGTCTGGGGCATCAAGCAGCTCCAGGCAAGAGTCCTGGCTGTGGAAAGATACCTAAAG
GATCAACAGCTCCTGGGGATTTGGGGTTGCTCTGGAAAACTCATTTGCACCACTGCTGTGCCTTGGAATGCT
AGTTGGAGT---AATAAATCTCTGGATAATATTTGGAATAACATGACCTGGATGGAGTGGGAAAGGGAAATT
AACAATTATACAAGAGAGATATACACCTTAATTGAAGAATCGCAGAACCAACAAGAAAAGAATGAACAAGAA
TTATTGGAATTGGATCAATGGGCAAATTTGTGGAATTGGTTTGACATAACAAAATGGCTGTGGTATATAAAA
ATATTCATAATGATAGTAGGAGGCTTGGTAGGTTTAAGAATAGTTTTTGCTGTACTTTCTATAGTGAATAGA
GTTAGGCAGGGATACTCACCATTATCGTTTCAGACCCACCTCCCAGCCCAGAGGGAACCCGACAGGCCCGAA
GGAATCGAAGAAGAAGGTGGAGAGAGAGACAAAGACAGATCCGGACGCTTAGTGGATGGATTCTTAGCAATT
ATCTGGGTCGACCTGCGGAGCCTGTGCCTCTTCAGCTACCACCGCTTGAGAGACTTACTCTTGATTGTAACG
AGGATTGTGGAACTTCTGGGA---------------------CGCAGGGGGTGGGAACTCCTCAAATATTGG
TGGAATCTCCTGCAGTATTGGAGTCAGGAATTAAAGAATAGTGCTGTTAGCTTGCTCAATGCCACAGCCATA
GCAGTAGCTGAGGGGACAGATAGGATTATAGAAGTATCACAAAGAGCTTTTAGAGCTATTCTCAACATACCT
ACGAGAATAAGACAGGGCTTGGAAAGG
>EU743984
ATGAGAGTGAAGGGGATCAAGAAGAATTATCAGCACTTGTGGAGA------------TGGGGCACCATGCTC
CTTGGGATATTGATGATCTGTAGTGCTGCAGATAAATTATGGGTCACAGTCTATTATGGGGTACCTGTGTGG
AAAGAAGCAAACACCACTCTATTTTGTGCATCAGATGCTAAAGCATATGATACAGAGGTACATAATGTTTGG
GCCACACATGCCTGTGTACCCACAGACCCCAACCCACAAGAAGTAAAATTGGAAAATGTGACAGAAAATTTT
AACATGTGGAAAAATAACATGGTAGAACAGATGCATGAGGATATAATTAGTTTATGGGATCAAAGCCTAAAA
CCATGTGTAAAATTAACCCCACTCTGTGTTACTTTAAATTGCACTGAT------TTGAGG------------
------------------AATGCTACTAAT---------------AATAGTACTACTAGTAATAGTAGCATG
---------------GAAATGGAGGGAGGAGAAATAAAAAACTGCTCTTTCAATATCACCACAAGCATAAGA
GATAAGATGCAAAAAGAATATGCACTTTTGTATAAACTTGATATAGTACCAATA---------GATAAT---
------------------------AATAGT------------------------ACTAGATATAGGTTGATA
AGTTGTAACACCTCAGTCATTACACAGGCCTGTCCAAAGGTATCCTTTGAACCAATTCCCATACATTATTGT
GCCCCGGCTGGTTTTGCGATTCTAAAGTGTAATAATAAGACATTCAATGGAAAAGGACCATGTACAAATGTC
AGCACAGTACAATGCACACATGGAATTAGGCCAGTAGTATCAACTCAACTGCTGCTAAATGGCAGTCTAGCA
GAAGAAAAGATAGTAATTAGATCTGACAATATCACAGACAATGCTAAAACCATAATAGTACAACTAAAAGAA
GCTGTACAAATTACTTGTACAAGACCCAACAACAATACAAGAAAAAGTATACATATAGGACCAGGAAGAGCA
TTTTATGCAACAGGAGAAATAATAGGAGATATAAGACAAGCACATTGTAACCTTACTAGAGGAAACTGGGAG
AAGACTTTAGGACAGATAGCTGAAAAATTAAGAGAACAATTTAGG---AATAAA------ACAATAGCCTTT
AATCAATCCTCAGGAGGGGACCCAGAAATTACAATGCACAGTTTTAATTGTGGAGGGGAATTTTTCTACTGT
AACACAACACAACTGTTTAAT------------------AGTACTTGGAATTCAAATAGT------------
------------ACTTGGAATTCA---------ACATGGAATGGTACTGAAGCGTCAAAT------GAT---
---ACTATCACACTCCCATGCAGAATAAAACAAATTATAAACATGTGGCAGGAAGTAGGAAAAGTAATGTAT
GCCCCTCCCATCAGAGGAACAATTAAATGCTCATCAAATATTACAGGGCTGCTATTAACAAGAGATGGTGGT
------------------AATAAC---AAGAACGGG---------ACCGAGAACGAGACCGAGATCTTTAGA
CCTGGAGGAGGAGATATGAGGGACAATTGGAGAAGTGAATTATATAAATATAAAGTAATAAAAATTGAACCA
TTAGGAGTAGCACCCACCAAGGCAAAGAGAAGAGTGGTGCAAAGAGAAAAAAGAGCAGTGGGA---ATAGGA
GCTATGTTCCTTGGGTTCTTGGGAGCAGCAGGAAGCACTATGGGCGCAGCGTCGGTGACGCTGACGGTACAG
GCCAGACAATTATTGTCTGGTATAGTGCAACAGCAGAACAATTTGCTGAGGGCTATTGAGGCGCAACAGCAT
CTGTTGCAACTCACAGTCTGGGGCATTAAGCAGCTCCAGGCAAGAGTCCTGGCTGTGGAAAGATACCTAAAG
GATCAACAGCTCCTGGGGATTTGGGGTTGCTCTGGAAAACTCATTTGCACCACTGCTGTGCCTTGGAATGCT
AGTTGGAGT---AATAAATCTCTGGATACGATTTGGAATAACATGACCTGGATGGAGTGGGAAAGGGAAATT
AACAATTATACAAGAGAGATATACACCTTAATTGAAGAATCGCAGAACCAACAAGAAAAGAATGAACAAGAA
TTATTGGAATTGGATCAATGGGCAAATTTGTGGAATTGGTTTGACATAACAAACTGGCTGTGGTATATAAAA
ATATTCATAATGATAGTAGGAGGCTTGGTAGGTTTAAGAATAGTTTTTGCTGTACTTTCTATAGTGAATAGA
GTTAGGCAGGGATACTCACCATTATCGTTTCAGACCCACCTCCCAGCCCAGAGGGGACCCGACAGGCCCGGA
GGAATCGAAGAAGAAGGTGGAGAGAGAGACAAAGACAGATCCGGACGCTTAGTGGATGGATTCTTAGCAATT
ATCTGGGTCGACCTGCGGAGCCTGTGCCTCTTCAGCTACCACCGCTTGAGAGACTTACTCTTGATTGTAACG
AGGATTGTGGAACTTCTGGGA---------------------CGCAGGGGGTGGGAACTCCTCAAATATTGG
TGGAATCTCCTACAGTATTGGAGTCAGGAAATAAAGAATAGTGCTGTTAGCTTGCTCAATGCCACAGCCATA
GCAGTAGCTGAGGGGACAGATAGGATTATAGAAGTATCACAAAGAGCTTTTAGAGCTATTCTCCACATACCT
ACAAGAATAAGACAGGGCTTGGAAAGG
>GU455433
ATGAGAGTGAAGGGGATCAGGAAGAATTAC------TTGTGGAGA------------TGGGGCACCATGCTC
CTTGGGATGTTGATGATCTGTAGTGCTGCAGAACAATTGTGGGTCACAGTCTATTATGGGGTACCTGTGTGG
AAAGAAGCAAACACCACTCTATTTTGTGCGTCAGATGCTAAAGCATATAGCACAGAGGTACATAATGTTTGG
GCCACACATGCCTGTGTACCCACAGACCCCAACCCACAAGAAGTAGTATTGAAAAATGTGACAGAAAATTTT
AACATGTGGAAAAATAACATGGTAGAACAGATGCATGAGGATATAATCAGTTTATGGGATCAAAGCCTAAAG
CCATGTGTAAAATTAACCCCACTCTGTGTTACTTTAAACTGCACGGAT------TATGTGAAGAATGATACT
AATACCACT---------AGTGCTACTAAT---------------------ACCACTAGTAGTAGCGGGGGA
---------------ACGATGGAGGGAGGAGAAATGAAAAACTGCTCTTTCAATATCACCACAAGCCTAAGA
GATAGGGTGCAGAAAGAATATGCACTGTTCTATAAACTTGATGTAGTACCAATA---------AATAAT---
---------AAT------------GATAAT------------------------ACCAGCTATAGGTTGATA
AGTTGTAACACCTCAGTCATTACACAGGCCTGTCCAAAGGTAACCTTTGAGCCAATTCCCATACATTATTGT
GCCCCGGCTGGTTTTGCGATTCTAAAGTGTAATAATAAGACGTTCAATGGGACAGGACCATGTAAAAATGTC
AGCACAGTACAATGCACACATGGAATTAGGCCAGTAGTATCAACTCAACTGCTGTTAAATGGCAGTCTAGCA
GAAGGAGAGGTAGTAATTAGATCTGCCAATTTCTCGGACAATGCTAAAACCATAATAGTACAGCTGAATGAA
TCTGTAGTAATTAATTGTACAAGACCCAACAACAATACAAGAAGAAGTATACATATAGGACCAGGGAGAGCA
TTTTATGCAACAGGAGAAGTAATAGGAAATATAAGACAAGCACACTGTAACCTTAGTGGAACACAATGGAAT
AATACTTTAAAACAGATAGCTATAAAATTAAGAGAACAATGGGGG---AATAAA------ACAATAGTCTTT
AATCGATCCTCAGGAGGGGACCCAGAAATTATAATGCACAGTTTTAATTGTGGAGGGGAATTTTTCTACTGT
AATACTTCACAACTGTTTAAT------------------AGTACTTGGAATGATACT---------------
------------ACTTTGAATGAT---------ACT---AAAGGGTCAAATGACACAATT------------
------ATCACACTTCCATGCAAAATAAAACAAATTATAAACATGTGGCAGGAAGTAGGAAAAGCAATGTAT
GCCCCTCCCATCAAAGGACAAATTAGATGTTCATCAAATATTACAGGGCTGCTACTAACAAGAGATGGTGGT
------------------ACTAAA---AATGACACG---------------AACAAGACCGAGACCTTCAGA
CCTGGAGGAGGAGATATGAGGGACAATTGGAGAAGTGAATTATATAAATATAAAGTAGTAAAAATTGAACCA
TTAGGAGTAGCACCCACCAGGGCAAAGAGAAGAGTGGTGCAGAGAGAAAAAAGAACAGTGGGA---CTAGGA
GCTCTGTTCCTTGGGTTCTTGGGAACAGCAGGAAGCACTATGGGCGCAGCGTCAATAACGCTGACGGTACAG
GCCAGACAATTATTGTCTGGTATAGTGCAACAGCAGAACAATTTGCTGAGGGCTATTGAGGCGCAACAGCAT
CTGTTGCAACTCACAGTCTGGGGCATCAAGCAGCTCCAGGCAAGAGTCCTGGCTGTGGAAAGATACCTAAAG
GATCAACAGCTCCTGGGGATTTGGGGTTGCTCTGGAAAACTCATTTGCACCACTGCTGTGCCTTGGAATACT
AGTTGGAGT---AATAAATCTATGAATGAGATTTGGGATAACATGACCTGGATGGAGTGGGAAAGAGAAATT
GACAATTACACAAGCTTAATATACACTTTAATTGAAAAATCACAGAACCAACAAGAAAAGAATGAGCAAGAA
TTATTGGAATTAGATAAGTGGGCAAGTTTGTGGACTTGGTTTGACATAACAAACTGGCTGTGGTATATAAGA
ATATTCATAATGATAGTAGGAGGCTTGGTAGGTTTAAGAATAGTTTTTGCTGTACTTTCTGTAGTGAATAGA
GTTAGGCAGGGATACTCACCATTATCGTTTCAGACCCACCTCCCAGCCCCGAGGGGACCCGACAGGCCCGAA
GGAATCGAAGAAGAAGGTGGAGAGAGAGACAGAGACAGATCCGGTCGATTAGTGGATGGATTCTTAGCACTT
ATCTGGGACGACCTGCGGAGCCTGTGCCTCTTCAGCTACCACCGCTTGAGAGACTTACTCTTGATTGTAACG
AGGATTGTGGAACTTCTGGGA---------------------CGCAGGGGGTGGGAAGCCCTCAAATATTGG
TGGAATCTCCTACAGTATTGGAGTCAGGAGCTAAAGAATAGTGCTGTTAGCTTGCTTAATGCCACAGCTATA
GCAGTAGCTGAGGGGACAGATAGGGTTATAGAAGCATTACAAAGAGCTTTTAGAGCTATACTCCACATACCT
ACAAGAATAAGACAGGGCTTGGAAAGG
>U45960
ATGAGAGTGAAGGGGATCAGGAAGAATTATCAGCACTTGTGGAAA------------GGGGGCATCTTGCTC
CTTGGGACATTAATGATCTGTAGTGCTGTAGAAAAGTTGTGGGTCACAGTCTATTATGGGGTACCTGTGTGG
AAAGAAACAACCACCACTCTATTTTGTGCATCAGATGCTAAAGCATATGATACAGAGGTACATAATGTTTGG
GCCACACATGCCTGTGTACCCACAGACCCCAACCCACAAGAAGTAGTATTGGAAAATGTAACAGAAGATTTT
AACATGTGGAAAAATAACATGGTAGAACAGATGCAGGAGGATGTAATCAATTTATGGGATCAAAGCTTAAAG
CCATGTGTAAAATTAACCCCACTCTGTGTTACTTTAAATTGCAAAGAT------GTG---------------
------------------AATGCTACTAAT---------------------ACCACTAGTAGTAGTGAGGGA
---------------ATGATGGAGAGAGGAGAAATAAAAAACTGCTCTTTCAATATCACCAAAAGCATAAGA
AATAAGGTGCAGAAAGAATATGCTCTTTTTTATAAACTGGATGTAGTACCAATAGATAGTAAGAATAAT---
------------------------------------------------------ACCAAATATAGGTTAATA
AATTGTAACACCTCAGTCATTACACAAGCCTGTCCAAAGGTATCCTTTGAACCAATTCCCATACATTATTGT
GCCCCGGCTGGTTTTGCGATTCTAAAGTGTAATAATAAGACATTCAATGGAAAAGGACAATGTAAAAATGTC
AGCACAGTACAATGTACACATGGAATTAGGCCAGTAGTATCAACTCAACTGCTGCTAAATGGCAGTCTAGCA
GAAGAAAAGGTTGTAATTAGATCTGACAATTTTACGGACAATGCTAAAACCATAATAGTACAGCTGAATGAA
TCTGTAAAAATTAATTGTACAAGGCCCAGCAACAATATAAGAAAAAGTATACATATAGGACCAGGGAGAGCA
TTTTATACAACAGGAAAAATAATAGGAGATATAAGACAAGCACATTGTAACATTAGTAGAGCACAATGGAAT
AACACTTTAAAACAGATAGTTGAAAAATTAAGAGAACAATTTAAT---AATAAA------ACAATAGTCTTT
ACTCACTCCTCAGGAGGGGATCCAGAAATTGTAATGCACAGTTTTAATTGTGGAGGGGAATTTTTCTACTGT
AATTCAACACAACTGTTTAAT------------------AGTACTTGG------------------------
------------------AATGAT---------ACT---GAAAAGTCAAGTGGCACTGAA------GGATAT
GACACCATCATACTCCCATGCAGAATAAAACAAATTATAAACATGTGGCAGGAAGTGGGAAAAGCAATGTAT
GCTCCTCCCATTAAAGGACAAATTAGATGTTCATCAAATATTACAGGGCTGCTATTAACAAGAGATGGTGGT
------------------AAAAAT---GAGAGTGAG---------------------ATCGAGATCTTCAGA
CCTGGAGGAGGAGACATGAGGGACAATTGGAGAAGTGAATTATATAAATATAAAGTAGTAAAAATTGAACCA
TTAGGAGTAGCACCCACCAAGGCAAAGAGAAGAGTGGTGCAAAGAGAAAAAAGAGCAGTGGGA---ATAGGA
GCTTTGTTCCTTGGGTTCTTGGGAGCAGCAGGAAGCACTATGGGCGCAGCGTCAATGACACTGACGGTACAG
GCCAGACAATTATTGTCTGGTATAGTGCAACAGCAAAACAATTTGCTGAGGGCTATTGAGGCGCAACAGCAT
ATGTTGCAACTCACAGTCTGGGGCATCAAGCAGCTCCAGGCAAGAGTCCTGGCTGTGGAAAGATACCTAAAG
GATCAACAGCTCATGGGGATTTGGGGTTGCTCTGGAAAACTCATTTGCACCACTGCTGTGCCTTGGAATACT
AGTTGGAGT---AATAAATCTCTGGATAGTATTTGGAATAACATGACCTGGATGGAGTGGGAAAAAGAAATT
GAGAATTACACAAACACAATATACACCCTAATTGAAGAATCGCAGATCCAACAAGAAAAGAATGAACAAGAA
TTATTGGAATTAGATAAATGGGCAAGTTTGTGGAATTGGTTTGGCATAACAAAATGGCTGTGGTATATAAAA
ATATTCATAATGATAGTAGGAGGCTTGATAGGTTTAAGAATAGTTTTTTCTGTACTTTCTATAGTGAATAGA
GTTAGGCAGGGATACTCACCCTTATCGTTTCAGACCCTCCTCCCAGCAACGAGGGGACCCGACAGGCCCGAA
GGAATCGAAGAAGAAGGTGGAGAGAGAGACAGAGACAGATCCGGACAATTAGTGAACGGATTCTTAGCACTT
ATCTGGGTCGACCTGCGGAGCCTGTTCCTCTTCAGCTACCACCGCTTGAGAGACTTACTCTTGACTGTAACG
AGGATTGTGGAACTTCTGGGA---------------------CGCAGGGGGTGGGAAATCCTGAAATACTGG
TGGAATCTCCTACAGTATTGGAGTCAGGAACTAAAGAATAGTGCTGTTAGCTTGCTTAATGCCACAGCTATA
GCAGTAGCTGAGGGGACAGATAGGATTATAGAAGTAGTACAAAGAGTTTATAGGGCTATTCCCCACATACCT
ACAAGAATAAGACAGGGCTTGGAAAGG
>M38429
ATGAGAGTGAAGGGGATCAGGAAGAATTATCAGCACTTGTGGAAA------------GGGGGCATCTTGCTC
CTTGGGACATTAATGATCTGTAGTGCTGTAGAAAAGTTGTGGGTCACAGTCTATTATGGGGTACCTGTGTGG
AAAGAAACAACCACCACTCTATTTTGTGCATCAGATGCTAAAGCATATGATACAGAGGTACATAATGTTTGG
GCCACACATGCCTGTGTACCCACAGACCCCAACCCACAAGAAGTAGTATTGGAAAATGTAACAGAAGATTTT
AACATGTGGAAAAATAACATGGTAGAACAGATGCAGGAGGATGTAATCAATTTATGGGATCAAAGCTTAAAG
CCATGTGTAAAATTAACCCCACTCTGTGTTACTTTAAATTGCAAAGAT------GTG---------------
------------------AATGCTACTAAT---------------------ACCACTAGTAGTAGTGAGGGA
---------------ATGATGGAGAGAGGAGAAATAAAAAACTGCTCTTTCAATATCACCAAAAGCATAAGA
GATAAGGTGCAGAAAGAATATGCTCTTTTTTATAAACTGGATGTAGTACCAATA---------GATAAT---
---------AAG------------AATAAT------------------------ACCAAATATAGGTTAATA
AGTTGTAACACCTCAGTCATTACACAAGCCTGTCCAAAGGTATCCTTTGAACCAATTCCCATACATTATTGT
GCCCCGGCTGGTTTTGCGATTCTAAAGTGTAATAATAAGACATTCAATGGAAAAGGACAATGTAAAAATGTC
AGCACAGTACAATGTACACATGGAATTAGGCCAGTAGTATCAACTCAACTGCTGCTAAATGGCAGTCTAGCA
GAAGAAAAGGTTGTAATTAGATCTGACAATTTTACGGACAATGCTAAAACCATAATAGTACAGCTGAATGAA
TCTGTAAAAATTAATTGTACAAGGCCCAGCAACAATACAAGAAAAAGTATACATATAGGACCAGGGAGAGCA
TTTTATACAACAGGAGAAATAATAGGAGATATAAGACAAGCACATTGTAACATTAGTAGAGCACAATGGAAT
AACACTTTAAAACAGATAGTTGAAAAATTAAGAGAACAATTTAAT---AATAAA------ACAATAGTCTTT
ACTCACTCCTCAGGAGGGGATCCAGAAATTGTAATGCACAGTTTTAATTGTGGAGGGGAATTTTTCTACTGT
AATTCAACACAACTGTTTAAT------------------AGTACTTGG------------------------
------------------AATGAT---------ACT---GAAAAGTCAAGTGGCACTGAA------GGAAAT
GACACCATCATACTCCCATGCAGAATAAAACAAATTATAAACATGTGGCAGGAAGTGGGAAAAGCAATGTAT
GCTCCTCCCATTAAAGGACAAATTAGATGTTCATCAAATATTACAGGGCTGCTATTAACAAGAGATGGTGGT
------------------AAAAAT---GAGAGTGAG---------------------ATCGAGATCTTCAGA
CCTGGAGGAGGAGACATGAGGGACAATTGGAGAAGTGAATTATATAAATATAAAGTAGTAAAAATTGAACCA
TTAGGAGTAGCACCCACCAAGGCAAAGAGAAGAGTGGTGCAAAGAGAAAAAAGAGCAGTGGGA---ATAGGA
GCTTTGTTCCTTGGGTTCTTGGGAGCAGCAGGAAGCACTATGGGCGCACGGTCAATGACACTGACGGTACAG
GCCAGACAATTATTGTCTGGTATAGTGCAACAGCAAAACAATTTGCTGAGGGCTATTGAGGCGCAACAGCAT
ATGTTGCAACTCACAGTCTGGGGCATCAAGCAGCTCCAGGCAAGAGTCCTGGCTGTGGAAAGATACCTAAAG
GATCAACAGCTCATGGGGATTTGGGGTTGCTCTGGAAAACTCATTTGCACCACTGCTGTGCCTTGGAATACT
AGTTGGAGT---AATAAATCTCTGGATAGTATTTGGAATAACATGACCTGGATGGAGTGGGAAAAAGAAATT
GAGAATTACACAAACACAATATACACCCTAATTGAAGAATCGCAGATCCAACAAGAAAAGAATGAACAAGAA
TTATTGGAATTAGATAAATGGGCAAGTTTGTGGAATTGGTTTGGCATAACAAAATGGCTGTGGTATATAAAA
ATATTCATAATGATAGTAGGAGGCTTGATAGGTTTAAGAATAGTTTTTTCTGTACTTTCTATAGTGAATAGA
GTTAGGCAGGGATACTCACCCTTATCGTTTCAGACCCTCCTCCCAGCAACGAGGGGACCCGACAGGCCCGAA
GGAATCGAAGAAGAAGGTGGAGAGAGAGACAGAGACAGATCCGGACAATTAGTGAACGGATTCTTAGCACTT
ATCTGGGTCGACCTGCGGAGCCTGTTCCTCTTCAGCTACCACCGCTTGAGAGACTTACTCTTGACTGTAACG
AGGATTGTGGAACTTCTGGGA---------------------CGCAGGGGGTGGGAAATCCTGAAATACTGG
TGGAATCTCCTACAGTATTGGAGTCAGGAACTAAAGAATAGTGCTGTTAGCTTGCTTAATGCCACAGCTATA
GCAGTAGCTGAGGGGACAGATAGGATTATAGAAGTAGTACAAAGAGTTTATAGGGCTATTCTCCACATACCT
ACAAGAATAAGACAGGGCTTGGAAAGG
>AY426126
ATGAGAGTGAAGGGGATCAGGAAGAATTATCAGCACTTGTGGAAA------------GGGGGCATCTTGCTC
CTTGGGACATTAATAATCTGTAGTGCTGTAGAAAAGTTGTGGGTCACAGTCTATTATGGGGTACCTGTGTGG
AAAGAAACAACCACCACTCTATTTTGTGCATCAGATGCTAAAGCATATGATACAGAGGTACATAATGTTTGG
GCCACACATGCCTGTGTACCCACAGACCCCAACCCACAAGAAGTAGTATTGGAAAATGTAACAGAAGATTTT
AACATGTGGAAAAATAACATGGTAGAACAGATGCAGGAGGATGTAATCAATTTATGGGATCAAAGCTTAAAG
CCATGTGTAAAATTAACCCCACTCTGTGTTACTTTAAATTGCAAAGAT------GTG---------------
------------------AATGCTACTAAT---------------------ACCACTAGTAGTAGTGAGGGA
---------------ATGATGGAGAGAGGAGAAATAAAAAACTGCTCTTTCAATATCACCAAAAGCATAAGA
AATAAGGTGCAGAAAGAATATGCTCTTTTTTATAAACTGGATGTAGTACCAATA---------GATAAT---
---------AAG------------AATAAT------------------------ACCAAATATAGGTTAATA
AGTTGTAACACCTCAGTCATTACACAAGCCTGTCCAAAGGTATCCTTTGAACCAATTCCCATACATTATTGT
GCCCCGGCTGGTTTTGCGATTCTAAAGTGTAATAATAAGACATTCAATGGAAAAGGACAATGTAAAAATGTC
AGCACAGTACAATGTACACATGGAATTAGGCCAGTAGTATCAACTCAACTGCTGCTAAATGGCAGTCTAGCA
GAAGAAAAGGTTGTAATTAGATCTGACAATTTTACGGACAATGCTAAAACCATAATAGTACAGCTGAATGAA
TCTGTAAAAATTAATTGTACAAGGCCCAACAACAATACAAGAAAAAGTATACATATAGGACCAAGGAGAGCA
TTTTATACAACAGGAGAAATAATAGGAGATATAAGACAAGCACATTGTAACATTAGTAGAGCACAATGGAAT
AACACTTTAAAACAGATAGTTGAAAAATTAAGAGAACAATTTAAT---AATAAA------ACAATAGTCTTT
ACTCACTCCTCAGGAGGGGATCCAGAAATTGTAATGCACAGTTTTAATTGTGGAGGGGAATTTTTCTACTGT
AATTCAACACAACTGTTTAAT------------------AGTACTTGG------------------------
------------------AATGAT---------ACT---GAAAAGTCAAGTGGCACTGAA------GGAAAT
GACACCATCATACTCCCATGCAGAATAAAACAAATTATAAACATGTGGCAGGAAGTGGGAAAAGCAATGTAT
GCTCCTCCCATTAAAGGACAAATTAGATGTTCATCAAATATTACAGGGCTGCTATTAACAAGAGATGGTGGT
------------------AAAAAT---GAGAGTGAG---------------------ATCGAGATCTTCAGA
CCTGGAGGAGGAGACATGAGGGACAATTGGAGAAGTGAATTATATAAATATAAAGTAGTAAAAATTGAACCA
TTAGGAGTAGCACCCACCAAGGCAAAGAGAAGAGTGGTGCAAAGAGAAAAAAGAGCAGTGGGA---ATAGGA
GCTTTGTTCCTTGGGTTCTTGGGAGCAGCAGGAAGCACTATGGGCGCAGCGTCAATGACACTGACGGTACAG
GCCAGACAATTATTGTCTGGTATAGTGCAACAGCAAAACAATTTGCTGAGGGCTATTGAGGCGCAACAGCAT
ATGTTGCAACTCACAGTCTGGGGCATCAAGCAGCTCCAGGCAAGAGTCCTGGCTGTGGAAAGATACCTAAAG
GATCAACAGCTCATGGGGATTTGGGGTTGCTCTGGAAAACTCATTTGCACCACTGCTGTGCCTTGGAATACT
AGTTGGAGT---AATAAATCTCTGGATAGTATTTGGAATAACATGACCTGGATGGAGTGGGAAAAAGAAATT
GAGAATTACACAAACACAATATACACCCTAATTGAAGAATCGCAGATCCAACAAGAAAAGAATGAACAAGAA
TTATTGGAATTAGATAAATGGGCAAGTTTGTGGAATTGGTTTGACATAACAAAATGGCTGTGGTATATAAAA
ATATTCATAATGATAGTAGGAGGCTTGATAGGTTTAAGAATAGTTTTTTCTGTACTTTCTATAGTGAATAGA
GTTAGGCAGGGATACTCACCCTTATCGTTTCAGACCCTCCTCCCAGCAACGAGGGGACCCGACAGGCCCGAA
GGAATCGAAGAAGAAGGTGGAGAGAGAGACAGAGACAGATCCGGACAATTAGTGAACGGATTCTTAGCACTT
ATCTGGGTCGACCTGCGGAGCCTGTTCCTCTTCAGCTACCACCGCTTGAGAGACTTACTCTTGACTGTAACG
AGGATTGTGGAACTTCTGGGA---------------------CGCAGGGGGTGGGAAATCCTGAAATACTGG
TGGAATCTCCTACAGTATTGGAGTCAGGAACTAAAGAATAGTGCTGTTAGCTTGCTTAATGCCACAGCTATA
GCAGTAGCTGAGGGGACAGATAGGATTATAGAAGTAGTACAAAGAGTTTATAGGGCTATTCTCCACATACCT
ACAAGAATAAGACAGGGCTTGGAAAGG
>AY426125
ATGAGAGTGAAGGGGATCAGGAAGAATTATCAGCACTTGTGGAAA------------GGGGGCATCTTGCTC
CTTGGGACATTAATGATCTGTAGTGCTGTAGAAAAGTTGTGGGTCACAGTCTATTATGGGGTACCTGTGTGG
AAAGAAACAACCACCACTCTATTTTGTGCATCAGATGCTAAAGCATATGATACAGAGGTACATAATGTTTGG
GCCACACATGCCTGTGTACCCACAGACCCCAACCCACAAGAAGTAGTATTGGAAAATGTAACAGAAGATTTT
AACATGTGGAAAAATAACATGGTAGAACAGATGCAGGAGGATGTAATCAATTTATGGGATCAAAGCTTAAAG
CCATGTGTAAAATTAACCCCACTCTGTGTTACTTTAAATTGCAAAGAT------GTG---------------
------------------AATGCTACTAAT---------------------ACCACTAGTAGTAGTGAGGGA
---------------ATGATGGAGAGAGGAGAAATAAAAAACTGCTCTTTCAATATCACCAAAAGCATAAGA
AATAAGGTGCAGAAAGAATATGCTCTTTTTTATAAACTGGATGTAGTACCAATA---------GATAAT---
---------AAG------------AATAAT------------------------ACCAAATATAGGTTAATA
AGTTGTAACACCTCAGTCATTACACAAGCCTGTCCAAAGGTATCCTTTGAACCAATTCCCATACATTATTGT
GCCCCGGCTGGTTTTGCGATTCTAAAGTGTAATAATAAGACATTCAATGGAAAAGGACAATGTAAAAATGTC
AGCACAGTACAATGTACACATGGAATTAGGCCAGTAGTATCAACTCAACTGCTGCTAAATGGCAGTCTAGCA
GAAGAAAAGGTTGTAATTAGATCTGACAATTTTACGGACAATGCTAAAACCATAATAGTACAGCTGAATGAA
TCTGTAAAAATTAATTGTACAAGGCCCAGCAACAATACAAGAAAAAGTATACATATAGGACCAGGGAGAGCA
TTTTATACAACAGGAGAAATAATAGGAGATATAAGACAAGCACATTGTAACATTAGTAGAGCACAATGGAAT
AACACTTTAAAACAGATAGTTGAAAAATTAAGAGAACAATTTAAT---AATAAA------ACAATAGTCTTT
ACTCACTCCTCAGGAGGGGATCCAGAAATTGTAATGCACAGTTTTAATTGTGGAGGGGAATTTTTCTACTGT
AATTCAACACAACTGTTTAAT------------------AGTACTTGG------------------------
------------------AATGAT---------ACT---GAAAAGTCAAGTGGCACTGAA------GGAAAT
GACACCATCATACTCCCATGCAGAATAAAACAAATTATAAACATGTGGCAGGAAGTGGGAAAAGCAATGTAT
GCTCCTCCCATTAAAGGACAAATTAGATGTTCATCAAATATTACAGGGCTGCTATTAACAAGAGATGGTGGT
------------------AAAAAT---GAGAGTGAG---------------------ATCGAGATCTTCAGA
CCTGGAGGAGGAGACATGAGGGACAATTGGAGAAGTGAATTATATAAATATAAAGTAGTAAAAATTGAACCA
TTAGGAGTAGCACCCACCAAGGCAAAGAGAAGAGTGGTGCAAAGAGAAAAAAGAGCAGTGGGA---ATAGGA
GCTTTGTTCCTTGGGTTCTTGGGAGCAGCAGGAAGCACTATGGGCGCAGCGTCAATGACACTGACGGTACAG
GCCAGACAATTATTGTCTGGTATAGTGCAACAGCAAAACAATTTGCTGAGGGCTATTGAGGCGCAACAGCAT
ATGTTGCAACTCACAGTCTGGGGCATCAAGCAGCTCCAGGCAAGAGTCCTGGCTGTGGAAAGATACCTAAAG
GATCAACAGCTCATGGGGATTTGGGGTTGCTCTGGAAAACTCATTTGCACCACTGCTGTGCCTTGGAATACT
AGTTGGAGT---AATAAATCTCTGGATAGTATTTGGAATAACATGACCTGGATGGAGTGGGAAAAAGAAATT
GAGAATTACACAAACACAATATACACCCTAATTGAAGAATCGCAGATCCAACAAGAAAAGAATGAACAAGAA
TTATTGGAATTAGATAAATGGGCAAGTTTGTGGAATTGGTTTGACATAACAAAATGGCTGTGGTATATAAAA
ATATTCATAATGATAGTAGGAGGCTTGATAGGTTTAAGAATAGTTTTTTCTGTACTTTCTATAGTGAATAGA
GTTAGGCAGGGATACTCACCCTTATCGTTTCAGACCCTCCTCCCAGCAACGAGGGGACCCGACAGGCCCGAA
GGAATCGAAGAAGAAGGTGGAGAGAGAGACAGAGACAGATCCGGACAATTAGTGAACGGATTCTTAGCACTT
ATCTGGGTCGACCTGCGGAGCCTGTTCCTCTTCAGCTACCACCGCTTGAGAGACTTACTCTTGACTGTAACG
AGGATTGTGGAACTTCTGGGA---------------------CGCAGGGGGTGGGAAATCCTGAAATACTGG
TGGAATCTCCTACAGTATTGGAGTCAGGAACTAAAGAATAGTGCTGTTAGCTTGCTTAATGCCACAGCTATA
GCAGTAGCTGAGGGGACAGATAGGATTATAGAAGTAGTACAAAGAGTTTATAGGGCTATTCTCCACATACCT
ACAAGAATAAGACAGGGCTTGGAAAGG
>AF025759
ATGAGAGTGACGGAGACCAGGAAGAATTATCGGCACTTGTGGAGA------------TGGGGCACCATGCTC
CTTGGGATGTTGATGATCTGTAGTGCTACAGGACAATTGTGGGTCACAGTCTATTATGGGGTACCTGTGTGG
AAAGAAGCAACCACCACTCTATTTTGTGCATCAGATGCTGAAGCATATGATACAGAGGTACATAATGTTTGG
GCCACACATGCCTGTGTACCCACAGATCCCAACCCACAAGAAGTAGTATTGGTAAATGTGACAGAAAAATTT
AACATGGGGAAAAATAACATGGTAGAACAGATGCATGAGGATATAATCAGTTTATGGGATCAAAGCCTAAAG
CCATGTGTAGAATTAACCCCACTCTGTGTTACTTTAAATTGCACTGAT------TTGAGG------------
------------------AATGCTACTAAT---------------------ACCAATAGTAGCAGCGAGAGG
---------------ACGATGGAGAGAGGAGAAATAAAAAACTGCTCTTTCAATATCACCTCAAGCATAAGA
GATAAGGTGCAGAAAGAATACGCACTTTTTTATAAACTTGATGTAGTACCAATA---------GATAAT---
------------------------GATAAT------------------------ACTAGCTATAGGTTGACA
AGTTGTAACACCTCAGTCATTAAACAGGCCTGTCCAAAGGTAACCTTTGAACCAATTCCCATACATTATTGT
ACCCCGGCTGGTTTTGCGATTCTAAAGTGTAATGATAAGAAGTTCAATGGAACAGGACCATGTACAAATGTC
AGCACAGTACAATGTACACATGGAATTAGGCCAGTAGTGTCAACACAACTGCTGTTAAATGGCAGTCTAGCA
GAAGAAGAGGTAGTAATTAGATCTGAAAATTTCACGAACAATGCTAAAACCATAATAGTACAGCTGAAAGAA
TCCATAGAAATTAATTGTACAAGACCCAACAACAATACAAGAAAAAGTATACATATAGGACCAGGGAGAGCA
TTTTATACAACAGGAGAAATAATAGGAGATATAAAACAAGCACATTGTAACCTTAGTAGAGCAAAATGGAAT
GACACTTTAAAACAGATAGTTATAAAATTAAGAGAACAATTTGGG---AATAAA------ACAATAATCTTT
AATCAATCCTCAGGAGGGGACCCAGAAATTGTAACGCACAGTTTTAATTGTGGAGGGGAATTTTTCTACTGT
AATTCAACACAGCTATTTAAT------------------AGTACTTGGCTGTTTAATAGT------------
------------ACTGGGAATGAT---------ACT---ACAGGGTCAAATAACACGGAA------------
---CCTATCACACTCCCATGCAGAATAAAACAAATTATAAATATGTGGCAAAAAGTAGGAAAAGCAATGTAT
GCCCCTCCCATCAGAGGACAAATTAGATGTTCATCAAATATTACAGGGCTGCTATTAACAAGAGATGGTGGT
------CTATTAACAAGAAATGAC---ATCAAAGAG---------------AACGAGACTGAGATCTTCAGA
CCTGGAGGAGGAGATATGAGGGACAATTGGAGAAGTGAATTATATAAATATAAAGTAGTAAAAATTGAGCCA
TTAGGAGTAGCACCCACCAAGGCAATGAGAAGAGTGGTGCAGAGAGAAAAAAGAGCAGTGGGAACGATAGGA
GCTATGTTCCTTGGGTTCTTGGGAGCAGCAGGAAGCACTATGGGCGCAGCGTCGATGACGCTGACGGTACAG
GCCAGACTATTATTGTCTGGTATAGTGCAACAGCAGAACAATTTGCTGAGGGCTATTGAGGCGCAACAGCAT
CTGTTGCAACTCACAGTCTGGGGCATCAAGCAGCTCCAGGCAAGAGTCCTGGCTGTGGAAAGATACCTAAAG
GATCAACAGCTCCTGGGAATTTGGGGTTGCTCTGGAAAACTCATTTGCACCACTGCTGTGCCTTGGAATGCT
AGTTGGAGT---AATAAATCTCTGGATACAATTTGGAATAACATGACCTGGATGGAGTGGGAAAGAGAAATT
AACAATTACACAAACTTAATATACACCTTAATTGAAGAATCGCAGAACCAACAAGAAAAGAATGAACAAGAA
TTATTGGAATTAGATAGTTGGGCAAGTTTGTGGAGTTGGTTTGACATATCAAAATGGCTGTGGTATATAAAA
ATATTCATAATGATAGTAGGAGGCTTGATAGGTTTAAAAATAGTTTTTGCTGTACTTTCTATAGTGAATAGA
GTTAGGCAGGGATATTCACCATTATCGTTTCAGACCCGCCTCCCAGCCAGGAGGGGACCCGACAGGCCCGAC
GGAATCGAAGAAGAAGGTGGAGAGAGAGACAGAGACAGATCCGGACAATTAGTGAACGGATTCTTAGCACTT
TTCTGGGACGGCCTACGGAGCCTGTGCCTCTTCAGCTACCACCACTTGAGAGACTTACTCTTGATTGTAACG
AGGATTGTGGAACTGCTGGGA---------------------CGCAGGGGGTGGGAAGCCCTCAAATATTGG
TGGAATCTCCTGCAGTATTGGAGTCAGGAACTAAAGGATAGTGCTGTTAGTTTGCTTAATGCCACAGCTATA
GCAGTAGCTGAAGGGACAGATAGGGTTATAGAAGGAGTACAAAGAATTTGTAGAGCTATTCTCCACATACCT
---AGAGAAAGACAG------------
>EU744021
ATGAGAGTGACGGAGATCAGGAGGAATTGTCAGCACTTGTGGAGA------------TGGGGCACCATGCTC
CTTGGGATGTTAATGATCTGTAGTGCTGCAGAACAATTGTGGGTCACAGTCTATTATGGGGTACCTGTGTGG
AAGGAAGCAACCACCACTCTATTTTGTGCATCAGATGCTAAAGCATATGATACAGAGGTACATAATGTTTGG
GCCACACATGCCTGTGTACCCACAGACCCCAGCCCACAAGAAGTACTATTGGAAAATGTGACAGAAAATTTT
AACATGTGGAAAAATAACATGGTAGAACAGATGCATGAGGATATAATCAGTTTATGGGATCAAAGCCTAAAG
CCCTGTGTAAAATTAACCCCACTCTGTGTCACGTTAAATTGCACTGAT---TATTTGGGG------------
------------------AATGCTACTAAT---------------------ACCAATAGTAGTAGCGGGAAA
---------------ATGATGGAGAGAGGAGAAATAAAAAACTGCTCTTTTAATATCACCACAAACATAAGA
GATAAGATGCAGAAAGAATATGCACTTTTTTATAAACTTGATGTAGAACCAATA---------GATAAT---
---------------------GGGAATGAGACTAAT------------------ACCAGCTATAGGTTGATA
AGTTGTAACACCTCAGTCATTACACAGGCCTGTCCAAAGGTATCCTTTCAGCCAATTCCCATACATTATTGT
ACCCCGGCTGGTTTTGCGATTCTAAAGTGTAACGATAAGAAGTTCAATGGAACAGGACCATGTACAAATGTC
AGCACAGTACAATGTACACATGGAATTAGGCCAGTAGTATCAACTCAACTGCTGTTAAATGGCAGTCTAGCA
GAAGAAGAGGTAGTAATTAGATCTGAAAATTTCACGGACAATGCTAAAACCATAATAGTACAGCTGAAAGAA
CCTGTAGAAATTAATTGTACAAGACCCAACAACAATACAAGAAAAGGTATACATATAGGACCAGGGAGAGCA
TTTTATACAACAGGAGAAATAGTAGGAGATATTAGACAAGCACACTGTAACCTTAGTAGAGCAAAATGGAAT
GACACTTTAAGACAGATAGCTAAAAAATTAGGAGAACAATTTAAG---AATAAA------ACAATAGTCTTT
AATCAATCCTCAGGAGGGGACCCAGAAATTGTAACACACAGTTTTAATTGTGGAGGGGAATTTTTCTATTGT
AATTCAACACCACTGTTTAAT------------------AGTACTTGGAATAGTACACAA------------
------------CTGCTTAATAGT---------ACTGGGAATGGTACTGAAGAGTCAAAT------AGC---
---ACAATTACACTCCAATGCAGAATAAAACAAATTATAAACATGTGGCAGGAAGTAGGAAAAGCAATGTAT
GCCCCTCCCATCAGAGGACAAATTAAATGTTCATCAAATATTACAGGGCTGCTATTAACAAGAGATGGTGGT
------------------GGTAAT---GACACGAAT---------------AGGACCACCGAGACCTTCAGA
CCTGGAGGGGGAGATATGAGGGACAATTGGAGAAGTGAATTATATAAATATAAAGTAGTAAAAATTGAACCA
TTAGGAGTAGCACCCACCAAGGCAAAGAGAAGAGTGGTGCAGAGAGAAAAAAGAGCAGTGGGA---ATAGGA
GCTGTGTTCCTTGGGTTCTTGGGAGCAGCAGGAAGCACTATGGGCGCAGCGTCAATAACGCTGACGGTACAG
GCCAGACTATTATTGTCTGGTATAGTGCAACAGCAGAACAATTTGCTGAGGGCTATTGAGGCGCAACAGCAC
CTGTTGCAACTCACAGTCTGGGGCATCAAGCAGCTCCAGGCAAGAGTCCTGGCTGTGGAAAGATACCTAAGG
GATCAACAGCTCCTGGGAATTTGGGGTTGCTCTGGAAAACTCATTTGCACCACTACTGTGCCTTGGAATGCT
AGTTGGAGT---AATAAATCTCTGAATCAGATTTGGGATAACATGACCTGGATGGAGTGGGAAAGAGAAATT
GACAATTACACAAGCTTAATATACACCTTAATTGAAGAATCGCAAAACCAACAAGAAAAGAATGAACTAGAA
TTATTGGAATTAGATAAATGGGCAAGTTTGTGGAATTGGTTTGACATAACAAGCTGGCTGTGGTATATAAAA
ATATTCATAATGATAGTAGGAGGCTTGGTAGGTCTAAGAATAGTTTTTGCTGTACTTTCTATAGTGAATAGA
GTTAGGCAGGGATATTCACCATTATCGTTTCAGACCCGCCTCCCAACCCCGAGGGGACCAGACAGGCCCGAA
GGAATCGAAGAAGAAGGTGGAGAGAGAGACAGAGGCAGATCCATTCGATTAGTGGATGGATTCTTAGCACTT
ATCTGGGACGACCTGAGGAGCCTGTGCCTCTTCAGCTACCACCGCTTGAGAGACTTACTCTTGATTGCAAAG
AGGACTGTGGAACTTCTGGGA---------------------CGCAGGGGGTGGGAAATCCTCAAATATTGG
TGGAATCTCCTACAATATTGGAGTCAGGAACTAAAGAATAGTGCTGTTAGCTTGCTCAATGCCACAGCCATA
GCAGTAGCTGAGGGGACAGATAGGGTTATAGAAGTATTCCAAAGAGCTTTTAGAGCTATTCTCCACATACCT
ACCAGAATAAGACAGGGCTTCGAAAGG
>EU744020
ATGAGAGTGACGGAGATCAGGAGGAATTGTCAGCACTTGTGGAGA------------TGGGGCACCATGCTC
CTTGGGATGTTAATGATCTGTAGTGCTGCAGAACAATTGTGGGTCACAGTCTATTATGGGGTACCTGTGTGG
AAGGAAGCAACCACCACTCTATTTTGTGCATCAGATGCTAAAGCATATGATACAGAGGTACATAATGTTTGG
GCCACACATGCCTGTGTACCCACAGACCCCAGCCCACAAGAAGTACTATTGGGAAATGTGACAGAAAATTTT
AACATGTGGAAAAATAACATGGTAGAACAGATGCATGAGGATATAATCAGTTTATGGGATCAAAGCCTAAAG
CCCTGTGTAAAATTAACCCCACTCTGTGTTACTTTAAATTGCACTGAT------TTGAGG------------
------------------AATGCTACTAAT---------------------ACCACTAGTAGTAGCGGGAAA
---------------ATGATGGAAATAGGAGAAATAAAAAACTGCTCTTTTAATATCACCACAAACATAAGA
GATAAGATGCAGAAAGAATATGCACTTTTTTATAAACTTGATGTAGTACCAATA---------GATAAT---
---------------------------GAGAGTAAT------------------ACCAGCTATAGGTTGATA
AGTTGTAACACCTCAGTCATTACACAGGCCTGTCCAAAGGTATCCTTTCAGCCAATTCCCATACATTATTGT
ACCCCGGCTGGTTTTGCGATTCTAAAGTGTAACGATAAGAAGTTCAATGGAACAGGACCATGTACAAATGTC
AGCACAGTACAATGTACACATGGAATTAGGCCAGTAGTATCAACTCAACTGCTGTTAAATGGCAGTCTAGCA
GAAGAAGAGGTAGTAATTAGATCTGAAAATTTCACGGACAATGCTAAAACCATAATAGTACAGCTGAAAGAA
CCTGTAGAAATTAATTGTACAAGACCCAACAACAATACAAGAAAAGGTATACATATAGGACCAGGGAGAGCA
TTTTATACAACAGGAGAAATAATAGGAGATATTAGACAAGCACACTGTAACATTAGTGGAACAAAATGGAAT
GACACTTTAAGACAGATAGTTAACAAATTAAGAGAACAATTTAAG---AATACA------ACAATAGTCTTT
AATCAATCCTCAGGAGGGGACCCAGAAATTGTAACGCACAGTTTTAATTGTGGAGGGGAATTTTTCTACTGT
GATTCAACACCACTGTTTAAT------------------AGTACTTGGAATAGTACACAA------------
------------CTGTTAAATAGT---------ACTAAGAATGATACTGAAGAGTCAAAT------AGC---
---ACAATTACACTCCAATGCAGAATAAAACAAATTATAAACATGTGGCAGGAAGTAGGAAAAGCAATGTAT
GCCCCTCCCATCAGAGGACAAATTAAATGTTCATCAAATATTACAGGGCTGCTATTAACAAGAGATGGTGGT
------------------GGTAATGACACGAATAGG------------------ACCACCGAGACCTTCAGA
CCTGGAGGGGGAGATATGAGGGACAATTGGAGAAGTGAATTATATAAATATAAAGTAGTAAAAATTGAACCA
TTAGGAGTAGCACCCACCAAGGCAAAGAGAAGAGTGGTGCAGAGAGAAAAAAGAGCAGTGGGA---ATAGGA
GCTGTGTTCCTTGGGTTCTTGGGAGCAGCAGGAAGCACTATGGGCGCAGCGTCAATAACGCTGACGGTACAG
GCCAGACTATTATTGTCTGGTATAGTGCAACAGCAGAACAATTTGCTGAGGGCTATTGAGGCGCAACAGCAC
CTGTTGCAACTCACAGTCTGGGGCATCAAGCAGCTCCAGGCAAGAGTCCTGGCTGTGGAAAGATACCTAAGG
GATCAACAGCTCCTGGGAATTTGGGGTTGCTCTGGAAAACTCATTTGCACCACTACTGTGCCTTGGAATGCT
AGTTGGAGT---AATAAATCTTTGAATCAGATTTGGGATAACATGACCTGGATGGAGTGGGAAAGAGAAATT
GACAATTACACAAGCTTAATATACACCTTAATTGAAGAATCGCAAAACCAACAAGAAAAGAATGAACTAGAA
TTATTGGAATTAGATAAATGGGCAAGTCTGTGGAATTGGTTTGACATAACAAACTGGCTGTGGTATATAAAA
ATATTCATAATGATAGTAGGAGGCTTGGTAGGTTTAAGAATAGTTTTTGCTGTACTTTCTATAGTGAATAGA
GTTAGGCAGGGGTATTCACCATTATCGTTTCAGACCCGCCTCCCAACCCCGAGGGGACCCGACAGGCCAGAA
GGAATCGAAGAAGAAGGTGGAGAGAGAGACAGAGGCAGATCCATTCGATTAGTGGATGGATTCTTAGCACTT
ATCTGGGACGACCTGAGGAGCCTGTGCCTCTTCAGCTACCACCGCTTGAGAGACTTACTCTTGATTGCAACG
AGGACTGTGGAACTTCTGGGA---------------------CACAGGGGGTGGGAAATCCTCAAATATTGG
TGGAATCTCTTACAATATTGGAGTCAGGAACTAAAGAATAGTGCTGTTAGCTTGCTCAATGCCACAGCCATA
GCAGTAGCTGAGGGGACAGACAGGGTTATAGAAGTATTCCAAAGAGCTTTTAGGGCTATTCTCCACATACCT
ACCAGAATAAGACAGGGCTTCGAAAGG
>EU744019
ATGAGAGTGACGGAGATCAGGAGGAATTGTCAGCACTTGTGGAGA------------TGGGGCACCATGCTC
CTTGGAATGTTAATGATCTGTAGTGCTGCAGAACAATTGTGGGTCACAGTCTATTATGGGGTACCTGTGTGG
AAGGAAGCAACCACCACTCTATTTTGTGCATCAGATGCTAAAGCATATGATACAGAGGTACATAATGTTTGG
GCCACACATGCCTGTGTACCCACAGACCCCAGCCCACAAGAAGTACTATTGGGAAATGTGACAGAAAATTTT
AACATGTGGAAAAATAACATGGTAGAACAGATGCATGAGGATATAATCAGTTTATGGGATCAAAGCCTAAAG
CCCTGTGTAAAATTAACCCCACTCTGTGTTACTTTAAATTGCACTGAT------GTGGGG------------
------------------AATGCTACTAAT---------------------ACCAATAGTAGTAGCGGGAAA
---------------ATGATGGAGAAAGGAGAAATAAAAAACTGCTCTTTTAATATCACCACAAACATAAGA
GATAAGATGCAGAAAGAATATGCACTTTTTTATAAACTTGATGTAATACCAATA---------GATAAT---
---------------------GAGAAGGAGACTAAT------------------ACCAGCTATAGGTTGATA
AGTTGTAACACCTCAGTCATTACACAGGCCTGTCCAAAGGTATCCTTTCAGCCAATTCCCATACATTATTGT
ACCCCGGCTGGTTTTGCGATTCTAAAGTGTAACGATAAGAAGTTCAATGGAACAGGACCATGTACAAATGTC
AGCACAGTACAATGTACACATGGAATTAGGCCAGTAGTATCAACTCAACTGCTGTTAAATGGCAGTCTAGCA
GAAGAAGAGGTAATAATTAGATCTGAAAATTTCACGGACAATGCTAAAACCATAATAGTACAGCTGAAAGAA
CCTGTAGAAATTAATTGTACAAGACCCAACAACAATACAAGAAAAGGTATACATATAGGACCAGGGAGAGCA
TTTTATACAACAGGAGAAATAATAGGAGATATTAGACAAGCACACTGTAACCTTAGTAGAACAAAATGGAAT
GACACTTTAAAACAGATAGTTAACAAATTAAGAGAACAATTTAAG---AATACA------ACAATAGTCTTT
AATCAATCCTCAGGAGGGGACCCAGAAATTGTAACGCACAGTTTTAATTGTGGAGGGGAATTTTTCTACTGT
AATTCAACACCATTGTTTAAT------------------AGTACTTGGAATAGTACACAA------------
------------CCGCTTAATAGT---------ACTGGGAATGGTACTGAAGAGTCAAAT------AGC---
---ACAATTACACTCCAATGCAGAATAAAACAAATTATAAACATGTGGCAGGAAGTAGGAAAAGCAATGTAT
GCCCCTCCCATCAGAGGACAAATTAAATGTTCATCAAATATTACAGGGCTGCTATTAACAAGAGATGGTGGT
------------------GGTAAT---GACACGAAT---------------AGGACCACCGAGACCTTCAGA
CCTGGAGGGGGAGACATGAGGGACAATTGGAGAAGTGAATTATATAAATATAAAGTAGTAAAAATTGAACCA
TTAGGAGTAGCACCCACCAAGGCAAAGAGAAGAGTGGTGCAGAGAGAAAAAAGAGCAGTGGGA---ATAGGA
GCTGTGTTCCTTGGGTTCTTGGGAGCAGCAGGAAGCACTATGGGCGCAGCGTCAATAACGCTGACGGTACAG
GCCAGACTATTATTGTCTGGTATAGTGCAACAGCAGAACAATTTGCTGAGGGCTATTGAGGCGCAACAGCAC
CTGTTGCAACTCACAGTCTGGGGCATCAAGCAGCTCCAGGCAAGAGTCCTGGCTGTGGAAAGATACCTAAGG
GATCAACAGCTCCTGGGAATTTGGGGTTGCTCTGGAAAACTCATTTGCACCACTACTGTGCCTTGGAATGCT
AGTTGGAGT---AATAAATCTCTGAATCAGATTTGGGATAACATGACCTGGATGGAGTGGGAAAGAGAAATC
GACAATTACACAAGCTTAATATACACCTTAATTGAAGAATCGCAAAACCAACAAGAAAAGAATGAACTAGAA
TTATTGGAATTAGATAAATGGGCAAGTTTGTGGAATTGGTTTGACATAACAAAATGGCTGTGGTATATAAAA
ATATTCATAATGATAGTAGGAGGCTTGGTAGGTTTAAGAATAGTTTTTGCTGTACTTTCTATAGTGAATAGA
GTTAGGCAGGGATATTCACCATTATCGTTTCAGACCCGCCTCCCAACCCCGAGGGGACCAGACAGGCCCGAA
GGAATCGAAGAAGAAGGTGGAGAGAGAGACAGAGGCAGATCCATTCGATTAGTGGATGGATTCTTAGCACTT
ATCTGGGACGACCTGAGGAGCCTGTGCCTCTTCAGCTACCACCGCTTGAGAGACTTACTCTTGATTGCAACG
AGGACTGTGGAACTTCTGGGA---------------------CGCAGGGGGTGGGAAATCCTCAAATATTGG
TGGAATCTCCTACAATATTGGAGTCAGGAACTAAAGAATAGTGCTGTTAGCTTGCTCAATGCCATAGCCATA
GCAGTAGCTGAGGGGACAGATAGGGTTATAGAAGCATTACAAAGAGCTTTTAGAGCTATTCTCCACATACCT
ACCAGAATAAGACAGGGCTTCGAAAGG
>EU744022
ATGAGAGTGACGGAGATCAGGAGGAATTGTCAGCACTTGTGGAGA------------TGGGGCACCATGCTC
CTTGGGATGTTAATGATCTGTAGTGCTGCAGAACAATTGTGGGTCACAGTCTATTATGGGGTACCTGTATGG
AAGGAAGCAACCACCACTCTATTTTGTGCATCAGATGCTAAAGCATATGATACAGAGGTACATAATGTTTGG
GCCACACATGCCTGTGTACCCACAGACCCCAGCCCACAAGAAGTACTATTGGGAAATGTGACAGAAAATTTT
AACATGTGGAAAAATAACATGGTAGAACAGATGCATGAGGATATAATCAGTTTATGGGATCAAAGCCTAAAG
CCCTGTGTAAAATTAACCCCACTCTGTGTCACGTTAAATTGCACTGATTATTTGGGG---------------
------------------AATGCTACTAAT---------------------ACCACTAGTAGTAGCGGGAAA
---------------ATGATGGAGACAGGAGAAATAAAAAACTGCTCTTTTAATATCACCACAAACATAAGA
AATAAGATGCAGAAAGAATATGCACTTTTTTATAAACTTGATGTAGTACCAATA---------GATAAT---
---------------------GAGAAGGAGACTAAT------------------ACCAGCTATAGGTTGATA
AGTTGTAACACCTCAGTCATTACACAGGCCTGTCCAAAGGTATCCTTTCAGCCAATTCCCATACATTATTGT
ACCCCGGCTGGTTTTGCGATTCTAAAGTGTAACGATAAGAAGTTCAATGGAACAGGACCATGTACAAATGTC
AGCACAGTACAATGTACACATGGAATTAGGCCAGTAGTATCAACTCAACTACTGTTAAATGGCAGTCTAGCA
GAAGATGAGGTAGTAATTAGATCTGAAAATTTCACGGACAATGCTAAAACCATAATAGTACAGCTGAAGGAA
CCTGTAGAAATTAATTGTACAAGACCCAACAACAATACAAGAAAAAGTATACATATAGGACCAGGGAGAGCA
TTTTATACAACAGGAGAAATAATAGGAGATATTAGACAAGCACACTGTAACCTTAGTAGAACAAAATGGAAT
GACACTTTAAAACAGATAGTTAACAAATTAAGAGAACAATTTAAG---AATGCA------ACAATAGTCTTT
AATCAATCCTCAGGAGGGGACCCAGAAATTGTAACGCACAGTTTTAATTGTGGAGGGGAATTTTTCTACTGT
AATTCAACACCACTGTTTAAT------------------AGTACTTGGAATAGTACACAA------------
------------CTGCTTAATAGT---------ACTGACAATGGTACTGAAGAGTCAAAT------AGC---
---ACAATTACACTCCAATGCAGAATAAAACAAATTATAAACATGTGGCAGGAAGTAGGAAAAGCAATGTAT
GCCCCTCCCATCAGAGGACAAATTAAATGTTCATCAAATATTACAGGGCTGCTATTAACAAGAGATGGTGGT
------------------GGTAAT---GACACGAAT---------------AGGACCACCGAGACCTTCAGA
CCTGGAGGGGGAGATATGAGGGACAATTGGAGAAGTGAATTATATAAATATAAAGTAGTAAAAATTGAACCA
TTAGGAGTAGCACCCACCAAGGCAAAGAGAAGAGTGGTGCAGAGAGAAAAAAGAGCAGTGGGA---ATAGGA
GCTGTGTTCCTTGGGTTCTTGGGAGCAGCAGGAAGCACTATGGGCGCAGCGTCAATAACGCTGACGGTACAG
GCCAGACTATTATTGTCTGGTATAGTGCAACAGCAGAACAATTTGCTGAGGGCTATTGAGGCGCAACAGCAC
CTGTTGCAACTCACAGTCTGGGGCATCAAGCAGCTCCAGGCAAGAGTCCTGGCTGTGGAAAGATACCTAAGG
GATCAACAGCTCCTGGGAATTTGGGGTTGCTCTGGAAAACTCATTTGCACCACTACTGTGCCTTGGAATGCT
AGTTGGAGT---AATAAATCTCTGAATCAGATTTGGGATAACATGACCTGGATGGAGTGGGAAAGAGAAATT
GACAATTACACAAGCTTAATATACACCTTAATTGAAGAATCGCAAAACCAACAAGAAAAGAATGAACTAGAA
TTATTGGAATTAGATAAATGGGCAAGTTTGTGGAATTGGTTTGACATAACAAAATGGCTGTGGTATATAAAA
ATATTCATAATGATAGTAGGAGGCTTGGTAGGTTTAAGAATAGTTTTTGCTGTACTTTCTATAGTAAATAGA
GTTAGGCAGGGATATTCACCATTATCGTTTCAGACCCGCCTCCCAACCCCGAGGGGACCCGACAGGCCCGAA
GGAATCGAAGAAGAAGGTGGAGAGAGAGACAGAGGCAGATCCATTCGATTAGTGGATGGATTCTTAGCACTT
ATCTGGGACGACCTGAGGAGCCTGTGCCTCTTCAGCTACCACCGCTTGAGAGACTTACTCTTGATTGCAACG
AGGACTGTGGAACTTCTGGGA---------------------CGCAGGGGGTGGGAAATCCTCAAATATTGG
TGGAATCTCCTACAATATTGGAGTCAGGAACTAAAGAATAGTGCTGTTAGCTTGCTCAATGCCACAGCCATA
GCAGTAGCTGAGGGGACAGATAGGGTTATAGAAATATTCCAAAGAGCTTTTAGAGCTATTCTCCACATACCT
ACCAGAATAAGACAGGGCTTCGAAAGG
>EU744018
ATGAGAGTGACGGAGATCAGGAGGAATTGTCAGCACTTGTGGAGA------------TGGGGCACCATGCTC
CTTGGGATGTTAATGATCTGTAGTGCTGCAGAACAATTGTGGGTCACAGTATATTATGGGGTACCTGTGTGG
AAGGAAGCAACCACCACTCTATTTTGTGCATCAGATGCTAAAGCATATGATACAGAGGTACATAATGTTTGG
GCCACACATGCCTGTGTACCCACAGACCCCAGCCCACAAGAAGTACTATTGGAAAATGTGACAGAAAATTTT
AACATGTGGAAAAATAACATGGTAGAACAGATGCATGAGGATATAATCAGTTTATGGGATCAAAGTCTAAAG
CCCTGTGTAAAATTAACCCCACTCTGTGTTACTTTAAATTGCACTGAT------TTGAGG------------
------------------AATGCTACTAAT---------------------ACCACTAGTAGTAGCGGGAAA
---------------ATGATGGAGATAGGAGAAATAAAAAACTGCTCTTTTAATATCACCACAAACATAAGA
GATAAGATGCAGAAGGAATATGCACTTTTTTATAAACTTGATGTAGTACCAATAGATAATGAGAATAAG---
------------------------ACTAATACTAGCTAT---------------ACTAGCTATAGGTTGATA
AGTTGTAACACCTCAGTCATTACACAGGCCTGTCCAAAGGTATCCTTTCAGCCAATTCCCATACATTATTGT
ACCCCGGCTGGTTTTGCGATTCTAAAGTGTAACGATAAGAAGTTCAATGGAACAGGACCATGTACAAATGTC
AGCACAGTACAATGTACACATGGAATTAGGCCAGTAGTATCAACTCAACTGCTGTTAAATGGCAGTCTAGCA
GAAGAAGAGGTAATAATTAGATCTGAAAATTTCACGGACAATGCTAAAACCATAATAGTACAGCTGAATGAA
CCTGTAGAAATTAATTGTACAAGACCCAACAACAATACAAGAAAAAGTATACATATAGGACCAGGGAGAGCA
TTTTATACAACAGGAGAAATAATAGGAGATATTAGACAAGCACACTGTAACCTTAGTAGAACACAATGGAAT
AACACTTTAAGACAGATAGTTAACAAATTAAGAGAACAATTTAAG---AATAAA------ACAATAGTCTTT
AATCAATCCTCAGGAGGGGACCCAGAAATTGTAACGCACAGTTTTAATTGTGGAGGGGAATTTTTCTACTGT
AATTCAACACCACTGTTTAAT------------------AGTACTTGGTATAGT------------------
------------------AATAGT---------ACTGAGAATGGTACTGAAGGGTCAAAT------GGC---
---ACAATTACACTCCAATGCAGAATAAAACAAATTATAAACATGTGGCAGGAAGTAGGAAAAGCAATGTAT
GCCCCTCCCATCAGAGGACAAATTAAATGTTCATCAAATATTACAGGGCTGCTATTAACAAGAGATGGTGGT
------------------GGTAAT---GACACGAAT---------------AGGACCACCGAGACCTTCAGA
CCTGGAGGGGGAGATATGAGGGACAATTGGAGAAGTGAATTATATAAATATAAAGTAGTAAAAATTGAACCA
TTAGGAGTAGCACCCACCAAGGCAAAGAGAAGAGTGGTGCAGAGAGAAAAAAGAGCAGTGGGA---ATAGGA
GCTGTGTTCCTTGGGTTCTTGGGAGCAGCAGGAAGCACTATGGGCGCAGCGTCAATAACGCTGACGGTACAG
GCCAGACTATTATTGTCTGGTATAGTGCAACAGCAGAACAATTTGCTGAGGGCTATTGAGGCGCAACAGCAC
CTGTTGCAACTCACAGTCTGGGGCATCAAGCAGCTCCAGGCAAGAGTCCTGGCTGTGGAAAGATACCTAAGG
GATCAACAGCTCCTGGGAATTTGGGGTTGCTCTGGAAAACTCATTTGCACCACTACTGTGCCTTGGAATGCT
AGTTGGAGT---AATAAATCTCTGGATCAGATTTGGGAGAACATGACCTGGATGGAGTGGGAAAGAGAAATT
GACAATTACACAAGCTTAATATACACCTTAATTGAAGAATCGCAAAACCAACAAGAAAAGAATGAACTAGAA
TTATTGGAATTAGATAAATGGGCAAGTTTGTGGAATTGGTTTGACATAACAAGCTGGCTGTGGTATATAAAA
ATATTCATAATGATAGTAGGAGGCTTGGTAGGTTTAAGAATAGTTTTTGCTGTACTTTCTATAGTGAATAGA
GTTAGGCAGGGATATTCACCATTATCGTTTCAGACCCGCCTCCTAACCCCGAGGGGACCAGACAGGCCCGAA
GGAATCGAAGAAGAAGGTGGAGAGAGAGACAGAGGCAGATCCATTCGATTAGTGGATGGATTCTTAGCACTT
ATCTGGGACGACCTGAGGAGCCTGTGCCTCTTCAGCTACCACCGCTTGAGAGACTTACTCTTGATTGCAACG
AGGACTGTGGAACTTCTGGGA---------------------CGCAGGGGGTGGGAAATCCTCAAATATTGG
TGGAATCTCCTACAATATTGGGGTCAGGAATTAAAGAATAGTGCTGTTAGCTTGCTCAATGCCACAGCCATA
GCAGTAGCTGAGGGGACAGATAGGGCTATAGAAATATTACAAAGAGCTTTTAGAGCTATTCTCCACATACCT
ACCAGAATAAGACAGGGCTTCGAAAGG
>EU744015
ATGAGAGTGACGGAGATCAGGAGGAATTGTCAGCACTTGTGGAGA------------TGGGGCACCATGCTC
CTTGGGATGTTAATGATCTGTAGTGCTGCAGAACAATTGTGGGTCACAGTCTATTATGGGGTACCTGTGTGG
AAGGAAGCAACCACCACTCTATTTTGTGCATCAGATGCTAAAGCATATGATACAGAGGTACATAATGTTTGG
GCCACACATGCCTGTGTACCCACAGACCCCAGCCCACAAGAAGTACTATTGGGAAATGTGACAGAAAATTTT
AACATGTGGAAAAATAACATGGTAGAACAGATGCATGAGGATATAATCAGTTTATGGGATCAAAGCCTAAAG
CCCTGTGTAAAATTAACCCCACTCTGTGTTACTTTAAATTGCACTGAT------TTGGGG------------
------------------AATGCTACTAAT---------------------ACCACTAGTAGTAGCGGGAAA
---------------ATGATGGAGATAGGAGAAATAAAAAACTGCTCTTTTAATATCACCACAAACATAAGA
AATAAGATGCAGAAAGAATATGCACTTTTTTATAAACTTGATGTAGTACCAATA---------GATAAT---
---------------------GAGAATAAGACTAAT------------------ACCAGCTATAGGTTGATA
AGTTGTAACACCTCAGTCATTACACAGGCCTGTCCAAAGGTATCCTTTCAGCCAATTCCCATACATTATTGT
ACCCCGGCTGGTTTTGCGATTCTAAAGTGTAACGATAAGAAGTTCAATGGAACAGGACCATGTACAAATGTC
AGCACAGTACAATGTACACATGGAATTAGGCCAGTAGTATCAACCCAACTGCTGTTAAATGGCAGTCTAGCA
GAAGAAGAGGTAGTAATTAGATCTGAAAATTTCACGGACAATGCTAAAACCATAATAGTACAGCTGAAAGAA
TCTGTAGAAATTAATTGTACAAGACCCAACAACAATACAAGAAAAAGTATACATATAGGACCAGGGAGAGCA
TTTTATACAACAGGAGAAATAATAGGAGAGATTAGACAAGCACACTGTAACCTTAGTAGAACAAAATGGGAT
AACACTTTAAGACAGATAGTTAAAAAATTAAGAGAACAATTTAAG---AATAAA------ACAATAGTCTTT
AATCAATCCTCAGGAGGGGACCCAGAAATTGTAACGCACAGTTTTAATTGTGGAGGGGAATTTTTCTACTGT
AATTCATCACCACTGTTTAAT------------------AGTACTTGGAATAGTACACAA------------
------------CTGTTTAATAGT---------GCTGAGAATGGTACTGAAGGGTCAAAT------AGC---
---ACAATTACACTCCAATGCAGAATAAAACAAATTATAAACATGTGGCAGGAAGTAGGAAAAGCAATGTAT
GCCCCTCCCATCAGAGGACAAATTAAATGTTCATCAAATATTACAGGGCTGCTATTAACAAGAGATGGTGGT
------------------GGTAAT---GACACGAAT---------------AGGACCACCGAGACCTTCAGA
CCTGGAGGGGGAGATATGAGGGACAATTGGAGAAGTGAATTATATAAATATAAAGTAGTAAAAATTGAACCA
TTAGGAGTAGCACCCACCAAGGCAAAGAGAAGAGTGGTGCAGAGAGAAAAAAGAGCAGTGGGA---ATAGGA
GCTGTGTTCCTTGGGTTCTTGGGAGCAGCAGGAAGCACTATGGGCGCAGCGTCAATAACGCTGACGGTACAG
GCCAGACTATTATTGTCTGGTATAGTGCAACAGCAGAACAATTTGCTGAGGGCTATTGAGGCGCAACAGCAC
CTGTTGCAACTCACAGTCTGGGGCATCAAGCAGCTCCAGGCAAGAGTCCTGGCTGTGGAAAGATACCTAAGG
GATCAACAGCTCCTGGGAATTTGGGGTTGCTCTGGAAAACTCATTTGCACCACTACTGTGCCTTGGAATGCT
AGTTGGAGT---AATAAATCTCTGGATCAGATTTGGGATAACATGACCTGGATGGAGTGGGAAAGAGAAATT
GACAATTACACAAGCTTAATATACACCTTAATTGAAGAATCGCAAAACCAACAAGAAAAGAATGAACTAGAA
TTATTGGAATTAGATAAATGGGCAAGTTTGTGGAGTTGGTTTGACATAACAAACTGGCTGTGGTATATAAAA
ATATTCATAATGATAGTAGGAGGCTTGGTAGGTTTAAGAATAGTTTTTGCTGTACTTTCTATAGTGAATAGA
GTTAGGCAGGGATATTCACCATTATCGTTTCAGACCCGCCTCCCAACCCCGAGGGGACCCGACAGGCCCGAA
GGAATCGAAGAAGAAGGTGGAGAGAGAGACAGAGGCAGATCCATTCGATTAGTGGATGGATTCTTAGCACTT
ATCTGGGACGACCTGAGGAGCCTGTGCCTCTTCAGCTACCACCGCTTGAGCGACTTACTCTTGATTGCAACG
AGGACTGTGGAACTTCTGGGA---------------------CGCAGGGGGTGGGAAATCCTCAAATATTGG
TGGAATCTCCTACAATATTGGAGTCAGGAACTAAAGAATAGTGCTGTTAGCTTGCTCAATGCCACAGCCATA
GCAGTAGCTGAGGGGACAGATAGGGTTATAGAAGTATTACAAAGAGCTTTTAGAGCTATTCTCCGCATACCT
ACCAGAATAAGACAGGGCTTCGAAAGG
>EU744017
ATGAGAGTGACGGAAATCAGGAGGAATTGTCAGCACTTGTGGAGA------------TGGGGCACCATGCTC
CTTGGGATGTTAATGATCTGTAGTGCTGCAGAACAATTGTGGGTCACAGTCTATTATGGGGTACCTGTGTGG
AAGGAAGCAACCACCACTCTATTTTGTGCATCAGATGCTAAAGCATATGATACAGAGGTACATAATGTTTGG
GCCACACATGCCTGTGTACCCACAGACCCCAGCCCACAAGAAGTACTATTGGGAAATGTGACAGAAAATTTT
AACATGTGGAAAAATAACATGGTAGAACAGATGCATGAGGATATAATCAGTTTATGGGATCAAAGCCTAAAG
CCCTGTGTAAAATTAACCCCACTCTGTGTTACTTTAAATTGCACTGAT------TTGGGG------------
------------------AATGCTACTAAT---------------------ACCACTAGTAGTAGCGGGAAA
---------------ATGATGGAGATAGGAGAAATAAAAAACTGCTCTTTTAATATCACCACAAACATAAGA
GATAAGATGCAGAAAGAATATGCACTTTTTTATAAACTTGATGTAGTACCAATA---------GATAAT---
---------------------GAGAATAAGACTAAT------------------ACCAGCTATAGGTTGATA
AGTTGTAACACCTCAGTCATTACACAGGCCTGTCCAAAGGTATCCTTTCAGCCAATTCCCATACATTATTGT
ACCCCGGCTGGTTTTGCGATTCTAAAGTGTAACGATAAGAAGTTCAATGGAACAGGACCATGTACAAATGTC
AGCACAGTACAATGTACACATGGAATTAGGCCAGTAGTATCAACTCAACTGCTGTTAAATGGCAGTCTAGCA
GAAGAAGAGGTAGTAATTAGATCTGAAAATTTCACGGACAATGCTAAAACCATAATAGTACAGCTGAAAGAA
TCTGTAGAAATTAATTGTACAAGACCCAACAACAATACAAGAAAAAGTATACATATGGGACCAGGGAGAGCA
TTTTATACAACAGGAGAAATAATAGGAGATATTAGACAAGCACACTGTAACCTTAGTAGAACAAAATGGGAT
AACACTTTAAGACAGATAGTTAAAAAATTAAGAGAACAATTTAAG---AATAAA------ACAATAGTCTTT
AATCAATCCTCAGGAGGGGACCCAGAAATTGTAACGCACAGTTTTAATTGTGGAGGGGAATTTTTCTACTGT
AATTCAACACCACTGTTTAAT------------------AGTACTTGGAATAGTACACAA------------
------------CTGTTTAATAGT---------ACTGAGAATGGTACTGAAGGGTCAAAT------AGC---
---ACAATTACACTCCAATGCAGAATAAAACAAATTATAAACATGTGGCAGGAAGTAGGAAAAGCAATGTAT
GCCCCTCCCATCAGAGGACAAATTAAATGTTCATCAAATATTACAGGGCTGCTATTAACAAGAGATGGTGGT
------------------GGTAAT---GACACGAAT---------------AGGACCACCGAGACCTTCAGA
CCTGGAGGGGGAGATATGAGGGACAATTGGAGAAGTGAATTATATAAATATAAAGTAGTAAAAATTGAACCA
TTAGGAGTAGCACCCACCAAGGCAAAGAGAAGAGTGGTGCAGAGAGAAAAAAGAGCAGTGGGA---ATAGGA
GCTGTGTTCCTTGGGTTCTTGGGAGCAGCAGGAAGCACTATGGGCGCAGCGTCAATAACGCTGACGGTACAG
GCCAGACTATTATTGTCTGGTATAGTGCAACAGCAGAACAATTTGCTGAGGGCTATTGAGGCGCAACAGCAC
CTGTTGCAACTCACAGTCTGGGGCATCAAGCAGCTCCAGGCAAGAGTCCTGGCTGTGGAAAGATACCTAAGG
GATCAACAGCTCCTGGGAATTTGGGGTTGCTCTGGAAAACTCATTTGCACCACTACTGTGCCTTGGAATGCT
AGTTGGAGT---AATAAATCTCTGGATCAGATTTGGGATAACATGACCTGGATGGAGTGGGAAAGAGAAATT
GACAATTACACAAGCTTAATATACACCTTAATTGAAGAATCGCAAAACCAACAAGAAAAGAATGAACTAGAA
TTATTGGAATTAGATAAATGGGCAAGTTTGTGGAGTTGGTTTGACATAACAAACTGGCTGTGGTATATAAAA
ATATTCATAATGATAGTAGGAGGCTTGGTAGGTTTAAGAATAGTTTTTGCTGTACTTTCTATAGTGAATAGA
GTTAGGCAGGGATATTCACCATTATCGTTTCAGACCCGCCTCCCAACCCCGAGGGGACCCGACAGGCCCGAA
GGAATCGAAGAAGAAGGTGGAGAGAGAGACAGAGGCAGATCCATTCGATTAGTGGATGGATTCTTAGCACTT
ATCTGGGACGACCTGAGGAGCCTGTGCCTCTTCAGCTACCACCGCTTGAGCGACTTACTCTTGATTGCAGCG
AGGACTGTGGAACTTCTGGGA---------------------CGCAGGGGGTGGGAAATCCTCAAATATTGG
TGGAATCTCCTACAATATTGGAGTCAGGAACTAAAGAATAGTGCTGTTAGCTTGCTCAATGCCACAGCCATA
GCAGTAGCTGAGGGGACAGATAGGGTTATAGAAGTATTACAAAGAGCTTTTAGAGCTATTCTCCGCATACCT
ACCAGAATAAGACAGGGCTTCGAAAGG
>EU744014
ATGAGAGTGACGGAGATCAGGAGGAATTGTCAGCACTTGTGGAGA------------TGGGGCACCATGCTC
CTTGGGATGTTAATGATCTGTAGTGCTGCAGAACAATTGTGGGTCACAGTCTATTATGGGGTACCTGTGTGG
AAGGAAGCAACCACCACTCTATTTTGTGCATCAGATGCTAAAGCATATGATACAGAGGTACATAATGTTTGG
GCCACACATGCCTGTGTACCCACAGACCCCAGCCCACAAGAAGTACTATTGGGAAATGTGACAGAAAATTTT
AACATGTGGAAAAATAACATGGTAGAACAGATGCATGAGGATATAATCAGTTTATGGGATCAAAGCCTAAAG
CCCTGTGTAAAATTAACCCCACTCTGTGTTACTTTAAATTGCACTGAT------TTGGGG------------
------------------AATGCTACTAAT---------------------ACCACTAGTAGTAGCGGGAAA
---------------ATGATGGAGATAGGAGAAATAAAAAACTGCTCTTTTAATATCACCACAAACATAAGA
AATAAGATGCAGAAAGAATATGCACTTTTTTATAAACTTGATGTAGTACCAATA---------GATAAT---
---------------------GAGAATAAGACTAAT------------------ACCAGCTATAGGTTGATA
AGTTGTAACACCTCAGTCATTACACAGGCCTGTCCAAAGGTATCCTTTCAGCCAATTCCCATACATTATTGT
ACCCCGGCTGGTTTTGCGATTCTAAAGTGTAACGATAAGAAGTTCAATGGAACAGGACCATGTACAAATGTC
AGCACAGTACAATGTACACATGGAATTAGGCCAGTAGTATCAACTCAACTGCTGTTAAATGGCAGTCTAGCA
GAAGAAGAGGTAGTAATTAGATCTGAAAATTTCACGGACAATGCTAAAACCATAATAGTACAGCTGAAAGAA
TCTGTAGAAATTAATTGTACAAGACCCAACAACAATACAAGAAAAAGTATACATATAGGACCAGGGAGAGCA
TTTTATACAACAGGAGAAATAATAGGAGATATTAGACAAGCACACTGTAACCTTAGTAGAACAAAATGGGAT
AACACTTTAAGACAGATAGTTAAAAAATTAAGAGAACAATTTAAG---AATAAA------ACAATAGTCTTT
AATCAATCCTCAGGAGGGGACCCAGAAATTGTAACGCACAGTTTTAATTGTGGAGGGGAATTTTTCTACTGT
AATTCAACACCACTGTTTAAT------------------AGTACTTGGAATAGTACACAA------------
------------CTGTTTGATAGT---------ACTGAGAATGGTACTGAAGGGTCAAAT------AGC---
---ACAATTACACTCCAATGCAGAATAAAACAAATTATAAACATGTGGCAGGAAGTAGGAAAAGCAATGTAT
GCCCCTCCCATCAGAGGACAAATTAAATGTTCATCAAATATTACAGGGCTGCTATTAACAAGAGATGGTGGT
------------------GGTAAT---GACACGAAT---------------AGGACCACCGAGACCTTCAGA
CCTGGAGGGGGAGATATGAGGGACAATTGGAGAAGTGAATTATATAAATATAAAGTAGTAAAAATTGAACCA
TTAGGAGTAGCACCCACCAAGGCAAAGAGAAGAGTGGTGCAGAGAGAAAAAAGAGCAGTGGGA---ATAGGA
GCTGTGTTCCTTGGGTTCTTGGGAGCAGCAGGAAGCACTATGGGCGCAGCGTCAATAACGCTGACGGTACAG
GCCAGACTATTATTGTCTGGTATAGTGCAACAGCAGAACAATTTGCTGAGGGCTATTGAGGCGCAACAGCAC
CTGTTGCAACTCACAGTCTGGGGCATCAAGCAGCTCCAGGCAAGAGTCCTGGCTGTGGAAAGATACCTAAGG
GATCAACAGCTCCTGGGAATTTGGGGTTGCTCTGGAAAACTCATTTGCACCACTACTGTGCCTTGGAATGCT
AGTTGGAGT---AATAAATCTCTGGATCAGATTTGGGATAACATGACCTGGATGGAGTGGGAAAGAGAAATT
GACAATTACACAAGCTTAATATACACCTTAATTGAAGAATCGCAAAACCAACAAGAAAAGAATGAACTAGAA
TTATTGGAATTAGATAAATGGGCAAGTTTGTGGAGTTGGTTTGACATAACAAACTGGCTGTGGTATATAAAA
ATATTCATAATGATAGTAGGAGGCTTGGTAGGTTTAAGAATAGTTTTTGCTGTACTTTCTATAGTGAATAGA
GTTAGGCAGGGATATTCACCATTATCGTTTCAGACCCGCCTCCCAACCCCGAGGGGACCCGACAGGCCCGAA
GGAATCGAAGAAGAAGGTGGAGAGAGAGACAGAGGCAGATCCATTCGATTAGTGGATGGATTCTTAGCACTT
ATCTGGGACGACCTGAGGAGCCTGTGCCTCTTCAGCTACCACCGCTTGAGCGACTTACTCTTGATTGCAACG
AGGACTGTGGAACTTCTGGGA---------------------CGCAGGGGGTGGGAAATCCTCAAATATTGG
TGGAATCTCCTACAATATTGGAGTCAGGAACTAAAGAATAGTGCTGTTAGCTTGCTCAATGCCACAGCCATA
GCAGTAGCTGAGGGGACAGATAGGGTTATAGAAGTATTACAAAGAGCTTTTAGAGCTATTCTCCGCATACCT
ACCAGAATAAGACAGGGCTTCGAAAGG
>EU744016
ATGAGAGTGACGGAAATCAGGAGGAATTGTCAGCACTTGTGGAGA------------TGGGGCACCATGCTC
CTTGGGATGTTAATGATCTGTAGTGCTGCAGAACAATTGTGGGTCACAGTCTATTATGGGGTACCTGTGTGG
AAGGAAGCAACCACCACTCTATTTTGTGCATCAGATGCTAAAGCATATGATACAGAGGTACATAATGTTTGG
GCCACACATGCCTGTGTACCCACAGACCCCAGCCCACAAGAAGTACTATTGGGAAATGTGACAGAAAATTTT
AACATGTGGAAAAATAACATGGTAGAACAGATGCATGAGGATATAATCAGTTTATGGGATCAAAGCCTAAAG
CCCTGTGTAAAATTAACCCCACTCTGTGTTACTTTAAATTGCACTGAT------TTGGGG------------
------------------AATGCTACTAAT---------------------ACCACTAATAGTAGCGGGAAA
---------------ATGATGGAGATAGGAGAAATAAAAAACTGCTCTTTTAATATCACCACAAACATAAGA
GATAAGATGCAGAAAGAATATGCACTTTTTTATAAACTTGATGTAGTACCAATA---------GATAAT---
---------------------GAGAATAAGACTAAT------------------ACCAGCTATAGGTTGATA
AGTTGTAACACCTCAGTCATTACACAGGCCTGTCCAAAGGTATCCTTTCAGCCAATTCCCATACATTATTGT
ACCCCGGCTGGTTTTGCGATTCTAAAGTGTAACGATAAGAAGTTCAATGGAACAGGACCATGTACAAATGTC
AGCACAGTACAATGTACACATGGAATTAGGCCAGTAGTATCAACTCAACTGCTGTTAAATGGCAGTCTAGCA
GAAGAAGAGGTAGTAATTAGATCTGAAAATTTCACGGACAATGCTAAAACCATAATAGTACAGCTGAAAGAA
TCTGTAGAAATTAATTGTACAAGACCCAACAACAATACAAGAAAAAGTATACATATAGGACCAGGGAGAGCA
TTTTATACAACAGGAGAAATAATAGGAGATATTAGACAAGCACACTGTAACCTTAGTAGAACAAAATGGGAT
AACACTTTAAGACAGATAGTTAAAAAATTAAGAGAACAATTTAAG---AATAAA------ACAATAGTCTTT
AATCAATCCTCAGGAGGGGACCCAGAAATTGTAACGCACAGTTTTAATTGTGGAGGGGAATTTTTCTACTGT
AATTCAACACCACTGTTTAAT------------------AGTACTTGGAATAGTACACAA------------
------------CTGTTTAATAGT---------GCTGAGAATGGTACTGAAGGGTCAAAT------AGC---
---ACAATTACACTCCAATGCAGAATAAAACAAATTATAAACATGTGGCAGGAAGTAGGAAAAGCAATGTAT
GCCCCTCCCATCAGAGGACAAATTAAATGTTCATCAAATATTACAGGGCTGCTATTAACAAGAGATGGTGGT
------------------GGTAAT---GACATGAAT---------------AGGACCACCGAGACCTTCAGA
CCTGGAGGGGGAGATATGAGGGACAATTGGAGAAGTGAATTATATAAATATAAAGTAGTAAAAATTGAACCA
TTAGGAGTAGCACCCACCAAGGCAAAGAGAAGAGTGGTGCAGAGAGAAAAAAGAGCAGTGGGA---ATAGGA
GCTGTGTTCCTTGGGTTCTTGGGAGCAGCAGGAAGCACTATGGGCGCAGCGTCAATAACGCTGACGGTACAG
GCCAGACTATTATTGTCTGGTATAGTGCAACAGCAGAACAATTTGCTGAGGGCTATTGAGGCGCAACAGCAC
CTGTTGCAACTCACAGTCTGGGGCATCAAGCAGCTCCAGGCAAGAGTCCTGGCTGTGGAAAGATACCTAAGG
GATCAACAGCTCCTGGGAATTTGGGGTTGCTCTGGAAAACTCATTTGCACCACTACTGTGCCTTGGAATGCT
AGTTGGAGT---AATAAATCTCTGGATCAGATTTGGGATAACATGACCTGGATGGAGTGGGAAAGAGAAATT
GACAATTACACAAGCTTAATATACACCTTAATTGAAGAATCGCAAAACCAACAAGAAAAGAATGAACTAGAA
TTATTGGAATTAGATAAATGGGCAAGTTTGTGGAGTTGGTTTGACATAACAAACTGGCTGTGGTATATAAAA
ATATTCATAATGATAGTAGGAGGCTTGGTAGGTTTAAGAATAGTTTTTGCTGTACTTTCTATAGTGAATAGA
GTTAGGCAGGGATATTCACCATTATCGTTTCAGACCCGCCTCCCAACCCCGAGGGGACCCGACAGGCCCGAA
GGAATCGAAGAAGAAGGTGGAGAGAGAGACAGAGGCAGATCCATTCGATTAGTGGATGGATTCTTAGCACTT
ATCTGGGACGACCTGAGGAGCCTGTGCCTCTTCAGCTACCACCGCTTGAGCGACTTACTCTTGATTGCAACG
AGGACTGTGGAACTTCTGGGA---------------------CGCAGGGGGTGGGAAATCCTCAAATATTGG
TGGAATCTCCTACAATATTGGAGTCAGGAACTAAAGAATAGTGCTGTTAGCTTGCTCAATGCCACAGCCATA
GCAGTAGCTGAGGGGACAGATAGGGTTATAGAAGTATTACAAAGAGCTTTTAGAGCTATTCTCCGCATACCT
ACCAGAATAAGACAGGGCTTCGAAAGG
>EU744034
ATGAGAGTGACGGGGATCAGGAGGAATTGTCAGCACTTGTGGAGA------------TGGGGCACCATGCTC
CTTGGGATGTTAATGATCTGTAGTGCTGCAGAACAATTGTGGGTCACAGTCTATTATGGGGTACCTGTGTGG
AAGGAAGCAACTACCACTCTATTTTGTGCATCAGATGCTAAAGCATATGATACAGAGGTACATAATGTTTGG
GCCACACATGCCTGTGTACCCACAGACCCCAGCCCACAAGAAGTACTATTGGAAAATGTGACAGAAAATTTT
AACATGTGGAAAAATAACATGGTAGAACAGATGCATGAGGATATAATCAGTTTATGGGATCAAAGCCTAAAG
CCCTGTGTAAAATTAACCCCACTCTGTGTTACTTTAAATTGCACTGAT---GATGTGAGG------------
------------------AATGCTACTAAT---------------------ACCACTAGTAGTAGCGGGAAA
---------------CTGATGGAGAAAGGAGAAATAAAAAACTGCTCTTTTAATATCATCACAAACATAAGA
GATAAGATGCAGAAAGAATATGCACTTTTTTATAAACTTGATGTAGTACCAATA---------GATAAT---
---------------------GAGAATAAGACTAATAATACTAATACCAACTATACCAACTATAGGTTGATA
AGTTGTAACACCTCAGTCATTACACAGGCCTGTCCAAAGGTATCCTTTCAGCCAATTCCCATACATTATTGT
GCCCCGGCTGGTTTTGCGATTCTAAAGTGTAACGATAAGAAGTTCAATGGAACAGGACCATGTACAAATGTC
AGCACAGTACAATGTACACATGGAATTAGGCCAGTAGTATCAACTCAACTGCTGTTAAATGGCAGTCTAGCA
GAAGATGAGGTAGTAATTAGATCTGAAAATTTCACGGACAATGCTAAAACCATAATAGTACAGCTGAATGAA
ACTGTAGAAATTAATTGTACAAGACCCAGCAACAATACAAGAAAAAGTATACATATAGGACCAGGGAGAGCA
TTTTATGCAACAGGAGAAATAATAGGAAATATTAGACAAGCACACTGTAACATTAGTGGAACAAAATGGGAT
AACACTTTAAGACAGATAGTTGAAAAATTAAGAGAACAATTTAAG---AATACA------ACAATAGTCTTT
AATCAATCCTCAGGAGGGGACCCAGAAATTGTAACGCACAGTTTTAATTGTGGAGGGGAATTTTTCTACTGT
AATTCAACACCACTGTTTAAT------------------AGTATTTGGAATATTACACAA------------
------------CCGCTTAATAGT---------ACTGGGAATGGTACTGAAAGGGCAAAT------GAC---
---ACAATTACACTCCAATGCAGAATAAAACAAATTATAAACATGTGGCAGGAAGTAGGAAAAGCAATGTAT
GCCCCTCCCATCAGAGGACAAATTAAATGTTCATCAAATATTACAGGGCTGCTATTAACAAGAGATGGTGGT
------------------ATTGAC---ACGAATAGC------------------ACCACCGAGACCTTCAGA
CCTGGAGGGGGAGATATGAGGGACAATTGGAGAAGTGAATTATATAAATATAAAGTAGTAAAAATTGAACCA
TTAGGAGTAGCACCCACCAAGGCAAAGAGAAGAGTGGTGCAGAGAGAAAAAAGAGCAGTGGGA---ATAGGA
GCTTTGTTCCTTGGGTTCTTGGGAGCAGCAGGAAGCACTATGGGCGCAGCATCAATAACGCTGACGGTACAG
GCCAGACAATTATGGTCTGGTATAGTGCAACAGCAGAACAATTTGCTGAGGGCTATTGAGGCGCAACAGCAC
CTGTTGCAACTCACAGTCTGGGGCATTAAGCAGCTCCAGGCAAGAGTCCTGGCTGTGGAAAGATACCTAAGG
GATCAACAGCTCCTGGGAATTTGGGGTTGCTCTGGAAAACTCATTTGCACCACTACTGTGCCCTGGAATACT
AGTTGGAGC---AATAAATCTCTGAATCAGATTTGGGAAAACATGACCTGGATGGAGTGGGAAAAGGAAATT
GACAATTACACAAGCATAATATACAAATTAATTGAAGAATCGCAAAACCAACAAGAAAAGAATGAACAAGAA
TTATTGGAATTAGATAAATGGGCAAGTTTGTGGAATTGGTTTGACATAACAAACTGGCTGTGGTATATAAGA
ATATTCATAATGATAATAGGAGGCTTGGTAGGTTTAAGAATAGTTTTTGCTGTAATTTCTATAGTGAATAGA
GTTAGGCAGGGATATTCACCATTATCGTTTCAGACCCGCCTCCCAACCCCGAGGGGACCAGACAGGCCCGAA
GGAATCGAAGAAGAAGGTGGAGAGAGAGACAGAGGCAGATCCATTCGATTAGTGGATGGATTCTTAGCACTT
ATCTGGGAAGATCTGAGGAGCCTGTGCCTCTTCAGCTACCACCGCTTGAGAGACTTACTCTTGATTGCAACG
AGGATTGTGGAACTTCTGGGA---------------------CGCAGGGGGTGGGAAATCCTCAAATATTGG
TGGAATCTCCTACAATATTGGAGTCAGGAACTAAGGAATAGTGCTGTTAGCTTGCTCAATGCCACAGCCATA
GCAGTAGCTGAGGGGACAGATAGGGTTATAGAAGTATTACAAAGAATTTTTAGAGCTATTCTCCATATACCT
ACTAGAATAAGACAGGGCTTCGAAAGG
>EU744028
ATGAGAGTGACGGGGATCAGGAGGAATTGTCAGCACTTGTGGAGA------------TGGGGCACCATGCTC
CTTGGGATGTTAATGATCTGTAGTGCTGCAGAACAATTGTGGGTCACAGTCTATTATGGGGTACCTGTGTGG
AAGGAAGCAACCACCACTCTATTTTGTGCATCAGATGCTAAAGCATATGATACAGAGGTACATAATGTTTGG
GCCACACATGCCTGTGTACCCACAGACCCCAGCCCAAAAGAAATACTATTGGAAAATGTGACAGAAAATTTT
AACATGTGGAAAAATAACATGGTAGAACAGATGCATGAGGATATAATCAGTTTATGGGATCAAAGCCTAAAG
CCCTGTGTAAAATTAACCCCACTCTGTGTCACTTTAAATTGCACTGAT---GATTTGAGG------------
------------------AATGCTACTAAT---------------------ACCACTAGTAGTAGTGGGGAA
---------------GTGATGGAGAAAGGAGAAATAAAAAACTGCTCTTTTAATATCACCACAAACATAAGA
GATAAGATGCAGAAAGAATATGCACTTTTTTATAAACTTGATGTAGTACCAATA---------GATAAT---
------------------GAGGATAATAATGAAAATAGTACTAATACCAATTATACCAACTATAGGTTGATA
AGTTGTAACACCTCAGTCATTACACAGGCCTGTCCAAAGGTATCCTTTCAGCCAATTCCCATACATTATTGT
GCCCCGGCTGGTTTTGCGATTCTAAAGTGTAACGATAAGAAGTTCAATGGAACAGGACCATGTACAAATGTC
AGCACAGTACAATGTACACATGGAATTAGGCCAGTAGTATCAACCCAACTGCTGTTAAATGGCAGTCTAGCA
GAAGAAGAGGTAGTAATTAGGTCTGAAAATTTCACGGACAATACTAAAACCATAATAGTACAGCTGAATGAA
ACTGTAGAAATTAATTGTACAAGACCCAACAACAATACAAGAAAAAGTATACATATAGGACCAGGGAGAGCA
TTTTATGCAACAGGAGAAATAATAGGAAATATTAGACAAGCACACTGTAACATTAGTGGAACAAAATGGAAT
AACACTTTAAGACAGATAGTTATAAAATTAAGAGAACAATTTAAG---AATAAA------ACAATAGTCTTT
AATCAATCCTCAGGAGGGGACCCAGAAATTGTAATGCACAGTTTTAATTGTGGAGGGGAATTTTTCTACTGT
AATTCAACACCACTGTTTAAT------------------AGTACTTGGAATATCACACAA------------
------------CCGCTTAATAGT---------ACTGGGAATGGTACTGAAAAGGCAAAT------GAC---
---ACAATTACACTCCAATGCAGAATAAAACAAATTATAAACATGTGGCAGGAAGTAGGAAAAGCAATGTAT
GCCCCTCCCATCAGAGGACAAATTAAATGTTCATCAAATATTACAGGGCTGCTATTAACAAGAGATGGTGGT
------------------GATGAC------GAGAAT---------------AGGACCACCGAGACCTTCAGA
CCTGGAGGGGGAGATATGAGGGACAATTGGAGAAGTGAATTATATAAATATAAAGTAGTAAAAATTGAACCA
TTAGGAGTAGCACCCACCAAGGCAAAGAGAAGAGTGGTGCAGAGAGAAAAAAGAGCAGTGGGA---ATAGGA
GCTTTGTTCCTTGGGTTCTTGGGAGCAGCAGGAAGCACTATGGGCGCAGCGTCAATAACGCTGACGGTACAG
GCCAGACAATTATTGTCTGGTATAGTGCAACAGCAGAACAATTTGCTGAGAGCTATTGAGGCGCAACAGCAC
CTGTTGCAACTCACAGTCTGGGGCATCAAGCAGCTCCAGGCAAGAGTCCTGGCTGTGGAAAGATACCTAAGG
GATCAACAGCTCCTGGGAATTTGGGGTTGCTCTGGAAAACTCATTTGCACCACTACTGTGCCTTGGAATACT
AGTTGGAGC---AATAAATCTCTGAATCAGATTTGGGAAAACATGACCTGGATGGAGTGGGAAAGAGAAATT
GACAATTACACAAGCTTAATATACACCTTAATTGAAGAATCGCAAAACCAACAAGAAAAGAATGAACTAGAC
TTATTGGAATTAGATAAATGGGCAAGTTTGTGGAATTGGTTTGACATATCAAGCTGGCTATGGTATATAAGA
ATATTCATAATGATAGTAGGAGGCTTGGTAGGTTTAAGAATAGTTTTTGCTGTACTTTCTGTAGTGAATAGA
GTTAGGCAGGGATATTCACCATTATCGTTTCAGACCCGCCTCCCAACCCCGAGGGAACCCGACAGGCCCGAA
GGAATCGAAGAAGAAGGTGGAGAGAGAGACAGAGGCAGATCCATTCGATTAGTGGATGGATTCTTAGCACTT
ATCTGGGACGACCTGAGGAGCCTGTGCCTCTTCAGCTACCACCGCTTGAGAGACTTACTCTTGATTGTAACG
AGGACTGTGGAACTTCTGGGA---------------------CGCAGGGGGTGGGAAATCCTCAAATATTGG
TGGAATCTCCTACAATATTGGAGTCAGGAACTAAAGAATAGTGCTGTTAGCTTGCTCAACGCCACAGCCATA
GCAGTAGCTGAGGGGACAGATAGGGTTATAGAAGTATTACAAAGAACTTTTAGGGCTATCCTCCACATACCT
ACCAGAGTAAGACAGGGCTTAGAAAGG
>GU455443
ATGAGAGTGAAGGAGATCAGGAAGAATTAC------TTGTGGAGA------------TGGGGCACCATGCTC
CTTGGGATGTTGATGATCTGTAGTGCTGCAGAAAAATTGTGGGTCACAGTCTATTATGGGGTACCTGTGTGG
AAAGAAGCAAACACCACTCTATTTTGTGCGTCAGATGCTAAAGCATATAGCACAGAGGTACATAATGTTTGG
GCCACACATGCCTGTGTGCCCACAGACCCCAACCCACAAGAAGTAGTATTGGAAAATGTGACAGAAAATTTT
AACATGTGGAAAAATAACATGGTAGAACAGATGCATGAGGATATAATCAGTTTATGGGATCAAAGCCTAAAG
CCATGTGTAAAATTAACCCCACTCTGTGTTACTTTAAACTGCACTGAT---TATTTGGGG------------
------------------AATACTACTAAT---------------------ACCACTAGTAGTAACGGGAGC
---------------ACGATAGAGGGAGGAGAAATAAAAAACTGCTCTTTCAATATCACCACAAGCCTAAGA
GATAAGGTGCAGAAAGAATATGCACTTTTCTATAAACTTGATGTAGTACCAATAAATAATGATGATAAT---
------------------------------------------------------ACCAGTTATAGGTTGATA
AGTTGTAATACCTCAGTCATTACACAGGCCTGTCCAAAGGTAACCTTTGAGCCAATTCCCATACATTATTGT
GCCCCGGCTGGTTTTGCGATTCTAAAGTGTAAAGATAAGAAGTTCAATGGGACAGGACCATGTACAAATGTC
AGCACAGTACAATGTACACATGGAATTAGGCCAGTAGTATCAACTCAACTGCTGTTAAATGGCAGCCTAGCA
GAAGAAGAGGTAGTAATTAGATCTGCCAATTTCTCGGACAATGCTAAAACCATAATAGTACAGCTGAAGGAA
CCTGTAGAAATTAATTGTACAAGACCCAACAACAATACAAGAAAAAGTATACCTATAGGACCAGGGAGAGCA
TTTTATGCAACAGGAGACATAATAGGAAATATAAGACAAGCACATTGTAACCTTAGTATAGCAAAATGGAAT
AACACTTTAAGACAGATAGCTAAAAAATTAAGAGAACAATTGGGG---AATAAAACAACAACAATAGTCTTT
AATCAATCCTCAGGAGGGGACCCAGAAATTGTAATGCACACTTTTAATTGTGCAGGGGAATTTTTCTACTGT
AATACTACAAAACTGTTTAAT------------------AGTACTTGG------------------------
------------ACTGGGAATGAT---------ACT---GAAAGGTCAAATGACACTGAAGGAGCAGGAAAT
ACCACACTCACACTCCCATGCAGAATAAAACAAATTATAAACATGTGGCAGGAAGTAGGAAAAGCAATGTAT
GCTCCTCCCATCAAAGGACAAATTAGATGTTCATCAAAAATTACAGGGTTGCTATTAACAAGGGATGGTGGT
------------------ACTAAC---ACGAGTAAG---------------------ACCGAGATCTTCAGA
CCTGGAGGAGGAAATATGAGGGACAATTGGAGAAGTGAATTATATAAATATAAAGTAGTAAAAATTGAACCA
TTAGGAGTAGCACCCACCAGGGCAAAGAGAAGAGTGGTGCAGAGAGAAAAAAGAGCAGCGGGA---CTAGGA
GCTTTGTTCCTTGGGTTCTTGGGAGCAGCAGGAAGCACTATGGGCGCAGCGTCAATAACGCTGACGGTACAA
GCCAGACAATTATTGTCTGGTATAGTGCAACAGCAGAACAATTTGCTGAGGGCTATTGAGGCGCAACAACAT
CTGTTGCAACTCACAGTCTGGGGCATCAAACAGCTCCAGGCAAGAGTCCTGGCTGTGGAAAGATACCTAAAG
GATCAACAGCTCCTGGGGATTTGGGGTTGCTCTGGAAAACTCATTTGCACCACTGCTGTGCCTTGGAATGCT
AGTTGGAGT---AATAAATCTCTGGATAAGATTTGGGATAACATGACCTGGATGGAGTGGGAAAGAGAAATT
GAAAATTACACAAGCTTAATATACACTTTAATTGAAAAATCACAAAACCAACAAGAAAAGAATGAGCAAGAA
TTATTGGAATTAGATAAATGGGCAAGTTTGTGGAATTGGTTTGACATAACAAACTGGCTGTGGTATATAAGA
ATATTCATAATGATAGTAGGAGGCTTGGTAGGTTTAAGAATAGTTTTTGCTGTACTTGCTATAGTGAATAGA
GTTAGGCAGGGATACTCACCATTATCGTTACAGACCCGCCTCCCAGCCCCGAGGGGACCCGACAGGCCCGAA
GGAATCGAAGAAGAAGGTGGAGAGAGAGACAGAGACAGATCCGGTCCATTAGTGGATGGATTCTTAGCACTT
ATCTGGGACGACCTGCGGAGCCTGTGCCTCTTCAGCTACCACCGCTTGAGAGACTTACTCTTGATTGTAACG
AGGATTGTGGAACTTCTGGGA---------------------CGCAGGGGGTGGGAAGCCCTCAAATATTGG
TGGAATCTCCTACAGTATTGGAGTCAGGAACTAAAGAATAGTGCTGTTAGCTTGCTCAATGCCACGGGCATA
GCAGTAGCTGAGGGGACAGATAGGGTTATTGAAGCATTACAAAGAGCTTTTAGAGCTATTCTTCACATACCT
ACAAGAATAAGACAGGGCTTGGGAAAG
>GU455429
ATGAGAGTGAAGGAGATCAGGAAGAGTTAC------TTGTGGAGA------------TGGGGCACCATGCTC
CTTGGGATGTTGATGATCTGTAGTGCTGCAGAACAATTGTGGGTCACAGTCTATTATGGGGTACCTGTGTGG
AAAGAAGCAAACACCACTCTATTTTGTGCGTCAGATGCTAAAGCATATGATACAGAGGTACATAATGTTTGG
GCCACACATGCCTGTGTGCCCACAGACCCCAACCCACAAGAAGTAGTATTGAAAAATGTGACAGAAAATTTT
AACATGTGGAAAAATAACATGGTAGAACAGATGCATGAGGATATAATCAGTTTATGGGATCAAAGCCTAAAG
CCATGTGTAAAATTAACTCCACTCTGTGTTACTTTAAACTGCACTGAT------TTGAAG------------
------------------AATGCTACTAAT---------------------GCCACTAGTAGTAGCGAGAGA
---------------ACGGTGGAGGGAGGAGAAATAAAAAACTGCTCTTTCAATATCACCACAAGCCTAAGA
GATAAGGTGCAGAAAGAATATGCACTTTTCTATAAACTTGATGTAGTACCAATAGATAATGATGATAAT---
------------------------------------------------------ACCAGTTATAGGTTGATA
AGTTGTAATACCTCAGTCATTACACAGGCCTGTCCAAAGGTAACCTTTGAGCCAATTCCCATACATTATTGT
GCCCCGGCTGGTTTTGCGATTCTAAAGTGTAAAGATAAGAAGTTCAATGGGACAGGACCATGTACAAATGTC
AGCACAGTACAATGTACACATGGAATTAGGCCAGTAGTATCAACTCAACTGCTGTTAAATGGCAGTCTAGCA
GAAGAAGAGGTAGTAATTAGGTCTGACAATTTCTCGGACAATGCTAAAACCATAATAGTACAGCTGAAAGAA
CCTGTAGAAATTAATTGTACAAGACCCAACAACAATACAAGAAAAAGTATACCTATAGGACCAGGGAGAGCA
TTTTATGCAACAGGAGAAATAATAGGAAATATAAGACAAGCACATTGTAACCTTAGTATAGCAAAATGGAAT
AACACTTTAAGACAGATAGCTAGAAAATTAAGAGAACAATTGGGG---AATCAA---ACAACAATAGTCTTT
AATCAATCCTCAGGAGGGGACCCAGAAATTGTAATGCACAGTTTTAATTGTGGAGGGGAATTTTTCTACTGT
AATACTACAAAACTGTTTAAT------------------AGTACTTGG------------------------
------------ACTTGGAATGAT---------ACT---GAAAGGTCAAATGATACTGAA------GGAAAT
ATCACACTCACACTCCCATGCAGAATAAAACAAATTATAAACATGTGGCAGGAAGTAGGAAAAGCAATGTAT
GCCCCTCCCATCAGAGGACAAATTAGATGTTTATCAAATATTACAGGGCTGCTATTAACAAGAGATGGTGGT
------------------AATAAC---AATGACACG---------------AACGGGACCGAGATCTTCAGA
CCTGGAGGAGGAGATATGAGGGACAATTGGAGAAGTGAATTATATAAATATAAAGTAGTAAAAATTGAACCA
TTAGGAGTAGCACCCACCAGGGCAAAGAGAAGAGTGGTGCAGAGAGAAAAAAGAGCAGCGGGA---CTAGGA
GCTTTGTTCCTTGGGTTCTTGGGAGCAGCAGGAAGCACTATGGGCGCAGCGTCAATAACGCTGACGGTACAG
GCCAGACAATTATTGTCTGGTATAGTGCAACAGCAGAACAATTTGCTGAGGGCTATTGAGGCGCAACAACAT
CTGTTGCAACTCACAGTCTGGGGCATCAAGCAGCTCCAGGCAAGAGTCCTGGCTGTGGAAAGATACCTAAAG
GATCAACAGCTCCTGGGGATTTGGGGTTGCTCTGGAAAACTCATTTGCACCACTGCTGTGCCTTGGAATGCT
AGTTGGAGT---AATAAATCTCTGGATAAGATTTGGGATAACATGACCTGGATGGAGTGGGAAAGAGAAATT
GAAAATTACACAAGCTTAATATACACTTTAATTGAAAAATCACAGAACCAACAAGAAAAGAATGAGCAAGAA
CTATTGGAATTAGATAAATGGGCAAGTTTGTGGAATTGGTTTGACATAACAAACTGGCTGTGGTATATAAGA
ATATTCATAATGATAGTAGGAGGCTTGGTAGGTTTAAGAATAGTTTTTGCTGTACTTTCTATAGTGAATAGA
GTTAGGCAGGGATACTCACCATTATCGTTTCAGACCCGCCTCCCAGCCCCGAGGGGACCCGACAGGCCCGAA
GGAATCGAAGAAGAAGGTGGAGAGAGAGACAGAGACAGATCCGGTCCATTAGTGGATGGATTCTTAGCACTT
ATCTGGGTCGACCTGCGGAGCCTGTGCCTCTTCAGCTACCACCGCTTGAGAGACTTACTCTTGATTGTAACG
AGGATTGTGGAACTTCTGGGA---------------------CGCAGGGGGTGGGAAGCCCTCAAATATTGG
TGGAATCTCCTACAGTATTGGAGTCAGGAACTAAAGAATAGTGCTGTTAGCTTGCTCAATGCCACAGCCATA
ACAGTAGCTGAGGGGACAGATAGGATTATAGAAGCATTACAAAGAGCTTATAGAGCTATACTCCACATACCT
ACAAGAATAAGACAGGGCTTGGAAAGG
>GU455426
ATGAGAGTGAGGGAGAGCAGGAAGAGTTAC------TTGTGGAGA------------TGGGGCACCATGCTC
CTTGGGATGTTGATGATCTGTAGTGCTGCAGAAAAATTGTGGGTCACAGTCTATTATGGGGTACCTGTGTGG
AAAGAAGCAAACACCACTCTATTTTGTGCGTCAGATGCTAGAGCGTATAGTACAGAGGTACATAATGTTTGG
GCCACACATGCCTGTGTACCCACAGACCCCAACCCACAAGAAGTAGTAATGGGAAATGTGACAGAAACTTTT
AACATGTGGAAAAATAACATGGTAGAACAGATGCATGAGGATATAATCAGTTTATGGGATCAAAGCCTAAAG
CCATGTGTAAAATTAACCCCACTCTGTGTTACTTTAAACTGCACTGAT------TGGAAG------------
------------------AATGATACTAAT---------------------ACCAATAGTAGTAGCGGGGGA
---------------ACGATGGAGGGAGGAGAAATAAAAAACTGCTCTTTCAATATCACCACAAGCCTAAGA
GATAAGGTGCAGAAAGAATATGCACTTTTCTATAAACTTGATGTAGTACCAATAGATAATGATGATAAT---
------------------------------------------------------ACCAGTTATAGGTTGATA
AGTTGTAATACCTCAGTCATTACACAGGCCTGTCCAAAGGTAACCTTTGAGCCAATTCCCATACATTATTGT
GCCCCGGCTGGTTTTGCGATTCTAAAGTGTAAAGATAAGAAGTTCAATGGAACAGGACCATGTACAAATGTC
AGCACAGTACAATGTACACATGGAATTAGGCCAGTAGTATCAACTCAACTGCTGTTAAATGGCAGTCTAGCA
GAAGAAGAGGTAGTAATTAGGTCTGACAATTTCTCGAACAATGCTAAAACCATAATAGTACAGCTGAAAGAA
CCTGTAGAAATTAATTGTACAAGACCCAACAACAATACAAGAAAAAGTATACCTATAGGACCAGGGAGAGCA
TTTTATGCAACAGGAGAAATAATAGGAAATATAAGACAAGCACATTGTAACCTTAGTATAGTAAAATGGAAT
AACGCTTTAAGACAGATAGCTAAAAAATTAAGAGAACAATTGGGG---AATCAA---ACAACAATAGTCTTT
AATCAATCCTCAGGAGGGGACCCAGAAATTGTAATGCACAGTTTTAATTGTGCAGGGGAATTTTTCTACTGT
AATACTACAAAACTGTTTAAT------------------AGTACTTGG------------------------
------------ACTTGGAATGAT---------ACT---GAAAGGTCAAATGACACTGAAGGAGCAGGAAAT
ATCACACTCACACTCCCATGCAGAATAAAACAAATTATAAACATGTGGCAGGAAGTAGGAAAAGCAATGTAT
GCCCCTCCTATCAAAGGACAAATTAGATGTTCATCAAATATTACAGGGCTGTTATTAACAAGAGATGGTGGT
------------------AATAAC---AATAACACG---------------AACGAGACCGAGATCTTCAGA
CCTGGAGGAGGAGATATGAGGGACAATTGGAGAAGTGAATTATATAAATATAAAGTAGTAAAAATTGAACCA
TTAGGAGTAGCACCTACCAGGGCAAAGAGAAGAGTGGTGCAGAGAGAAAAAAGAGCAGCGGGA---CTAGGA
GCTATGTTCCTTGGGTTCTTGGGAGCAGCAGGAAGCACTATGGGCGCAGCATCAATAACGCTGACGGTACAG
GCCAGACAATTATTGTCTGGTATAGTGCAACAGCAGAACAATTTGCTGAGGGCTATTGAGGCGCAACAACAT
CTGTTGCAACTCACAGTCTGGGGCATCAAGCAGCTCCAGGCAAGAGTCCTGGCTGTGGAAAGATACCTAAAG
GATCAACAGCTCCTGGGGATTTGGGGTTGCTCTGGAAAACTCATTTGCACCACTGCTGTGCCTTGGAATGCT
AGTTGGAGT---AATAAATCTCTGGATAAGATTTGGGATAACATGACCTGGATGGAGTGGGAAAGAGAAATT
GAAAATTACACAAGCTTAATATACACTTTAATTGAAAAATCACAGAACCAACAAGAAAAGAATGAGCAAGAA
CTATTGGAATTAGATAAATGGGCAAGTTTGTGGAATTGGTTTGACATAACAAACTGGCTGTGGTATATAAGA
ATATTCATAATGATAGTAGGAGGCTTGGTAGGTTTAAGAATAGTTTTTGCTGTACTTTCTATAGTGAATAGA
GTTAGGCAGGGATACTCACCATTATCGTTTCAGACCCACCTCCCAGCCCCGAGGGGACCCGACAGGCCCGAA
GGAATCGAAGAAGAAGGTGGAGAGAGAGACAGAGACAGATCCGGTCCATTAGTGGATGGATTCTTAGCACTT
ATCTGGGTCGACCTGCGGAGCCTGTGCCTCTTCAGCTACCACCGCTTGAGAGACTTACTCTTGATTGTAACG
AGGATTGTGGAACTTCTGGGA---------------------CGCAGGGGGTGGGAAGCCCTCAAATATTGG
TGGAATCTCCTACAGTATTGGAGTCAGGAACTAAAGAATAGTGCTGTTAGCTTGCTCAATGCCACAGCCATA
ACAGTAGCTGAGGGGACAGATAGGATTATAGAAGCATTACAAAGAGCTTATAGAGCTATACTCCACATACCT
ACAAGAATAAGACAGGGCTTGGAAAGG
>GU455446
ATGAGAGTGAGGGAGAGCAGGAAGAGTTAC------TTGTGGAGA------------TGGGGCACCATGCTC
CTTGGGATGTTGATGATCTGTAGTGCTGCAGAAAAATTGTGGGTCACAGTCTATTATGGGGTACCTGTGTGG
AAAGAAGCAAACACCACTCTATTTTGTGCGTCAGATGCTAGAGCGTATAGTACAGAGGTACATAATGTTTGG
GCCACACATGCCTGTGTACCCACAGACCCCAACCCACAAGAAGTAGTAATGGGAAATGTGACAGAAACTTTT
AACATGTGGAAAAATAACATGGTAGAACAGATGCATGAGGATATAATCAGTTTATGGGATCAAAGCCTAAAG
CCATGTGTAAAATTAACCCCACTCTGTGTTACTTTAAACTGCACTGAT------TGGAAG------------
------------------AATGATACTAAT---------------------ACCAATAGTAGTAGCGGGGGA
---------------ACGATGGAGGGAGGAGAAATAAAAAACTGCTCTTTCAATATCACCACAAGCCTAAGA
GATAAGGTGCAGAAAGAATATGCACTTTTCTATAAACTTGATGTAGTACCAATAGATAATGATGATAAT---
------------------------------------------------------ACCAGTTATAGGTTGATA
AGTTGTAATACCTCAGTCATTACACAGGCCTGTCCAAAGGTAACCTTTGAGCCAATTCCCATACATTATTGT
GCCCCGGCTGGTTTTGCGATTCTAAAGTGTAAAGATAAGAAGTTCAATGGAACAGGACCATGTACAAATGTC
AGCACAGTACAATGTACACATGGAATTAGGCCAGTAGTATCAACTCAACTGCTGTTAAATGGCAGTCTAGCA
GAAGAAGAGGTAGTAATTAGGTCTGACAATTTCTCGAACAATGCTAAAACCATAATAGTACAGCTGAAAGAA
CCTGTAGAAATTAATTGTACAAGACCCAACAACAATACAAGAAAAAGTATACCTATAGGACCAGGGAGAGCA
TTTTATGCAACAGGAGAAATAATAGGAAATATAAGACAAGCACATTGTAACCTTAGTATAGTAAAATGGAAT
AACGCTTTAAGACAGATAGCTAAAAAATTAAGAGAACAATTGGGG---AATCAA---ACAACAATAGTCTTT
AATCAATCCTCAGGAGGGGACCCAGAAATTGTAATGCACAGTTTTAATTGTGCAGGGGAATTTTTCTACTGT
AATACTACAAAACTGTTTAAT------------------AGTACTTGG------------------------
------------ACTTGGAATGAT---------ACT---GAAAGGTCAAATGACACTGAAGGAGCAGGAAAT
ATCACACTCACACTCCCATGCAGAATAAAACAAATTATAAACATGTGGCAGGAAGTAGGAAAAGCAATGTAT
GCCCCTCCTATCAAAGGACAAATTAGATGTTCATCAAATATTACAGGGCTGTTATTAACAAGAGATGGTGGT
------------AATAACAATAAC---ACGAACGAG---------------------ACCGAGATCTTTAGA
CCTGGAGGAGGAGATATGAGGGACAATTGGAGAAGTGAATTATATAAATATAAAGTAGTAAAAATTGAACCA
TTAGGAGTAGCACCTACCAGGGCAAAGAGAAGAGTGGTGCAGAGAGAAAAAAGAGCAGCGGGA---CTAGGA
GCTATGTTCCTTGGGTTCTTGGGAGCAGCAGGAAGCACTATGGGCGCAGCATCAATAACGCTGACGGTACAG
GCCAGACAATTATTGTCTGGTATAGTGCAACAGCAGAACAATTTGCTGAGGGCTATTGAGGCGCAACAACAT
CTGTTGCAACTCACAGTCTGGGGCATCAAGCAGCTCCAGGCAAGAGTCCTGGCTGTGGAAAGATACCTAAAG
GATCAACAGCTCCTGGGGATTTGGGGTTGCTCTGGAAAACTCATTTGCACCACTGCTGTGCCTTGGAATGCT
AGTTGGAGT---AATAAATCTCTGGATAAGATTTGGGATAACATGACCTGGATGGAGTGGGAAAGAGAAATT
GAAAATTACACAAGCTTAATATACACTTTAATTGAAAAATCACAGAACCAACAAGAAAAGAATGAGCAAGAA
CTATTGGAATTAGATAAATGGGCAAGTTTGTGGAATTGGTTTGACATAACAAACTGGCTGTGGTATATAAGA
ATATTCATAATGATAGTAGGAGGCTTGGTAGGTTTAAGAATAGTTTTTGCTGTACTTTCTATAGTGAATAGA
GTTAGGCAGGGATACTCACCATTATCGTTTCAGACCCACCTCCCAGCCCCGAGGGGACCCGACAGGCCCGAA
GGAATCGAAGAAGAAGGTGGAGAGAGAGACAGAGACAGATCCGGTCCATTAGTGGATGGATTCTTAGCACTT
ATCTGGGTCGACCTGCGGAGCCTGTGCCTCTTCAGCTACCACCGCTTGAGAGACTTACTCTTGATTGTAACG
AGGATTGTGGAACTTCTGGGA---------------------CGCAGGGGGTGGGAAGCCCTCAAATATTGG
TGGAATCTCCTACAGTATTGGAGTCAGGAACTCAAGAATAGTGCTGTTAGCTTGTTTAATGCCATAGCCATA
GCAGTAGCTGAGGGGACAGATAGGGTTCTAGAAGTATTACAAAGAATTTTTAGAGCTATACTCCACATACCT
ACAAGAATAAGACAGGGCTTGGAAAGG
>AF025751
ATGAGAGTGAAGGAGATCAGGAAGAATTATCAGCACTTGTGGAGA------------TGGGGCACCATGCTC
CTTGGGATGTTGATGATCTGTAGTGCTGCAGAAAAATTGTGGGTCACAGTCTATTATGGGGTACCTGTGTGG
AAAGAAGCAACCACCACTCTATTTTGTGCATCAGATGCTAAAGCATATGATACAGAGGTACATAATGTTTGG
GCCACACATGCCTGTGTACCCACAGACCCCAACCCACAAGAAGTAGGATTGGAAAATGTGACAGAAAATTTT
AACATGTGGAAAAATAACATGGTAGAACAGATGCATGAGGATATAATCAGTTTATGGGATCAAAGCCTAAAG
CCATGTGTAAAATTAACCCCACTCTGTGTTACTTTAAATCGCACTGAT---GATTTGAAG------------
------------------AATGCTACTAAT---------------------ACCACTAATAGTAGTGGGGAA
---------------ATGGAAATGAGAGGAGAAATAAAAAACTGCTCTTTCAATATCACCACAAGCATAAGA
GATAAGGTG---AAAGAATATGCACTTTTTTATAAACTTGATGTAGTACCAATA---------AATAAT---
---------------------AATAATAATACCACT------------------ACCAGTTATAGGTTGATA
AATTGTAACACCTCAGTCATTACACAAGCCTGTCCAAAGGTATCCTTTGAGCCCATTCCCATACATTACTGT
ACCCCGGCTGGTTTTGCGATTCTAAAGTGTAAAGATAAGAAGTTTAATGGAACAGGACCATGTACAAGTGTC
AGCACAGTACAATGTACACATGGAATTAGGCCAGTAGTGTCAACTCAACTGCTGTTAAATGGCAGCCTAGCA
GAAGAAGAGGTAGTAATTAGATCTGAGAATTTCACGGACAATGCTAAAATCATAATAGTACAGCTGAATGAA
TCTGTAGAGAGTAATTGTACAAGACCCAACAACAATACAAGGAAAAGTATACCTATAGGACCAGGGAGAGCA
TTCTATACAACAGGAGAAATAATAGGAGAAATAAGACAAGCACATTGTAACCTTAGTAGAACAAAATGGGAT
AACGCTTTACAACAGATAGCCAAAAAATTAGGGAAACAATTTGGG---ACTAAA------ACAATAGTCTTT
AATCAATCCTCAGGAGGGGACCCAGAAATTGTAATGCACACTTTTAATTGTGGAGGGGAGTTTTTCTACTGT
AATTCAACACAACTGTTTAAT------------------AGTACTTGGAATGTT------------------
---------------------------------ACTAGAGAGTCAAATAACAGTACTGAA------GGAAAT
GGGACTATCACACTCCCATGCAGAATAAAACAAATTATAAACATGTGGCAGGGAGTAGGAAAAGCAATGTAC
GCCCCTCCCATCAGAGGACAAATTAGATGTTCATCAAATATTACAGGGCTGCTATTAACAAGGGATGGTGGT
------------------AATAAC---GAGAGCAAT------------------GAGACCGAGACCTTCAGA
CCTGGAGGAGGAGATATGAGGGACAATTGGAGAAGTGAATTATATAAATATAAAGTAGTAAAAATTGAACCA
TTAGGAGTAGCACCCACCAAGGCAAAAAGAAGAGTGGTGCAGAGAGAAAAAAGAGCAGTGGGA---ATAGGA
GCTGTGTTCCTTGGGTTCTTGGGAGCAGCAGGAAGCACTATGGGCGCAGCGTCAATGACGCTGACGGTACAG
GCCAGACTATTATTGTCTGGTATAGTGCAACAGCAGAACAATTTGCTGAGGGCTATTGAGGCGCAACAGCAT
CTGTTGCAACTCACAGTCTGGGGCATCAAGCAGCTCCAGGCAAGAGTCCTGGCTGTGGAAAGATACCTAAAG
GATCAACAGCTCCTAGGGATTTGGGGTTGCTCTGGAAAACTCATTTGCACCACTACTGTGCCTTGGAATGCT
AGTTGGAGT---AATAAATCTCTGGATAAGATTTGGCATAACATGACCTGGATGGAGTGGGAAAGAGAAATT
GACAATTACACAAGCTTAATATACACCCTAATTGAAGAATCGCAGAACCAACAAGAAAAGAATGAACTAGAA
TTATTGGAATTAGATAAGTGGGCAAGTCTGTGGAATTGGTTTGACATAACAAAATGGCTGTGGTATATAAAA
ATATTCATAATGATAGTAGGAGGCTTGGTAGGTTTAAGAATAGTTTTTACTGTACTTTCTATAGTGAATAGA
GTTAGGCAGGGTTACTCACCATTATCGTTTCAGACCCGCCCCCCAGCCCCGAGGGGACCCGACAGGCCCGAA
GGAATCGAAGAAGAAGGTGGAGAGAGAGACAGAGACAGATCCGGACGCTTAGTGGATGGATTCTTAACACTT
ATCTGGGACGATCTGTGGAGCCTGTGCCTCTTCAGCTACCGCCGCTTGAGAGACTTACTCTTGATTGCAGCG
AGGATTGTGGAACTTCTGGGA---------------------CGCAGGGGGTGGGAGGCCCTCAAGTATTGG
TGGAATCTCCTGCAGTATTGGAGCCAGGAACTAAAGAATAGTGCTGTGAGCTTGCTCAATGCCACTGCTATT
GCTATAGCTGAGGGGACAGATAGGGTTATAGAAATAGTACAAAGAGCTTGTAGAGCTATTCGCCACATACCT
GTTAGAATAAGACAGGGCTTGGAAAGG
>AY247222
ATGAGAGCGAAGGTGATCAGGAAGAATTGTCAGCACTTGTGGAGA------------TGGGGCACCATGCTC
CTTGGGATGTTGATGATCTGTAGTGCTGCAGAACAATTGTGGGTCACAGTCTATTATGGGGTACCTGTGTGG
AAAGAAGCAACCACCACTCTATTTTGTGCATCAGATGCTAAAGCATATGATACAGAGGTACATAATGTTTGG
GCCACACATGCCTGTGTACCCACAGACCCCAACCCACAAGAAGTAGTATTGGAAAATGTGACAGAAAATTTT
AACATGTGGAAAAATAACATGGTAGAACAGATGCATGAGGATATAATCAGTTTATGGGATCAAAGCCTAAAG
CCATGTGTAAAACTAACCCCACTCTGTGTTACTTTAAATTGTACTAAT------TTAAGG------------
------------------AATACTACTAAT---------------------ACCACTAGTAGTAGTTGGGGA
---------------ACGATGGAGAGCGGAGAAATAAAAAACTGCTCTTTCAATACCACCACAAGCATAAGA
GATAAGGTGCAGAAAGAATATGCACTTTTTTATAAACTTGATGTAGTACCAATA---------AATGAT---
------------------------GATAATACTACT------------------ACCAGCTATAGGTTGATA
AATTGTAATACCTCAGTCATTACACAGGCCTGTCCAAAGGTAACCTTTGAGCCAATTCCCATACATTATTGT
ACCCCGGCTGGTTTTGCAATTCTAAAGTGTAATGATAAGAAGTTCAATGGAAAAGGACCATGTACAAATGTC
AGCACAGTACAATGTACACATGGAATTAGGCCAGTAGTGTCAACTCAACTGCTGTTAAATGGCAGTCTAGCA
GAAGAAGAGGTAGTAATTAGATCTGACAATTTCACGGACAATGCTAAAACCATAATAGTACAGCTGAATGAA
TCTGTAGAAATTAATTGTACAAGACCCAACAACAATACAAGAAAAAGTATAAATATAGGACCAGGGAGGGCA
TTTTATGCAACAGGAGAAATAATAGGAGATATAAGGCAAGCACATTGTAACCTTAGTAGAGCAAAATGGAAT
GACACTTTAAAACAGATAGTTACAAAATTAAGAGAACAATTTGGGAATAATAAA------ACAATAGTCTTT
AATCAATCCTCAGGAGGGGACCCAGAAATTGTAATGCACAGTTTTAATTGTGGAGGGGAATTTTTCTACTGT
GATTCAACACAACTGTTTAAT------------------AGTACTTGG------------------------
------------GAGAATGATAAT---------AATATTAGAGGGTCAAATAGCACACAA------GAA---
---AATATCACACTCCCATGCAGAATAAAACAAATTATAAACATGTGGCAGGGAGTAGGAAAAGCAATGTAT
GCCCCTCCTATCAGAGGACAAATTAGATGTTCATCAAATATTACAGGGCTGCTATTAACAAGAGATGGTGGG
------------------AAGGAC---GAGAACGGG------------------ACCACCGAGATCTTCAGA
CCTGGAGGAGGAGATATGAGGGACAATTGGAGAAGTGAATTATATAAATATAAAGTAGTAAAAATTGAACCA
TTAGGAGTAGCACCCACCAAGGCAAAGAGAAGAGTGGTGCAAAGAGAAAAAAGAGCAGTGGGAACGATAGGA
GCTATGTTCCTTGGGTTCTTGGGAGCAGCAGGAAGCACTATGGGCGCAGCGTCAATGGCGCTGACGGTACAG
GCCAGACAATTATTGTCTGGTATAGTGCAGCAGCAGAACAATCTGCTGAGGGCTATTGAGGCGCAACAGCAT
CTGTTGCAACTCACAGTCTGGGGCATCAAGCAGCTCCAGGCAAGAGTCCTGGCTGTGGAAAGATACCTAAAG
GATCAACAGCTCCTAGGGATTTGGGGTTGCTCTGGAAAACTCATTTGCACCACTACTGTGCCTTGGAATGTT
AGTTGGAGT---AATAAATCTCTGGATAAGATTTGGAATAACATGACCTGGATGGAGTGGGAAAGAGAAATT
GACAATTACACAAACTTAATATACACCTTAATTGAAGAATCGCAGAACCAACAAGAAAAGAATGAACAAGAA
TTATTGGAATTAGATAAGTGGGCAAGTTTGTGGAATTGGTTTAGCATAACAAACTGGCTGTGGTATATAAAA
ATATTCATAATGATAGTAGGAGGCTTGGTAGGTTTAAGAATAGTTTTTGCTGTACTTTCTATAGTGAATAGA
GTTAGGCAGGGATACTCACCATTATCATTTCAGACCCGCTTCCCAGCCCCGAGGGGACCCGACAGGCCCGAA
GGAACCGAAGAAGAAGGTGGAGAGAGAGACAGAGACAGATCCAGTCGATTAGTGCATGGATTATTAGCACTC
ATCTGGGACGATCTACGGAGCCTGTGCCTCTTCAGCTACCACCGCTTGAGAGACTTACTCTTGATTGTAGCG
AGGATTGTAGAACTTCTGGGA---------------------CGCAGGGGGTGGGGAATCCTCAAATATTGG
TGGAATCTCCTGCAGTATTGGAGTCAGGAACTAAAGAATAGTGCTGTTAGCTTGCTCAACGCCACAGCTATA
GCAGTAGCTGAGGGGACAGATAGGGTTATAGAAATAGTGCAAAGAATTTATAGAGCTTTTCTCCACATACCT
GTAAGAATAAGACAGGGCTTAGAAAGG
>AY247223
ATGAAAGTGAAGGAGATCAGGAAGAATTATCAGCATTTGTGGAGA------------TGGGGCACCATGCTC
CTTGGGATGTTGATGATCTGTAGTGCTGCAGAACAATTGTGGGTCACAGTCTATTATGGGGTACCTGTGTGG
AAAGAAGCAACCACCACTCTATTTTGTGCATCAGATGCTAAAGCATATGATACAGAGGTACATAATGTTTGG
GCCACACATGCCTGTGTACCCACAGACCCCAACCCACAAGAAGTATTATTGAAAAATGTGACAGAAAGTTTT
AACATGTGGAAAAATAACATGGTAGAACAGATGCATGAGGATATAATCAGTTTATGGGATCAAAGCCTAAAG
CCATGTGTAAAATTAACCCCACTCTGTGTCACTTTAAATTGCACTGAT---GATTTGGGGAATACTACTACT
ACCACTAGTAGTAGTGGGAATACTACTAAT---------------------ACCACTAGTAGTAGTGGGGGA
---------------ACGATGGATAGAGGAGAAATAAAAAACTGCTCTTTCAATATCACCACAAGCATAAGC
AATAAGATGCAGAAAGAATATGCACTTTTTTATAAACTTGATGTAGTACCAATA---------GATAAT---
------------------------GATAAT------------------------ACTAGCTATAGGTTGATA
AGTTGTAACACCTCAGTCATTACACAGGCCTGTCCAAAGGTATCCTTTGAGCCAATTCCCATACATTATTGT
ACCCCGGCTGGTTTTGCGATTCTAAAGTGTAAAGATAAAAAGTTCAATGGAAAAGGACCATGTACAAACGTC
AGCACAGTACAATGTACACATGGAATTAGGCCAGTAGTGTCAACTCAACTGCTGTTAAATGGCAGTCTAGCA
GAAGAAGAGGTAGTAATTAGATCTGACAATTTCACGGACAATGCTAAAACCATAATAGTACAGCTGAAGGAA
GCTGTAGAAATTAATTGTACAAGACCCAACAACAATACAAGAAAAAGTATACATATAGGACCAGGGAGAGCA
TGGTATGCAACAGGAGAAATAATAGGAGATATAAGACAAGCACATTGTAACCTTAGTAGAGCAAAATGGGAT
GACACTTTAAGACAGATAGTTGAAAAATTAAGAGAACAATTTAAG---AACAAA------ACAATAGTCTTT
AATCAATCCTCAGGAGGGGACCCAGAAATTGTAACGCACAGTTTTAATTGTGGAGGGGAATTTTTCTACTGT
AATTCAACAAAACTGTTTAAT------------------AGCACTTGG------------------------
---------------------------------ACT---AGAGGGTCAAATAACACAAATAGCACTGAAGAA
---ACTATCACACTCCCATGCAGAATAAAACAAATTGTAAACATGTGGCAGGGAGTAGGAAAAGCAATGTAT
GCCCCTCCCATCAGAGGACAAATTAGATGTTTATCAAATATTACAGGGCTGCTATTAACAAGAGATGGTAGT
------------------AATAAC---GAGAACGGG---------------------ACCGAGATCTTCAGA
CCTGGAGGAGGAGATATGAGGGACAATTGGAGAAGTGAATTATATAAATATAAAGTAGTAAAAATTGAACCA
TTAGGAGTAGCACCCACCAAGGCAAAGAGAAGAGTGGTGCAGAGAGAAAAAAGAGCAGTAGGAACGCTGGGA
GCTATGTTCCTTGGGTTCTTGGGAGCAGCAGGAAGCACTATGGGCGCAGCGTCAATGACGCTGACGGTACAG
GCCAGACTATTATTGTCTGGTATAGTGCAACAGCAGAACAATTTGCTGAGGGCTATTGAGGCGCAACAGCAT
CTGTTGCAACTCACAGTCTGGGGCATCAAGCAGCTCCAGGCAAGAGTCCTGGCTGTGGAAAGATACCTAAGG
GATCAACAGCTCCTAGGGATTTGGGGTTGCTCTGGAAAACTCATTTGCACCACTACTGTGCCTTGGAATGCT
AGTTGGAGT---AATAAATCTCTGGATAAGATTTGGGATAACATGACCTGGATGGAGTGGGAAAGAGAAATT
GACAATTACACAAGCTTAATATACACCTTAATTGAAGAATCGCAGAACCAACAAGAAAAGAATGAACAAGAA
TTATTGGAATTAGATGAGTGGGCAAGTTTGTGGAATTGGTTTTCTATATCAAAATGGCTGTGGTATATAAAA
ATATTCATAATGATAGTAGGAGGCTTGGTAGGTTTAAGAATAGTTTTTGCTGTACTTTCTATAGTGAATAGA
GTTAGGCAGGGATACTCACCATTATCATTTCAGACCCGCCTCCCAACCCCGAGGGGACCCGACAGGCCCGAA
GGAATCGAAGAAGAAGGTGGAGAGAGAGACAGAGACAGATCCAGTCGCTTAGTGGATGGATTCTTAGCACTC
ATCTGGGACGATCTGCGAAGCCTGTGCCTCTTCAGCTACCACCGCTTGAGAGACTTACTCTTGATTGCAGCG
AGGATTGTGGAACTTCTGGGA---------------------CGCAGGGGGTGGGAAGTCCTCAAATATTGG
TGGAATCTCCTGCAGTATTGGAGTCAGGAACTAAAGAATAGTGCTGTTAGCTTGCTCAATGCCACAGCTATA
GCAGTAGCTGAGGGGACAGATAGGGTTATAGAAATAGTACAAAGAGCTTGTAGAGCTATTCTCCACATACCT
ACAAGAATAAGACAAGGCTTGGAAAGG
>AY247225
ATGAGAGTGAAGGAGATCAGGAGGAATTATCAGCACTTGTGGAGA------------TGGGGCACGATGCTC
CTTGGGATGTTAATGATCTGTAGTGCTGCAGAACAATTGTGGGTCACAGTCTATTATGGGGTACCTGTGTGG
AAAGAAGCAACCACCACTCTATTTTGTGCATCAGATGCTAAAGCATATGATACAGAGGTACATAATGTTTGG
GCCACACATGCCTGTGTACCCACAGACCCCAACCCACAAGAAGTAGGATTGGAAAATGTGACAGAAAATTTT
AACATGTGGAAAAATAATATGGTAGAACAGATGCATGAGGATATAATCAGTTTATGGGATCAAAGCCTAAAG
CCATGTGTAAAATTAACCCCACTCTGTGTTACTTTAAATTGCACTGAT---TATTTGGGG------------
------------------AATGTTACTAAT---------------ACTAATACCACTAGTAGTAGCGGGGGA
---------------ACGATGGAGAAAGGAGAAATAAAAGAATGCTCTTTCAATATCACCACAAGCATAAGA
GATAAGGTGCAGAAAGAATATGCACTTTTTTATAAACTTGATGTAGTACCAATA---------GATGAT---
------------------------GATAAT------------------------ACTAGCTATAGGTTGATA
AGTTGTAACACCTCAGTCATTACACAGGCCTGTCCAAAGATATCCTTTGAGCCAATTCCCATACATTATTGT
GCCCCGGCTGGTTTTGCGATTCTAAAGTGTAAAGATAAGAAGTTCAATGGAAAAGGATCATGTACAAATGTC
AGCACAGTACAATGTACACATGGAATTAGGCCAGTAGTATCAACTCAACTGCTGTTAAATGGCAGTCTAGCA
GAAGAAGAGGTAGTAATTAGATCTGAAAATTTCACAAACAATGCTAAAACCATAATAGTACAGCTGAACGAA
TCTGTAGTAATTAATTGTACAAGACCCAACAACAATACAAGAAAAAGTATACATATAGGACCAGGGAGAGCA
TTTTATACAACAGGAGAAATAATAGGAAATATAAGACAAGCACATTGTAACCTTAGTAGAGCAGAATGGAAT
AAAACTTTAGAACAGATAGTTGGAAAATTAAGAGAACAATTTGGG---AATAAA------ACAATAGTCTTT
AATCAATCCTCAGGAGGGGACCCAGAAATTGTAACGCACAGTTTTAATTGTGGAGGGGAATTTTTCTACTGT
AATACAACACAACTGTTTAAT------------------AGTACTTGG------------------------
------------ACTTGGAATGGT---------ACT---GAAGGGTTAAATAACACTGAA------GGA---
---AATATCACACTCCCATGCAGAATAAAACAAATTGTAAACATGTGGCAGGAAGTAGGGAAAGCAATGTAT
GCCCCTCCCATCAGAGGACAAATTAGATGTTCATCAAATATTACAGGGCTGCTATTAACAAGAGATGGAGGT
------------------AATAAC---GAGAACGGG---------ACCGAGAACGGGACCGAGATCTTCAGA
CCTGGAGGAGGAGATATGAGGGACAATTGGAGAAGTGAATTATATAAATATAAAGTAGTAAAAATTGAACCA
TTAGGAGTAGCACCCACCAGGGCAAAGAGAAGAGTGGTGCAGAGAGAAAAAAGAGCAGTGGGA---ATAGGA
[truncated: 35,669 more chars]
