# Supplementary material for: Superinfection with drug-resistant HIV is rare and does not contribute substantially to therapy failure in a large European cohort
Source: BMC Infect Dis. 2013 Nov 12;13:537. doi: 10.1186/1471-2334-13-537 (PMC3879221; doi:10.1186/1471-2334-13-537)
Supplement: Additional file 8 — Sequence sets - Sets of case and control sequences for the samples of the 18 validated patients. Fasta files contain the alignments used to infer superinfection in each validated patient. The sequences from the patient under investigation are indicated in the fasta header lines. [file 1471-2334-13-537-S8.zip › additionalfile8source/env/Case8/d.fasta]

>FJ388912 
ATGAGAGTGAAGGGGATCAGGAAGAATTATCAGCACTTG---TGGAGA---------------TGGGGCA
TG---------------------ATGCTC---------CTTGGGATATTGATGATCTGTAGTGCT---GA
A------GAAAACTTGTGGGTCACAGTCTATTATGGGGTACCTGTCTGGAAAGAAGCAACCACCCCTCTG
TTTTGTGCATCAGATGCTAAAGCATATGATACAGAGGCACATAATGTTTGGGCCACACATGCCTGTGTAC
CCACAGATCCTAACCCACAAGAAATATACTTGGAAAATGTGACAGAAAATTTTAACATGTGGAAAAATGA
CATGGTAGAACAAATGCATGAGGATATAATCAGTTTATGGGATCAAAGCCTAAAGCCATGTGTAAAATTA
ACCCCACTCTGTATTACTTTAAATTGCATTGAT---------------------------------GTT-
--------------------------AAC---------------------ACCACTAGTACTAACACCAC
TAGTACTAACACCACTAGCAGTGGC------GAGATGGCAGGAGAAATAAAAAACTGCTCTTTCAGTATC
ACCTCAAGCATAAAAGATAAGGTGCAAAAAGAATATGCAAATTTTTATAAACTTGATTTAGTACAAATAG
ATAAT------------------------GAT------------AATACTAATGATACCAGATATAGGTT
GATAAGTTGTAACACCTCAGTCATTACACAGGCCTGTCCAAAAGTATCCTTTGAGCCAATTCCCATACAT
TATTGTGCCCCGGCTGGTTTTGCGATTCTAAAGTGTAATGATAAGAAGTTCAATGGAACAGGACCATGTA
AAAATGTCAGCACAGTACAATGTACACATGGAATTAGGCCAGTAGTATCAACTCAACTGCTGTTAAATGG
CAGTCTGGCAGAAAAAGAGATAGTAATTAGATCTGCCAATTTCACGGACAATACTAAAACCATACTAGTA
CAGCTGAATAAATCTGTAGAAATTAATTGTACAAGACCCAACAACAATACAAGAAAAAGTATACATATAG
GACCAGGGAGAGCATTTTATGCAACAGGAGATATAATAGGAGATATAAGACAAGCACATTGTAACCTTAG
TAGAGCAGATTGGAATGAAACTTTAAGACAGATAGTTGAAAAATTGAGAGAACAATTTGGG---AATAAA
ACAATAGTCTTTAATCAATCCTCAGGAGGGGACCCAGAAATTGTAATGCACAGTTTTAATTGTGGAGGGG
AATTTTTCTACTGTAATTCAACACAACTGTTTAATAGTACTTGGAATGTTAATAGTACTTGG--------
----------AATGATACCGAAAGGTCA------------------AATATCACAGAAGAA------AAT
TTCAAT------ATCACATTCCCATTCAGAATAATTCTAATTATAAGCAGGGGACTGGAAATAGCAAAAT
CA------GCCCCTCCCCCCACCGGCATAAGTAAAATTTCATGTTCTTCAACGAGTACGGGGTTGACAAG
AGCAAGAGGT---GAAGGTAAT---------GAT------------AACAACGGG---ACCGAGACCTTC
AGACCTGGAGGAGGAGACATGAGGGACAATTGGAGAAGTGAATTATATAAATATAAAGTAGTAAAAATTG
AACCATTAGGAGTAGCACCCACCAGGGCAAAAAGAAGAGTGGTGCAAAGAGAAAAAAGA---GGAGTGGG
A---CTAGGAGCTTTGTTCCTTGGGTTCTTGGGAGCAGCAGGAAGCACTATGGGCGCAGCGTCGATAACG
CTGACGGTACAGGCCAGGCAATTATTGTCTGGTATAGTGCAACAACAAAACAATTTGTTGAGAGCTATTG
AGGCGCAACAGCATCTGTTGCAGCTCACAGTCTGGGGCATCAAGCAGCTCCAGGCAAGAGTCCTGGCTGT
GGAAAGATACCTAAGGGATCAACAGCTCCTAGGGATTTGGGGTTGCTCTGGAAAACTCATTTGCACCACT
ACTGTGCCTTGGAATGCTAGTTGGAGT---AATAAATCTCTGGATGAGATTTGGGAAAACATGACCTGGA
TGGAGTGGGAAAGAGAAATTGACAAGTACACAAATGAAATATACACCTTAATTGAAAATTCGCAAAACCA
ACAAGAAAAGAATGAACAAGAATTATTGGAATTAGATAAATGGGCAAGTTTGTGGAGTTGGTTTAGCCTA
ACAAATTGGCTGTGGTATATAAAATTATTCATAATGATAGTAGGAGGCTTGGTAGGTTTAAGAATAGTTT
TTTCTGTACTTTCTATAGTGAATAGAGTTAGGCAGGGATACTCACCCTTATCGTTCCAGACCCGCCTCCC
AGCTCAGAGGGGACCCGACAGGCCCGGAGGAATCGAAGAAGGAGGTGGAGAGAACGACAGAGACAGATCC
GGGCCGTTAGTGGATGGATTCTTAGCACTCATCTGGGTCGACCTACGGAGCCTGTGCCTCTTTCTCTACC
ACCGCTTGAGAGACTTACTCTTGATTGCAGCGAGGATTGTGGAACTTCTGGGACGCAGGGGG---TGGGA
AATCCTCAAATACTGGTGGAATCTCCTGCAGTATTGGAGTCAGGAACTAAAGAATAGTGCTATTAGCTTG
CTCAACGCCACAGCCATAGCAGTAGCTGAAGGGACAGATAGGATTATAGAAGTAGTACTAAGAGTTTATA
GAGCTATTATCCACATACCTACAAGAATAAGACAGGGCTTGGAAAGGGCTTTGCTA
>QUERY_1999 12 15_ENV 
----------------------------------------------------------------------
----------------------------------------------------------------------
----------------------------------------------------------------------
----------------------------------------------------------------------
----------------------------------------------------------------------
----------------------------------------------------------------------
----------------------------------------------------------------------
----------------------------------------------------------------------
----------------------------------------------------------------------
----------------------------------------------------------------------
-----------------------------------------------------------NNCTATAGGTT
GATAAGTTGTAACACCTCAGTCATTACACAGGCCTGTCCAAAGGTATCTTTTGAGCCAATTCCCATACAT
TATTGTGCCCCGGCTGGTTTTGCGATTCTAAAGTGTAAAGATAAGAATTTCAATGGAACAGGACCATGTA
AAAATGTYAGCACAGTACAATGTACACATGGAATTAAGCCAGTAGTATCAACTCAAMTGCTGTTAAATGG
TAGTCTAGCAGAAGAAGAGGTAGTAATTAGATCTGAAAATTTCACAGACAATACTAAAAACATAATAGTA
CAGCTGAATCAATCTGTAGTAATTAATTGTACAAGACCCAATAACAATACAAGAAAAAGTATACCTATAG
GACCAGGCAGAGCATTTTATGCAACAGGAGACATAATAGGAGATATAAGACAAGCACATTGTAACATTAG
TAGGAAAAACTGGACTGACACTTTAGAAAAGATAGTTGAAAAATTAAGAGAACAATTTGGG---AAT
AAAACAATAGCCTTTAAGCGATCCTCAGGAGGGGACCCAGAAATTGTAATGCACAGTTTTAATTGTGGAG
GGGAATTTTTCTACTGTAATACAACATCGCTGTTTAAT------------------AGTACT--------
----------TGGAATATCAATAGCACT------------------AGGAATAATACTGAA---GGA---
------------AATATCACACACCMATGCAGAATAAAA----------------------
----------------------------------------------------------------------
----------------------------------------------------------------------
----------------------------------------------------------------------
----------------------------------------------------------------------
----------------------------------------------------------------------
----------------------------------------------------------------------
----------------------------------------------------------------------
----------------------------------------------------------------------
----------------------------------------------------------------------
----------------------------------------------------------------------
----------------------------------------------------------------------
----------------------------------------------------------------------
----------------------------------------------------------------------
----------------------------------------------------------------------
----------------------------------------------------------------------
----------------------------------------------------------------------
----------------------------------------------------------------------
----------------------------------------------------------------------
--------------------------------------------------------------------
>QUERY_2000 09 15_ENV 
------------------------------------------NNTAGC----------------------
----------------------------------------------------------------------
----------------------------------------------------------------------
----------------------------------------------------------------------
----------------------------------------------------------------------
----------------------------------------------------------------------
------------------------------------------------------------------TAT-
----------------------------------------------------------------------
----------------------------------------------------------------------
----------------------------------------------------------------------
--------------------------------------------------------AATAACTATAGGTT
GATAAGTTGTAACACCTCAGTCATTACACAGGCCTGTCCAAAGGTATCTTTTGAGCCAATTCCCATACAT
TATTGTGCCCCGGCTGGTTTTGCGATTCTAAAGTGTAAAGATAAGAATTTCAATGGAACAGGACCATGTA
AAAATGTTAGCACAGTACAATGTACACATGGAATTAAGCCAGTAGTATCAACTCAACTGCTGTTAAATGG
TAGTCTAGCAGAAGAAGAGGTAGTAATTAGATCTGAAAATTTYACAGACAATACTAAAAACATAATAGTA
CAGCTGAATCAATCTGTAGTAATTAATTGTACAAGACCCAATAACAATACAAGAAAAAGTATACCTATAG
GACCAGGCAGAGCATTTTATGCAACAGGAGACATAATAGGAGATATAAGACAAGCACATTGTAACATTAG
TAGRMAAAACTGGACTRACACTTTAGAAAAGATAGTTGAAAAATTAAGAGAACAATTTGG---GAAT
AAAACAATAGTCTTTAATCAATCCTCAGGAGGGGACCCAGAAATTGTAATGCACAGTTTTAATTGTGGAG
GGGAATTTTTCTACTGTRATACAACGCCACTGTTTAAT------------------AGTACT--------
----------TGGAATGTTACTGGTACT------------------AGGAATAATACTGAA---GGAAAT
AAAACA------GTAATCACACACCMATGCAGAATAAAA-------------------------------
----------------------------------------------------------------------
----------------------------------------------------------------------
----------------------------------------------------------------------
----------------------------------------------------------------------
----------------------------------------------------------------------
----------------------------------------------------------------------
----------------------------------------------------------------------
----------------------------------------------------------------------
----------------------------------------------------------------------
----------------------------------------------------------------------
----------------------------------------------------------------------
----------------------------------------------------------------------
----------------------------------------------------------------------
----------------------------------------------------------------------
----------------------------------------------------------------------
----------------------------------------------------------------------
----------------------------------------------------------------------
----------------------------------------------------------------------
-----------------------------------------------------------
>EU575682 
ATGAGAGTGAAGGGGACCAGGAAGAATTGTCAGAACTTG---TGGAAAGGGGGCATCTGGAGATGGGGCA
TC---------------------ATGCTC---------CTTGGAATGTTAATGATCTGTAGTGCT---AC
A------GAAAATTTGTGGGTCACAGTCTATTATGGGGTACCTGTGTGGAAAGAAGCAAACACCACTCTG
TTTTGTGCATCAGACGCTAAAGCATATGACACAGAGGTACATAATGTTTGGGCCACACATGCCTGTGTAC
CCACAGACCCCAACCCACAAGAAGTAGAATTAAAAAATGTGACAGAAAATTTTAACATGTGGAAAAATCA
CATGGTAGAACAGATGCATGAGGATATAATCAGTTTATGGGATCAAAGCCTAAAGCCATGTGTAAAATTA
ACCCCACTCTGTGTCACTTTAAATTGCACTGAT---------------------------------TTG-
-----------AAG------------AAT---------------------------------AATACTCT
TAATGTCAATAGTAGTACCAAGGGA---------ATAGGGGGAGAAATGACAAACTGCTCTTTCAACATC
ACCACAAGCATAAGAGATAAGGTGACAAGAGAATATGCACTTTTTTATAGAGTTGATGTAGTACCAATAG
AAAAT------------------------GAA------------GAT---------AATAGCTATAGGTT
GATAAATTGTAACACCTCAGTCATTACACAAGCCTGTCCAAAGACATCCTTTGAGCCAATTCCCATACAT
TATTGTGCCCCAGCTGGTTTTGCGATTCTAAAGTGTAGAGATAATAAGTTCAATGGAACAGGACCATGTA
CAAATGTTAGCACAGTACAATGTACACATGGAATTAAGCCAGTAGTATCAACTCAACTGCTGTTAAATGG
CAGTCTAGCAGAAGGAGAGGTAATGATAAGATCTGAAAATCTCACGAACAATGCTAAAACCATAATAGTA
CAGCTAAAAGAATCTGTAGAAATTAATTGTACAAGACCCAACAACAATACAAGAAAAAGTATACATATAG
GACCAGGGAGAGCATTTTATGCAACAGGAGAAATAATAGGAGATATAAGACAAGCACATTGTAACATTAG
TAGAAAAAAGTGGAATGACACTTTAGCACAGATAGCTATAAAATTAGGAGAACAATTTAAA---AATAAA
ACAATAGTATTTAATCAATCCTCAGGAGGGGACCCAGAAATTGTACTGCATAGTTTTAATTGTGGAGGGG
AATTTTTCTACTGTAATACAACAAAACTGTTTAATAGT------------------ACTTGG--------
-------GTTAATGGTACTAGG------------------------AATGATACTGAAGAGTCAAATAGC
ACTGAA------ATCACACTCCCATGCAGAATAAAACAAATCATAAACATGTGGCAGGAAGTAGGAAAAG
CAATGTATGCCCCTCCTATCAGAGGA------CAAATTAGATGTTCATCAAATATCACAGGGCTGCTATT
AACAAGAGAT---GGGGGTGAG---GGAGTTGAG------------AAAAACGAT---ACCGAGATCTTT
AGACCTGAAGGAGGAGATATGAAGAACAATTGGAGAAGTGAATTATATAAATATAAAGTAGTACAAATTG
AACCATTAGGAGTAGCACCCACCAGGGCAAAGAGAAGAGTGGTGCAGAGAGAAAAAAGA---GCAGTGGG
A---ATAGGAGCTATGTTCCTTGGGTTCTTGGGAGCAGCAGGAAGCACTATGGGCGCAGCGTCAATGGCG
CTGACGGTACAATCCAGACAATTATTGTCTGGTATAGTGCAACAGCAAAACAACTTGCTGAGAGCTATTG
AGGCGCAACATCATCTGTTGCAACTCACAGTCTGGGGCATTAAGCAGCTCCAGGCAAGAGTCCTGGCTGT
GGAAAGATACCTAAAGGATCAACAGCTACTAGGGATTTGGGGCTGCTCTGGAAAACTCATTTGCACCACT
ACTGTACCTTGGAATACTAGTTGGAGT---AATAAAAATCTGAGCACGATTTGGGAAAGCATGACCTGGA
TGGATTGGGAAAGAGAAATTGACAATTACACAGGCTTAATATATTCCTTAATTGAAGAATCGCAAAACCA
ACAAGAAAAGAATGAACAAGAATTATTGGCATTAGATAAATGGGCAAGTTTGTGGAATTGGTTTGACATA
ACAAATTGGCTGTGGTATATAAGAATATTCATAATGATAGTAGGAGGCTTGGTAGGTTTAAGAATAGTTC
TTTCTGTAATTGCTATAGTGAATAGAGTTAGGAAGGGATACTCACCATTATCGTTCCAGACCCGCCTCCC
AGCCAGGAGGGGACCCGACAGGCCCGAAGGAATCGAAGAAGAAGGTGGAGAGCAAGACAGAGACAGATCC
ACTCCATTAGTGGATGGATTCTTGACGCTTATCTGGGTCGATCTACGAAGCCTGTGCCTCTTCAGCTACC
ACCGCTTGAGAGACTTACTCTTGATTACAGCGAGGATTGTGGAACTTCTGGGACGCAGGGGG---TGGGA
AGCTCTCAAATATTGGTGGAATCTCCTACAATATTGGAGTCAGGAACTGAAGAATAGTGCTGTTAGCTTG
TTCAATGCCATAGCAGTAGCAGTAGCTGAGGGAACAGATAGGGTTATAGGAGTAGTACAAAGAATTATTA
GAGGTATTATCCACATACCTAGAAGGATAAGACAGGGCTTTGAAGGGCTTTGC---
>EU575670 
ATGAGAGTGAAGGGGACCAGGAAGAATTGTCAGAACTTG---TGGAAAGGGGGCATCTGGAGATGGGGCA
TC---------------------ATGCTC---------CTTGGAATGTTAATGATCTGTAGTGCT---AC
A------GAAAATTTGTGGGTCACAGTCTATTATGGGGTACCTGTGTGGAAAGAAGCAAACACCACTCTG
TTTTGTGCATCAGACGCTAAAGCATATGACACAGAGGTACATAATGTTTGGGCCACACATGCCTGTGTAC
CCACAGACCCCAACCCACAAGAAGTAGAATTAAAAAATGTGACAGAAAATTTTAACATGTGGAAAAATCA
CATGGTAGAACAGATGCATGAGGATATAATCAGTTTATGGGATCAAAGCCTAAAGCCATGTGTAAAATTA
ACCCCACTCTGTGTCACTTTAAATTGCACTGAT---------------------------------TTG-
-----------AAG------------AAT---------------------------------AATACTCT
TAATGTCAATAGTAGTACCAAGGGA---------ATAGGGGGAGAAATGACAAACTGCTCTTTCAACATC
ACCACAAGCATAAGAGATAAGGTGACAAGAGAATATGCACTTTTTTATAGAGTTGATGTAGTACCAATAG
AAAAT------------------------GAA------------GAT---------AATAGCTATAGGTT
GATAAATTGTAACACCTCAGTCATTACACAAGCCTGTCCAAAGACATCCTTTGAGCCAATTCCCATACAT
TATTGTGCCCCAGCTGGTTTTGCGATTCTAAAGTGTAGAGATAATAAGTTCAATGGAACAGGACCATGTA
CAAATGTTAGCACAGTACAATGTACACATGGAATTAAGCCAGTAGTATCAACTCAACTGCTGTTAAATGG
CAGTCTAGCAGAAGGAGAGGTAATGATAAGATCTGAAAATCTCACGAACAATGCTAAAACCATAATAATA
CAGCTAAAAGAATCTGTAGAAATTAATTGTACAAGACCCAACAACAATACAAGAAAAAGTATACATATAG
GACCAGGGAGAGCATTTTATGCAACAGGAGAAATAATAGGAGATATAAGACAAGCACATTGTAACATTAG
TAGAAAAAAGTGGAATGACACTTTAGCACAGATAGCTATAAAATTAGGAGAACAATTTAAA---AATAAA
ACAATAGTATTTAATCAATCCTCAGGAGGGGACCCAGAAATTGTACTGCATAGTTTTAATTGTGGAGGGG
AATTTTTCTACTGTAATACAACAAAACTGTTTAATAGT------------------ACTTGG--------
-------GTTAATGGTACTAGG------------------------AATGATACTGAAGAGTCAAATAGC
ACTGAA------ATCACACTCCCATGCAGAATAAAACAAATCATAAACATGTGGCAGGAAGTAGGAAAAG
CAATGTATGCCCCTCCTATCAGAGGA------CAAATTAGATGTTCATCAAATATCACAGGGCTGCTATT
AACAAGAGAT---GGGGGTGAG---GGAGTTGAG------------AAAAACGAT---ACCGAGATCTTT
AGACCTGAAGGAGGAGATATGAAGAACAATTGGAGAAGTGAATTATATAAATATAAAGTAGTACAAATTG
AACCATTAGGAGTAGCACCCACCAGGGCAAAGAGAAGAGTGGTGCAGAGAGAAAAAAGA---GCAGTGGG
A---ATAGGAGCTATGTTCCTTGGGTTCTTGGGAGCAGCAGGAAGCACTATGGGCGCAGCGTCAATGGCG
CTGACGGTACAATCCAGACAATTATTGTCTGGTATAGTGCAACAGCAAAACAACTTGCTGAGAGCTATTG
AGGCGCAACATCATCTGTTGCAACTCACAGTCTGGGGCATTAAGCAGCTCCAGGCAAGAGTCCTGGCTGT
GGAAAGATACCTAAAGGATCAACAGCTACTAGGGATTTGGGGCTGCTCTGGAAAACTCATTTGCACCACT
ACTGTACCTTGGAATACTAGTTGGAGT---AATAAAAATCTGAGCACGATTTGGGAAAGCATGACCTGGA
TGGATTGGGAAAGAGAAATTGACAATTACACAGGCTTAATATATTCCTTAATTGAAGAATCGCAAAACCA
ACAAGAAAAGAATGAACAAGAATTATTGGCATTAGATAAATGGGCAAGTTTGTGGAATTGGTTTGACATA
ACAAATTGGCTGTGGTATATAAGAATATTCATAATGATAGTAGGAGGCTTGGTAGGTTTAAGAATAGTTC
TTTCTGTAATTGCTATAGTGAATAGAGTTAGGAAGGGATACTCACCATTATCGTTCCAGACCCGCCTCCC
AGCCAGGAGGGGACCCGACAGGCCCGAAGGAATCGAAGAAGAAGGTGGAGAGCAAGACAGAGACAGATCC
ACTCCATTAGTGGATGGATTCTTGACGCTTATCTGGGTCGATCTACGAAGCCTGTGCCTCTTCAGCTACC
ACCGCTTGAGAGACTTACTCTTGATTACAGCGAGGATTGTGGAACTTCTGGGACGCAGGGGG---TGGGA
AGCTCTCAAATATTGGTGGAATCTCCTACAATATTGGAGTCAGGAACTGAAGAATAGTGCTGTTAGCTTG
TTCAATGCCATAGCAGTAGCAGTAGCTGAGGGAACAGATAGGGTTATAGGAGTAGTACAAAGAATTATTA
GAGGTATTATCCACATACCTAGAAGGATAAGACAGGGCTTTGAAAGAGCTTTG---
>EU575679 
ATGAGAGTGAAGGGGACCAGGAAGAATTGTCAGAACTTG---TGGAAAGGGGGCATCTGGAGATGGGGCA
TC---------------------ATGCTC---------CTTGGAATGTTAATGATCTGTAGTGCT---AC
A------GAAAATTTGTGGGTCACAGTCTATTATGGGGTACCTGTGTGGAAAGAAGCAAACACCACTCTG
TTTTGTGCATCAGACGCTAAAGCATATGACACAGAGGTACATAATGTTTGGGCCACACATGCCTGTGTAC
CCACAGACCCCAACCCACAAGAAGTAGAATTAAAAAATGTGACAGAAAATTTTAACATGTGGAAAAATCA
CATGGTAGAACAGATGCATGAGGATATAATCAGTTTATGGGATCAAAGCCTAAAGCCATGTGTAAAATTA
ACCCCACTCTGTGTCACTTTAAATTGCACTGAT---------------------------------TTG-
-----------AAG------------AAT---------------------------------AATACTCT
TAATGTCAATAGTAGTACCAAGGGA---------ATAGGGGGAGAAATGACAAACTGCTCTTTCAACATC
ACCACAAGCATAAGAGATAAGGTGACAAGAGAATATGCACTTTTTTATAGAGTTGATGTAGTACCAATAG
AAAAT------------------------GAA------------GAT---------AATAGCTATAGGTT
GATAAATTGTAACACCTCAGTCATTACACAAGCCTGTCCAAAGACATCCTTTGAGCCAATTCCCATACAT
TATTGTGCCCCAGCTGGTTTTGCGATTCTAAAGTGTAGAGATAATAAGTTCAATGGAACAGGACCATGTA
CAAATGTTAGCACAGTACAATGTACACATGGAATTAAGCCAGTAGTATCAACTCAACTGCTGTTAAATGG
CAGTCTAGCAGAAGGAGAGGTAATGATAAGATCTGAAAATCTCACGAACAATGCTAAAACCATAATAGTA
CAGCTAAAAGAATCTGTAGAAATTAATTGTACAAGACCCAACAACAATACAAGAAAAAGTATACATATAG
GACCAGGGAGAGCATTTTATGCAACAGGAGAAATAATAGGAGATATAAGACAAGCACATTGTAACATTAG
TAGAAAAAAGTGGAATGACACTTTAGCACAGATAGCTATAAAATTAGGAGAACAATTTAAA---AATAAA
ACAATAGTATTTAATCAATCCTCAGGAGGGGACCCAGAAATTGTACTGCATAGTTTTAATTGTGGAGGGG
AATTTTTCTACTGTAATACAACAAAACTGTTTAATAGT------------------ACTTGG--------
-------GTTAATGGTACTAGG------------------------AATGATACTGAAGAGTCAAATAGC
ACTGAA------ATCACACTCCCATGCAGAATAAAACAAATCATAAACATGTGGCAGGAAGTAGGAAAAG
CAATGTATGCCCCTCCTATCAGAGGA------CAAATTAGATGTTCATCAAATATCACAGGGCTGCTATT
AACAAGAGAT---GGGGGTGAG---GGAGTTGAG------------AAAAACGAT---ACCGAGATCTTT
AGACCTGAAGGAGGAGATATGAAGAACAATTGGAGAAGTGAATTATATAAATATAAAGTAGTACAAATTG
AACCATTAGGAGTAGCACCCACCAGGGCAAAGAGAAGAGTGGTGCAGAGAGAAAAAAGA---GCAGTGGG
A---ATAGGAGCTATGTTCCTTGGGTTCTTGGGAGCAGCAGGAAGCACTATGGGCGCAGCGTCAATGGCG
CTGACGGTACAATCCAGACAATTATTGTCTGGTATAGTGCAACAGCAAAACAACTTGCTGAGAGCTATTG
AGGCGCAACATCATCTGTTGCAACTCACAGTCTGGGGCATTAAGCAGCTCCAGGCAAGAGTCCTGGCTGT
GGAAAGATACCTAAAGGATCAACAGCTACTAGGGATTTGGGGCTGCTCTGGAAAACTCATTTGCACCACT
ACTGTACCTTGGAATACTAGTTGGAGT---AATAAAAATCTGAGCACGATTTGGGAAAGCATGACCTGGA
TGGATCGGGAAAGAGAAATTGACAATTACACAGGCTTAATATATTCCTTAATTGAAGAATCGCAAAACCA
ACAAGAAAAGAATGAACAAGAATTATTGGCATTAGATAAATGGGCAAGTTTGTGGAATTGGTTTGACATA
ACAAATTGGCTGTGGTATATAAGAATATTCATAATGATAGTAGGAGGCTTGGTAGGTTTAAGAATAGTTC
TTTCTGTAATTGCTATAGTGAATAGAGTTAGGAAGGGATACTCACCATTATCGTTCCAGACCCGCCTCCC
AGCCAGGAGGGGACCCGACAGGCCCGAAGGAATCGAAGAAGAAGGTGGAGAGCAAGACAGAGACAGATCC
ACTCCATTAGTGGATGGATTCTTGACGCTTATCTGGGTCGATCTACGAAGCCTGTGCCTCTTCAGCTACC
ACCGCTTGAGAGACTTACTCTTGATTACAGCGAGGATTGTGGAACTTCTGGGACGCAGGGGG---TGGGA
AGCTCTCAAATATTGGTGGAATCTCCTACAATATTGGAGTCAGGAACTGAAGAATAGTGCTGTTAGCTTG
TTCAATGCCATAGCAGTAGCAGTAGCTGAGGGAACAGATAGGGTTATAGGAGTAGTACAAAGAATTATTA
GAGGTATTATCCACATACCTAGAAGGATAAGACAGGGCTTTGAAAGGGCTTTG---
>EU575674 
ATGAGAGTGAAGGGGACCAGGAAGAATTGTCAGAACTTG---TGGAAAGGGGGCATCTGGAGATGGGGCA
TC---------------------ATGCTC---------CTTGGAATGTTAATGATCTGTAGTGCT---AC
A------GAAAATTTGTGGGTCACAGTCTATTATGGGGTACCTGTGTGGAAAGAAGCAAACACCACTCTG
TTTTGTGCATCAGACGCTAAAGCATATGACACAGAGGTACATAATGTTTGGGCCACACATGCCTGTGTAC
CCACAGACCCCAACCCACAAGAAGTAGAATTAAAAAATGTGACAGAAAATTTTAACATGTGGAAAAATCA
CATGGTAGAACAGATGCATGAGGATATAATCAGTTTATGGGATCAAAGCCTAAAGCCATGTGTAAAATTA
ACCCCACTCTGTGTCACTTTAAATTGCACTGAT---------------------------------TTG-
-----------AAG------------AAT---------------------------------AATACTCT
TAATGTCAATAGTAGTACCAAGGGA---------ATAGGGGGAGAAATGACAAACTGCTCTTTCAACATC
ACCACAAGCATAAGAGATAAGGTGACAAGAGAATATGCACTTTTTTATAGAGTTGATGTAGTACCAATAG
AAAAT------------------------GAA------------GAT---------AATAGCTATAGGTT
GATAAATTGTAACACCTCAGTCATTACACAAGCCTGTCCAAAGACATCCTTTGAGCCAATTCCCATACAT
TATTGTGCCCCAGCTGGTTTTGCGATTCTAAAGTGTAGAGATAATAAGTTCAATGGAACAGGACCATGTA
CAAATGTTAGCACAGTACAATGTACACATGGAATTAAGCCAGTAGTATCAACTCAACTGCTGTTAAATGG
CAGTCTAGCAGAAGGAGAGGTAATGATAAGATCTGAAAATCTCACGAACAATGCTAAAACCATAATAGTA
CAGCTAAAAGAATCTGTAGAAATTAATTGTACAAGACCCAACAACAATACAAGAAAAAGTATACATATAG
GACCAGGGAGAGCATTTTATGCAACAGGAGAAATAATAGGAGATATAAGACAAGCACATTGTAACATTAG
TAGAAAAAAGTGGAATGACACTTTAGCACAGATAGCTATAAAATTAGGAGAACAATTTAAA---AATAAA
ACAATAGTATTTAATCAATCCTCAGGAGGGGACCCAGAAATTGTACTGCATAGTTTTAATTGTGGAGGGG
AATTTTTCTACTGTAATACAACAAAACTGTTTAATAGT------------------ACTTGG--------
-------GTTAATGGTACTAGG------------------------AATGATACTGAAGAGTCAAATAGC
ACTGAA------ATCACACTCCCATGCAGAATAAAACAAATCATAAACATGTGGCAGGAAGTAGGAAAAG
CAATGTATGCCCCTCCTATCAGAGGA------CAAATTAGATGTTCATCAAATATCACAGGGCTGCTATT
AACAAGAGAT---GGGGGTGAG---GGAGTTGAG------------AAAAACGAT---ACCGAGATCTTT
AGACCTGAAGGAGGAGATATGAAGAACAATTGGAGAAGTGAATTATATAAATATAAAGTAGTACAAATTG
AACCATTAGGAGTAGCACCCACCAGGGCAAAGAGAAGAGTGGTGCAGAGAGAAAAAAGA---GCAGTGGG
A---ATAGGAGCTATGTTCCTTGGGTTCTTAGGAGCAGCAGGAAGCACTATGGGCGCAGCGTCAATGGCG
CTGACGGTACAATCCAGACAATTATTGTCTGGTATAGTGCAACAGCAAAACAACTTGCTGAGAGCTATTG
AGGCGCAACATCATCTGTTGCAACTCACAGTCTGGGGCATTAAGCAGCTCCAGGCAAGAGTCCTGGCTGT
GGAAAGATACCTAAAGGATCAACAGCTACTAGGGATTTGGGGCTGCTCTGGAAAACTCATTTGCACCACT
ACTGTACCTTGGAATACTAGTTGGAGT---AATAAAAATCTGAGCACGATTTGGGAAAGCATGACCTGGA
TGGATTGGGAAAGAGAAATTGACAATTACACAGGCTTAATATATTCCTTAATTGAAGAATCGCAAAACCA
ACAAGAAAAGAATGAACAAGAATTATTGGCATTAGATAAATGGGCAAGTTTGTGGAATTGGTTTGACATA
ACAAATTGGCTGTGGTATATAAGAATATTCATAATGATAGTAGGAGGCTTGGTAGGTTTAAGAATAGTTC
TTTCTGTAATTGCTATAGTGAATAGAGTTAGGAAGGGATACTCACCATTATCGTTCCAGACCCGCCTCCC
AGCCAGGAGGGGACCCGACAGGCCCGAAGGAATCGAAGAAGAAGGTGGAGAGCAAGACAGAGACAGATCC
ACTCCATTAGTGGATGGATTCTTGACGCTTATCTGGGTCGATCTACGAAGCCTGTGCCTCTTCAGCTACC
ACCGCTTGAGAGACTTACTCTTGATTACAGCGAGGATTGTGGAACTTCTGGGACGCAGGGGG---TGGGA
AGCTCTCAAATATTGGTGGAATCTCCTACAATATTGGAGTCAGGAACTGAAGAATAGTGCTGTTAGCTTG
TTCAATGCCATAGCAGTAGCAGTAGCTGAGGGAACAGATAGGGTTATAGGAGTAGTACAAAGAATTATTA
GAGGTATTATCCACATACCTAGAAGGATAAGACAGGGCTTTGAAAGGGCTTTG---
>EU575671 
ATGAGAGTGAAGGGGACCAGGAAGAATTGTCAGAACTTG---TGGAAAGGGGGCATCTGGAGATGGGGCA
TC---------------------ATGCTC---------CTTGGAATGTTAATGATCTGTAGTGCT---AC
A------GAAAATTTGTGGGTCACAGTCTATTATGGGGTACCTGTGTGGAAAGAAGCAAACACCACTCTG
TTTTGTGCATCAGACGCTAAAGCATATGACACAGAGGTACATAATGTTTGGGCCACACATGCCTGTGTAC
CCACAGACCCCAACCCACAAGAAGTAGAATTAAAAAATGTGACAGAAAATTTTAACATGTGGAAAAATCA
CATGGTAGAACAGATGCATGAGGATATAATCAGTTTATGGGATCAAAGCCTAAAGCCATGTGTAAAATTA
ACCCCACTCTGTGTCACTTTAAATTGCACTGAT---------------------------------TTG-
-----------AAG------------AAT---------------------------------AATACTCT
TAATGTCAATAGTAGTACCAAGGGA---------ATAGGGGGAGAAATGACAAACTGCTCTTTCAACATC
ACCACAAGCATAAGAGATAAGGTGACAAGAGAATATGCACTTTTTTATAGAGTTGATGTAGTACCAATAG
AAAAT------------------------GAA------------GAT---------AATAGCTATAGGTT
GATAAATTGTAACACCTCAGTCATTACACAAGCCTGTCCAAAGACATCCTTTGAGCCAATTCCCATACAT
TATTGTGCCCCAGCTGGTTTTGCGATTCTAAAGTGTAGAGATAATAAGTTCAATGGAACAGGACCATGTA
CAAATGTTAGCACAGTACAATGTACACATGGAATTAAGCCAGTAGTATCAACTCAACTGCTGTTAAATGG
CAGTCTAGCAGAAGGAGAGGTAATGATAAGATCTGAAAATCTCACGAACAATGCTAAAACCATAATAGTA
CAGCTAAAAGAATCTGTAGAAATTAATTGTACAAGACCCAACAACAATACAAGAAAAAGTATACATATAG
GACCAGGGAGAGCATTTTATGCAACAGGAGAAATAATAGGAGATATAAGACAAGCACATTGTAACATTAG
TAGAAAAAAGTGGAATGACACTTTAGCACAGATAGCTATAAAATTAGGAGAACAATTTAAA---AATAAA
ACAATAGTATTTAATCAATCCTCAGGAGGGGACCCAGAAATTGTACTGCATAGTTTTAATTGTGGAGGGG
AATTTTTCTACTGTAATACAACAAAACTGTTTAATAGT------------------ACTTGG--------
-------GTTAATGGTACTAGG------------------------AATGATACTGAAGAGTCAAATAGC
ACTGAA------ATCACACTCCCATGCAGAATAAAACAAATCATAAACATGTGGCAGGAAGTAGGAAAAG
CAATGTATGCCCCTCCTATCAGAGGA------CAAATTAGATGTTCATCAAATATCACAGGGCTGCTATT
AACAAGAGAT---GGGGGTGAG---GGAGTTGAG------------AAAAACGAT---ACCGAGATCTTT
AGACCTGAAGGAGGAGATATGAAGAACAATTGGAGAAGTGAATTATATAAATATAAAGTAGTACAAATTG
AACCATTAGGAGTAGCACCCACCAGGGCAAAGAGAAGAGTGGTGCAGAGAGAAAAAAGA---GCAGTGGG
A---ATAGGAGCTATGTTCCTTGGGTTCTTGGGAGCAGCAGGAAGCACTATGGGCGCAGCGTCAATGGCG
CTGACGGTACAATCCAGACAATTATTGTCTGGTATAGTGCAACAGCAAAACAACTTGCTGAGAGCTATTG
AGGCGCAACATCATCTGTTGCAACTCACAGTCTGGGGCATTAAGCAGCTCCAGGCAAGAGTCCTGGCTGT
GGAAAGATACCTAAAGGATCAACAGCTACTAGGGATTTGGGGCTGCTCTGGAAAACTCATTTGCACCACT
ACTGTACCTTGGAATACTAGTTGGAGT---AATAAAAATCTGAGCACGATTTGGGAAAGCATGACCTGGA
TGGATTGGGAAAGAGAAATTGACAATTACACAGGCTTAATATATTCCTTAATTGAAGAATCGCAAAACCA
ACAAGAAAAGAATGAACAAGAATTATTGGCATTAGATAAATGGGCAAGTTTGTGGAATTGGTTTGACATA
ACAAATTGGCTGTGGTATATAAGAATATTCATAATGATAGTAGGAGGCTTGGTAGGTTTAAGAATAGTTC
TTTCTGTAATTGCTATAGTGAATAGAGTTAGGAAGGGATACTCACCATTATCGTTCCAGACCCGCCTCCC
AGCCAGGAGGGGACCCGACAGGCCCGAAGGAATCGAAGAAGAAGGTGGAGAGCAAGACAGAGACAGATCC
ACTCCATTAGTGGATGGATTCTTGACGCTTATCTGGGTCGATCTACGAAGCCTGTGCCTCTTCAGCTACC
ACCGCTTGAGAGACTTACTCTTGATTACAGCGAGGATTGTGGAACTTCTGGGACGCAGGGGG---TGGGA
AGCTCTCAAATATTGGTGGAATCTCCTACAATATTGGAGTCAGGAACTGAAGAATAGTGCTGTTAGCTTG
TTCAATGCCATAGCAGTAGCAGTAGCTGAGGGAACAGATAGGGTTATAGGAGTAGTACAAAGAATTATTA
GAGGTATTATCCACATACCTAGAAGGATAAGACAGGGCTTTGAAAGGGCTTTG---
>EU191616 
ATGAGAGTGATGGGGATCAGGAAGAATTATCAGCACTTA---TGGAGA---------------TGGGGCA
TC---------------------ATGCTC---------CTTGGGATGTTAATGACCTGTAAGGCT---AC
A------GAACAATTGTGGGTCACAGTCTATTATGGGGTACCTGTGTGGAAAGAAGCAACCACCACTTTA
TTCTGTGCATCAGATGCTAAAGCATATGATACAGAGGTACATAATGTTTGGGCCACACATGCCTGTGTAC
CCACAGACCCCAACCCACAAGAAGTAGGATTGGAAAATGTGACAGAAAATTTTAACATGTGGAAAAATAA
CATGGTAGAACAGATGCATGAGGATATAATCAATTTATGGGATGAAAGCCTAAAGCCATGTGTAAAATTA
ACCCCACTCTGTGTTACTTTAAATTGCTCTGAG---------------------------------TTG-
--------------------------AAGAAGAATGTTAGTTCTGCCAATAATACTGTTGGTTCTGCCAA
TAATACTGATAGTGATGCCAATAGTACTAGTTGGATGAGAGAAGAAATAAGAAATTGCTCTTTCAACGTC
ACCACAAATATAAGAGATAAGATACAGAAAGAATATGCACTTTTTTCTAAGCTTGATGTAGTACCAATAG
GTGAT---------------------------------------GATAAGAATAGTACCAGCTATAGGTT
GATAAATTGTAACACCTCAGTCATTACACAGGCCTGTCCAAAGGTATCCTTTGAGCCAATTCCCATACAT
TATTGTGCCCCAGCTGGTTTTGCGATTCTAAAGTGTAAAGATAAGAAGTTCAATGGAACAGGACCATGTA
AAAATGTCAGCACAGTACAATGCACACATGGAATTAGGCCAGTGGTATCAACTCAACTGCTGTTAAATGG
CAGTCTAGCAGAAGAAGAGGTAGTAATTAGATCTAAAAATTTCACGAATAATGCTAAAATCATAATAGTA
CAGCTGAACGAATCTGTAGAAATTAATTGTACAAGACCCAACAACAATACAAGGAAAGGTATACATATAG
GACCAGGAAGAGCATTTTATGCAACAACAGAAATAACAGGAGATATAAGACAAGCACATTGTAACATTAG
TGGAGAAAAATGGAATAGGACTTTAGAAAAGATAGTTACCAAATTAAGAGAACAATTTGAG---AATAAA
ACAATAATCTTTAATCAATCCTCAGGAGGGGACCCAGAAATTGTAATGCACAGTTTTAATTGCGGAGGGG
AATTTTTCTACTGTAATACAGCACAACTGTTTAATAGT------------------ACTTGG--------
----CATGCAAATGGCACTGTAGAGTCA------------------ACTACCACTGGAAAT---------
------------ATCACACTCCCATGCAGAATAAAACAAATTATAAACATGTGGCAGGGAGTAGGAAAAG
CAATGTATGCCCCTCCCATCAGAGGA------CAAATAAGATGTTCATCAAATATTACAGGGCTGCTCTT
AACGAGAGAT---GGGGGGGAT---------AAT------------AACACGGACGAACCCGAAACCTTC
AGACCTGCAGGAGGAGATATGAGGGACAATTGGAGAAGTGAACTATATAAATATAAAGTAGTACAAATTG
AACCATTAGGAGTAGCACCCACCAAGGCAAAGAGGAGAGTGGTGCAGAGAGAAAAAAGA---GCAATAGG
AACGATAGGAGCTATGTTCCTTGGGTTCTTGGGAGCAGCAGGAAGCACTATGGGCGCAGCGTCAATAACG
CTGACGGTACAGGCCAGACAATTATTGTCTGGTATAGTGCAACAGCAGAACAACTTGCTGAGGGCTATTG
AGGCGCAACAGCATCTGTTGCAACTCACAGTCTGGGGCATCAAGCAGCTCCAGGCAAGAATCCTGGCTGT
GGAAAGATACCTAAGGGATCAACAGCTCCTAGGGATTTGGGGTTGCTCTGGAAAGCTCATCTGCACCACT
ACTGTGCCTTGGAATGTTAGTTGGAGT---AATAAATCTCTGGATCAGATTTGGGAAAACATGACCTGGA
TGGAATGGGAAAGAGAAATTGGCAATTACACAAGCTTAATATACAACTTAATTGAAGAATCGCAGAACCA
ACAAGAAAAGAATGAAAAAGAATTATTGGAATTGGATAAGTGGGCAAGTTTGTGGAATTGGTTTGACATA
TCAAATTGGCTGTGGTATATAAGAATATTCATAATGATAGTAGGAGGCTTGGTAGGTTTAAGAATAGTTT
TTGCTGTATTTTCTATAGTGAATAGAGTTAGGCAGGGATACTCACCATTATCATTTCAGACCCGCCTCCC
AGCCCCGAGGGGACCCGACAGGCCCGAAGGAATCGAAGGAGAAGGTGGAGACAGCGACAGAGACAGATCC
GGTCGCTTAGTGGATGGATTCTTAGCACTTGTCTGGGACGACCTGCGGAGCCTGTGCCTCTTCAGCTACC
ACCGCTTGAGAGACTTACTCTTGATTGTAACGAGGATTGTGGAACTTCTGGGACGCAGGGGG---TGGGA
GATCCTCAAATGGTGGTGGAATCTCCTGAAATATTGGAGTCAGGAACTAAAGCTTAGTGCCATTAGCTTG
CTCAACGCTACAGCTGTAGCAGTAGCTGAGGGGACAGACAGGGTTATAGAAGTAGCACAAGGAGCTTTTA
GAGCTATTCTCCACATACCTAGAAGAATAAGACAGGGCTTGGAAAGGTGTTTGATA
>AJ418533 
ATGAGAGTGAAGGGGATCAGGAAGAATTGTCAGCGCTTG---TGGAAA---------------TGGGGCA
CC---------------------ATGCTC---------CTTGGGATGTTGATGATCTGTAGTGCT---AC
A------GAAAATTTGTGGGTCACAGTCTATTATGGGGTACCTGTGTGGAAAGAAGCAACCACCACTCTA
TTTTGTGCATCAGATGCTAAGGCATATGACACAGAGGTACATAATGTATGGGCTACACATGCCTGTGTAC
CCACAGACCCTAGCCCACAAGAAGTAGTATTGGGAAATGTGACAGAAAATTTTAACATGTGGAAAAATAA
CATGGTAGAACAGATGCATGAGGATATAATCAGTTTATGGGATGAAAGCCTAAAGCCATGTGTAAAACTA
ACCCCACTCTGTGTTACTTTAAATTGCACTGAT---------------------------------TTG-
-----------ACG------------AATGAA------------------ACTAATTTGGTGAATGATAC
TACCAAATCTAATAGTAGTTGGGGA---AACTTGGAGGGAGGGGAAATAAAGAACTGCTCTTTCAATATC
ACCACAGGCAGAGGGAATAAGAGACAGAAAGAATATGCACTTTTTTATAAGCTTGATGTAGTACCAATAG
ATAAA------------------AATAATACA------------AATAAGGGTAATGCAAACTATACGTT
GATAAATTGTAACACCTCAGTCATTACACAGGCTTGTCCAAAGGTATCCTTTGAACCAATTCCCATACAT
TATTGTACCCCGGCTGGTTTTGCAATTCTAAAGTGTAATGATAAGAAGTTTAATGGAACAGGACCATGTA
CAAATGTCAGCACAGTACAATGTACGCATGGAATTAAGCCAGTAGTGTCAACTCAATTGCTGTTGAATGG
CAGTCTAGCAGAAGAAGAGGTAGTAATTAGATCTGAAAATTTCACAAACAATGCTAAAATCATAATAGTA
CAGCTGAATGAATCTGTAGAAATTAATTGTACAAGACCCAACAACAATACAAGAAAAAGTATACATATAG
GACCGGGGAGAGCATTTTATGCAACAGGAGAAATAATAGGAGACATAAGACAAGCACATTGTAACATTAG
TGGAGTAAAATGGAATAAAGCTTTAAACCAGATAGTTGAAAAGTTAAAAGAACAATTTGGG---AATAAG
ACAATAGTTTTTAATCGATCCTCAGGAGGGGACCCAGAAATTGTAATGCACAGTTTTAATTGTGGAGGGG
AATTTTTCTACTGTAATACTACAAAGCTGTTTAATAGT------------------ACTTGG--------
----------AATAGTACTTGGACTGGG------------------AATAATACTGAAGAG---TACAAT
------------ATCACACTCCCATGCAGAATAAAACAATTTATAAACAGGTGGCAGGAAGTAGGAAAAG
CAATGTATGCCCCTCCCATCAGTGGA------CAAATTAGATGTTCATCAAATATTACAGGGCTGCTATT
AACAAGAGAT---GGTGGTAGT---------ACCAAAAACAAAACCGAGAACGAG---ACCGAGATTTTC
AGACCTGGAGGAGGAGATATGAGGGACAATTGGAGAAGTGAATTATATAAATATAAAGTAGTAAAAATTG
AGCCATTAGGAGTAGCACCTACCAGGGCAAAGAGAAGAGTGGTGCAAAGAGAAAAAAGA---GCAGTGGG
AACAATAGGAGCTATGTTCCTTGGGTTCTTGGGAGCAGCAGGAAGCACTATGGGCGCAGCGTCATTGACG
CTGACGGTACAGGCCAGACTATTATTGTCTGGTATAGTGCAGCAGCAGAGCAATTTGCTGAGGGCTATTG
AGGCGCAACAGCATCTGTTGCAACTCACAGTCTGGGGCATCAAGCAGCTCCAGGCAAGAGTCCTAGCTGT
GGAAAGATACCTAAAGGATCAACAGCTCCTAGGGATTTGGGGTTGCTCTGGAAAACTCATTTGCACCACT
GCCGTGCCTTGGAATGCTACTTGGAGTAGTAATAAATCTCTGGATGAGATTTGGAATAACATGACCTGGA
TGGAGTGGGAGAAAGAAATTGACAATTACACAAACGAAATATACACCCTAATTGAAAAAGCGCAGAACCA
ACAGGAAAAGAATGAACTAGAATTATTGGAATTGGATAAATGGGCAAGTTTGTGGAATTGGTTTGACATA
ACAAACTGGCTGTGGTATATAAAAATATTCATAATGATAGTAGGAGGTATAGTAGGTTTAAGAATAGTTT
TTGCTGTACTCTCTATAGTGAATAGAGTTAGGCAGGGATACTCACCCTTATCATTACAGACCCTCCTCCC
AGCCCCGAGGGGACCCGACAGGCCCGAAGGAATCGAAGAAGAAGGCGGAGAGAGAGACAGAGACAGATCC
GGGCATTTAGCGAACGGCTTATTAGTGCTCATCTGGAACGACCTACGGAGCCTGTGCCTCTTCAGCTACC
ACCGCTTGAGAGACTTACTCTTGATTGTAGCGAGGATTGTGGGACTGCTGGGACGCAGGGGG---TGGGA
AACCCTCAAATATTGGTGGAATCTCCTGCAGTATTGGGGTCAGGAACTAAGGAATAGTGCTGTTAGTCTG
CTTAATGCCACAGCTATAGCAGTAGCTGAGGGGACTGATAGGGTTATAGAAGGAATACAGAGAGCTTGTA
GAGCTATTCGCAACATACCTAGAAGAATAAGACAGGGCTTAGAAAGGGCTTTGCTA
>AJ418531 
ATGAAAGTGAAGGGGATCAGGAAGAATTGTCAGCGCTTG---TGGAGA---------------TGGGGCA
CC---------------------ATGCTC---------CTTGGGATGTTGATGATCTGTAGTGCT---AC
A------GAAAACTTGTGGGTCACAGTCTATTATGGGGTACCTGTGTGGAAAGAAGCAACCACCACTCTA
TTTTGTGCATCAGATGCTAAAGCGTATGAAACAGAGGTACATAATGTATGGGCCACACATGCCTGTGTAC
CCACAGACCCTAACCCACAAGAAGTAGTATTGGGAAATGTGACAGAAAATTTTAACATGTGGAAAAATAA
CATGGTAGAACAGATGCATGAGGATATAATCAGTTTATGGGATGAAAGCCTAAAACCATGTGTAAAACTA
ACCCCACTCTGTGTTCCTTTAAATTGCACTAAT---------------------------------TGG-
-----------AAG------------AAT------------------------------AATACTAACAC
TAATAACAATAATAGTACTAAGAACAATACCATAGAGATAGAGGAAATAAAAAACTGCTCTTTC------
ATCACAAACATAGGGAATAAGATAAAGGAAGAATATGCACTTTTTCATGAACTTGATGTAGTACAAATAG
ACAGT---------------------------------------------------ACAAGCTATACGTT
GAAAAATTGTAACACCTCAGTCATTACACAGGCTTGTCCAAAGGTATCCTTTGAACCAATTCCCATACAT
TATTGTACCCCGGCTGGTTTTGCGATTCTAAAGTGTAATGATAAGAAGTTCAATGGAACAGGACCATGTA
CAAATGTCAGCACAGTACAATGTACACATGGAATTAAGCCAGTAGTGTCAACTCAACTGCTGTTAAATGG
CAGTCTAGCAGAAGAAGAGGTAGTAATTAGATCTGAAAATTTCACAAACAATGCTAAAACCATAATAGTA
CAGCTGAAGAACCCTGTAAAAATTAATTGTACAAGACCCCACAACAATACAAGAAAAAGTATACATATAG
GACCAGGAAGAGCATTTTATGCAACAGGAGAAATAATAGGAGATATAAGACAAGCACATTGTAACCTTAG
TAGAGAAGATTGGAATAACACTTTAAAACAGATAGTTGAAAAGTTAAAAGAACAATTTGGG---AATAAA
ACAATAGTTTTTAATCGATCCTCAGGAGGGGACGCAGAAATTGTAATGCACAGTTTTAATTGTGGAGGGG
AATTTTTCTACTGTAATACTACTAAGCTGTTTAATAGT------------------ACTTGG--------
----------AATAGTACTTGGACT---------------------GGGGATACTACTGGA---GATGAC
AAT---------ATCACACTCCCATGTAGAATAAAACAATTTATAAACAGGTGGCAGGAAGTAGGAAAAG
CAATGTATGCCCCTCCCATCAGTGGA------CAAATTAGATGTTTATCAAATATTACAGGGCTGCTATT
AACAAGAGAT---GGTGGTAGT---------ACCAAGAACGAGACCAGTAACCAG---ACCGAGATTTTC
AGACCTGGAGGAGGAGATATGAGGGACAATTGGAGAAGTGAATTATATAAATATAAAGTAGTAAAAATTG
AGCCATTAGGAGTAGCACCTACCAGGGCAAAGAGAAGAGTGGTGCAAAGAGAAAAAAGA---GCAGTGGG
AACAATAGGAGCTATGTTCCTTGGGTTCTTGGGAGCAGCAGGAAGCACTATGGGCGCAGCGTCATTGACG
CTGACGGTACAGGCCAGACTATTATTGTCTGGTATAGTGCAGCAGCAAAGCAATTTGCTGAGGGCTATTG
AGGCGCAACAGCATCTGTTGCAACTCACAGTCTGGGACATCAAGCAGCTCCAGGCAAGAGTCCTGGCTGT
GGAAAGATACCTAAAGGATCAACAGCTCCTAGGGATTTGGGGTTGCTCTGGAAAATTCATTTGCACCACT
GCCGTGCCTTGGAATGCTAGTTGGAGTAAGAATAAATCTCTGGATGAGATTTGGAATAACATGACCTGGA
TGGAGTGGGAGAGACAAATTGACAATTACACAAACGAAATATACACCCTAATTGAACAATCGCAGAACCA
ACAGGAAAAAAATGAACTAGAATTATTGGAATTGGATAAGTGGGCAAGTTTGTGGAGTTGGTTTGACATA
ACACAATGGCTGTGGTATATAAAAACATTCATAATGATAGTAGTAGGTATAGTAGGTTTAAGAATAGTTT
TTGCTGTACTCTCTATAGTGAATAGAGTTAGGCAGGGATACTCACCATTATCATTGCAGACCCTCCTCCC
AGCCCCGAGGGGACCCGACAGGCCCGAAGGAATCGAAGAAGGAGGTGGAGAGAGAGACAGAGACAGATCC
GGGTATTTAGCGAACGGCTTATTAGTGCTCATCTGGGACGACCTACGGAGCCTGTGCCTCTTCAGCTACC
GCCGCTTGAGAGACTTACTCTTGATTGTAACGAAGATTGTGGAACTTCTGGGACGCAGGGGG---TGGGA
AGCCCTCAAATATTGGGGGAATCACCTGCAGTATTGGGGTCAGGAACTAAGGAATAGTACTGTTAGTCTG
CTTAATGCCACAGCTATAGCAGTAGCTGAGGGGACAGATAGGGTTATAGAAGTAATACAAAGAGCTTGTA
GAGCTATTCTCCACATACCTAGAAGAATAAGACAGGGCTTAGAAAGGGCTTTGCTA
>AJ418539 
ATGAGAGCGAAGGGGATCAGGAAGAATTGTCAGCGCTTG---TGGAGA---------------TGGGGCA
CC---------------------ATGCTC---------CTTGGGATGTTGATGATCTGTAGTGCT---AC
A------GAAAAATTGTGGGTCACAGTCTATTATGGGGTACCTGTGTGGAAAGAAGCAACCACCACTTTA
TTTTGTGCATCAAATGCTAAAGCATATGACACAGAGGTACATAATGTATGGGCCACACATGCCTGTGTAC
CCACAGACCCTAACCCACAAGAAGTAGTAATGGGAAATGTGACAGAAAATTTTAACATGTGGAAAAATAA
CATGGTAGAACAGATGCAGGAGGATATAATCAGTTTATGGGATGAAAGCCTAAAGCCATGTGTAAAACTA
ACCCCACTCTGTGTTACTTTAAATTGCACTAAT------------------------------TGGATGA
CTAATGCTACTAACAATAATAGTACTGGGAGTATTCAAACCACTACTCCCAGTAGTAGTAATACAACCAG
GAATACTAACAGTAGTAGTAATAAA---GCCATAGAGATAGAGGAAATAAAAAACTGCTCTTTC------
ACCACAAGCATAGGGAATGAGATAAAGGAAGAATATGCACTTTTTCATGAACTTGATGTAGTACAAATAG
ATAAG------------------------AAT------------AAT------AATAGAAGCTATACGTT
GAAAAATTGTAACACCTCAGTCATTACACAGGCTTGTCCAAAAGTATCCTTTGAACCAATTCCCATACAT
TATTGTACCCCGGCTGGTTTTGCGATTCTAAAGTGTAATGATAAGAAGTTTAATGGAACAGGACCATGTA
CAAATGTCAGCACAGTACAATGTACACATGGAATTAAGCCAGTAGTGTCAACTCAACTGCTATTGAATGG
CAGTCTAGCAGAAGAAGAGGTAGTAATTAGATCTGAAAATTTCACAAACAATGCAAAAATCATAATAGTA
CAGCTGAATGAATCTGTAGAAATTAATTGTACAAGACCCAACAACAATACAAGAAAAAGTATACATATAG
GACCGGGGAGAGCATTTTATGCAACAGGAGAAATAATAGGAGACATAAGACAAGCACATTGTAACATTAG
TGGAGTAAAATGGAATAAAACTTTAAACCAGATAGTTGAAAAGTTAAAAGAACAATTTGGG---AATAAA
ACAATAGTTTTTAATCGATCCTCAGGAGGGGACCCAGAAATTGTTATGCACAGTTTTAATTGTGGAGGGG
AATTTTTCTACTGTAATACTACTAAGCTGTTTAATAAT------------------ACTTGG--------
----------AATAGTACTTGGACTGGG------------------AATACTACTGAAGAG---TACAAT
------------ATCACACTCCCATGCAGAATAAAACAAATTATAAACAGGTGGCAGGAAGTAGGAAAAG
CAATGTATGCCCCTCCCATCAGTGGA------CAAATTAGATGCTCATCAAATATTACAGGGCTGCTATT
AACAAGAGAT---GGTGGTAGT---------ACCAAAAACAAAACCGAGAATGAG---ACCGAGATTTTC
AGACCTGGAGGAGGAGATATGAGGGACAATTGGAGAAGTGAATTATATAAATATAAAGTAGTAAAAATTG
AGCCACTAGGAGTAGCACCCACCAAGGCAAAGAGAAGAGTGGTGCAGAGAGAAAAAAGA---GCAGTGGG
AACAATAGGAGCTATGTTCCTTGGGTTCTTGGGAGCAGCAGGAAGCACTATGGGCGCAGCGTCATTAACG
CTGACGGTACAGGCCAGACTATTATTGTCTGGTATAGTGCAGCAGCAGAGCAATTTGCTGAGGGCTATTG
AGGCGCAACAGCATCTGTTGCAACTCACAGTCTGGGGCATCAAGCAGCTCCAGGCAAGAGTCCTGGCTGT
GGAAAGATACCTAAAGGATCACCAGCTCCTAGGGATTTGGGGTTGCTCTGGAAAACTCATTTGCACCAAC
TGCCGTGCTTGGAATGCTAGCTGGAGTAAGAATAAATCTCTGGATGAGATTTGGAATAACATGACCTGGA
TGGAGTGGGAGAGACAAATTGACAATTACACAAATGAAATATACACCCTAATTGAACAAGCGCAGAACCA
ACAGGAAAAGAATGAACTAGAATTATTGGAATTGGATAAATGGGCAAGTTTGTGGAGTTGGTTTGACATA
ACACAATGGCTGTGGTATATAAAAATATTCATAATGATAGTAGTAGGTATAGTAGGTTTAAGAATAGTTT
TTGCTGTACTCTCTATAGTGAATAGAGTTAGGCAGGGATACTCACCATTATCATTGCAGACCCTCCTCCC
AGCCCCGAGGGGACCCGACAGGCCCGAAGGAATCGAAGAAGGAGGTGGAGAGAGAGACAGAGGCAGATCC
GGGCATTTAGCGAACGGCTTATTAGTGCTCATCTGGGACGACCTGCGGAGCCTGTGCCTCTTCAGCTACC
ACCGCTTGAGAGACTTACTCTTGATTGTAACGAGGATTGTGGAACTTCTGGGACGCAGGGGG---TGGGA
AGCCCTCAAATATTGGGGGAATCTCCTGCAGTATTGGGGTCAGGAACTAAGGAATAGTGCTGTTAGTCTG
CTTAATGCCACAGCTATAGCAGTAGCTGAGGGGACAGATAGGGTTATAGAAGTAATACAAAGAGCTTGTA
GAGCTATTCTCCACATACCTAGAAGAATAAGACAGGGCTTAGAAAGGGCTTTGCTA
>AJ418540 
ATGAGAGTGAAGGGGATCAGGAAGAATTGTCAGCGCTTG---TGGAGA---------------TGGGGCA
CC---------------------ATGCTC---------CTTGGGATGTTGATGATCTGTAGTGCT---AC
A------GAAAAATTGTGGGTCACAGTCTATTATGGGGTACCTGTGTGGAAAGAAGCAACCACCACTTTA
TTTTGTGCATCAAATGCTAAAGCATATGACACAGAGGTACATAATGTATGGGCCACACATGCCTGTGTAC
CCACAGACCCTAACCCACAAGAAGTAGTAATGGGAAATGTGACAGAAAATTTTAACATGTGGAAAAATAA
CATGGTAGAACAGATGCAGGAGGATATAATCAGTTTATGGGATGAAAGCCTAAAGCCATGTGTAAAACTA
ACCCCACTCTGTGTTACTTTAAATTGCACTAAT------------------------------TGGATGA
CTAATGCTACTAACAATAATAGTACTGGGAGTATTCAAACCACTACTCCCAGTAGTAGTAATACAACCAG
GAATACTAACAGTAGTAGTAATAAA---GCCATAGAGATAGAGGAAATAAAAAACTGCTCTTTC------
ACCACAAGCATAGGGAATGAGATAAAGGAAGAATATGCACTTTTTCATGAACTTGATGTAGTACAAATAG
ATAAG------------------------AAT------------AAT------AATAGAAGCTATACGTT
GAAAAATTGTAACACCTCAGTCATTACACAGGCTTGTCCAAAAGTATCCTTTGAACCAATTCCCATACAT
TATTGTACCCCGGCTGGTTTTGCGATTCTAAAGTGTAATGATAAGAAGTTTAATGGAACAGGACCATGTA
CAAATGTCAGCACAGTACAATGTACACATGGAATTAAGCCAGTAGTGTCAACTCAACTGCTATTGAATGG
CAGTCTAGCAGAAGAAGAGGTAGTAATTAGATCTGAAAATTTCACAAACAATGCAAAAATCATAATAGTA
CAGCTGAATGAATCTGTAGAAATTAATTGTACAAGACCCAACAACAATACAAGAAAAAGTATACATATAG
GACCGGGGAGAGCATTTTATGCAACAGGAGAAATAATAGGAGACATAAGACAAGCACATTGTAACATTAG
TGGAGTAAAATGGAATAAAACTTTAAACCAGATAGTTGAAAAGTTAAAAGAACAATTTGGG---AATAAA
ACAATAGTTTTTAATCGATCCTCAGGAGGGGACCCAGAAATTGTAATGCACAGTTTTAATTGTGGAGGGG
AATTTTTCTACTGTAATACTACTAAGCTGTTTAATAGT------------------ACTTGG--------
----------AATAGTACTTGGACTGGG------------------AATACTACTGAAGAG---TACAAT
------------ATCACACTCCCATGCAGAATAAAACAAATTATAAACAGGTGGCAGGAAGTAGGAAAAG
CAATGTATGCCCCTCCCATCAGTGGA------CAAATTAGATGCTCATCAAATATTACAGGGCTGCTATT
AACAAGAGAT---GGTGGTAGT---------ACCAAAAACAAAACCGAGAATGAG---ACCGAGATTTTC
AGACCTGGAGGAGGAGATATGAGGGACAATTGGAGAAGTGAATTATATAAATATAAAGTAGTAAAAATTG
AGCCATTAGGAGTAGCACCCACCAAGGCAAAGAGAAGAGTGGTGCAGAGAGAAAAAAGA---GCAGTGGG
AACAATAGGAGCTATGTTCCTTGGGTTCTTGGGAGCAGCAGGAAGCACTATGGGCGCAGCGTCATTAACG
CTGACGGTACAGGCCAGACTATTATTGTCTGGTATAGTGCAGCAGCAGAGCAATTTGCTGAGGGCTATTG
AGGCGCAACAGCATCTGTTGCAACTCACAGTCTGGGGCTTCAAGCAGCTCCAGGCAAGAGTCCTGGCTGT
GGAAAGATACCTAAAGGATCAACAGCTCCTAGGGATTTGGGGTTGCTCTGGAAAACTCATTTGCACCACT
GCCGTGCCTTGGAATGCTAGCTGGAGTAAGAATAAATCTCTGGATGAGATTTGGAATAACATGACCTGGA
TGGAGTGGGAGAGACAAATTGACAATTACACAAATGAAATATACGCCCTAATTGAACAAGCGCAGAACCA
ACAGGAAAAGAATGAACTAGAATTATTGGAATTGGATAAATGGGCAAGTTTGTGGAGTTGGTTTGACATA
ACACAATGGCTGTGGTATATAAAAATATTCATAATGATAGTAGTAGGTATAGTAGGTTTAAGAATAGTTT
TTGCTGTACTCTCTATAGTGAATAGAGTTAGGCAGGGATACTCACCATTATCATTGCAGACCCTCCTCCC
AGCCCCGAGGGGACCCGACAGGCCCGAAGGAATCGAAGAAGGAGGTGGAGAGAGAGACAGAGGCAGATCC
GGGCATTTAGCGAACGGCTTATTAGTGCTCATCTGGGACGACCTGCGGAGCCTGTGCCTCTTCAGCTACC
ACCGCTTGAGAGACTTACTCTTGATTGTAACGAGGATTGTGGAACTTCTGGGACGCAGGGGG---TGGGA
AGCCCTCAAATATTGGGGGAATCTCCTGCAGTATTGGGGTCAGGAACTAAGGAATAGTGCTGTTAGTCTG
CTTAATGCCACAGCTATAGCAGTAGCTGAGGGGACAGATAGGGTTATAGAAGTAATACAAAGAGCTTGTA
GAGCTATTCTCCACATACCTAGAAGAATAAGACAGGGCTTAGAAAGGGCTTTGCTA
>AJ418538 
ATGAGAGTGAAGGGGATCAGGAAGAATTGTCAGCGCTTG---TGGAGA---------------TGGGGCA
CC---------------------ATGCTC---------CTTGGGATGTTGATGATCTGTAGTGCT---AC
A------GAAAAATTGTGGGTCACAGTCTATTATGGGGTACCTGTGTGGAAAGAAGCAACCACCACTTTA
TTTTGTGCATCAAATGCTAAAGCATATGACACAGAGGTACATAATGTATGGGCCACACATGCCTGTGTAC
CCACAGACCCTAACCCACAAGAAGTAGTAATGGGAAATGTGACAGAAAATTTTAACATGTGGAAAAATAA
CATGGTAGAACAGATGCAGGAGGATATAATCAGTTTATGGGATGAAAGCCTAAAGCCATGTGTAAAACTA
ACCCCACTCTGTGTTACTTTAAATTGCACTAAT------------------------------TGGATGA
CTAATGCTACTAACAATAATAGTACTGGGAGTATTCAAACCACTACTCCCAGTAGTAGTAATACAACCAG
GAATACTAACAGTAGTAGTAATAAA---GCCATAGAGATAGAGGAAATAAAAAACTGCTCTTTC------
ACCACAAGCATAGGGAATGAGATAAAGGAAGAATATGCACTTTTTCATGAACTTGATGTAGTACAAATAG
ATAAG------------------------AAT------------AAT------AATAGAAGCTATACGTT
GAAAAATTGTAACACCTCAGTCATTACACAGGCTTGTCCAAAAGTATCCTTTGAACCAATTCCCATACAT
TATTGTACCCCGGCTGGTTTTGCGATTCTAAAGTGTAATGATAAGAAGTTTAATGGAACAGGACCATGTA
CAAATGTCAGCACAGTACAATGTACACATGGAATTAAGCCAGTAGTGCCAACTCAACTGCTATTGAATGG
CAGTCTAGCAGAAGAAGAGGTAGTAATTAGATCTGGAAATTTCACAAACAATGCAAAAATCATAATAGTA
CAGCTGAATGAATCTGTAGAAATTAATTGTACAAGACCCAACAACAATACAAGAAAAAGTATACATATAG
GACCGGGGAGAGCATTTTATGCAACAGGAGAAATAATAGGAGACATAAGACAAGCACATTGTAACATTAG
TGGAGTAAAATGGAATAAAACTTTAAACCAGATAGTTGAAAAGTTAAAAGAACAATTTGGG---AATAAA
ACAATAGTTTTTAATCGATCCTCAGGAGGGGACCCAGAAATTGTAATGCACAGTTTTAATTGTGGAGGGG
AATTTTTCTACTGTAATACTACTAAGCTGTTTAATAGT------------------ACTTGG--------
----------AATAGTACTTGGACTGGG------------------AATACTACTGAAGAG---TACAAT
------------ATCACACTCCCATGCAGAATAAAACAAATTATAAACAGGTGGCAGGAAGTAGGAAAAG
CAATGTATGCCCCTCCCATCAATGGA------CAAATTAGATGCTCATCAAATATTACAGGGCTGCTATT
AACAAGAGAT---GGTGGTAGT---------ACCAAAAACAAAACCGAGAATGAG---ACCGAGATTTTC
AGACCTGGAGGAGGAGATATGAGGGACAATTGGAGAAGTGAATTATATAAATATAAAGTAGTAAAAATTG
AGCCACTAGGAGTAGCACCCACCAAGGCAAAGAGAAGAGTGGTGCAGAGAGAAAAAAGA---GCAGTGGG
AACAATAGGAGCTATGTTCCTTGGGTTCTTGGGAGCAGCAGGAAGCACTATGGGCGCAGCGTCATTAACG
CTGACGGTACAGGCCAGACTATTATTGTCTGGTATAGTGCAGCAGCAGAGCAATTTGCTGAGGGCTATTG
AGGCGCAACAGCATCTGTTGCAACTCACAGTCTGGGGCATCAAGCAGCTCCAGGCAAGAGTCCTGGCTGT
GGAAAGATACCTAAAGGATCAACAGCTCCTAGGGATTTGGGGTTGCTCTGGAAAACTCATTTGCACCACT
GCCGTGCCTTGGAATGCTAGCTGGAGTAAGAATAAATCTCTGGATGAGATTTGGAATAACATGACCTGGA
TGGAGTGGGAGAGACAAATTGACAATTACACAAATGAAATATACACCCTAATTGAACAAGCGCAGAACCA
ACAGGAAAAGAATGAACTAGAATTATTGGAATTGGATAAATGGGCAAGTTTGTGGAGTTGGTTTGACATA
ACACAATGGCTGTGGTATATAAAAATATTCATAATGATAGTAGTAGGTATAGTAGGTTTAAGAATAGTTT
TTGCTGTACTCTCTATAGTGAATAGAGTTAGGCAGGGATACTCACCATTATCATTGCAGACCCTCCTCCC
AGCCCCGAGGGGACCCGACAGGCCCGAAGGAATCGAAGAAGGAGGTGGAGAGAGAGACAGAGGCAGATCC
GGGCATTTAGCGAACGGCTTATTAGTGCTCATCTGGGACGACCTGCGGAGCCTGTGCCTCTTCAGCTACC
ACCGCTTGAGAGACTTACTCTTGATTGTAACAAGGATTGTGGAACTTCTGGGACGCAGGGGG---TGGGA
AGCCCTCAAATATTGGGGGAATCTCCTGCAGTATTGGGGTCAGGAACTAAGGAATAGTGCTGTTAGTCTG
CTTAATGCCACAGCTATAGCAGTAGCTGAGGGGACAGATAGGGTTATAGAAGTAATACAAAGAGCTTGTA
GAGCTATTCTCCACATACCTAGAAGAATAAGACAGGGCTTAGAAAGGGCTTTGCTA
>FJ469741 
ATGAGAGTGAGGGGGATCAGGAGGAATTATCAGCACTTA---TGGAGA---------------TGGGGCA
TC---------------------TTGCTC---------CTTGGGATGTTAATGATCTATAATACT---GC
AGAACATGAACAATTGTGGGTCACAGTCTATTATGGGGTACCTGTATGGAAAGAAGCAACCACCACTCTA
TTTTGTGCATCAGATGCTAGAGCATATGATACTGAGGTACATAATATGTGGGCCACACATGCCTGTGTAC
CCACAGACCCCAGTCCACAAGAAATAGTAGTGGAAAATGTGACCGAAAATTTTAACATGTGGAAAAATGA
CATGGTAGAACAGATGCATGAGGATATAATCAGTCTATGGGATCAAAGCCTGAAGCCATGTGTAAAATTA
ACCCCACTCTGTGTTACTCTAAATTGCACTGAT------------------------------GATTTG-
-----------ACA------------AAT---------------------AAT---------------AC
TAAGGCCAATAGTAGTACAGGGGGAATAATAGAGGGAAAAGGAGAAATAAAGAATTGCTCTTTCAATATC
ACCACAAGCATAAGAGATAAGATGCAGAAAGAATATGCGCTTTTTTATAAACTTGATGTAGTACCAATAG
ATAAT---------------------GATGAT------------AAT---------ACTAGCTATAGGTT
GATAAGTTGTAACACCTCAGTCATTACACAGGCCTGTCCAAAGGTAACCTTTGAGCCAATTCCCATACAT
TATTGTGCCCCGGCTGGTTTTGCGATTCTAAAGTGTAATAATAAGACATTCAATGGAATGGGACCATGTA
AAAATGTCAGCACAGTACAATGTACACATGGAATTAGACCAGTAGTATCAACTCAACTGCTGTTAAATGG
CAGTCTAGCAGAAGAAGAGGTAGTAATTAGGTCTGAAAATTTCACAAACAATGCTAAAATCATAATAGTA
CAGCTGAATGAGTCTGTAGCAATTAATTGTACAAGACCCAACAACAATACAAGAAAAAGTATACATATAG
GACCAGGCAAAGCATTTTATGCAACAGGAGACATAATAGGAGATATAAGACAAGCACATTGTAACATTAG
TCTAACACACTGGAAAAACACTTTAAAAAAGGTAGTTATAAAATTAAGAGAACAATTTAAG---AATAAA
ACAATAGTCTTTAATCAATCCTCAGGAGGGGACCCAGAAATTGAAATGCACAGTTTTAATTGTAGAGGGG
AATTTTTCTACTGTAATACAACACGACTGTTTAACAGT------------------ACTTGG--------
----------------ACTTGGGAT---------------------AATGATACTGAAGAATCAAATGAC
ACT---------ATCACACTCCCATGCAGAATAAAACAAATTATAAACATGTGGCAGGAAGTAGGAAAAG
CAATGTATGCCCCTCCCATCAGAGGA------CAAATTAAATGTTCATCAAATATTACAGGGCTGCTATT
AATAAGAGAT---GGTGGTGAG---------GAC------------GGGAACAGTACCACCGAGATCTTC
AGACCTGGAGGAGGAAATATGAGGGACAATTGGAGAAGTGAATTGTATAAATATAAAGTAGTAAAAATTG
AACCATTAGGATTAGCACCCACCAAGGCAAAGAGAAGAGTGGTGCAGAGAGAAAAAAGA---GCAGCA--
----ATAGGAGCTATGATCCTTGGGTTCTTGGGAGCAGCAGGAAGCACTATGGGCGCAGCGTCACTGACG
CTGACGGTACAGGCCAGACTATTATTGTCTGGTATAGTGCAACAGCAGAACAATTTGCTGAGAGCTATTG
AGGCGCAACAGCATCTGTTGCAACTCACAGTCTGGGGCATCAAGCAGCTCCAGGCAAGAGTCCTAGCTGT
GGAAAGATACCTAGCGGATCAACAGCTCCTAGGGATTTGGGGTTGCTCTGGAAAACTCATCTGCACCACT
AATGTGCCTTGGAATACTAGTTGGAGT---AATAAATCTCTGAATGACATTTGGGATAACATGACCTGGA
TGGAGTGGGAAAGAGAAATTGATAATTACACAAAAGTAATATACAACTTACTTGAAGTATCGCAAAACCA
ACAAGAAAAGAATGAACAAGAATTATTGGAATTGGACAAGTGGGCAAATTTGTGGAATTGGTTTGACATA
ACAAACTGGCTGTGGTATATAAAAATATTCATAATGATAGTAGGAGGCTTAATAGGTTTAAGAATAGTTT
TTACTGTACTTTCTATAGTGAATAGAGTTAGGCAGGGATACTCACCATTATCGTTCCAGACCCGCCTCCC
AACCCAGAGGGGACCCGACAGGCCCGAAGAAACAGAAGAAGAAGGTGGAGAGAGAGACAGAGGCAGATCC
GGACCATTAGTGGGTGGATTCTTGACACTTATCTGGATCGACCTGCGGAGCCTGTTCCTCTTCAGCTACC
ACCGCTTGAGAGACTTACTCTTGATTGTAACGAGGGCTGTGGAACTTCTGGGACACAGAGGG---TGGGA
GATCCTCAAGTATTGGTGGAATCTCCTGCAGTATTGGAGTCAGGAGCTAAAGAATAGTGCTGTTAGCTTG
TTTAATGCCACAGCTATAGCAGTAGCTGAGGGGACAGATAGAATTCTAGAAGTATTACAAAGACTTGGTA
GGGCTTTTCTTCACATACCTAGAAGAATAAGACAGGGCTTGGAAAGGGCTTTGCTA
>GU204941 
ATGAGAGTGAGGGGGATCAGGAAGAATTATCAGCGCTTG---TGGAGA---------------TGGGGCA
TC---------------------ATGCTC---------CTTGGGATGTTAATGATCTGTAGTGCT---AC
A------GAAAAATTGTGGGTCACAGTCTATTATGGGGTACCTGTGTGGAAAGAAGCAACCACCACTCTA
TTTTGTGCATCAGATGCTAAGGCATATGATACAGAGGTACATAATGTTTGGGCTACACATGCCTGTGTAC
CCACAGACCCCAACCCACAAGAAGTGGTATTGAAAAATGTGACAGAAAATTTTAATATGTGGAAAAATAA
CATGGTAGAACAGATGCATGAGGATATAATCAGTTTATGGGATCAAAGCCTAAAGCCATGTGTAAAATTA
ACCCCACTCTGTGTTACTTTAAATTGCACTAAT---------------------------------GTT-
--------------------------ACT---------------------GCTATTAATACCACTGGTGG
AACTACTACCACTAGTGGGGGGAAGCTAGCAGAAGAAGCAGGAGAAATAAAAAACTGCTCTTTCAATATC
ACCACAAGCATAARAGATAGGGTAAAGAAAGAATATGCACTTTTTTATAGACTTGATGTAGTATCAATAG
ATAAT------------------------GAT------------AAT---------GCCACATATAGGTT
GATAAGCTGTAACACCTCAGTCATTACACAGGCCTGTCCAAAGATATCCTTTGAACCAATTCCCATACAT
TATTGTGCCCCGGCTGGTTTTGCGATTCTAAAGTGTAACGATAAGAAGTTCAATGGAACAGGACCGTGTA
AAAATGTCAGCACAGTACAATGTACACATGGAATTAGGCCAGTAGTATCAACTCAACTGCTGTTAAATGG
CAGTCTAGCAGAAGAAGAGGTAGTAATTAGATCTGAGAATTTCACAAACAATGCTAAGATCATAATAGTA
CAGCTGAATGAATCTGTAGAAATTAATTGTATAAGACCCAACAATAATACAAGAAAAAGTATACATATAG
SACCAGGGAGAGCATTTKATGCAACAGGAGACATAATAGGAGATATAAGACAAGCACATTGTAACATTAG
TAGAGCAAAATGGAATAACACTTTAGAACAGATAGTTAAAAAATTAAGAGAAGAATTTGGGAGTAATAAA
ACAATAGTCTTTAATCAATCCTCAGGAGGGGACTCAGAAATTGTAACACATAGTTTTAATTGTGGAGGGG
AATTTTTCTACTGTAATACAACACAACTGTTTAATAGT------------------ACTTGG--------
----------AATAGTACTTGG------------------------AATGGTACTGAAGGGACAAATAAC
ACTGCAGAAAATATCACACTCCCATGCAGAATAAAACAAATCATAAACATGTGGCAGGAAGTAGGAAAAG
CAATGTATGCCCCTCCCATCAAAGGA------CAAATTAGATGTTCATCAAATATTACAGGGCTGCTATT
AACAAGAGAT---GGGGGTAAT---------AGC------------CAGAACGAGACTGCTGAGACCTTC
AGACCTGGAGGAGGAAATATGAGGGACAATTGGAGAAGTGAATTATATAAATATAAAGTAGTAAAAATTG
AACCATTAGGAATAGCACCCACCAAGGCCAAGAGAAGAGTGGTGCAGAGAGAAAAAAGA---GCA-----
----------------------------------------------------------------------
----------------------------------------------------------------------
----------------------------------------------------------------------
----------------------------------------------------------------------
----------------------------------------------------------------------
----------------------------------------------------------------------
----------------------------------------------------------------------
----------------------------------------------------------------------
----------------------------------------------------------------------
----------------------------------------------------------------------
----------------------------------------------------------------------
----------------------------------------------------------------------
----------------------------------------------------------------------
----------------------------------------------------------------------
--------------------------------------------------------
>FJ653398 
ATGAAAGTGAAGGGGATCAAGAAGAATTATCAGCGCTTG---TGGAGA---------------TGGGGCA
CC---------------------ACGCTCACCATGCTCCTTGGGATGTTGATGATCTGTAATACT---GC
A------GGAAACTTGTGGGTTACAGTCTATTATGGGGTACCTGTATGGAAAGAAGCAACCACTACTCTA
TTTTGTGCATCAGATGCTAAAGGGTATAAAACAGAGGTTCATAATGTTTGGGCTACACATGCCTGTGTAC
CCACAGACCCCAACCCACAAGAAATAGTATTGGAAAATGTGACAGAAAATTTTAACATGTGGAAAAATAA
CATGGTAGAACAGATGCATGAGGATATAATCAGTTTATGGGATCAAAGCCTAAAGCCATGTGTAAAGTTA
ACCCCACTCTGTGTCACTTTAAACTGCACTGAT---------------------------------TTG-
-----------AAG------------AAT---------------------GCT---------------AC
TCAGGCCACTAATAATAGCGGGGAAATGAGGGAGGGGGAAATGGAAATGAAGAACTGCTCTTTCAATATC
ACCACAAGCATAAGAGACAAGATGCAGAGAGAATATGCACTTTTTTATAAACTTGATATAGTACCAATAG
ATAAT------------------------GAT------------AAT---------ACCAGCTATAGGTT
GATAAGTTGTAACACCTCAGTCATTACACAGGCCTGTCCAAAGGTATCCTTTGAGCCAATTCCCATACAT
TATTGTGCCCCGGCTGGTTTTGCGATTCTAAAGTGTAGAGATAAGGAGTTCAATGGAACAGGACCATGTA
AAAATGTCAGCACAGTACAATGTACACATGGAATTAGGCCAGTAGTATCAACTCAACTGCTGTTAAATGG
CAGTCTAGCAGAAAAAGAGGTAGTGATTAGATCTGAAAATTTCTCGGACAATGCTAAAACCTTAATAGTA
CAGCTAAAAAATCTTGTAAAAATAAATTGTACAAGACCCAACAACAATACAAGAAAAAGTATACCTATAG
GACCAGGGAGAGCATTTTATGCAACAGGAGACATAATAGGAGATATAAGACAAGCACATTGTAACATTAG
TAGAGTAAATTGGAATAAAACTTTAAGTCAGATAGTTGATAAATTAAGAGAACAATTTGGG---AATAAA
ACAATAGTCTTTAATCAATCCTCAGGAGGGGACCCAGAAATTGTAATGCACAGTTTTAATTGTGGAGGGG
AATTTTTCTACTGTAATACAACACAGCTGTTTAACAGT------------------ACTTGG--------
----AATATTAATGGTACTTGGACTGGAGAGTCA------------AATAACTCTACCAAT---------
------------ATCACACTCCCATGTAGGATAAGACAAATTGTAAACAGATGGCAGGAAGTAGGGAAAG
CAATGTATGCCCCTCCCATCAGAGGA------CAAATTAGATGTTCATCAAATATTACAGGGCTGCTATT
AACAAGAGAT---GGTGGTAAT---------ACT------AATAGCAGTAATGGG---ACCGAGATCTTC
AGACCTGGAGGAGGAGATATGAGAGACAATTGGAGAAGTGAATTATATAAATATAAAGTAATAAAAATTG
AACCATTAGGAGTAGCACCCACCAAGGCAAAGAGAAGAGTGGTGCAGAGAGAAAAAAGA---GCAGTGGG
A---TTAGGAGCTGTGTTCATTGGGTTCTTGGGAGCAGCAGGAAGCACTATGGGCGCAGCGTCATTGACG
CTGACGGTACAGGCTAGACAATTACTGTCTGGTATAGTGCAACAGCAGAACAATCTGCTGAGGGCTATTG
AGGCGCAACAGCATTTGTTGCAACTCACAGTCTGGGGCATTAAGCAGCTCCAGGCAAGAGTCCTGGCTGC
GGAAAGATACCTAAAGGATCAACAGCTCCTGGGGATCTGGGGTTGCTCTGGAAAGCTCATTTGCACCACT
GCTGTGCCTTGGAATGCTAGTTGGAGT---AATAAATCCCTGAAGACAATTTGGGATAACATGACCTGGA
TGGAGTGGGAAAGAGAAATTGAAAATTACACAGGCCTAATATACACCTTAATTGAAGAATCGCAAATCCA
GCAAGAAAAGAATGAACAAGAATTATTGGAATTAGATAAATGGGCAAATTTATGGAATTGGTTTGGCATA
ACAAACTGGCTGTGGTATATAAAAATATTCATAATGATAGTAGGAGGCTTGGTAGGTTTAAGAATAGTTT
TTGCTGTACTTTCTATAGTAAATAGAGTTAGGCAGGGATATTCACCATTATCGTTGCAGACCCGCCTCCC
AGCCCAGAGGGGACCCGACAGGCCAGAAGGAATCGAAGAAGAAGGTGGAGAGAGAGACAGAGGCAGATCC
GAAACATTAGTGACTGGATTCTTAGCGATTATCTGGGTCGACCTGCGGAGCCTGTTCCTCTTCAGCTACC
ACCGCTTGAGAGACTTACTCTTGATTGTAGCGAGGATTGTGGAACTTCTGGGACGCAGGGGG---TGGGA
ACTCCTCAAATATTGGTGGAATCTCCTACAGTATTGGAGCCAGGAACTAAAGAATAGTGCTGTTAGCTTG
TTCAACGCCATAGCCATAGCAGTAGCTGAGGGGACAGGTAGAATTATAGAAGTAGCACAAAGAATTGGTA
GAGGGATTCTTCACATACCTAGAAGAATAAGACAGGGCCTAGAAAGGTCTTTGCTA
>AF538304 
ATGAGAGTGAAGGGGATCAGGAAGAATTGTCAACGCTTG---TGGAGA---------------TGGGGCA
TC---------------------ATGCTC---------CTTGGGATGTTGATGATCTGTAGTGCT---AC
A------GAAAAGTTATGGGTCACAGTCTATTATGGGGTACCTGTGTGGAAAGAAGCAACTACCACTCTA
TTTTGTGCATCAGATGCTAAAGGATATGAGACAGAGGCACATAATGTTTGGGCCACACATGCCTGTGTAC
CCACAGACCCCAACCCACAAGAAATAGTATTGGAAAATGTGACAGAAAACTTTAACATGTGGAAAAATAA
CATGGTAGAACAAATGCATGAGGATATAATCAGTTTATGGGATCAAAGCCTAAAGCCATGTGTAAAATTA
ACCCCACTCTGTGTTACTTTAAATTGCACTGAT-------------------------------------
-----------GCT------------AATACCACTAGTAGTACTAATACCACT---------------AA
TGGTACTAATCCCACTATTAGTGGCAGCAGAATGGAAAAAGGAGAAATAAAAAACTGCTCTTTCAACGTC
ACCACAAACATGAGAGATAAGATGCAGAGAGCTTTTGCACTTTTTTATAAACTTGATGTAGTACCAATAG
ATAAG---------------------AATAAT------------GATAACAATAATACCAGCTATAGGTT
GATAAGTTGTAATACCTCAGTCATTACCCAAGCCTGTCCAAAAGTATCCTTTGAGCCAATTCCCATACAT
TATTGTGCCCCGGCTGGTTTTGCGATTCTAAAATGTAATGATAAGAAGTTCAATGGAACAGGACCATGTA
CAAATGTCAGCACAGTACAATGTACACATGGAATTAGGCCAGTAATATCAACTCAACTACTGTTAAATGG
CAGCCTAGCAGAAGAGGTGGTAGTAATTAGATCTAGCAATTTCACAGACAATATTAAAAACATAATAGTA
CAGCTGAACGAACCTGTAGAAATTAATTGTACAAGACCCAATAATAATACAAGAAAAAGTATACATATAG
CACCAGGGAGAGCATTTTATGCAACAGGAGAAATAATAGGAGATATAAGACAAGCATATTGCAACATTAG
TAGAGAAAAATGGAATAACACTTTAAAACAGATAGTTGAAAAATTAAGAGAACAATATGTG---AATAAA
ACAATAGTCTTTAATCAATCCTCAGGAGGGGACCCAGAAATTGTAATGCACAGTTTTAATTGTGGAGGGG
AATTTTTCTACTGTAATACAACACAACTGTTTAATAGT------------------ACTTGG--------
----------AATGTTACTGAAAGGTTA------------------AATAACACTGAAAGAGATAATACT
ACA---------ATCACACTCCCATGCAGAATAAAACAACTTATAAACATGTGGCAGGAGGTAGGAAAAG
CAATGTATGCCCCTCCCATTAGCGGA------CGAATTAGATGTTCATCAAATATTACAGGGCTGATATT
AACAAGAGAT---AGTGGTAGC------------------------GGGAACGGG---ACCGAGACCTTC
AGACCTGGAGGAGGAAATATGAAGGACAATTGGAGAAGTGAATTATATAAATATAAAGTAGTAAGAATTG
AACCATTAGGAGTAGCACCCACCAAGGCAAAGAGAAGAGTGGTGCAGAGAGAAAAAAGA---GCATTAGG
GGGACTAGGAGCTATGTTCCTTGGGTTCTTGGGAGCAGCAGGAAGCACTATGGGCGCAGCGTCAATGGCG
CTGACGGTACAGGCCAGACAATTATTGTCTGGTATAGTGCAACAGCAGAACAATCTGCTGAGAGCTATTG
AGGCGCAACAGCATCTGTTGCAACTCACAGTCTGGGGCATTAAGCAGCTCCAGGCAAGAGTCCTGGCTGT
GGAGAGATACCTAAAGGATCAACAGCTCCTGGGGATTTGGGGTTGCTCTGGAAAACTCATCTGCACCACT
GCTGTGCCTTGGAATTCTAGTTGGAGT---AATAAATCTCTGGATAAGATTTGGGATAACATGACCTGGA
TGGAGTGGGAAAGAGAAATTGACAATTACACAGGCTTAATATACACCTTAATTGAACAATCACAAATCCA
GCAAGAAAAGAATGAACAAGAATTATTGGAATTGGATCAATGGGCAAGTTTGTGGAATTGGTTTGACATA
ACAAAATGGCTGTGGTATATAAAAATATTCATAATGATAGTAGGAGGCTTGGTAGGTTTAAAAATAGTTT
TTTCTGTGCTTTCTATAGTGAATAGAGTTAGGCAGGGATACTCACCATTGTCATTTCAGACCCGCCTCCC
AGCCCAGAGGGGACCCGACAGGCCCGAAGGAATCGAAGAAGAAGGTGGAGAGAGAGACAGAGACAGATCC
GAGTGCTTAGTGAACGGATCCTTAGCACTTGTCTGGGACGATCTCCGGAGCCTGCGCCTTTTCAGCTACC
ACCGCTTGAGAGACTTACTCTTGATTGTAACGAGGATTGTGGAACTTCTGGGACGCAGGGGG---TGGGA
AGCCCTCAAATACTGGTGGAATCTCCTACAGTATTGGAGCCAGGAACTAAAGAATAGTGCTATTAGCTTG
CTTAATGCTACAGCCATAGCAGTAGCTGAGGGGACAGATAGGGTTATAGAAGTATTGCAAAGAGCTTATA
GAGCTATTATCCACATACCTAGAACAATAAGACAGGGCTTGGAAAGGGCTTTGCAA
>AB588205 
ATGAGAGTGAAGGGGATCATGAAGAATTGTCAGCACTTG---TGGAGA---------------GGGGGCA
CC---------------------TTGCTC---------CTTGGGATATTGATGATCTGTAGTGCT---AC
A------GAACAATTGTGGGTCACAGTTTATTATGGGGTACCTGTGTGGAAAGAAGCAACCACCACTCTA
TTTTGTGCATCAGATGCTAAAGCATATGATACAGAGGTACATAATGTCTGGGCCACACATGCCTGTGTAC
CCACAGACCCCAACCCACAAGAAGTAGAATTGGTAAATGTGACAGAAAATTTTAACATGTGGAGAAATGA
CATGGTGGAACAGATGCATGAGGATGTAATCAGTTTATGGGATCAAAGCCTAAAGCCATGTGTAAAATTA
ACCCCACTTTGTGTTACTTTAAATTGCACTGAT------------------------------GATTTG-
-----------AGGGATGCTATTATTAATTCCAATAGTAGTAGCGGGAATGCTACTACTAATTCCACTGA
TAGTAGCAGGAACAATACTAATACCAATAGTAGTATTATAGGAGAAATGAAATACTGTTCTTTCAATGTC
ACCACAATCATAAGAGATAAGGTGCAAAGAGAATATGCACTTTTTTATAAACCTGATGTAGTACCGATAA
ATGAT------------------------AGT------------AAT---------ACCAGCTATAGGTT
GATAAGTTGTAACACCTCAGTCATTACACAGGCCTGTCCAAAGGTATCCTTTGAGCCAATTCCCATACAT
TATTGTGCCCCGGCTGGTTTTGCGATTCTAAAGTGTAACGATAAGAAGTTCAATGGAACAGGACCATGTA
CAAAGGTCAGCACAGTACAATGTACACATGGAATTAGGCCAGTAGTATCAACTCAACTGCTGTTAAATGG
CAGTCTAGCAGAAGAAGAGGTAGTAATTAGATCTGAAAATTTCACAAACAATGCTAAAACCATAATAGTA
CAGCTGAAAGAATCTGTACAAATTAATTGTACAAGACCCAACAACAATACAAGAAAAAGTATACATATTG
CACCAGGGAGAGCATTTTATGCAACAGGACAAATAGTAGGAGATATAAGACAAGCACATTGTAACATTAG
TGGTACAAAATGGAATGACACTTTAGGACAGATAGTTAAAAAATTAAGAGAACAATTTGGG---AATAAA
ACAATAAAGTTTACGCAATCCTCAGGAGGGGATCCAGAAATTGTAATGCACAGTTTTAATTGTGGAGGGG
AATTTTTCTACTGTAACTTATCACAACTGTTTAATAGT------------------TCTTGG--------
----AATGTAAATGGTACTGAAGGGTCA------------------AATAACACTGAAACT---------
------------ATCACACTCCCATGCAGAATAAAACAAATTATAAACATGTGGCAGGAAGTAGGAAAGG
CAATGTATGCCCCTCCCATCAGAGGA------ATAATTAGATGTTCATCAAATATTACAGGGCTGCTATT
AACAAGAGAT---GGTGGTATT---------AAC------GAGAGCGAGAGCAATAGCACCGAGGTCTTC
AGACCTGCAGGAGGAAATATGAAGGACAATTGGAGAAGTGAATTATATAAATATAAAGTAGTAAAAATTG
AACCATTAGGAGTAGCACCCACCAAGGCAAAGAGAAGAGTGGTGCAGAGAGAAAAAAGA---GCAGTGGG
A---CTAGGAGCTATGTTCCTTGGGTTCTTGGGAGCAGCAGGAAGCACTATGGGCGCAGCGTCGTTGACG
CTGACGGTACAGGCCAGACTATTATTGTCTGGTATAGTGCAACAGCAGAGCAATTTGCTGAGGGCTATTG
AGGCGCAACAGCATCTGTTGCAACTCACAGTCTGGGGCATCAAGCAGCTCCAGGCAAGAGTCCTGGCTGT
GGAAAGATACCTAAAGGATCAACAGCTCATGGGGATTTGGGGTTGCTCTGGAAAACTCATCTGCACCACT
ACTGTGCCTTGGAATGCTAGTTGGAGT---AATAAATCTCTGCATGACATTTGGGATAACATGACCTGGA
TGCAGTGGGATAGAGAAATTAACAATTACACAGCTTTAATATACAACTTACTTGAAGAATCGCAGAACCA
ACAAGAAAAGAATGAACAAGAATTATTGGAATTAGATAAATGGGCAAGTTTGTGGAATTGGTTCAGCATA
ACAAATTGGCTGTGGTATATAAGATTATTCATAATGATAGTAGGAGGCTTGGTAGGTTTAAGAATAGTTT
TTGCTGTACTTTCTATAGTGAATAGAGTTAGGCAGGGATACTCACCAATATCGTTACAGACCCTCCTCCC
AGCCCCGAGGGGACCCGACAGGCCCGAAGGAATCGAAGAAGAAGGTGGAGAAAGAGACAGGGACAGATCC
GGAAGATCAGCGGATGGATTCTTAACACTTATCTGGGTCGACCTGCGGAGCCTGTGCCTCTTCAGCTACC
ACCTCTTGAGAGACTTACTCTTGATTGTAACGAGGATTGTGGAACTTCTGGGACGCAGGGGG---TGGGA
AGTCCTCAAATATTGGTGGAATCTCCTACAGTATTGGAGCCAGGAACTAAAGAATAGTGCTGTTAGCTTG
TTCAACGCCACAGCCATAGCAGTAGCTGAGGGGACAGATAGGGTTATAGAAGTATTACAAAGAGTTTATA
GAGCTATTCTCCACATACCTACAAGAATAAGGCAGGGCTTGGAAAGGGCTTTGCTA
>AB588198 
ATGAGAGTGAAGGGGATCATGAAGAATTGTCAGCACTTG---TGGAGA---------------GGGGGCA
CC---------------------TTGCTC---------CTTGGGATATTGATGATCTGTAGTGCT---AC
A------GAACAATTGTGGGTCACAGTTTATTATGGGGTACCTGTGTGGAAAGAAGCAACCACCACTCTA
TTTTGTGCATCAGATGCTAAAGCATATGATACAGAGGTACATAATGTTTGGGCCACACATGCCTGTGTAC
CCACAGACCCCAACCCACAAGAAGTAGAATTGGTAAATGTGACAGAAAATTTTAACATGTGGAGAAATGA
CATGGTAGAACAGATGCATGAGGATATAATCAGTTTATGGGATCAAAGCCTAAAGCCATGTGTAAAATTA
ACCCCACTCTGTGTTACTTTAAATTGCACTGAT------------------------------GATTTG-
-----------AGCAATGCTACTATTAATTCCAATAGTAGTAGCGGGAATGCTACTATTAATTCCACTAG
TAAGGGCGGGAACAATACTAATACCAATAGTAGTATTACAGGAGAAATGAAATACTGTTCTTTCAATGTC
ACCACAGTCATAAGAGATAAGGTGCAGACAGAATATGCACTTTTTTATAAACTTGATGTAGTACCAATAG
ATAAT------------------------AGT------------AAT---------ACCAGCTATAGGTT
GATAAGTTGTAATACCTCAGTCATTACACAGGCCTGTCCAAAGGTATCCTTTGAGCCAATTCCCATACAT
TATTGTGCCCCTGCTGGTTTTGCGATTCTAAAGTGTAATGATAAGAAGTTCAATGGAACAGGACCATGTA
CAAATGTCAGCACAGTACAATGTACACATGGAATTAGGCCAGTAGTATCAACTCAACTGCTGTTAAATGG
CAGTCTAGCAGAAGAAGAGGTAGTAATTAGATCTGAAAATTTCACAAACAATGCTAAAACCATAATAGTA
CAGCTGAATGAATCTGTAGAAATTAATTGTACAAGACCCAACAACAATACAAGAAAAAGTATACATATTG
CACCAGGGAGAGCATTTTATGCAACAGGACAAATAGTAGGAGATATAAGACAAGCACATTGTAACATTAG
TGGTACAAAATGGAATGACACTTTAAGACAGATAGTTAAAAAATTAAGAGAACAATTTGGG---AATAAA
ACAATAAAATTTACGCGATCCTCAGGAGGGGATCCAGAAATTGTAATGCACAGTTTTAATTGTGGAGGGG
AATTTTTCTACTGTAACTCATCACAACTGTTTAATAGT------------------TCTTGG--------
----AATGTAAATGGTACTGAAGGGCCA------------------AATAACACTGGAATT---------
------------ATCACACTCCCATGCAGAATAAAACAAATTATAAACATGTGGCAGGAAGTAGGAAAGG
CAATGTATGCCCCTCCCATCAGCGGA------CTAATTAGATGTTCATCAAATATTACAGGGCTGCTATT
AACAAGAGAT---GGTGGTATT---------AAC------GAGAGCGAGAGCAATAGCACCGAGGTCTTC
AGACCTGCAGGAGGAAATATGAAGGACAATTGGAGAAGTGAATTATATAAATATAAAGTAGTAAAAATTG
AACCATTAGGAGTAGCACCCACCAAGGCAAAGAGAAGAGTGGTGCAGAGAGAAAAAAGA---GCAGTGGG
A---CTAGGAGCTATGTTCCTTGGGTTCTTGGGAGCAGCAGGAAGCACTATGGGCGCAGCGTCGTTGACG
CTGACGGTACAGGCCAGACTATTATTGTCTGGTATAGTGCAACAGCAGAGCAATTTGCTGAGGGCTATTG
AGGCGCAACAGCATCTGTTGCAACTCACAGTCTGGGGCATCAAGCAGCTCCAGGCAAGAGTCCTGGCTGT
GGAAAGATACCTAAAGGATCAACAGCTCATGGGGATTTGGGGTTGCTCTGGAAAACTCATCTGCACCACT
ACTGTGCCTTGGAATGCTAGTTGGAGT---AATAAATCTCTGACTGACATTTGGGATAACATGACCTGGA
TGCAGTGGGATAGAGAAATTAACAATTACACAGCTTTAATATACAACTTACTTGAAGAATCGCAGAACCA
ACAAGAAAAAAATGAACAAGAATTATTGGAATTAGATAAATGGGCAAGTTTGTGGAATTGGTTCAACATA
ACAAATTGGCTGTGGTATATAAGATTATTCATAATGATAGTAGGAGGCTTGGTAGGTTTAAGAATAGTTT
TTGCTGTACTTTCTATAGTGAATAGAGTTAGGCAGGGATACTCACCCTTATCGTTACAGACCCTCCTCCC
AGCCCCGAGGGGACCCGACAGGCCCGAAGGAATCGAAGAAGAAGGTGGAGAAAGAGACAGGGACAGATTC
GGAAGATCAGCGGATGGATTCTTAACACTTATCTGGGTCGACCTGCGGAGCCTGTGCCTCTTCAGCTACC
ACCTCTTGAGAGACTTACTCTTGATTGTAACGAGGATTGTGGAACTTCTGGGACGCAGGGGG---TGGGA
AGCCCTCAAATATTGGTGGAATCTCCTACAGTATTGGAGCCAGGAACTAAAGAATAGTGCTGTCAGCTTG
TTCAACGCCACGGCCATAGCAGTAGCTGAGGGGACAGATAGGGTTATAGAAGTATTACAAAGAGTTTATA
GAGCTATTCTCCACATACCTACAAGAATAAGACAGGGCTTGGAAAGGGCTTTGCTA
>AB588196 
ATGAGAGTGAAGGGGATCATGAAGAATTGTCAGCACTTG---TGGAGA---------------GGGGGCA
CC---------------------TTGCTC---------CTTGGGATATTGATGATCTGTAGTGCT---AC
A------GAACAATTGTGGGTCACAGTTTATTATGGGGTACCTGTGTGGAAAGAAGCAACCACCACTCTA
TTTTGTGCATCAGATGCTAAAGCATATGATACAGAGGTACATAATGTTTGGGCCACACATGCCTGTGTAC
CCACAGACCCCAACCCACAAGAAGTAGAATTGGTAAATGTGACAGAAAATTTTAACATGTGGAGAAATGA
CATGGTGGAACAGATGCATGAGGATGTAATCAGTTTATGGGATCAAAGCCTAAAGCCATGTGTAAAATTA
ACCCCACTCTGTGTTACTTTAAATTGCACTGAT------------------------------GATTTG-
-----------AGG------------AAT---------------------GCTACTATTAACTCCACTAT
TATTGGCGAGAATGCTAATAATACCAATAGTAGTATTACAGGAGAAATGAAATACTGTTCTTTCAATGTC
ACCACAGTCATAAGAGATAAAGTGCAAACAGAATATGCACTTTTTTATAAACTTGATGTAGTACCAATAG
ATGAT------------------------AGT------------AAT---------ACCAGCTATAGGTT
GATAAGTTGTAACACCTCAGTCATTACACAAGCCTGTCCAAAGGTATCCTTTGAGCCAATTCCCATACAT
TATTGTGCCCCTGCTGGTTTTGCGATTCTCAAGTGTAATGATAAGAAGTTCAATGGAACAGGACCATGTA
CAAATGTCAGCACAGTACAATGTACACATGGAATTAGGCCAGTAGTATCAACTCAACTGCTGTTAAATGG
CAGTCTAGCAGAAGAAGAGGTAGTAATTAGATCTGAAAATTTCACGAACAATGCTAAAACCATAATAGTA
CAGCTGAAAGAATCTGTACAAATTAATTGTACAAGACCCAACAACAATACAAGAAAAAGTATACATATTG
CACCAGGAAGAGCATTTTATGCAACAGGACAAATAGTAGGAGATATAAGACAAGCACATTGTAACATTAG
TGGTACAAAATGGAATGACACTTTAGGACAGATAGTTAAAAAATTAAGAGAACAATTTGGG---AATAAA
ACAATAAAGTTTACGCGATCCTCAGGAGGGGATCCAGAAATTGTAATGCACAGTTTTAATTGTGGAGGGG
AATTTTTCTACTGTAACTTATCACAACTGTTTAATAGT------------------TCTTGG--------
----AATGTAAATGGTACTGAAGGGTCA------------------AATAACACTGAAACT---------
------------ATCACACTCCCATGCAGAATAAAACAAATTATAAACATGTGGCAGGAAGTAGGAAAGG
CAATGTATGCCCCTCCCATCAGAGGA------CTAATTAGATGTTCATCAAATATTACAGGGCTGCTATT
AACAAGAGAT---GGTGGTCAC---------ACT------AATACTAGCAATAGC---ACCGAGGTCTTC
AGACCTGCAGGAGGAAATATGAAGGACAATTGGAGAAGTGAATTATATAAATATAAAGTAGTAAAAATTG
AACCATTAGGAGTAGCACCCACCAAGGCAAAGAGAAGAGTGGTGCAGAGAGAAAAAAGA---GCAGTGGG
A---CTAGGAGCTATGTTCCTTGGGTTCTTGGGAGCAGCAGGAAGCACTATGGGCGCAGCGTCGTTGACG
CTGACGGTACAGGCCAGACTATTATTGTCTGGTATAGTGCAACAGCAGAGCAATTTGCTGAGGGCTATTG
AGGCGCAACAACATCTGTTGCAACTCACAGTCTGGGGCATCAAGCAGCTCCAGGCAAGAGTCCTGGCTGT
GGAAAGATACCTAAAGGATCAACAGCTCATGGGGATTTGGGGTTGCTCTGGAAAACTCATCTGCACCACT
ACTGTGCCTTGGAATGCTAGTTGGAGT---AATAAATCTCTGACTGACATTTGGGATAACATGACCTGGA
TGCAGTGGGATAGAGAAATTAACAATTACACAGCTTTAATATACAACTTACTTGAAGAATCGCAGAACCA
ACAAGAAAAGAATGAACAAAAATTATTGGAATTAGATAAATGGGCAAGTTTGTGGAATTGGTTTAACATA
ACAAACTGGCTGTGGTATATAAAAATATTCATAATGATAGTAGCAGGCTTGGTAGGTTTAAGAATAGTTT
TTACTGTACTTTCTATAGTGAATAGAGTTAGGCAGGGATACTCACCTTTATCGTTACAGACCCTCCTCCC
AGCCCCGAGGGGACCAGGCAGGCCCGAAGGAATCGAAGAAGAAGGTGGAGAAAGAGACAGGGACAGATCC
GGAAGATCAGTGGATGGATTCTTAACACTTATCTGGGTCGACCTGCGGAGCCTGTGCCTCTTCAGCTACC
ACCTCTTGAGAGACTTACTCTTGATTGTAACGAGGATTGTGGAACTTCTGGGACGCAGGGGG---TGGGA
AGTCCTCAAATACTGGTGGAATCTCCTACAGTATTGGAGCCAGGAACTAAAGAATAGTGCTGTTAGCTTG
TTCAACGCCACAGCCATAGCAGTAGCTGAGGGGACAGATAGGGTTATAGAAGTATTACAAAGAGTTTATA
GAGCTATTCTCCACATACCTACAAGAATAAGACAGGGCTTGGAAAGGGCTTTGCTA
>AB588197 
ATGAGAGTGAAGGGGATCATGAAGAATTGTCAGCACTTG---TGGAAA---------------GGGGGCA
CC---------------------TTGCTC---------CTTGGGATATTGATGATCTGTAGTGCT---AC
A------GAACAATTGTGGGTCACAGTTTATTATGGGGTACCTGTGTGGAAAGAAGCAACCACCACTCTA
TTTTGTGCATCAGATGCTAAAGCATATGATACAGAGGTACATAATGTTTGGGCCACACATGCCTGTGTAC
CCACAGACCCCAACCCACAAGAAGTAGAATTGGTAAATGTGACAGAAAATTTTAACATGTGGAGAAATGA
CATGGTAGAACAGATGCATGAGGATATAATCAGTCTATGGGATCAAAGCCTAAAGCCATGTGTAAAATTA
ACCCCACTCTGTGTTACTTTAAATTGCACTGAT------------------------------GATTTG-
-----------AGCAATGCTACTATTAATTCCAATAGTAGTAGCGGGAATGCTACTATTAATCCCACTAG
TAATAGTGAGAACACTACTAATACCAATAGTAGTATTACAGGAGAAATGAAATACTGTTCTTTCAATGTC
ACCACAGTCATAAGAGATAAGGTGCAAAGAGAATATGCACTTTTTTATAAACTTGATATAGTACCAATAG
ATGAT------------------------AGT------------AAT---------ACCAGCTATAGGTT
GATAAGTTGTAACACCTCAGTCATTACACAGGCCTGTCCAAAGGTATCCTTTGAGCCAATTCCCATACAT
TATTGTGCCCCTGCTGGTTTTGCGATTCTAAAGTGTAATGATAAGAAGTTCAATGGAACAGGACCATGTA
CAAATGTCAGCACAGTACAATGTACACATGGAATTAGGCCAGTAGTATCAACTCAACTGCTGTTAAATGG
CAGTCTAGCAGAAGAAGAGGTAGTAATTAGATCTGAAAATTTCACAAACAATGCTAAAACCATAATAGTA
CAGCTGAAAGAATCTGTACAAATTAATTGTACAAGACCCAACAACAATACAAGAAAAAGTATACATATTG
CACCAGGGAGAGCATTTTATACAACAGGACAAATAGTAGGAGATATAAGACAAGCACATTGTAACATTAG
TGGTACAAAATGGAATGACACTTTAAACCAGATAGTTAAAAAATTAAGAGAACAATTTGGG---AATAAA
ACAATAGAGTTTACGCGATCCTCAGGAGGGGATCCAGAAATTGTAATGCACAGTTTTAATTGTGGAGGGG
AATTTTTCTACTGTAACTTATCACAACTGTTTAATAGT------------------TCTTGG--------
----AATGTAAATGGTACTGAAGGGTCA------------------AATAACACTGGAATT---------
------------ATCACACTCCCATGCAGAATAAAACAAATTATAAACATGTGGCAGGAAGTAGGAAAGG
CAATGTATGCCCCTCCCATCAGAGGA------ATAATTAGATGTTCATCAAATATTACAGGGCTGCTATT
AACAAGAGAT---GGTGGTAAG---------ACT------AATACTAGCAATAGC---ACCGAGGTCTTC
AGACCTGCAGGAGGAAATATGAAGGACAATTGGAGAAGTGAATTATATAAATATAAAGTAGTAAAAATTG
AACCATTAGGAGTAGCACCCACCAAGGCAAAGAGAAGAGTGGTGCAGAGAGAAAAAAGA---GCAGTGGG
A---CTAGGAGCTATGTTCCTTGGGTTCTTGGGAGCAGCAGGAAGCACTATGGGCGCAGCGTCGTTGACG
CTGACGGTACAGGCCAGACTATTATTGTCTGGTATAGTGCAACAGCAGAGCAATTTGCTGAGGGCTATTG
AGGCGCAACAGCATCTGTTGCAACTCACAGTCTGGGGCATTAAGCAGCTCCAGGCAAGAGTCCTGGCTGT
GGAAAGATACCTAAAGGATCAACAGCTCATGGGGATTTGGGGTTGCTCTGGAAAACTCATCTGCACCACT
ACTGTGCCTTGGAATGCTAGTTGGAGT---AATAAATCTCTGCATGACATTTGGGATAACATGACCTGGA
TGCAGTGGGATAGAGAAATTAACAATTACACAGCTTTAATATACAACTTACTTGAAGAATCGCAGAACCA
ACAAGAAAAGAATGAACAAGAATTATTGGAATTAGATAAATGGGCAAGTTTGTGGAATTGGTTTAACATA
ACAAACTGGCTGTGGTATATAAGATTATTCATAATGATAGTAGGAGGCTTGGTAGGTTTAAGAATAGTTT
TTGCTGTACTTTCTATAGTGAATAGAGTTAGGCAGGGGTACTCACCATTATCGTTACAGACCCTCCTCCC
AGCCCCGAGGGGACCCGACAGGCCCGAAGGAATCGAAGAAGAAGGTGGAGAAAGAGACAGGGACAGATCC
GGAAGATCAGCGGATGGATTCTTAACACTTATCTGGGTCGACCTGCGGAGCCTGTGCCTCTTCAGCTACC
ACCTCTTGAGAGACTTACTCTTGATTGTAACGAGGATTGTGGAACTTCTGGGACGCAGGGGG---TGGGA
AGTCCTCAAATATTGGTGGAATCTCCTACAGTATTGGAGCCAGGAACTAAAGAATAGTGCTGTCAGCTTG
TTCAACGCCACAGCCATAGCAGTAGCTGAGGGGACAGATAGGGTTATAGAAGTATTACAAAGAGTTTATA
GAGCTATTCTCCACATACCTACAAGAATAAGACAGGGCTTGGAAAGGGCTTTGCTA
>AB588200 
ATGAGAGTGAAGGGGATCATGAAGAATTGTCAGCACTTG---TGGAGA---------------GGGGGCA
CC---------------------TTGCTC---------CTTGGGATATTGATGATCTGTAGTGCT---AC
A------GAACAATTGTGGGTCACAGTTTATTATGGGGTACCTGTGTGGAAAGAAGCAACCACCACTCTA
TTTTGTGCATCAGATGCTAAAGCATATGATACAGAGGTACATAATGTCTGGGCCACACATGCCTGTGTAC
CCACAGACCCCAACCCACAAGAAGTAGAATTAGTAAATGTGACAGAAAATTTTAACATGTGGAGAAATGA
CATGGTAGAACAGATGCATGAGGATGTAATCAGTTTATGGGATCAAAGCCTAAAGCCATGTGTAAAATTA
ACCCCACTCTGTGTTACTTTAAATTGCACTGAT------------------------------GATTTG-
-----------AAG------------AAT---------------------GCTACTATTAATTCCACTAG
AAGCGAGAATGATACTAATACCAAT---AGTAGTATTAAAGGAGAAATGAAATACTGTTCTTTCAATGTC
ACCACAGTCATAAGAGATAAGGTGCAAAGAGAATATGCACTTTTTTATAAACTTGATATAGTACCAATAG
ATGAT------------------------AGT------------AAT---------ACCAGCTATAGGTT
GATAAGTTGTAACACCTCAGTCATTACACAGGCCTGTCCAAAGGTATCCTTTGAGCCAATTCCCATACAT
TATTGTGCCCCTGCTGGTTTTGCGATTCTAAAGTGTAATGATAAGAAGTTCAATGGAACAGGACCATGTA
CAAATGTCAGCACAGTACAATGTACACATGGAATTAGGCCAGTAGTATCAACTCAACTGCTGTTAAATGG
CAGTCTAGCAGAAGAAGAGGTAGTAATTAGATCTGAAAATTTCACAAACAATGCTAAAACCATAATAGTA
CAGCTGAAAGAATCTGTACAAATTAATTGTACAAGACCCAACAACAATACAAGAAGAAGTATACATATTG
CACCAGGGAGAGCATTTTATACAACAGGAAAAATAATAGGAGATATAAGACAAGCACATTGTAACATTAG
TGGTACAAAATGGAATAACACTTTAGAACAGATAGTTAAAAAATTAAGAGAACAATTTGGG---AATAAA
ACAATAAGTTTTACGCAATCCTCAGGAGGGGATCCAGAAATTGTAATGCACAGTTTTAATTGTGGAGGGG
AATTTTTCTACTGTAACTTATCACAACTGTTTAATAGT------------------TCTTGG--------
----AATGTAAATGGTACTGAAGGGTCA------------------AATAACACTGAAACT---------
------------ATCACACTCCCATGCAGAATAAAACAAATTATAAACATGTGGCAGGAAGTAGGAAAGG
CAATGTATGCCCCTCCCATCAGCGGA------CCAATTAGATGTTCATCAAATATTACAGGGCTGCTATT
AACAAGAGAT---GGTGGTCAT---------ACT------AATACTAGCAATAGC---ACCGAGGTCTTC
AGACCTGCAGGAGGAAATATGAAGGACAATTGGAGAAGTGAATTATATAAATATAAAGTAGTAAAAATTG
AACCATTAGGAGTAGCACCCACCAAGGCAAAGAGAAGAGTGGTGCAGAGAGAAAAAAGA---GCAGTGGG
A---CTAGGAGCTATGTTCCTTGGGTTCTTGGGAGCAGCAGGAAGCACTATGGGCGCAGCGTCGTTGACG
CTGACGGTACAGGCCAGACTATTATTGTCTGGTATAGTGCAACAGCAGAGCAATTTGCTGAGGGCTATTG
AGGCGCAACAACATCTGTTGCAACTCACAGTCTGGGGCATCAAGCAGCTCCAGGCAAGAGTCCTGGCTGT
GGAAAGATACCTAAAGGATCAACAGCTCATGGGGATTTGGGGTTGCTCTGGAAAACTCATCTGCACCACT
ACTGTGCCTTGGAATACTAGTTGGAGT---AATAAATCTCTGACTGACATTTGGGATAACATGACCTGGA
TGCAGTGGGATAGAGAAATTAACAATTACACAGCTTTAATATACAACTTACTTGAAGAATCGCAGAACCA
ACAAGAAAAGAATGAACAAGAATTATTGGAATTAGATAAATGGGCAAGTTTGTGGAATTGGTTCAACATA
ACAAATTGGCTGTGGTATATAAAATTATTCATAATGATAGTAGGAGGCTTGGTAGGTTTAAGAATAGTTT
TTACTGTACTTTCTATAGTGAATAGAGTTAGGCAGGGATACTCACCCTTATCGTTACAGACCCTCCTCCC
AGCCCCGAGGGGACCCGACAGGCCCGAAGGAATCGAAGAAGAAGGTGGAGAAAGAGACAGGGACAGATCC
GGAAGATCAGCGGATGGATTCTTAACACTTATCTGGGTCGACCTGCGGAGCCTGTGCCTCTTCAGCTACC
ACCTCTTGAGAGACTTACTCTTGATTGTAACGAGGATTGTGGAACTTCTGGGACGCAGGGGG---TGGGA
AGTCCTCAAATATTGGTGGAATCTCCTACAGTATTGGAGTCAGGAACTAAAGAATAGTGCTGTCAGCTTG
TTCAACGCCACAGCCATAGCAGTAGCTGAGGGGACAGATAGGGTTATAGAAGTATTACAAAGAGTTTATA
GAGCTATTCTCCACATACCTACAAGGATAAGACAGGGCTTGGAAAGGGCTTTGCTA
>AB588199 
ATGAGAGTGAAGGGGATCATGAAGAATTGTCAGCACTTG---TGGAGA---------------GGGGGCA
CC---------------------TTGCTC---------CTTGGGATATTGATGATCTGTAGTGCT---AC
A------GAACAATTGTGGGTCACAGTTTATTATGGGGTACCTGTGTGGAAAGAAGCAACCACCACTCTA
TTTTGTGCATCAGATGCTAAAGCATATGATACAGAGGTACATAATGTCTGGGCCACACATGCCTGTGTAC
CCACAGACCCCAGCCCGCAAGAAGTATTCTTGGCAAATGTGACAGAAAATTTTAACATGTGGAGAAATGA
CATGGTAGAACAGATGCATGAGGATATAATCAGTCTATGGGATCAAAGCCTAAAGCCATGTGTAAAATTA
ACCCCACTCTGTGTTACTTTAAATTGCACTGAT------------------------------GATTTG-
-----------AGCAATGCTACTATTAATTCCAATAGTAGTAGCGGGAATGCTACTACTAATTCCACTGA
GAATGGCGGGAACACTACTAATACCAATAGTAGTATTACAGGAGAAATGAAATACTGTTCTTTCAATGTC
ACCACAGTCATAAGAGATAAGGTGCAAACAGAATATGCGCTTTTTTATAAACTTGATGTAGTACCAATAG
ATGAT------------------------AGT------------AAT---------ACCAGCTATAGGTT
GATAAGTTGTAACACCTCAGTCATTACACAGGCCTGTCCAAAGGTATCCTTTGAGCCAATTCCCATACAT
TATTGTGCCCCGGCTGGTTTTGCGATTCTAAAGTGTAATGATAAGAAGTTCAATGGAACAGGACCATGTA
CAAATGTCAGCACAGTACAATGTACACATGGAATTAGGCCAGTAGTATCAACTCAACTGCTGTTAAATGG
CAGTCTAGCAGAAGAAGAGGTAGTAATTAGATCTGAAAATTTCACGGACAATGCTAAAACCATAATAGTA
CAGCTGAAAGAATCTGTACAAATTAATTGTACAAGACCCAACAACAATACAAGAAGAAGTATACATATTG
CACCAGGGAGAGCATTTTATACAACAGGAAAAATAATAGGAGATATAAGACAAGCACATTGTAACATTAG
TGGTACAAAATGGAATAACACTTTAGAACAGATAGTTAAAAAATTAAGAGAACAATTTGGG---AATAAA
ACAATAAGTTTTACGCAATCCTCAGGAGGGGATCCAGAAATTGTAATGCACAGTTTTAATTGTGGAGGGG
AATTTTTCTACTGTAACTTATCACAACTGTTTAATAGT------------------TCTTGG--------
----AATGTAAATGGTACTGAAGGGTCA------------------AATAACACTGAAACT---------
------------ATCACACTCCCATGCAGAATAAAACAAATTATAAACATGTGGCAGGAAGTAGGAAAGG
CAATGTATGCCCCTCCCATCAGCGGA------CTAATTAGATGTTCATCAAATATTACAGGGCTGCTATT
AACAAGAGAT---GGTGGTCAT---------ACT------AATACTAGCAATAGC---ACTGAGGTCTTC
AGACCTGCAGGAGGAAATATGAAGGACAATTGGAGAAGTGAATTATATAAATATAAAGTAGTAAAAATTG
AACCATTAGGAGTAGCACCCACCAAGGCAAAGAGAAGAGTGGTGCAGAGAGAAAAAAGA---GCAGTGGG
A---CTAGGAGCTATGTTCCTTGGGTTCTTGGGAGCAGCAGGAAGCACTATGGGCGCAGCGTCGTTGACG
CTGACGGTACAGGCCAGACTATTATTGTCTGGTATAGTGCAACAGCAGAGCAATTTGCTGAGGGCTATTG
AGGCGCAACAACATCTGTTGCAACTCACAGTCTGGGGCATCAAGCAGCTCCAGGCAAGAGTCCTGGCTGT
GGAAAGATACCTAAAGGATCAACAGCTCATGGGGATTTGGGGTTGCTCTGGAAAACTCATCTGCACCACT
ACTGTGCCTTGGAATACTAGTTGGAGT---AATAAATCTCTGACTGACATTTGGGATAACATGACCTGGA
TGCAGTGGGATAGAGAAATTAACAATTACACAGCTTTAATATACAACTTACTTGAAGAATCGCAGAACCA
ACAAGAAAAGAATGAACAAGAATTATTGGAATTAGATAAATGGGCAAGTTTGTGGAATTGGTTCAACATA
ACAAATTGGCTGTGGTATATAAAATTATTCATAATGATAGTAGGAGGCTTGGTAGGTTTAAGAATAGTTT
TTACTGTACTTTCTATAGTGAATAGAGTTAGGCAGGGATACTCACCCTTATCGTTACAGACCCTCCTCCC
AGCCCCGAGGGGACCCGACAGGCCCGAAGGAATCGAAGAAGAAGGTGGAGAAAGAGACAGGGACAGATCC
GGGAGATCAGCGGATGGATTCTTAACACTTATCTGGGTCGACCTGCGGAGCCTGTGCCTCTTCAGCTACC
ACCTCTTGAGAGACTTACTCTTGATTGTAACGAGGATTGTGGAACTTCTGGGACGCAGGGGG---TGGGA
AGTCCTCAAATATTGGTGGAATCTCCTACAGTATTGGAGCCAGGAACTAAAGAATAGTGCTGTTAGCTTG
TTCAACGCCACAGCCATAGCAGTAGCTGAGGGGACAGATAGGGTTATAGAAGTATTACAAAGAGTTTATA
GAGCTATTCTCCACATACCTACAAGGATAAGACAGGGCTTGGAAAGGGCTTTGCTA
>AB588202 
ATGAGAGTGAAGGGGATCATGAAGAATTGTCAGCACTTG---TGGAGA---------------GGGGGCA
CC---------------------TTGCTC---------CTTGGGATATTGATGATCTGTAGTGCT---AC
A------GAACAATTGTGGGTCACAGTTTATTATGGGGTACCTGTGTGGAAAGAAGCAACCACCACTCTA
TTTTGTGCATCAGATGCTAAAGCATATGATACAGAGGTACATAATGTTTGGGCCACACATGCCTGTGTAC
CCACAGACCCCAACCCACAAGAAGTAGAATTGGTAAATGTGACAGAAAATTTTAACATGTGGAGAAATGA
CATGGTAGAACAGATGCATGAGGATATAATCAGTCTATGGGATCAAAGCCTAAAGCCATGTGTAAAATTA
ACCCCACTCTGTGTTACTTTAAATTGCACTGAT------------------------------GATTTG-
-----------AGCAATGCTACTATTAATTCCAATAGTAGTAGCGGGAATGCTACTACTAATTCCACTGA
GAATGGCGGGAACACTACTAATACCAATAGTAGTATTACAGGAGAAATGAAATACTGTTCTTTCAATGTC
ACCACAGTCATAAGAGATAAGGTGCAAACAGAATATGCACTTTTTTATAAACTTGATGTAGTACCAATAG
ATGAT------------------------AGT------------AAT---------ACCAGCTATAGGTT
GATAAGTTGTAACACCTCAGTCATTACACAGGCCTGTCCAAAGGTATCCTTTGAGCCAATTCCCATACAT
TATTGTGCCCCGGCTGGTTTTGCGATTCTAAAGTGTAATGATAAGAAGTTCAATGGAACAGGACCATGTA
CAAATGTCAGCACAGTACAATGTACACATGGAATTAGACCAGTAGTATCAACTCAACTGCTGTTAAATGG
CAGTCTAGCAGAAGAAGAGGTAGTAATTAGATCTGAAAATTTCACAAACAATGCTAAAACCATAATAGTA
CAGCTGAAAGAATCTGTACAAATTAATTGTACAAGACCCAACAACAATACAAGAAGAAGTATACATATTG
CACCAGGGAGAGCATTTTATACAACAGGAAAAATAATAGGAGATATAAGACAAGCACATTGTAACATTAG
TGGTACAAAATGGAATAACACTTTAGAACAGATAGTTAAAAAATTAAGAGAACAATTTGGG---AATAAA
ACAATAAGTTTTACGCAATCCTCAGGAGGGGATCCAGAAATTGTAATGCACAGTTTTAATTGTGGAGGGG
AATTTTTCTACTGTAACTTATCACAACTGTTTAATAGT------------------TCTTGG--------
----AATGTAAATGGTACTGAAGGGTCA------------------AATAACACTGAAACT---------
------------ATCACGCTCCCATGCAGAATAAAACAAATTATAAACATGTGGCAGGAAGTAGGAAAGG
CAATGTATGCCCCTCCCATCAGCGGA------CTAATTAGATGTTCATCAAATATTACAGGGCTGCTATT
AACAAGAGAT---GGTGGTAAG---------ACT------AATACTAGCAATAGC---ACCGAGGTCTTC
AGACCTGCAGGAGGAGATATGAGGGACAATTGGAGAAGTGAATTATATAAATATAAAGTAGTAAAAATTG
AACCATTAGGAGTAGCACCCACCAAGGCAAAGAGAAGAGTGGTGCAGAGAGAAAAAAGA---GCAGTGGG
A---CTAGGAGCTATGTTCCTTGGGTTCTTGGGAGCAGCAGGAAGCACTATGGGCGCAGCGTCGTTGACG
CTGACGGTACAGGCCAGACTATTATTGTCTGGTATAGTGCAACAGCAGAGCAATTTGCTGAGGGCTATTG
AGGCGCAACAACATCTGTTGCAACTCACAGTCTGGGGCATCAAGCAGCTCCAGGCAAGAGTCCTGGCTGT
GGAAAGATACCTAAAGGATCAACAGCTCATGGGGATTTGGGGTTGCTCTGGAAAACTCATCTGCACCACT
ACTGTGCCTTGGAATGCTAGTTGGAGT---AATAAATCTCTGCATGACATTTGGGATAACATGACCTGGA
TGCAGTGGGATAGAGAAATTAACAATTACACAGCTTTAATATACAACTTACTTGAAGAATCGCAGAACCA
ACAAGAAAAGAATGAACAAGCATTATTGGAATTAGATAAATGGGCAAGTTTGTGGAATTGGTTTAGCATA
ACAAATTGGCTGTGGTATATAAAATTATTCATAATGATAGTAGGAGGCTTGATAGGTTTAAGAATAGTTT
TTGCTGTACTTTCTATAGTGAATAGAGTTAGGCAGGGGTACTCACCATTATCGTTACAGACCCTCCTCCC
AGCCCCGAGGGGACCCGACAGGCCCGAAGGAATCGAAGAAGAAGGTGGAGAAAGAGACAGGGACAGATCC
GGGAGATCAGCGGATGGATTCTTAACACTTATCTGGGTCGACCTGCGGAGCCTGTGCCTCTTCAGCTACC
ACCTCTTGAGAGACTTACTCTTGATTGTAACGAGGATTGTGGAACTTCTGGGACGCAGGGGG---TGGGA
AGTCCTCAAATATTGGTGGAATCTCCTACAGTATTGGAGTCAGGAACTAAAGAATAGTGCTGTCAGCTTG
TTCAACGCCACAGCCATAGCAGTAGCTGAGGGGACAGATAGGGTTATAGAAGTATTACAAAGAGTTTATA
GAGCTATTCTCCACATACCTACAAGAATAAGACAGGGCTTGGAAAGGGCTTTGCTG
>AY835769 
ATGACAGTGAAGGAGATCACGAACAATTATCAGCACTTG---TGGAGA---------------TGGGGCA
CC---------------------ATGCTCACCATGCTCCTTGGGATATTGTTGATCTGTACTGCT---GC
A------GAAAAATTGTGGGTCACAGTCTATTATGGGGTACCTGTGTGGAGAGAAGCAAACACCACTCTA
TTTTGTGCATCAGATGCTAAAGCATATGACACAGAGGTACATAATGTTTGGGCCACACATGCCTGTGTAC
CCACAGACCCCAACCCACAAGAAGTTGTATTGACAAATGTGACAGAAAATTTTAACATGTGGAAAAATAA
CATGGTAGAACAGATGCATGAGGATATAATCAGTTTATGGGATCAAAGCCTAAAGCCATGTGTAAAACTA
ACCCCACTCTGTGTTACTTTAAACTGCACTGAC---------------------------------TTG-
-----------AAG------------AAT---------------------GAC---------------AC
TAATATCAGTATTGGTAGCGGGGGA---ACAATGGAGAAAGGAGAAATGACAAACTGCTCTTTCAATGTC
ACCACAGAAATAAGAGATAAGGTGCAGAAAGAATATGCACTTTTTTATAAACTTGATGTAGTACAAATAA
ATGAT------------------------GAT------------GATAAGGATAATACCAGCTATAGGTT
GATAAGTTGTAATACCTCAGTCATTACACAGGCCTGTCCAAAGACATCCTTTGAGCCAATTCCCATACAT
TATTGTGCCCCGGCTGGTTTTGCGCTTCTAAAGTGTAAAGATAAGAAGTTCAATGGAACAGGACCATGCA
CAAATGTCAGCACAGTACAATGTACACATGGAATTAGGCCAGTAGTATCAACTCAACTGCTGTTAAATGG
CAGTCTAGCAGAAGAAGAGGTAGTAATTAGATCTGCTAACCTCACGGACAATACTAAAACCATAATAGTA
CAGCTGAACGAATCTGTAGTAATTAATTGTACAAGACCCAACAACAATACAAGAAAAGGTATACATATAG
GACCAGGGAGAGCATTTTATGCAACAGGAGACATAATAGGAGATATAAGACAAGCACATTGTAACCTTAG
TATAACAAAATGGAATGACACTTTAAAACAGATAGTTACAAAATTAAGAAAACAATTGGGGAAGAATGAA
ACAGTAGTCTTTAAGCAATCCTCAGGAGGGGACCCAGAAATTGTAATGCACAGTTTTAATTGTGGAGGGG
AATTTTTCTACTGTGATTCAACACAACTGTTTAACAGT------------------ACTTGG--------
----CATGGTAATGGTACTTGG------------------------AATGGTACTGAAGGA---AATGGC
ACA---------CTCACACTCCCATGCAGAATAAAACAAATTATAAACATGTGGCAGGAAGTAGGAAAAG
CAATGTATGCCCCTCCCATCAGAGGA------CAAATTAGATGTTCATCAAATATTACAGGGCTGCTATT
AACAAGAGAT---GGTGGTAGG---------AAC------------GAGAGCAAT------ATCACCCTC
AGACCTGGAGGAGGGGATATGAGGGACAATTGGAGAAGTGAATTATATAAATATAAAGTAGTAAAAATTG
AACCATTAGGAGTAGCACCCACTAAGGCAAAGAGAAGAGTGGTGCAGAGAGAAAAAAGA---GCAGCGGG
A---TTAGGAGCTATGTTCCTTGGGTTCTTGGGAGCAGCAGGAAGCACTATGGGCGCAGCGTCAATAACG
CTGACGGTACAGGCCAGACTATTATTGTCTGGTATAGTGCAACAGCAGAATAATTTGCTGAGGGCTATTG
AGGCGCAACAGCATATGTTGAAACTCACAGTCTGGGGCATCAAGCAGCTCCAGGCAAGAGTCCTGGCTGT
GGAAAGATACCTAAAGGATCAACAGCTCCTGGGTATTTGGGGTTGCTCTGGAAAACTCATCTGCACCACT
GCTGTGCCTTGGAATGCTAGTTGGAGT---AATAAAAATCTGAGTCAGATTTGGGATAACATGACCTGGA
TGGAGTGGGAAAGAGAAATTGACAATTACACAAGCTTAATATACTCCCTAATTGAAGAATCGCAAAACCA
ACAAGAAAAGAATGAACAAGAATTATTGGAATTAGATAAATGGGCAAATTTGTGGAATTGGTTTAGCATA
ACAAACTGGCTGTGGTATATAAAATTATTCATAATGATAGTAGGAGGCTTGGTAGGTTTAAGAATAGTTT
TTACTGTACTTTCTATAGTGAATAGAGTTAGGCAGGGATACTCACCATTATCGTTTCAGACCCGCCTCCC
AACCCCGAGGGGACCCGACAGGCCCGAAGGAATCGAAGAAGACGGTGGAGAGAGAGACAGAGACAGATCC
GGGACATTAGTGGACGGATTCTTAGCACTTATCTGGGTCGATCTGCGGAGCCTGCTCCTCTTCAGCTACC
ACCGCTTGAGAGACTTACTCTTGATTGTAACGAGGACTGTGGAACTTCTGGGACGCAGGGGG---TGGGA
AATCCTCAAGTATTGTTGGAATCTCCTGCAGTATTGGAGTCAGGAACTAAAGAATAGTGCTGTTAGCTTG
CTCAACGCCACAGCCGTAGCAGTAGCTGAGGGGACAGATAGGGTTATAGAAGTAGTGCAAAGAGCTTATA
GAGCTTTTCTCCACATACCTGTAAGAATAAGACAGGGCTTGGAAAGGGCTTTGCTA
>EF367174 
ATGAGAGTGAAGGGGATCAGGAAGAATTATCAGCACTTG---TGGAGA---------------GGGGGCA
CC---------------------TTGCTC---------CTTGGGATGTTGATGATCTGTAGTGCT---GT
A------GAAAAATTGTGGGTCACAGTCTATTATGGGGTACCTGTGTGGAAAGAAGCAACCACCACTCTA
TTTTGTGCATCAGATGCTAAAGCCTATGACACAGAGGTACATAATGTCTGGGCCACACATGCCTGTGTAC
CCACAGACCCTAACCCACAAGAAATAGTATTGGAAAATGTGACAGAAAATTTTAACATGTGGAAAAATAA
CATGGTAGAACAGATGCATGAGGATATAATCAGTTTATGGGATCAAAGTCTAAAGCCATGTGTAAAGTTA
ACCCCACTCTGTGTTACTCTACATTGCACTAAT---------------------------------TTG-
-----------AAG------------AAT---------------------GCT---------------AC
TAATACCAAGAGTAGTARTTGGAAA---GAGATGGACAGAGGAGAAATAAAAAATTGCTCTTTCAAGGTC
ACCACAAGCATAAGAAATAAGATGCAGAAAGAATATGCACTTTTTTATAAACTTGATGTAGTACCAATAG
ATAAT------------------------SAT------------AAT---------ACAAGCTATAAATT
GATAAATTGTAACACCTCAGTCATTACACAGGCCTGTCCAAAGGTATCCTTTGAACCAATTCCCATACAT
TATTGTGCCCCGGCTGGTTTTGCGATTCTAAAGTGTAATGATAAGAAGTTCAATGGATCAGGACCATGTA
CAAATGTCAGCACAGTACAATGTACACATGGAATTAGGCCAGTAGTGTCAACTCAATTGCTGTTAAATGG
CAGTCTAGCAGAAGAAGGGGTAGTAATTAGATCTGAAAATTTCACAGACAATGCTAAAACTATAATAGTA
CAGCTGAAGGAATCTGTAGAAATTAATTGTACAAGACCTAACAATAATACAAGAAAAAGTATAACTAGAG
GACCGGGGAGAGCATTTTATRCAACAGGAGACATAATAGGAGATATAAGACAAGCACATTGTAACATTAG
TAGAGAAAAATGGAATAACACTTTAAAACAGATAGTTACAAAATTACAAGCACAATTTGGG---AATAAA
ACAATAGTCTTTAAGCAATCCTCAGGAGGGGACCCAGAAATTGTAATGCACAGTTTTAATTGTGGAGGGG
AATTTTTCTACTGTAATTCAACACAGCTTTTTAATAGT------------------ACTTGG--------
----------AATAATACTATAGGGCCA------------------AATAACACTAATGGA---------
ACT---------ATCACACTCCCATGCAGAATAAAACAAATTATAAACAGGTGGCAGGAAGTAGGAAAAG
CAATGTATGCCCCTCCCATCAGAGGA------CAAATTAGATGCTCATCAAATATTACAGGACTGCTATT
AACAAGAGAT---GGTGGTAAA------------------------------------------------
----------------------------------------------------------------------
----------------------------------------------------------------------
----------------------------------------------------------------------
----------------------------------------------------------------------
----------------------------------------------------------------------
----------------------------------------------------------------------
----------------------------------------------------------------------
--------------GAGATCAGTAAYCACCGA--------------------------------------
----------------------------------------------------------------------
----------------------------------------------------------------------
----------------------------------------------------------------------
----------------------------------------------------------------------
---------------------------------------GATCTTAGA----------------------
-----------------------------------------------CTGGGTAGATATGGGAATTGGGA
AGTGTTA---------------------------------------------------------------
----------------------------------------------------------------------
--------------------------------------------------ATAATA
>EF367179 
ATGAGAGTGAAGGGGATCAGGAAGAATTATCAGCACTTG---KGGAGA---------------GGGGGCA
CC---------------------TTGCTC---------CTTGGGATGTTGATGATCTGTAGTGCT---GT
A------GAAAAATTGTGGGTCACAGTCTATTATGGGGTACCTGTGTGGAAAGAAGCAACCACCACTCTA
TTTTGTGCATCAGATGCTAAAGCCTATGACACAGAGGTACATAATGTCTGGGCCACACATGCCTGTGTAC
CCACAGACCCTAACCCACAAGAAATAGTATTGGAAAATGTGACAGAAAATTTTAACATGTGGAAAAATAA
CATGGTAGAACAGATGCATGAGGATATAATCAGTTTATGGGATCAAAGTCTAAAGCCATGTGTAAAGTTA
ACCCCACTCTGTGTTACTCTACATTGCACTAAT---------------------------------TTG-
-----------AAG------------AAG---------------------GCT---------------AC
TAATACTAAGAGTAGTAATTGGAAA---AAGATGGACAGAGGAGAAATAAAAAATTGCTCTTTCAAGGTC
ACCACAAGCATAAGAAATAAGATGCAGAAAGAATATGCACTTTTTCATAAACTTGATGTAGTACCAATAG
ATAAT------------------------GAT------------AAT---------ACAAGCTATAAATT
GATAAATTGTAACACCTCAGTCATTACACAGGCCTGTCCAAAGGTATCCTTTGAACCAATTCCCATACAT
TATTGTGCCCCGGCTGGTTTTGCGATTCTAAAGTGTAATGATAAGAAGTTCAATGGATCAGGACCATGTA
CAAATGTCAGCACAGTACAATGTACACATGGAATTAGGCCAGTAGTGTCAACTCAATTGCTGTTAAATGG
CAGTCTAGCAGAAGAAGGGGTAGTAATTAGATCTGAAAATTTCACAGACAATGCTAAAACTATAATAGTA
CAGCTGAAGGAATCTGTAGAAATTAATTGTACAAGACCTAACAATAATACAAGAAAAAGTATAACTAKAG
GACCGGGGAGAGYATTTTATGCAACAGGAGACATAATAGGAGATATAAGACAAGCACATTGTAACATTAG
TRGAGAAAAATGGAATAACACTTTAAAACAGATAGTTACAAAATTACAAGCACAATTTGGG---AATAAA
ACAATAGTCTTTAAGCAATCCTCAGGAGGGGACCCAGAAATTGTAATGCACAGTTTTAATTGTGGAGGGG
AATTTTTCTACTGTAATTCAACACAGCTTTTTAATAGT------------------ACTTGG--------
----------AATAATACTATAGGGCCA------------------AATAACACTAATGGA---------
ACT---------ATCACACTCCCATGCAGAATAAAACAAATTATAAACAGGTGGCAGGAAGTAGGAAAAG
CAATGTATGCCCCTCCCATCAGAGGA------CAAATTAGATGCTCATCAAATATTACAGGACTGCTATT
AACAAGAGAT---GGTGGTAAA---------GAG---------ATCAGTAACACC---ACCGAGATCTTC
AGACCTGGAGGTGGAGATATGAGGGACAATTGGAGAAGTGAATTATATAAATATAAAGTAGTAAAAATTG
AGCCAKTAGGAGTAGCACCCACCAAGGCAAAGAGAAGAGTGGTGCAGAGAGAAAAAAGA---GCAGTGAC
G---CTAGGAGCTATGTTCCTTGGGTTCTTGGGAGCAGCAGGAAGCACTATGGGCGCAGCGTCACTGACG
CTGACGGTACAGGCCAGACAATTATTGTCTGGTATAGTGCAACAGCAGAACAATTTGCTGAGAGCTATTG
AGGCGCAACAGCATCTGTTGCAACTCACAGTCTGGGGCATCAAGCAGCTCCAGGCAAGAGTCCTGGCTGT
GGAAAGATACCTAAAGGATCAACAGCTCCTAGGGATTTGGGGTTGCTCTGGAAAACTCATTTGCACCACT
GCTGTGCCTTGGAATGCTAGTTGGAGT---AATAAATCTCTGGATCAGATTTGGAATAAMATGACCTGGA
TGGAGTGGGAGAGAGAAATTGACAATTACACAAGCTTAATATACACCTTAATTGAAGAATCGCAGAACCA
ACAAGAAAAGAATGAACAAGAATTATTAGAATTGGATAAGTGGGCAAGTTTGTGGAATTGGTTTGACATA
TCAAAATGGCTGTGGTATATAAAAATATTCATAATGATAGTAGGAGGTTTAGTAGGTTTAAGGATAGTTT
TTGCTGTGCTTTCTATAGTGAATAGAGTTAGGCAGGGATACTCACCATTATCATTTCAGACCCGCTTCCC
AGCCCCAAGGGGACCCGACAGGCCCGAAGGAATCGAAGAAGAAGGTGGAGAGAGAGACAGAGACAGATCC
AGTCCATTAGTGCATGGATTATTAGCACTCATCTGGGACGATCTACGGAGCCTGTGCCTCTTCAGCTACC
ACCGCTTGAGAGACTTAATCTTGATTGCAGCGAGGATTGTGGAACTTCWGGGACGCAGGGGG---TGGGA
AGCCCTCAAGTATTGGGGGAATCTCCTGCAGTATTGGATTCAGGAACTAAAGAATAGTGCTGTTAGTTTG
TTTGATGCCATAGCTATAGCAGTAGCTGAGGGGACAGATAGGATTATAGAAGTAGCACAAAGAATTGGTA
GAGCTTTTCTCCACATACCTAGAAGAATAAGACAGGGCTTTGAAAGGGTTTTGCTA
>M65024 
ATGAGAGTGAAGGGGATCAGGAAGAATTATCAGCACTTG---TGGAGA---------------GGGGGCA
CC---------------------TTGCTC---------CTTGGGATGTTGATGATCTGTAGTGCT---GT
A------GAAAAATTGTGGGTCACAGTCTATTATGGGGTACCTGTGTGGAAAGAAGCAACCACCACTCTA
TTTTGTGCATCAGATGCTAAAGCCTATGACACAGAGGTACATAATGTCTGGGCCACACATGCCTGTGTAC
CCACAGACCCTAACCCACAAGAAATAGTATTGGAAAATGTGACAGAAAATTTTAACATGTGGAAAAATAA
CATGGTAGAACAGATGCATGAGGATATAATCAGTTTATGGGATCAAAGTCTAAAGCCATGTGTAAAGTTA
ACCCCACTCTGTGTTACTCTACATTGCACTAAT---------------------------------TTG-
-----------AAG------------AAT---------------------GCT---------------AC
TAATACCAAGAGTAGTAATTGGAAA---GAGATGGACAGAGGAGAAATAAAAAATTGCTCTTTCAAGGTC
ACCACAAGCATAAGAAATAAGATGCAGAAAGAATATGCACTTTTTTATAAACTTGATGTAGTACCAATAG
ATAAT------------------------GAT------------AAT---------ACAAGCTATAAATT
GATAAATTGTAACACCTCAGTCATTACACAGGCCTGTCCAAAGGTATCCTTTGAACCAATTCCCATACAT
TATTGTGCCCCGGCTGGTTTTGCGATTCTAAAGTGTAATGATAAGAAGTTCAATGGATCAGGACCATGTA
CAAATGTCAGCACAGTACAATGTACACATGGAATTAGGCCAGTAGTGTCAACTCAATTGCTGTTAAATGG
CAGTCTAGCAGAAGAAGGGGTAGTAATTAGATCTGAAAATTTCACAGACAATGCTAAAACTATAATAGTA
CAGCTGAAGGAATCTGTAGAAATTAATTGTACAAGACCTAACAATAATACAAGAAAAAGTATAACTATAG
GACCGGGGAGAGCATTTTATGCAACAGGAGACATAATAGGAGATATAAGACAAGCACATTGTAACATTAG
TGGAGAAAAATGGAATAACACTTTAAAACAGATAGTTACAAAATTACAAGCACAATTTGGG---AATAAA
ACAATAGTCTTTAAGCAATCCTCAGGAGGGGACCCAGAAATTGTAATGCACAGTTTTAATTGTGGAGGGG
AATTTTTCTACTGTAATTCAACACAGCTTTTTAATAGT------------------ACTTGG--------
----------AATAATACTATAGGGCCA------------------AATAACACTAATGGA---------
ACT---------ATCACACTCCCATGCAGAATAAAACAAATTATAAACAGGTGGCAGGAAGTAGGAAAAG
CAATGTATGCCCCTCCCATCAGAGGA------CAAATTAGATGCTCATCAAATATTACAGGACTGCTATT
AACAAGAGAT---GGTGGTAAA---------GAG---------ATCAGTAACACC---ACCGAGATCTTC
AGACCTGGAGGTGGAGATATGAGGGACAATTGGAGAAGTGAATTATATAAATATAAAGTAGTAAAAATTG
AGCCATTAGGAGTAGCACCCACCAAGGCAAAGAGAAGAGTGGTGCAGAGAGAAAAAAGA---GCAGTGAC
G---CTAGGAGCTATGTTCCTTGGGTTCTTGGGAGCAGCAGGAAGCACTATGGGCGCACGGTCACTGACG
CTGACGGTACAGGCCAGACAATTATTGTCTGGTATAGTGCAACAGCAGAACAATTTGCTGAGAGCTATTG
AGGCGCAACAGCATCTGTTGCAACTCACAGTCTGGGGCATCAAGCAGCTCCAGGCAAGAGTCCTGGCTGT
GGAAAGATACCTAAAGGATCAACAGCTCCTAGGGATTTGGGGTTGCTCTGGAAAACTCATTTGCACCACT
GCTGTGCCTTGGAATGCTAGTTGGAGT---AATAAATCTCTGGATCAGATTTGGAATAACATGACCTGGA
TGGAGTGGGAGAGAGAAATTGACAATTACACAAACTTAATATACACCTTAATTGAAGAATCGCAGAACCA
ACAAGAAAAGAATGAACAAGAATTATTAGAATTGGATAAGTGGGCAAGTTTGTGGAATTGGTTTGACATA
TCAAAATGGCTGTGGTATATAAAAATATTCATAATGATAGTAGGAGGTTTAGTAGGTTTAAGGATAGTTT
TTACTGTGCTTTCTATAGTGAATAGAGTTAGGCAGGGATACTCACCATTATCATTTCAGACCCGCTTCCC
AGCCCCAAGGGGACCCGACAGGCCCGAAGGAATCGAAGAAGAAGGTGGAGAGAGAGACAGAGACAGATCC
AGTCCATTAGTGCATGGATTATTAGCACTCATCTGGGACGATCTACGGAGCCTGTGCCTCTTCAGCTACC
ACCGCTTGAGAGACTTAATCTTGATTGCAGCGAGGATTGTGGAACTTCTGGGACGCAGGGGG---TGGGA
AGCCCTCAAGTATTGGGGGAATCTCCTGCAGTATTGGATTCAGGAACTAAAGAATAGTGCTGTTAGTTTG
TTTGATGCCATAGCTATAGCAGTAGCTGAGGGGACAGATAGGATTATAGAAGTAGCACAAAGAATTGGTA
GAGCTTTTCTCCACATACCTAGAAGAATAAGACAGGGCTTTGAAAGGGCTTTGCTA
>EU123924 
ATGAGAGTGAAGGGGATCAGGAAGAATTATCAGCACTTG---TGGAGA---------------GGGGGCA
CC---------------------TTGCTC---------CTTGGGATGTTGATGATCTGTAGTGCT---GT
A------GAAAAATTGTGGGTCACAGTCTATTATGGGGTACCTGTGTGGAAAGAAGCAACCACCACTCTA
TTTTGTGCATCAGATGCTAAAGCCTATGACACAGAGGTACATAATGTCTGGGCCACACATGCCTGTGTAC
CCACAGACCCTAACCCACAAGAAATAGTATTGGAAAATGTGACAGAAAATTTTAACATGTGGAAAAATAA
CATGGTAGAACAGATGCATGAGGATATAATCAGTTTATGGGATCAAAGTCTAAAGCCATGTGTAAAGTTA
ACCCCACTCTGTGTTACTCTACATTGCACTAAT---------------------------------TTG-
-----------AAG------------AAT---------------------GCT---------------AC
TAATACCAAGAGTAGTAATTGGAAA---GAGATGGACAGAGGAGAAATAAAAAATTGCTCTTTCAAGGTC
ACCACAAGCATAAGAAATAAGATGCAGAAAGAATATGCACTTTTTTATAAACTTGATGTAGTACCAATAG
ATAAT------------------------GAT------------AAT---------ACAAGCTATAAATT
GATAAATTGTAACACCTCAGTCATTACACAGGCCTGTCCAAAGGTATCCTTTGAACCAATTCCCATACAT
TATTGTGCCCCGGCTGGTTTTGCGATTCTAAAGTGTAATGATAAGAAGTTCAATGGATCAGGACCATGTA
CAAATGTCAGCACAGTACAATGTACACATGGAATTAGGCCAGTAGTGTCAACTCAATTGCTGTTAAATGG
CAGTCTAGCAGAAGAAGGGGTAGTAATTAGATCTGAAAATTTCACAGACAATGCTAAAACTATAATAGTA
CAGCTGAAGGAATCTGTAGAAATTAATTGTACAAGACCTAACAATAATACAAGAAAAAGTATAACTATAG
GACCGGGGAGAGCATTTTATGCAACAGGAGACATAATAGGAGATATAAGACAAGCACATTGTAACATTAG
TGGAGAAAAATGGAATAACACTTTAAAACAGATAGTTACAAAATTACAAGCACAATTTGGG---AATAAA
ACAATAGTCTTTAAGCAATCCTCAGGAGGGGACCCAGAAATTGTAATGCACAGTTTTAATTGTGGAGGGG
AATTTTTCTACTGTAATTCAACACAGCTTTTTAATAGT------------------ACTTGG--------
----------AATAATACTATAGGGCCA------------------AATAACACTAATGGA---------
ACT---------ATCACACTCCCATGCAGAATAAAACAAATTATAAACAGGTGGCAGGAAGTAGGAAAAG
CAATGTATGCCCCTCCCATCAGAGGA------CAAATTAGATGCTCATCAAATATTACAGGACTGCTATT
AACAAGAGAT---GGTGGTAAA---------GAG---------ATCAGTAACACC---ACCGAGATCTTC
AGACCTGGAGGTGGAGATATGAGGGACAATTGGAGAAGTGAATTATATAAATATAAAGTAGTAAAAATTG
AGCCATTAGGAGTAGCACCCACCAAGGCAAAGAGAAGAGTGGTGCAGAGAGAAAAAAGA---GCAGTGAC
G---CTAGGAGCTATGTTCCTTGGGTTCTTGGGAGCAGCAGGAAGCACTATGGGCGCAGCGTCACTGACG
CTGACGGTACAGGCCAGACAATTATTGTCTGGTATAGTGCAACAGCAGAACAATTTGCTGAGAGCTATTG
AGGCGCAACAGCATCTGTTGCAACTCACAGTCTGGGGCATCAAGCAGCTCCAGGCAAGAGTCCTGGCTGT
GGAAAGATACCTAAAGGATCAACAGCTCCTAGGGATTTGGGGTTGCTCTGGAAAACTCATTTGCACCACT
GCTGTGCCTTGGAATGCTAGTTGGAGT---AATAAATCTCTGGATCAGATTTGGAATAACATGACCTGGA
TGGAGTGGGAGAGAGAAATTGACAATTACACAAACTTAATATACACCTTAATTGAAGAATCGCAGAACCA
ACAAGAAAAGAATGAACAAGAATTATTAGAATTGGATAAGTGGGCAAGTTTGTGGAATTGGTTTGACATA
TCAAAATGGCTGTGGTATATAAAAATATTCATAATGATAGTAGGAGGTTTAGTAGGTTTAAGGATAGTTT
TTACTGTGCTTTCTATAGTGAATAGAGTTAGGCAGGGATACTCACCATTATCATTTCAGACCCGCTTCCC
AGCCCCAAGGGGACCCGACAGGCCCGAAGGAATCGAAGAAGAAGGTGGAGAGAGAGACAGAGACAGATCC
AGTCCATTAGTGCATGGATTATTAGCACTCATCTGGGACGATCTACGGAGCCTGTGCCTCTTCAGCTACC
ACCGCTTGAGAGACTTAATCTTGATTGCAGCGAGGATTGTGGAACTTCTGGGACGCAGGGGG---TGGGA
AGCCCTCAAGTATTGGGGGAATCTCCTGCAGTATTGGATTCAGGAACTAAAGAATAGTGCTGTTAGTTTG
TTTGATGCCATAGCTATAGCAGTAGCTGAGGGGACAGATAGGATTATAGAAGTAGCACAAAGAATTGGTA
GAGCTTTTCTCCACATACCTAGAAGAATAAGACAGGGCTTTGAAAGGGCTTTGCTA
>EF367177 
ATGAGAGTGAAGGGGATCAGGAAGAATTATCAGCACTTG---TGGAGA---------------GGGGGCA
CC---------------------TTGCTC---------CTTGGGATGTTGATGATCTGTAGTGCT---GT
A------GAAAAATTGTGGGTCACAGTCTATTATGGGGTACCTGTGTGGAAAGAAGCAACCACCACTCTA
TTTTGTGCATCAGATGCTAAAGCCTATGACACAGAGGTACATAATGTCTGGGCCACACATGCCTGTGTAC
CCACAGACCCTAACCCACAAGAAATAGTATTGGAAAATGTGACAGAAAATTTTAACATGTGGAAAAATAA
CATGGTAGAACAGATGCATGAGGATATAATCAGTTTATGGGATCAAAGTCTAAAGCCATGTGTAAAGTTA
ACCCCACTCTGTGTTACTCTACATTGCACTAAT---------------------------------TTG-
-----------AAG------------AAT---------------------GCT---------------AC
TAATACCAAGAGTAGTARTTGGAAA---GAGATGGACAGAGGAGAAATAAAAAATTGCTCTTTCAAGGTC
ACCACAAGCATAAGAAATAAGATGCAGAAAGAATATGCACTTTTTTATAAACTTGATGTAGTACCAATAG
ATAAT------------------------SAT------------AAT---------ACAAGCTATAAATT
GATAAATTGTAACACCTCAGTCATTACACAGGCCTGTCCAAAGGTATCCTTTGAACCAATTCCCATACAT
TATTGTGCCCCGGCTGGTTTTGCGATTCTAAAGTGTAATGATAAGAAGTTCAATGGATCAGGACCATGTA
CAAATGTCAGCACAGTACAATGTACACATGGAATTAGGCCAGTAGTGTCAACTCAATTGCTGTTAAATGG
CAGTCTAGCAGAAGAAGGGGTAGTAATTAGATCTGAAAATTTCACAGACAATGCTAAAACTATAATAGTA
CAGCTGAAGGAATCTGTAGAAATTAATTGTACAAGACCTAACAATAATACAAGAAAAAGTATAACTAGAG
GACCGGGGAGAGYATTTTATACAACAGGAGACATAATAGGAGATATAAGACAAGCACATTGTAACATTAG
TAGAGAAAAATGGAATAACACTTTAAAACAGATAGTTACAAAATTACAAGCACAATTTGGG---AATAAA
ACAATAGTCTTTAAGCAATCCTCAGGAGGGGACCCAGAAATTGTAATGCACAGTTTTAATTGTGGAGGGG
AATTTTTCTACTGTAATTCAACACAGCTTTTTAATAGT------------------ACTTGG--------
----------AATAATACTATAGGGCCA------------------AATAACACTAATGGA---------
ACT---------ATCACACTCCCATGCAGAATAAAACAAATTATAAACAGGTGGCAGGAAGTAGGAAAAG
CAATGTATGCCCCTCCCATCAGAGGA------CAAATTAGATGCTCATCAAATATTACAGGACTGCTATT
AACAAGAGAT---GGTGGTAAA---------GAG---------ATCAGTAACACC---ACCGAGATCTTC
AGACCTGGAGGTGGAGATATGAGGGACAATTGGAGAAGTGAATTATATAAATATAAAGTAGTAAAAATTG
AGCCATTAGGAGTAGCACCCACCAAGGCAAAGAGAAGAGTGGTGCAGAGAGAAAAAAGA---GCAGTGAC
G---CTAGGAGCTATGTTCCTTGGGTTCTTGGGAGCAGCAGGAAGCACTATGGGCGCAGCGTCACTGACG
CTGACGGTACAGGCCAGACAATTATTGTCTGGTATAGTGCAACAGCAGAACAATTTGCTGAGAGCTATTG
AGGCGCAACAGCATCTGTTGCAACTCACAGTCTGGGGCATCAAGCAGCTCCAGGCAAGAGTCCTGGCTGT
GGAAAGATACCTAAAGGATCAACAGCTCCTAGGGATTTGGGGTTGCTCTGGAAAACTCATTTGCACCACT
GCTGTGCCTTGGAATGCTAGTTGGAGT---AATAAATCTCTGGATCAGATTTGGAATAACATGACCTGGA
TGGAGTGGGAGAGAGAAATTGACAATTACACAAGCTTAATATACACCTTAATTGAAGAATCGCAGAACCA
ACAAGAAAAGAATGAACAAGAATTATTAGAATTGGATAAGTGGGCAAGTTTGTGGAATTGGTTTGACATA
TCAAAATGGCTGTGGTATATAAAAATATTCATAATGATAGTAGGAGGTTTAGTAGGTTTAAGGATAGTTT
TTGCTGTGCTTTCTATAGTGAATAGAGTTAGGCAGGGATACTCACCATTATCATTTCAGACCCGCTTCCC
AGCCCCAAGGGGACCCGACAGGCCCGAAGGAATCGAAGAAGAAGGTGGAGAGAGAGACAGAGACAGATCC
AGTCCATTAGTGCATGGATTATTAGCACTCATCTGGGACGATCTACGGAGCCTGTGCCTCTTCAGCTACC
ACCGCTTGAGAGACTTAATCTTGATTGCAGCGAGGATTGTGGAACTTCWGGGACGCAGGGGG---TGGGA
AGCCCTCAAGTATTGGGGGAATCTCCTGCAGTATTGGATTCAGGAACTAAAGAATAGTGCTGTTAGTTTG
TTTGATGCCATAGCTATAGCAGTAGCTGAGGGGACAGATAGGATTATAGAAGTAGCACAAAGAATTGGTA
GAGCTTTTCTCCACATACCTAGAAGAATAAGACAGGGCTTTGAAAGGGTTTTGCTA
>EF367173 
ATGAGAGTGAAGGGGATCAGGAAGAATTATCAGCACTTG---TGGAGA---------------GGGGGCA
CC---------------------TTGCTC---------CTTGGGATGTTGATGATCTGTAGTGCT---GT
A------GAAAAATTGTGGGTCACAGTCTATTATGGGGTACCTGTGTGGAAAGAAGCAACCACCACTCTA
TTTTGTGCATCAGATGCTAAAGCCTATGACACAGAGGTACATAATGTCTGGGCCACACATGCCTGTGTAC
CCACAGACCCTAACCCACAAGAAATAGTATTGGAAAATGTGACAGAAAATTTTAACATGTGGAAAAATAA
CATGGTAGAACAGATGCATGAGGATATAATCAGTTTATGGGATCAAAGTCTAAAGCCATGTGTAAAGTTA
ACCCCACTCTGTGTTACTCTACATTGCACTAAT---------------------------------TTG-
-----------AAG------------AAT---------------------GCT---------------AC
TAATACCAAGAGTAGTAGTTGGAAA---RAGATGGACAGAGGARAAATAAAAAATTGCTCTTTCAAGGTC
ACCACAAGCAKAAGAAATAAGATGCAGAAAGAATATGCACTTTTTTATAAACWTGATGTAGTACCAATAG
ATAAT------------------------SAT------------AAT---------ACAAGCTATAAATT
GATAAATTGTAACACCTCAGTCATTACACAGGCCTGTCCAAAGGTATCCTTTGAACCAATTCCCATACAT
TATTGTGCCCCGGCTGGTTTTGCGATTCTAAAGTGTAATGATAAGAAGTTCAATGGATCAGGACCATGTA
CAAATGTCAGCACAGTACAATGTACACATGGAATTAGGCCAGTAGTGTCAACTCAATTGCTGTTAAATGG
CAGTCTAGCAGAAGAAGGGGTAGTAATTAGATCTGAAAATTTCACAGACAATGCTAAAACTATAATAGTA
CAGCTGAAGGAATCTGTAGAAATTAATTGTACAAGACCTAACAATAATACAAGAAAAAGTATAACTAGAG
GACCGGGGAGAGTATTTTATACAACAGGAGACATAATAGGAGATATAAGACAAGCACATTGTAACATTAG
TAGAGAAAAATGGAATAACACTTTAAAACAGATAGTTACAAAATTACAAGCACAATTTGGG---AATAAA
ACAATAGTCTTTAAGCAATCCTCAGGAGGGGACCCAGAAATTGTAATGCACAGTTTTAATTGTGGAGGGG
AATTTTTCTACTGTAATTCAACACAGCTTTTTAATAGT------------------ACTTGG--------
----------AATAATACTATAGGGCCA------------------AATAACACTAATGGA---------
ACT---------ATCACACTCCCATGCAGAATAAAACAAATTATAAACAGGTGGCAGGAAGTAGGAAAAG
CAATGTATGCCCCTCCCATCAGAGGA------CAAATTAGATGCTCATCAAATATTACAGGACTGCTATT
AACAAGAGAT---GGTGGTAAA---------GAG---------ATCAGTAACACC---ACCGAGATCTTC
AGACCTGGAGGTGGAGATATGAGGGACAATTGGAGAAGTGAATTATATAAATATAAAGTAGTAAAAATTG
AGCCATTAGGAGTAGCACCCACCAAGGCAAAGAGAAGAGTGGTGCAGAGAGAAAAAAGA---GCAGTGAC
G---CTAGGAGCTATGTTCCTTGGGTTCTTGGGAGCAGCAGGAAGCACTATGGGCGCAGCGTCACTGACG
CTGACGGTACAGGCCAGACAATTATTGTCTGGTATAGTGCAACAGCAGAACAATTTGCTGAGAGCTATTG
AGGCGCAACAGCATCTGTTGCAACTCACAGTCTGGGGCATCAAGCAGCTCCAGGCAAGAGTCCTGGCTGT
GGAAAGATACCTAAAGGATCAACAGCTCCTAGGGATTTGGGGTTGCTCTGGAAAACTCATTTGCACCACT
GCTGTGCCTTGGAATGCTAGTTGGAGT---AATAAATCTCTGGATCAGATTTGGAATAACATGACCTGGA
TGGAGTGGGAGAGAGAAATTGACAATTACACAAGCTTAATATACACCTTAATTGAAGAATCGCAGAACCA
ACAAGAAAAGAATGAACAAGAATTATTAGAATTGGATAAGTGGGCAAGTTTGTGGAATTGGTTTGACATA
TCAAAATGGCTGTGGTATATAAAAATATTCATAATGATAGTAGGAGGTTTAGTAGGTTTAAGGATAGTTT
TTGCTGTGCTTTCTATAGTGAATAGAGTTAGGCAGGGATACTCACCATTATCATTTCAGACCCGCTTCCC
AGCCCCAAGGGGACCCGACAGGCCCGAAGGAATCGAAGAAGAAGGTGGAGAGAGAGACAGAGACAGATCC
AGTCCATTAGTGCATGGATTATTAGCACTCATCTGGGACGATCTACGGAGCCTGTGCCTCTYCAGCTACC
ACCGCTTGAGAGACTTAATCTTGATTGCAGCGAGGATTGTGGAACTTCWGGGACGCAGGGGG---TGGGA
AGCCCTCAAGTATTGGGGGAATCTCCTGCAGTATTGGATTCAGGAACTAAAGAATAGTGCTGTTAGTTTG
TTTGATGCCATAGCTATAGCAGTAGCTGAGGGGACAGATAGGATTATAGAAGTAGCACAAAGAATTGGTA
GAGCTTTTCTCCACATACCTAGAAGAATAAGACAGGGCTTTGAAAGGGTTTTGCTA
>AF025763 
ATGAGAGTGAAGGGGATCAGGAAGAATTGTCAGCACTTG---TGGAGA---------------TGGGGCA
TG---------------------ATGCTC---------CTTGGGACGTTAATGATCTGTAGTACT---GC
A------GAAAAATTGTGGGTCACAGTCTATTATGGGGTACCTGTGTGGAAAGAAGCAACCACCACTCTA
TTTGGTGCATCAGATGCTAAAGCATATGATACAGAGGTACATAATGTTTGGGCCACACATGCCTGTGTAC
CCACAGACCCCAACCCACAAGAAGTAGTAATGGGAAATGTGACAGAAAATTTTAACATGTGGAAAAATAA
CATGGTAGAACAGATGCATGAGGATATAATCAGTTTATGGGATCAAAGCCTAAAGCCATGTGTAAAATTA
ACCCCACTCTGTGATACTTTAAATTGCATTAAT---------------------------------GTG-
-----------AAG------------GCT---------------------ACTAAAACCAATAGTAGTAC
TAATATCACTAGTAGTACTAATATCACTAGTAGTAGTGAGGGAGAAATAAAAAACTGCTCTTTCAATATC
ACCACAAGCATAAGAGATAAGGTGCAGAAAGAATATGCACTTTTTTATAAACTTGATTTAGTGCCAATAG
ATGAT------------------------GAA------------AAGACTAATGCTACCAGATATAGGTT
GATAAGTTGTAACACCTCAGTCATTACACAGGCCTGTCCAAAGGTATCCTTTGAGCCAATTCCCATACAT
TATTGTGCCCCAGCTGGTTTTGCGATTCTAAAGTGTAACGATAAGAAGTTCAATGGAACAGGACCATGTA
AAAATGTCAGCACAGTACAATGTACACATGGAATTAGGCCAGTAGTATCAACTCAACTGCTGTTAAATGG
CAGTCTAGCAGAAGAAGAGGTAGTAATTAGATCTGAAAATTTCACAAACAATGCTAAAGTCATAATAGTA
CAGCTAAACAAACCTGTAGAAATTAATTGTACAAGACCCAACAACAATACAAGAAAAAGTATACCTATAG
GACCAGGGAGAGCATTTTATGCAACAGGAGAAATAATAGGAGATATAAGAAAAGCATATTGTAACATTAG
TGGATCAAAATGGAATAACACTTTAAAACAGATAGTTAAAAAATTAAGAGAACAATTTGGG---AATAAA
ACAATAGTCTTTAATCAATCCTCAGGAGGGGACCCAGAAATTGTAATGCACAGTTTTAATTGCGGAGGGG
AATTTTTCTACTGTAATACAACACAACTATTTAATAGT------------------ACTTGG--------
----------AATGTTGCTGAAGGGTCA------------------AATAGCACTGAAGGA---AATAGC
ACACTA------ATCGAACTCCCATGCAGAATAAAACAAATTATAAATCTGTGGCAGGAAGTAGGAAAAG
CAATGTATGCCCCTCCCATCAGAGGA------CAAATTAGATGTTCGTCAAATATTACGGGGCTGCTATT
AACAAGAGAT---GGTGGTAAT---------AAT------------AGCGAGAGCGCCCCCGAGATCTTC
AGACCTGGAGGAGGAGATATGAGGGACAATTGGAGAAGTGAATTATATAAATATAAAGTAGTACAAATTG
AACCATTAGGAGTAGCACCCACTAGGGCGAAGAGAAGAGTGGTGCAAAGAGAAAAAAGA---GCGGCA--
----ATAGGAGCTCTGTTCCTTGGGTTCTTGGGAGCAGCAGGAAGCACTATGGGCGCAGCGTCAATAACG
CTGACGGTACAGGCCAGACTATTATTGTCTGGTATAGTGCAACAGCAGAACAATTTGCTGAGAGCTATTG
AGGCGCAACAGCATCTGTTGCAACTCACAGTCTGGGGCATCAAGCAGCTCCAGGCAAGAGTCCTGGCTGT
AGAAAGATACCTACAGGATCAACAGCTCCTGGGAATTTGGGGTTGCTCTGGAAAACTCATTTGCACCACT
GCTGTGCCTTGGAATGCTAGTTGGAGT---AATAAATCCCTGAATGAGATTTGGGATAACATGACCTGGA
TGGAGTGGGATAGAGAAATTAACAATTACACAAGTTATATATACACCCTACTTGAAAAATCGCAGAACCA
ACAAGAAAAGAATGAACAAGAATTATTGGAATTAGATAAATGGGCAAGTTTGTGGAGTTGGTTTGACATA
ACAAACTGGCTGTGGTATATAAAAATATTCATAATGATAGTAGGAGGCTTGGTAGGTTTAAGAATAGTTT
TTACTGTACTTTCTCTAGTGAATAGAGTTAGGCAGGGATATTCACCATTATCGTTGCAGACCCGGACCCC
AGGCCCGAGGGGACCCGACAGGCCCGAAGGAATCGAAGAAGAAGGTGGAGAAAGAGACAGAGATGGATCC
GGTCGATTAGTGACTGGATTCTTGGCACTCGTCTGGGTCGACCTGCGGAGCCTGTGCCTCTTCAGCTACC
ACCGCTTGAGAGACTTACTCTTGATTGTAACGAGGATTGTGGAACTTCTGGGACGCAGGGGG---TGGAA
AATCCTCAAATATTGGTGGAATCTCCTGCAGTATTGGAGTCAGGAATTAAAGAATAGTGCTGTTAGCTTG
CTCAACGCCACAGCCATAGCAGTAGCTGAAGGGACAGATAGGGTTATAGAAATATTACAAAGAGCTTTTA
GAGCTATTCTCCACATACCTACAAGAATAAGACAGGGCTTGGAGAGGGCTTTGCTA
>EF159972 
ATGAGAGTGAAGGAGATCAGGAAGATTTGTCAGCACTTG---TGGGGA---------------TGGGGCA
CA---------------------TTGCTC---------CTTGGGATGTTGATGATCTGTAGTGCT---GC
A------GAAAACTTGTGGGTCACAGTCTATTATGGGGTACCTGTGTGGAAAGAAGCAACCACCACGCTA
TTTTGTGCATCAGATGCTAAAGCATATGATACAGAGGTACATAATGTCTGGGCCACACATGCCTGTGTAC
CCACAGACCCCAACCCACAAGAAGTAGTAATGGGAAATGTGACAGAAAATTTTAACATGTGGAAAAATAA
CATGGTAGAACAGATGCATGAGGATATAATCAGTTTATGGGATCAAAGCCTAAAGCCATGTGTAAAATTA
ACTCCACTCTGTGTTACTTTAAATTGCACTAAT---------------------------------TTG-
-----------GGG------------AAT---------------------AGT---------------AC
TAATGCCACTGATATTAGTGGGGGA---AAGATGGAGATAGGAGAAATAAAAAACTGCTCTTTCAATATC
ACCACAAGCATAAGAGATAAGGTG---AGAGACTATGCACTTTTTTATAAACTTGATGTAGTACCAATAG
ATGGT---------------------------------------AAGAATGATAGTATTAGATATAGATT
GATAAATTGTAATACCTCAGTCATTACACAGGCCTGTCCAAAGGTATCCTTTGAGCCAATTCCCATACAT
TATTGTACCCCGGCTGGTTTTGCGATTCTAAAGTGTAACGATAAGAAGTTCAATGGAACAGGACCATGTA
CAAATGTCAGCACAGTACAATGCACACATGGAATTAGGCCAGTAGTGTCAACTCAACTGCTGTTAAATGG
CAGTCTAGCAGAAGAAGAGGTAATAATTAGATCTGAAAATTTCATGGACAATGCTAAAACCATAATAGTA
CAGCTGAATGAATCTGTAGAAATTAATTGTACAAGACCCAGCAACAATACAAGAAAAAGTATACATATAG
GACCAGGGAAAGCATTGTATACAACAGGAGAAATAATAGGAGATATAAGACAAGCACATTGTAACCTTAG
TAGAGCAAAATGGAATGACACTTTACAACAGATAGTTAGAAAATTAAAAGAACAATTTGGGAATAATAAA
ACAATAGTCTTTAATCAATCCTCAGGAGGGGACCCAGAAATTGTAATGCACAGTTTTAATTGTGGAGGGG
AATTTTTCTACTGTAACACAACACAACTGTTCAATAGT------------------ACTTGG--------
----AATATGAATAACACTGATGGGTTA------------------AATAACACTGGAGAA---AAT---
------------ATCACACTCCCATGCAGAATAAAACAAATTATAAATATGTGGCAAGGAGTAGGCAAAG
CAATGTATGCCCCTCCCATCAGAGGA------CAAATTAGATGTTCATCAAATATTACAGGGCTGCTATT
AACAAGAGAT---GGTGGTAAT---------AGT------------GAGAACGAGACCACCGAGATCTTC
AGACCTGGAGGAGGAGATATGAGGGAAAATTGGAGAAGTGAATTATATAAATATAAAGTAGTAAAAATTG
AACCATTAGGAGTAGCACCCACCAAGGCAAAAAGAAGAGTGGTGCAGAGAGAAAAAAGA---GCAGTGGG
AACAATAGGAGCTATGTTCCTTGGGTTCTTGGGAGCAGCAGGAAGCACTATGGGCGCAGCGTCACTAACG
CTGACGGTACAAGCCAGACTATTATTGTCTGGTATAGTGCAACAGCAGAACAATTTGCTGAGGGCTATTG
AGGCGCAACAGCATCTGTTGCAACTCACGGTCTGGGGTATCAAACAGCTCCAGGCAAGAGTCCTGGCTGT
GGAAAGATACCTGAAGGATCAACAGCTCCTAGGGATTTGGGGTTGCTCTGGAAAACTCATTTGCACCACT
GCTGTGCCTTGGAACGCTAGTTGGAGT---AATAAATCTCTGAATGATATTTGGCATAACATGACCTGGA
TGGAGTGGGATAGAGAAATTAACAATTACACAAGTTTAATATACACCTTAATTGAAGAATCGCAGAACCA
GCAAGAAAAGAATGAACAAGAATTATTAGAATTGGATAAGTGGGACAGTTTGTGGAATTGGTTTAATATA
ACAAATTGGCTGTGGTATATAAAAATATTCATAATAATGATAGGAGGCTTGATAGGTTTAAGAATAGTTT
TTGCTATATTTTCTATAGTGAATAGAGTTAGGCAGGGATACTCACCATTATCATTTCAGACCCACCTCCC
AGCCCCGAGGGGACCCGACAGGCCCGAAGGAATCGACGAAGAAGGTGGAGAGAGAGACAGAGACAGATCA
ATTCGATTAGTGAACGGATTCTTAGCACTTATCTGGGAAGATCTGCGGAGCCTGTGCCTCTTCAGCTACC
ACCGCTTGAGAGACTTACTATTGATTGTAGCAAGGATTGTGGAACTTCTGGGACGCAGGGGG---TGGGA
AGCCCTCAAGTATTTGTGGAATCTCCTGCAGTATTGGAGTCAGGAACTAAAGAATAGTGCTGTTAACTTG
CTTAATGTCACAGCTATAGCAGTAGCTGAGGGGACAGATAGGGTTATAGAAGTAGTACGAAGAACTTGTA
GAGCTATTCTCCACATACCTACAAGAATAAGACAGGGCTTTGAAAGGGCTTTGCTA
>GU455496 
ATGAAAGTGAAGGAGATCAGGAAGAATTGTCAGCTCTTG---TGGAGA---------------TGGGGCA
CC---------------------ATGCTC---------CTTGGGATATTGATGATCTGTAATGCT---AC
A------GAAAATTTGTGGGTCACAGTCTATTATGGGGTACCTGTGTGGAAAGAAGCAGCTACCACTCTA
TTTTGTGCATCAGATGCTAAAGCATATGATACAGAGGTACATAATGTTTGGGCCACACATGCCTGTGTAC
CCACAGACCCCAGCCCACAAGAAGTAGTATTGGAAAATGTGACAGAAGAGTTTAACATGTGGAAAAATAA
CATGGTAGAACAGATGCATGAGGACATAATCAGTTTATGGGATCAAAGCCTAAAGCCATGTGTAAAATTA
ACTCCACTCTGTGTTACTTTAAATTGCACTGAT---------------------------------TTG-
-----------AAG------------AAT---------------------GCGAGTAGCTGGGAAACGAT
GCAGCAGAATATGAGTAGCTGGGAA---AGGATGGAGAGAGGCGAAATAAAAAACTGTTCTTTCAATATC
ACCACAAACATAAGAGATAAGGTGCAGACAGAATATGCAACTTTTTATAAACTTGATGTAGTACCAATAG
ATAAT---------------------------------------AATATTGAGAATACCAGCTATAGGTT
GATAAGTTGTAACACCTCAGTCATTACACAGGCCTGTCCAAAGGTATCCTTTGAACCAATTCCCATACAT
TATTGTGCCCCGGCTGGTTTTGCGATTCTAAAGTGTAATGATAAGAAGTTCAAGGGGAAAGGATTATGTA
AAAATGTCAGCACAGTACAATGTACACATGGAATTAGGCCAGTAGTATCAACTCAACTGCTGTTAAATGG
CAGTCTAGCAGAAGAAGAGGTAGTAATTAGATCTGACAATTTCACGGACAATGCTAAAACCATAATAGTA
CATCTGAACGAATCTGTAGAAATTAATTGTATAAGACCCAACAACAATACAAGAAAAGGTATACATATAG
GACCAGGGAGAGCATTTTATACAACAGGAGAAATAATAGGAAATATAAGACAAGCATATTGTAACATTAG
TAGAGCAAATTGGACTAACGCTTTACAACAGATAGTTAAAAAATTAAGAGAAGAATTTAAG---AATAAA
ACAATAGTCTTTAATCAATCCTCAGGAGGGGACCCAGAAATTGTAATGCACAGTTTTAATTGTGGAGGGG
AATTTTTCTACTGTAATTCAACACAACTGTTTAATAGT------------------ACTTGG--------
----------AATGTTACTGAAAGGTTA------------------AATGACACTGAAGGA---AATGAC
ACA---------ATCACACTCCCATGCAGAATAAAACAAATTATAAACATGTGGCAGGAAGTAGGAAAAG
CAATGTATGCCCCTCCCATCAGAGGA------CAAATTAACTGTTCATCAAATATTACAGGGCTGCTATT
AACAAGAGAT---GGTGGTAGT---------AAC------------ACGAACGAG---ACCGAGATCTTC
AGACCTGGAGGAGGAAATATGAGGGACAATTGGAGAAGTGAATTATATAAATATAAAGTAGTGAAAATTG
AACCATTAGGAGTAGCACCCACCAAGGCAAAGAGAAGAGTGGTGCAGAGAGAAAAAAGA---GCAGTGGG
A---ATAGGAGCTTTGTTCCTTGGGTTCTTGGGAGCAGCAGGAAGCACTATGGGCGCAGCGTCAATGACG
CTGACGGTACAGGCCAGACTATTATTGTCTGGTATAGTGCAACAGCAGAACAATTTGCTGAGGGCTATTA
AGGCGCAACAGCATCTGTTGCAACTCACAGTCTGGGGCATCAAGCAGCTCCAGGCAAGAGTCCTGGCTGT
GGAAAGATACCTAAAGGATCAACAGCTCATGGGGATTTGGGGTTGCTCTGGAAAACTCATTTGCACCACT
ACTGTGCCTTGGAATGCTAGTTGGAGT---AATAAATCTCTGGAGAAGATTTGGGATAACATGACCTGGA
TGGAGTGGGAGAGAGAAATTAGCAATTACACAGACATAATATACAACTTAATTGAAGAATCGCAGAACCA
ACAAGAAAAGAATGAACAAGAATTGTTGGAATTAGATAAATGGGCAAGTTTGTGGAATTGGTTTGACATA
ACAAAATGGCTGTGGTATATAAAAATATTCATAATAATAGTAGGAGGCTTGGTAGGATTAAGAATAGTTT
TTACTGTACTTTCTATAGTGAATAGAGTTAGGCAGGGATACTCACCATTATCGTTTCAGACCCGCCTCCC
AGGCCCGAGGGGACCCGACAGGCCCGAAGGAATCGAAGAAGAAGGTGGAGAGAGAGACAGAGACAGATCC
GGTCAATTAGTGGATGGATTCTTAGCAATTATCTGGGTCGACCTACGGAGCCTGTGCCTCTTCAGCTACC
ACCGCTTGAGAGACTTACTCTTGATTGTAACGAGGATTGTGGAACTTCTGGGACGCAGGGGG---TGGGA
AGCCCTCAAATATTGGTGGAATCTCCTACAGTATTGGGGTCGGGAACTAAAGAATAGTGCTGTTAGCTTG
CTCAATACCATAGCCATAGCAGTAGCTGAGGGGACAGATAGGATCATAGAAGTATTACAAAGAGCTGGTA
GAGCTATCCTCCACATACCTGTAAGAATAAGACAGGGCTTGGAAAGGGCTTTGCTA
>DQ976385 
ATGAGAGTGAAGGGGATCAGGAAGAGTTATCAGCACTTA---TGGAGA---------------TGGGGCA
CC---------------------ATGCTC---------CATGGGATATTGATGATCTGTAGTGCT---AC
A------GAAAACTTGTGGGTCACAGTTTATTATGGGGTACCTGTGTGGAAAGAAGCAACCACCACTCTA
TTTTGTGCATCAGATGCTAAAGCATATGATACAGAGGTACATAATGTTTGGGCCACACATGCCTGTGTAC
CCACAGATCCCAACCCACAAGAAGTAGAATTGGAAAATGTGACAGAAAATTTTAACATGTGGAAAAATAA
CATGGTAGAACAGATGCATGAGGATATAATCAGTTTATGGGATCAAAGCCTAAAGCCATGTGTAAGATTA
ACCCCACTCTGTGTTATTTTAAATTGCACTGAC---------------------------------TTG-
-----------AAG------------AAT---------------------GAT---------------AC
TACTACCACTAGTGGTGGCGGGGGAATAATGATGGAGAAAGGAGAAATAAAAAACTGCTCTTTCAGTATC
AACACACGCGGAAGAAATAAGGAGCAGAAAGACTATGCATTTTTTTATAAACTTGATGTAGTACCAATAA
ATAAT---------------------------------------AAT---------AATAGCTATAGGTT
AATAAGTTGTAACACCTCAGTCATTACACAGGCCTGTCCAAAGGTATCCTTTGAGCCAATTCCCATACAT
TATTGTGCCCCGGCTGGTTTTGCGATTCTAAAGTGTAAAGATAAGAAGTTCAATGGAACAGGACCATGTA
AAAATGTTAGCACAGTACAATGTACACATGGAATTAGGCCAGTAGTATCAACTCAGCTGCTGTTAAATGG
CAGCCTAGCAGAAGAAGAGGTAGTAATTAGATCTGCCAATTTCAGTGACAATACTAAAACCATAATGGTA
CAGCTGAAAGAAGCTGTAGAAATTAATTGTACAAGACCCAACAACAATACAAGAAAAAGTATACCTATGG
GACCAGGGAAAGCATTTTATACAACAGGAGAAATAATAGGAGATATAAGACAAGCACATTGTAACCTTAG
TATAACAAAATGGAATAACACTTTAAAACAGATAGTTGAAAAATTAAGAGAACAATTTGAG---AATAAA
ACAATAATCTTTAATCAATCCGCAGGAGGGGACCCAGAAATTGTAATGCACAGTTTTAATTGTGGAGGGG
AGTTTTTCTACTGTAATTCAACACAACTGTTTAATAGTACTTGGAGTAGTAATAGTACTTGG--------
----------AATGATACTCAAGGGTCA------------------AATAACCCTGAGGGA---AATGAT
ACA---------ATCACACTCACATGCAGAATAAAACAATTTATAAACATGTGGCAAGAAGTAGGAAAAG
CAATGTATGCCCCTCCCATCAGCGGA------CAGATTAGATGTTCATCAAATATTACAGGGCTGCTATT
AACAAGAGAT---GGTGGTACT---------AAC------GAAATCAGCAACCAG---ACTGAGATCTTC
AGACCTGGAGGAGGAGATATGAGGGACAATTGGAGAAGTGAATTATATAAATATAAAGTAGTAAAAATTG
AACCATTAGGAGTAGCACCCACCAAGGCAAAGAGAAGAGTGGTGCAGAGAGAAAAAAGAGCAGCAGTGGG
A---CTAGGAGCTGTGTTCCTTGGGTTCTTGGGAGCAGCAGGAAGCACTATGGGCGCAGCGTCAATAACG
CTGACGGCACAGGCCAGGCAATTATTGTCTGGTATAGTGCAACAGCAGAACAATCTGCTGAGGGCTATTG
AGGCGCAACAGCATCTGTTGCAACTCACAGTCTGGGGCATCAAGCAGCTCCAGGCAAGAGTCCTGGCTGT
GGAAAGATACCTAAAGGATCAACAGCTCCTGGGGATTTGGGGTTGCTCTGGAAAACTCATTTGCACCACT
ACTGTGCCTTGGAATGCTAGTTGGAGT---AATAAATCTCTGGATAAGATTTGGAATAACATGACCTGGA
TGGAGTGGGAAAGAGAAATTAATAATTACACAAGCTTAATATACAACTTAATTGAAGAATCGCAGAACCA
ACAAGAAAAGAATGAACAAGAATTATTGGAATTGGATAAATGGGCAAGTTTGTGGAATTGGTTTGACATA
ACACAATGGCTGTGGTATATAAGGATATTCATAATGATAGTAGGAGGCTTGATAGGTTTAAGAATAGTTT
TTGCTGTACTTTCTATAGTGAATAGAGTTAGGCAGGGATACTCACCATTATCGTTTCAGACCCGCTTCCC
AGCCCCGAGGGGACCCGACAGGCCCGGAGGAACCGAAGAAGAAGGTGGAGAGAGAGACAGAGACAGATCC
GGTCGATTAGTGAACGGATTCTTAGCACTTATCTGGGACGATCTGAGGAGCCTGTGTCTCTTCAGCTACC
ACCGCTTGAGAGACTTACTCTTGATTGTAACGAGGATTGTGGAACTTCTGGGACGCAGGGGG---TGGGA
AGCCCTCAAATATTGGGGGAATCTCCTGCAGTATTGGAGTCAGGAACTAAAGAATAGTGCTGTTAGCTTG
CTCAATGTCACAGCCATAGCAGTAGCTGAGGGGACAGATAGGGTTATAGAAGTATTACAAAGAGCTTTTA
GAGCTATTCTCCACATACCTAGAAGAATAAGACAGGGCTTGGAAAGGGCTTTGCTA
>DQ976384 
ATGAGAGTGAAGGGGATCAGGAAGAGTTATCAGCACTTA---TGGAGA---------------TGGGGCA
CC---------------------ATGCTC---------CATGGGATATTGATGATCTGTAGTGCT---AC
A------GAAAACTTGTGGGTCACAGTTTATTATGGGGTACCTGTGTGGAAAGAAGCAACCACCACTCTA
TTTTGTGCATCAGATGCTAAAGCATATGATACAGAGGTACATAATGTTTGGGCCACACATGCCTGTGTAC
CCACAGATCCCAACCCACAAGAAGTAGAATTGGAAAATGTGACAGAAAATTTTAACATGTGGAAAAATAA
CATGGTAGAACAGATGCATGAGGATATAATCAGTTTATGGGATCAAAGCCTAAAGCCATGTGTAAGATTA
ACCCCACTCTGTGTTATTTTAAATTGCACTGAC---------------------------------TTG-
-----------AAG------------AAT---------------------GAT---------------AC
TACTACCACTAGTGGTGGCGGGGGAATAATGATGGAGAAAGGAGAAATAAAAAACTGCTCTTTCAGTATC
AACACACGCGGAAGAAATAAGGAGCAGAAAGACTATGCATTTTTTTATAAACTTGATGTAGTACCAATAA
ATAAT---------------------------------------AAT---------AATAGCTATAGGTT
AATAAGTTGTAACACCTCAGTCATTACACAGGCCTGTCCAAAGGTATCCTTTGAGCCAATTCCCATACAT
TATTGTGCCCCGGCTGGTTTTGCGATTCTAAAGTGTAAAGATAAGAAGTTCAATGGAACAGGACCATGTA
AAAATGTTAGCACAGTACAATGTACACATGGAATTAGGCCAGTAGTATCAACTCAGCTGCTGTTAAATGG
CAGCCTAGCAGAAGAAGAGGTAGTAATTAGATCTGCCAATTTCAGTGACAATACTAAAACCATAATGGTA
CAGCTGAAAGAAGCTGTAGAAATTAATTGTACAAGACCCAACAACAATACAAGAAAAAGTATACCTATGG
GACCAGGGAAAGCATTTTATACAACAGGAGAAATAATAGGAGATATAAGACAAGCACATTGTAACCTTAG
TATAACAAAATGGAATAACACTTTAAAACAGATAGTTGAAAAATTAAGAGAACAATTTGAG---AATAAA
ACAATAATCTTTAATCAATCCGCAGGAGGGGACCCAGAAATTGTAATGCACAGTTTTAATTGTGGAGGGG
AGTTTTTCTACTGTAATTCAACACAACTGTTTAATAGTACTTGGAGTAGTAATAGTACTTGG--------
----------AATGATACTCAAGGGTCA------------------AATAACCCTGAGGGA---AATGAT
ACA---------ATCACACTCACATGCAGAATAAAACAATTTATAAACATGTGGCAAGAAGTAGGAAAAG
CAATGTATGCCCCTCCCATCAGCGGA------CAGATTAGATGTTCATCAAATATTACAGGGCTGCTATT
AACAAGAGAT---GGTGGTACT---------AAC------GAAATCAGCAACCAG---ACTGAGATCTTC
AGACCTGGAGGAGGAGATATGAGGGACAATTGGAGAAGTGAATTATATAAATATAAAGTAGTAAAAATTG
AACCATTAGGAGTAGCACCCACCAAGGCAAAGAGAAGAGTGGTGCAGAGAGAAAAAAGAGCAGCAGTGGG
A---CTAGGAGCTGTGTTCCTTGGGTTCTTGGGAGCAGCAGGAAGCACTATGGGCGCAGCGTCAATAACG
CTGACGGCACAGGCCAGGCAATTATTGTCTGGTATAGTGCAACAGCAGAACAATCTGCTGAGGGCTATTG
AGGCGCAACAGCATCTGTTGCAACTCACAGTCTGGGGCATCAAGCAGCTCCAGGCAAGAGTCCTGGCTGT
GGAAAGATACCTAAAGGATCAACAGCTCCTGGGGATTTGGGGTTGCTCTGGAAAACTCATTTGCACCACT
ACTGTGCCTTGGAATGCTAGTTGGAGT---AATAAATCTCTGGATAAGATTTGGAATAACATGACCTGGA
TGGAGTGGGAAAGAGAAATTAATAATTACACAAGCTTAATATACAACTTAATTGAAGAATCGCAGAACCA
ACAAGAAAAGAATGAACAAGAATTATTGGAATTGGATAAATGGGCAAGTTTGTGGAATTGGTTTGACATA
ACACAATGGCTGTGGTATATAAGGATATTCATAATGATAGTAGGAGGCTTGATAGGTTTAAGAATAGTTT
TTGCTGTACTTTCTATAGTGAATAGAGTTAGGCAGGGATACTCACCATTATCGTTTCAGACCCGCTTCCC
AGCCCCGAGGGGACCCGACAGGCCCGGAGGAACCGAAGAAGAAGGTGGAGAGAGAGACAGAGACAGATCC
GGTCGATTAGTGAACGGATTCTTAGCACTTATCTGGGACGATCTGAGGAGCCTGTGTCTCTTCAGCTACC
ACCGCTTGAGAGACTTACTCTTGATTGTAACGAGAATTGTGGAACTTCTGGGACGCAGGGGG---TGGGA
AGCCCTCAAATATTGGGGGAATCTCCTGCAGTATTGGAGTCAGGAACTAAAGAATAGTGCTGTTAGCTTG
CTCAATGTCACAGCCATAGCAGTAGCTGAGGGGACAGATAGGGTTATAGAAGTATTACAAAGAGCTTTTA
GAGCTATTCTCCACATACCTAGAAGAATAAGACAGGGCTTGGAAAGGGCTTTGCTA
>DQ976383 
ATGAGAGTGAAGGGGATCAGGAAGAGTTATCAGCACTTA---TGGAGA---------------TGGGGCA
CC---------------------ATGCTC---------CATGGGATATTGATGATCTGTAGTGCT---AC
A------GAAAACTTGTGGGTCACAGTTTATTATGGGGTACCTGTGTGGAAAGAAGCAACCACCACTCTA
TTTTGTGCATCAGATGCTAAAGCATATGACACAGAGGTACATAATGTTTGGGCCACACATGCCTGTGTAC
CCACAGATCCCAACCCACAAGAAGTAGAATTGGAAAATGTGACAGAAAATTTTAACATGTGGAAAAATAA
CATGGTAGAACAGATGCATGAGGATATAATCAGTTTATGGGATCAAAGCCTAAAGCCATGTGTAAGATTA
ACCCCACTCTGTGTTATTTTAAATTGCACTGAC---------------------------------TTG-
-----------AAG------------AAT---------------------GAT---------------AC
TACTACCACTAGTGGTGGCGGGGGAATAATGATGGAGAAAGGAGAAATAAAAAACTGCTCTTTCAGTATC
AACACACGCGGAAGAAATAAGGAGCAGAAAGACTATGCATTTTTTTATAAACTTGATGTAGTACCAATAA
ATAAT---------------------------------------AAT---------AATAGCTATAGGTT
AATAAGTTGTAACACCTCAGTCATTACACAGGCCTGTCCAAAGGTATCCTTTGAGCCAATTCCCATACAT
TATTGTGCCCCGGCTGGTTTTGCGATTCTAAAGTGTAAAGATAAGAAGTTCAATGGAACAGGACCATGTA
AAAATGTTAGCACAGTACAATGTACACATGGAATTAGGCCAGTAGTATCAACTCAGCTGCTGTTAAATGG
CAGCCTAGCAGAAGAAGAGGTAGTAATTAGATCTGCCAATTTCAGTGACAATACTAAAACCATAATGGTA
CAGCTGAAAGAAGCTGTAGAAATTAATTGTACAAGACCCAACAACAATACAAGAAAAAGTATACCTATGG
GACCAGGGAAAGCATTTTATACAACAGGAGAAATAATAGGAGATATAAGACAAGCACATTGTAACCTTAG
TATAACAAAATGGAATAACACTTTAAAACAGATAGTTGAAAAATTAAGAGAACAATTTGAG---AATAAA
ACAATAATCTTTAATCAATCCGCAGGAGGGGACCCAGAAATTGTAATGCACAGTTTTAATTGTGGAGGGG
AGTTTTTCTACTGTAATTCAACACAACTGTTTAATAGTACTTGGAGTAGTAATAGTACTTGG--------
----------AATGATACTCAAGGGTCA------------------AATAACCCTGAGGGA---AATGAT
ACA---------ATCACACTCACATGCAGAATAAAACAATTTATAAACATGTGGCAAGAAGTAGGAAAAG
CAATGTATGCCCCTCCCATCAGCGGA------CAGATTAGATGTTCATCAAATATTACAGGGCTGCTATT
AACAAGAGAT---GGTGGTACT---------AAC------GAAATCAGCAACCAG---ACTGAGATCTTC
AGACCTGGAGGAGGAGATATGAGGGACAATTGGAGAAGTGAATTATATAAATATAAAGTAGTAAAAATTG
AACCATTAGGAGTAGCACCCACCAAGGCAAAGAGAAGAGTGGTGCAGAGAGAAAAAAGAGCAGCAGTGGG
A---CTAGGAGCTGTGTTCCTTGGGTTCTTGGGAGCAGCAGGAAGCACTATGGGCGCAGCGTCAATAACG
CTGACGGCACAGGCCAGGCAATTATTGTCTGGTATAGTGCAACAGCAGAACAATCTGCTGAGGGCTATTG
AGGCGCAACAGCATCTGTTGCAACTCACAGTCTGGGGCATCAAGCAGCTCCAGGCAAGAGTCCTGGCTGT
GGAAAGATACCTAAAGGATCAACAGCTCCTGGGGATTTGGGGCTGCTCTGGAAAACTCATTTGCACCACT
ACTGTGCCTTGGAATGCTAGTTGGAGT---AATAAATCTCTGGATAAGATTTGGAATAACATGACCTGGA
TGGAGTGGGAAAGAGAAATTAATAATTACACAAGCTTAATATACAACTTAATTGAAGAATCGCAGAACCA
ACAAGAAAAGAATGAACAAGAATTATTGGAATTGGATAAATGGGCAAGTTTGTGGAATTGGTTTGACATA
ACACAATGGCTGTGGTATATAAGGATATTCATAATGATAGTAGGAGGCTTGATAGGTTTAAGAATAGTTT
TTGCTGTACTTTCTATAGTGAATAGAGTTAGGCAGGGATACTCACCATTATCGTTTCAGACCCGCTTCCC
AGCCCCGAGGGGACCCGACAGGCCCGGAGGAACCGAAGAAGAAGGTGGAGAGAGAGACAGAGACAGATCC
GGTCGATTAGTGAACGGATTCTTAGCACTTATCTGGGACGATCTGAGGAGCCTGTGTCTCTTCAGCTACC
ACCGCTTGAGAGACTTACTCTTGATTGTAACGAGGATTGTGGAACTTCTGGGACGCAGGGGG---TGGGA
AGCCCTCAAATATTGGGGGAATCTCCTGCAGTATTGGAGTCAGGAACTAAAGAATAGTGCTGTTAGCTTG
CTCAATGTCACAGCCATAGCAGTAGCTGAGGGGACAGATAGGGTTATAGAAGTATTACAAAGAGCTTTTA
GAGCTATTCTCCACATACCTAGAAGAATAAGACAGGGCTTGGAAAGGGCTTTGCTA
>DQ976382 
ATGAGAGTGAAGGGGATCAGGAAGAGTTATCAGCACTTA---TGGAGA---------------TGGGGCA
CC---------------------ATGCTC---------CATGGGATATTGATGATCTGTAGTGCT---AC
A------GAAAACTTGTGGGTCACAGTTTATTATGGGGTACCTGTGTGGAAAGAAGCAACCACCACTCTA
TTTTGTGCATCAGATGCTAAAGCATATGATACAGAGGTACATAATGTTTGGGCCACACATGCCTGTGTAC
CCACAGATCCCAACCCACAAGAAGTAGAATTGGAAAATGTGACAGAAAATTTTAACATGTGGAAAAATAA
CATGGTAGAACAGATGCATGAGGATATAATCAGTTTATGGGATCAAAGCCTAAAGCCATGTGTAAGATTA
ACCCCACTCTGTGTTATTTTAAATTGCACTGAC---------------------------------TTG-
-----------AAG------------AAT---------------------GAT---------------AC
TACTACCACTAGTGGTGGCGGGGGAATAATGATGGAGAAAGGAGAAATAAAAAACTGCTCTTTCAGTATC
AACACACGCGGAAGAAATAAGGAGCAGAAAGACTATGCATTTTTTTATAAACTTGATGTAGTACCAATAA
ATAAT---------------------------------------AAT---------AATAGCTATAGGTT
AATAAGTTGTAACACCTCAGTCATTACACAGGCCTGTCCAAAGGTATCCTTTGAGCCAATTCCCATACAT
TATTGTGCCCCGGCTGGTTTTGCGATTCTAAAGTGTAAAGATAAGAAGTTCAATGGAACAGGACCATGTA
AAAATGTCAGCACAGTACAATGTACACATGGAATTAGGCCAGTAGTATCAACTCAGCTGCTGTTAAATGG
CAGCCTAGCAGAAGAAGAGGTAGTAATTAGATCTGCCAATTTCAGTGACAATACTAAAACCATAATGGTA
CAGCTGAAAGAAGCTGTAGAAATTAATTGTACAAGACCCAACAACAATACAAGAAAAAGTATACCTATGG
GACCAGGGAAAGCATTTTATACAACAGGAGAAATAATAGGAGATATAAGACAAGCACATTGTAACCTTAG
TATAACAAAATGGAATAACACTTTAAAACAGATAGTTGAAAAATTAAGAGAACAATTTGAG---AATAAA
ACAATAATCTTTAATCAATCCGCAGGAGGGGACCCAGAAATTGTAATGCACAGTTTTAATTGTGGAGGGG
AGTTTTTCTACTGTAATTCAACACAACTGTTTAATAGTACTTGGAGTAGTAATAGTACTTGG--------
----------AATGATACTCAAGGGTCA------------------AATAACCCTGAGGGA---AATGAT
ACA---------ATCACACTCACATGCAGAATAAAACAATTTATAAACATGTGGCAAGAAGTAGGAAAAG
CAATGTATGCCCCTCCCATCAGCGGA------CAGATTAGATGTTCATCAAATATTACAGGGCTGCTATT
AACAAGAGAT---GGTGGTACT---------AAC------GAAATCAGCAACCAG---ACTGAGATCTTC
AGACCTGGAGGAGGAGATATGAGGGACAATTGGAGAAGTGAATTATATAAATATAAAGTAGTAAAAATTG
AACCATTAGGAGTAGCACCCACCAAGGCAAAGAGAAGAGTGGTGCAGAGAGAAAAAAGAGCAGCAGTGGG
A---CTAGGAGCTGTGTTCCTTGGGTTCTTGGGAGCAGCAGGAAGCACTATGGGCGCAGCGTCAATAACG
CTGACGGCACAGGCCAGGCAATTATTGTCTGGTATAGTGCAACAGCAGAACAATCTGCTGAGGGCTATTG
AGGCGCAACAGCATCTGTTGCAACTCACAGTCTGGGGCATCAAGCAGCTCCAGGCAAGAGTCCTGGCTGT
GGAAAGATACCTAAAGGATCAACAGCTCCTGGGGATTTGGGGTTGCTCTGGAAAACTCATTTGCACCACT
ACTGTGCCTTGGAATGCTAGTTGGAGT---AATAAATCTCTGGATAAGATTTGGAATAACATGACCTGGA
TGGAGTGGGAAAGAGAAATTAATAATTACACAAGCTTAATATACAACTTAATTGAAGAATCGCAGAACCA
ACAAGAAAAGAATGAACAAGAATTATTGGAATTGGATAAATGGGCAAGTTTGTGGAATTGGTTTGACATA
ACACAATGGCTGTGGTATATAAGGATATTCATAATGATAGTAGGAGGCTTGATAGGTTTAAGAATAGTTT
TTGCTGTACTTTCTATAGTAAATAGAGTTAGGCAGGGATACTCACCATTATCGTTTCAGACCCGCTTCCC
AGCCCCGAGGGGACCCGACAGGCCCGGAGGAACCGAAGAAGAAGGTGGAGAGAGAGACAGAGACAGATCC
GGTCGATTAGTGAACGGATTCTTAGCACTTATCTGGGACGATCTGAGGAGCCTGTGTCTCTTCAGCTACC
ACCGCTTGAGAGACTTACTCTTGATTGTAACGAGGATTGTGGAACTTCTGGGACGCAGGGGG---TGGGA
AGCCCTCAAATATTGGGGGAATCTCCTGCAGTATTGGAGCCAGGAACTAAAGAATAGTGCTGTTAGCTTG
CTCAATGTCACAGCCATAGCAGTAGCTGAGGGGACAGATAGGGTTATAGAAGTATTACAAAGAGCTTTTA
GAGCTATTCTCCACATACCTAGAAGAATAAGACAGGGCTTGGAAAGGGCTTTGCTA
>DQ976381 
ATGAGAGTGAAGGGGATCAGGAAGAGTTATCAGCACTTA---TGGAGA---------------TGGGGCA
CC---------------------ATGCTC---------CATGGGATATTGATGATCTGTAGTGCT---AC
A------GAAAACTTGTGGGTCACAGTTTATTATGGGGTACCTGTGTGGAAAGAAGCAACCACCACTCTA
TTTTGTGCATCAGATGCTAAAGCATATGATACAGAGGTACATAATGTTTGGGCCACACATGCCTGTGTAC
CCACAGATCCCAACCCACAAGAAGTAGAATTGGAAAATGTGACAGAAAATTTTAACATGTGGAAAAATAA
CATGGTAGAACAGATGCATGAGGATATAATCAGTTTATGGGATCAAAGCCTAAAGCCATGTGTAAGATTA
ACCCCACTCTGTGTTATTTTAAATTGCACTGAC---------------------------------TTG-
-----------AAG------------AAT---------------------GAT---------------AC
TACTACCACTAGTGGTGGCGGGGGAATAATGATGGAGAAAGGAGAAATAAAAAACTGCTCTTTCAGTATC
AACACACGCGGAAGAAATAAGGAGCAGAAAGACTATGCATTTTTTTATAAACTTGATGTAGTACCAATAA
ATAAT---------------------------------------AAT---------AATAGCTATAGGTT
AATAAGTTGTAACACCTCAGTCATTACACAGGCCTGTCCAAAGGTATCCTTTGAGCCAATTCCCATACAT
TATTGTGCCCCGGCTGGTTTTGCGATTCTAAAGTGTAAAGATAAGAAGTTCAATGGAACAGGACCATGTA
AAAATGTCAGCACAGTACAATGTACACATGGAATTAGGCCAGTAGTATCAACTCAGCTGCTGTTAAATGG
CAGCCTAGCAGAAGAAGAGGTAGTAATTAGATCTGCCAATTTCAGTGACAATACTAAAACCATAATGGTA
CAGCTGAAAGAAGCTGTAGAAATTAATTGTACAAGACCCAACAACAATACAAGAAAAAGTATACCTATGG
GACCAGGGAAAGCATTTTATACAACAGGAGAAATAATAGGAGATATAAGACAAGCACATTGTAACCTTAG
TATAACAAAATGGAATAACACTTTAAAACAGATAGTTGAAAAATTAAGAGAACAATTTGAG---AATAAA
ACAATAATCTTTAATCAATCCGCAGGAGGGGACCCAGAAATTGTAATGCACAGTTTTAATTGTGGAGGGG
AGTTTTTCTACTGTAATTCAACACAACTGTTTAATAGTACTTGGAGTAGTAATAGTACTTGG--------
----------AATGATACTCAAGGGTCA------------------AATAACCCTGAGGGA---AATGAT
ACA---------ATCACACTCACATGCAGAATAAAACAATTTATAAACATGTGGCAAGAAGTAGGAAAAG
CAATGTATGCCCCTCCCATCAGCGGA------CAGATTAGATGTTCATCAAATATTACAGGGCTGCTATT
AACAAGAGAT---GGTGGTACT---------AAC------GAAATCAGCAACCAG---ACTGAGATCTTC
AGACCTGGAGGAGGAGATATGAGGGACAATTGGAGAAGTGAATTATATAAATATAAAGTAGTAAAAATTG
AACCATTAGGAGTAGCACCCACCAAGGCAAAGAGAAGAGTGGTGCAGAGAGAAAAAAGAGCAGCAGTGGG
A---CTAGGAGCTGTGTTCCTTGGGTTCTTGGGAGCAGCAGGAAGCACTATGGGCGCAGCGTCAATAACG
CTGACGGCACAGGCCAGGCAATTATTGTCTGGTATAGTGCAACAGCAGAACAATCTGCTGAGGGCTATTG
AGGCGCAACAGCATCTGTTGCAACTCACAGTCTGGGGCATCAAGCAGCTCCAGGCAAGAGTCCTGGCTGT
GGAAAGATACCTAAAGGATCAACAGCTCCTGGGGATTTGGGGTTGCTCTGGAAAACTCATTTGCACCACT
ACTGTGCCTTGGAATGCTAGTTGGAGT---AATAAATCTCTGGATAAGATTTGGAATAACATGACCTGGA
TGGAGTGGGAAAGAGAAATTAATAATTACACAAGCTTAATATACAACTTAATTGAAGAATCGCAGAACCA
ACAAGAAAAGAATGAACAAGAATTATTGGAATTGGATAAATGGGCAAGTTTGTGGAATTGGTTTGACATA
ACACAATGGCTGTGGTATATAAGGATATTCATAATGATAGTAGGAGGCTTGATAGGTTTAAGAATAGTTT
TTGCTGTACTTTCTATAGTAAATAGAGTTAGGCAGGGATACTCACCATTATCGTTTCAGACCCGCTTCCC
AGCCCCGAGGGGACCCGACAGGCCCGGAGGAACCGAAGAAGAAGGTGGAGAGAGAGACAGAGACAGATCC
GGTCGATTAGTGAACGGATTCTTAGCACTTATCTGGGACGATCTGAGGAGCCTGTGTCTCTTCAGCTACC
ACCGCTTGAGAGACTTACTCTTGATTGTAACGAGGATTGTGGAACTTCTGGGACGCAGGGGG---TGGGA
AGCCCTCAAATATTGGGGGAATCTCCTGCAGTATTGGAGTCAGGAACTAAAGAATAGTGCTGTTAGCTTG
CTCAATGTCACAGCCATAGCAGTAGCTGAGGGGACAGATAGGGTTATAGAAGTATTACAAAGAGCTTTTA
GAGCTATTCTCCACATACCTAGAAGAATAAGACAGGGCTTGGAAAGGGCTTTGCTA
>DQ976380 
ATGAGAGTGAAGGGGATCAGGAAGAGTTATCAGCACTTA---TGGAGA---------------TGGGGCA
CC---------------------ATGCTC---------CATGGGATATTGATGATCTGTAGTGCT---AC
A------GAAAACTTGTGGGTCACAGTTTATTATGGGGTACCTGTGTGGAAAGAAGCAACCACCACTCTA
TTTTGTGCATCAGATGCTAAAGCATATGATACAGAGGTACATAATGTTTGGGCCACACATGCCTGTGTAC
CCACAGATCCCAACCCACAAGAAGTAGAATTGGAAAATGTGACAGAAAATTTTAACATGTGGAAAAATAA
CATGGTAGAACAGATGCATGAGGATATAATCAGTTTATGGGATCAAAGCCTAAAGCCATGTGTAAGATTA
ACCCCACTCTGTGTTATTTTAAATTGCACTGAC---------------------------------TTG-
-----------AAG------------AAT---------------------GAT---------------AC
TACTACCACTAGTGGTGGCGGGGGAATAATGATGGAGAAAGGAGAAATAAAAAACTGCTCTTTCAGTATC
AACACACGCGGAAGAAATAAGGAGCAGAAAGACTATGCATTTTTTTATAAACTTGATGTAGTACCAATAA
ATAAT---------------------------------------AAT---------AATAGCTATAGGTT
AATAAGTTGTAACACCTCAGTCATTACACAGGCCTGTCCAAAGGTATCCTTTGAGCCAATTCCCATACAT
TATTGTGCCCCGGCTGGTTTTGCGATTCTAAAGTGTAAAGATAAGAAGTTCAATGGAACAGGACCATGTA
AAAATGTCAGCACAGTACAATGTACACATGGAATTAGGCCAGTAGTATCAACTCAGCTGCTGTTAAATGG
CAGCCTAGCAGAAGAAGAGGTAGTAATTAGATCTGCCAATTTCAGTGACAATACTAAAACCATAATGGTA
CAGCTGAAAGAAGCTGTAGAAATTAATTGTACAAGACCCAACAACAATACAAGAAAAAGTATACCTATGG
GACCAGGGAAAGCATTTTATACAACAGGAGAAATAATAGGAGATATAAGACAAGCACATTGTAACCTTAG
TATAACAAAATGGAATAACACTTTAAAACAGATAGTTGAAAAATTAAGAGAACAATTTGAG---AATAAA
ACAATAATCTTTAATCAATCCGCAGGAGGGGACCCAGAAATTGTAATGCACAGTTTTAATTGTGGAGGGG
AGTTTTTCTACTGTAATTCAACACAACTGTTTAATAGTACTTGGAGTAGTAATAGTACTTGG--------
----------AATGATACTCAAGGGTCA------------------AATAACCCTGAGGGA---AATGAT
ACA---------ATCACACTCACATGCAGAATAAAACAATTTATAAACATGTGGCAAGAAGTAGGAAAAG
CAATGTATGCCCCTCCCATCAGCGGA------CAGATTAGATGTTCATCAAATATTACAGGGCTGCTATT
AACAAGAGAT---GGTGGTACT---------AAC------GAAATCAGCAACCAG---ACTGAGATCTTC
AGACCTGGAGGAGGAGATATGAGGGACAATTGGAGAAGTGAATTATATAAATATAAAGTAGTAAAAATTG
AACCATTAGGAGTAGCACCCACCAAGGCAAAGAGAAGAGTGGTGCAGAGAGAAAAAAGAGCAGCAGTGGG
A---CTAGGAGCTGTGTTCCTTGGGTTCTTGGGAGCAGCAGGAAGCACTATGGGCGCAGCGTCAATAACG
CTGACGGCACAGGCCAGGCAATTATTGTCTGGTATAGTGCAACAGCAGAACAATCTGCTGAGGGCTATTG
AGGCGCAACAGCATCTGTTGCAACTCACAGTCTGGGGCATCAAGCAGCTCCAGGCAAGAGTCCTGGCTGT
GGAAAGATACCTAAAGGATCAACAGCTCCTGGGGATTTGGGGTTGCTCTGGAAAACTCATTTGCACCACT
ACTGTGCCTTGGAATGCTAGTTGGAGT---AATAAATCTCTGGATAAGATTTGGAATAACATGACCTGGA
TGGAGTGGGAAAGAGAAATTAATAATTACACAAGCTTAATATACAACTTAATTGAAGAATCGCAGAACCA
ACAAGAAAAGAATGAACAAGAATTATTGGAATTGGATAAATGGGCAAGTTTGTGGAATTGGTTTGACATA
ACACAATGGCTGTGGTATATAAAGATATTCATAATGATAGTAGGAGGCTTGATAGGTTTAAGAATAGTTT
TTGCTGTACTTTCTATAGTAAATAGAGTTAGGCAGGGATACTCACCATTATCGTTTCAGACCCGCTTCCC
AGCC------------------------------------------------------------------
----------------------------------------------------------------------
----------------------------------------------------------------------
----------------------------------------------------------------------
----------------------------------------------------------------------
--------------------------------------------------------
>AY835772 
ATGAGAGTGAAGGGGATCAGGAAGAGTTGTCAGCACTTG---TGGAGA---------------TGGGGCA
TC---------------------ATGCTC---------CTTGGGATATTGATGATCTGTACTGCT---AC
A------GAAAAATTGTGGGTCACAGTCTATTATGGGGTACCTGTATGGAAAGAAGCAGACACCACTCTA
TTTTGTGCATCAGATGCTAAAGCATATTCTACAGAGGTACATAATGTCTGGGCCACACATGCCTGTGTAC
CCACAGACCCCAACCCACAAGAAGTAGTATTGGCAAATGTGACAGAACATTTTGACATGTGGAAAAATAA
CATGGTAGAACAGATGCAGGAGGATATAATCAGTTTATGGGATCAGAGCCTAAAGCCATGTGTAAAATTA
ACCCCACTCTGTGTTACTTTAAATTGCACTGAT-------------------------------------
--------------------------------------------------GCTACTGGG---------AG
GAATGCTACTAATGCCAATAGTAGT---AAAGTAGAGGGAGGAGAAATAAAAAACTGCTCTTTCAATATC
ACCACAAACATGAGAGATAAGATGCAGAAAGTATATGCACTTTTTTATAAGCTTGATGTAGTACCAATAG
ATAAT---GATGTAGATAATAATAAT---AAT------------AGTACCAACTATACCAACTATAGGTT
GATAAGTTGTAACACCTCAGTCATTACACAGGCCTGTCCAAAGGTATCCTTTGAGCCAATTCCCATACAT
TATTGTGCCCCGGCTGGTTTTGCGATTATAAAGTGTAATGATAAGAAGTTCAATGGAACAGGACCATGTA
GAAATGTCAGCACAGTACAATGTACACATGGAATTAGGCCAGTAGTATCAACTCAACTGCTGTTAAATGG
CAGTCTAGCAGAAGAAGAGGTAGTGATTAGATCTGCCAATCTCACGGACAATACTAAAAACATAATAGTA
CAGCTGAAAGAACCTGTAGAAATTAATTGTACAAGACCCAACAACAATACAAGAAAAAGTATACCTATAG
GACCAGGGAGAGCATTTTATACAACAGGAGACATAATAGGAGATATAAGACAAGCATATTGTACCCTTAA
TGGAACAAAATGGAATGACACTGTAAGACAGATAGTTGAAAAATTAAGAGAACAATTTGGG---AATAAA
ACAATAGTCTTTAATCAATCCTCAGGAGGGGACCTAGAAGTTGTAATGCACAGCTTTAATTGTGGAGGAG
AATTTTTCTACTGTAATACAACACAACTGTTTAATAGT------------------ACTTGG--------
----------AATGTTACTGAAGGGGCA------------------AATAAAAACACTACAGGAAATGAC
ACAGGCACA---ATCACACTCCCATGCAGGATAAAACAAATTATAAACAGGTGGCAGGAAGTAGGAAAAG
CAATGTATGCCCCTCCCATCAGTGGA------CTAATTAGATGTTCATCAAATATTACAGGGCTACTGTT
AACAATAGAT---GGTGGTGTT------------------------AATAGCACG---ACCGAGACCTTC
AGACCTGGAGGAGGAGATATGAGGGACAATTGGAGAAGTGAATTATATAAATATAAAGGAGTAAAAATTG
AACCATTAGGGGTAGCGCCCACCAAGGCGAAGAGAAGAGTGGTGCAAAGAGAGAAAAGA---GCAGTGGG
A---CTAGGAGCTATGTTCCTTGGGTTCTTGGGAGCAGCAGGAAGCACTATGGGCGCAGCGTCACTGACG
TTGACGGTACAGGCCAGACAATTATTGTCTGGTATAGTGCAACAGCAGAGCAATTTGCTGAGAGCTATTG
AGGCGCAACAGCATCTGTTGCAACTCACAGTCTGGGGCATCAAACAGCTCCAGGCAAGAGTCCTGGCTGT
GGAAAGATACCTGAAGGATCAACAGCTCCTGGGGATTTGGGGTTGCTCTGGAAAACTCATTTGCACCACT
ACTGTGCCTTGGAATGCTAGTTGGAGT---AATAAAAACCTGAGTCAAATTTGGGATAACATGACCTGGA
TGGAGTGGGAAAGAGAAATTGACAATTACACAGACTTAATATACACCTTAATTGAAAAATCGCAAAACCA
GCAAGAAAAGAATGAACAAGAATTATTGGAATTGGATAAATGGGCAAGTTTGTGGAATTGGTTTAACATA
ACACAATGGCTGTGGTATATAAAAATATTCATAATGATAGTAGGAGGCTTGGTAGGTTTAAGAATAGTTT
TTGCTGTACTTTCCATAGTAAATAGAGTTAGGCAGGGATACTCACCATTATCGTTGCAGACCCGCCTCCC
CAGCCAGAGGGGACCCGACAGGCCCGAAGGAATCGAAGGAGAAGGTGGAGAGAGAGACAGAGACGGATCC
GTCAGATTAGTGGATGGCTTCTTAGCACTTATCTGGGACGACCTGCGGAGCCTGTGCCTCTTCAGCTACC
ACCGCTTGAGAGACTTACTCTTGATTGTAACGAGGATTGTGGAACTTCTGGGACGCAGGGGG---TGGGA
AATCCTCAAATATTGGTGGAATCTCCTACAGTATTGGAGTCAGGAACTAAAGAATAGTGCTGTTAGCTTG
TTTGATGCCTTAGCCATAGCAGTAGCTGGGGGAACAGATAGGGTTATAGAAGTATTACAAAGAGCTTATA
GAGCGGTTCTCCACATACCTAGAAGAATAAGACAGGGTTTGGAAAGGGCTTTGCTA
>GU331731 
ATGAGAGTGAAGGAGATCAGGAAGAATTATCAGCACTTG---TGGAGA---------------TGGGGCA
CGATGCTCCTGAGATGGGGCATGATGCTC---------CTTGGGATGTTAATGATCTGTAGTGCT---GC
A------GAAGAAAAGTGGGTCACAGTCTATTATGGGGTACCTGTGTGGAAAGAAGCAACCACCACTCTA
TTTTGTGCATCAGATGCTAAAGCATATGATACAGAGGTACATAATGTCTGGGCCACACATGCCTGTGTAC
CCACAGACCCCAGCCCACAAGAAGTAGTATTAGAAAATGTGACAGAGAGTTTTAACATGTGGAAAAATAA
CATGGTAGATCAGATGCATGAGGATATAATCAGCTTATGGGACCAAAGCCTAAAGCCATGTGTAAAATTA
ACCCCACTCTGTGTTACTTTGAATTGCACTCAT-------------------------------------
----------------------------------------------------------------------
-AATGTAACGGCTACTAATGGCACCATTAGTAGCGGGGAAGGAGAATTGAAAAACTGCTCTTTTAATATC
ACCTCAAGCATAAGAAATAAGATGAGGAAAGAATATGCACTTTTTTATAGCCTTGATATAATACCAATAG
ATGAT------------------------GATAGTAATACTACTGAT---AGTAATACTACCTATAGGTT
GAGAAGTTGTAACACCTCAGTCATTACACAAGCCTGTCCAAAGGTATCCTTTGAGCCAATTCCCATACAT
TATTGTGCCCCGGCTGGTTTTGCGATTCTGAAGTGTAAAGATAAGAAGTTCAATGGAACAGGACCATGTA
AAAATGTCAGCACAGTACAATGCACACATGGAATTAGGCCAGTAGTGTCAACTCAATTGCTGTTAAATGG
CAGTCTAGCAGAAGAAGAGGTAGTAATTAGATCTAAAAATTTCTCTGACAATGCTAAAACCATAATAGTA
CAGCTGAACGAATCTGTAGTAATTAATTGTACAAGACCCAACAACAATACAAGAAAAAGTATAACTATAG
GACCAGGGAGAGCATTCTATACAACAGGACAAATAATAGGAGATATAAGACAAGCACATTGTAACCTTAG
TAGAACACAATGGAATAACACTTTAAAACAGATAGTTGGAAAATTAAGAGAACAATTTGGGAATAATAAA
ACAATAGCCTTTAATCAGCCCTCAGGAGGGGACCCAGAAATTGAAATGCACAGTTTTAATTGTGGAGGGG
AATTTTTCTACTGTAATACAACACAGCTGTTTAATAGT------------------ACTTGG--------
----ATATTTAATAGTACTTGGAATGAT------------------ACTAACACTGAAGGA---AATGAC
ACA---------ATCACACTCCAATGTAGAATAAAACAATTTATAAACATGTGGCAGGAAGTAGGAAAAG
CAATGTATGCCCCTCCCATCAGTGGA------CAAATTAGATGTTCATCAAATATTACAGGGCTGTTATT
AACAAGAGAT---GGTGGTATA---------AAC------------GAGAGCAGGATGAATGAGACCTTC
AGACCTGGAGGAGGAGATATGAGGGACAATTGGAGAAGTGAATTGTACAAATATAAAGTAGTAAAAATTG
AACCATTAGGAATAGCACCCACTAAGGCAAAGAGAAGAGTGGTGCAGAGAGAAAAAAGA---GCAGTGGG
G---ATAGGAGCTGTGTTCCTTGGGTTCTTGGGAGCAGCAGGAAGCACTATGGGCGCAGCGTCAGTGACG
CTGACGGTACAGGCCAGACTATTATTGTCTGGTATAGTGCAACAGCAGAACAATTTGCTGAGAGCTATTG
AGGCGCAACAGCATCTGTTGCAACTCACAGTCTGGGGCATCAAGCAGCTCCAGGCAAGAGTCCTGGCTGT
GGAAAGATACCTACAGGATCAACAGCTCCTGGGAATTTGGGGTTGCTCTGGAAAACTCATTTGCACCACT
GCTGTGCCTTGGAATGCTAGTTGGAGT---AATAAATCACTAGATCACATTTGGAATAACATGACCTGGA
TGGAGTGGGAAAGAGAAATTGACAATTACACAGGCTTAATATACACCTTAATTGAAGAATCGCAGAACCA
ACAAGAAAAGAATGAACAAGAATTATTGGAATTAGATAAATGGGCAAGTTTGTGGAATTGGTTTAGTATA
ACAAAATGGCTGTGGTATATAAAAATATTCATAATGATAGTAGGAGGCTTGATAGGTTTAAGAATAGTTT
TTGCTGTACTTTCTATAGTGAATAGAGTTAGGCAGGGATACTCACCATTATCGTTTCAGACCCTCCTCCC
AACCCCGAGGGGACCCGACAGGCCCGAAGGAATCGAAGAAGAAGGTGGAGAGCAAGGCAGAGACAGATCC
AGTCCCTTAGTGGATGGATTCTTAGCACTTATCTGGGTCGACCTGCGGAGCCTGTGCCTCTTCAGCTACC
ACCGCTTGAGAGACTTACTCTTGATTGTAGTGAGGATTGTGGAACTTCTGGGACGCAGGGGG---TGGGG
AGTCCTCAAATATTGGTGGAATCTCCTGCAGTATTGGAGCCAGGAACTGAAGACTAGCGCTGTTAGCTTG
CTCAATACCATAGCCATAGCAGTAGCTGAGGGGACAGATAGGATTATAGAAGTCTTACAAAGAGCTTGTA
GAGCTATTCTCCACATACCTACTAGAATAAGACAGGGTTTGGAAAGGGCTTTGCTA
>GU331746 
ATGAGAGTGAAGGAGATCAGGAAGAATTATCAGCACTTG---TGGAGA---------------TGGGGCA
CGATGTTCCTGAGATGGGGCATGATGCTC---------CTTGGGATGTTAATGATCTGTAGTGCT---GC
A------GAAGAAAAGTGGGTCACAGTCTATTATGGGGTACCTGTGTGGAAAGAAGCAACCACCACTCTA
TTTTGTGCATCAGATGCTAAAGCATATGATACAGAGGTGCATAATGTTTGGGCCACACATGCCTGTGTAC
CCACAGACCCCAACCCACAAGAAGTAGTATTGGAAAATGTGACAGAGAGTTTTAACATGTGGAAAAATAA
CATGGTAGATCAGATGCATGAGGATATAATCAGCTTATGGGACCAAAGCCTAAAGCCATGTGTAAAATTA
ACCCCACTCTGTGTCACTTTGAATTGCACTCAT-------------------------------------
----------------------------------------------------------------------
-AATGTGACGAATACTAATGGCACTATTAGTAGCGGGGGAGGAGAATTGAAAAACTGCTCTTTTAATATC
ACCTCAAGCATAAGGGATAAGATGAAGAAAGAATATGCAATTTTCCATAACCTTGATATAATACCAATAG
ATGAT------------------------GATAAGAATACTACCAGTAGGAATATTACCCTCTATAGGGT
GAGAAGTTGTAACACCTCAGTCATTACACAAGCCTGTCCAAAGGTATCCTTTGAGCCAATTCCCATACAT
TATTGTGCCCCGGCTGGTTTTGCGATTCTAAAGTGTAAAGATAAGAAGTTCAATGGAACAGGACCATGTA
AAAATGTCAGCACAGTACAATGCACACATGGAATTAGGCCAGTAGTGTCAACTCAACTGCTGTTAAATGG
CAGTCTAGCAGAAGAAGAGGTAGTAATTAGATCTAAAAATTTCTCTGACAATGCTAAAACCATAATAGTA
CAGCTGAACGAATCTGTAGTAATTAATTGTACAAGACCCAACAACAATACAAGAAAAAGTATAACTATAG
GACCAGGGAGAGCATTCTATACAACAGGACAAATAATAGGAGATATAAGACAAGCACATTGTAACCTTAG
TAGAACACAATGGAATAACACTTTAAAACAGATAGTTGGAAAATTAAGAGAACAATTTGGGAATAATAAA
ACAATAGTCTTTAATCAGCCCTCAGGAGGGGACCCAGAAATTGAAATGCACAGTTTTAATTGTGGAGGGG
AATTTTTCTACTGTAATACAACACAGCTGTTTAATAGT------------------ACTTGG--------
----ATTTTTAATAGTACTTGGAATGAT------------------ACTAACACTGAAGGA---AATGAC
ACA---------ATCACACTCCAATGTAGAATAAAACAATTTATAAATATGTGGCAGGAAGTAGGAAAAG
CAATGTATGCCCCTCCCATCAGTGGA------CAAATTAGATGTTCATCAAATATTACAGGGCTGTTATT
AACAAGAGAT---GGTGGCATA---------AAC------------GAGAGCAGGACGAACGAGACCTTC
AGACCTGGAGGAGGAGATATGAGGGACAATTGGAGAAGTGAATTGTACAAATATAAAGTAGTAAAAATTG
AACCATTAGGAATAGCACCCACTAAGGCAAAGAGAAGAGTGGTGCAGAGAGAAAAAAGA---GCAGTGGG
A---ATAGGAGCTGTGTTCCTTGGGTTCTTGGGAGCAGCAGGAAGCACTATGGGCGCAGCGTCAGTGACG
CTGACGGTACAGGCCAGACTATTATTGTCTGGTATAGTGCAACAGCAGAACAATTTGCTGAGGGCTATTG
AGGCGCAACAGCATCTGTTGCAACTCACAGTCTGGGGCATCAAGCAGCTCCAGGCAAGAGTCCTGGCTGT
GGAAAGATACCTACAGGATCAACAGCTCCTGGGAATTTGGGGTTGCTCTGGAAAACTCATTTGCACCACT
GCTGTGCCTTGGAATGCTAGTTGGAGT---AATAAATCACTAGATCACATTTGGAATAACATGACCTGGA
TGGAGTGGGAAAGAGAAATTGACAATTACACAGGCTTAATATACACCTTAATTGAAGAATCGCAGAACCA
ACAAGAAAAGAATGAACAAGAATTATTGGCATTAGATAAATGGGCAAGTTTGTGGAATTGGTTTAGTATA
ACAAAATGGCTGTGGTATATAAAAATATTCATAATGATAGTAGGAGGCTTGATAGGATTAAGAATAGTTT
TTGCTGTACTTTCTATAGTGAATAGAGTTAGGCAGGGATACTCACCATTATCGTTTCAGACCCTCCTCCC
AACCCCGAGGGGACCCGACAGGCCCGAAGGAATCGGAGAAGAAGGTGGAGAGCAAGGCAGAGACAGATCC
GGTCCCTTAGTGGATGGATTCTTAGCACTTATCTGGGTCGACCTGCGGAGCCTGTGCCTCTTCAGCTACC
ACCGCTTGAGAGACTTACTCTTGATTGTAACGAGGATTGTGGAACTTCTGGGACGCAGGGGG---TGGGA
AATCCTCAAATATTGGTGGAATCTCCTGCAGTATTGGAGCCAGGAACTGAAGACTAGCGCTGTTAGCTTG
CTCAATACCATAGCCATAGCAGTAGCTGAGGGGACAGATAGGATTATAGAAGTCTTACAAAGAGCTTGTA
GAGCTATTCTCCACATACCTACTAGAATAAGACAGGGTTTGGAAAGGGCTTTGCTA
>JF689873 
ATGAGAGTGAAGGAGATCAGGAAGAATTATCAGCACTTG---TGGAGA---------------TGGGGCA
CC---------------------ATGCTC---------CTTGGGATGTTAATGATCTGTAGTGCT---GC
A------GAAAATCTGTGGGTCACAGTCTATTATGGGGTACCTGTGTGGAAAGAAGCAAACACCACTCTA
TTTTGTGCATCGGATGCTAAAGCATATAGTACAGAGGTACATAATGTTTGGGCCACACATGCCTGTGTAC
CCACAGACCCCAACCCACAAGAAGTGGTATTGAAACAGGTGACAGAAAATTTTAACATGTGGAAAAATAA
CATGGTAGAACAGATGCAGGAGGATATAATCAGTTTATGGGATCAAAGCCTAAAGCCATGTGTAGAATTA
ACCCCACTCTGTGTTACTTTAAATTGCACTGAT---------------------------------TTG-
-----------AAG------------AATTCT------------------ACTAATTTGAAGAATTCTAC
TAATACCACTAGTAGTGGCGGGAGA---ACGATGGAGGAAGGAGAAATGAAAAACTGCTCTTTCAATATC
ACCACAAGCTTAAAAGATAAGGTGCAGAAAGAATATGCACTTTTTTATAAACTTGATGTAGTACCAATAG
ATGAT---------------------AATGAT------------AAT---------ACTAGCTATAGGTT
GATAAGTTGTAACACCTCAGTCGTTACACAGGCCTGTCCAAAGATATCTTTTGAGCCAATTCCCATACAT
TATTGTGCCCCGGCTGGTTTTGCGATTCTAAAGTGTAAAGATAAGAAGTTCAATGGAACAGGACCATGTA
AAAATGTCAGCACAGTACAATGTACACATGGAATTAAGCCAGTAGTGTCAACTCAACTGCTGTTAAATGG
CAGTCTAGCAGAAGAAGAGGTAGTAATTAGATCTGAAAATTTCACGAACAATGCTAAAATCATAATAGTA
CAGCTGAATGAATCTGTAGAAATTAATTGTACAAGACCCAGCAACAATACAAGAAAAAGTATACATATGG
GACCAGGGAAAGCATTTTATACAACAGGAGACATAATAGGAAATATAAGACAAGCATATTGTAACATTAG
TAGAGCACAATGGAATAACACTTTAAAACAGGTAGTTAGAAAATTAAGAGAACAATTTGGAATGAATAAA
ACAATAGTCTTTAATCACTCCTCAGGAGGGGACCCAGAAATTGTAATGCACAATTTTAATTGTGGAGGGG
AATTTTTCTACTGTAATTCAACACAACTGTTTAATAGTACTTGGAATGTTACTAGTCCTTGG--------
----------AATGTTACTGAAGGGTCA------------------AATAACACTGAAAGA---------
ACT---------ATCACACTCCCATGCAGAATAAAACAAATTATAAACATGTGGCAGAAAGTAGGAAAAG
CAATGTATGCCCCTCCCATCAAAGGA------CAAATTAGATGTTCATCAAATATTACAGGGCTGCTATT
AACAAGAGAT---GGTGGTAAT---------AGC------------GAGAACGAGACCACCGAGATCTTC
AGACCTGCAGGAGGAGATATGAGGGACAATTGGAGAAGTGAATTATATAAATATAAAGTAGTAAAAATTG
AGCCATTAGGAGTAGCACCCACCAAGGCAAAGAGAAGAGTGGTGCAGAGAGAAAAAAGA---GCAGTGGG
A---ATAGGAGCTTTGTTCCTTGGGTTCTTGGGAGCAGCAGGAAGCACTATGGGCGCAGCGGCAGTGACG
CTGACGGTACAGGCCAGACTATTATTGTCTGGTATAGTGCAACAGCAGAACAATTTGCTGAGGGCTATTG
AGGCGCAACAGCATCTGTTGCAACTCACAGTCTGGGGCATCAAGCAGCTCCAGGCAAGAGTCCTGGCTGT
GGAAAGATACCTAAAGGATCAACAGCTCCTGGGGATTTGGGGATGCTCTGGAAAACTCATTTGCACCACT
GCAGTGCCTTGGAATATTAGTTGGAGT---AATAAATCTCATGATGAGATCTGGCATAATATGACCTGGA
TGGAGTGGGAAAGAGAAATCGACAATTACACAAACGTAATATACAACTTAATTGAAGAATCGCAGAACCA
ACAAGAAAAGAATGAACAAGAATTATCAGAATTAGATAAATGGGCAAGTTTGTGGAATTGGTTTGAAATA
ACAAAATGGCTGTGGTATATAAAAATATTCATAATGATAGTAGGAGGCTTGGTAGGTTTAAGAATAGTTT
TTGCTGTACTTGCTATAGTGAATAGAGTTAGGCAGGGATACTCACCATTGTCGTTTCAGACCCTCCTCCC
AGCCTCGAGGGGACCCGACAGGCCCGAAGGAATCGAAGAAGAAGGTGGAGAGAGAGACAGAGACAGATCC
GGTCGATTAGTGAACGGATTCTTAGCACTTATCTGGGTCGATCTGCGGAGCCTGTGCCTCTTCAGCTACC
ACCGCTTGAGAGACTTACTCTTGATTGTAACGAGGATTGTGGAACTTCTGGGACGCAGGGGG---TGGGA
AATCCTCAAATATTGGTGGAATCTCCTACAGTATTGGAGTCAGGAACTAAAGAATAGTGCTGTTAGCTTG
CTCAATACTACAGCCATAGCAGTAGCTGAGGGGACAGATAGGGTTATAGAAGTATTACAAAGAGCTTGTA
GAGCTATCCTCCACGTACCTAGAAGAATAAGACAGGGCTTTGAAAGGGCTTTGCTA
>DQ410259 
ATGAGAGTGAAGGAGATCAGGAGGAATTATCCACACTTG---TGGGGA---------------TGGGGCA
TC---------------------TTGCTC---------CTTGGGATGTTAATGACCTGTAGTGCT---AA
C------GAAAACTTGTGGGTCACAGTCTATTATGGGGTACCTGTGTGGAAAGAAGCAACCACCACTCTA
TTTTGTGCATCAGATGCTAAAGCATATGATACAGAGGTACATAATGTTTGGGCCACACATGCCTGTGTAC
CCACAGACCCCAACCCACAAGAAGTAGAATTGGAAAATGTGACAGAAAATTTTAACATGTGGAAAAATAA
CATGGTAGAACAGATGCATGAGGATATAATCAGTTTATGGGATCAAAGCCTAAAGCCATGTGTAAAATTA
ACCCCACTCTGTGTTACCTTAAATTGCACTGAT---------------------------------TTC-
-----------GGG------------AAT---------------------GCTACTAATACTAATAATAG
TAGCGGGGGAAATAGTAGTAGCGGGGGAGCAATGGAGAGAGGGGAAATGAAAAACTGCTCTTTCAACATC
ACCACAAGCATAAGAGATAAAATAAAGAAAGAATATGCACTTTTTTATAAACTTGATGTAGTACCAATAG
ATAAT------------------------GATAATACAAGCCATAAT---GATAATACAAGCTATAGGTT
GATAAATTGTGACACCTCAGTCATTACACAGGCCTGTCCAAAGGTATCTTTTGAGCCAATTCCCATACAT
TATTGTGCCCCGGCTGGTTTTGCGATTCTAAAATGTAATGATAAGAAGTTCAATGGAAAAGGACTATGTA
AAAATGTCAGCACAGTACAATGTACACATGGAATTAGACCAGTAGTATCAACTCAACTGCTGTTAAATGG
CAGTCTAGCAGAAGAAGAGGTAGTAATTAGATCTGAAAATTTCACAAACAATGTTAAAACCATAATAGTA
CAGTTGAAAGAACCTGTAGAAATTAATTGTACAAGACCCAACAACAATACAAGGAAAAGTATAAATATAG
GACCAGGGAGAGCATTTTATGCAACAGGAGAAATAATAGGAGATATAAGACAAGCACATTGTAACATTAG
TGCAGAAAAATGGAATAACACTTTAAGACAGATAGTTAAAAAATTAAGAGAACAATTTAAC---AATAAA
ACAATAGCCTTTAATCAATCCTCAGGGGGGGACCCAGAAATTGTAATGCACAGTTTTAATTGTGGAGGGG
AATTTTTCTACTGTAATACAACACAACTGTTTAATAGT------------------ACTTGG--------
----------AATGATACTGAAGGAGCA------------------AATAACACTGTAGGA---AATGAC
ACA---------ATCATACTCCCATGCAGAATAAAACAAATTATAAACATGTGGCAGGAAGTAGGAAAAG
CAATGTATGCCCCTCCCATCAGAGGA------CTAATTAATTGTTCATCAAATATTACAGGGCTGCTATT
AACAAGAGAT---GGTGGTCCT---------AAC------------ACAAACGAG---ACTGAGGTCTTT
AGACCTGGAGGAGGAGATATGAGGGACAATTGGAGAAGTGAATTATATAAATATAAAGTAGTAAAAATTG
AACCATTAGGAGTAGCACCCACCAAGGCAAAGAGAAGAGTGGTGCAAAGAGAAAAAAGA---GCAGTGGG
A---TTAGGAGCTGTGTTCCTTGGGTTCTTGGGAGCAGCAGGAAGCACTATGGGCGCAGCGTCAGTGACG
CTGACGGTACAGGCCAGACTATTATTGTCTGGTATAGTGCAACAGCAAAACAATTTGCTGAGAGCTATTG
AGGCGCAACAACATCTGTTGCAACTCACAGTCTGGGGCATCAAACAGCTCCAGGCAAGAGTCCTGGCTGT
GGAAAGATACCTACAGGATCAACAGCTCCTAGGGATTTGGGGTTGCTCTGGAAAACTCATTTGTACCACT
GCTGTGCCTTGGAATGCTAGTTGGAGT---AATAAATCTCTAGAGACGATTTGGAATAACATGACCTGGA
TGGAGTGGGACAGAGAAATTAACAATTACACAAGCTTAATATACACCTTAATTGAAAAATCGCAGAACCA
ACAAGAAAAAAATGAACAAGAATTATTAGGATTGGATAAATGGGCAAGTTTGTGGAATTGGTTTACCATA
ACAAATTGGCTGTGGTATATAAAAATATTCATAATGATAGTAGGAGGCTTGGTAGGTTTAAGAATAGTTT
TTACTGTGCTTTCTATAGTGAATAGAGTTAGGCAGGGATACTCACCATTATCGTTCCAGACCCGCCTCCC
AGCCCAGAGGGGACCCGACAGGCCCGAAGGAATCGAAGAAGAAGGTGGAGAGAGAGACAGAGACAGATCG
GGTGGATTAGTGAACGGATTCTTAGCACTCATCTGGGTCGACCTGTGGAACCTGTGCCTCTGCAGCTACC
GCCGCTTGAGAGACTTACTCTTAATTGTGACGAGGATTGTGGAACTTCTGGGACGCAGGGGG---TGGGA
AATCCTCAAATATTGGTGGAACCTCCTGACGTATTGGAGTCAGGAACTAAAGAATAGTGCTGTTAGCTTG
CTCAACGCCACAGCCATAGCAGTAGCTGAAGGGACAAATAGGATTATAGAAGTATTACAAAGAATTTTTA
GAGCTATTCTCCACATACCTAGAAGAATAAGACAGGGCTTCGAAAGGGCTTTGCTA
>DQ410256 
ATGAGAGTGAAGGAGATCAGGAGGAATTATCCACACTTG---AGGAGA---------------TGGGGCA
TC---------------------ATGCTC---------CTTGGGATGTTAATGACCTGTAGTGCT---AA
A------GAAAAATTGTGGGTCACAGTCTATTATGGGGTACCTGTGTGGAAAGAAGCAACCACCACTCTA
TTTTGTGCATCAGATGCTAAAGCATATGATACAGAGGTACATAATGTTTGGGCCACACATGCCTGTGTAC
CCACAGACCCCAACCCACAAGAAGTAGTATTGGAAAATGTGACAGAAAAGTTTAACATGTGGAAAAATAA
CATGGTAGAACAGATGCATGAGGATATAATCAGTTTATGGGATCAAAGCCTAAAGCCATGTGTAAAATTA
ACCCCACTCTGTGTTACTTTAAATTGCACTGAT---------------------------------TTC-
-----------GGG------------AAT---------------------GCT---------------AC
TAATACTAATAATAGTAGCGGGGGA---ACAATGGAGAGAGGGGAAATGAAAAACTGCTCTTTCAACATC
ACCACAAGCATAAGAGATAAGATGCAGAAAGAATATGCACTTTTTTATAGACTTGATGTAGTACCAATAG
ATGAG------------------------GAT------------AAT---------ACAAGCTATAGGTT
GATAAATTGTAACACCTCAGTCATTACACAGGCCTGTCCAAAGGTATCTTTTGAGCCAATTCCCATACAT
TATTGTGCCCCGGCTGGTTTTGCGATTCTAAAATGTAATGATAAGAAGTTCAATGGACAAGGACCATGTA
CAAATGTCAGCACAGTACAATGTACACATGGAATTAGACCAGTAGTATCAACTCAACTGCTGTTAAATGG
CAGTCTAGCAGAGGAAGAGGTAGTAATTAGATCTGAAAATTTCACAAACAATGCTAAAACCATAATAGTA
CAGCTGAAGGAACATGTAGAAATTAATTGTACAAGACCCAACAACAATACAAGAAAAAGTATACATATAG
GACCAGGGAGAGCATTTTATGCAACAGGAGAAATAATAGGAAATATAAGACAAGCACATTGTAACATTAG
TGGAGAAAAATGGAATAACACTTTAGGACAGATAGTTAAAAAATTAAGAGAACAATTTAAA---AATAAA
ACAATAGTCTTTAATCAATCCTCAGGGGGGGACCCAGAAATTGTAATGCACAGTTTTAATTGTGGAGGGG
AATTTTTCTACTGTAATACAACACAACTGTTTAATAGT------------------ACTTGG--------
----------AATGATACTGGAGGATCA------------------AATAACACTGTAGGA---GATGGC
ACA---------ATCACACTCCCATGCAGAATAAAACAAATTATAAACATGTGGCAGGAAGTAGGAAAAG
CAATGTATGCCCCTCCCATCAGAGGA------CAAATTAGATGTTCATCAAATATTACAGGGCTGCTATT
AACAAGAGAT---GGTGGTAAT---------AAT------------ACAAACGAG---ACCGAGGTCTTC
AGACCTGGAGGAGGAGATATGAGGGACAATTGGAGAAGTGAATTATATAAATATAAAGTAGTAAAAATTG
AACCATTAGGAGTAGCACCCACCAGGGCAAAGAGAAGAGTGGTGCAGAGAGAAAAAAGA---GCAGTGGG
A---ATAGGAGCTGTGTTCCTTGGGTTCTTGGGAGCAGCAGGAAGCACTATGGGCGCAGCGTCAGTGACG
CTGACGGTACAGGCCAGACAATTATTGTCTGGTATAGTGCAACAGCAGAACAATTTGCTGAGGGCTATTG
AGGCGCAACAACATCTGTTGCAACTCACAGTCTGGGGCATCAAGCAGCTCCGGGCAAGAGTCCTGGCTGT
GGAGAGATACCTACAGGATCAACAGCTCCTGGGGATTTGGGGTTGCTCTGGAAAACTCATTTGTACCACT
GCTGTGCCTTGGAATGCTAGTTGGAGT---AATAAATCTCTAGATAAGATTTGGAATAACATGACCTGGA
TGGAGTGGGACAGAGAAATTAACAATTACACAAGCTTAATATACACCTTAATTGAAGAATCGCAGAACCA
ACAAGAAAAAAATGAACAAGAATTATTAGAATTGGATAAATGGGCAAGTTTGTGGAATTGGTTTGACATA
ACAAATTGGCTGTGGTATATAAAAATATTCATAATGATAGTAGGAGGCTTGGTAGGTTTAAGAATAGTTT
TTACTGTACTTTCTATAGTGAATAGAGTTAGGCAGGGATACTCACCATTATCGTTCCAGACCCGCCTCCC
AGCCCAGAGGGGACCCGACAGGCCCGAAGGAATCGAAGAAGAAGGTGGAGAGAGAGACAGAGACAGATCC
GGTGGATTAGTGAACGGATTCTTAGCACTTATCTGGGTCGACCTGTGGAACCTGTGCCTCTTCAGCTACC
ACCGCTTGAGAGACTTACTCTTGATCGGGACGAGGATTGTGGAACTTCTGGGACGCAGGGGG---TGGGA
AGTCCTCAAATATTGGTGGAACCTCCTGACGTATTGGAGTCAGGAACTAAAGAATAGTGCTGTTAGCTTG
CTCAATGCCACAGCCATAGCAGTAGCTGAAGGGACAGATAGGATTATAGAAGTATTACGAAGAGCTTTTA
GAGCTATTCTCCACATACCTACAAGAATAAGACAGGGCTTCGAAAGGGCTTTGCTA
>DQ410258 
ATGAGAGTGAAGGAGATCAGGAGGAATTATCCACACTTG---TGGAGA---------------TGGGGCA
TC---------------------TTGCTC---------CTTGGGATGTTAATGACCTGTAGTGCT---GA
A------GAAAACTTGTGGGTCACAGTCTATTATGGGGTACCTGTGTGGAAAGAAGCAACCACCACTCTA
TTTTGTGCATCAGATGCTAAAGCATATGATACAGAGGTACATAATGTTTGGGCCACACATGCCTGTGTAC
CCACAGACCCCAACCCACAAGAAGTAGTATTGGAAAATGTGACAGAAAAGTTTAACATGTGGAAAAATAA
CATGGTAGAACAGATGCATGAGGATATAATCAGTTTATGGGATCAAAGCCTAAAGCCATGTGTAAAATTA
ACCCCACTCTGTGTTACTTTAAATTGCACTGAT------------------------------TATTTA-
-----------GGG------------AAT---------------------GCT---------------AA
TAATACTAATAGTAGTAGCGGGGAA---ACAATGGAGGAAAGGGAAATGAAAAGCTGCTCTTTCAACATC
ACCACAAGCGTAAGAGATAAGATGCAGAAAGAATATGCACTTTTTTATAAACTTGATGTAGTACCAATAG
ATAAT---------------------------------------AGT---------ACAAGCTATAGGTT
GATAAGTTGTAACACCTCAGTCATTACACAGGCCTGTCCAAAGGTATCTTTTGAGCCAATTCCCATACAT
TATTGTGCCCCGGCTGGTTTTGCGATTCTAAAATGTAATGATAAGAAGTTCAATGGAACAGGACCATGTA
CAAATGTCAGCATAGTACAATGTACACATGGAATTAGACCAGTAGTATCAACTCAACTGCTGTTAAATGG
CAGTCTAGCAGAAGAAGAGGTAGTAATTAGATCTGAAAATTTCACGAACAATGCTAAAACCATAATAGTA
CAGCTGAAAGAACCTGTAGAAATTAATTGTACAAGACCCAACAACAATACAAGAAAAAGTATACATATAG
GACCAGGGAGAGCATTTTATGCAACAGGAGAAATAATAGGAAATATAAGACAAGCACATTGTAACATTAG
TGGAACAAAATGGAATAACACTTTAAGACAGATAGTTAAAAAATTAAGAGAACAATTTGAG---AATAAA
ACAATAGTCTTTAATCAATCCTCAGGGGGGGACCCAGAAATTGTAATGCACAGTTTTAATTGTGGAGGGG
AATTTTTCTACTGTAATACAACACGACTGTTTAATAGT------------------ACTTGG--------
----------AATGATACTGAAGGAGCA------------------AATAACACTGTAGGA---AATGAC
ACA---------ATCACACTCCCATGCAGAATAAAACAAATTATAACCATGTGGCAGGAAGTAGGAAAAG
CAATGTATGCCCCTCCCATCAGAGGA------CAAATTAACTGTTCATCAATTATTACAGGGCTGCTATT
AACAAGAGAT---GGTGGTAAT---------AAT------------ACAAACGGG---ACCGAGGTCTTC
AGACCTGGAGGAGGAGATATGAGGGACAATTGGAGAAGTGAATTATATAAATATAAAGTAGTAAAAATTG
AACCATTAGGAGTAGCACCCACCAAGGCAAAGAGAAGAGTGGTGCAAAGAGAAAAAAGA---GCAGTGGG
A---ATAGGAGCTGTGTTCCTTGGGTTCTTGGGAGCAGCAGGAAGCACTATGGGCGCAGCGTCAGTGACG
CTGACGGTACAGGCCAGACTATTATTGTCTGGTATAGTGCAACAGCAAAACAATTTGCTGAGGGCTATTG
AGGCGCAACAACATCTGTTGCAACTCACAGTCTGGGGCATCAAGCAGCTCCAGGCAAGAGTCCTGGCTGT
GGAAAGATACCTACATGATCAACAGCTCCTGGGGATTTGGGGTTGCTCTGGAAAACTCATTTGTACCACT
GCTGTGCCTTGGAATGCTAGTTGGAGT---AATAAATCTCTAGAGAAGATTTGGAATAACATGACCTGGA
TGGAGTGGGACAGAGAAATTAACAATTACACAAGCTTAATATACACCTTAATTGAAGAATCGCAGAACCA
ACAAGAAAAAAATGAACAAGAATTATTAGGATTGGATAAATGGGCAAGTTTGTGGAATTGGTTTAACATA
ACAAATTGGCTGTGGTATATAAAAATATTCATAATGGTAGTAGGAGGCTTGGTAGGTTTAATAATAGTTT
TTACTGTACTTTCTATAGTGAATAGAGTTAGGCAGGGATACTCACCATTATCGTTCCAGACCCGCCTCCC
AGCACAGAGGGGACCCGACAGGCCCGAAGGAATCGAAGAAGAAGGTGGAGAGAGAGACAGAGACAGATCC
GGTCAATTAGTGAATGGATTCTTAGCACTCATCTGGGGCGACCTGTGGAACCTGTGCCTCTTCAGCTACC
ACCGCTTGAGAGACTTACTCTTGATTGTAACGAGGATTGTGGAACTTCTGGGACGCAGGGGG---TGGGA
AGTCCTCAAATATTGGTGGAACCTCCTGACGTATTGGAGTCAGGAACTAAAGAATAGTGCTGTTAGCTTG
CTCAACGCCACAGCCATAGCAGTAGCTGAAGGGACAGATAGGATTATAGAAGTATTACAAAGAATTTTTA
GAGCTATTCTCCACATACCTACAAGAATAAGACAGGGCTTCGAAAGGGCTTTGCTA
>DQ410257 
ATGAGAGTGAAGGAGATCAGGAGGAATTATCCACACTTG---TGGAGA---------------TGGGGCA
TC---------------------TTGCTC---------CTTGGGATGTTAATGACCTGTAGTGCTAAAGA
A------GAAAACTTGTGGGTCACAGTCTATTATGGGGTACCTGTGTGGAAAGAAGCAACCACCACTCTA
TTTTGTGCATCAGATGCTAAAGCATATGATACAGAGGTACATAATGTTTGGGCCACACATGCCTGTGTAC
CCACAGACCCCAACCCACAAGAAGTAGTATTGGAAAATGTGACAGAAAGTTTTAACATGTGGAAAAATAA
CATGGTAGAACAGATGCATGAGGATATAATCAGTTTATGGGATCAAAGCCTAAAGCCATGTGTAAAATTA
ACCCCACTCTGTGTTACTTTAAATTGCACTGAT------------------------------TATTTA-
-----------GGG------------AAT---------------------ACTACTAATACTACTAGGAA
TGCTACTACTAATAATAGTAGCGGGGGAACAATGGAGGAAAGGGAAATGAAAAACTGCTCTTTCAACATC
ACCACAAGCATAAGAGATAAAATAAAGAAAGAATATGCACTTTTTTATAGACTTGATGTAGTACCAATAG
ATAATGATAATGATAATACAAGCTATAATGAT------------AAT---------ACAAGCTATAGGTT
GATAAATTGTAACACCTCAGTCATTACACAGGCCTGTCCAAAGGTATCTTTTGAGCCAATTCCCATACAT
TATTGTGCCCCGGCTGGTTTTGCGATTCTAAAATGTAAGGACAAGAAGTTCAATGGAACAGGACCATGTA
CAAATGTCAGCACAGTACAATGTACACATGGAATTAGACCAGTAGTATCAACTCAACTGCTGTTAAATGG
CAGTCTAGCAGAAGAAGAGGTAGTAATTAGATCTGAAAATCTCACAAACAATGCTAAAACCATAATAGTA
CAGCTGAAAGAACCTGTAGAAATTAATTGTACAAGACCCAACAACAATACAAGAAAAAGTATAAATATAG
GACCAGGGAGAGCATTTTATGCAACAGGAGACATAATAGGAAATATAAGACAAGCACATTGTAACATTAG
TGGAGAAAAATGGAATAACACTTTAAGACACATAGTTAAAAAATTAAGAGAACATTTTGAG---AATAAA
ACAATAGTCTTTAATCAATCCTCAGGGGGGGACCCAGAAATTGTAATGCATAGTTTTAATTGTGGAGGGG
AATTTTTCTACTGTGATACAACACGACTGTTTAATAGC------------------ACTTGG--------
----------AATGATACTGAAGGAGCA------------------AATAACACTGTAGGA---AATGAC
ACA---------ATCACACTCCCATGCAAAATAAAACAAATTATAAACATGTGGCAGGAAGTAGGAAAAG
CAATGTATGCCCCTCCCATCAGAGGA------CAAATTAACTGTTCATCAAATATTACAGGGCTGCTATT
AACAAGAGAT---GGTGGTAAT---------AAT------------ACAAACGGG---ACCGAGGTCTTC
AGACCTGGAGGAGGAGATATGAGGGACAATTGGAGAAGTGAATTATATAAATATAAAGTAGTAAAAATTG
AACCATTAGGAGTAGCACCCACCAAGGCAAAGAGAAGAGTGGTGCAAAGAGAAAAAAGA---GCATTGGG
A---ATAGGAGCTTTGTTCCTTGGGTTCTTGGGAGCAGCAGGAAGCACTATGGGCGCAGCGTCAGTGACG
CTGACGGTACAGGCCAGACTATTATTGTCTGGTATAGTGCAACAGCAAAACAATTTGCTGAGGGCTATTG
AGGCGCAACAACATCTGTTGCAACTCACAGTCTGGGGCATCAAGCAGCTCCAGGCAAGAATCCTGGCTGT
GGAAAGATACCTACATGATCAACAGCTCCTGGGGATTTGGGGTTGCTCTGGAAAACTCATTTGTACCACT
GCTGTGCCTTGGAATGCTAGTTGGAGT---AATAAATCTCTAAATAAGATTTGGGATAACATGACCTGGA
TGGAGTGGGACAGAGAAATTAACAATTACACAAGCTTAATATACACCTTAATTGAAGAATCGCAGAACCA
ACAAGAAAAAAATGAACAAGAATTATTAGAATTGGATAAATGGGCAAGTTTGTGGAATTGGTTTGACATA
TCAAATTGGCTGTGGTATATAAAAATATTCATAATGGTAGTAGGAGGCTTGGTAGGTTTAAGAATAGTTT
TTACTGTACTTTCTATAGTGAATAGAGTTAGGCAGGGATACTCACCATTATCGTTCCAGACCCGCCTCCC
AGCACAGAGGGGACCCGACAGGCCCGAAGGAATCGAAGAAGAAGGTGGAGAGAGAGACAGAGACAGATCC
GGTGGATTAGTGAACGGATTCTTAGCACTTATCTGGGTCGACCTGTGGAACCTGTGCCTCTTCAGCTACC
ACCGCTTGAGAGACTTACTCTTGATCGGGACGAGGATTGTGGAACTTCTGGGACGCAGGGGG---TGGGA
AGTCCTCAAATATTGGTGGAACCTCCTGACGTATTGGAGTCAGGAACTAAAGAATAGTGCTGTTAGCTTG
CTCAATGCCACAGCCATAGCAGTAGCTGAAGGGACAGATAGGATTATAGAAGTATTACGAAGAGCTTTTA
GAGCTATTCTCCACATACCTACAAGAATAAGACAGGGCTTCGAAAGGGCTTTGCTA
>DQ410272 
ATGAGAGTGAAGGAGATCAGGAGGAATTATCCAAACTTG---TGGAGA---------------TGGGGCA
TC---------------------TTGCTC---------CTTGGGATGTTAATGACCTGTAGTGCTGAAGA
A------GAAGACTTGTGGGTCACAGTCTATTATGGGGTACCTGTGTGGAAAGAAGCAACCACCACTCTA
TTTTGTGCATCAGATGCTAAAGCATATGATACAGAGGTACATAATGTCTGGGCCACACATGCCTGTGTAC
CCACAGACCCCAACCCACAAGAAGTATTATTGGAAAATGTGACAGAAAAGTTTAACATGTGGAAAAATAA
CATGGTAGAACAGATGCATGAGGATATAATCAGTTTATGGGATCAAAGCCTGAAGCCATGTGTAAAATTA
ACCCCACTCTGTGTTACTTTAAATTGCACTGAT------------------------------TATATA-
-----------AGG------------AAT---------------------ACTACTGATAATACTAGAAA
TGCTACTACTAATAGTAGTAGCATGGGAACAATGGAGGAAAGGGAAATGAAAAACTGCTCTTTCAACATC
ACCACAAGCATAAGAGATAAAATAAAGAAAGAATATGCACTTTTTTATAGACTTGATGTAGTACCAATAG
ATAATGATAATGATAATACAAGCTATCATGAT------------AAT---------ACAAGCTATAGGTT
GATAAATTGTGACACCTCAGTCATTACACAGGCCTGTCCAAAGGTATCTTTTGAGCCAATTCCCATACAT
TATTGTGCCCCGGCTGGTTTTGCGATTCTAAAATGTAAGGATAAGAAGTTCAATGGAACAGGACCATGTA
CAAATGTCAGCACAGTACAATGTACACATGGAATTAGACCAGTAGTATCAACTCAACTGCTGTTAAATGG
CAGCCTAGCAGAAGAAGAGGTAATAATTAGATCTGAAAATTTCACAAACAATGCTAAAACCATAATAGTA
CAGCTGAAAGACCCTGTAGAAATTAAATGTATAAGACCCAACAACAATACAAGAAAAAGTATATCTATAG
GACCAGGGAGAGCATTTTATGCAACAGGAGACATAATAGGAGATATAAGACAAGCACATTGTAACATTAG
TGCAGAAACATGGAATAAAACTTTAGGACAGATAGTTATAAAATTAAGAGAACAATTTGAG---AATAAA
ACAATAGTCTTTAATCAATCCTCAGGGGGGGACCCAGAAATTGTAATGCACAGTTTTAATTGTGGAGGGG
AATTTTTCTACTGTAATACAACACAACTGTTTAATAGT------------------ACTTGG--------
----------AATGATACTAGAGGAGCA------------------AATTACACAAGA------AATGGC
ACA---------ATCACACTCCCATGCAGAATAAAACAAATTATAAACATGTGGCAGGAAGTAGGAAAAG
CAATGTATGCCCCTCCCATCAGAGGA------AACATTAGTTGTTCATCAAATATTACAGGGCTGCTATT
AACAAGAGAT---GGTGGTAAT---------AAT------------ACAAACGAGACCACCGAGGTCTTC
AGACCTGGAGGAGGAGATATGAGGGACAATTGGAGAAGTGAATTATATAAATATAAAGTAGTAAAAATTG
AACCATTAGGAGTAGCACCCACCAAGGCAAAGAGAAGAGTGGTGCAAAGAGAAAAAAGAGCAGCATTGGG
A---ATAGGAGCTTTGTTCCTTGGGTTCTTGGGAGCAGCAGGAAGCACTATGGGCGCAGCGTCACTGACG
CTGACGGTACAGGCCAGACTATTATTGTCTGGTATAGTGCAACAGCAAAACAATTTGCTGAGAGCTATTG
AGGCGCAACAACATCTGTTGCAACTCACAGTCTGGGGCATCAAGCAGCTCCAGGCAAGAATCCTGGCTGT
GGAAAGATACCTACATGATCAACAGCTCCTAGGGATTTGGGGTTGCTCTGGAAAACTCATTTGTACCACT
GCTGTGCCTTGGAATGCTAGTTGGAGT---AATAAATCTCTAAATAAGATTTGGGATAACATGACCTGGA
TGGAGTGGGACAGAGAAATTAACAATTACACAAGCTTAATATACAACTTGCTTGAAGAATCGCAGAACCA
ACAAGAAAAAAATGAACAAGAATTATTAGGATTGGATAAATGGGCAAGTCTGTGGAATTGGTTTAGCATA
ACAAATTGGCTGTGGTATATAAAAATATTCATAATGATAGTAGGAGGCTTGGTAGGTTTAAGAATAGTTT
TTGCTGTACTTTCTATAGTGAATAGAGTTAGGCAGGGATACTCACCATTATCGTTCCAGACCCGCCTCCC
AGCACAGAGGGGACCCGACAGGCCCGGAGGAATCGAAGAAGAAGGTGGAGAGAGAGACAGAGACAGATCC
GGTCCATTAGTGAATGGATTCTTAGCACTCATCTGGGGCGACCTGTGGAACCTGTGCCTCTTCAGCTACC
ACCGCTTGAGAGACTTACTCTTAATTGTGACGAGGATTGTGGAACTTCTGGGACGCAGGGGG---TGGGA
AATCCTCAAATATTGGTGGAACATCCTGACGTATTGGAGTCAGGAACTAAAGAATAGTGCTATTAGCTTG
CTCAACGCCACAGCCATAGCAGTAGCTGAAGGGACAGATAGGATTATAGAAGTGGTACAAAGAATTTTTA
GAGCTATTCTCCACATACCTAGAAGAATAAGACAGGGCTTCGAAAGGGCTTTGCTA
>DQ410260 
ATGAGAGTGAAGGAGATCAGGAGGAATTATCCACACTTG---TGGAGA---------------TGGGGCA
TC---------------------ATGCTC---------CTTGGGATGTTAATGATCTGTAGTGCT---CA
A------GAAGACTTGTGGGTCACAGTCTATTATGGGGTACCTGTGTGGAAAGAAGCAACCACCACTCTA
TTTTGTGCATCAGATGCTAAAGCATATGATACAGAGGTACATAATGTGTGGGCCACACATGCCTGTGTAC
CCACAGACCCCAACCCACAAGAAGTAGTATTGGGAAATGTGACAGAAAAGTTTAACATGTGGAAAAATAA
TATGGTAGAACAGATGCATGAGGATATAATCAGTTTATGGGATCAAAGCCTAAAGCCATGTGTAAAATTA
ACCCCACTCTGTGTTACTTTAAATTGCACTGAT---------------------------------TATT
TAGGGAGGGCTACTAATACTACTGGGAATGCTACTAATACTACTGGGAATGCT---------------AC
TAATACTAATAATAGTGGCGGGGGA---ACAGTGGAGGAAAGGGAAATGAAAAACTGCTCTTTCAACATC
ACCACAAGCATAAGAGATAAAATAAAGAAAGAATATGCACTTTTTTATAGACTTGATGTAGTACCAATAG
ATAATGATAATGATAATACAAGCCATAATGAT------------AAT---------ACAAGCTATAGGTT
GATAAATTGTAACACCTCAGTCATTACACAGGCCTGTCCAAAGATATCTTTTGAGCCAATTCCCATACAT
TATTGTGCCCCGGCTGGTTTTGCGATTCTAAAATGTAATGATAAGAAGTTCAATGGAACAGGACCATGTA
CAAATGTCAGCACAGTACAATGTACACATGGAATTAGACCAGTAGTATCAACTCAACTGCTGTTAAATGG
CAGTCTAGCAGAAGAAGAGGTAGTAATTAGATCTGAAAATTTCACAGACAATGCTAAAACCATAATAGTA
CAGTTGAAAGACCCTGTAAAAATTGAATGTATAAGACCCAACAACAATACAAGAAAAAGTATACATATAG
GACCAGGGAGAGCATTTTATGCAACAGGAGACATAATAGGAGATATAAGACAAGCACATTGTAACATTAG
TGGAACAAAATGGAATAACACTTTAAGACAGATAGTTGGAAAATTAAGAGAACAATTTAAA---AATAAA
ACAATAGTCTTTAATCAATCCTCAGGGGGGGACCCAGAAATTGTAATGCACAGTTTTAATTGTGGAGGGG
AATTTTTCTACTGTGATACAGCACGACTGTTTAATAGT------------------ACTTGG--------
----AGTGTTAATGTTACTGAAGGAGCA------------------AATAACACTGCAGGA---AATGAC
ACA---------ATCACACTCCCATGCAAAATAAAACAAATTATAAACATGTGGCAGGAAGTAGGAAAAG
CAATGTATGCCCCTCCCATCAGAGGA------CTAATTAATTGTTCATCAAATATTACAGGGCTGCTATT
AACAAGAGAT---GGTGGTCCT---------AAC------------ACAAACGAG---ACTGAGGTCTTT
AGACCTGGAGGAGGAGATATGAGGGACAATTGGAGAAGTGAATTATATAAATATAAAGTAGTAAAAATTG
AACCATTAGGAGTAGCACCCACCAAGGCAAAGAGAAGAGTGGTGCAAAGAGAAAAAAGGGCAGTAGTGGG
A---ATAGGAGCTTTGTTCCTTGGGTTCTTGGGAGCAGCAGGAAGCACTATGGGCGCAGCGTCAGTGACG
CTGACGGTACAGGCCAGACACTTATTGTCTGGTATAGTGCAACAGCAAAACAATTTGCTGAGAGCTATTG
AGGCGCAACAACATCTGTTGCAACTCACAGTCTGGGGCATCAAGCAGCTCCAGGCAAGAATCCTGGCTGT
GGAAAGATACCTACATGATCAACAGCTCCTGGGGATTTGGGGTTGCTCTGGAAAACTCATTTGTACCACT
GCTGTGCCTTGGAATGCTAGTTGGAGT---AATAAATCTCTAGAGATGATTTGGAATAACATGACCTGGA
TGGAATGGGACAGAGAAATTAACAATTACACAAGCTTAATATACAACTTAATTGAAGAATCGCAGAACCA
ACAAGAAAAAAATGAACAAGAATTATTAGGATTGGATAAATGGGCAAGTTTGTGGAATTGGTTTAGCATA
ACAAATTGGCTGTGGTATATAAAAATATTCATAATGATAGTAGGAGGCTTGGTAGGTTTAAGAATAGTTT
TTACTGTGCTTTCTATAGTGAATAGAGTTAGGCAGGGATACTCACCATTATCGTTCCAGACCCGCCTCCC
AGCACAGAGGGGACCCGACAGGCCCGAAGGAATCGAAGAAGAAGGTGGAGAGAGAGACAGAGACAGATCC
GGTCCATTAGTGAATGGATTCTTAGCACTCATCTGGGGCGACCTGTGGAGCCTGTGCCTCTTCAGCTACC
ACCGCTTGAGAGACTTACTCTTAATTGTGACGAGGATTGTGGAACTTCTGGGACGCAGGGGG---TGGGA
AATCCTCAAATATTGGTGGAACATCCTGACGTATTGGAGTCAGGAACTAAAGAATAGTGCTGTTAGCTTG
CTCAACGCCACAGCCATAGCAGTAGCTGAAGGGACAGATAGGATTATAGAAGTATTACAAAGAATTTTTA
GAGCTATTCTCCACATACCTAGAAGAATAAGACAGGGCTTCGAAAGGGCTTTGCTA
>DQ410274 
ATGAGAGTGAAGGAGATCAGGAGGAATTATCCAAACTTG---TGGAGA---------------TGGGGCA
TC---------------------TTGCTC---------CTTGGGATGTTAATGACCTGTAGTGCTAAAGA
A------GAAGACTTGTGGGTCACAGTCTATTATGGAGTACCTGTGTGGAAAGAAGCAACCACCACTCTA
TTTTGTGCATCAGATGCTAAAGCATATGATACAGAGGTACATAATGTTTGGGCCACACATGCCTGTGTAC
CCACAGACCCCAACCCACAAGAAGTATTATTGGAAAATGTGACAGAAAAGTTTAACATGTGGAAAAATAA
CATGGTAGAACAGATGCATGAGGATATAATCAGTTTATGGGATCAAAGCCTAAAGCCATGTGTAAAATTA
ACCCCACTCTGTGTTACTTTAAATTGCACTGAT------------------------------TATTTA-
-----------GGG------------AAT---------------GGTACTAATACTACTAAGAATGCTAC
TAATGCTAATAATAGTAGCGGGAGA---ACAATGGAGGAAAGGGAAATGAAAAACTGCTCTTTCAACATC
ACCACAAGCATAAGAGATAAAATAAAGAAAGAATATGCACTTTTTTATAGACTTGATGTAGTACCAATAG
ATAATGATAATGATAATACAAGCTATAATGAT------------AAT---------ACAAGCTATAGGTT
GATAAATTGTAACACCTCAGTCATTACACAGGCCTGTCCAAAGGTATCTTTTGAGCCAATTCCCATACAT
TATTGTGCCCCGGCTGGTTTTGCGATTCTAAAATGTAAGGACAAGAAGTTCAATGGAACAGGACCATGTG
CAACTGTCAGCACAGTACAATGTACACATGGAATTAGACCAGTAGTATCAACTCAACTGCTGTTAAATGG
CAGTCTAGCAGAAGAAGAGGTAGTAATTAGATCTGAAAATTTCACAGACAATGCTAAAACCATAATAGTA
CAGTTGAAAGAACCTGTAGAAATTAAATGTATAAGACCCAACAACAATACAAGAAAAAGTATACATATAG
GACCAGGGAGAGCATTTTATGCAACAGGAGACATAATAGGAGATATAAGACAAGCACATTGTAACATTAG
TGCAGAAACATGGAATAAAACTTTAAGACAGATAGTTGGAAAATTAAGAGAACAATTTAGA---AATAAA
ACAATAGTCTTTAATCAATCCTCAGGGGGGGACCCAGAAATTGTAATGCACAGTTTTAATTGTGGAGGGG
AATTTTTCTACTGTAATACAACACAACTGTTTAATAGT------------------ACTTGG--------
----AATGTTAATGTTACTGAAGGATCA------------------AATAACACTGTAGGA---AATGAC
ACA---------ATCACACTCCCATGCAAAATAAAACAAATTATAAACATGTGGCAGGAGGTAGGAAAAG
CAATGTATGCCCCTCCCATCAGAGGA------CTAATTAGATGTTTATCAAATATTACAGGGCTGCTATT
AACAAGAGAT---GGTGGTGTT---------GAT------------AATAACGAG---ACTGAGGTCTTC
AGACCTGGAGGAGGAGATATGAGGGACAATTGGAGAAGTGAATTATATAAATATAAAGTAGTAAAAATTG
AACCATTAGGAGTAGCACCCACCAAGGCAAAGAGAAGAGTGGTGCAAAGAGAAAAAAGGGCAGTAGTGGG
A---ATAGGAGCTTTGTTCCTTGGGTTCTTGGGAGCAGCAGGAAGCACTATGGGCGCAGCGTCAGTGACG
CTGACGGTACAGGCCAGACTATTATTGTCTGGTATAGTGCAACAGCAGAACAATCTGCTGAGGGCTATTG
AGGCGCAACAACATCTGTTGCAACTCACAGTCTGGGGCATCAAGCAGCTCCAGGCAAGAATCCTGGCTGT
GGAAAGATACCTACATGATCAACAGCTCCTGGGGATTTGGGGTTGCTCTGGAAAACTCATTTGTACCACT
GCTGTGCCTTGGAATGCTAGTTGGAGT---AATAAATCTCTAGAGATGATTTGGAATAACATGACCTGGA
TGGAGTGGGACAGAGAAATTAACAATTACACAAGCTTAATATACAACTTAATTGAAGAATCGCAGAACCA
ACAAGAAAAAAATGAACAAGAATTATTAGGATTGGATAAATGGGCAAGTTTGTGGAATTGGTTTAGCATA
ACAAATTGGCTGTGGTATATAAAAATATTCATAATGATAGTAGGAGGCTTGGTAGGTTTAAGAATAGTTT
TTACTGTACTTTCTATAGTGAATAGAGTTAGGCAGGGATACTCACCATTATCGTTCCAGACCCGCCTCCC
AGCACAGAGGGGACCCGACAGGCCCGAAGGAATCGAAGAAGAAGGTGGAGAGAGAGACAGAGACAGATCC
GGTCAATTAGTGAATGGATTCTTAGCACTCATCTGGGGCGACCTGTGGAACCTGTGCCTCTTCAGCTACC
ACCGCTTGAGAGACTTACTCTTAATTGTGACGAGGATTGTGGAACTTCTGGGACGCAGGGGG---TGGGA
AGTCCTCAAATATTGGTGGAACCTCCTGACGTATTGGAGTCAGGAACTAAAGAATAGTGCTGTTAGCTTG
CTCAACGCCACAGCCATAGCAGTAGCTGAAGGGACAGATAGGATTATAGAAGTATTACAAAGAATTTTTA
GAGCTATTCTCCACATACCTAGAAGAATAAGACAGGGCTTCGAAAGGGCTTTGCTA
>AY357522 
ATGAGAGTGACGGGGATCAGGAAGAATTATCAGCACTTG---TGGAGA---------------TGGGGCA
CC---------------------ATGCTC---------CTTGAGATATTGATAATCTGTAGTGCT---GC
A------GGAAATTTGTGGGTCACAGTCTATTATGGGGTACCTGTGTGGAAAGAAGCAACCACCACTCTA
TTTTGTGCATCAGATGCTAAAGCATATGATACAGAGGTACATAATGTTTGGGCCACACATGCCTGTGTAC
CCACAGACCCCAACCCACAAGAAGTAGTATTGGAAAATGTGACAGAAAATTTTAACATGTGGAAAAATAA
CATGGTAGAACAGATGCATGAGGATATAATCAGTTTATGGGATCAAAGCCTAAAGCCATGTGTAAAATTA
ACCCCACTCTGTGTTACTTTAAATTGCACTAAT------------------------------GATGTG-
-----------AGGAATGTTACCAATAAT---------------------GCT---------------AC
CAATACCAATAGTAGTTGGGGGAAA---CCGATGGAAAAAGGAGAAATAAAAAACTGCTCTTTCAATATC
ACCACAAGCATAAGAGATAAGGTGCAGAAACAATATGCACTTTTTTATAAACTTGATGTAGTACCCATAG
ATAAT------------------------GAA------AGTAATAAT---------ACCAACTATAGGTT
GATAAGTTGTAACACCTCAGTCATTACACAGGCCTGTCCAAAGGTATCCTTTGAGCCAATTCCCATACAT
TATTGTGCCCCGGCTGGTTTTGCGATTCTAAAGTGTAAAGATAAGAAGTTCAATGGAACAGGACCATGTA
CAAAGGTCAGCACAGTACAATGTACACATGGAATTAGGCCAGTAGTATCAACTCAACTGCTGTTAAATGG
CAGTCTAGCAGAAGAAGAGGTAATAATTAGATCTGAAAATTTCACGAACAATGCTAAAACCATAATGGTA
CAGCTGAATGTATCTGTAGAAATTAATTGTACAAGACCCAACAACAATACAAGAAAAAGTATACATATAG
GACCAGGGAGAGCATTTTATACAACAGGAGACATAATAGGAGACATAAGACAAGCACATTGTAACATTAG
TAGAGCAAACTGGAATAACACTTTAAGACAGATAGTTGAAAAATTAGGAGAACAATTTGGAAATAATAAA
ACAATAGTCTTTAATCATTCCTCAGGAGGGGACCCAGAAATTGTAATGCACAGTTTTAATTGTAGAGGGG
AATTTTTCTACTGTAATTCAACAAAACTGTTTAATAGT------------------ACTTGG--------
-ACTAGGAATAATGGTACTTGGACTCGG------------------AATGATACTGAAAGGTCAAATAGC
ACTGAAGAA---ATCACACTCCCATGCAGAATAAAACAAATTATAAACATGTGGCAGGAAGTAGGAAAAG
CAATGTATGCCCCCCCCATCAGAGGA------CAAATTAGATGTTCATCAAATATTACAGGGCTGCTATT
AACAAGAGAT---GGTGGTAAT---------GAC------------ACGAGCGGG---ACTGAGATCTTC
AGACCTGGAGGAGGAGATATGAGGGACAATTGGAGAAGTGAATTATATAAATATAAAGTAGTAAGAATTG
AACCATTAGGAGTAGCACCTACCGAGGCAAAGAGAAGAGTGGTGCAGAGAGAAAAAAGA---GCAGTGGG
A---ATAGGAGCTATGTTCCTTGGGTTCTTGGGAGCAGCAGGAAGCACTATGGGCGCAGCGTCAGTGACG
CTGACGGTACAGGCCAGACTATTGTTGTCTGGTATAGTGCAACAGCAAAACAATTTGCTGAGGGCTATTG
AGGCGCAACAGCATCTGTTGCAACTCACAGTCTGGGGCATCAAGCAGCTCCAGGCAAGAGTCCTGGCTGT
GGAAAGATACCTAAGGGATCAACAGCTCCTGGGGATTTGGGGTTGCTCTGGAAAGATCATCTGCACCACT
GCTGTGCCTTGGAATACTAGTTGGAGT---AATAAATCTCTGAATGAGATTTGGAATAACATGACCTGGA
TGGAATGGGAAAAAGAAATTGACAATTACACAAACTTAATATACAACTTACTTGAAGAATCGCAAAACCA
ACAAGAAAAGAATGAACAAGAATTATTGGAATTAGAT---TGGGCAAATTTGTGGAAT------------
----------------------------------------------------------------------
----------------------------------------------------------------------
----------------------------------------------------------------------
----------------------------------------------------------------------
-----------GATTTGATA------------------------------------AAAGGC--------
-GTGATAAAATAT---------------------------------------------------------
------------------------------------TCAAATATAGTAGAGCTTGTA-------------
-----------------------------------GGTTTAGAA------------
>AY357531 
ATGAGAGTGACGGGGATCAGGAAGAATTATCAGCACTTG---TGGAGA---------------TGGGGCA
CC---------------------ATGCTC---------CTTGGGATATTGATGATTTGTAGTGCT---GC
A------GGAAAATTGTGGGTCACAGTCTATTATGGGGTACCTGTGTGGAAAGAAGCAACCACCACTCTA
TTTTGTGCATCAGATGCTAAAGCATATGATACAGAGGTACATAATGTTTGGGCCACACATGCCTGTGTAC
CCACAGACCCCAACCCACAAGAAGTAGTATTGGAAAATGTGACAGAAAATTTTAACATGTGGAAAAATAA
CATGGTAGAACAGATGCATGAGGACATAATCAGTTTATGGGATCAAAGCCTAAAGCCATGTGTAAAATTA
ACCCCACTCTGTGTTACTTTAAATTGCACTGAT------------------------------GATGTG-
-----------AGG------------AAT---------------------GCT---------------AC
CAGTACCAATAGTAGTTGGGGGAAA---CCGATGGAAAAAGGAGAAATAAAAAACTGCTCTTTCAATATC
ACCACAAGCAAAGGAGATAAGGTGCAGAAACAATATGCACTTTTTTATAAACTTGATGTAGTACCAATAG
ATAAT------------------------GAT------------AAT---------ACCAACTATAGGTT
GATAAGTTGTAACACCTCAGTCATTACACAGGCTTGTCCAAAGGTATCCTTTGAGCCAATTCCCATACAT
TATTGTGCCCCGGCTGGTTTTGCGATTCTAAAGTGTAATGATAAGAAGTTCAATGGAACAGGACCATGTA
CAAATGTCAGCACAGTACAATGTACACATGGAATTAGGCCAGTAGTATCAACTCAACTGCTGTTAAATGG
CAGTCTAGCAGAAGAAGAGGTAGTAATTAGATCTGAAAATTTCACGAACAATGCTAAAACCATAATGGTA
CAGCTGAATGTATCTGTAGAAATTAATTGTACAAGACCCAACAACAATACAAGAAAAAGTATACATATAG
GACCAGGGAGAGCATTTTATACAACAGGAGATATAATAGGAGACATAAGACAAGCACATTGTAACATTAG
TAGAGCAAACTGGAATAACACTTTAAGACAGATAGTAGAAAAATTAGGAGAACAATTTGGAAATAATAAA
ACAATAGTCTTTAATCATTCCTCAGGAGGGGACCCAGAAATTGTAATGCACAGTTTTAATTGTGGAGGGG
AATTTTTCTACTGTAATTCAACAAAACTGTTTAATAGTACTTGG------------ACTTGG--------
-------AATAATAGTACTTGG------------------------AATAATACTAAAAGGTCAAATGAC
ACTGAAGAACATATCACACTCCCATGCAGAATAAAACAAATTATAAACATGTGGCAGGAAGTAGGAAAAG
CAATGTATGCCCCTCCCATCAGAGGA------CAAATTAGATGTTCATCAAATATTACAGGGCTGCTATT
AACAAGAGAT---GGTGGTACG---------AAC---------------AATACC---AATGAGATCTTC
AGACCTGGAGGAGGAGATATGAGGGACAATTGGAGAAGTGAATTATATAAATATAAAGTAGTAAAAATTG
AACCATTAGGAGTAGCACCCACCAAGGCAAAGAGAAGAGTGGTGCAAAGAGAAAAAAGA---GCAGTGGG
A---ATAGGAGCTATGTTCCTTGGGTTCTTGGGAGCAGCAGGAAGCACTATGGGCGCAGCGTCAGTGACG
CTGACGGTACAGGCCAGACTATTATTGTCTGGTATAGTGCAACAGCAGAACAATTTGCTGAGGGCTATTG
AGGCGCAACAGCATCTGTTGCAACTCACAGTCTGGGGCATCAAGCAGCTCCAGGCAAGAGTCCTGGCTGT
GGAAAGATACCTAAGGGATCAACAGCTCCTGGGGATTTGGGGTTGCTCTGGAAAGCTCATTTGCACCACT
GCTGTGCCT-------------------------------------------------------------
-----------------------------------------------------GAAACTTTGGAGAATAA
ACTCGAAAGA------------------------------------------------------------
----------------------------------------------------------------------
-----------------------------------------------------TTTAATACA--------
----------------------------------GACGGAGAAGGG------------------------
----------------------------------------------------------------------
----------------------------------------------------------------------
----------------------------------------AAAGAATTGAATACACAACTTATACAACTT
CTT-------------------------------------------------------------------
--------------------------------------------------------
>AY357546 
ATGAGAGTGACGGGGATCAGGAAGAATTATCAGCACTTG---TGGAGA---------------TGGGGCA
CC---------------------ATGCTC---------CTTGGGATATTGATGATCTGTAGTGCT---GC
A------GGAAATTTGTGGGTCACAGTCTATTATGGGGTACCTGTGTGGAAAGAAGCAACCACCACTCTA
TTTTGTGCATCAGATGCTAAAGCATATGATACAGAGGTACATAATGTTTGGGCCACACATGCCTGTGTAC
CCACAGACCCCAACCCACAAGAAGTAGTATTGGAAAATGTGACAGAAAATTTTAACATGTGGAAAAATAA
CATGGTAGAACAGATGCATGAGGATATAATCAGTTTATGGGATCAAAGCCTAAAGCCATGTGTAAAATTA
ACCCCACTCTGTGTTGCTTTAAATTGCACTGAT------------------------------GATGTG-
-----------AGG------------AAT---------------------GCT---------------AC
CAGTACCAATAGTAGTTGGGGGAAA---CCGATGGAAAAAGGAGAAATAAAAAACTGCTCTTTCAATATC
ACCACAAGCAAAAGAAATAAGGTGCAGAAACAATATGCACTTTTTTATAAACTTGAAGTAGTACCAATAG
ATAAT------------------------GAT------------AAT---------ACCAACTATAGGTT
GATAAGTTGTAACACCTCAGTCATTACACAGGCCTGTCCAAAGGTATCCTTTGAGCCAATTCCCATACAT
TATTGTGCCCCGGCTGGTTTTGCGATTCTAAAGTGTAATGATAAGAAGTTCAATGGAACAGGACCATGTA
CAAATGTCAGCACAGTACAATGTACACATGGAATTAGGCCAGTAGTATCAACTCAACTGCTATTAAATGG
CAGTCTAGCAGAAGAAGAGGTAATAATTAGATCTGAAAATTTCACGAACAATGCTAAAACCATAATGGTA
CAGCTGAATGTATCTGTAGAAATTAATTGTACAAGACCCAACAACAATACAAGAAAAAGTATACATATAG
GACCAGGGAGAGCACTTTATACAACAGGAGATATAATAGGAGACATAAGACAAGCACATTGTAACATTAG
TAGAGCAAACTGGAATAACACTTTAAGACAGATAGTTGAAAAATTAGGAGAACAATTTGGAAATAATAAA
ACAATAGTCTTTAATCATTCCTCAGGAGGGGACCCAGAAATTGTAATGCACAGTTTTAATTGTGGAGGGG
AATTTTTCTACTGTAATTCAACAAAACTGTTTAATAGTACTTGG------------ACTTGG--------
-------AATAATAGTACTTGG------------------------AATGATACTGAAAGGTCAAATAGC
ACTGAAGAATATATCACACTCCCATGCAGAATAAAACAAATTATAAACATGTGGCAGGAAGTAGGAAAAG
CAATGTACGCCCCTCCCATCAGAGGA------CAAATTAGATGTTCATCAAATATTACAGGGCTGCTATT
AACAAGAGAT---GGTGGTACG------------------------AACAATACC---AATGAGATCTTC
AGACCTGGAGGAGGAGATATGAGGGACAATTGGAGAAGTGAATTATATAAATATAAAGTAGTAAGAATTG
AACCATTAGGAGTAGCACCCACCAAGGCAAAGAGAAGGGTGGTGCAAAGAGAAAAAAGA---GCAGTGGG
A---ATAGGAGCTATGTTCCTTGGGTTCTTGGGAGCAGCAGGAAGCACTATGGGCGCAGCGTCAGTGACG
CTGACGGTACAGGCCAGACTATTGTTGTCTGGTATAGTGCAACAGCAAAACAATTTGCTGAGGGCTATTG
AGGCGCAACAGCATCTGTTGCAACTCACAGTCTGGGGCATCAAGCAGCTCCAGGCAAGAGTCCTGGCTGT
GGAAAGATACCTAAGGGATCAACAGCTCCTGGGAATTTGGGGTTGCTCTGGAAAGCTCATTTGCACCACT
GCTGTGCCTTGGAATACTAGTTGGAGT---AATAAATCTCTGAATGAGATTTGGAATAACATGACCTGGA
TGGAATGGGAAAAAGAAATTGACAATTACACAAACTTAATATACAACTTACTTGAAGAATCGCAAAACCA
ACAAGAAAAGAATGAACAAGAATTATTGGAATTAGACAAATGGGCAAATTTGTGGAATTGGTGTGACATA
TCAAACTGGCTGTGGTATATAAAAATATTCATAATGATAGTAGGAGGCTTGGTAGGTTTAAGAATAGTTT
TTGCTGTACTTTCTATAGTGAATAGAGTTAGGCAGGGATACTCACCTTTGTCGTTCCAGACCCGCCTCCC
AGCCCCGAGGGGACCCGACAGGCCCGAAGGAATAGAAGAAGAAGGTGGAGAGAGAGACAGAGACAGATCC
GTACGATTAGTGGATGGATTCTTAGCACTTTTCTGGGACGATCTGCGGAGCCTGTGCCTCTTCAGCTACC
ACCGCTTGAGAGACTTACTCTTGATTGCT------------------CTGGGACGCAGGGGG---TGGGA
AGCCCTCAAATATTGGTGGAATCTCCTACAGTATTGGAGTCAGGAACTAAAGAATAGTGCTGTTAGCTTG
CTCAACGCCACCGCTATAGCAGTAGCTGAGGGGACAGATAGGATTCTAGAAGTATTACAAAGAGCTTATA
GAGCTATCCTCCACATACCTAGAAGAATAAGACAGGGCTTGGAAAGGCTTTTGCTA
>AY357532 
ATGAGAGTGACGGGGATCAGGAAGAATTATCAGCACTTG---TGGAGA---------------TGGGGCA
CC---------------------ATGCTC---------CTTGGGATATTGATGATCTGTAGTGCT---GC
A------GGAAAATTGTGGGTCACAGTCTATTATGGGGTACCTGTGTGGAAAGAAGCAACCACCACTCTA
TTTTGTGCATCAGATGCTAAAGCTTATGATACAGAGGTACATAATGTTTGGGCCACACATGCCTGTGTAC
CCACAGACCCCAACCCACAAGAAGTAGTATTGGAAAATGTGACAGAAAATTTTAACATGTGGAAAAATAA
CATGGTAGAACAGATGCATGAGGACATAATCAGTTTATGGGATCAAAGCCTAAAGCCATGTGTAAAATTA
ACCCCACTCCGTGTTACTTTAAATTGCACTGAT------------------------------GATGTG-
-----------AGG------------AAT---------------------GCT---------------AC
CAGTACCAATAGTAGTTGGGGGAAA---CCGATGGAAAAAGGAGAAATAAAAAACTGCTCTTTCAATATC
ACCACAAGCATAAGAAATAAGGTGCAGAAACAATATGCACTTTTTTATAAACTTGATGTAGTACCCATAG
ATAAT------------------------GAT------AGTAATAAT---------ACCAACTATAGGTT
GATAAGTTGTAACACCTCAGTCATTACACAGGCCTGTCCAAAGGTATCCTTTGAGCCAATTCCCATACAT
TATTGTGCCCCGGCTGGTTTTGCGATTCTAAAGTGTAATGATAAGAAGTTCAATGGAACAGGACCATGTA
CAAAGGTCAGCACAGTACAATGTACACATGGAATTAGGCCAGTAGTATCAACTCAACTGCTGTTAAATGG
CAGTCTAGCAGAAGAAGAGGTAGTAATTAGATCTGAAAATTTCACGAACAATGCTAAAACCATAATGGTA
CAGCTGAATGTATCTGTAGAAATTAATTGTACAAGACCCAACAACAATACAAGAAAAAGTATACATATAG
GACCAGGGAGAGCATTTTATACAACAGGAGATATAATAGGAGACATAAGACAAGCACATTGTAACATTAG
TAGAGCAAACTGGAATAACACTTTAAGACAGATAGTTGAAAAATTAGGAGAACAATTTGGAAATAATAAA
ACAATAGTCTTTAATCATTCCTCAGGAGGGGACCCAGAAATTGTAATGCACAGTTTTAATTGTGGAGGGG
AATTTTTCTACTGTAATTCAACAAAACTGTTTGATAGTACTTGG------------ACTTGG--------
-------AATAATAGTACTTGG------------------------AATAATACTAAAAGGTCAAATGAC
ACTGAAGAACATATCACACTCCCATGCAGAATAAAACAAATTATAAACATGTGGCAGGAAGTAAGAAAAG
CAATGTATGCCCCTCCCATCAGAGGA------CAAATTAGATGTTCATCAAATATTACAGGGCTACTATT
AACAAGAGAT---GGTGGTACG------------------------AACAATACC---AATGAGATCTTC
AGACCTGGAGGAGGAGATATGAGGGACAATTGGAGAAGTGAATTATATAAATATAAAGTAGTAAAAATTG
AACCATTAGGAGTAGCACCCACCAAGGCAAAGAGAAGAGTGGTGCAGAGAGAAAAAAGA---GCAGTGGG
A---ATAGGAGCTATGTTCCTTGGGTTCTTGGGAACAGCAGGAAGCACTATGGGCGCAGCGTCAGTGACG
CTGACGGTACAGGCCAGACTATTATTGTCTGGTATAGTGCAACAGCAGAACAATTTGCTGAGGGCTATTG
AGGCGCAACAGCATCTGTTGCAACTCACAGTCTGGGGCATCAAGCAGCTCCAGGCAAGAGTCCTGGCTGT
GGAAAGATACCTAAGGGGTCAACAGCTCCTGGGGATTTGGGGTTGCTCTGGAAAGCTCATTTGCACCACT
GCTGTGCCTTGGAATACTAGTTGGAGT---AATAAATCTCTGAATGAGATTTGGAATAACATGACCTGGA
TGGAATGGGAAAAAGAAATTGACAATTACACAAACTTAATATACAACTTACTTGAAGAATCGCAAAACCA
ACAAGAAAAGAATGAACAAGAATTATTGGAATTAGATAAATGGGCAAATTTGTGGAATTGGTTTGACATA
TCAAACTGGCTGTGGTATATAAAAATATTCATAATGATAGTAGGAGGCTTGGTAGGTTTAAGAATAGTTT
TTGCTGTACTTTCTATAGTGAATAGAGTTAGGCAGGGATACTCACCCTTGTCGTTCCAGACCCGCCTCCC
AGCCCCGAGGGGACCCGACAGGCCCGAAGGAATCGAAGAAGAAGGTGGAGAGAGAGACAGAGACAGATCC
GTACGATTAGTGGATGGATTCTTAGCACTTTTCTGGGACGATCTGCGGAGCCTGTGCCTCTTCAGCTACC
ACCGCTTGAGAGACTTACTCTTGATTGCA---------------CTTCTGGGACGCAGGGGG---TGGGA
AGCCCTCAAATATTGGTGGAATCTCCTACAGTATTGGAGCCAGGAGCTAAAGAATAGTGCTGTTAGCTTG
CTCAACGCCACAGCTGTAGCAGTAGCTGAGGGGACAGATAGGGTTCTAGAAGTATTACAAAGAGCGGGTA
GAGCTATCCTCCACATACCTAGAAGAATAAGACAGGGCTTGGAAAGGCTTTTGCTA
>AY357534 
ATGAGAGTGACGGGGATCAGGAAGAATTATCAGCACTTG---TGGAGA---------------TGGGGCA
CC---------------------ATGCTC---------CTTGGGATATTGATGATTTGTAGTGCT---GC
A------GGAAAATTGTGGGTCACAGTCTATTATGGGGTACCTGTGTGGAAAGAAGCAACCACCACTCTA
TTTTGTGCATCAGATGCTAAAGCATATGATACAGAGGTACATAATGTTTGGGCCACACATGCCTGTGTAC
CCACAGACCCCAACCCACAAGAAGTAGTATTGGAAAATGTGACAGAAAATTTTAACATGTGGAAAAATAA
CATGGTAGAACAGACGCATGAGGATATAATCAGTTTATGGGATCAAAGCCTAAAGCCATGTGTAAAATTA
ACCCCACTCTGTGTTACTTTAAATTGCACTGAT------------------------------GATGTG-
-----------AGG------------AAT---------------------GCT---------------AC
CAGTACCAATAGTAGTTGGGGGAAA---CCGATGGAAAAAGGAGAAATAAAAAACTGCTCTTTCAATATC
ACCACAAGCAAAAGAGATAAGGTGCAGAAACAATATGCACTTTTTTATAAACTTGATGTAGTACCCATAG
ATAAT------------------------GAT------------AAT---------ACCAACTATAGGTT
GATAAGTTGTAACACCTCAGTCATTACACAGGCCTGTCCAAAGGTATCCTTTGAGCCAATTCCCATACAT
TATTGTGCCCCGGCTGGTTTTGCGATTCTAAAGTGTAATGATAAGAAGTTCAATGGAACAGGACCATGTA
CAAATGTCAGCACAGTACAATGTACACATGGAATTAGGCCAGTAGTATCAACTCAACTGCTGTTAAATGG
CAGTCTAGCAGAAGAAGAGGTAGTAATTAGATCTGAAAATTTCACGAACAATGCTAAAACCATAATGGTG
CAGCTGAATGTATCTGTAGAAATTAATTGTACAAGACCCAACAACAATACAAGAAAAAGTATACATATAG
GACCAGGGAGAGCATTTTATACAGCAGGAGACATAATAGGAGACATAAGACAAGCACATTGTAACATTAG
TAGAGCAAACTGGAATAACACTTTAAGACAGATAGTTGAAAAATTAGGAAAACAATTTGGAAATAATAAA
ACAATAGTCTTTAATCATTCCTCAGGAGGGGACCCAGAAATTGTAATGCACAGTTTTAATTGTGGAGGGG
AATTTTTCTACTGTAATTCAACAAAACTGTTTAATAGTACTTGG------------ACTTGG--------
-------AATAATAGTACTTGG------------------------AATAATACTAAAAGGTCAAATGAC
ACTGAAGAACATATCACACTCCCATGCAGAATAAAACAAATTATAAACATGTGGCAGGAAGTAGGAAAAG
CAATGTATGCCCCTCCCATCAGAGGA------CAAATTAGATGTTCATCAAATATTACAGGGCTGCTATT
AACAAGAGAT---GGTGGTAAG---------GAC------------ATGAGCGGG---ACTGAGACCTTC
AGACCTGGAGGAGGAGATATGAGGGACAATTGGAGAAGTGAATTATATAAATATAAAGTAGTAAGAATTG
AACCATTAGGAGTAGCACCCACCGAGGCAAAGAGAAGAGTGGTGCAGAGAGAAAAAAGA---GCAGTGGG
A---ATAGGAGCTGTGTTCCTTGGGTTCTTGGGAGCAGCAGGAAGCACTATGGGCGCAGCGGCAGTGACG
CTGACGGTACAGGCCAGACTATTATTGTCTGGTATAGTGCAACAGCAGAACAATTTGCTGAGGGCTATTG
AGGCGCAACAGCATCTGTTGCAACTCACAGTCTGGGGCATCAAGCAGCTCCAAGCAAGAGTCCTGGCTGT
GGAAAGATACCTAAGGGATCAACAGCTCCTGGGGATTTGGGGTTGCTCTGGAAAGCTCATTTGCACCACT
GCTGTGCCTTGGAATACTAGTTGGAGT---AATAAATCTCTGAATGAGATTTGGAATAACATGACCTGGA
TGGAATGGGAAAAAGAAATTGACAATTACACAAACTTAATATACAACTTACTTGAAGAATCGCAAAACCA
ACAAGAAAAGAATGAACAAGAATTATTGGAATTAGATAAATGGGCAAATTTGTGGAATTGGTTTGACATA
TCAAACTGGCTGTGGTATATAAAAATATTCATAATGATAGTAGGAGGCTTGGTAGGTTTAAGAATAGTTT
TTGCTGTACTTTCTATAGTGAATAGAGTTAGGCAGGGATACTCACCTTTGTCGTTCCAGACCCGCCTCCC
AGCCCCGAGGGGACCCGACAGGCCCGAAGGAATCGAAGGAGAAGGTGGAGAGAGAGACAGAGACAGATCC
GTACGATTAGTGGATGGATTCTTAGCACTTTTCTGGGACGATCTGCGGAGCCTGTGCCTCTTCAGCTACC
ACCGCTTGAGAGACTTACTCTTGATTGTA---------------CTTCTGGGACGCAGGGGG---TGGGA
AGCCCTCAAATATTGGTGGAATCTCCTACAGTATTGGAATCAGGAGATAAAGAATAGTGCTGTTAGCTTG
CTCAACGCCACAGCTATAGCAGTAGCTGAGGGGACAGATAGGGTTCTAGAAGTATTACAAAGAGCGGGTA
GAGCTATCCTCCACATACCTAGAAGAATAAGACAAGGCTTGGAAAGGCTTTTGCTA
>AY357533 
ATGAGAGTGACGGGGATCAGGAAGAAATATCAGCACTTG---TGGAGA---------------TGGGGCA
CC---------------------ATGCTC---------CTTGGGATATTGATGATCTGTAGTGCT---GC
A------GGAAAATTGTGGGTCACAGTCTATTATGGGGTACCTGTGTGGAAAGAAGCAACCACCACTCTA
TTTTGTGCATCAGATGCTAAAGCATATGATACAGAGGTGCATAATGTTTGGGCCACACATGCCTGTGTAC
CCACAGACCCCAACCCACAAGAAGTAGTATTGGAAAATGTGACAGAAAATTTCAACATGTGGAAAAATAA
CATGGTAGAACAGATGCATGAGGATATAATCAGTTTATGGGATCAAAGCCTAAAGCCATGTGTAAAATTA
ACCCCACTCTGTGTTACTTTAAATTGCACTGAT------------------------------GATGTG-
-----------AGG------------AAT---------------------GCT---------------AC
CAGTACCAATAGTAGTTGGGGGAAA---CCGATGGAAAAAGGAGAAATAAAAAACTGCTCTTTCAATATC
ACCACAAGCAAAAGAGATAAGGTGCAGAAACAATATGCACTTTTTTATAAACTTGATGTAGTACCAATAG
ATAAT------------------------GAT------------AAT---------ACCAACTATAGGTT
GATAAGTTGTAACACCTCAGTCATTACACAGGCCTGTCCAAAGGTATCCTTTGAGCCAATTCCCATACAT
TATTGTGCCCCGGCTGGTTTTGCGATTCTAAAGTGTAATGATAAGAAGTTCAATGGAACAGGACCATGTA
CAAATGTCAGCACAGTACAATGTACACATGGAATTAGGCCAGTAGTATCAACTCAACTGCTGTTAAGTGG
CAGTCTAGCAGAAGAAGAGGTAGTAATTAGATCTGAAAATTTCACAAACAATGCTAAAACCATAATGGTG
CAGCTGAATGTATCTGTAGAAATTAATTGTACAAGACCCAACAACAATACAAGAAAAAGTATACATATAG
GACCAGGGAGAGCATTTTATACAACAGGAGACATAATAGGAGACATAAGACAAGCACATTGTAACATTAG
TAGAGCAAACTGGAATAACACTTTAAGACAGATAGTTGAAAAATTAGGAGAACAATTTGGAAATAATAAA
ACAATGGTCTTTAATCATTCCTCAGGAGGGGACCCAGAAATTGTAATGCACAGTTTTGATTGTGGAGGGG
AATTTTTCTACTGTAATTCAACAAAACTGTTTAATAGTACTTGG------------ACTTGG--------
-------AATAATAGTACTTGG------------------------AATAATACTAAAAGGTCAAATGAC
ACTGAAGAAATTATCACACTCCCATGCAGAATAAAACAAATTATAAACATGTGGCAGGAAGTAGGAAAAG
CAATGTATGCCCCTCCCATCAGAGGA------CAAATTAGATGTTCATCAAATATTACAGGGCTGCTATT
AACAAGAGAT---GGTGGTACG------------------------AACAATACC---AATGAGATCTTC
AGACCTGGAGGAGGAGATATGAGGGACAATTGGAGAGGTGAATTATATAAATATAAAGTAGTAAGAATTG
AACCATTAGGAGTAGCACCCACCGAGGCAAAGAGAAGAGTGGTGCAGAGAGAAAAAAGA---GCAGTGGG
A---ATAGGAGCTGTGTTCCTTGGGTTCTTAGGAGCAGCAGGAAGCACTATGGGCGCAGCGTCAGTGACG
CTGACGGTACAGGCCAGACTATTATTGTCTGGTATAGTGCAACAGCAGAACAATCTGCTGAGGGCTATTG
AGGCGCAACAGCATCTGTTGCAACTCACAGTCTGGGGCATCAAGCAGCTCCAGGCAAGAGTCCTGGCTGT
GGAAAGATACCTAAGGGATCAACAGCTCCTGGGGATTTGGGGTTGCTCTGGAAAGCTCATTTGCACCACT
GCTGTGCCTTGGAATACTAGTTGGAGT---AATAAATCTCTGAATGAGATTTGGAATAACATGACCTGGA
TGGAATGGGAAAAAGAAATTGACAATTACACAAACTTAATATACAACTTACTTGAAGAATCGCAAAACCA
ACAAGAAAAGAATGAACAAGAATTATTGGAATTAGATAAATGGGCAAATTTGTGGAATTGGTTTGACATA
TCAAACTGGCTGTGGTATATAAAAATATTCATAATGATAGTAGGAGGCTTGGTAGGTTTAAGAATAGTTT
TTGCTGTACTTTCTATAGTGAATAGAGTTAGGCAGGGATACTCACCTTTGTCGTTCCAGACCCGCCTCCC
AGCCCCGAGGGGACCCGACAGGCCCGAAGGAATAGAAGAAGAAGGTGGAGAGAGAGACAGAGACAGATCC
GTACGATTAGTGGATGGATTCTTAGCACTTTTCTGGGACGATCTGCGGAGCCTGTGCCTCTTCAGCTACC
ACCGCTTGAGAGACTTACTCTTGATTGTA---------------CTTCTGGGACGCAGGGGG---CGGGA
AGCCCTCAAATATTGGTGGAATCTCCTACAGTATTGGAATCAGGAGATAAAGAATAGTGCTGTTAGCTTG
CTCAACGCCACAGCTATAGCAGTAGCTGAGGGGACGGATAGGGTTCTAGAAGTATTACAAAGAGCGGGTA
GAGCTATCCTCCACATACCTAGAAGAATAAGACAGGGCTTGGAAAGGCTTTTGCTA
>AY357348 
ATGAGAGTGACGGGGATCAGGAAGAATTATCAGCACTTG---TGGAGA---------------TGGGGCA
CC---------------------ATGCTC---------CTTGGGATATTGATGATCTGTAGTGCT---GC
A------GGAAAATTGTGGGTCACAGTCTATTATGGGGTACCTGTGTGGAAAGAAGCAACCACCACTCTA
TTTTGTGCATCAGATGCTAAAGCATATGATACAGAGGTACATAATGTTTGGGCCACACATGCCTGTGTAC
CCACAGACCCCAACCCACAAGAAGTAGTATTGGAAAATGTGACAGAAAATTTTAACATGTGGAAAAATAA
CATGGTAGAACAGATGCATGAGGATATAATCAGTTTATGGGATCAAGGCCTAAAGCCATGTGTAAAATTA
ACCCCACTCTGTGTTACTTTAAATTGCACTGAT------------------------------GATGTG-
-----------AGGAATGTTACCAATAAT---------------------GCT---------------AC
CAGTACCAATAGTAGTTGGGGGAAA---CCGATGGAAAAAGGAGAAATAAAAAACTGCTCTTTCAATATC
ACCACAAGCATAAGAGATAAGGTGCAGAAACAATATGCACTTTTTTATAAACTTGATGTAGTACCCATAG
ATAAT------------------------GAT------AGAAATAAT---------ACCAACTATAGGTT
GATAAGTTGTAACACCTCAGTCATTACACAGGCCTGTCCAAAGGTATCCTTTGAGCCAATTCCCATACAT
TATTGTGCCCCGGCTGGTTTTGCGATTCTAAAGTGTAATGATAAGAAGTTCAATGGAACAGGACCATGTA
CAAATGTCAGCACAGTACAATGTACACATGGAATTAGGCCAGTAGTATCAACTCAACTGCTATTAAATGG
CAGTCTAGCAGAAGAAGAGGTAATAATTAGATCTAAAAATTTCACAAACAATGCTAAAACCATAATGGTG
CAGCTGAATGTATCTGTAGAAATTAATTGTACAAGACCCAACAACAATACAAGAAAAAGTATACCTATAG
GACCAGGGAGAGCATTTTATACAACAGGAGACATAATAGGAGACATAAGACAAGCACATTGTAACATTAG
TAGAGCAAACTGGAATAACACTTTAAGACAGATAGTTGAAAAATTAGGAGAACAATTTGGAAATAATAAA
ACAATAGTCTTTAATCATTCCTCAGGAGGGGACCCAGAAATTGTAATGCACAGTTTTAATTGTGGAGGGG
AATTTTTCTACTGTAATTCAACAAAACTGTTTAATAGTACTTGG------------ACTTGG--------
----------AATGGTACTTGGACTCGG------------------AATGATACTGAAAGGTCAAATAGC
ACTGAAGAACATATCACACTCCCATGCAGAATAAAACAAATTATAAACATGTGGCAGGAAGTAGGAAAAG
CAATGTATGCCCCTCCCATCAGAGGA------CAAATTAAATGTTCATCAAATATTACAGGGCTGCTATT
AACAAGAGAT---GGTGGTACG---------AAC---------------AATACC---AATGAGACCTTC
AGACCTGGAGGAGGAGATATGAGGGACAATTGGAGAAGTGAATTATATAAATATAAAGTAGTAAGAATTG
AACCATTAGGAGTAGCACCCACCGAGGCAAAGAGAAGAGTGGTGCAGAGAGAAAAAAGA---GCAGTGGG
A---ATAGGAGCTGTGTTCCTTGGGTTCTTGGGAGCAGCAGGAAGCACTATGGGCGCAGCGGCAGTGACG
CTGACGGTACAGGCCAGACTATTATTGTCTGGTATAGTGCAACAGCAGAACAATTTGCTGAGGGCTATTG
AGGCGCAACAGCATCTGTTGCAACTCACAGTCTGGGGCATCAAGCAGCTCCAGGCAAGAGTCCTGGCTGT
GGAAAGATACCTAAGGGATCAACAGCTCCTGGGGATTTGGGGTTGCTCTGGAAAGCTCATTTGCACCACT
GCTGTGCCTTGGAATACTAGTTGGAGT---AATAAATCTCTGAATGAGATTTGGAATAACATGACCTGGA
TGGAATGGGAAAAAGAAATTGACAATTACACAAACTTAATATACAACTTACTTGAAGAATCGCAAAACCA
ACAAGAAAAGAATGAACAAGAATTATTGGAATTAGACAAATGGGCAAATTTGTGGAATTGGTTTGACATA
TCAAACTGGCTGTGGTATATAAAAATATTCATAATGATAGTAGGAGGCTTGGTAGGTTTAAGAATAGTTT
TTGCTGTACTTTCTATAGTGAATAGAGTTAGGCAGGGATACTCACCTTTGTCGTTTCAGACCCGCCTCCC
AGCCCCGAGGGGACCCGACAGGCCCGAAGGAATCGAAGAAGAAGGTGGAGAGAGAGACAGAGACAGATCC
GTACGATTAGTGGATGGATTCTTAGCACTTTTCTGGGGCGATCTGCGGAGCCTGTGCCTCTTCAGCTACC
ACCGCTTGAGAGACTTACTCTGGATT------------GTGGAACTTCTGGGACGCAGGGGG---TGGGA
AGCCCTCAAATATTGGTGGAATCTCCTACAGTATTGGAGTCAGGAACTAAAGAATAGTGCTATTAGCTTG
CTCAACGCCACAGCCGTAGCAGTAGCTGAGGGGACAGATAGGGTTATAGAAGCATTACAAAGAGCTTGTA
GAGCTATCCTCCACATACCTAGAAGAATAAGACAGGGCTTGGAAAGGCTTTTGCTA
>AY357347 
ATGAGAGTGACGGGGATCAGGAAGAATTATCAGCACTTG---TGGAGA---------------TGGGGCA
CC---------------------ATGCTC---------CTTGGGATATTGATGATCTGTAGTGCT---GC
A------GGAAAATTGTGGGTCACAGTCTATTATGGGGTACCTGTGTGGAAAGAAGCAACCACCACTCTA
TTTTGTGCATCAGATGCTAAAGCATATGATACAGAGGTACATAATGTTTGGGCCACACATGCCTGTGTAC
CCACAGACCCCAACCCACAAGAAGTAGTATTGGAAAATATGACAGAAAATTTTAACATGTGGAAAAATAA
CATGGTAGAACAGATGCATGAGGATATAATCAGTTTATGGGATCAAAGCCTAAAGCCATGTGTAAAATTA
ACCCCACTCTGTGTTACTTTAAATTGCACTGAT------------------------------GATGTG-
-----------AGGAATGTTACCAATAAT---------------------GCT---------------AC
CAGTACCAATAGTAGTTGGGGGAAA---CCGATGGAAAAAGGAGAAATAAAAAACTGCTCTTTCAATATC
ACCACAAGCATAAGAGATAAGGTGCAGAAACAATATGCACTTTTTTATAAACTTGATGTAGTACCCATAG
ATAAT------------------------GAT------AGAAATAAT---------ACCAACTATAGGTT
GATAAGTTGTAACACCTCAGTCATTACACAGGCCTGTCCAAAGGTATCCTTTGAGCCAATTCCCATACAT
TATTGTGCCCCGGCTGGTTTTGCGATTCTAAAGTGTAATGATAAGAAGTTCAATGGAACAGGACCATGTA
CAAATGTCAGCACAGTACAATGTACACATGGAATTAGGCCAGTAGTATCAACTCAACTGCTATTAAATGG
CAGTCTAGCAGAAGAAGAGGTAATAATTAGATCTGAAAATTTCACGAACAATGCTAAAACCATAATGGTG
CAGCTGAATGTATCTGTAGAAATTAATTGTACAAGACCCAACAACAATACAAGAAAAAGTATACCTATAG
GACCAGGGAGAGCATTTTATACAACAGGAGACATAATAGGAGACATAAGACAAGCACATTGTAACATTAG
TAGAGCAAACTGGAATAACACTTTAAGACAGATAGTTGAAAAATTAGGAGAACAATTTGGAAATAATAAA
ACAATAGTCTTTAATCATTCCTCAGGAGGGGACCCAGAAATTGTAATGCACAGTTTTAATTGTGGAGGGG
AATTTTTCTACTGTAATTCAACAAAACTGTTTAATAGTACTTGG------------ACTTGG--------
----------AATGGTACTTGGACTCGG------------------AATGATACTGAAAGGTCAAATAGC
ACTGAAGAACATATCACACTCCCATGCAGAATAAAACAAATTATAAACATGTGGCAGGAAGTAGGAAAAG
CAATGTATGCCCCTCCCATCAGAGGA------CAAATTAAATGTTCATCAAATATTACAGGGCTGCTATT
AACAAGAGAT---GGTGGTACG---------AAC---------------AATACC---AATGAGACCTTC
AGACCTGGAGGAGGAGATATGAGGGACAATTGGAGAAGTGAATTATATAAATATAAAGTAGTAAGAATTG
AACCATTAGGAGTAGCACCCACCGAGGCAAAGAGAAGAGTGGTGCAGAGAGAAAAAAGA---GCAGTGGG
A---ATAGGAGCTGTGTTCCTTGGGTTCTTGGGAGCAGCAGGAAGCACTATGGGCGCAGCGGCAGTGACG
CTGACGGTACAGGCCAGACTATTATTGTCTGGTATAGTGCAACAGCAGAACAATTTGCTGAGGGCTATTG
AGGCGCAACAGCATCTGTTGCAACTCACAGTCTGGGGCATCAAGCAGCTCCAGGCAAGAGTCCTGGCTGT
GGAAAGATACCTAAGGGATCAACAGCTCCTGGGGATTTGGGGTTGCTCTGGAAAGCTCATTTGCACCACT
GCTGTGCCTTGGAATACTAGTTGGAGT---AATAAATCTCTGAATGAGATTTGGAATAACATGACCTGGA
TGGAATGGGAAAAAGAAATTGACAATTACACAAACTTAATATACAACTTACTTGAAGAATCGCAAAACCA
ACAAGAAAAGAATGAACAAGAATTATTGGAATTAGACAAATGGGCAAATTTGTGGAATTGGTTTGACATA
TCAAACTGGCTGTGGTATATAAAAATATTCATAATGATAGTAGGAGGCTTGGTAGGTTTAAGAATAGTTT
TTGCTGTACTTTCTATAGTGAATAGAGTTAGGCAGGGATACTCACCTTTGTCGTTTCAGACCCGCCTCCC
AGCCCCGAGGGGACCCGACAGGCCCGAAGGAATCGAAGAAGAAGGTGGAGAGAGAGACAGAGACAGATCC
GTACGATTAGTGGATGGATTCTTAGCACTTTTCTGGGGCGATCTGCGGAGCCTGTGCCTCTTCAGCTACC
ACCGCTTGAGAGACTTACTCTGGATT------------GTGGAACTTCTGGGACGCAGGGGG---TGGGA
AGCCCTCAAATATTGGTGGAATCTCCTACAGTATTGGAGTCAGGAACTAAAGAATAGTGCTATTAGCTTG
CTCAACGCCACAGCCGTAGCAGTAGCTGAGGGGACAGATAGGGTTATAGAAGCATTACAAAGAGCTTGTA
GAGCTATCCTCCACATACCTAGAAGAATAAGACAGGGCTTGGAAAGGCTTTTGCTA
>AY357543 
ATGAGAGTGACGGGGATCAGGAAGAATTATCAGCACTTG---TGGAGA---------------TGGGGCA
CC---------------------ATGCTC---------CTTGGGATATTGATGATTTGTAGTGCT---GC
A------GGAAAATTGTGGGTCACAGTCTATTATGGGGTACCTGTGTGGAAAGAAGCAACCACCACTCTA
TTCTGTGCATCAGATGCTAAAGCATATGATACAGAGGTACATAATGTTTGGGCCACACATGCCTGTGTAC
CCACAGACCCCAACCCACAAGAAGTAGTATTGGAAAATGTGACAGAAAATTTTAACATGTGGAAAAATAA
CATGGTAGAACAGATGCATGAGGATATAATCAGTTTATGGGATCAAAGCCTAAAGCCATGTGTAAAATTA
ACCCCACTCTGTGTTACTTTAAATTGCACTGAT------------------------------GATGTG-
-----------AGG------------AAT---------------------GCT---------------AC
CAGTACCAATAGTAGTTGGGGGAAA---CCGATGGAAAAAGGAGAAATAAAAAACTGCTCTTTCAATATC
ACCACAAGCAAAAGAAATAAGGTGCGGAAACAATATGCACTTTTTTATAAACTTGATGTAGTACCAATAG
ATAAT------------------------GAT------------AAT---------ATCAACTATAGGTT
GATAAGTTGTAACACCTCAGTCATTACACGGGCCTGTCCAAAGGTATCCTTTGAGCCAATTCCCATACAT
TATTGTGCCCCGGCTGGTTTTGCGATTCTAAAGTGTAATGATAAGAAGTTTAATGGAACAGGACCATGTA
CAAATGTCAGCACAGTACAATGTACACATGGAATTAGGCCAGTAGTATCAACTCAACTGCTGTTAAATGG
CAGTCTAGCAGAAGAAGAGGTAGTAATTAGATCTGAAAATTTCACGAACAATGCTAAAACCATAATGGTG
CAGCTGAATGTATCTGTAGAAATTAATTGTACAAGACCCAACAACAATACAAGAAAAAGTATACATATAG
GACCAGGGAGAGCATTTTATGCAACAGGAGACATAATAGGAGACATAAGACAAGCACATTGTAACATTAG
TAGAGCAAACTGGAATAACACTTTAAGACGGATAGTTGAAAAATTAGGAGAACAATTTGGAAATAATAAA
ACAATAGTCTTTAATCATTCCTCAGGAGGGGACCCAGAAATTGTAATGCACAGTTTTAATTGTGGAGGGG
AATTTTTCTACTGTAATTCAACAAAACTGTTTAATAGTACTTGG------------ACTTGG--------
-------AATAATAGTACTTGG------------------------AATAATACTAAAAGGTCAAATGAC
ACTGAAGAAATTATCACACTCCCATGCAGAATAAAACAAATTATAAACATGTGGCAGGAAGTAGGAAAAG
CAATGTATGCCCCTCCCATCAGAGGA------CAAATTAGATGTTCATCAAATATTACAGGGCTGCTATT
AACAAGAGAT---GGTGGTACG------------------------AACAATACC---AATGAGATCTTC
AGACCGGGAGGAGGAGATATGAGGGACAATTGGAGAAGTGAATTATATAAATATAAAGTAGTAAGAATTG
AACCATTAGGAGTAGCACCCACCGAGGCAAAGAGAAGAGTGGTGCAGAGAGAAAAAAGA---GCAGTGGG
A---ATAGGAGCTATGTTCCTTGGGTTCTTGGGAGCAGCAGGAAGCACTATGGGCGCAGCGTCAGTGACG
CTGACGGTACAGGCCAGACTATTGTTGTCTGGTATAGTGCAACAGCAAAACAATTTGCTGAGGGCTATTG
AGGCGCAACAGCATCTGTTGCAACTCACAGTCTGGGGCATTAAACAGCTCCAGGCAAGAGTCCTGGCTGT
GGAAAGATACCTAAGGGATCAACAGCTCCTGGGAATTTGGGGTTGCTCTGGAAAGCTCATTTGCACCACT
GCTGTGCCTTGGAATGCTAGTTGGAGT---AATAAATCTCTGAATGAGATTTGGAATAACATGACCTGGA
TGGAATGGGAAAAAGAAATTGACAATTACACAAACTTAATATACAACTTACTTGAAGAATCGCAAAACCA
ACAAGAAAAGAATGAACAAGAATTATTGGAATTAGATAAATGGGCAAATTTGTGGAATTGGTTTGACATA
TCAAACTGGCTGTGGTATATAAAAATATTCATAATGATAGTAGGAGGCTTGGTAGGTTTAAGAATAGTTT
TTGCTGTACTTTCTATAGTGAATAGAGTTAGGCAGGGATACTCACCTTTGTCGTTCCAGACCCGCCTCCC
AGCCCCGAGGGGACCCGACAGGCCCGAAGGAATCGAAGAAGAAGGTGGAGAGAGAGACAGAGACAGATCC
GTACGATTAGTGGATGGATTCTTAGCACTTTTCTGGGACGATCTGCGGAGCCTGTGCCTCTTCAGCTACC
ACCGCTTGAGAGACTTACTCTTGATTGTT------------------CTGGGACGCAGGGGG---TGGGA
AGCCCTCAAATATTGGTGGAATCTCCTACAGTATTGGAGTCAGGAACTAAAGAATAGTGCTATTAGCTTG
CTCAACGCCACAGCTGTAGCAGTAGCTGAGGGGACAGATAGGGTTATAGAAGCATTACAAAGAGCTTGTA
GAGCTATCCTCCACATACCTAGAAGAATAAGACAGGGCTTGGAAAGGCTTTTGCTA
>AY357340 
ATGAGAGTGACGGGGATCAGGAAGAATTATCAGCACTTG---TGGAGA---------------TGGGGCA
CC---------------------ATGCTC---------CTTGGGATATTGATGATCTGTAGTGCT---GC
A------GGAAAATTGTGGGTCACAGTCTATTATGGGGTACCTGTGTGGAAAGAAGCAACCACCACTCTA
TTTTGTGCATCAGATGCTAAAGCATATGATACAGAGATACATAATGTTTGGGCCACACATGCCTGTGTAC
CCACAGACCCCAACCCACAAGAAGTAGTATTGGAAAATGTGACAGAAAATTTTAACATGTGGAAAAATAA
CATGGTAGAACAGATGCATGAGGATATAATCAGTTTATGGGATCAAAGCCTAAAGCCATGTGTAAAATTA
ACCCCACTCTGTGTTACTTTAAATTGCACTGAT------------------------------GATGTG-
-----------AGGAATGTTACCAATAAT---------------------GCT---------------AC
CAGTACCAATAGTAGTTGGGGGAAA---CCGATGGAAAAAGGAGAAATAAAAAATTGCTCTTTCAATATC
ACCACAAGCATAAGAGATAAGGTGCAGAAACAATATGCACTTTTTTATAAACTTGATGTAGTACCCATAG
ATAAT------------------------GAT------------AAT---------ACCAACTATAGGTT
GATAAGTTGTAACACCTCAGTCATTACACAAGCCTGTCCAAAGGTATCCTTTGAGCCAATTCCCATACAT
TATTGTGCCCCGGCTGGTTTTGCGATTCTAAAGTGTAATGATAAGAAGTTCAATGGAACAGGACCATGTA
CAAATGTCAGCACAGTACAATGTACACATGGAATTAGGCCAGTAGTATCAACTCAACTGCTGTTAAATGG
CAGTCTAGCAGAAGAAGAGGTAGTAATTAGATCTGAAAATTTCACGAACAATGCTAAAACCATAATGGTA
CAGCTGAATGTATCTGTAGAAATTAATTGTACAAGACCCAACAACAATACAAGAAAAAGTATACATATAG
GACCAGGGAGAGCATTTTATACAACAGGAGATATAATAGGAGACATAAGACAAGCACATTGTAACATTAG
TAGAGCAAACTGGAATAACACTTTAAAACATATAGTTGAAAAATTAGGAGAACAATTTGGAAATAATAAA
ACAATAGTCTTTAATCATTCCTCAGGAGGGGACCCAGAAATTGTAATGCACAGTTTTAATTGTGGAGGGG
AATTTTTCTACTGTAATTCAACAAAACTGTTTAATAGTACTTGG------------ACTTGG--------
-------AATAATAGTACTTGG------------------------AATAACACTAAAAGGTCAAATGAC
ACTGAAGAAATTATCACACTCCCATGCAGAATAAAACAAATTATAAACATGTGGCAGGAAGTAGGAAAAG
CAATGTATGCCCCTCCCATCAGAGGA------CAAATTAGATGTTCATCAAATATTACAGGGTTGCTATT
AACAAGAGAT---GGTGGTAGT---------GAT---AATAACACGAACAATACC---ACCGAGATCTTC
AGACCTGGAGGAGGAGATATGAGGGACAATTGGAGAAGTGAATTATATAAATATAAAGTAGTAAGAATTG
AACCATTAGGAGTAGCACCCACCGAGGCAAAGAGAAGAGTGGTGCAGAGAGAAAAAAGA---GCAGTGGG
A---ATAGGAGCTATGTTCCTTGGGTTCTTGGGAGCAGCAGGAAGCACTATGGGCGCAGCGTCAGTGACG
CTGACGGTACAGGCCAGACTATTGTTGTCTGGTATAGTGCAACAGCAAAACAATTTGCTGAGGGCTATTG
AGGCGCAACAGCATCTGTTGCAACTCACAGTCTGGGACATCAAGCAGCTCCAGGCAAGAGTCCTGGCTGT
GGAAAGATACCTAAGGGATCAACAGCTCCTGGGGATTTGGGGTTGCTCTGGAAAGATCATTTGCACCACT
GCTGTGCCTTGGAATACTAGTTGGAGT---AATAAATCTCTGAATGAGATTTGGGATAACATGACCTGGA
TGGAATGGGAAAAAGAAATTAACAATTACACAAACTTAATATACTCCTTACTTGAAGAATCGCAAAACCA
ACAAGAAAAAAATGAACAAGAATTATTGGCATTAGATAAATGGGCAAATTTGTGGAATTGGTTTGACATA
TCAAACTGGCTGTGGTATATAAAAATATTCATAATGATAGTAGGAGGCTTGGTAGGTTTAAGAATAGTTT
TTGCTGTACTTTCTATAGTGAATAGAGTTAGGCAGGGATACTCACCCTTGTCGTTTCAGACCCGCCTCCC
AGCCCCGAGGGGACCCGACAGGCCCGAAGGAATCGAAGAAGAAGGTGGAGAGAGAGACAGAGACAGATCC
GTACGATTAGTGGATGGATTCTTAGCACTTTTCTGGGACGATCTGCGGAGCCTGTGCCTCTTCAGCTACC
ACCGCTTGAGAGACTTACTCTTGATT------------GTGGAACTTCTGGGACGCAGGGGG---TGGGA
AGCCCTCAAATATTGGTGGAATCTCCTACAGTATTGGAGTCAGGAACTAAAGAATAGTGCTATTAGCTTG
CTCAACGCCACAGCCATAGCAGTAGCTGAGGGGACAGATAGGATTATAGAAGCATTACAAAGAGCTTGTA
GAGCTATCCTCCACATACCTAGAAGAATAAGACAGGGCTTGGAAAGGCTTTTGCTA
>JN176464 
ATGAGAGTGACGGGGATCAGGAAGAATTATCAGCACTTG---TGGAGA---------------TGGGGCA
CC---------------------ATGCTC---------CTTGGGATATTGATGATTTGTAGTGCT---GC
A------GGAAAATTGTGGGTCACAGTCTATTATGGGGTACCTGTGTGGAAAGAAGCAACCACCACTCTA
TTTTGTGCATCAGATGCTAAAGCATATGATACAGAGGTACATAATGTTTGGGCCACACATGCCTGTGTAC
CCACAGACCCCAACCCACAAGAAGTAGTATTGGAAAATGTGACAGAAAATTTTAACATGTGGAAAAATAA
CATGGTAGAACAGATGCATGAGGATATAATCAGTTTATGGGATCAAAGCCTAAAGCCATGTGTAAAATTA
ACCCCACTCTGTGTTACTTTAAATTGCACTGAT------------------------------GATGTG-
-----------AGG------------AAT---------------------GCT---------------AC
CAGTACCAATAGTAGTTGGGGGAAA---CCGATGGAAAAAGGAGAAATAAAAAATTGCTCTTTCAATATC
ACCACAAGCATAAGAGATAAGGTGCAGAAACAATATGCACTTTTTTATAAACTTGATGTAGTACCAATAG
ATAAT------------------------GAT------------AAT---------ACCAACTATAGGTT
GATAAGTTGTAACACCTCAGTCATTAAACAAGCCTGTCCAAAGGTATCCTTTGAGCCAATTCCCATACAT
TATTGTGCCCCGGCTGGTTTTGCGATTCTAAAGTGTAATGATAAGAAGTTCAATGGAACAGGACCATGTA
CAAATGTCAGCACAGTACAATGTACACATGGAATTAGGCCAGTAGTATCAACTCAACTGCTGTTAAATGG
CAGTCTAGCAGAAGAAGAGGTAGTAATTAGATCTGAAAATTTCACGAACAATGCTAAAACCATAATGGTA
CAGCTGAATGTATCTGTAGAAATTAATTGTACAAGACCCAACAACTATACAAGAAAAAGTATACATATAG
GACCAGGGAGAGCATTGTATGCAACAGGAGACATAATAGGAGACATAAGACAAGCACATTGTAACATTAG
TAGAGCAAACTGGAATAACACTTTAAGACAGATAGTTGAAAAATTAGGAGAACAATTTGGATATAATAAA
ACAATAGTCTTTAATCATTCCTCAGGAGGGGACCCAGAAATTGTAATGCACAGTTTTAATTGTGGAGGGG
AATTTTTCTACTGTAATTCAACAAAACTGTTTAATAGTACTTGG------------ACTTGG--------
-------AATAATAGTACTTGG------------------------AATAATACTAAAAGGTCAAATGAC
ATTGAAGAAATTATCACACTCCCATGCAGAATAAAACAAATTATAAACATGTGGCAGGAAGTAGGAAAAG
CAATGTATGCCCCTCCCATCAGAGGA------CAAATTAGATGTTCATCAAATATTACAGGGTTGCTATT
AACAAGAGAT---GGTGGTACG------------------------AACAATACC---ACTGAGATCTTC
AGACCTGGAGGAGGAGATATGAGGGACAATTGGAGAAGTGAATTATATAAATATAAAGTAGTAAGAATTG
AACCATTAGGAGTAGCACCCACCGAGGCAAAGAGAAGAGTGGTGCAGAGAGAAAAAAGA---GCAGTGGG
A---ATAGGAGCTGTGTTCCTTGGGTTCTTGGGAGCAGCAGGAAGCACTATGGGCGCAGCGGCAGTGACG
CTGACGGTACAGGCCAGACTATTATTGTCTGGTATAGTGCAACAGCAGAACAATCTGCTGAGGGCTATTG
AGGCGCAACAGCACCTGTTGCAACTCACAGTCTGGGGCATCAAACAGCTCCAGGCAAGAGTCCTGGCTGT
GGAAAGATACCTAAGGGATCAACAGCTCCTGGGGATTTGGGGTTGCTCTGGAAAGCTCATTTGCACCACT
GCTGTGCCTTGGAATACTAGTTGGAGT---AATAAATCTCTGAATGAGATTTGGAATAACATGACCTGGA
TGGAATGGGAAAAAGAAATTGACAATTACACAAACTTAATATACAACTTACTTGAAGAATCGCAAAACCA
ACAAGAAAAGAATGAACAAGAATTATTGGAATTAGATAAATGGGCAAATTTGTGGAATTGGTTTGACATA
TCAAACTGGCTGTGGTATATAAAAATATTCATAATGATAGTAGGAGGCTTGGTAGGTTTAAGAATAGTTT
TTGCTGTACTTTCTATAGTGAATAGAGTTAGGCAGGGATACTCACCTTTGTCATTCCAGACCCGCCTCCC
AGCCCCGAGGGGACCCGACAGGCCCGAAGGAATCGAAGAAGAAGGTGGAGAGAGAGACAGAGACAGATCC
GTACGATTAGTGGATGGATTCTTAGCACTTTTCTGGGACGATCTGCGGAGCCTGTGCCTCTTCAGCTACC
ACCGCTTGAGAGACTTACTCTTGATT------------GTGGAACTTCTGGGACGCAGGGGG---TGGGA
AGCCCTCAAATATTGGTGGAATCTCCTACAGTATTGGAGTCAGGAACTAAAGAATAGTGCTATTAGCTTG
CTCAACGCCACAGCCATAGCAGTAGCTGAGGGGACAGATAGGATTCTAGAAGTATTACAAAGAGCTTGTA
GAGCTATCCTCCACATACCTAGAAGAATAAGACAGGGCTTGGAAAGGCTTTTGCTA
>AY357520 
ATGAGAGTGACGGGGATCAGGAAGAATTATCAGCACTTG---TGGAGA---------------TGGGGCA
CC---------------------GTGCTC---------CTTGGGATATTGATGATTTGTAGTGCT---GC
A------GGAAAATTGTGGGTCACAGTCTATTATGGGGTACCTGTGTGGAAAGAAGCAACCACCACTCTA
TTTTGTGCATCAGATGCTAAAGCATATGATACAGAGGTACATAATGTTTGGGCCACACATGCCTGTGTAC
CCACAGACCCCAACCCACAAGAAGTAGTATTGGAAAATGTGACAGAAAATTTTAACATGTGGAAAAATAA
CATGGTAGAACAGATGCATGAGGATATAATCAGTTTATGGGATCAAAGCCTAAAGCCATGTGTAAAATTA
ACCCCACTCTGTGTTACTTTAAATTGCACTGAT------------------------------GATGTG-
-----------AGG------------AAT---------------------GCT---------------AC
CAGTACCAATAGTAGTTGGGGGAAA---CCGATGGAAAAAGGAGAAATAAAAAACTGCTCTTTCAATATC
ACCACAAGCATAAGAGATAAGGTGCAGAAACAATATGCACTTTTTTATAAACTTGATGTAGTACCCATAG
ATAAT------------------------GAT------AGTAATAAT---------ACCAACTATAGGTT
GATAAGTTGTAACACCTCAGTCATTACACAGGCCTGTCCAAAGGTATCCTTTGAGCCAATTCCCATACAT
TATTGTGCCCCGGCTGGTTTTGCGATTCTAAAGTGTAATGATAAGAAGTTCAATGGAACAGGACCATGTA
CAAATGTCAGCACAGTACAATGTACACATGGAATTAGGCCAGTAGTATCAACTCAACTGCTATTAAATGG
CAGTCTAGCAGAAGAAGAGGTAATAATTAGATCTGAAAATTTCACGAACAATGCTAAAACCATAATGGTG
CAGCTGAATGTATCTGTAGAAATTAATTGTACAAGACCCAACAACAATACAAGAAAAAGTATACATATAG
GACCAGGGAGAGCATTTTATACAACAGGAGACATAATAGGAGACATAAGACAAGCACATTGTAACATTAG
TAGAGCAAACTGGAATAACACTTTAAGACAGATAGTTGAAAAATTAGGAGAACAATTTGGAAATAATAAA
ACAATAGTCTTTAATCATTCCTCAGGAGGGGACCCAGAAATTGTAATGCACAGTTTTAATTGTGGAGGGG
AATTTTTCTACTGTAATTCAACAAAACTGTTTAATAGTACTTGG------------ACTTGG--------
-------AATAATAGTACTTGG------------------------AATAATACTAAAAGGTCAAATGAC
ACTGAAGAAATTATCACACTCCCATGCAGAATAAAACAAATTATAAACATGTGGCAGGAAGTAGGAAAAG
CAATGTATGCCCCTCCCATCAGAGGA------CAAATTAGATGTTCATCAAATATTACAGGGTTGCTATT
AACAAGAGAT---GGTGGTAAT---------GAC------------ACGAGCGGG---ACTGAGATCTTC
AGACCTGGAGGAGGAGATATGAGGGACAATTGGAGAAGTGAATTATATAAATATAAAGTAGTAAGAATTG
AACCATTAGGAGTAGCACCCACCGAGGCAAAGAGAAGAGTGGTGCAGAGAGAAAAAAGA---GCAGTGGG
A---ATAGGAGCTATGTTCCTTGGGTTCTTGGGAGCAGCAGGAAGCACTATGGGCGCAGCGTCAGTAACG
CTGACGGTACAGGCCAGACTATTATTGTCTGGTATAGTGCAACAGCAGAACAATCTGCTGAGGGCTATTG
AGGCGCAACAGCATCTGTTGCAACTCACAGTCTGGGGCATTAAACAGCTCCAGGCAAGAGTCCTGGCTGT
GGAAAGATACCTAAGGGATCAACAGCTCCTGGGGATTTGGGGTTGCTCTGGAAAGCTCATTTGCACCACT
GCTGTGCCTTGGAATACTAGTTGGAGT---AATAAATCTCTGAATGAGATTTGGAATAACATGACCTGGA
TGGAATGGGAAAAAGAAATTGACAATTACACAAACTTAATATACAACTTACTTGAAGAATCGCAAAACCA
ACAAGAAAAGAATGAACAAGAATTATTGGAATTAGATAAATGGGCAAATTTGTGGAATTGGTTTGACATA
TCAAACTGGCTGTGGTATATAAAAATATTCATAATGATAGTAGGAGGCTTGGTAGGTTTAAGAATAGTTT
TTGCTGTACTTTCTATAGTGAATAGAGTTAGGCAGGGATACTCACCTTTGTCGTTCCAGACCCGCCTCCC
AGCCCCGAGGGGACCCGACAGGCCCGAAGGAATAGAAGAAGAAGGTGGAGAGAGAGACAGAGACAGATCC
GTACGATTAGTGGATGGATTCTTAGCACTTATCTGGGACGATCTGCGGAGCCTGTGCCTCTTCAGCTACC
ACCGCTTGAGAGACTTACTCTTGATT------------GTGGAACTTCTGGGACTCAGGGGG---TGGGA
AGTCCTCAAATATTGGTGGAATCTCCTACAGTATTGGAGTCAGGAACTAAAGAATAGTGCTATTAGCTTG
CTCAACGCCACAGCCGTAGCAGTAGCTGAGGGGACAGATAGGGTTATAGAAGCATTACAAAGAGCTTGTA
GAGCTATCCTCCACATACCTAGAAGAATAAGACAGGGCTTGGAAAGGCTTTTGCTA
>AY357342 
ATGAGAGTGACGGGGATCAGGAAGAATTATCAGCACTTG---TGGAGA---------------TGGGGCA
CC---------------------ATGCTC---------CTTGGGATATTGATGATTTGTAGTGCT---GC
A------GGAAAATTGTGGGTCACAGTCTATTATGGGGTACCTGTGTGGAAAGAAGCAACCACCACTCTA
TTTTGTGCATCAGATGCTAAAGCATATGATACAGAGGTACATAATGTTTGGGCCACACATGCCTGTGTAC
CCACAGACCCCAACCCACAAGAAGTAGTATTGGAAAATGTGACAGAAAATTTTAACATGTGGAAAAATAA
CATGGTAGAACAGATGCATGAGGATATAATCAGTTTATGTGATCAAAGCCTAAAGCCATGTGTAAAATTA
ACCCCACTCTGTGTTACTTTAAATTGCACTGAT------------------------------GATGTG-
-----------AGG------------AAT---------------------GCT---------------AC
CAGTACCAATAGTAGTTGGGGGAAA---CCGATGGAAAAAGGAGAAATAAAAAACTGCTCTTTCAATATC
ACCACAAGCATAAGAGATAAGGTGCAGAAACAATATGCACTTTTTTATAAACTTGATGTAGTACCCATAG
ATAAT------------------------GAT------AGTAATAAT---------ACCAACTATAGGTT
GATAAGTTGTAACACCTCAGTCATTACACAGGCCTGTCCAAAGGTATCCTTTGAGCCAATTCCCATACAT
TATTGTGCCCCGGCTGGTTTTGCGATTCTAAAGTGTAATGATAAGAAGTTCAATGGAACAGGACCATGTA
CAAATGTCAGCACAGTACAATGTACACATGGAATTAGGCCAGTAGTATCAACTCAACTGCTATTAAATGG
CAGTCTAGCAGAAGAAGAGGTAATAATTAGATCTGAAAATTTCACGAACAATGCTAAAACCATAATGGTG
CAGCTGAATGTATCTGTAGAAATTAATTGTACAAGACCCAACAACAATACAAGAAAAAGTATACATATAG
GACCAGGGAGAGCATTTTATACAACAGGAGACATAATAGGAGACATAAGACAAGCACATTGTAACATTAG
TAGAGCAAACTGGAATAACACTTTAAGACAGATAGTTGAAAAATTAGGAGAACAATTTGGAAATAATAAA
ACAATAGTCTTTAATCATTCCTCAGGAGGGGACCCAGAAATTGTAATGCACAGTTTTAATTGTGGAGGGG
AATTTTTCTACTGTAATTCAACAAAACTGTTTAATAGTACTTGG------------ACTTGG--------
-------AATAATAGTACTTGG------------------------AATAATACTAAAAGGTCAAATGAC
ACTGAAGAAATTATCACACTCCCATGCAGAATAAAACAAATTATAAACATGTGGCAGGAAGTAGGAAAAG
CAATGTATGCCCCTCCCATCAGAGGA------CAAATTAGATGTTCATCAAATATTACAGGGCTGCTATT
AACAAGAGAT---GGTGGTAAT---------GAC------------ACGAGCGGG---ACTGAGATTTTC
AGACCTGGAGGAGGAGATATGAGGGACAATTGGAGAAGTGAATTATATAAATATAAAGTAGTAAGAATTG
AACCATTAGGAGTAGCACCCACCGAGGCAAAGAGAAGAGTGGTGCAGAGAGAAAAAAGA---GCAGTGGG
A---ATAGGAGCTGTGTTCCTTGGGTTCTTGGGAGCAGCAGGAAGCACTATGGGCGCAGCGGCAGTGACG
CTGACGGTACAGGCCAGACTATTATTGTCTGGTATAGTGCAACAGCAGAACAATTTGCTGAGGGCTATTG
AGGCGCAACAGCATCTGTTGCAACTCACAGTCTGGGGCATCAAACAGCTCCAGGCAAGAGTCCTGGCTGT
GGAAAGATACCTAAGGGATCAACAGCTCCTGGGGATTTGGGGTTGCTCTGGAAAGCTCATTTGCACCACT
GCTGTGCCTTGGAATACTAGTTGGAGT---AATAAATCTCTGAATGAGATTTGGAATAACATGACCTGGA
TGGAATGGGAAAAAGAAATTGACAATTACACAAACTTAATATACTCCTTACTTGAAGAATCGCAAAACCA
ACAAGAAAAGAATGAACAAGAATTATTGGAATTAGATAAATGGGCAAATTTGTGGAATTGGTTTGACATA
TCAAACTGGCTGTGGTATATAAAAATATTCATAATGATAGTAGGAGGCTTGGTAGGTTTAAGAATAGTTT
TTGCTGTACTTTCTATAGTGAATAGAGTTAGGCAGGGATACTCACCTTTGTCGTTCCAGACCCGCCTCCC
AGCCCCGAGGGGACCCGACAGGCCCGAAGGAATCGAAGAAGAAGGTGGAGAGAGAGACAGAGACAGATCC
GTACGATTAGTGGATGGATTCTTAGCACTTTTCTGGGACGATCTGCGGAGCCTGTGCCTCTTCAGCTACC
ACCGCTTGAGAGACTTACTCTTGATT------------GTGGAACTTCTGGGACGCAGGGGG---TGGGA
AGCCCTCAAATATTGGTGGAATCTCCTACAGTATTGGAGCCAGGAACTAAAGAATAGTGCTATTAGCTTG
CTCAACGCCACCGCCGTAGCAGTAGCTGAGGGGACAGATAGGGTTATAGAAGCATTACAAAGAGCTTGTA
GAGCTATCCTCCACATACCTAGAAGAATAAGACAGGGCTTGGAAAGGCTTTTGCTA
>AY357519 
ATGAGAGTGACGGGGATCAGGAAGAATTATCAGCACTTG---TGGAGA---------------TGGGGCA
CC---------------------ATGCTC---------CTTGGGATATTGATGATTTGTAGTGCT---GC
A------GGAAAATTGTGGGTCACAGTCTATTATGGGGTACCTGTGTGGAAAGAAGCAACCACCACTCTA
TTTTGTGCATCAGATGCTAAAGCATATGATACAGAGGTACATAATGTTTGGGCCACACATGCCTGTGTAC
CCACAGACCCCAACCCACAAGAAGTAGTATTGGGGAATGTGACAGAAAATTTTAACATGTGGAAAAATAA
CATGGTAGAACAGATGCATGAGGATATAATCAGTTTATGGGATCAAAGCCTAAAGCCATGTGTAAAATTA
ACCCCACTCTGTGTTACTTTAAATTGCACTGAT------------------------------GATGTG-
-----------AGG------------AAT---------------------GCT---------------AC
CAGTACCAATAGTAGTTGGGGGAAA---CCGATGGAAAAAGGAGAAATAAAAAACTGCTCTTTCAATATC
ACCACAAGCATAAGAGATAAGGTGCAGAAACAATATGCACTTTTTTATAAACTTGATGTAGTACCAATAG
ATAAT------------------------GAT------AGTAATAAT---------ACCAACTATAGGTT
GATAAGTTGTAACACCTCAGTCATTACACAGGCCTGTCCAAAGGTATCCTTTGAGCCAATTCCCATACAT
TATTGTGCCCCGGCTGGTTTTGCGATTCTAAAGTGTAATGATAAGAAGTTCAATGGAACAGGACCATGTA
CAAATGTCAGCACAGTACAATGTACACATGGAATTAGGCCAGTAGTATCAACTCAACTGCTGTTAAATGG
CAGTCTAGCAGAAGAAGAGGTAGTAATTAGATCTGAAAATTTCACGAACAATGCTAAAACCATAATGGTG
CAGCTGAATGTATCTGTAGAAATTAATTGTACAAGACCCAACAACAATACAAGAAAAAGTATACATATAG
GACCAGGGAGAGCATTTTATACAACAGGAGACATAATAGGAGACATAAGACAAGCACATTGTAACATTAG
TAGAGCAAACTGGAATAACACTTTAAGACAGATAGTTGAAAAATTAGGAAAACAATTTGGAAATAATAAA
ACAATAGTCTTTAATCATTCCTCAGGAGGGGACCCAGAAATTGTAATGCACAGTTTTAATTGTGGAGGGG
AATTTTTCTACTGTAATTCAACAAAACTGTTTAATAGTACTTGG------------ACTTGG--------
-------AATAATAGTACTTGG------------------------AATAACACTAAAAGGTCAAATGAC
ACTGAAGAAATTATCACACTCCCATGCAGAATAAAACAAATTATAAACATGTGGCAGGAAGTAGGAAAAG
CAATGTATGCCCCTCCCATCAGAGGA------CAAATTAGATGTTCATCAAATATTACAGGGTTGCTATT
AACAAGAGAT---GGTGGTAAT---------GAC------------ACGAGCGGG---ACTGAGATCTTC
AGACCTGGAGGAGGAGATATGAGGGACAATTGGAGAAGTGAATTATATAAATATAAAGTAGTAAGAATTG
AACCATTAGGAGTAGCACCCACCGAGGCAAAGAGAAGAGTGGTGCAGAGAGAAAAAAGA---GCAGTGGG
A---ATAGGAGCTATGTCCCTTGGGTTCTTGGGAGCAGCAGGAAGCACTATGGGCGCAGCGTCAGTAACG
CTGACGGTACAGGCCAGACTATTATTGTCTGGTATAGTGCAACAGCAGAACAATCTGCTGAGGGCTATTG
AGGCGCAACAGCATCTGTTGCAACTCACAGTCTGGGGCATCAAGCAGCTCCAGGCAAGAGTCCTGGCTGT
GGAAAGATACCTAAGGGATCAACAGCTCCTGGGAATTTGGGGTTGCTCTGGAAAGCTCATTTGCACCACT
GCTGTGCCTTGGAATACTAGTTGGAGT---AATAAATCTCTGAATGAGATTTGGAATAACATGACCTGGA
TGGAATGGGAAAAAGAAATTGACAATTACACAAACTTAATATACAACTTACTTGAAGAATCGCAAAACCA
ACAAGAAAAGAATGAACAAGAATTATTGGAATTAGACAAATGGGCAAATTTGTGGAATTGGCTTGACATA
TCAAACTGGCTGTGGTATATAAAAATATTCATAATGATAGTAGGAGGCTTGGTAGGTTTAAGAATAGTTT
TTGCTGTACTTTCTATAGTGAATAGAGTTAGGCAGGGATACTCACCTTTGTCGCTCCAGACCCGCCTCCC
AGCCCCGAGGGGACCCGACAGGCCCGAAGGAATCGAAGAAGAAGGTGGAGAGAGAGACAGAGACAGATCC
GTACGATTAGTGGATGGATTCTTAGCACTTTTCTGGGACGATCTGCGGAGCCTGTGCCTCTTCAGCTACC
ACCGCTTGAGAGACTTACTCTTGATTGCG------------GAACTTCTGGGACGCAGGGGG---TGGGA
AGCCCTCAAATATTGGTGGAATCTCCTACAGTATTGGAGTCAGGAACTAAAGAATAGTGCTATTAGCTTG
CCCAACGCCACAGCCGTAGCAGTAGCTGAGGGGACAGATAGGGTTATAGAAGCATTACAAAGAGCTTGTA
GAGCTATCCTCCACATACCTAGAAGAATAAGACAGGGCTTGGAAAGGCTTTTGCTA
>AY357540 
ATGAGAGTGACAGGGATCAGGAAGAATTATCAGCACTTG---TGGAGA---------------TGGGGCA
CC---------------------ATGCTC---------CTTGGGATATTGATGATTTGTAGTGCT---GC
A------GGAAAATTGTGGGTCACAGTCTATTATGGGGTACCTGTGTGGAAAGAAGCAACCACCACTCTA
TTTTGTGCATCAGATGCTAAAGCATATGATACAGAGGTACATAATGTTTGGGCCACACATGCCTGTGTAC
CCACAGACCCCAACCCACAAGAAGTAGTATTGGAAAATGTGACAGAAAATTTTAACATGTGGAAAAATAA
CATGGTAGAACAGATGCATGAGGATATAATCAGTTTATGGGATCAAAGCCTAAAGCCATGTGTAAAATTA
ACCCCACTCTGTGTTACTTTAAATTGCACTGAT------------------------------GATGTG-
-----------AGG------------AAT---------------------GCT---------------AC
CAGTACCAATAGTAGTTGGGGGAAA---CCGATGGAAAAAGGAGAAATAAAAAACTGCTCTTTCAAAATC
ACCACAAGCAAAAGAAATAAGGTGCAGAAACAATATGCACTTTTTTATAAACTTGATGTAGTACCAATAG
ATAAT------------------------GAT------------AAT---------ACCAACTATAGGTT
GATAAGTTGTAACACCTCAGTCATTACACAGGCCTGTCCAAAGGTATCCTTTGAGCCAATTCCCATACAT
TATTGTGCCCCGGCTGGTTTTGCGATTCTAAAGTGTAATGATAAGAAGTTCAATGGAACAGGACCATGTA
CAAATGTCAGCACAGTACAATGTACACATGGAATTAGGCCAGTAGTATCAACTCAACTGCTGTTAAATGG
CAGTCTAGCAGAAGAAGAGGTAGTAATTAGATCTGAAAATTTCACGAACAATGCTAAAACCATAATGGTG
CAGCTGAATGTATCTGTAGAAATTAATTGTACAAGACCCAACAACAATACAAGAAAAAGTATACATATAG
GACCAGGGAGAGCATTTTATACAACAGGAGATATAATAGGAGACATAAGACAAGCACATTGTAACATTAG
TAGAGCAAACTGGAATAACACTTTAAGACAGATAGTTGAAAAATTAGGAAAACAATTTGGAAATAATAAA
ACAATAGTCTTTAATCATTCCTCAGGAGGGGACCCAGAAATTGTAATGCACAGTTTTAATTGTGGAGGGG
AATTTTTCTACTGTAATTCAACAAAACTGTTTAATAGTACTTGG------------ACTTGG--------
-------AATAATAGTACTTGG------------------------AATAATACTAAAAGGTCAAATGAC
ACTGAAGAAATTATCACACTCCCATGCAGAATAAAACAAATTATAAACATGTGGCAGGAAGTAGGAAAAG
CAATGTATGCCCCTCCCATCAGAGGA------CAAATTAGATGTTCATCAAATATTACAGGGCTGCTATT
AACAAGAGAT---GGTGGTAAG---------GAC------------ACGAGCGGG---ACTGAGATCTTC
AGACCTGGAGGAGGAGATATGAGGGATAATTGGAGAAGTGAATTATATAAATATAAAGTAGTAAGAATTG
AACCATTAGGAGTAGCACCCACCAAGGCAAAGAGAAGAGTGGTGCAAAGAGAAAAAAGA---GCAGTGGG
A---ATAGGAGCTATGTTCCTTGGGTTCTTGGGAGCAGCAGGAAGCACTATGGGCGCAGCGTCAGTGACG
CTGACGGTACAGGCCAGACTATTATTGTCTGGTATAGTGCAACAGCAGAACAATTTGCTGAGGGCTATTG
AGGCGCAGCTGCACCTGTTGCAACCCACAGTCTGGGGCATTAAACAGCTCCAGGCAAGAGTCCTGGCTGT
GGAAAGATACCTAAGGGATCAACAGCTCCTGGGGATTTGGGGTTGCTCTGGAAAGCTCATTTGCACCACT
GCTGTGCCTTGGAATACTAGTTGGAGT---AATAAATCTCTGAATGAGATTTGGAATAACATGACCTGGA
TGGAATGGGAAAAAGAAATTGACAATTACACAAACTTAATATACAACTTACTTGAAGAATCGCAAAACCA
ACAAGAAAAGAATGAACAAGAATTATTGGAATTAGATAAATGGGCAAATTTGTGGAATTGGTTTGACATA
TCAAACTGGCTGTGGTATATAAAAATATTCATAATGATAGTAGGAGGCTTGGTAGGTTTAAGAATAGTTT
TTGCTGTACTTTCTATAGTGAATAGAGTTAGGCAGGGATACTCACCCTTGTCGTTTCAGACCCGCCTCCC
AGCCCCGAGGGGACCCGACAGGCCCGAAGGAATCGAAGAAGAAGGTGGAGAGAGAGACAGAGACAGATCC
GTACGATTAGTGGATGGATTCTTAGCACTTTTCTGGGACGATCTGCGGAGCCTGTGCCTCTTCAGCTACC
ACCGCTTGAGAGACTTACTCTGGATTGTT------------------CTGGGACGCAGGGGG---TGGGA
AGCCCTCAAATATTGGTGGAATCTCCTACAGTATTGGAGTCAGGAACTAAAGAATAGTGCTATTAGCTTG
CTCAACGCCACAGCCGTAGCAGTAGCTGAGGGGACAGATAGGATTCTAGAAGTATTACAAAGAGCTTATA
GAGCTATCCTCCACATACCTAGAAGAATAAGACAGGGCTTGGAAAGGCTTTTGCTA
>AY357535 
ATGAGAGTGACGGGGATCAGGAAGAATTATCAGCACTTG---TGGAGA---------------TGGGGCA
CC---------------------ATGCTC---------CTTGGGATATTGATGATTTGTAGTGCT---GC
A------GGAAAATTGTGGGTCACAGTCTATTATGGGGTACCTGTGTGGAAAGAAGCAACCACCACTCTA
TTTTGTGCATCAGATGCTAAAGCATATGATACAGAGGTACATAATGTTTGGGCCACACATGCCTGTGTAC
CCACAGACCCCAACCCACAAGAAGTAGTATTGGAAAATGTGACAGAAAATTTTAACATGTGGAAAAATAA
CATGGTAGAACAGATGCATGAGGATATAATCAGTTTATGGGATCAAAGCCTAAAGCCATGTGTAAAATTA
ACCCCACTCTGTGTTACTTTAAACTGCACTGAT------------------------------GATGTG-
-----------AGG------------AAT---------------------GCT---------------AC
CAGTACCAATAGTAGTTGGGGGAAA---CCGATGGAAAAAGGAGAAATAAAAAACTGCTCTTTCAATATC
ACCACAAGCAAAAGAGATAAGGTGCAGAAACAATATGCACTTTTTTATAAACTTGATGTAGTACCCATAG
ATAAT------------------------GAT------------AAT---------ACCAACTATAGGTT
GATAAGTTGTAACACCTCAGTCATTACACAGGCCTGTCCAAAGGTATCCTTTGAGCCAATTCCCATACAT
TATTGTGCCCCGGCTGGTTTTGCGATTCTAAAGTGTAATGATAAGAAGTTCAATGGAACAGGACCATGTA
CAAATGTCAGCACAGTACAATGTACACATGGAATTAGGCCAGTAGTATCAACTCAACTGCTGTTAAATGG
CAGTCTAGCAGAAGAAGAGGTAGTAATTAGATCTGAAAATTTCACGAACAATGCTAAAACCATAATGGTA
CAGCTGAATGTATCTGTAGAAATTAATTGTACAAGACCCAACAACAATACAAGAAAAAGTATACATATAG
GACCAGGGAGAGCATTTTATACAACAGGAGATATAATAGGAGACATAAGACAAGCACATTGTAACATTAG
TAGAGCAAACTGGAATAACACTTTAAGACAGATAGTTGAAAAATTAGGAGAACAATTTGGAAATAATAAA
ACAATAGTCTTTAATCATTCCTCAGGAGGGGACCCAGAAATTGTAATGCACAGTTTTAATTGTGGAGGGG
AATTTTTCTACTGTAATTCAACAAAACTGTTTAATAGTACTTGG------------ACTTGG--------
-------AATAATAGTACTTGG------------------------AATAATACTAAAAGGTCAAATGAC
ACTGAAGAAATTATCACACTCCCATGCAGAATAAAACAAATTATAAACATGTGGCAGGAAGTAGGAAAAG
CAATGTACGCCCCTCCCATCAGAGGA------CAAATTAGATGTTCATCAAATATTACAGGGCTGCTATT
AACAAGAGAT---AGTGGTAAG---------GAC------------ACGAGCGGG---ACTGAGATCTTC
AGACCTGGAGGAGGAGATATGAGGGACAATTGGAGAAGTGAATTATATAAATATAAAGTAGTAAAAATTG
AACCATTAGGAGTAGCACCCACCAAGGCAAAGAGAAGAGTGGTGCAAAGAGAAAAAAGA---GCAGTGGG
A---ATAGGAGCTATGTTCCTTGGGTTCTTGGGAGCAGCAGGAAGCACTATGGGCGCAGCGTCAGTGACG
CTGACGGTACAGGCCAGACTATTATTGTCTGGTATAGTGCAACAGCAGAACAATTTGCTGAGGGCTATTG
AGGCGCAACAGCATCTGTTGCAACTCACAGTCTGGGGCATCAAGCAGCTCCAGGCAAGAGTCCTGGCTGT
GGAAAGATACCTAAGGGATCAACAGCTCCTGGGAATTTGGGGTTGCTCTGGAAAGCTCATTTGCACCACT
GCTGTGCCTTGGAATACTAGTTGGAGT---AATAGATCTCTGAATGAGATTTGGAATAACATGACCTGGA
TGGAATGGGAAAAAGAAATTGACAATTACACAAACTTAATATACAACTTACTTGAAGAATCGCAAAACCA
ACAAGAAAAGAATGAACAAGAATTATTGGAATTAGACAAATGGGCAAATTTGTGGAATTGGTTTGACATA
TCAAACTGGCTGTGGTATATAAAAATATTCATAATGATAGTAGGAGGCTTGGTAGGTTTAAGAATAGTTT
TTGCTGTACTTTCTATAGTGAATAGAGTTAGGCAGGGATACTCACCCTTGTCGTTCCAGACCCGCCTCCC
AGCCCCGAGGGGACCCGACAGGCCCGAAGGAATCGAAGAAGAAGGTGGAGAGAGAGACAGAGACAGATCC
GTACGATTAGTGGATGGATTCTTAGCACTTTTCTGGGACGATCTGCGGAGCCTGTGCCTCTTCAGCTACC
ACCGCTTGAGAGACTTACTCTTGATTGCA---------------CTTCTGGGACGCAGGGGG---TGGGA
AGCCCTCAAATATTGGTGGAATCTCCTACAGTATTGGAGCCAGGAACTAAAGAATAGTGCTATTAGCTTG
CTCAACGCCACCGCCATAGCAGTAGCTGAGGGGACAGATAGGATTCTAGAAGTATTACAAAGAGCTTATA
GAGCTATCCTCCACATACCTAGAAGAATAAGACAGGGCTTGGAAAGGCTTTTGCTA
>JN176562 
ATGAGAGTGACGGGGATCAGGAAGAATTATCAGCACTTG---TGGAGA---------------TGGGGCA
CC---------------------ATGCTC---------CTTGGGATATTGATGATTTGTAGTGCT---GC
A------GGAAAATTGTGGGTCACAGTCTATTATGGGGTACCTGTGTGGAAAGAAGCAACCACCACTCTA
TTTTGTGCATCAGATGCTAAAGCATATGATACAGAGGTACATAATGTTTGGGCCACACATGCCTGTGTAC
CCACAGACCCCAACCCACAAGAAGTAGTATTGGAAAATGTGACAGAAAATTTTAACATGTGGAAAAATAA
CATGGTAGAACAGATGCATGAGGATATAATCAGTTTATGGGATCAAAGCCTAAAGCCATGTGTAAAATTA
ACCCCACTCTGTGTTACTTTAAATTGCACTGAT------------------------------GATGTG-
-----------AGG------------AAT---------------------GCT---------------AC
CAGTACCAATAGTAGTTGGGGGAAA---CCGATGGAAAAAGGAGAAATAAAAAACTGCTCTTTCAATATC
ACCACAAGCATAAGAAATAAGATGCAGAAACAATATGCACTTTTTTATAAACTTGATGTAGTACCCATAG
ATAAT------------------------GAT------AGTAATAAT---------ACCAACTATAGGTT
GATAAGTTGTAACACCTCAGTCATTACACAGGCCTGTCCAAAGGTATCCTTTGAGCCAATTCCCATACAT
TATTGTGCCCCGGCTGGTTTTGCGATTCTAAAGTGTAATGATAAGAAGTTCAATGGAACAGGACCATGTA
CAAATGTCAGCACAGTACAATGTACACATGGAATTAGGCCAGTAGTATCAACTCAACTGCTATTAAATGG
CAGTCTAGCAGAAGAAGAGGTAATAATTAGATCTGAAAATTTCACGAACAATGCTAAAACCATAATGGTG
CAGCTGAATGTATCTGTAGAAATTAATTGTACAAGACCCAACAACAATACAAGAAAAAGTATACATATAG
GACCAGGGAGAGCATTTTATGCAACAGGAGACATAATAGGAGACATAAGACAAGCACATTGTAACATTAG
TAGAGCAAACTGGAATAACACTTTAAAACATATAGTTGAAAAATTAGGAGAACAATTTGGAAATAATAAA
ACAATAGTCTTTAATCATTCCTCAGGAGGGGACCCAGAAATTGTAATGCACAGTTTTAATTGTGGAGGGG
AATTTTTCTACTGTAATTCAACAAAACTGTTTAATAGTACTTGG------------ACTTGG--------
-------AATAATAGTACTTGG------------------------AATAACACTAAAAGGTCAAATGAC
ACTGAAGAAATTATCACACTCCCATGCAGAATAAAACAAATTATAAACATGTGGCAGGAAGTAGGGAAAG
CAATGTATGCCCCTCCCATCAGAGGA------CAAATTAGATGTTCATCAAATATTACAGGGCTGCTATT
AACAAGAGAT---GGTGGTAAT---------GAC------------ACGAGCGGG---ACTGAGATCTTC
AGACCTGGAGGAGGAGATATGAGAGACAATTGGAGAAGTGAATTATATAAATATAAAGTAGTAAGAATTG
AACCATTAGGAGTAGCACCCACCGAGGCAAAGAGAAGAGTGGTGCAGAGAGAAAAAAGA---GCAGTGGG
A---ATAGGAGCTGTGTTCCTTGGGTTCTTGGGAGCAGCAGGAAGCACTATGGGCGCAGCGTCAGTGACG
CTGACGGTACAGGCCAGACTATTATTGTCTGGTATAGTGCAACAGCAGAACAATTTGCTGAGGGCTATTG
AGGCGCAACAGCATCTGTTGCAACTCACAGTCTGGGGCATCAAGCAGCTCCAGGCAAGAGTCCTGGCTGT
GGAAAGATACCTAAGGGATCAACAGCTCCTGGGGATTTGGGGTTGCTCTGGAAAGCTCATTTGCACCACT
GCTGTGCCTTGGAATACTAGTTGGAGT---AATAGATCTCTAAATGAGATTTGGAATAACATGACCTGGA
TGGAATGGGAAAAAGAAATTGACAATTACACAAACTTAATATACAACTTACTTGAAGAATCGCAAAACCA
ACAAGAAAAGAATGAACAAGAATTATTGGAATTAGATAAATGGGCAAATTTGTGGAATTGGTTTGACATA
TCAAACTGGCTGTGGTATATAAAAATATTCATAATGATAGTAGGAGGCTTGGTAGGTTTAAGAATAGTTT
TTGCTGTACTTTCTATAGTGAATAGAGTTAGGCAGGGATACTCACCTTTGTCGTTCCAGACCCGCCTCCC
AGCCCCGAGGGGACCCGACAGGCCCGAAGGAATCGAAGAAGAAGGTGGAGAGAGAGACAGAGACAGATCC
GTACGATTAGTGGATGGATTCTTAGCACTTTTCTGGGACGATCTGCGGAGCCTGTGCCTCTTCAGCTACC
ACCGCTTGAGAGACTTACTCTGGATT------------GTGGAACTTCTGGGACGCAGGGGG---TGGGA
AGCCCTCAAATATTGGTGGAATCTCCTACAGTATTGGAGTCAGGAGATAAAGAATAGTGCTGTTAGCTTG
CTCAACGCCACAGCTATAGCAGTAGCTGAGGGGACAGATAGGGTTCTAGAAGTATTACAAAGAGCTTGTA
GAGCTATCCTCCACATACCTAGAAGAATAAGACAGGGCTTGGAAAGGCTTTTGCTA
>JN176561 
ATGAGAGTGACGGGGATCAGGAAGAATTATCAGCACTTA---TGGAGA---------------TGGGGCA
CC---------------------ATGCTC---------CTTGGGATATTGATGATTTGTAGTGCT---GC
A------GGAAAATTGTGGGTCACAGTCTATTATGGGGTACCTGTGTGGAAAGAAGCAACCACCACTCTA
TTTTGTGCATCAGATGCTAAAGCATATGATACAGAGGTACATAATGTTTGGGCCACACATGCCTGTGTAC
CCACAGACCCCAACCCACAAGAAGTAGTATTGGAAAATGTGACAGAAAATTTTAACATGTGGAAAAATAA
CATGGTAGAACAGATGCATGAGGATATAATCAGTTTATGGGATCAAAGCCTAAAGCCATGTGTAAAATTA
ACCCCACTCTGTGTTACTTTAAATTGCACTGAT------------------------------GATGTG-
-----------AGG------------AAT---------------------GCT---------------AC
CAGTACCAATAGTAGTTGGGGGAAA---CCGATGGAAAAAGGAGAAATAAAAAACTGCTCTTTCAATATC
ACCAAAAGCATAAGAAATAAGATGCAGAAACAATATGCACTTTTTTATAAACTTGATGTAGTACCCATAG
ATAAT------------------------GAT------AGTAATAAT---------ACCAACTATAGGTT
GATAAGTTGTAACACCTCAGTCATTACACAGGCCTGTCCAAAGGTATCCTTTGAGCCAATTCCCATACAT
TATTGTGCCCCGGCTGGTTTTGCGATTCTAAAGTGTAATGATAAGAAGTTCAATGGAACAGGACCATGTA
CAAATGTCAGCACAGTACAATGTACACATGGAATTAGGCCAGTAGTATCAACTCAACTGCTATTAAATGG
CAGTCTAGCAGAAGAAGAGGTAATAATTAGATCTGAAAATTTCACGAACAATGCTAAAACCATAATGGTG
CAGCTGAATGTATCTGTAGAAATTAATTGTACAAGACCCAACAACAATACAAGAAAAAGTATACATATAG
GACCAGGGAGAGCATTTTATGCAACAGGAGACATAATAGGAGACATAAGACAAGCACATTGTAACATTAG
TAGAGCAAACTGGAATAACACTTTAAGACAGATAGTTGAAAAATTAGGAGAACAATTTGGAAATAATAAA
ACAATAGTCTTTAATCATTCCTCAGGAGGGGACCCAGAAATTGTAATGCACGGTTTTAATTGTGGAGGGG
AATTTTTCTACTGTAATTCAACAAAACTGTTTAATAGTACTTGG------------ACTTGG--------
-------AATAATAGTACTTGG------------------------AATAACACTAAAAGGTCAAATGAC
ACTGAAGAAGTTATCACACTCCCATGCAGAATAAAACAAATTATAAACATGTGGCAGGAAGTAGGGAAAG
CAATGTATGCCCCTCCCATCAGAGGA------CAAATTAGATGTTCATCAAATATTACAGGGCTGCTATT
AACAAGAGAT---GGTGGTAAT---------GAC------------ACGAGCGGG---ACTGAGATCTTC
AGACCTGGAGGAGGAGATATGAGGGACAATTGGAGAAGTGAATTATATAAATATAAAGTAGTAAGAATTG
AACCATTAGGAGTAGCACCCACCGAGGCAAAGAGAAGAGTGGTGCAGAGAGAAAAAAGA---GCAGTGGG
A---ATAGGAGCTGTGTTCCTTGGGTTCTTGGGAGCAGCAGGAAGCACTATGGGCGCAGCGTCAGTGACG
CTGACGGTACAGGCCAGACTATTATTGTCTGGTATAGTGCAACAGCAGAACAATCTGCTGAGGGCTATTG
AGGCGCAACAGCATCTGTTGCAACTCACAGTCTGGGGCATCAAGCAGCTCCAGGCAAGAGTCCTGGCTGT
GGAAAGATACCTAAGGGATCAACAGCTCCTGGGAATTTGGGGTTGCTCTGGAAAGCTCATTTGCACCACT
GCTGTGCCTTGGAATACTAGTTGGAGT---AATAAATCTCTGAATGAGATTTGGAATAACATGACCTGGA
TGGAATGGGAAAAAGAAATTGACAACTACACAAACTTAATATACAACTTACTTGAAGAATCGCAAAACCA
ACAAGAAAAGAATGAACAAGAATTATTGGAATTAGATAAATGGGCAAATTTGTGGAATTGGTTTGACATA
TCAAACTGGCTGTGGTATATAAAAATATTCATAATGATAGTAGGAGGCTTGGTAGGTTTAAGAATAGTTT
TTGCTGTGCTTTCTATAGTGAATAGAGTTAGGCAGGGATACTCACCTTTGTCGTTCCAGACCCGCCTCCC
AGCCCCGAGGGGACCCGACAGGCCCGAAGGAATCGAAGAAGAAGGTGGAGAGAGAGACAGAGACAGATCC
GTACGATTAGTGGATGGATTCTTAGCACTTTTCTGGGACGATCTGCGGAGTCTGTGCCTCTTCAGCTACC
ACCGCTTGAGAGACTTACTCTTGATTGCG------------GAACTTCTGGGACGCAGGGGG---TGGGA
AGCCCTCAAATATTGGTGGAATCTCCTACAGTATTGGAGCCAGGAACTAAAGAATAGTGCTATTAGCTTG
CTCAACGCAACCGCCATAGCAGTAGCTGAGGGGACAGATAGGATTCTAGAAGTATTACAAAGAGCTTATA
GAGCTATCCTCCACATACCTAGAAGAATAAGACAGGGCTTGGAAAGGCTTTTGCTA
>U69586 
ATGAAAGCGAAGGAGACCAGGAAGAATTATCAGCACTTG---TGGAGA---------------TGGGGCA
TC---------------------ACGCTC---------CTCGGGATGTTGATGATCTGTAGTGCT---GC
A------GAACAATTATGGGTCACAGTCTATTATGGGGTACCTGTGTGGAAAGAAGCAACCACCACTCTA
TTTTGTGCATCAGATGCTAAAGCATATGATACAGAGGTGCATAATGTTTGGGCCACACATGCCTGTGTAC
CCACAGACCCCAACCCACAAGAAGTAGTATTAGAAAATGTGACAGAAAATTTTAACATGTGGAAAAATAA
CATGGTAGAACAGATGCATGAGGATATAATCAGTTTATGGGATCAAAGCCTAAAGCCATGTGTAAAATTA
ACCCCACTCTGTGTTACTTTAAATTGCACTGAT------------------------------AATTTA-
-----------AAA------------AAT---------------------GATACTGTAAAAAATGCTAC
TAATACCAATAATAGTAGCTGGGAA---AGGATGGAGAGAGGAGAAATAAAAAACTGCTCTTTCAATATC
ACCACTAGCATAAGAGATAAGGTGCAGAAAGAATATGCACTTTTTTATAAACTTGATGTAGTACCAATAG
ATAAT------------------------GAAAGTACTACTACTAAC------TATACCAGCTATAGGTT
GATAAGTTGTAACACCTCAGTCATTACACAGGCCTGTCCAAAGGTATCCTTTGAGCCAATTCCCATACAT
TATTGTGCCCCGGCTGGTTTTGCGATTCTAAAGTGTAACGATAAGAAGTTCAATGGAACAGGACCATGTA
CAAATGTCAGCACAGTACAATGTACACATGGAATTAGGCCAGTAGTGTCAACTCACCTGCTGTTAAATGG
CAGTCTAGCAGAAAAAGAGGTAGTAATTAGATCTGAAAATTTCACGAACAATGCTAAAACCATAATAGTA
CAGCTGAACGAATCTGTAGTAATTAATTGTACAAGACCCAACAACAATACAAGAAAAAGTATACATATAG
GACCAGGGAGAGCATTTTGTACAACAGGAGATATAATAGGAGATATAAGACAAGCTCATCGTAACCTTAG
TAGAGCAGATTGGAATAACATTTTAGCAAAGATAGTTGAAAAATTAAAAGAACAATTTGGGAATAATAAA
ACAATAGTCTTTAAGCCATCCTCAGGAGGGGACCCAGAAATTGTAACACACAGTTTTATTTGTGGAGGGG
AATTTTTCTACTGTAATACATCACAACTGTTTAATAGT------------------ACTTGG--------
----------AATAGTACTAGG------------------------AATAATACTAGCGAG---TCAGAT
AAG---------ATCACACTCCCATGCAGAATAAAACAAATTATAAACCTGTGGCAGGAAGTAGGAAAAG
CAATGTATGCCCCTCCCATTAGAGGA------CAAATTAGATGTTTATCAAATATTACAGGGCTGCTATT
AACAAGAGAT---GGTGGAGATTTAACAAGAGAT------GGTGGTGAGAACGGG---ACCGAGACCTTC
AGACCTGGAGGAGGAGATATGAGGGACAATTGGAGAAGTGAATTATATAAATATAAAGTAGTAAAAATTG
AACCATTAGGAGTAGCACCCACCAAGGCAAAGAGAAGAGTGGTGCAGAGAGAAAAAAGA---GCAGTGGG
AACAATAGGAGCTATGTTCCTTGGGTTCTTGGGAGCAGCAGGAAGCACTATGGGCGCAGCGTCAATGACG
CTGACGGTACAGGCCAGACTATTATTGTCTGGTATAGTGCAACAGCAGAACAATTTGCTGAGAGCTATTG
AGGCGCAACAGCATCTGTTGCAACTCACAGTCTGGGGCATCAAGCAGCTCCAGGCAAGAGTCCTAGCTGT
GGAAAGATACCTAAAGGATCAACAGCTCCTAGGGATTTGGGGGTGCTCTGGAAAACTCATTTGCACCACT
GCTGTGCCTTGGAATACTAGTTGGAGT---AATAAAGCTCTGGATGAGATTTGGAATAACATGACCTGGA
TGGAATGGGAAAGAGAAATTAACAATTACACAAACCTAATATACACCTTAATTGAAGAATCGCAGAACCA
GCAAGAAAAGAATGAACAAGAATTATTGGAATTAGATAAATGGGCAAGTTTGTGGAATTGGTTTGACATA
ACAAATTGGCTGTGGTATATAAAAATATTCATAATGATAGTAGGAGGCTTGGTAGGTTTAAGAATAGTCT
TTACTGTACTTTCTATAGTGAATAGAGTTAGGAAGGGATACTCACCATTATCGTTTCAGACCCGCCTCCC
AACCCCGAGGGGACCCGACAGGCCCGAAGGAATCGAAGAAGAAGGTGGAGAGCGAGACAGAGACAGATCC
GGTCGCTTAGTGGATGGATTCTTAGCACTTATCTGGGTCGACCTGCGGAGCCTGTGCCTCTTCAGCTACC
ACCGCTTGAGAGACTTACTCTTGATTGTAACGAGGATTGTGGAACTTCTGGGACGCAGGGGG---TGGGA
AGCCCTCAAATATTGGTGGAATCTCCTGCAGTATTGGAGTCAGGAACTAAAGAATAGTGCTGTTAGCTTG
CTCAATGCCACAGCCATAGCAGTAGCTGAGGGGACAGATAGGATTATAGAAGTATTACAAAGAGCTTGTA
GAGCTATCCTCCACATACCTACAAGAATAAGACAGGGCTTGGAAAGGGCTTTGCTA
>U69584 
ATGAAAGCGAAGGAGACCAGGAAGAATTATCAGCACTTG---TGGAGA---------------TGGGGCA
TC---------------------ACGCTC---------CTTGGGATGTTGATGATCTGTAGTGCT---GC
A------GAACAATTGTGGGTCACAGTCTATTATGGGGTACCTGTGTGGAAAGAAGCAACCACCACCCTA
TTTTGTGCATCAGATGCTAAAGCATATGATACAGAGGTGCATAATGTTTGGGCCACACATGCCTGTGTAC
CCACAGACCCCAACCCACAAGAAGTAGTATTGGAAAATGTGACAGAAAATTTTAACATGTGGAAAAATAA
CATGGTAGAACAGATGCATGAGGATATAATCAGTTTATGGGATCAAAGCCTAAAGCCATGTGTAAAGTTA
ACCCCACTCTGTGTTACTTTAAATTGCACTGAT------------------------------GATTTA-
-----------AAA------------AAT---------------------GCTACTGTAAAAAATGCTAC
TAATACCAATAATAGTAGCTGGGGA---GGGATGGAGAGAGGAGAAATAAAAAACTGCTCTTTCAATATC
ACCACTAGCATAAGAGATAAGGTGCAGAAAGAATATGCACTTTTTTATAAACTTGATGTAGTACCAATAG
ATAAT---GCTGATAATAATAATATTACTACT------------AAC------TATACCAGCTATAGATT
GATAAGTTGTAACACCTCAGTCATTACACAGGCCTGTCCAAAGGTATCCTTTGAGCCAATTCCCATACAT
TATTGTGCCCCGGCTGGTTTTGCGATTCTAAAGTGTAACGATAAGAAGTTCAATGGAACAGGACCATGTA
CAAATGTCAGCACAGTACAATGTACACATGGAATTAGGCCAGTAGTATCAACTCAACTGCTGTTAAATGG
CAGTCTAGCAGAAAAAGAGGTAGTAATTAGATCTGAAAATTTCACGAACAATGCCAAAACCATAATAGTA
CAGCTGGATGAATCTGTAGTAATTAATTGTACAAGACCCAACAACAATACAAGAAAAAGTATACATATAG
GACCAGGGAGAGCATTTTATACAACAGGAGAAATAATAGGAGATATAAGACAAGCTCATTGTACCCTTAA
TAGAACAGAATGGAATAACACTTTAGCAAAGATAACTGAAAAATTAAGAGAACAATTTGGGAATAACATA
ACAATAGTCTTTAATCACTCCTCGGGAGGGGACCCAGAAATTGTAATGCACAGTTTTATTTGTGGAGGGG
AATTTTTCTACTGTAATACATCACAACTGTTTAATAGT------------------ACTTGG--------
----------AATAGTACTGGGAAT---------------------AATATTAGCGAG---TCAGATAAC
ACTGAAAGAAATATCACACTCCCATGCAGAATAAAACAAATTATAAACCTGTGGCAGGAAGTAGGAAAAG
CAATGTATGCCCCTCCCATCAGAGGA------CAAATTAGATGTTCATCAAATATTACAGGGCTGCTATT
AACAAGAGAT---GGTGGTAGT---------AAC------ACGGACGAGAACAGG---ACCGAGATCTTC
AGACCTGGAGGAGGAGATATGAGGGACAATTGGAGAAGTGAATTATATAAATATAAAGTAGTAAAAATTG
AACCATTAGGAGTAGCACCCACCAAGGCAAAGAGAAGAGTGGTGCAGAGAGAAAAAAGA---GCAGTGGG
AACAATAGGAGCTATGTTCCTTGGGTTCTTGGGAGCAGCAGGAAGCACTATGGGCGCAGCGTCGATGACG
CTGACGGTACAGGCCAGACTATTATTGTCTGGTATAGTGCAACAGCAGAACAATTTGCTGAGGGCTATTG
AGGCGCAACAGCATCTGTTGCAACTCACAGTCTGGGGCATCAAGCAGCTCCAGGCAAGAGTCCTGGCTGT
GGAAAGATACCTAAAGGATCAACAGCTCCTAGGGATTTGGGGTTGCTCTGGAAAACTCATTTGCACCACT
GCTGTGCCTTGGAATGCTAGTTGGAGT---AATAAATCTCTGGATGAGATTTGGGATAACATGACCTGGA
TGGAATGGGAAAGAGAAATTGACAATTACACAAACCTAATATACACCTTAATTGAAGAATACCGGAACCA
GCAAGAAAAGAATGAACAAGCATTATTGGAATTAGATAAATGGGCAAGTTTGTGGAATTGGTTTAACATA
ACAAATTGGCTGTGGTATATAAAAATATTCATAATGATAGTAGGAGGCTTGGTAGGTTTAAGAATAGTCT
TTACTGTACTTTCTATAGTGAATAGAGTTAGGAAGGGATACTCACCATTATCGTTTCAGACCCGCCTCCC
AACCCCGAGGGGACCCGACAGGCCCGAAGGAATCGAAGAAGAAGGTGGAGAGCGAGACAGAGACAGATCC
GGTCTCTTAGTGGATGGATTCTTAGCACTTATCTGGGTCGACCTGCGGAGCCTGTGCCTCTTCAGCTACC
ACCGATTGAGAGACTTACTCTTGATTGTAGCGAGGATTGTGGAACTTCTGGGACGCAGGGGG---TGGGA
AGTCCTCAAATATTGGTGGAATCTCCTGCAGTATTGGAGTCAGGAACTAAAGAATAGTGCAGTTAGCTTG
CTCAATGCCACAGCTATAGCAGTAGCTGAGGGGACAGATAGGGTTATAGAAGTATTACAAAGAGCTTGTA
GAGCTATCCTCCACATACCTACAAGAATAAGACAGGGCTTGGAAAGGGCTTTGCTA
>AY835749 
ATGAGAGTGGAGGAGATCAGGAAGAATTATCAGCACTTG---TGGAGA---------------TGGGGCA
CG---------------------ACGCTC---------CTTGGGATATTAATGATCTGTAGTGCT---GC
A------GGACAATTGTGGGTCACAGTCTATTATGGGGTACCTGTGTGGAAAGAAGCAACCACCACTCTA
TTTTGTGCTTCAGATGCTAAAGCATATGACACAGAGGTGCATAATGTTTGGGCCACACATGCCTGTGTAC
CCACAGACCCCAACCCACAAGAAGTAGTATTGAAAAATGTGACAGAAAATTTTAACATGTGGAAAAATAA
CATGGTAGAACAGATGCATGAGGATGTAATCAGTTTATGGGATCAAAGCCTAAAGCCATGTGTAAAATTA
ACCCCACTCTGTGTTACCTTAAATTGTACTGAC---------------------------------TTC-
--------TCGAGG------------AAT---------------------GGT---------------AC
TAAGACCAATAGTAGTAGCGAGAGA---ACAATGGAGAAAGGAGAAGTAAAAAACTGCTCTTTCAATATC
ACCACAAGCATAAGAGATAAGGTGCAGAAAGAATATGCGCTTTTTTATAAACTTGATGTAGTACCAATAG
ATGAT------------------------GAT------------AAT---------ACTAGCTATAGGTT
GATAAGTTGTAACACCTCAGTCATTACACAAGCCTGTCCAAAGGTATCCTTTGAGCCAATTCCCATACAT
TATTGTACCCCGGCTGGTTTTGCGCTTCTAAAGTGTAATGATAAGAAGTTCAATGGAACAGGACCATGCG
AAAATGTCAGCACAGTACAATGTACACATGGAATTAGACCAGTAGTATCAACTCAACTGCTGTTAAATGG
CAGTCTAGCAGAAGAAGATGTAGTAATTAGATCTGCCAATTTCACGGACAATACTAAAAACATAATAGTA
CAGCTGAATGAATCTGTAACAATTAATTGTACAAGACCCAACAACAATACAAGAAAAAGTATACATATAG
GACCAGGGAGAGCATTTTATACAACAGGAGAAATAATAGGAGATATAAGACAAGCACATTGTAACCTTAG
TATAACAAAATGGAATGACACTTTAAAACAGATAGTTATAAAATTAAGAGAACAATTTAGG---AATAAA
ACAATAGTCTTTAATCAATCCTCAGGAGGGGACCCAGAAATTGTAATGCACAGTTTTAATTGTGGAGGGG
AATTTTTCTACTGTAATACAACACAACTATTTAATAGTACTTGGAATGTTAATAGTACTTGG--------
----------AGTAGTACTGAAGGGTCA------------------AATAACACTGAAAGA---AATGAC
ACA---------CTCACACTCCCATGCAGAATAAAACAAATTATAAACATGTGGCAGGAAGTAGGAAAAG
CAATGTATGCCCCTCCCATCAGCGGA------CAAATTAGTTGTTCATCAAATATTACAGGGCTGATATT
AACAAGAGAT---GGTGATAAA---------AAC------------AACAATGAG---ACCGAGATCTTC
AGACCTGTAGGAGGAGATATGAGGGACAATTGGAGAAGTGAATTATATAAATATAAAGTAGTAAAGATTG
AACCATTAGGAGTAGCACCCACTAGGGCAAAGAGAAGAGTGGTGCAGAGAGAAAAAAGAGTAGCAGTGGG
A---CTAGGAGCTGTGTTCCTTGGGTTCTTGGGAGCAGCAGGAAGCACTATGGGCGCAGCGGCAGTGACG
CTGACGGTACAGGCCAGACTATTATTGTCTGGTATAGTGCAACAGCAGAACAATTTGCTGAGAGCTATTG
AGGCGCAACAGCATCTGTTGCAACTCACAGTCTGGGGCATCAAGCAGCTCCAGGCAAGAGTCCTGGCTGT
GGAAAGATACCTAAAGGATCAACAGCTCCTGGGTATTTGGGGTTGCTCTGGAAAACTCATTTGCACCACT
GCTGTGCCTTGGAATGCTAGTTGGAGT---AATAAATCTCTGGATCAGATTTGGAATAGAACGACCTGGA
TGGAGTGGGAAAGAGAAATTAACAATTACACAGACTTAATATACACCTTAATTGAAGACGCGCAAAACCA
ACAAGAAAAGAATGAACAAGAGTTATTGGAATTAGATAAATGGGCAAGTTTGTGGAATTGGTTTGACATA
ACAGAATGGCTGTGGTATATAAAAATATTCATAATGATAGTAGGAGGCTTGATAGGTTTAAGAATAGTTT
TTACTGTGCTTTCTATAGTGAATAGAGTTAGGCAGGGATACTCACCATTATCGTTTCAGACCCGCCTCCC
AGCACCGAGGGGACCCGACAGGCCCGAAGGAATCGAAGAAGAAGGTGGAGAGAGAGACAGAGACAGATCC
GGTCCATTAGTGAACGGATTCTTAGCACTTTTCTGGGTCGACCTGCGGAACCTGTGCCTCTTCAGTTACC
ACCTCTTGAGAGACTTACTCTTGATTGTAGCGAGGATTGTGGAACTTCTGGGACGCAGGGGG---TGGGA
AGCCCTCAAATATTGGTGGAATCTCCTCCAGTATTGGAGCCAGGAACTACAGAATAGTGCTGTTAGCTTG
CTCAACGCCACAGCCATAGCAGTAGCTGAGGGGACAGATAGGGTTATAGAAGTAGTACAAAGAGCTTGTA
GAGGTGTTCTCCACATACCTAGAAGAATAAGACAGGGCTTGGAAGGGGCTTTGCTA
>EU744018 
ATGAGAGTGACGGAGATCAGGAGGAATTGTCAGCACTTG---TGGAGA---------------TGGGGCA
CC---------------------ATGCTC---------CTTGGGATGTTAATGATCTGTAGTGCT---GC
A------GAACAATTGTGGGTCACAGTATATTATGGGGTACCTGTGTGGAAGGAAGCAACCACCACTCTA
TTTTGTGCATCAGATGCTAAAGCATATGATACAGAGGTACATAATGTTTGGGCCACACATGCCTGTGTAC
CCACAGACCCCAGCCCACAAGAAGTACTATTGGAAAATGTGACAGAAAATTTTAACATGTGGAAAAATAA
CATGGTAGAACAGATGCATGAGGATATAATCAGTTTATGGGATCAAAGTCTAAAGCCCTGTGTAAAATTA
ACCCCACTCTGTGTTACTTTAAATTGCACTGAT---------------------------------TTG-
-----------AGG------------AAT---------------------GCT---------------AC
TAATACCACTAGTAGTAGCGGGAAA---ATGATGGAGATAGGAGAAATAAAAAACTGCTCTTTTAATATC
ACCACAAACATAAGAGATAAGATGCAGAAGGAATATGCACTTTTTTATAAACTTGATGTAGTACCAATAG
ATAAT---------------------GAGAAT------AAGACTAATACTAGCTATACTAGCTATAGGTT
GATAAGTTGTAACACCTCAGTCATTACACAGGCCTGTCCAAAGGTATCCTTTCAGCCAATTCCCATACAT
TATTGTACCCCGGCTGGTTTTGCGATTCTAAAGTGTAACGATAAGAAGTTCAATGGAACAGGACCATGTA
CAAATGTCAGCACAGTACAATGTACACATGGAATTAGGCCAGTAGTATCAACTCAACTGCTGTTAAATGG
CAGTCTAGCAGAAGAAGAGGTAATAATTAGATCTGAAAATTTCACGGACAATGCTAAAACCATAATAGTA
CAGCTGAATGAACCTGTAGAAATTAATTGTACAAGACCCAACAACAATACAAGAAAAAGTATACATATAG
GACCAGGGAGAGCATTTTATACAACAGGAGAAATAATAGGAGATATTAGACAAGCACACTGTAACCTTAG
TAGAACACAATGGAATAACACTTTAAGACAGATAGTTAACAAATTAAGAGAACAATTTAAG---AATAAA
ACAATAGTCTTTAATCAATCCTCAGGAGGGGACCCAGAAATTGTAACGCACAGTTTTAATTGTGGAGGGG
AATTTTTCTACTGTAATTCAACACCACTGTTTAATAGT------------------ACTTGG--------
----TATAGTAATAGTACTGAG------------------------AATGGTACTGAAGGGTCAAATGGC
ACA---------ATTACACTCCAATGCAGAATAAAACAAATTATAAACATGTGGCAGGAAGTAGGAAAAG
CAATGTATGCCCCTCCCATCAGAGGA------CAAATTAAATGTTCATCAAATATTACAGGGCTGCTATT
AACAAGAGATGGTGGTGGTAAT---------GAC---------ACGAATAGGACC---ACCGAGACCTTC
AGACCTGGAGGGGGAGATATGAGGGACAATTGGAGAAGTGAATTATATAAATATAAAGTAGTAAAAATTG
AACCATTAGGAGTAGCACCCACCAAGGCAAAGAGAAGAGTGGTGCAGAGAGAAAAAAGA---GCAGTGGG
A---ATAGGAGCTGTGTTCCTTGGGTTCTTGGGAGCAGCAGGAAGCACTATGGGCGCAGCGTCAATAACG
CTGACGGTACAGGCCAGACTATTATTGTCTGGTATAGTGCAACAGCAGAACAATTTGCTGAGGGCTATTG
AGGCGCAACAGCACCTGTTGCAACTCACAGTCTGGGGCATCAAGCAGCTCCAGGCAAGAGTCCTGGCTGT
GGAAAGATACCTAAGGGATCAACAGCTCCTGGGAATTTGGGGTTGCTCTGGAAAACTCATTTGCACCACT
ACTGTGCCTTGGAATGCTAGTTGGAGT---AATAAATCTCTGGATCAGATTTGGGAGAACATGACCTGGA
TGGAGTGGGAAAGAGAAATTGACAATTACACAAGCTTAATATACACCTTAATTGAAGAATCGCAAAACCA
ACAAGAAAAGAATGAACTAGAATTATTGGAATTAGATAAATGGGCAAGTTTGTGGAATTGGTTTGACATA
ACAAGCTGGCTGTGGTATATAAAAATATTCATAATGATAGTAGGAGGCTTGGTAGGTTTAAGAATAGTTT
TTGCTGTACTTTCTATAGTGAATAGAGTTAGGCAGGGATATTCACCATTATCGTTTCAGACCCGCCTCCT
AACCCCGAGGGGACCAGACAGGCCCGAAGGAATCGAAGAAGAAGGTGGAGAGAGAGACAGAGGCAGATCC
ATTCGATTAGTGGATGGATTCTTAGCACTTATCTGGGACGACCTGAGGAGCCTGTGCCTCTTCAGCTACC
ACCGCTTGAGAGACTTACTCTTGATTGCAACGAGGACTGTGGAACTTCTGGGACGCAGGGGG---TGGGA
AATCCTCAAATATTGGTGGAATCTCCTACAATATTGGGGTCAGGAATTAAAGAATAGTGCTGTTAGCTTG
CTCAATGCCACAGCCATAGCAGTAGCTGAGGGGACAGATAGGGCTATAGAAATATTACAAAGAGCTTTTA
GAGCTATTCTCCACATACCTACCAGAATAAGACAGGGCTTCGAAAGGGCTTTGCTA
>EU744025 
ATGAGAGTGACGGGGATCAGGAGGAATTGTCAGCACTTG---TGGAGA---------------TGGGGCA
CC---------------------ATGCTC---------CTTGGGATGTTAATGATCTGTAGTGCT---GC
A------GAACAATTGTGGGTCACAGTCTATTATGGGGTACCTGTGTGGAAGGAAGCAACCACCACTCTA
TTTTGTGCATCAGATGCTAAAGCATATGATACAGAGGTACATAATGTTTGGGCCACACATGCCTGTGTAC
CCACAGACCCCAGCCCACAAGAAGTACTATTGGAAAATGTGACAGAAAATTTTAACATGTGGAAAAATAA
CATGGTAGAACAGATGCATGAGGATATAATCAGTTTATGGGATCAAAGTCTAAAGCCCTGTGTAAAATTA
ACCCCACTCTGTGTTACTTTAAATTGCACTGAT------------------------------GATTTG-
-----------AGG------------AAT---------------------GCT---------------AC
TAATACCACTAGTAGTAGCGGAAAA---ATAATGGAGAAAGGAGAAATAAAAAACTGCTCTTTTAATATC
ACCACAAACATAAGAGATAAGATGCAGAAAGAATATGCACTTTTTTATAAACTTGATGTAGTACCAATAG
ATAAT---GAGGATAATAATGAAAATAGTACT------------AATACCAATTATACCAACTATAGGTT
GATAAGTTGTAACACCTCAGTCATTACACAGGCCTGTCCAAAGGTATCCTTTCAGCCAATTCCCATACAT
TATTGTGCCCCGGCTGGTTTTGCGATTCTAAAATGTAATGATAAGAAGTTCAATGGAACAGGACCATGTA
CAAATGTTAGCACAGTACAATGTACACATGGAATTAGGCCAGTAGTATCAACTCAACTGCTGTTAAATGG
CAGTCTAGCAGAAGATGAGGTAGTAATTAGATCTGAAAATTTCACGGACAATGCTAAAACCATAATAGTA
CAGCTGAATAAATCTGTAGAAATTAATTGTACAAGACCCAACAACAATACAAGAAAAAGTATACATATAG
GACCAGGGAGAGCACTTTATGCAACAGGAGAAATAATAGGAAATATTAGACAAGCACACTGTAACCTTAG
TACAACAAAATGGAATAACACTTTAAGACAGATAGTTGAAAAATTAAGAGAACAATTTAAG---AATAAA
ACAATAGTCTTTAATCAATCCTCAGGAGGGGACCCAGAAATTATAACGCACAGTTTTAATTGTGGAGGGG
AATTTTTCTACTGTGATTCAACACCACTGTTTAATAGT------------------ACTTGG--------
----------AATATCACACAACCGCTTAATAGTACTGGG------AATGGTACTGAAGGGTCAAATGAC
ACA---------ATTACACTCCAATGCAGAATAAAACAAATTATAAACATGTGGCAGGAAGTAGGAAAAG
CAATGTATGCCCCTCCCATCAGAGGA------CAAATTAAATGTTCATCAAATATTACAGGGCTGCTATT
AACAAGAGATGGTGGTGGTGAT---------GAC---------GAGAATAGAACC---ACCGAGACCTTC
AGACCTGGAGGGGGAGATATGAGGGACAATTGGAGAAGTGAATTATATAAATATAAAGTAGTAAAAATTG
AACCACTAGGAGTAGCACCCACCAAGGCTAAGAGAAGAGTGGTGCAGAGAGAAAAAAGA---GCAGTGGG
A---ATAGGAGCTTTGTTCCTTGGGTTCTTGGGAGCAGCAGGAAGCACTATGGGCGCAGCGTCAATAACG
CTGACGGTACAGGCCAGACAATTATTGTCTGGTATAGTGCAACAGCAGAACAATTTGCTGAGGGCTATTG
AGGCGCAACAGCATCTGTTGCAACTCACAGTCTGGGGCATCAAGCAGCTCCAGGCAAGAATCCTGGCTGT
GGAAAGATACCTAAGGGATCAACAGCTCCTGGGAATTTGGGGTTGCTCTGGAAAACTCATTTGCACCACT
ACTGTGCCTTGGAATGCTAGTTGGAGT---AATAAATCTCTGAATCAGATTTGGGATAACATGACCTGGA
TGGAGTGGGAAAGAGAAATTGACAATTACACAAGCTTAATATACACCTTAATTGAAGAATCGCAAAACCA
ACAAGAAAAGAATGAACTAGAATTATTGGAATTAGATAAATGGGCAAGTTTGTGGAATTGGTTTGACATA
TCAAGCTGGCTGTGGTATATAAGAATATTCATAATGATAGTAGGAGGCTTGGTAGGTTTAAGAATAGTTT
TTGCTGTACTTTCTGTAGTGAATAGAGTTAGGCAGGGATATTCACCATTATCGTTTCAGACCCGCCTCCC
AACCCCGAGGGGACCAGACAGGCCCGAAGGAATCGAAGAAGAAGGTGGAGAGAGAGACAGAGGCAGATCC
ATTCGATTAGTGGATGGATTCTTAGCACTTATCTGGGACGACCTGAGGAGCCTGTGCCTCTTCAGCTACC
ACCGCTTGAGAGACTTACTCTTGATTGTAACGAGGACTGTGGAACTTCTGGGACGCAGGGGG---TGGGA
AATCCTCAAATATTGGTGGAATCTCCTACAATATTGGAGTCAGGAACTAAAGAATAGTGCTGTTAGCTTG
CTCAACGCCACAGCCATAGCAGTAGCTGAGGGGACAGATAGGGTTATAGAAGTATTACAAAGAACTTTTA
GAGCTATTCTACACATCCCTACCAGAATAAGACAGGGCTTCGAAAGGGCTTTGCTA
>EU744028 
ATGAGAGTGACGGGGATCAGGAGGAATTGTCAGCACTTG---TGGAGA---------------TGGGGCA
CC---------------------ATGCTC---------CTTGGGATGTTAATGATCTGTAGTGCT---GC
A------GAACAATTGTGGGTCACAGTCTATTATGGGGTACCTGTGTGGAAGGAAGCAACCACCACTCTA
TTTTGTGCATCAGATGCTAAAGCATATGATACAGAGGTACATAATGTTTGGGCCACACATGCCTGTGTAC
CCACAGACCCCAGCCCAAAAGAAATACTATTGGAAAATGTGACAGAAAATTTTAACATGTGGAAAAATAA
CATGGTAGAACAGATGCATGAGGATATAATCAGTTTATGGGATCAAAGCCTAAAGCCCTGTGTAAAATTA
ACCCCACTCTGTGTCACTTTAAATTGCACTGAT------------------------------GATTTG-
-----------AGG------------AAT---------------------GCT---------------AC
TAATACCACTAGTAGTAGTGGGGAA---GTGATGGAGAAAGGAGAAATAAAAAACTGCTCTTTTAATATC
ACCACAAACATAAGAGATAAGATGCAGAAAGAATATGCACTTTTTTATAAACTTGATGTAGTACCAATAG
ATAAT---GAGGATAATAATGAAAATAGTACT------------AATACCAATTATACCAACTATAGGTT
GATAAGTTGTAACACCTCAGTCATTACACAGGCCTGTCCAAAGGTATCCTTTCAGCCAATTCCCATACAT
TATTGTGCCCCGGCTGGTTTTGCGATTCTAAAGTGTAACGATAAGAAGTTCAATGGAACAGGACCATGTA
CAAATGTCAGCACAGTACAATGTACACATGGAATTAGGCCAGTAGTATCAACCCAACTGCTGTTAAATGG
CAGTCTAGCAGAAGAAGAGGTAGTAATTAGGTCTGAAAATTTCACGGACAATACTAAAACCATAATAGTA
CAGCTGAATGAAACTGTAGAAATTAATTGTACAAGACCCAACAACAATACAAGAAAAAGTATACATATAG
GACCAGGGAGAGCATTTTATGCAACAGGAGAAATAATAGGAAATATTAGACAAGCACACTGTAACATTAG
TGGAACAAAATGGAATAACACTTTAAGACAGATAGTTATAAAATTAAGAGAACAATTTAAG---AATAAA
ACAATAGTCTTTAATCAATCCTCAGGAGGGGACCCAGAAATTGTAATGCACAGTTTTAATTGTGGAGGGG
AATTTTTCTACTGTAATTCAACACCACTGTTTAATAGT------------------ACTTGG--------
----------AATATCACACAACCGCTTAATAGTACTGGG------AATGGTACTGAAAAGGCAAATGAC
ACA---------ATTACACTCCAATGCAGAATAAAACAAATTATAAACATGTGGCAGGAAGTAGGAAAAG
CAATGTATGCCCCTCCCATCAGAGGA------CAAATTAAATGTTCATCAAATATTACAGGGCTGCTATT
AACAAGAGAT---GGTGGTGAT---------GAC---------GAGAATAGGACC---ACCGAGACCTTC
AGACCTGGAGGGGGAGATATGAGGGACAATTGGAGAAGTGAATTATATAAATATAAAGTAGTAAAAATTG
AACCATTAGGAGTAGCACCCACCAAGGCAAAGAGAAGAGTGGTGCAGAGAGAAAAAAGA---GCAGTGGG
A---ATAGGAGCTTTGTTCCTTGGGTTCTTGGGAGCAGCAGGAAGCACTATGGGCGCAGCGTCAATAACG
CTGACGGTACAGGCCAGACAATTATTGTCTGGTATAGTGCAACAGCAGAACAATTTGCTGAGAGCTATTG
AGGCGCAACAGCACCTGTTGCAACTCACAGTCTGGGGCATCAAGCAGCTCCAGGCAAGAGTCCTGGCTGT
GGAAAGATACCTAAGGGATCAACAGCTCCTGGGAATTTGGGGTTGCTCTGGAAAACTCATTTGCACCACT
ACTGTGCCTTGGAATACTAGTTGGAGC---AATAAATCTCTGAATCAGATTTGGGAAAACATGACCTGGA
TGGAGTGGGAAAGAGAAATTGACAATTACACAAGCTTAATATACACCTTAATTGAAGAATCGCAAAACCA
ACAAGAAAAGAATGAACTAGACTTATTGGAATTAGATAAATGGGCAAGTTTGTGGAATTGGTTTGACATA
TCAAGCTGGCTATGGTATATAAGAATATTCATAATGATAGTAGGAGGCTTGGTAGGTTTAAGAATAGTTT
TTGCTGTACTTTCTGTAGTGAATAGAGTTAGGCAGGGATATTCACCATTATCGTTTCAGACCCGCCTCCC
AACCCCGAGGGAACCCGACAGGCCCGAAGGAATCGAAGAAGAAGGTGGAGAGAGAGACAGAGGCAGATCC
ATTCGATTAGTGGATGGATTCTTAGCACTTATCTGGGACGACCTGAGGAGCCTGTGCCTCTTCAGCTACC
ACCGCTTGAGAGACTTACTCTTGATTGTAACGAGGACTGTGGAACTTCTGGGACGCAGGGGG---TGGGA
AATCCTCAAATATTGGTGGAATCTCCTACAATATTGGAGTCAGGAACTAAAGAATAGTGCTGTTAGCTTG
CTCAACGCCACAGCCATAGCAGTAGCTGAGGGGACAGATAGGGTTATAGAAGTATTACAAAGAACTTTTA
GGGCTATCCTCCACATACCTACCAGAGTAAGACAGGGCTTAGAAAGGGCTTTGCTA
>EU744029 
ATGAGAGTGACGGAGATCAGGAGGAATTGTCAGCACTTG---TGGAGA---------------TGGGGCA
CC---------------------ATGCTC---------CTTGGGATGTTAATGATCTGTAGTGCT---GC
A------GAACAATTGTGGGTCACAGTCTATTATGGGGTACCTGTGTGGAAGGAAGCCACCACCACTCTA
TTTTGTGCATCAGATGCTAAAGCATATGATACAGAGGTACATAATGTTTGGGCCACACATGCCTGTGTAC
CCACAGACCCCAGCCCACGAGAAATACTATTGGAAAATGTGACAGAAAATTTTAACATGTGGAAAAATAA
CATGGTAGAACAAATGCATGAGGATATAATCAGTTTATGGGATCAAAGCCTAAAGCCCTGTGTAAAATTA
ACCCCACTCTGTGTCACGTTAAATTGCACTGAT------------------------------GATTTG-
-----------AGG------------AAT---------------------GCT---------------AC
TAATACCACTAGTAGTAGCGGGGAA---GTGATGGAGAAAGGAGAAATAAAAAACTGCTCTTTTAATATC
ACCACAAGCATAAGAGATAAGATGCAGAAAGAATATGCACTTTTTTATAAACTTGATGTAGTACCAATAG
ATAAT---GATGTAGTACCAATAAATAATACT------------AATACCAACTATACCAACTATAAGTT
GATAAGTTGTAACACCTCAGTCATTACACAGGCCTGTCCAAAGGTATCCTTTCAGCCAATTCCCATACAT
TATTGTGCCCCGGCTGGTTTTGCGATTCTAAAGTGTAACGATAAGAAGTTCAATGGAACAGGACCATGTA
CAAATGTCAGCACAGTACAATGTACACATGGAATTAGGCCAGTAGTATCAACTCAACTGCTGTTAAATGG
CAGTCTAGCAGAAAAAGAGGTAGTAATTAGGTCTGAAAATTTCACGGACAATGCTAAAACCATAATAGTA
CAGCTGAATGAAACTGTAGAAATTAATTGTACAAGACCCAACAACAATACAAGAAAAAGTATACATATAG
GACCAGGGAGAGCATTTTATGCAACAGGAGAAATAATAGGAAATATTAGACAAGCACACTGTAACATTAG
TGGAACAAAATGGAATAACACTTTAAGACAGATAGTTATAAAATTAAGAGAACAATTTAAG---AATAAA
ACAATAGTCTTTAATCAATCCTCAGGAGGGGACCCAGAAATTGTAATGCACAGTTTTAATTGTGGAGGGG
AATTTTTCTACTGTAATTCAACACCACTGTTTAATAGT------------------ACTTGG--------
----------AATATCACACAACCGCTTAATAGTACTGGA------AATGGTACTGAAAAGGCAAATGAC
ACA---------ATTACACTCCAATGCAGAATAAAACAAATTATAAACATGTGGCAGGAAGTAGGAAAAG
CAATGTATGCCCCTCCCATCAGAGGA------CAAATTAAATGTTCATCAAATATTACAGGGCTGCTATT
AACAAGAGAT---GGTGGTGAT---------GAC---------GAGAATAGGACC---ACCGAGACCTTC
AGACCTGGAGGGGGAGATATGAGGGACAATTGGAGAAGTGAATTATATAAATATAAAGTAGTAAAAATTG
AACCATTAGGAGTAGCACCCACCAAGGCAAAGAGAAGAGTGGTGCAGAGAGAAAAAAGA---GCAGTGGG
A---ATAGGAGCTTTGTTCCTTGGGTTCTTGGGAGCAGCAGGAAGCACTATGGGCGCAGCGTCAATAACG
CTGACGGTACAGGCCAGACAATTATTGTCTGGTATAGTGCAACAGCAGAACAATTTGCTGAGGGCTATTG
AGGCGCAACAGCACCTGTTGCAACTCACAGTCTGGGGCATCAAGCAGCTCCAGGCAAGAGTCCTGGCTGT
GGAAAGATACCTAAGGGATCAACAGCTCCTGGGAATTTGGGGTTGCTCTGGAAAACTCATTTGCGCCACT
ACTGTGCCTTGGAATGCTAGTTGGAGT---AATAAATCTCTGAATCAGATTTGGGATAACATGACCTGGA
TGGAGTGGGAAAGAGAAATTGACAATTACACAAGCTTAATATACACCTTAATTGAAGAATCGCAAAACCA
ACAAGAAAAGAATGAACTAGAATTATTGGAATTAGATAAATGGGCAAGTTTGTGGAATTGGTTTGACATA
ACAAGCTGGCTGTGGTATATAAGAATATTCATAATGATAGTAGGAGGCTTGGTAGGTTTAAGAATAGTTT
TTGCTGTACTTTCTGTAGTGAATAGAGTTAGGCAGGGATATTCACCATTATCGTTTCAGACCCGCCTCCC
AACCCCGAGGGGACCAGACAGGCCCGAAGGAATCGAAGAAGAAGGTGGAGAGAGAGACAGAGGCAGATCC
ATTCGATTAGTGGATGGATTCTTAGCACTTATCTGGGACGACCTGAGGAGCCTGTGCCTCTTCAGCTACC
ACCGCTTGAGAGACTTACTCTTGATTGTAACGAGGACTGTGGAACTTCTGGGACGCAGGGGG---TGGGA
AATCCTCAAATATTGGTGGAATCTCCTACAATATTGGAGTCAGGAACTAAAGAATAGTGCTGTTAGCTTG
CTCAACGCCACAGCCATAGCAGTAGCTGAGGGGACAGATAGGGTTATAGAAGTATTACAAAGAACTTTTA
GGGCTATTCTCCACATCCCTACCAGAATAAGACAGGGCTTCGAAAGGGCTTTGCTA
>EU744052 
ATGAGAGTGACGGGGATCAGGAGGAATTGTCAGCACTTG---TGGAGAGGGGGCATGTGGAGCTGGGGCA
CC---------------------ATGCTC---------CTTGGGATGTTAATGATCTGTAGTGCT---GC
A------GAACAATTGTGGGTCACAGTCTATTATGGAGTACCTGTGTGGAAGGAAGCAACTACCACCCTA
TTTTGTGCATCAGATGCTAAAGCATATGATACAGAGGCACATAATGTTTGGGCCACACATGCCTGTGTAC
CCACAGACCCCAGCCCACGAGAAATACTATTGGAAAATGTGACAGAAAATTTTAACATGTGGAAAAATAA
CATGGTAGAACAAATGCATGAGGATATAATCAGTTTATGGGATCAGAGTCTAAAGCCATGTGTAAAATTA
ACCCCACTCTGTGTCACTTTAAATTGCACTGAT------------------------------GATGTG-
-----------AGG------------AAT---------------------------------------GT
TAATACTACTACTAATAGTAGCGGGAAATTGATGGAGAGAGGAGAAATAAAAAACTGCTCTTTCAATATC
ACCACAAGCATAAGAGATAAGATGCAGAAAGAATATGCACTTTTTTATAAACTTGATGTAGTACCAATAG
ATAATGATCCAATAGATAATGAGAATAATAATGGAAGTAGTACTAATAACACTTATACCAACTATAGGTT
GATAAGTTGTAACACCTCAGTCATTACACAGGCCTGTCCAAAGATATCCTTTCAGCCAATTCCCATACAT
TATTGTGCCCCGGCTGGTTTTGCGATTCTAAAATGTAATGATAAGAAGTTCAATGGAACAGGACCATGTA
CAAATGTTAGCACAGTACAATGTACACATGGAATTAAGCCAGTAGTATCAACTCAACTACTGTTAAATGG
CAGTCTAGCAGAAGAAGAGGTAATAATTAGATCTGAAAATTTCACGAACAATGCTAAAACCATAATAGTA
CAGCTGAATGAAACTGTAGAAATTAATTGTACAAGACCCAGCAACAATACAAGAAGGGGTATACATATAG
GACCAGGGAGAGCATTTTATACAACAGGAGAAATAATAGGAGATATTAGACAAGCACACTGTAACATTAG
TGGAACAAAATGGAATAACACTTTAAGACAAATAGTTATAAAATTAAGAGAACAATTTGTG---AATAAA
ACAATAGTCTTTAATCGATCCTCAGGAGGGGACCCAGAAATTGTAATGCACACTTTTAATTGTGGAGGGG
AATTTTTCTACTGTAATTCAACACCACTGTTTAATAGT------------------ACTTGG--------
----TATATTAATAGTACTGAG------------------------AATGTTACTGAAAAGGCAAATGAA
ACA---------ATTACACTCCAATGCAGAATAAAACAAATTATAAACATGTGGCAGGAAGTAGGAAAAG
CAATGTATGCCCCTCCCATCAGAGGA------CAAATTAAATGTTCATCAAATATTACAGGGCTGCTATT
AACAAGAGAT---GGTGGTGAG---------CAC---------GAGAACAGCACC---ACCGAGACCTTC
AGACCTGGAGGGGGAGATATGAGGGACAATTGGAGAAGTGAATTATATAAATATAAAGTAGTAAGAATTG
AACCATTAGGAGTAGCACCCACCAAGGCAAAGAGAAGAGTGGTGCAGAGAGAAAAAAGA---GCAGTGGG
A---ATAGGAGCTTTATTCCTTGGGTTCTTGGGAGCAGCAGGAAGCACTATGGGCGCAGCATCAATAACG
CTGACGGTACAGGCCAGACAATTATTGTCTGGTATAGTGCAACAGCAGAACAATCTGCTGAGGGCTATTG
AGGCGCAACAGCACCTGTTGCAACTCACAGTCTGGGGCATCAAGCAGCTCCAGGCAAGAGTCCTGGCTGT
GGAAAGATACCTAAGGGATCAACAGCTCCTGGGAATTTGGGGTTGCTCTGGAAGACTCATCTGCACCACT
GCTGTGCCTTGGAATACTAGTTGGAGC---AATAAATCTCTAGATCAGATTTGGGAAAACATGACCTGGA
TGGAGTGGGAAAGAGAAATTGACAATTATACAAACATAATTTACAACTTAATTGAAGAATCGCAAAACCA
ACAAGAAAAGAATGAACAAGAATTATTGGAATTAGATAAATGGGCAAGTTTGTGGAATTGGTTTAGCATA
TCAAGCTGGCTGTGGTACATAAGAATATTCATAATGATAGTAGGAGGCTTGGTAGGTTTAAGAATAGTTT
TTGCTGTAATTTCTGTAGTAAAAAGAGTTAGGCAGGGATATTCACCATTATCGTTTCAGACCCGCCTCCC
AACCCAGAGGGAACCCGACAGGCCCGAAGGAATCGAAGAAGAAGGTGGAGAGAGAGACAGAGGCAGATCC
ATTCGATTAGTGGATGGATTCTTAGCACTTATCTGGGACGACCTGAGGAGCCTGTGCCTTTTCAGCTACC
ACCGCTTGAGAGACTTACTCTTGATTGTAACGAGGACTGTGGGACTTCTGGGACGCAGGGGG---TGGGA
AATCCTCAAATATTGGTGGAATCTCCTACAATATTGGAGTCAGGAACTAAAGAATAGTGCTGTTAGCTTG
CTCAACGCCATAGCCATAGCAGTAGCTGAGGGGACAGATAGGGTTATAGAAGTATTACAAAGAATTTTTA
GAGCTATCCTCCATATACCTACCAGAGTAAGACAGGGCTTAGAAAGAGCTTTGCTA
>EU744045 
ATGAGAGTGACGGGGATCAGGAGGAATTGGCAGCACTTG---TGGAGATGGGGCATGTGGAGATGGGGCA
CC---------------------ATGCTC---------CTTGGGATGTTAATGATCTGTAGTGCT---GC
A------GAACAATTGTGGGTCACAGTCTATTATGGGGTACCTGTGTGGAAGGAAGCAACCACCACTCTA
TTTTGTGCATCAGATGCTAAAGCATATGATACAGAGGCACATAATGTTTGGGCCACACATGCCTGTGTAC
CCACAGACCCCAGCCCACAAGAAGTACTATTGAAAAATGTGACAGAAAATTTTAACATGTGGAAAAATAA
CATGGTAGAACAGATGCATGAGGATATAATCAGTTTATGGGATCAAAGCCTAAAGCCCTGTGTAAAATTA
ACCCCACTCTGTGTTACTTTAAATTGCACGGAT------------------------------AATGTG-
-----------AGG------------AAT---------------------GCT---------------AC
TAATACCACTAATAGTGGCGGGAAA---TTGATGGAGAGAGGAGAAATAAAAAACTGCTCTTTTAATATC
ACCACAAGTATAAGAGATAAGATGCAGAAAGAATATGCACTTTTTTATAAACTTGATGTAGTACCAATAG
ATAGT---GAGAATAAGAATGAAAATACTACT------------AATGCCAATTATACCGACTATAGGTT
GATAAGTTGTAACACCTCAGTCATTACGCAGGCCTGTCCAAAGATATCCTTTCAGCCAATTCCCATACAT
TATTGTGCCCCGGCTGGTTTTGCGATTCTAAAGTGTAATGATAAGAAGTTCAATGGAACAGGACCATGTA
CAAATGTTAGCACAGTACAATGTACACATGGAATTAAGCCAGTAGTATCAACGCAACTGCTGTTAAATGG
CAGTCTAGCAGAAGAAGAGGTAATAATTAGATCTGAAAATTTCACAGACAATGCTAAAACCATAATAGTA
CAGCTGAATGAAACTGTAGAAATTAATTGTACAAGACCCAGCAACAATACAAGAAAAGGTATACATATAG
GACCAGGGAGAGCATTTTATGCAACAGGAGAAATAATAGGAGATATTAGACAAGCACACTGTAACATTAG
TGGAACAAAATGGAATAACACTTTAAGACAGATAGTTATAAAATTAAGAGAACAATTT------AATAAA
ACAATAGTCTTTAATCAATCCTCAGGAGGGGACCCAGAAATTGTAATGCACACTTTTAATTGTGGAGGGG
AATTTTTCTACTGTAATTCAACACCACTGTTTAATAGT------------------ACTTGG--------
----TATAGAAATAGTACTGAG------------------------AATGTTACTAAAGAGTCAAATGAC
ACA---------ATTACACTCCAATGCAGAATAAAACAAATTATAAACATGTGGCAGGAAGTAGGAAAAG
CAATGTATGCCCCTCCCATCAGAGGA------CAAATTAAATGTTCATCAAATATTACAGGGCTGTTATT
AACAAGAGAT---GGTGGTAGT---------GGC---------ACAAATAGTACC---ACCGAGACCTTC
AGACCTGGAGGGGGAGATATGAGGGACAATTGGAGAAGTGAATTATATAAATATAAAGTAGTAAAAATTG
AACCATTAGGAGTAGCACCCACAAAGGCAAAGAGAAGAGTGGTGCAGAGAGAAAAAAGA---GCAGTGGG
A---ATAGGAGCTTTGTTCCTTGGGTTCTTGGGAGCAGCAGGAAGCACTATGGGCGCAGCATCAATAACG
CTGACGGTACAGGCCAGACAATTATTGTCTGGTATAGTGCAACAGCAGAACAATCTGCTGAGGGCTATTG
AGGCGCAACAGCACCTGTTGCAACTCACAGTCTGGGGCATCAAGCAGCTCCAGGCAAGAGTCCTGGCTGT
GGAAAGATACCTAAGGGATCAACAGCTCCTGGGAATTTGGGGTTGCTCTGGAAAACTCATCTGCACCACT
GCTGTGCCTTGGAATACTAGTTGGAGC---AATAAATCTCTGGATCAGATTTGGGAGAACATGACCTGGA
TGGAGTGGGAAAGAGAAATTGACAATTATACAAGCATAATATACAACTTAATTGAAGAATCGCAAAACCA
ACAAGAAAAGAATGAACAAGAGTTATTGGAATTAGATAAATGGGCAAGTTTGTGGAATTGGTTTGACATA
TCAAAATGGCTGTGGTATATAAGAATATTCATAATGATAGTAGGAGGCTTGGTAGGTTTAAGAATAGTTT
TTGCTGTACTTTCTATAGTGAAAAGAGTTAGGCAGGGATATTCACCATTATCGTTTCAGACCCGCCTCCC
AACCCCGAGGGAACCCGACAGGCCCGAAGGAATCGAAGAAGAAGGTGGAGAGAGAGACAGAGGCAGATCC
ATTCGATTAGTGGATGGATTCTTAGCACTTATCTGGGACGACCTGAGGAGCCTGTGCCTCTTCAGCTACC
ACCGCTTGAGAGACTTACTCTTGATTGTAACGAGGACTGTGGAACTTCTGGGACGCAGGGGG---TGGGA
AATCCTCAAATATTGGTGGAATCTCCTACAATATTGGAGCCAGGAACTAAAGAATAGTGCTGTTAGCTTG
CTCAACGCCACAGCCATAGCAGTAGCTGAGGGGACAGATAGGGTTATAGAAGTATTACAAAGAATTTTTA
GAGCTATTCTCCACATCCCTACCAGAATAAGACAGGGCTTCGAAAGGGCTTTGCTA
>EU744043 
ATGAGAGTGACGGGGATCAGGAGGAATTGTCAGCACTTG---TGGAGATGGGGCATGTGGAGATGGGGCA
CC---------------------ATGCTC---------CTTGGGATGTTAATGATCTGTAGTGCT---GC
A------GAACAATTGTGGGTCACAGTCTATTATGGGGTACCTGTGTGGAAGGAAGCAACTACCACTCTA
TTTTGTGCATCAGATGCTAAAGCATATGAGACAGAGGTACATAATGTTTGGGCCACACATGCCTGTGTAC
CCACAGACCCCAACCCACAAGAAGTACTATTGGAAAATGTGACAGAAAATTTTAACATGTGGAAAAATAA
CATGGTAGACCAGATGCATGAGGATATAATCAGTTTATGGGATCAAAGCCTAAAGCCCTGTGTAAAATTA
ACCCCACTCTGTGTCACTTTAAATTGCACTGAT------------------------------AATGTG-
-----------AGG------------AAT---------------------GAT---------------AC
TAATACCACTAGTAGTGGCGGGAAA---CTGATGGAGAAAGGAGAAATAAAAAACTGCTCTTTTAATATC
ATCACAAACATAAGAGATAAGATGAAGAAAGAATATGCACTTTTTTATAAACTTGATGTAGTACCAATAG
ATAAT------------GAGAATAAGACTAAT------AATACTAATACCAATTATACCAACTATAGGTT
GATAAGTTGTAACACCTCAGTCATTACACAGGCCTGTCCAAAGATATCCTTTCAGCCAATTCCCATACAT
TATTGTGCCCCGGCTGGTTTTGCGATTCTAAAGTGTAATGATAAGAAGTTCAATGGAACAGGACCATGTA
CAAATGTCAGCACAGTACAATGTACACATGGAATTAGGCCAGTAGTATCAACTCAACTGCTGTTAAATGG
CAGTCTAGCAGAAGAAGAGGTAGTAATTAGATCTGAAAATTTCACGGACAATGCTAAAACCATAATAGTA
CAGCTGAATGAAACTGTAGAAATTATTTGTACAAGACCCAACAACAATACAAGAAAAGGTATACATATAG
GACCAGGGAGAGCATTTTATGCAACAGGAGACATAATAGGAAATATTAGACAAGCACACTGTAACATCAG
TGGAACAAAATGGAATAACACTTTAAAGCAGATAGTTATAAAATTAAGAGAACAATTTGTG---AATAAA
ACAATAGTCTTTAATCGATCCTCAGGAGGGGACCCAGAAATTGTAATGCACACTTTTAATTGTGGAGGGG
AATTTTTCTACTGTAATTCAACACCACTGTTTAATAGT------------------ACTTGGAATATCAC
ACAACCGCTTAATAGTACTGGG------------------------AATAGTACTGAAAAGGCAAATGAC
ACA---------ATTACACTCCAATGCAGAATAAAACAAATTATAAACATGTGGCAGGAAGTAGGAAAAG
CAATGTATGCCCCTCCCATCAGAGGA------CAAATTAAATGTTCATCAAATATTACAGGGCTGTTATT
AACAAGAGAT---GGTGGTAGT---------GGC---------ACAAATAGTACC---ACCGAGACCTTC
AGACCTGGAGGGGGAAATATGAGGGACAATTGGAGAAGTGAATTATATAAATATAAAGTAGTAAGAATTG
AACCATTAGGAGTAGCACCCACCAAGGCAAAGAGAAGAGTGGTGCAGAGAGAAAAAAGA---GCAGTGGG
A---ATAGGAGCTTTGTTCCTTGGGTTCTTGGGAGCAGCAGGAAGCACTATGGGCGCAGCATCAATAACG
CTGACGGTACAGGCCAGACAATTATTGTCTGGTATAGTGCAACAGCAGAACAATCTGCTGAGGGCTATTG
AGGCGCAACAGCACCTGTTGCAACTCACAGTCTGGGGCATCAAGCAGCTCCAGGCAAGAGTCCTGGCTGT
GGAAAGATACCTAAGGGATCAACAGCTCCTGGGAATTTGGGGTTGCTCTGGAAAACTCATCTGCACCACT
GCTGTGCCTTGGAATGCTAGTTGGAGC---AATAAATCTCTGGATCAGATTTGGGAGAACATGACCTGGA
TGGAGTGGGAAAGAGAAATCGACAATTACACAAGCATAATATACAACTTAATTGAAGAATCGCAAAACCA
ACAAGAAAAGAATGAACAAGAGTTATTGGAATTAGATAAATGGGCAAGTTTGTGGAATTGGTTTGACATA
TCAAAATGGCTATGGTATATAAGAATATTCATAATGATAGTAGGAGGCTTGGTAGGTTTAAGAATAGTTT
TTGCTGTACTTTCTATAGTGAAAAGAGTTAGGCAGGGATATTCACCATTATCGTTTCAGACCCGCCTCCC
AACCCCGAGGGAACCCGACAGGCCCGAAGGAATCGAAGAAGAAGGTGGAGAGAGAGACAGAGGCAGATCC
ATTCGATTAGTGGATGGATTCTTAGCACTTATCTGGGACGACCTGAGGAGCCTGTGCCTCTTCAGCTACC
ACCGCTTGAGAGACTTACTCTTGATTGTAACGAGGACTGTGGAACTTCTGGGACGCAGGGGG---TGGGA
AATCCTCAAATATTGGTGGAATCTCCTACAATATTGGAGTCAGGAACTAAAGAATAGTGCTGTTAGCTTG
CTCAACGCCACAGCCATAGCAGTAGCTGAGGGGACAGATAGGATTATAGAAGTATTACAAAGAATTTTTA
GAGCTATCCTCCACATACCTACCAGAGTAAGACAGGGATTAGAAAGGGCTTTGCTA
>GU455437 
ATGAGAGTGAAGGAGATCAGGAAT---------TACTTG---TGGAGA---------------TGGGGCA
CC---------------------ATGCTC---------CTTGGGATGTTGATGATCTGTAGTGCT---GC
A------GAAAAATTGTGGGTCACAGTCTATTATGGGGTACCTGTGTGGAAAGAAGCAAACACCACTCTA
TTCTGTGCATCAGATGCTAAAGCATATAGCACAGAGGTACATAATGTTTGGGCCACACATGCCTGTGTGC
CCACAGACCCCAACCCACAAGAAGTAGTATTGGAAAATGTGACAGAAAATTTTAACATGTGGAAAAATAA
CATGGTAGAACAGATGCATGAGGACATAATCAATTTATGGGATCAAAGCCTAAAGCCATGTGTAAAATTA
ACTCCACTCTGTGTTACTTTAAACTGCACTGAT---------------------------------GTG-
-----------GGG------------AAT---------------------GCT---------------AC
TAATACCAATAGTAGTAGCGAGGGA---CTGATGGAGAGAGGAGAAATAAAAAATTGCTCTTTCAATATC
ACCACAAGCAGAAAAGGTAAGGTGCAGAAAGAATATGCCTTTTTCTATAAACTTGATGTAGTACCAATAG
ATAAT------------------------GAT------------AAT---------GCCAGCTATAGGTT
GATAAGTTGTAACACCTCAGTCATTACACAGGCCTGTCCAAAGGTAACCTTTGAGCCAATTCCTATACAT
TATTGTGCCCCGGCTGGTTTTGCGATTCTAAAGTGTAAAGATAAGAAGTTCAATGGAACAGGACCATGTA
AAAATGTCAGCACAGTACAATGTACACATGGAATTAGGCCAGTAGTATCAACTCAACTGCTGTTAAATGG
CAGTCTAGCAGAAGAAGAGGTAGTAATTAGATCTGCCAATTTCTCGGACAATGCTAAAACCATAATAGTA
CAGCTGAATGAATCTGTAGTAATTAATTGTACAAGACCCAACAACAATACAAGAAAAAGTATACCTATAG
GACCAGGGAGAGCCTTTTATGCAACAGGAGACATAATAGGAGATATAAGACAAGCACATTGTAACCTTAG
TATAGTAAAATGGAATAACACTTTAAAACAGATAGCTAGAAAATTAAGAGAACAATGGGGG---AATAAA
ACAATAGTCTTTAATCAATCCTCAGGAGGGGACCCAGAAATTGTAATGCACACTTTTAATTGTGCAGGGG
AATTTTTCTACTGTAATACTACACGACTGTTTAATAGT------------------ACTTGG--------
----------AATGATACTACTTTG---------------------AATGATACTCAAGGGTCAAATACC
ACTGAAGAAATTATCACACTTCCATGCAGAATAAAACAAATTATAAATATGTGGCAGGAAGTAGGAAAAG
CAATGTATGCCCCTCCCATCAAAGGA------CAAATTAGATGTTTATCAAATATTACAGGGCTGCTATT
AACAAGAGAT---GGTGGTAAT---------AAC------AATGACACAAACAAC---ACCGAGATCTTC
AGACCTGGAGGAGGAGATATGAGGGACAATTGGAGAAGTGAATTATATAAATATAAAGTAGTGAAAATTG
AACCATTAGGAGTAGCACCCACCAAGGCAAAGAGAAGAGTGGTGCAGAGAGAAAAAAGA---GCAGTGGG
A---CTAGGAGCTATGTTCCTTGGGTTCTTGGGAGCAGCAGGAAGCACTATGGGCGCAGCGTCAATGATG
CTGACGGTACAGGCCAGACAATTATTGTCTGGTATAGTGCAACAGCAGAACAATTTGCTGAGGGCTATTG
AGGCGCAACAACATCTGTTGCAACTCACAGTCTGGGGCATCAAGCAGCTCCAGGCAAGAGTCCTGGCTGT
GGAAAGATACCTAAAGGATCAACAGCTCCTGGGGATTTGGGGTTGCTCTGGAAAACTCATTTGCACCACT
GCTGTGCCTTGGAATGCTAGTTGGAGT---AATAAATCTCTGGATAAGATTTGGAATAACATGACCTGGA
TGGAGTGGGAAAAAGAAATTGACAATTACACAAGCTTAATATACACTTTAATTGAAGAATCGCAGAACCA
ACAAGAAAAGAATGAGCAAGAATTATTGGAATTAGATAAATGGGCAAGTTTGTGGAATTGGTTTGACATA
ACAAACTGGCTGTGGTATATAAGAATATTCATAATGATAGTAGGAGGCTTGGTAGGTTTAAGAATAGTTT
TTGCTGTACTTTCTATAGTGAATAGAGTTAGGCAGGGATACTCACCATTATCGTTTCAGACCCGCCTCCC
AGCCCCGAGGGGACCCGACAGGCCCGAAGGAATCGAAGAAGAAGGTGGAGAGAGAGACAGAGACAGATCC
GGTCTATTAGTGAACGGATTCTTGGCACTTATCTGGGACGACCTGCGGAGCCTGTGCCTCTTCAGCTACC
ACCGCTTGAGAGACTTACTCTTGATTGTAACGAGGATTGTGGAACTTCTGGGACGCAGGGGG---TGGGA
AGCCCTCAAATATTGGTGGAATCTCCTACAGTATTGGAGGCAGGAACTAAAGAATAGTGCTGTTAGCTTG
CTCAATGCCACAGCCATAGCAGTAGCTGAGGGGACAGATAGGATTATAGAAGCATTACAAAGAGCTTATA
GAGCTATACTCCACATACCTACAAGAATAAGACAGGGCTTGGAAAGGGCTTTGCTA
>M63929 
ATGAGAGTGACGGAGATCAGGAAGAGTTATCAGCACTGG---TGGAGA---------------TGGGGCA
TC---------------------ATGCTC---------CTTGGGATGTTAATGATCTGTAATGCT---GA
G------GAAAAATTGTGGGTCACAGTCTATTATGGGGTACCTGTGTGGAAAGAAGCAACCACCACTCTA
TTTTGTGCATCAGATGCTAAAGCATATGATACAGAGGTACATAATGTTTGGGCCACACATGCCTGTGTAC
CCACAGACCCCAACCCACAAGAAGTAGAATTGGAAAATGTGACAGAAAATTTTAACATGTGGAAAAATAA
CATGGTAGAACAGATGCATGAGGATATAATCAGTTTATGGGATCAAAGCCTAAAGCCATGTGTAAAATTA
ACTCCACTCTGTGTTACTTTAAATTGCACTGAT---------------------------------TTG-
-----------AGG------------AAT---------------------GCTACTAATGGGAATGACAC
TAATACCACTAGTAGTAGCAGGGAA---ATGATGGGGGGAGGAGAAATGAAAAATTGCTCTTTCAAAATC
ACCACAAACATAAGAGGTAAGGTGCAGAAAGAATATGCACTTTTTTATGAACTTGATATAGTACCAATAG
ATAAT------------------AATAGTAAT------------AAT------------AGATATAGGTT
GATAAGTTGTAACACCTCAGTCATTACACAGGCCTGTCCAAAGATATCCTTTGAGCCAATTCCCATACAT
TATTGTGCCCCGGCTGGTTTTGCGATTCTAAAGTGTAAAGATAAGAAGTTCAATGGAAAAGGACCATGTT
CAAATGTCAGCACAGTACAATGTACACATGGGATTAGGCCAGTAGTATCAACTCAACTGCTGTTAAATGG
CAGTCTAGCAGAAGAAGAGGTAGTAATTAGATCCGAAAATTTCGCGGACAATGCTAAAACCATAATAGTA
CAGCTGAATGAATCTGTAGAAATTAATTGTACAAGACCCAACAACAATACAAGAAAAAGTATACATATAG
GACCAGGCAGAGCATTATATACAACAGGAGAAATAATAGGAGATATAAGACAAGCACATTGTAACCTTAG
TAGAGCAAAATGGAATGACACTTTAAATAAGATAGTTATAAAATTAAGAGAACAATTTGGG---AATAAA
ACAATAGTCTTTAAGCATTCCTCAGGAGGGGACCCAGAAATTGTGACGCACAGTTTTAATTGTGGAGGGG
AATTTTTCTACTGTAATTCAACACAACTGTTTAATAGT------------------ACTTGG--------
----------AATGTTACTGAAGAGTCA------------------AATAACACTGTAGAA---AATAAC
ACA---------ATCACACTCCCATGCAGAATAAAACAAATTATAAACATGTGGCAGAAAGTAGGAAGAG
CAATGTATGCCCCTCCCATCAGAGGA------CAAATTAGATGTTCATCAAATATTACAGGGCTGCTATT
AACAAGAGAT---GGTGGTCCA---------GAG------------GCAAACAAG---ACCGAGGTCTTC
AGACCTGGAGGAGGAGATATGAGGGACAATTGGAGAAGTGAATTATATAAATATAAAGTAGTAAAAATTG
AACCATTAGGAGTAGCACCCACCAAGGCAAAGAGAAGAGTGGTGCAGAGAGAAAAAAGA---GCAGTGGG
A---ATAGGAGCTGTGTTCCTTGGGTTCTTGGGAGCAGCAGGAAGCACTATGGGCGCAGCGTCAATGACG
CTGACGGTACAGGCCAGACTATTATTGTCTGGTATAGTGCAACAGCAGAACAATCTGCTGAGGGCTATTG
AGGCGCAACAGCATCTGTTGCAACTCACAGTCTGGGGCATCAAGCAGCTCCAGGCAAGAGTCCTGGCTGT
GGAAAGATACCTAAGGGATCAACAGCTCCTGGGAATTTGGGGTTGCTCTGGAAAACTCATTTGCACCACT
GCTGTGCCTTGGAATGCTAGTTGGAGT---AATAAATCTCTGAATAAGATTTGGGATAACATGACCTGGA
TGGAGTGGGACAGAGAAATTAACAATTACACAAGCATAATATATAGCTTAATTGAAGAATCGCAGAACCA
ACAAGAAAAGAATGAACAAGAATTATTAGAATTAGACAAATGGGCAAGTTTGTGGAATTGGTTTGACATA
ACAGAATGGCTGTGGTATATAAAAATATTCATAATGATAATAGGAGGCTTGATAGGTTTAAGAATAGTTT
TTTCTGTACTTTCTATAATGAATAGAGTTAGGCAGGGATACTCACCATTATCGTTTCAGACCCACCTCCC
AGCCTCGAGGGGACCCGACAGGCCCGGAGGAATCGAAGAAGAAGGTGGAGAGAGAGACAGAGACAGATCC
GGTCCATTAGTGAACGGATTCTTGGCACTTATCTGGGTCGATCTGCGGGGCCTGTGCCTCTTCAGTTACC
ACCGCTTGAGAGACTTACTCTTGATTGTGACGAGGATTGTGGAACTTCTGGGACGCAGGGGG---TGGGA
ATTCCTCAAATATTGGTGGAATCTCCTACAGTATTGGAGTCAGGAACTAAAGAATAGTGCTGTTAGCTTG
CTCAATACCATAGCCATAGCAGTAGCTGAAGGGACAGATAGGGTTATAGAAGTATTACAAAGAGCTGTTA
GAGCTATTCTCCACATACCTAGAAGAATAAGACAGGGATTGGAAAGGGCTTTGCTA
>AY426112 
ATGAGAGTGAAGGAGAAATATCAGCACTTGTGGAGATGGGGGTGGAGA---------------TGGGGCA
CC---------------------ATGCTC---------CTTGGGATGTTGATGATCTGTAGTGCT---AC
A------GAAAAATTGTGGGTCACAGTCTATTATGGGGTACCTGTGTGGAAAGAAGCAACCACCACTCTA
TTTTGTGCATCAGATGCTAAAGCATATGATACAGAGGTACATAATGTTTGGGCCACACATGCCTGTGTAC
CCACAGACCCCAACCCACAAGAAGTAGAATTGGAAAATGTGACAGAAAATTTTAACATGTGGAAAAATAA
CATGGTAGAACAGATGCATGAGGATATAATCAGTTTATGGGATCAAAGCCTAAAGCCATGTGTAAAATTA
ACTCCACTCTGTGTTACTTTAAATTGCACTGAT---------------------------------TTG-
-----------AGG------------AAT---------------------ACTACTAATGGGAATGACAC
TAATACCACTAGTAGTAGCAGGGAA---ATGATGGGGGGAGGAGAAATGAAAAATTGCTCTTTCAAAATC
ACCACAAACATAAGAGGTAAGGTGCAGAAAGAATATGCACTTTTTTATAAACTTGATATAGTACCAATAG
ATAAT------------------AATAGTAAT------------AAT------------AGATATAGGTT
GATAAGTTGTAACACCTCAGTCATTACACAGGCCTGTCCAAAGATATCCTTTGAGCCAATTCCCATACAT
TATTGTGCCCCGGCTGGTTTTGCGATTCTAAAGTGTAAAGATAAGAAGTTCAATGGAAAAGGACCATGTT
CAAAAGTCAGCACAGTACAATGTACACATGGGATTAGGCCAGTAGTATCAACTCAACTGCTGTTAAATGG
CAGTCTAGCAGAAGAAGAGGTAGTAATTAGATCCGAAAATTTCGCGGACAATGCTAAAACCATAATAGTA
CAGCTGAATGAATCTGTAGAAATTAATTGTACAAGACCCAACAACAATACAAGAAAAAGTATACATATAG
GACCAGGCAGAGCATTATATACAACAGGAAAAATAATAGGAGATATAAGACAAGCACATTGTAACCTTAG
TAGAGCAAAATGGAATGACACTTTAAATAAGATAGTTATAAAATTAAGAGAACAATTTGGG---AATAAA
ACAATAGTCTTTAAGCATTCCTCAGGAGGGGACCCAGAAATTGTGACGCACAGTTTTAATTGTGGAGGGG
AATTTTTCTACTGTAATTCAACACAACTGTTTAATAGT------------------ACTTGG--------
----------AATGTTACTGAAGAGTCA------------------AATAACACTGTAGAA---AATAAC
ACA---------ATCACACTCCCATGCAGAATAAAACAAATTATAAACATGTGGCAGAAAGTAGGAAGAG
CAATGTATGCCCCTCCCATCAGAGGA------CAAATTAGATGTTCATCAAATATTACAGGGCTGCTATT
AACAAGAGAT---GGTGGTCCA---------GAG------------GACAACAAG---ACCGAGGTCTTC
AGACCTGGAGGAGGAGATATGAGGGACAATTGGAGAAGTGAATTATATAAATATAAAGTAGTAAAAATTG
AACCATTAGGAGTAGCACCCACCAAGGCAAAGAGAAGAGTGGTGCAGAGAGAAAAAAGA---GCAGTGGG
A---ATAGGAGCTGTGTTCCTTGGGCTCTTGGGAGCAGCAGGAAGCACTATGGGCGCAGCGTCAATGACG
CTGACGGTACAGGCCAGACTATTATTGTCTGGTATAGTGCAACAGCAGAACAATCTGCTGAGGGCTATTG
AGGCGCAACAGCATCTGTTGCGACTCACAGTCTGGGGCATCAAGCAGCTCCAGGCAAGAGTCCTGGCTGT
GGAAAGATACCTAAGGGATCAACAGCTCCTGGGAATTTGGGGTTGCTCTGGAAAACTCATTTGCACCACT
GCTGTGCCTTGGAATGCTAGTTGGAGT---AATAAATCTCTGAATAAGATTTGGGATAACATGACCTGGA
TGGAGTGGGACAGAGAAATTAACAATTACACAAGCATAATATATAGCTTAATTGAAGAATCGCAGAACCA
ACAAGAAAAGAATGAACAAGAATTATTAGAATTAGACAAATGGGCAAGTTTGTGGAATTGGTTTGAAATA
ACAGAATGGCTGTGGTATATAAAAATATTCATAATGATAATAGGAGGCTTGATAGGTTTAAGAATAGTTT
TTTCTGTACTTTCTATAATGAATAGAGTTAGGCAGGGATACTCACCATTATCGTTTCAGACCCACCTCCC
AGCCTCGAGGGGACCCGACAGGCCCGGAGGAATCGAAGAAGAAGGTGGAGAGAGAGACAGAGACAGATCC
GGTCGATTAGTGAACGGATCCTTAGCACTTATCTGGGACGATCTGCGGAGCCTGTGCCTCTTCAGCTACC
ACCGCTTGAGAGACTTACTCTTGATTGTAACGAGGATTGTGGAACTTCTGGGACGCAGGGGG---TGGGA
AGCCCTCAAATATTGGTGGAATCTCCTACAATATTGGAGTCAGGAGCTAAAGAATAGTGCTGTTAGCTTG
CTCAATGCCACAGCCATAGCAGTAGCTGAGGGGACAGATAGGGTTATAGAAGTAGTACAAGGAGCTTGTA
GAGCTATTCGCCACATACCTAGAAGAATAAGACAGGGCTTGGAAAGGATTTTGCTA
>AY426115 
ATGAGAGTGAAGGAGAAATATCAGCACTTGTGGAGATGGGGGTGGAGA---------------TGGGGCA
CC---------------------ATGCTC---------CTTGGGATGTTGATGATCTGTAGTGCT---AC
A------GAAAAATTGTGGGTCACAGTCTATTATGGGGTACCTGTGTGGAAAGAAGCAACCACCACTCTA
TTTTGTGCATCAGATGCTAAAGCATATGATACAGAGGTACATAATGTTTGGGCCACACATGCCTGTGTAC
CCACAGACCCCAACCCACAAGAAGTAGAATTGGAAAATGTGACAGAAAATTTTAACATGTGGAAAAATAA
CATGGTAGAACAGATGCATGAGGATATAATCAGTTTATGGGATCAAAGCCTAAAGCCATGTGTAAAATTA
ACTCCACTCTGTGTTACTTTAGATTGCACTGAT---------------------------------TTG-
-----------AGG------------AAT---------------------GCTACTAATGGGAATGACAC
TAATACCACTAGTAGTAGCAGGGAA---ATGATGGGGGGAGGAGAAATGAAAAATTGCTCTTTCAAAATC
ACCACAAACATAAGAGGTAAGGTGCAGAAAGAATATGCACTTTTTTATAAACTTGATATAGTACCAATAG
ATAAT------------------AATAGTAAT------------AAT------------AGATATAGGTT
GATAAGTTGTAACACCTCAGTCATTACACAGGCCTGTCCAAAGATATCCTTTGAGCCAATTCCCATACAT
TATTGTGCCCCGGCTGGTTTTGCGATTCTAAAGTGTAAAGATAAGAAGTTCAATGGAAAAGGACTATGTT
CAAATGTCAGCACAGTACAATGTACACATGGGATTAGGCCAGTAGTATCAACTCAACTGCTGTTAAATGG
CAGTCTAGCAGAAGAAGAGGTAGTAATTAGATCCGAAAATTTCGCGGACAATGCTAAAACCATAATAGTA
CAGCTGAATGAATCTGTAGAAATTAATTGTACAAGACCCAACAACAATACAAGAAAAAGTATACATATAG
GACCAGGCAGAGCATTATATACAACAGGAAAAATAATAGGAGATATAAGACAAGCACATTGTAACCTTAG
TAGAGCAAAATGGAATGACACTTTAAATAAGATAGTTATAAAATTAAGAGAACAATTTGGG---AATAAA
ACAATAGTCTTTAAGCATTCCTCAGGAGGGGACCCAGAAATTGTGACGCACAGTTTTAATTGTGGAGGGG
AATTTTTCTACTGTAATTCAACACAACTGTTTAATAGT------------------ACTTGG--------
----------AATGTTACTGAAGAGTCA------------------AATAACACTGTAGAA---AATAAC
ACA---------ATCACACTCCCATGCAGAATAAAACAAATTATAAACATGTGGCAGAAAGTAGGAAGAG
CAATGTATGCCCCTCCCATCAGAGGA------CAAATTAGATGTTCATCAAATATTACAGGGCTGCTATT
AACAAGAGAT---GGTGGTCCA---------GAG------------GACAACAAG---ACCGAGGTCTTC
AGACCTGGAGGAGGAGATATGAGGGACAATTGGAGAAGTGAATTATATAAATATAAAGTAGTAACAATTG
AACCATTAGGAGTAGCACCCACCAAGGCAAAGAGAAGAGTGGTGCAGAGAGAAAAAAGA---GCAGTGGG
A---ATAGGAGCTGTGTTCCTTGGGTTCTTGGGAGCAGCAGGAAGCACTATGGGCGCAGCGTCAATGACG
CTGACGGTACAGGCCAGACTATTATTGTCTGGTATAGTGCAACAGCAGAACAATCTGCTGAGGGCTATTG
AGGCGCAACAGCATCTGTTGCAACTCACAGTCTGGGGCATCAAGCAGCTCCAGGCAAGAGTCCTGGCTGT
GGAAAGATACCTAAGGGATCAACAGCTCCTGGGAATTTGGGGTTGCTCTGGAAAACTCATTTGCACCACT
GCTGTGCCTTGGAATGCTAGTTGGAGT---AATAAATCTCTGAATAAGATTTGGGATAACATGACCTGGA
TGGAGTGGGACAGAGAAATTAACAATTACACAAGCATAATATATAGCTTAATTGAAGAATCGCAGAACCA
ACAAGAAAAGAATGAACAAGAATTATTAGAATTAGACAAATGGGCAAGTTTGTGGAATTGGTTTGAAATA
ACAGAATGGCTGTGGTATATAAAAATATTCATAATGATAATAGGAGGCTTGATAGGTTTAAGAATAGTTT
TTTCTGTACTTTCTATAATGAATAGAGTTAGGCAGGGATACTCACCATTATCGTTTCAGACCCACCTCCC
AGCCTCGAGGGGACCCGACAGGCCCGGAGGAATCGAAGAAGAAGGTGGAGAGAGAGACAGAGACAGATCC
GGTCGATTAGTGAACGGATCCTTAGCACTTATCTGGGACGATCTGCGGAGCCTGTGCCTCTTCAGCTACC
ACCGCTTGAGAGACTTACTCTTGATTGTAACGAGGATTGTGGAACTTCTGGGACGCAGGGGG---TGGGA
AGCCCTCAAATATTGGTGGAATCTCCTACAATATTGGAGTCAGGAGCTAAAGAATAGTGCTGTTAGCTTG
CTCAATGCCACAGCCATAGCAGTAGCTGAGGGGACAGATAGGGTTATAGAAGTAGTACAAGGAGCTTGTA
GAGCTATTCGCCACATACCTAGAAGAATAAGACAGGGCTTGGAAAGGATTTTGCTA
>AY426116 
ATGAGAGTGAAGGAGAAATATCAGCACTTGTGGAGATGGGGGTGGAGA---------------TGGGGCA
CC---------------------ATGCTC---------CTTGGGATGTTGATGATCTGTAGTGCT---AC
A------GAAAAATTGTGGGTCACAGTCTATTATGGGGTACCTGTGTGGAAAGAAGCAACCACCACTCTA
TTTTGTGCATCAGATGCTAAAGCATATGATACAGAGGTACATAATGTTTGGGCCACACATGCCTGTGTAC
CCACAGACCCCAACCCACAAGAAGTAGAATTGGAAAATGTGACAGAAAATTTTAACATGTGGAAAAATAA
CATGGTAGAACAGATGCATGAGGATATAATCAGTTTATGGGATCAAAGCCTAAAGCCATGTGTAAAATTA
ACTCCACTCTGTGTTACTTTAGATTGCACTGAT---------------------------------TTG-
-----------AGG------------AAT---------------------GCTACTAATGGGAATGACAC
TAATACCACTAGTAGTAGCAGGGAA---ATGATGGGGGGAGGAGAAATGAAAAATTGCTCTTTCAAAATC
ACCACAAACATAAGAGGTAAGGTGCAGAAAGAATATGCACTTTTTTATAAACTTGATATAGTACCAATAG
ATAAT------------------AATAGTAAT------------AAT------------AGATATAGGTT
GATAAGTTGTAACACCTCAGTCATTACACAGGCCTGTCCAAAGATATCCTTTGAGCCAATTCCCATACAT
TATTGTGCCCCGGCTGGTTTTGCGATTCTAAAGTGTAAAGATAAGAAGTTCAATGGAAAAGGACTATGTT
CAAATGTCAGCACAGTACAATGTACACATGGGATTAGGCCAGTAGTATCAACTCAACTGCTGTTAAATGG
CAGTCTAGCAGAAGAAGAGGTAGTAATTAGATCCGAAAATTTCGCGGACAATGCTAAAACCATAATAGTA
CAGCTGAATGAATCTGTAGAAATTAATTGTACAAGACCCAACAACAATACAAGAAAAAGTATACATATAG
GACCAGGCAGAGCAATATATACAACAGGAAAAATAATAGGAGATATAAGACAAGCACATTGTAACCTTAG
TAGAGCAAAATGGAATGACACTTTAAATAAGATAGTTATAAAATTAAGAGAACAATTTGGG---AATAAA
ACAATAGTCTTTAAGCATTCCTCAGGAGGGGACCCAGAAATTGTGACGCACAGTTTTAATTGTGGAGGGG
AATTTTTCTACTGTAATTCAACACAACTGTTTAATAGT------------------ACTTGG--------
----------AATGTTACTGAAGAGTCA------------------AATAACACTGTAGAA---AATAAC
ACA---------ATCACACTCCCATGCAGAATAAAACAAATTATAAACATGTGGCAGAAAGTAGGAAGAG
CAATGTATGCCCCTCCCATCAGAGGA------CAAATTAGATGTTCATCAAATATTACAGGGCTGCTATT
AACAAGAGAT---GGTGGTCCA---------GAG------------GACAACAAG---ACCGAGGTCTTC
AGACCTGGAGGAGGAGATATGAGGGACAATTGGAGAAGTGAATTATATAAATATAAAGTAGTAACAATTG
AACCATTAGGAGTAGCACCCACCAAGGCAAAGAGAAGAGTGGTGCAGAGAGAAAAAAGA---GCAGTGGG
A---ATAGGAGCTGTGTTCCTTGGGCTCTTGGGAGCAGCAGGAAGCACTATGGGCGCAGCGTCAATGACG
CTGACGGTACAGGCCAGACTATTATTGTCTGGTATAGTGCAACAGCAGAACAATCTGCTGAGGGCTATTG
AGGCGCAACAGCATCTGTTGCAACTCACAGTCTGGGGCATCAAGCAGCTCCAGGCAAGAGTCCTGGCTGT
GGAAAGATACCTAAGGGATCAACAGCTCCTGGGAATTTGGGGTTGCTCTGGAAAACTCATTTGCACCACT
GCTGTGCCTTGGAATGCTAGTTGGAGT---AATAAATCTCTGAATAAGATTTGGGATAACATGACCTGGA
TGGAGTGGGACAGAGAAATTAACAATTACACAAGCATAATATATAGCTTAATTGAAGAATCGCAGAACCA
ACAAGAAAAGAATGAACAAGAATTATTAGAATTAGACAAATGGGCAAGTTTGTGGAATTGGTTTGAAATA
ACAGAATGGCTGTGGTATATAAAAATATTCATAATGATAATAGGAGGCTTGATAGGTTTAAGAATAGTTT
TTTCTGTACTTTCTATAATGAATAGAGTTAGGCAGGGATACTCACCATTATCGTTTCAGACCCACCTCCC
AGCCTCGAGGGGACCCGACAGGCCCGGAGGAATCGAAGAAGAAGGTGGAGAGAGAGACAGAGACAGATCC
GGTCGATTAGTGAACGGATCCTTAGCACTTATCTGGGACGATCTGCGGAGCCTGTGCCTCTTCAGCTACC
ACCGCTTGAGAGACTTACTCTTGATTGTAACGAGGATTGTGGAACTTCTGGGACGCAGGGGG---TGGGA
AGCCCTCAAATATTGGTGGAATCTCCTACAATATTGGAGTCAGGAGCTAAAGAATAGTGCTGTTAGCTTG
CTCAATGCCACAGCCATAGCAGTAGCTGAGGGGACAGATAGGGTTATAGAAGTAGTACAAGGAGCTTGTA
GAGCTATTCGCCACATACCTAGAAGAATAAGACAGGGCTTGGAAAGGATTTTGCTA
>AY426113 
ATGAGAGTGAAGGAGAAATATCAGCACTTGTGGAGATGGGGGTGGAGA---------------TGGGGCA
CC---------------------ATGCTC---------CTTGGGATGTTGATGATCTGTAGTGCT---AC
A------GAAAAATTGTGGGTCACAGTCTATTATGGGGTACCTGTGTGGAAAGAAGCAACCACCACTCTA
TTTTGTGCATCAGATGCTAAAGCATATGATACAGAGGTACATAATGTTTGGGCCACACATGCCTGTGTAC
CCACAGACCCCAACCCACAAGAAGTAGAATTGGAAAATGTGACAGAAAATTTTAACATGTGGAAAAATAA
CATGGTAGAACAGATGCATGAGGATATAATCAGTTTATGGGATCAAAGCCTAAAGCCATGTGTAAAATTA
ACTCCACTCTGTGTTACTTTAAATTGCACTGAT---------------------------------TTG-
-----------AGG------------AAT---------------------ACTACTAATGGGAATGACAC
TAATACCACTAGTAGTAGCAGGGAA---ATGATGGGGGGAGGAGAAATGAAAAATTGCTCTTTCAAAATC
ACCACAAACATAAGAGGTAAGGTGCAGAAAGAATATGCACTTTTTTATAAACTTGATATAGTACCAATAG
ATAAT------------------AATAGTAAT------------AAT------------AGATATAGGTT
GATAAGTTGTAACACCTCAGTCATTACACAGGCCTGTCCAAAGATATCCTTTGAGCCAATTCCCATACAT
TATTGTGCCCCGGCTGGTTTTGCGATTCTAAAGTGTAAAGATAAGAAGTTCAATGGAAAAGGACCATGTT
CAAATGTCAGCACAGTACAATGTACACATGGGATTAGGCCAGTAGTATCAACTCAACTGCTGTTAAATGG
CAGTCTAGCAGAAGAAGAGGTAGTAATTAGATCCGAAAATTTCGCGGACAATGCTAAAACCATAATAGTA
CAGCTGAATGAATCTGTAGAAATTAATTGTACAAGACCCAACAACAATACAAGAAAAAGTATACATATAG
GACCAGGCAGAAAAATATATACAACAGGAAAAATAATAGGAGATATAAGACAAGCACATTGTAACCTTAG
TAGAGCAAAATGGAATGACACTTTAAATAAGATAGTTATAAAATTAAGAGAACAATTTGGG---AATAAA
ACAATAGTCTTTAAGCATTCCTCAGGAGGGGACCCAGAAATTGTGACGCACAGTTTTAATTGTGGAGGGG
AATTTTTCTACTGTAATTCAACACAACTGTTTAATAGT------------------ACTTGG--------
----------AATGTTACTGAAGAGTCA------------------AATAACACTGTAGAA---AATAAC
ACA---------ATCACACTCCCATGCAGAATAAAACAAATTATAAACATGTGGCAGAAAGTAGGAAGAG
CAATGTATGCCCCTCCCATCAGAGGA------CAAATTAGATGTTCATCAAATATTACAGGGCTGCTATT
AACAAGAGAT---GGTGGTCCA---------GAG------------GACAACAAG---ACCGAGGTCTTC
AGACCTGGAGGAGGAGATATGAGGGACAATTGGAGAAGTGAATTATATAAATATAAAGTAGTAAAAATTG
AACCATTAGGAGTAGCACCCACCAAGGCAAAGAGAAGAGTGGTGCAGAGAGAAAAAAGA---GCAGTGGG
A---ATAGGAGCTGTGCTCCTTGGGTTCTTGGGAGCAGCAGGAAGCACTATGGGCGCAGCGTCAATGACG
CTGACGGTACAGGCCAGACTATCATTGTCTGGTATAGTGCAACAGCAGAACAATCTGCTGAGGGCTATTG
AGGCGCAACAGCATCTGTTGCAACTCACAGTCTGGGGCATCAAGCAGCTCCAGGCAAGAGTCCTGGCTGT
GGAAAGATACCTAAGGGATCAACAGCTCCTGGGAATTTGGGGTTGCTCTGGAAAACTCATTTGCACCACT
GCTGTGCCTTGGAATGCTAGTTGGAGT---AATAAATCTCTGAATAAGATTTGGGATAACATGACCTGGA
TGGAGTGGGACAGAGAAATTAACAATTACACAAGCATAATATATAGCTTAATTGAAGAATCGCAGAACCA
ACAAGAAAAGAATGAACAAGAATTATTAGAATTAGACAAATGGGCAAGTTTGTGGAATTGGTTTGAAATA
ACAGAATGGCTGTGGTATATAAAAATATTCATAATGATAATAGGAGGCTTGATAGGTTTAAGAATAGTTT
TTTCTGTACTTTCTATAATGAATAGAGTTAGGCAGGGATACTCACCATTATCGTTTCAGACCCACCTCCC
AGCCTCGAGGGGACCCGACAGGCCCGGAGGAATCGAAGAAGAAGGTGGAGAGAGAGACAGAGACAGATCC
GGTCGATTAGTGAACGGATCCTTAGCACTTATCTGGGACGATCTGCGGAGCCTGTGCCTCTTCAGCTACC
ACCGCTTGAGAGACTTACTCTTGATTGTAACGAGGATTGTGGAACTTCTGGGACGCAGGGGG---TGGGA
AGCCCTCAAATATTGGTGGAATCTCCTACAATATTGGAGTCAGGAGCTAAAGAATAGTGCTGTTAGCTTG
CTCAATGCCACAGCCATAGCAGTAGCTGAGGGGACAGATAGGGTTATAGAAGTAGTACAAGGAGCTTGTA
GAGCTATTCGCCACATACCTAGAAGAATAAGACAGGGCTTGGAAAGGATTTTGCTA
>AY426114 
ATGAGAGTGAAGGAGAAATATCAGCACTTGTGGAGATGGGGGTGGAGA---------------TGGGGCA
CC---------------------ATGCTC---------CTTGGGATGTTGATGATCTGTAGTGCT---AC
A------GAAAAATTGTGGGTCACAGTCTATTATGGGGTACCTGTGTGGAAAGAAGCAACCACCACTCTA
TTTTGTGCATCAGATGCTAAAGCATATGATACAGAGGTACATAATGTTTGGGCCACACATGCCTGTGTAC
CCACAGACCCCAACCCACAAGAAGTAGAATTGGAAAATGTGACAGAAAATTTTAACATGTGGAAAAATAA
CATGGTAGAACAGATGCATGAGGATATAATCAGTTTATGGGATCAAAGCCTAAAGCCATGTGTAAAATTA
ACTCCACTCTGTGTTACTTTAAATTGCACTGAT---------------------------------TTG-
-----------AGG------------AAT---------------------GCTACTAATGGGAATGACAC
TAATACCACTAGTAGTAGCAGGGAA---ATGATGGGGGGAGGAGAAATGAAAAATTGCTCTTTCAAAATC
ACCACAAACATAAGAGGTAAGGTGCAGAAAAAATATGCACTTTTTTATGAACTTGATATAGTACCAATAG
ATAAT------------------AATAGTAAT------------AAT------------AGATATAGGTT
GATAAGTTGTAACACCTCAGTCATTACACAGGCCTGTCCAAAGATATCCTTTGAGCCAATTCCCATACAT
TATTGTGCCCCGGCTGGTTTTGCGATTCTAAAGTGTAAAGATAAGAAGTTCAATGGAAAAGGACTATGTT
CAAATGTCAGCACAGTACAATGTACACATGGGATTAGGCCAGTAGTATCAACTCAACTGCTGTTAAATGG
CAGTCTAGCAGAAGAAGAGGTAGTAATTAGATCCGAAAATTTCGCGGACAATGCTAAAACCATAATAGTA
CAGCTGAATGAATCTGTAGAAATTAATTGTACAAGACCCAACAACAATACAAGAAAAAGTATACATATAG
GACCAGGCAGAGCATTATATACAACAGGAAAAATAATAGGAGATATAAGACAAGCACATTGTAACCTTAG
TAGAGCAAAATGGAATGACACTTTAAATAAGATAGTTATAAAATTAAGAGAACAATTTGGG---AATAAA
ACAATAGTCTTTAAGCATTCCTCAGGAGGGGACCCAGAAATTGTGACGCACAGTTTTAATTGTGGAGGGG
AATTTTTCTACTGTAATTCAACACAACTGTTTAATAGT------------------ACTTGG--------
----------AATGTTACTGAAGAGTCA------------------AATAACACTGTAGAA---AATAAC
ACA---------ATCACACTCCCATGCAGAATAAAACAAATTATAAACATGTGGCAGAAAGTAGGAAGAG
CAATGTATGCCCCTCCCATCAGAGGA------CAAATTAGATGTTCATCAAATATTACAGGGCTGCTATT
AACAAGAGAT---GGTGGTCCA---------GAG------------GACAACAAG---ACCGAGGTCTTC
AGACCTGGAGGAGGAGATATGAGGGACAATTGGAGAAGTGAATTATATAAATATAAAGTAGTAAAAATTG
AACCATTAGGAGTAGCACCCACCAAGGCAAAGAGAAGAGTGGTGCAGAGAGAAAAAAGA---GCAGTGGG
A---ATAGGAGCTGTGTTCCTTGGGTTCTTGGGAGCAGCAGGAAGCACTATGGGCGCAGCGTCAATGACG
CTGACGGTACAGGCCAGACTATTATTGTCTGGTATAGTGCAACAGCAGAACAATCTGCTGAGGGCTATTG
AGGCGCAACAGCATCTGTTGCAACTCACAGTCTGGGGCATCAAGCAGCTCCAGGCAAGAGTCCTGGCTGT
GGAAAGATACCTAAGGGATCAACAGCTCCTGGGAATTTGGGGTTGCTCTGGAAAACTCATTTGCACCACT
GCTGTGCCTTGGAATGCTAGTTGGAGT---AATAAATCTCTGAATAAGATTTGGGATAACATGACCTGGA
TGGAGTGGGACAGAGAAATTAACAATTACACAAGCATAATATATAGCTTAATTGAAGAATCGCAGAACCA
ACAAGAAAAGAATGAACAAGAATTATTAGAATTAGACAAATGGGCAAGTTTGTGGAATTGGTTTGAAATA
ACAGAATGGCTGTGGTATATAAAAATATTCATAATGATAATAGGAGGCTTGATAGGTTTAAGAATAGTTT
TTTCTGTACTTTCTATAATGAATAGAGTTAGGCAGGGATACTCACCATTATCGTTTCAGACCCACCTCCC
AGCCTCGAGGGGACCCGACAGGCCCGGAGGAATCGAAGAAGAAGGTGGAGAGAGAGACAGAGACAGATCC
GGTCGATTAGTGAACGGATCCTTAGCACTTATCTGGGACGATCTGCGGAGCCTGTGCCTCTTCAGCTACC
ACCGCTTGAGAGACTTACTCTTGATTGTAACGAGGATTGTGGAACTTCTGGGACGCAGGGGG---TGGGA
AGCCCTCAAATATTGGTGGAATCTCCTACAATATTGGAGTCAGGAGCTAAAGAATAGTGCTGTTAGCTTG
CTCAATGCCACAGCCATAGCAGTAGCTGAGGGGACAGATAGGGTTATAGAAGTAGTACAAGGAGCTTGTA
GAGCTATTCGCCACATACCTAGAAGAATAAGACAGGGCTTGGAAAGGATTTTGCTA
>AY426111 
ATGAGAGTGAAGGAGAAATATCAGCACTTGTGGAGATGGGGGTGGAGA---------------TGGGGCA
CC---------------------ATGCTC---------CTTGGGATGTTGATGATCTGTAGTGCT---AC
A------GAAAAATTGTGGGTCACAGTCTATTATGGGGTACCTGTGTGGAAAGAAGCAACCACCACTCTA
TTTTGTGCATCAGATGCTAAAGCATATGATACAGAGGTACATAATGTTTGGGCCACACATGCCTGTGTAC
CCACAGACCCCAACCCACAAGAAGTAGAATTGGAAAATGTGACAGAAAATTTTAACATGTGGAAAAATAA
CATGGTAGAACAGATGCATGAGGATATAATCAGTTTATGGGATCAAAGCCTAAAGCCATGTGTAAAATTA
ACTCCACTCTGTGTTACTTTAAATTGCACTGAT---------------------------------TTG-
-----------AGG------------AAT---------------------ACTACTAATGGGAATGACAC
TAATACCACTAGTAGTAGCAGGGAA---ATGATGGGGGGAGGAGAAATGAAAAATTGCTCTTTCAAAATC
ACCACAAACATAAGAGGTAAGGTGCAGAAAGAATATGCACTTTTTTATAAACTTGATATAGTACCAATAG
ATAAT------------------AATAGTAAT------------AAT------------AGATATAGGTT
GATAAGTTGTAACACCTCAGTCATTACACAGGCCTGTCCAAAGATATCCTTTGAGCCAATTCCCATACAT
TATTGTGCCCCGGCTGGTTTTGCGATTCTAAAGTGTAAAGATAAGAAGTTCAATGGAAAAGGACCATGTT
CAAATGTCAGCACAGTACAATGTACACATGGGATTAGGCCAGTAGTATCAACTCAACTGCTGTTAAATGG
CAGTCTAGCAGAAGAAGAGGTAGTAATTAGATCCGAAAATTTCGCGGACAATGCTAAAACCATAATAGTA
CAGCTGAATGAATCTGTAGAAATTAATTGTACAAGACCCAACAACAATACAAGAAAAAGTATACATATAG
GACCAGGCAGAGCATTATATACAACAGGAAAAATAATAGGAGATATAAGACAAGCACATTGTAACCTTAG
TAGAGCAAAATGGAATGACACTTTAAATAAGATAGTTATAAAATTAAGAGAACAATTTGGG---AATAAA
ACAATAGTCTTTAAGCATTCCTCAGGAGGGGACCCAGAAATTGTGACGCACAGTTTTAATTGTGGAGGGG
AATTTTTCTACTGTAATTCAACACAACTGTTTAATAGT------------------ACTTGG--------
----------AATGTTACTGAAGAGTCA------------------AATAACACTGTAGAA---AATAAC
ACA---------ATCACACTCCCATGCAGAATAAAACAAATTATAAACATGTGGCAGAAAGTAGGAAGAG
CAATGTATGCCCCTCCCATCAGAGGA------CAAATTAGATGTTCATCAAATATTACAGGGCTGCTATT
AACAAGAGAT---GGTGGTCCA---------GAG------------GACAACAAG---ACCGAGGTCTTC
AGACCTGGAGGAGGAGATATGAGGGACAATTGGAGAAGTGAATTATATAAATATAAAGTAGTAAAAATTG
AACCATTAGGAGTAGCACCCACCAAGGCAAAGAGAAGAGTGGTGCAGAGAGAAAAAAGA---GCAGTGGG
A---ATAGGAGCTGTGCTCCTTGGGTTCTTGGGAGCAGCAGGAAGCACTATGGGCGCAGCGTCAATGACG
CTGACGGTACAGGCCAGACTATTATTGTCTGGTATAGTGCAACAGCAGAACAATCTGCTGAGGGCTATTG
AGGCGCAACAGCATCTGTTGCAACTCACAGTCTGGGGCATCAAGCAGCTCCAGGCAAGAGTCCTGGCTGT
GGAAAGATACCTAAGGGATCAACAGCTCCTGGGAATTTGGGGTTGCTCTGGAAAACTCATTTGCACCACT
GCTGTGCCTTGGAATGCTAGTTGGAGT---AATAAATCTCTGAATAAGATTTGGGATAACATGACCTGGA
TGGAGTGGGACAGAGAAATTAACAATTACACAAGCATAATATATAGCTTAATTGAAGAATCGCAGAACCA
ACAAGAAAAGAATGAACAAGAATTATTAGAATTAGACAAATGGGCAAGTTTGTGGAATTGGTTTGAAATA
ACAGAATGGCTGTGGTATATAAAAATATTCATAATGATAATAGGAGGCTTGATAGGTTTAAGAATAGTTT
TTTCTGTACTTTCTATAATGAATAGAGTTAGGCAGGGATACTCACCATTATCGTTTCAGACCCACCTCCC
AGCCTCGAGGGGACCCGACAGGCCCGGAGGAATCGAAGAAGAAGGTGGAGAGAGAGACAGAGACAGATCC
GGTCGATTAGTGAACGGATCCTTAGCACTTATCTGGGACGATCTGCGGAGCCTGTGCCTCTTCAGCTACC
ACCGCTTGAGAGACTTACTCTTGATTGTAACGAGGATTGTGGAACTTCTGGGACGCAGGGGG---TGGGA
AGCCCTCAAATATTGGTGGAATCTCCTACAATATTGGAGTCAGGAGCTAAAGAATAGTGCTGTTAGCTTG
CTCAATGCCACAGCCATAGCAGTAGCTGAGGGGACAGATAGGGTTATAGAAGTAGTACAAGGAGCTTGTA
GAGCTATTCGCCACATACCTAGAAGAATAAGACAGGGCTTGGAAAGGATTTTGCTA
>AY426117 
ATGAGAGTGAAGGAGAAATATCAGCACTTGTGGAGATGGGGGTGGAGA---------------TGGGGCA
CC---------------------ATGCTC---------CTTGGGATGTTGATGATCTGTAGTGCT---AC
A------GAAAAATTGTGGGTCACAGTCTATTATGGGGTACCTGTGTGGAAAGAAGCAACCACCACTCTA
TTTTGTGCATCAGATGCTAAAGCATATGATACAGAGGTACATAATGTTTGGGCCACACATGCCTGTGTAC
CCACAGACCCCAACCCACAAGAAGTAGAATTGGAAAATGTGACAGAAAATTTTAACATGTGGAAAAATAA
CATGGTAGAACAGATGCATGAGGATATAATCAGTTTATGGGATCAAAGCCTAAAGCCATGTGTAAAATTA
ACTCCACTCTGTGTTACTTTAAATTGCACTGAT---------------------------------TTG-
-----------AGG------------AAT---------------------GCTACTAATGGGAATGACAC
TAATACCACTAGTAGTAGCAGGGAA---ATGATGGGGGGAGGAGAAATGAAAAATTGCTCTTTCAAAATC
ACCACAAACATAAGAGGTAAGGTGCAGAAAGAATATGCACTTTTTTATGAACTTGATATAGTACCAATAG
ATAAT------------------AATAGTAAT------------AAT------------AGATATAGGTT
GATAAGTTGTAACACCTCAGTCATTACACAGGCCTGTCCAAAGATATCCTTTGAGCCAATTCCCATACAT
TATTGTGCCCCGGCTGGTTTTGCGATTCTAAAGTGTAAAGATAAGAAGTTCAATGGAAAAGGACCATGTT
CAAATGTCAGCACAGTACAATGTACACATGGGATTAGGCCAGTAGTATCAACTCAACTGCTGTTAAATGG
CAGTCTAGCAGAAGAAGAGGTAGTAATTAGATCCGAAAATTTCGCGGACAATGCTAAAACCATAATAGTA
CAGCTGAATGAATCTGTAGAAATTAATTGTACAAGACCCAACAACAATACAAGAAAAAGTATACATATAG
GACCAGGCAGAGCATTATATACAACAGGAAAAATAATAGGAGATATAAGACAAGCACATTGTAACCTTAG
TAGAGCAAAATGGAATGACACTTTAAATAAGATAGTTATAAAATTAAGAGAACAATTTGGG---AATAAA
ACAATAGTCTTTAAGCATTCCTCAGGAGGGGACCCAGAAACTGTGACGCACAGTTTTAATTGTGGAGGGG
AATTTTTCTACTGTAATTCAACACAACTGTTTAATAGT------------------ACTTGG--------
----------AATGTTACTGAAGAGTCA------------------AATAACACTGTAGAA---AATAAC
ACA---------ATCACACTCCCATGCAGAATAAAACAAATTATAAACATGTGGCAGAAAGTAGGAAGAG
CAATGTATGCCCCTCCCATCAGAGGA------CAAATTAGATGTTCATCAAATATTACAGGGCTGCTATT
AACAAGAGAT---GGTGGTCCA---------GAG------------GACAACAAG---ACCGAGGTCTTC
AGACCTGGAGGAGGAGATATGAGGGACAATTGGAGAAGTGAATTATATAAATATAAAGTAGTAAAAATTG
AACCATTAGGAGTAGCACCCACCAAGGCAAAGAGAAGAGTGGTGCAGAGAGAAAAAAGA---GCAGTGGG
A---ATAGGAGCTGTGTTCCTTGGGTTCTTGGGAGCAGCAGGAAGCACTATGGGCGCAGCGTCAATGACG
CTGACGGTACAGGCCAGACTATTATTGTCTGGTATAGTGCAACAGCAGAACAATCTGCTGAGGGCTATTG
AGGCGCAACAGCATCTGTTGCAACTCACAGTCTGGGGCATCAAGCAGCTCCAGGCAAGAGTCCTGGCTGT
GGAAAGATACCTAAGGGATCAACAGCTCCTGGGAATTTGGGGTTGCTCTGGAAAACTCATTTGCACCACT
GCTGTGCCTTGGAATGCTAGTTGGAGT---AATAAATCTCTGAATAAGATTTGGGATAACATGACCTGGA
TGGAGTGGGACAGAGAAATTAACAATTACACAAGCATAATATATAGCTTAATTGAAGAATCGCAGAACCA
ACAAGAAAAGAATGAACAAGAATTATTAGAATTAGACAAATGGGCAAGTTTGTGGAATTGGTTTGAAATA
ACAGAATGGCTGTGGTATATAAAAATATTCATAATGATAATAGGAGGCTTGATAGGTTTAAGAATAGTTT
TTTCTGTACTTTCTATAATGAATAGAGTTAGGCAGGGATACTCACCATTATCGTTTCAGACCCACCTCCC
AGCCTCGAGGGGACCCGACAGGCCCGGAGGAATCGAAGAAGAAGGTGGAGAGAGAGACAGAGACAGATCC
GGTCGATTAGTGAACGGATCCTTAGCACTTATCTGGGACGATCTGCGGAGCCTGTGCCTCTTCAGCTACC
ACCGCTTGAGAGACTTACTCTTGATTGTAACGAGGATTGTGGAACTTCTGGGACGCAGGGGG---TGGGA
AGCCCTCAAATATTGGTGGAATCTCCTACAATATTGGAGTCAGGAGCTAAAGAATAGTGCTGTTAGCTTG
CTCAATGCCACAGCCATAGCAGTAGCTGAGGGGACAGATAGGGTTATAGAAGTAGTACAAGGAGCTTGTA
GAGCTATTCGCCACATACCTAGAAGAATAAGACAGGGCTTGGAAAGGATTTTGCTA
>AY426110 
ATGAGAGTGAAGGAGAAATATCAGCACTTGTGGAGATGGGGGTGGAGA---------------TGGGGCA
CC---------------------ATGCTC---------CTTGGGATGTTGATGATCTGTAGTGCT---AC
A------GAAAAATTGTGGGTCACAGTCTATTATGGGGTACCTGTGTGGAAAGAAGCAACCACCACTCTA
TTTTGTGCATCAGATGCTAAAGCATATGATACAGAGGTACATAATGTTTGGGCCACACATGCCTGTGTAC
CCACAGACCCCAACCCACAAGAAGTAGAATTGGAAAATGTGACAGAAAATTTTAACATGTGGAAAAATAA
CATGGTAGAACAGATGCATGAGGATATAATCAGTTTATGGGATCAAAGCCTAAAGCCATGTGTAAAATTA
ACTCCACTCTGTGTTACTTTAAATTGCACTGAT---------------------------------TTG-
-----------AGG------------AAT---------------------GCTACTAATGGGAATGACAC
TAATACCACTAGTAGTAGCAGGGAA---ATGATGGGGGGAGGAGAAATGAAAAATTGCTCTTTCAAAATC
ACCACAAACATAAGAGGTAAGGTGCAGAAAGAATATGCACTTTTTTATGAACTTGATATAGTACCAATAG
ATAAT------------------AATAGTAAT------------AAT------------AGATATAGGTT
GATAAGTTGTAACACCTCAGTCATTACACAGGCCTGTCCAAAGATATCCTTTGAGCCAATTCCCATACAT
TATTGTGCCCCGGCTGGTTTTGCGATTCTAAAGTGTAAAGATAAGAAGTTCAATGGAAAAGGACCATGTT
CAAATGTCAGCACAGTACAATGTACACATGGGATTAGGCCAGTAGTATCAACTCAACTGCTGTTAAATGG
CAGTCTAGCAGAAGAAGAGGTAGTAATTAGATCCGAAAATTTCGCGGACAATGCTAAAACCATAATAGTA
CAGCTGAATGAATCTGTAGAAATTAATTGTACAAGACCCAACAACAATACAAGAAAAAGTATACATATAG
GACCAGGCAGAGCATTATATACAACAGGAGAAATAATAGGAGATATAAGACAAGCACATTGTAACCTTAG
TAGAGCAAAATGGAATGACACTTTAAATAAGATAGTTATAAAATTAAGAGAACAATTTGGG---AATAAA
ACAATAGTCTTTAAGCATTCCTCAGGAGGGGACCCAGAAATTGTGACGCACAGTTTTAATTGTGGAGGGG
AATTTTTCTACTGTAATTCAACACAACTGTTTAATAGT------------------ACTTGG--------
----------AATGTTACTGAAGAGTCA------------------AATAACACTGTAGAA---AATAAC
ACA---------ATCACACTCCCATGCAGAATAAAACAAATTATAAACATGTGGCAGAAAGTAGGAAGAG
CAATGTATGCCCCTCCCATCAGAGGA------CAAATTAGATGTTCATCAAATATTACAGGGCTGCTATT
AACAAGAGAT---GGTGGTCCA---------GAG------------GACAACAAG---ACCGAGGTCTTC
AGACCTGGAGGAGGAGATATGAGGGACAATTGGAGAAGTGAATTATATAAATATAAAGTAGTAAAAATTG
AACCATTAGGAGTAGCACCCACCAAGGCAAAGAGAAGAGTGGTGCAGAGAGAAAAAAGA---GCAGTGGG
A---ATAGGAGCTGTGTTCCTTGGGTTCTTGGGAGCAGCAGGAAGCACTATGGGCGCAGCGTCAATGACG
CTGACGGTACAGGCCAGACTATTATTGTCTGGTATAGTGCAACAGCAGAACAATCTGCTGAGGGCTATTG
AGGCGCAACAGCATCTGTTGCAACTCACAGTCTGGGGCATCAAGCAGCTCCAGGCAAGAGTCCTGGCTGT
GGAAAGATACCTAAGGGATCAACAGCTCCTGGGAATTTGGGGTTGCTCTGGAAAACTCATTTGCACCACT
GCTGTGCCTTGGAATGCTAGTTGGAGT---AATAAATCTCTGAATAAGATTTGGGATAACATGACCTGGA
TGGAGTGGGACAGAGAAATTAACAATTACACAAGCATAATATATAGCTTAATTGAAGAATCGCAGAACCA
ACAAGAAAAGAATGAACAAGAATTATTAGAATTAGACAAATGGGCAAGTTTGTGGAATTGGTTTGAAATA
ACAGAATGGCTGTGGTATATAAAAATATTCATAATGATAATAGGAGGCTTGATAGGTTTAAGAATAGTTT
TTTCTGTACTTTCTATAATGAATAGAGTTAGGCAGGGATACTCACCATTATCGTTTCAGACCCACCTCCC
AGCCTCGAGGGGACCCGACAGGCCCGGAGGAATCGAAGAAGAAGGTGGAGAGAGAGACAGAGACAGATCC
GGTCGATTAGTGAACGGATCCTTAGCACTTATCTGGGACGATCTGCGGAGCCTGTGCCTCTTCAGCTACC
ACCGCTTGAGAGACTTACTCTTGATTGTAACGAGGATTGTGGAACTTCTGGGACGCAGGGGG---TGGGA
AGCCCTCAAATATTGGTGGAATCTCCTACAATATTGGAGTCAGGAGCTAAAGAATAGTGCTGTTAGCTTG
CTCAATGCCACAGCCATAGCAGTAGCTGAGGGGACAGATAGGGTTATAGAAGTAGTACAAGGAGCTTGTA
GAGCTATTCGCCACATACCTAGAAGAATAAGACAGGGCTTGGAAAGGATTTTGCTA
>AY426118 
ATGAGAGTGAAGGAGAAATATCAGCACTTGTGGAGATGGGGGTGGAGA---------------TGGGGCA
CC---------------------ATGCTC---------CTTGGGATGTTGATGATCTGTAGTGCT---AC
A------GAAAAATTGTGGGTCACAGTCTATTATGGGGTACCTGTGTGGAAAGAAGCAACCACCACTCTA
TTTTGTGCATCAGATGCTAAAGCATATGATACAGAGGTACATAATGTTTGGGCCACACATGCCTGTGTAC
CCACAGACCCCAACCCACAAGAAGTAGAATTGGAAAATGTGACAGAAAATTTTAACATGTGGAAAAATAA
CATGGTAGAACAGATGCATGAGGATATAATCAGTTTATGGGATCAAAGCCTAAAGCCATGTGTAAAATTA
ACTCCACTCTGTGTTACTTTAAATTGCACTGAT---------------------------------TTG-
-----------AGG------------AAT---------------------GCTACTAATGGGAATGACAC
TAATACCACTAGTAGTAGCAGGGAA---ATGATGGGGGGAGGAGAAATGAAAAATTGCTCTTTCAAAATC
ACCACAAACATAAGAGGTAAGGTGCAGAAAGAATATGCACTTTTTTATAAACTTGATATAGTACCAATAG
ATAAT------------------AATAGTAAT------------AAT------------AGATATAGGTT
GATAAGTTGTAACACCTCAGTCATTACACAGGCCTGTCCAAAGATATCCTTTGAGCCAATTCCCATACAT
TATTGTGCCCCGGCTGGTTTTGCGATTCTAAAGTGTAAAGATAAGAAGTTCAATGGAAAAGGACCATGTT
CAAATGTCAGCACAGTACAATGTACACATGGGATTAGGCCAGTAGTATCAACTCAACTGCTGTTAAATGG
CAGTCTAGCAGAAGAAGAGGTAGTAATTAGATCCGAAAATTTCGCGGACAATGCTAAAACCATAATAGTA
CAGCTGAATGAATCTGTAGAAATTAATTGTACAAGACCCAACAACAATACAAGAAAAAGTATACATATAG
GACCAGGCAGAGCATTATATACAACAGGAAAAATAATAGGAGATATAAGACAAGCACATTGTAACCTTAG
TAGAGCAAAATGGAATGACACTTTAAATAAAATAGTTATAAAATTAAGAGAACAATTTGGG---AATAAA
ACAATAGTCTTTAAGCATTCCTCAGGAGGGGACCCAGAAATTGTGACGCACAGTTTTAATTGTGGAGGGG
AATTTTTCTACTGTAATTCAACACAACTGTTTAATAGT------------------ACTTGG--------
----------AATGTTACTGAAGAGTCA------------------AATAACACTGTAGAA---AATAAC
ACA---------ATCACACTCCCATGCAGAATAAAACAAATTATAAACATGTGGCAGAAAGTAGGAAGAG
CAATGTATGCCCCTCCCATCAGAGGA------CAAATTAGATGTTCATCAAATATTACAGGGCTGCTATT
AACAAGAGAT---GGTGGTCCA---------GAG------------GACAACAAG---ACCGAGGTCTTC
AGACCTGGAGGAGGAGATATGAGGGACAATTGGAGAAGTGAATTATATAAATATAAAGTAGTAAAAATTG
AACCATTAGGAGTAGCACCCACCAAGGCAAAGAGAAGAGTGGTGCAGAGAGAAAAAAGA---GCAGTGGG
A---ATAGGAGCTGTGTTCCTTGGGTTCTTGGGAGCAGCAGGAAGCACTATGGGCGCAGCGTCAATGACG
CTGACGGTACAGGCCAGACTATTATTGTCTGGTATAGTGCAACAGCAGAACAATCTGCTGAGGGCTATTG
AGGCGCAACAGCATCTGTTGCAACTCACAGTCTGGGGCATCAAGCAGCTCCAGGCAAGAGTCCTGGCTGT
GGAAAGATACCTAAGGGATCAACAGCTCCTGGGAATTTGGGGTTGCTCTGGAAAACTCATTTGCACCACT
GCTGTGCCTTGGAATGCTAGTTGGAGT---AATAAATCTCTGAATAAGATTTGGGATAACATGACCTGGA
TGGAGTGGGACAGAGAAATTAACAATTACACAAGCATAATATATAGCTTAATTGAAGAATCGCAGAACCA
ACAAGAAAAGAATGAACAAGAATTATTAGAATTAGACAAATGGGCAAGTTTGTGGAATTGGTTTGAAATA
ACAGAATGGCTGTGGTATATAAAAATATTCATAATGATAATAGGAGGCTTGATAGGTTTAAGAATAGTTT
TTTCTGTACTTTCTATAATGAATAGAGTTAGGCAGGGATACTCACCATTATCGTTTCAGACCCACCTCCC
AGCCTCGAGGGGACCCGACAGGCCCGGAGGAATCGAAGAAGAAGGTGGAGAGAGAGACAGAGACAGATCC
GGTCGATTAGTGAACGGATCCTTAGCACTTATCTGGGACGATCTGCGGAGCCTGTGCCTCTTCAGCTACC
ACCGCTTGAGAGACTTACTCTTGATTGTAACGAGGATTGTGGAACTTCTGGGACGCAGGGGG---TGGGA
AGCCCTCAAATATTGGTGGAATCTCCTACAATATTGGAGTCAGGAGCTAAAGAATAGTGCTGTTAGCTTG
CTCAATGCCACAGCCATAGCAGTAGCTGAGGGGACAGATAGGGTTATAGAAGTAGTACAAGGAGCTTGTA
GAGCTATTCGCCACATACCTAGAAGAATAAGACAGGGCTTGGAAAGGATTTTGCTA
>M68893 
ATGAGAGTGACGGAGATCAGGAAGAGTTATCAGCACTGG---TGGAGA---------------TGGGGCA
TC---------------------ATGCTC---------CTTGGGATATTAATGATCTGTAATGCT---GA
A------GAAAAATTGTGGGTCACAGTCTATTATGGGGTACCTGTGTGGAAAGAAGCAACCACCACTCTA
TTTTGTGCATCAGATCGTAAAGCATATGATACAGAGGTACATAATGTTTGGGCCACACATGCCTGTGTAC
CCACAGACCCCAACCCACAAGAAGTAGAATTGAAAAATGTGACAGAAAATTTTAACATGTGGAAAAATAA
CATGGTAGAACAAATGCATGAGGATATAATCAGTTTATGGGATCAAAGCCTAAAGCCATGTGTAAAATTA
ACCCCACTCTGTGTTACTTTAAATTGCACTGAT---------------------------------TTG-
-----------AGG------------AAT---------------------GCTACTAATGGGAATGACAC
TAATACCACTAGTAGTAGCAGGGGA---ATGGTGGGGGGAGGAGAAATGAAAAATTGCTCTTTCAATATC
ACCACAAACATAAGAGGTAAGGTGCAGAAAGAATATGCACTTTTTTATAAACTTGATATAGCACCAATAG
ATAAT------------------AATAGTAAT------------AAT------------AGATATAGGTT
GATAAGTTGTAACACCTCAGTCATTACACAGGCCTGTCCAAAGGTATCCTTTGAGCCAATTCCCATACAT
TATTGTGCCCCGGCTGGTTTTGCGATTCTAAAGTGTAAAGATAAGAAGTTCAATGGAAAAGGACCATGTA
CAAATGTCAGCACAGTACAATGTACACATGGAATTAGGCCAGTAGTATCAACTCAACTGCTGTTAAATGG
CAGTCTAGCAGAAGAAGAGGTAGTAATTAGATCCGCCAATTTCGCGGACAATGCTAAAGTCATAATAGTA
CAGCTGAATGAATCTGTAGAAATTAATTGTACAAGACCCAACAACAATACAAGAAAAAGTATACATATAG
GACCAGGCAGAGCATTTTATACAACAGGAGAAATAATAGGAGATATAAGACAAGCACATTGTAACCTTAG
TAGAGCAAAATGGAATGACACTTTAAATAAGATAGTTATAAAATTAAGAGAACAATTTGGG---AATAAA
ACAATAGTCTTTAAGCACTCCTCAGGAGGGGACCCAGAAATTGTGACGCACAGTTTTAATTGTGGAGGGG
AATTTTTCTACTGTAATTCAACACAACTGTTTAATAGT------------------ACTTGG--------
----------AATGTTACTGAAGAGTCA------------------AATAACACTGTAGAA---AATAAC
ACA---------ATCACACTCCCATGCAGAATAAAACAAATTATAAACATGTGGCAGGAAGTAGGAAGAG
CAATGTATGCCCCTCCCATCAGAGGA------CAAATTAGATGTTCATCAAATATTACAGGGCTGCTATT
AACAAGAGAT---GGTGGTCCT---------GAG------------GACAACAAG---ACCGAGGTCTTC
AGACCTGGAGGAGGAGATATGAGGGATAATTGGAGAAGTGAATTATATAAATATAAAGTAGTAAAAATTG
AACCATTAGGAGTAGCACCCACCAAGGCAAAGAGAAGAGTGGTGCAGAGAGAAAAAAGA---GCAGTGGG
A---ATAGGAGCTGTGTTCCTTGGGTTCTTGGGAGCAGCAGGAAGCACTATGGGCGCAGCGGCAATGACG
CTGACGGTACAGGCCAGACTATTATTGTCTGGTATAGTGCAACAGCAGAACAATCTGCTGAGGGCTATTG
AGGCGCAACAGCATCTGTTGCAACTCACAGTCTGGGGCATCAAGCAGCTCCAGGCAAGAGTCCTGGCTGT
GGAAAGATACCTAAGGGATCAACAGCTCCTGGGGATTTGGGGTTGCTCTGGAAAACTCATCTGCACCACT
GCTGTGCCTTGGAATGCTAGTTGGAGT---AATAAATCTCTGAATAAGATTTGGGATAACATGACCTGGA
TAGAGTGGGACAGAGAAATTAACAATTACACAAGCATAATATACAGCTTAATTGAAGAATCGCAGAACCA
ACAAGAAAAGAATGAACAAGAATTATTAGAATTAGATAAATGGGCAAGTTTGTGGAATTGGTTTGACATA
ACAAAATGGCTGTGGTATATAAAAATATTCATAATGATAGTAGGAGGCTTGATAGGTTTAAGAATAGTTT
TTTCTGTACTTTCTATAGTGAATAGAGTTAGGCAGGGATACTCACCATTATCGTTTCAGACCCACCTCCC
ATCCTCGAGGGGACCCGACAGGCCCGGAGGAATCGAAGAAGAAGGTGGAGAGAGAGACAGAGACAGATCC
GGTCCATTAGTGAACGGATTCTTGGCGCTTATCTGGGTCGATCTGCGGAGCCTGTTCCTCTTCAGCTACC
ACCGCTTGAGAGACTTACTCTTGATTGTGATGAGGATTGTGGAACTTCTGGGACTAGCAGGGGGGTGGGA
AGTCCTCAAATATTGGTGGAATCTCCTACAGTATTGGAGTCAGGAACTAAAGAATAGTGCTGTTAGCTTG
CTCAATGCCACAGCTGTAGCAGTAGCTGAAGGGACAGATAGGGTTATAGAAGTATTACAGAGAGCTGTTA
GAGCTATTCTCCACATACCTAGAAGAATAAGACAGGGCTTGGAAAGGGCTTTGCTA
>AY713409 
ATGAGAGTGACGGAGATCAGGAAGAGTTATCAGCACTGG---TGGAGA---------------TGGGGCA
TC---------------------ATGCTC---------CTTGGGATATTAATGATCTGTAATGCT---GA
A------GAAAAATTGTGGGTCACAGTCTATTATGGGGTACCTGTGTGGAAAGAAGCAACCACCACTCTA
TTTTGTGCATCAGATGCTAAAGCACATGATACAGAGGTACATAATGTTTGGGCCACACATGCCTGTGTAC
CCACAGACCCCAACCCACAAGAAGTAGAATTGAAAAATGTGACAGAAAATTTTAACATGTGGAAAAATAA
CATGGTAGAACAGATGCATGAGGATATAATCAGTTTATGGGATCAAAGCCTAAAGCCATGTGTAAAATTA
ACCCCACTCTGTGTTACTTTAAATTGCACTGAT---------------------------------TTG-
-----------AGG------------AAT---------------------GCTACTAGTAGGAATGTTAC
TAATACCACTAGTAGTAGCAGGGGA---ATGGTGGGGGGAGGAGAAATGAAAAATTGCTCTTTCAATATC
ACCACAGGCATAAGAGGTAAGGTGCAGAAAGAATATGCACTTTTTTATGAACTTGATATAGTACCAATAG
ATAAT------------------------AAA------------ATT---------GATAGATATAGGTT
GATAAGTTGTAACACCTCAGTCATTACACAGGCCTGTCCAAAGGTATCCTTTGAGCCAATTCCCATACAT
TATTGTGCCCCGGCTGGTTTTGCGATTCTAAAGTGTAAAGATAAGAAGTTCAATGGAAAAGGACCATGTT
CAAATGTCAGCACAGTACAATGTACACATGGAATTAGGCCAGTAGTATCAACTCAACTGCTGTTAAATGG
CAGTCTAGCAGAAGAAGAGGTAGTAATTAGATCCGAAAATTTCACGAACAATGCTAAAATCATAATAGTA
CAGCTGAATGAATCTGTAGAAATTAATTGTACAAGACCCAACAACAATACAAGAAAAAGTATAAATATAG
GACCAGGCAGAGCACTTTATACAACAGGAGAAATAATAGGAGATATAAGACAAGCACATTGTAACCTTAG
TAGAGCAAAATGGAATGACACTTTAAATAAGATAGTTATAAAATTAAGAGAACAATTTGGG---AATAAA
ACAATAGTCTTTAAGCATTCCTCAGGAGGGGACCCAGAAATTGTGACGCACAGTTTTAATTGTGGAGGGG
AATTTTTCTACTGTAATTCAACACAACTGTTTAATAGT------------------ACTTGG--------
----------AATGTTACTGAAGAGTCA------------------AATAACACTGTAGAA---AATAAC
ACA---------ATCACACTCCCATGCAGAATAAAACAAATTATAAACATGTGGCAGGAAGTAGGAAGAG
CAATGTATGCCCCTCCCATCAGAGGA------CAAATTAGATGTTCATCAAATATTACAGGGCTGCTATT
AACAAGAGAT---GGTGGTCCT---------GAG------------GACAACAAG---ACCGAGGTCTTT
AGACCTGGAGGAGGAGATATGAGGGATAATTGGAGAAGTGAATTATATAAATATAAAGTAGTAAAAATTG
AACCATTAGGAGTAGCACCCACCAAGGCAAAGAGAAGAGTGGTGCAGAGAGAAAAAAGA---GCAGTGGG
A---ATAGGAGCTGTGTTCCTTGGGTTCTTGGGAGCAGCAGGAAGCACTATGGGCGCAGCATCAATGACG
CTGACGGTACAGGCCAGACTATTATTGTCTGGTATAGTGCAACAGCAGAACAATCTGCTGAGAGCTATTG
AGGCGCAACAGCATCTGTTGCAACTCACAGTCTGGGGCATTAAGCAGCTCCAGGCAAGAGTCCTGGCTGT
GGAAAGATACCTAAGGGATCAACAGCTCCTGGGGATTTGGGGTTGCTCTGGAAAACTCATCTGCACCACT
GCCGTGCCTTGGAATGCTAGTTGGAGT---AATAAATCTCTGAATAAGATTTGGGATAACATGACCTGGA
TGGAGTGGGACAGAGAAATTAACAATTACACAAGCATAATATACAGCTTAATTGAAGAATCGCAGAACCA
ACAAGAAAAGAATGAACAAGAATTATTAGAATTAGATAAATGGGCAAGTTTGTGGAATTGGTTTGACATA
ACAAAATGGCTGTGGTATATAAAAATATTCATAATGATAGTAGGAGGCTTGATAGGTTTAAGAATAGTTT
TTTTTGTACTTTCTATAGTGAATAGAGTTAGGCAGGGATACTCACCATTATCGTTTCAGACCCACCTCCC
AGCCTCGAGGGGACCCGACAGGCCCGGAGGAATCGAAGAAGAAGGTGGAGAGAGAGACAGAGACAGATCC
GGTCCATTAGTGAACGGATTCTTAACACTTATCTGGGTCGATCTGCGGAGCCTGTTCCTCTTCAGCTACC
ACCGCTTGAGAGACTTACTCTTGATTGTGACAAGGATTGTGGAACTTCTGGGACGCAGGGGG---TGGGA
AGTCCTCAAATATTGGTGGAATCTCCTACAGTATTGGAGTCAGGAACTAAAGAATAGTGCTGTTAGCTTG
CTCAATGCCACAGCTGTAGCAGTAGCTGAAGGGACAGATAGGGTTATAGAAGTAATACAAAGAGCTGTTA
GAGCTATTCTCCACATACCTAGAAGAATAAGACAGGGCTTGGAAAGGGCTTTGCTA
>FJ895904 
ATGAGAGTGACGGAGATCAGGAAGAGTTATCAGCACTGG---TGGAGA---------------TGGGGCA
TC---------------------ATGCTC---------CTTGGGATATTAATGATCTGTAATGCT---GA
A------GAAAAATTGTGGGTCACAGTCTATTATGGGGTACCTGTGTGGAAAGAAGCAACCACCACTCTG
TTTTGTGCATCAGATGCTAAAGCATATGATACAGAAGTACATAATGTTTGGGCCACACATGCCTGTGTAC
CCACAGACCCCAACCCACAAGAAGTAGAATTGAAGAATGTGACAGAAAATTTTAACATGTGGAAAAATAA
CATGGTAGAACAGATGCATGAGGATATAATCAGTTTATGGGATCAAAGCCTAAAGCCATGTGTAAAATTA
ACCCCACTCTGTGTTACTTTAAATTGCACTGAT---------------------------------TTG-
-----------AGG------------AAT---------------------GCTACTAGTAGGAATGTTAC
TAATACCACTAGTAGTAGCAGGGGA---ATGGTGGGGGGAGGAGAAATGAAAAATTGCTCTTTCAATATC
ACCACAGGCATAAGAGGTAAGGTGCAGAAAGAATATGCTCTTTTTTATGAACTTGATATAGTACCAACAG
ATAAT------------------------AAA------------AAT---------GATAGATATAGGTT
GATAAGTTGTAACACCTCAGTCATTACACAGGCCTGTCCAAAGGTATCCTTTGAGCCAATTCCCATACAT
TATTGTGCCCCGGCTGGTTTTGCGATTCTAAAGTGTAAAGATAAGAAGTTCAATGGAAAAGGACCATGTT
CAAATGTCAGCACAGTACAATGTACACATGGCATTAGGCCAGTAGTATCAACTCAACTGCTGTTAAATGG
CAGTCTAGCAGAAGAAGAGGTAGTAATTAGATCCGAAAATTTCACGAACAATGCTAAAACCATAATAGTA
CAGCTGAATGAATCTGTAGAAATTAATTGTACAAGACCCAACAACTATACAAGAAAAAGTATAAATATAG
GACCAGGCAGAGCATTGTATACAACAGGAGAAATAATAGGAGATATAAGACAAGCACATTGTAACCTTAG
TAGAGCAAAATGGAATGACACTTTAAATAAGATAGTTATAAAATTAAGAAAACAATTTGGG---AATAAA
ACAATAGTCTTTAAGCATTCCTCAGGAGGGGACCCAGAAATTGTGACGCACAGTTTTAATTGTGGAGGGG
AATTTTTCTACTGTAATTCAACACAACTGTTTAATAGT------------------ACTTGG--------
----------AATGTTACTGAAGAGTCA------------------AATAACACTGTAGAA---AATAAC
ACA---------ATCACACTCCCATGCAGAATAAAACAAATTATAAACATGTGGCAGGAAGTAGGAAGAG
CAATGTATGCCCCTCCCATCAGAGGA------CAAATTAGATGTTCATCAAATATTACAGGGCTGCTATT
AACAAGAGAT---GGTGGTCCT---------GAG------------GACAACAAG---ACTGAGGTCTTC
AGACCTGGAGGAGGAGATATGAGGGATAATTGGAGAAGTGAATTATATAAATATAAAGTAGTAAAAATTG
AACCATTAGGAGTAGCACCCACCAAGGCAAAGAGAAGAGTGGTGCAGAGAGAAAAAAGA---GCAGTGGG
A---ATAGGAGCTGTGTTCCTTGGGTTCTTGGGAGCAGCAGGAAGCACTATGGGCGCAGCGTCAATGACG
CTGACGGTACAGGCCAGACTATTATTGTCTGGTATAGTGCAACAGCAGAACAATCTGCTGAGGGCTATTG
AGGCGCAACAGCATCTGTTGCAACTCACAGTCTGGGGCATCAAGCAGCTCCAGGCAAGAGTCCTGACTGT
GGAAAGATACCTAAGGGATCAACAGCTCCTGGGAATTTGGGGTTGCTCTGGAAAACTCATTTGCACCACT
GCTGTGCCTTGGAATGCTAGTTGGAGT---AATAAATCTCTGAATAAGATTTGGGATAACATGACCTGGA
TGGAGTGGGACAGAGAAATTAACAAATACACAAGCATAATATATAGCTTAATTGAAGAATCGCAGAACCA
ACAAGAAAAGAATGAACAAGAATTGTTAGAATTAGATAAATGGGCAAGTTTGTGGAATTGGTTTGACATA
ACAAAATGGCTGTGGTATATAAAAATATTCATAATGATAGTAGGAGGCTTGATAGGTTTAAGAATAGTTT
TTTCCGTACTTTCTATAGTGAATAGAGTTAGGCAGGGATACTCACCATTATCGTTTCAGACCCACCTCCC
AGCCTCGAGGGGACCCGACAGGCCCGGAGGAATCGAAGAAGAAGGTGGAGAGAGAGACAGAGACAGATCC
GGTCCATTAGTGAACGGATTCTTGGCACTTATCTGGGTCGATCTGCGGAGCCTGTTCCTCTTCAGCTACC
ACCGCTTGAGAGACTTACTCTTGATTGTGACAAGGATTGTGGAACTTCTGGGACGCAGGGGA---TGGGA
AGTCCTCAAATATTGGTGGAATCTCCTACAGTATTGGAGTCAGGAACTAAAGAATAGTGCTGTTAGCTTG
CTCAATACCATAGCCATAGCAGTAGCTGAAGGGACAGATAGGGTTATAGAAGTAGTACAAAGAGCTGTTA
GAGCTATTCTCCACATACCTAGAAGAATAAGACAGGGCTTGGAAAGGATTTTGCTA
>AB253432 
ATGAGAGTGATGGAGATCAGGAGGAATTATCAGCACTGG---TGGAGA---------------TGGGGCA
TC---------------------ATGCTC---------CTTGGGATGTTAATGATCTGTAATGCT---GA
A------GAAAAATTGTGGGTCACAGTCTATTATGGGGTACCTGTGTGGAAAGAAGCAACCACCACTCTA
TTTTGTGCATCAGATGCTAAAGCATATGATACAGAGGTACATAATGTTTGGGCCACACATGCCTGTGTAC
CCACAGACCCCGACCCACAAGAAGTAAAATTGGAAAATGTGACAGAAAATTTTAACATGTGGAAAAATAA
AATGGTAGAACAGATGCATGAGGATATAATCAGTTTATGGGATCAAAGCCTAAAGCCATGTGTAAAATTA
ACTCCACTCTGTGTTACTTTAAATTGCACTGTA-------------------------------------
----------------------------------------------------------------------
----------------AGCGGGGGA---ATGATGGGGGGAGGAGAAATGAAAAATTGCTCTTTCAATATC
ACCACAAACATAAGAGGTAAGGTGCAGAAAGAATATGCACTTTTTTATGAACTTGATATAGTACCAATAG
ATAAT------------------------AAA------------AAT---------GATAGCTATAGGTT
GATAAGTTGTAACACCTCAGTCATTACACAGGCCTGTCCAAAGGTATCCTTTGAGCCAATTCCCATACAT
TATTGTGCCCCGGCTGGTTTTGCGATTCTAAAGTGTAAAGATAATAAGTTCAATGGAAAAGGACCATGTA
CAAATGTCAGCACAGTACAATGTACACATGGAATTAGGCCAGTAGTATCAACTCAACTGCTGTTAAATGG
CAGTCTAGCAGAAGAAGAGGTAGTAATTAGATCCGAAAATTTCACGAACAATGCTAAAACCATAATAGTA
CAGCTGAATGAATCTGTAGTAATTAATTGTACAAGACCCAACAACAATACAAGAAAAAGTATAAATATAG
GACCAGGCAGAGCATTTTATACAACAGGAGAAATAATAGGAGATATAAGACAAGCACATTGTAACCTTAG
TAGAGCAAAATGGAATGACACTTTAAATAAGATAGTTATAAAATTAAGAGAACAATTTGGG---AATAAA
ACAATAGTCTTTAAGCACTCCTCAGGAGGAGACCCAGAAATTGTGACGCACAGTTTTAATTGTGGAGGGG
AATTTTTCTACTGTAATTCAACACAACTGTTTAATAGT------------------ACTTGG--------
----------AATGTTACTGAAGAGTCA------------------AATAACACTGTAGAA---AATAAC
ACA---------ATCACACTCCCATGCAGAATAAAACAAATTATAAACATGTGGCAGGAAGTAGGAAGAG
CAATGTATGCCCCTCCCATCAGAGGA------CAAATTAGATGTTCATCAAATATTACAGGGCTGCTATT
AACAAGAGAT---GGTGGTCCT---------GAG------------GACAACAAG---ACCGAGGTCTTC
AGACCTGGAGGAGGAGATATGAGGGATAATTGGAGAAGTGAATTATATAAATATAAAGTAGTAAAAATTG
AACCATTAGGAGTAGCACCCACCAAGGCAAAGAGAAGAGTGGTGCAGAGAGAAAAAAGA---GCAGTGGG
A---ATAGGAGCTGTGTTCCTTGGGTTCTTGGGAGCAGCAGGAAGCACTATGGGCGCAGCGTCAATGACG
CTGACGGTACAGGCCAGACTATTATTGTCTGGTATAGTGCAACAGCAGAACAATCTGCTGAGAGCTATTG
AGGCGCAACAGCATCTGTTGCAACTCACAGTCTGGGGCATCAAGCAGCTCCAGGCAAGAGTCCTGGCTGT
GGAAAGATACCTAAGGGATCAACAGCTCCTGGGGATTTGGGGTTGCTCTGGAAAACTCATCTGCACCACT
GCTGTGCCTTGGAATGCTAGTTGGAGT---AATAAATCTCTGAATAAGATTTGGGATAACATGACCTGGA
TGGAGTGGGACAGAGAAATTAACAATTACACAAGCATAATATACAGCTTAATTGAAGAATCGCAGAACCA
ACAAGAAAAGAATGAACAAGAATTATTAGAATTAGATAAATGGGCAAGTTTGTGGAATTGGTTTGACATA
ACAAAATGGCTGTGGTATATAAAAATATTCATAATGATAGTAGGAGGCTTGATAGGTTTAAGAATAGTTT
TTTCTGTACTTTCTATAGTGAATAGAGTTAGGCAGGGATACTCACCATTATCGTTTCAGACCCACCTCCC
AGCCTCGAGGGGACCCGACAGGCCCGGAGGAATCGAAGAAGAAGGTGGAGAGAGAGACAGAGACAGATCC
GGTTCATTAGTGAACGGATTCTTGGCACTTATCTGGGTCGATCTGCGGAGCCTGTTCCTCTTCAGCTACC
ACCGCTTGAGAGACTTACTCTTGATTGTGACGAGGATTGTGGAACTTCTGGGACGCAGGGGG---TGGGA
AGTCCTCAAATATTGGTGGAGTCTCCTACAGTATTGGAGTCAGGAACTAAAGAATAGTGCTGTTAGCTTG
CTCAATACCATAGCCATAGCAGTAGCTGAAGGGACAGATAGGGTTATAGAAGTATTACAAAGAGCTGTTA
GAGCTATTCTCCACATACCTAGAAGAATAAGACAGGGCTTGGAAAGGGCTTTGCTA
>M68894 
ATGAGAGTGACGGAGATCAGGAAGAGTTATCAGCACTGG---TGGAGA---------------TGGGGCA
TC---------------------ATGCTC---------CTTGGGATATTAATGATCTGTAATGCT---GA
A------GAAAAATTGTGGGTCACAGTCTATTATGGGGTACCTGTGTGGAAAGAAGCAACCACCACTCTA
TTTTGTGCATCAGATGCTAAAGCATATGATACAGAGGTACATAATGTTTGGGCCACACATGCCTGTGTAC
CCACAGACCCCAACCCACAAGAAGTAAAATTGGAAAATGTGACAGAAAATTTTAACATGTGGAAAAATAA
AATGGTAGAACAGATGCATGAGGATATAATCAGTTTATGGGATCAAAGCCTAAAGCCATGTGTAAAATTA
ACTCCACTCTGTGTTACTTTAAATTGCACTGTA-------------------------------------
----------------------------------------------------------------------
----------------AGCGGGGGA---ATGATGGGGGGAGGAGAAATGAAAAATTGCTCTTTCAATATC
ACCACAAACATAAGAGGTAAGGTGCAGAAAGAATATGCACTTTTTTATGAACTTGATATAGTACCAATAG
ATAAT------------------------AAA------------AAT---------GATAGCTATAGGTT
GATAAGTTGTAACACCTCAGTCATTACACAGGCCTGTCCAAAGGTATCCTTTGAGCCAATTCCCATACAT
TATTGTGCCCCGGCTGGTTTTGCGATTCTAAAGTGTAAAGATAAGAAGTTCAATGGAAAAGGACCATGTT
CAAATGTCAGCACAGTACAATGTACACATGGCATTAGGCCAGTAGTATCAACTCAACTGCTGTTAAATGG
CAGTCTAGCAGAAGAAGAGGTAGTAATTAGATCCGAAAATTTCACGAACAATGCTAAAACCATAATAGTA
CAGCTGAATGAATCTGTAGAAATTAATTGTACAAGACCCAACAACAATACAAGAAAAAGTATAAATATAG
GACCAGGCAGAGCATTTTATACAACAGGAGAAATAATAGGAGATATAAGACAAGCACATTGTAACCTTAG
TAGAGCAAAATGGAATGACACTTTAAATAAGATAGTTATAAAATTAAGAGAACAATTTGGG---AATAAA
ACAATAGTCTTTAAGCACTCCTCAGGAGGGGACCCAGAAATTGTGACGCACACGTTTAATTGTGGAGGGG
AATTTTTCTACTGTAATTCAACACAACTGTTTAATAGT------------------ACTTGG--------
----------AATGTTACTGAAGAGTCA------------------AATAACACTGTAGAA---AATAAC
ACA---------ATCACACTCCCATGCAGAATAAAACAAATTATAAACATGTGGCAGAAAGTAGGAAGAG
CAATGTATGCCCCTCCCATCAGAGGA------CAAATTAGATGTTCATCAAATATTACAGGGCTGCTATT
AACAAGAGAT---GGTGGTCCT---------GAG------------GACAACAAG---ACCGAGGTCTTC
AGACCTGGAGGAGGAGATATGAGGGATAATTGGAGAAGTGAATTATATAAATATAAAGTAGTAAAAATTG
AACCATTAGGAGTAGCACCCACCAAGGCAAAGAGAAGAGTGGTGCAGAGAGAAAAAAGA---GCAGTGGG
A---ATAGGAGCTGTGTTCCTTGGGTTCTTGGGAGCAGCAGGAAGCACTATGGGCGCAGCATCAATGACG
CTGACGGTACAGGCCAGACTATTATTGTCTGGTATAGTGCAACAGCAGAACAATCTGCTGAGGGCTATTG
AGGCGCAACAGCATCTGTTGCAACTCACAGTCTGGGGCATTAAGCAGCTCCAGGCAAGAGTCCTGGCTGT
GGAAAGATACCTAAGGGATCAACAGCTCCTGGGAATTTGGGGTTGCTCTGGAAAACTCATTTGCACCACT
GCTGTGCCTTGGAATGCTAGTTGGAGT---AATAAATCTCTGAATAAGATTTGGGATAACATGACCTGGA
TGGAGTGGGACAGAGAAATTAACAATTACACAAGCATAATATACAGCTTAATTGAAGAATCGCAGAACCA
ACAAGAAAAGAATGAACAAGAATTATTAGAATTAGATAAATGGGCAAGTTTGTGGAATTGGTTTGACATA
ACAAAATGGCTGTGGTATATAAAAATATTCATAATGATAGTAGGAGGCTTGATAGGTTTAAGAATAGTTT
TTTCTGTACTTTCTATAGTGAATAGAGTTAGGCAGGGATACTCACCATTATCGTTTCAGACCCACCTCCC
CACCTCGAGGGGACCCGACAGGCCCGGAGGAATCGAAGAAGAAGGTGGAGAGAGAGACAGAGACAGATCC
GGTCCATTAGTGAACGGATTCTTGGCACTTATCTGGGTCGATCTGCGGAGCCTGTTCCTCTTCAGCTACC
ACCGCTTGAGAGACTTACTCTTGATTGTGACAAGGATTGTGGAACTTCTGGGACGCAGGGGG---TGGGA
AGTCCTCAAATATTGGTGGAATCTCCTACAGTATTGGAGTCAGGAACTAAAGAATAGTGCTGTTAGCTTG
CTCAATGCCACAGCTGTAGCAGTAGCTGAAGGGACAGATAGGGTTATAGAAGTATTACAAAGAGCTGTTA
GAGCTATTCTCCACATACCTAGAAGAATAAGACAGGGCTTGGAAAGGGCTTTGCTA
>EU744166 
ATGAGAGTGATGGGGATCAGGAAGAACTATCAGCACTTG---TGGAAA---------------TGGGGCA
CC---------------------ATGCTC---------CTTGGAATGTTGATGATCTGTAGTGCT---AC
A------GAAAAATTGTGGGTCACAGTCTATTATGGGGTACCTGTGTGGAAAGAAGCAACAACTACTCTA
TTTTGTGCATCAGATGCTAAAGCATATGATACAGAGGTTCATAATGTTTGGGCCACACATGCCTGTGTAC
CCACAGACCCCAACCCACAAGAAGTAGTATTGGCAAATGTGACAGAAAATTTTAACATGTGGAAAAATGA
CATGGTAGACCAAATGCATGAGGATATAATCAGTTTATGGGATCAAAGCCTAAAGCCATGTGTAAAATTA
ACCCCACTCTGTGTTACTTTAAATTGCACTGAT------------------------------TATTTA-
-----------GGA------------AAT---------------------GGT---------------AC
TAATACCACTATTACTGCTAATAGT---AGCGTGGAAAAAGGAGAGATGAAAAACTGCTCTTTCAATATC
ACCACACCAATAAGAGATAGGTTGAAGAAAGAATATGCACTTTTTTATACACTTGATATAGTGCCAATAG
ATAAG------------------------GAT------------AAT---------ACTAGCTATAGGTT
GATAAGTTGTAACACCTCAGTCATTACACAGGCCTGTCCAAAGGTATCCTTTGAGCCAATTCCCATACAT
TATTGTGCCCCGGCTGGTTTTGCGATTCTAAAGTGTAATGATAAGAAGTTCAATGGAACAGGACCATGTA
CAAATGTCAGCACAGTACAATGTACACATGGAATTAGGCCAGTAGTATCAACTCAACTGCTGCTAAATGG
CAGTCTAGCAGAAGAGGAGGTAGTAATTAGATCTGAAAATTTCACAAACAATGCTAAAACCATAATAGTA
CAGCTGAACGAATCTGTAGCAATTAACTGTACAAGACCCAACAACAATACAAGAAAAGGTATACATATAG
GACCAGGGAGAGCATTTTATACATCAGGAGGAATAATAGGAGATATAAGACAAGCACATTGTAACATTAG
TAGAGAAAAATGGGAGAACACTTTAAAAAAGATAACTGAAAAATTAAGAGAACAATTT------AATAAA
ACAATAGTCTTTAATCAATCCTCAGGAGGGGACCCAGAAATTGTAATGCACAGTTTTAACTGTGGAGGGG
AATTTTTCTACTGTAATTCAACACCACTGTTTAATAGT------------------ACTTGG--------
----------AATGGTACT---------------------------GACAGAACAATAGGA---AATGAC
ACA---------ATCACACTCCCATGCAGAATAAAACAGATTGTAAACATGTGGCAGGAAGTAGGAAAAG
CAATGTATGCCCCTCCCATCCAAGGA------CAAATTAGATGCTCATCAAATATTACAGGGCTGCTATT
AACAAGAGAT---GGTGGTAAC---------GAG---------ACTAATGGGGCT---AATGAGACCTTC
AGACCTGGAGGAGGAAATATGAAGGACAATTGGAGAAGTGAATTATATAAATATAAAGTAGTAAAAATTG
AACCATTAGGAGTAGCGCCCACCAGGGCAAAGAGAAGAGTGGTGCAGAGAGAGAAAAGA---GCAGTGGG
A---ATAGGAGCTGTGTTCCTTGGGTTCTTGGGAGCAGCAGGAAGTACTATGGGCGCAGCGTCAATAACG
CTGACGGTACAGGCCAGACAATTATTGTCTGGTATAGTACAACAGCAGAACAATCTGCTGAGGGCTATTG
AGGCGCAACAGCATCTGTTGCAACTCACAGTCTGGGGCATCAAGCAGCTCCAGGCAAGAGTCCTGGCTGT
AGAAAGATACCTAAGGGATCAACAGCTCCTGGGGATTTGGGGTTGCTCTGGAAAACTCATTTGCACCACT
GCTGTGCCTTGGAATGCTAGTTGGAGT---AATAAATCTCTGAATCAAATCTGGGATAACATGACTTGGA
TGGAGTGGGAGAAAGAAATTGAAAATTACACAAGCTTAATATACACTTTAATTGAAGAATCGCAGAACCA
ACAAGAAAAGAATGAACAAGAATTATTGGAATTGGATAAATGGGCAAGTTTGTGGAATTGGTTTGACATA
ACAAGTTGGCTGTGGTATATAAAAATATTCATAATGATAGTAGGAGGCTTGGTAGGTTTAAGAATAGTTT
TTATAGTACTTAATATAGTGAATAGAGTTAGGCAGGGATACTCACCTTTATCGTTGCAGACCCACTTCCC
AGCTCCGAGGGGACCCGACAGGCCCGAAGGAATCGAAGAAGAAGGTGGAGAGCGAGACAGAGACAGATCC
GGTCGCTTAGCGGATGGATTCTTAGCAATTATCTGGGTCGATCTCAGGAGCCTGTGCCTCTTCAGCTACC
ACCGCTTGAGAGACTTACTCTTGATTGTAACGAGGATTGTGGAACTTCTGGGACGCAGGGGG---TGGGG
AATCCTCAAGTACTGTTGGAATCTCCTACAGTATTGGAGTCAAGAACTAAAGAATAGTGCTGTTAGCTTG
TTCAATGCCACAGCCATAGCAGTAGCTGAGGGGACAGATAGGGTTATAGAAATATTACAAAGAGCTTTTA
GGGCTGTCCTCCACATACCTACAAGAATAAGACAGGGCTTAGAAAGGGCTTTACAA
>AF025758 
ATGAGAGCGAAGGAGATCAGGAAGAGTTATCAGCACTTG---TGGAGA---------------TGGGGCA
CC---------------------ATGCTC---------CTTGGGATATTAATGATCTGTAGTGCT---GA
A------GAAGAATTGTGGGTCACAGTCTATTATGGGGTACCTGTGTGGAAAGAAGCAACCACCACTCTA
TTTTGTGCATCAGATGCTAAAGCATATGATACAGAGGTACATAATGTTTGGGCCACACATGCCTGTGTAC
CCACAGACCCCAACCCACAAGAAGTAGTATTGGAAAACGTGACAGAAAATTTTAACATGTGGAAAAATAA
CATGGTAGAACAGATGCATGGGGATATAATCAGTTTATGGGATCAAAGCCTAAAGCCATGTGTGAAATTA
ACCCCACTCTGTGTTACTTTAAATTGCACTGAT---------------------------------TTG-
--------------------------AAT---------------ACTACTACTACCACTAATAGTAGCAC
TGATTCGACTGTTAGTAGTAGCGGGGAAACGATGGAGAAAGGAGAAATAAAAAACTGCTCTTTCAATATC
ACCACATCCATAAGAGATAAGGTACAGAAAGAACATGCACTTTTTTATAAACTTGATATAGTACCAATAG
ATAAT---------------------AATGAT------------AATAATACTGATACTAGCTATAGGTT
GATAAGTTGTAACACCTCAGTCATTACACAGGCCTGTCCAAAGGTATCCTTTGAGCCAATTCCCATACAT
TATTGTGCCCCGGCTGGTTTGGCGATTCTAAAGTGTAAAGACAAGAAGTTCAATGGAACAGGACCATGTA
CAAATGTCAGCACAGTACAATGTACACATGGAATTAGACCAGTAGTATCAACTCAACTGCTGTTAAATGG
CAGTCTAGCAGAAGAAGAGGTAGTAATTAGATCTGAAAATTTCACGAACAATGCTAAAATCATAATAGTA
CAGCTGAACGAATCTGTAGAAATTAATTGTACAAGACCCAACAACAATACAAGAAAAGGTATACATATAG
GACCAGGGGGAGCATTTTATACAACA---AAAATAATAGGAGATATAAGACAAGCACATTGTAACATTAG
TATAGCAAAATGGAATAACACTTTAAAACAGATAGTTAAAAAATTAAGAGAACAATTTGGG---AATAAA
ACAATAGTCTTTAATCAATCCTCAGGAGGGGACCCAGAAATTGTAACGCACAGTTTTAATTGTGGAGGGG
AATTTCTCTACTGTAATACAACACAACTGTTTAATAGTACTTGGAATGCTAATGGGACTTGG--------
----------AATGATACAGGAGGGTCA------------------AATAGCACTGAAGGA---------
ATT---------ATCTCACTCCCATGCAGAATAAAACAAATTATAAACATGTGGCAGGAAGTAGGAAAAG
CAATGTATGCCCCTCCCATCGAAGGA------CAAATTAGATGTTCATCAAATATTACAGGGCTATTATT
AACAAGAGAT---GGTGGTAGT---------AGC------CAAAACAAGAGCGAG---ACCGAGATCTTC
AGACCTGGAGGAGGAGATATGAGGGACAATTGGAGAAGTGCATTATATAAATACAAAGTAGTAAAAATTG
AGCCATTAGGAGTAGCACCCACTAAGGCAAAGAGAAGAGTGGTGCAGAGAGAAAAAAGA---GCAGTGGG
A---ATAGGAGCTGTACTCCTTGGGTTCTTGGGAGCAGCAGGAAGCACTATGGGCGCAGCGTCATTGACG
CTGACGGTACAGGCCAGACTATTATTGTCTGGTATAGTGCAACAGCAGAACAATTTGCTGAGGGCTATTG
AGGCGCAACAGCATCTGTTGCAACTCACAGTCTGGGGCATCAAGCAGCTCCAGGCAAGAGTCCTGGCTGT
GGAAAGATACCTAAAGGATCAACAGCTCCTGGGAATTTGGGGCTGCTCTGGAAAACTCATTTGCACCACT
---------------------------------------------------------AACATGACCTGGA
TGCAGTGGGAAAGAGAAATTGACAATTACACAAGCTTAATATACACCTTAATTGAAGAATCGCAGGACCA
ACAAGAAAAGAATGAACAAGGGTTATTGGAATTAGATAAATGGGCAAGTTTGTGGAATTGGTTTGACATA
ACAAAATGGCTGTGGTATATAAAAATATTCATAATGATAGTAGGAGGCTTGGTAGGTTTAAGAATAGTTT
TTACTGTACTTTCTATAGTGAATAGAGTTAGGCAGGGATACTCACCCTTATCGTTTCAGACCCGCCCCCC
AGCTCCGAGGGGACCCGACAGGCCCGAAGGAATCGAAGAAGAAGGTGGAGAGAGAGACAGAGACAGATCC
GGTCGATTAGTAGGTGGATTCTTAACACTTATCTGGGTCGATCTGCGGAGCCTGTGCATCTTCAGCTACC
ACCGCTTGAGAGACTTACTCTTGATTGTAACGAGGATTGTGGAACTTCTGGGACGCAGGGGT---TGGGA
AGTCCTCAAATATTGGTGGAATATCCTACAGTATTGGAGTCAGGAACTAAAGAATAGTGCTGTTAGCTTG
CTCAATGCTACAGCCATAGCAGTAGCTGAGGGGACAGATAGGATTATAGAAGTATTACAAAGAGCTGGTA
GAGCTATCCTCCACATACCTACAAGAATAAGACAGGGCTTGGAAAGGGCTTTGCTA
>EU744104 
ATGAGAGTGAAGGGGATCAGGAAGAATTATCATCACTTG---TGGAGA---------------TGGGGCA
CC---------------------ATGCTC---------CTTGGGATATTAATGATCTGTAGTGCT---GC
A------GAACAATTGTGGGTCACAGTCTATTATGGGGTACCAGTGTGGAAAGAAGCAACCACCACTTTA
TTTTGTGCATCAGATGCTAAAGCATATGATACAGAGGTACACAATGTTTGGGCCACACATGCCTGTGTAC
CCACAGACCCCAACCCTCAAGAAGTAGAATTGGGAAATGTGACAGAAAATTTTAACATGTGGAAAAATAA
CATGGTAGAACAGATGCATGAGGATATAATCAGTTTATGGGATCAAAGCCTAAAGCCATGTGTAAAATTA
ACCCCACTCTGTGTTACTTTAAATTGCACTGAC---------------------------------TTG-
-----------AAC------------AAT---------------------GCT---------------AC
TAATACCCCTAATAGTAGCGAGGGA---AAGATGGAAACAGGAGAAATAAAGAACTGCTCTTTCAATATC
ACCACAAGCATAAGAAATAAGGTACAGAAAGAATATGCATTGTTTTATAAACTTGATGTAGTACCAATAG
ATGAT------------------------GAT------------AAT---------ACCAGCTATAGGTT
GAGAAGTTGTAACACCTCAGTCATTACCCAGGCCTGTCCAAAGGTATCCTTTGACCCAATTCCCATACAT
TATTGTGCCCCGGCTGGTTTTGCGATTCTAAAATGTAAAGATAAGAAGTTCAAGGGAACAGGACCATGTA
AAAATGTCAGCACAGTACAATGTACACATGGAATTAGACCAGTAGTATCAACTCAACTGCTGTTAAATGG
CAGTCTAGCAGAAGAAGAGGTAGTAATTAGATCTGAAAATTTCACGAACAATGCTAAAATCATAATAGTA
CAGCTGAACAAATCTGTAGAAATTAATTGTACAAGACCCAACAACAATACAAGAAAAAGTATAAATATAG
GACCAGGGAGAGCATTTTATACAACAGGAGAAATAATAGGAGATATAAGGCAAGCACATTGTAACCTTAG
TAGAGCAAAATGGAATGATACTTTAAAACAGATAGTTATAAAATTAAGAGAACAATTTAGG---AATAGA
ACAATAGTTTTTAATCAATCCTCAGGAGGGGACCCAGAAATTGTAATGCACAGTTTTAATTGTGGAGGGG
AATTTTTCTACTGTAATTCAACACAATTGTTTAATAGT------------------ACTTGG--------
----ATGGCTAATAGTACTTGGGAGAAT------------------GATAATAGCACTGAAGAAAAT---
------------ATCACACTCCCATGCAGAATAAAACAAATTATAAACATGTGGCAGGAAGTAGGAAAAG
CAATGTATGCCCCTCCCATCAGAGGA------CAAATTAGATGTTCAACAAATATCACAGGGCTGCTATT
AACAAGAGAT---GGTGGGGAC------------------------AACGGGACC---ACCGAGATCTTC
AGACCTGGAGGAGGAGATATGAGGGACAATTGGAGAAGTGAATTATATAAATATAAAGTAGTAAAAATTG
AACCATTAGGAGTAGCACCCACTAGGGCAAAGAGAAGAGTGGTGCAAAGAGAAAAAAGA---GCAGCGGG
A---CTAGGAGCTTTGTTCCTTGGGTTCTTGGGAGCAGCAGGAAGCACTATGGGCGCAGCGTCAATGACG
CTGACGGTACAGGCCAGACAATTATTGTCTGGTATAGTGCAGCAGCAAAACAACTTGCTGAGGGCTATTG
AGGCGCAACAGCATCTGTTGCAACTCACAGTCTGGGGTATCAAGCAGCTCCAGGCAAGAGTCCTGGCTGT
GGAAAGATACCTAAAGGATCAACAGCTCCTAGGGATTTGGGGTTGCGCTGGAAAACTCATTTGCACCACT
GCTGTGCCTTGGAATACTAGTTGGAGT---AATAAATCTCTGGATCAGATTTGGGATAACATGACCTGGA
TGGAGTGGGAAAAAGAAATTGACAATTACACAGGCTTAATATACACCTTAATTGAAAAATCACAGAACCA
GCAAGAAAAGAATGAACAAGAATTATTGGAATTAGATAAGTGGGCAAGTTTGTGGAATTGGTTTGATATA
TCAAACTGGCTGTGGTATATAAAAATATTCATAATGATAGTAGGAGGTTTGGTAGGTTTAAGAATAGCTT
TTTCTGTACTTGCTATAGTGAATAGAGTTAGGCAGGGATACTCACCATTATCATTTCAGACCCGCCTCCC
AGCCCCGAGGGGACCCGACAGGCCCGAAGGAATCGAAGAAGAAGGTGGAGAGAGAGACAGAGACAGATCC
GGACAATTAGTGGATGGATTCTTAGCAATTATTTGGGTCGACCTACGGAGCCTGTGCCTCTTCAGCTACC
ACCGCTTGAGAGACTTACTCTTGATTGTAGCGAGGATTGTGGAACTTCTGGGACGCAGGGGG---TGGGG
AGTCCTCAAATATTGGTGGAATCTCCTGCAGTACTGGAGTCAGGAAATAAAGAAGAGTGCTGTTAGCTTG
CTCAATGCCACAGCTATAGCAGTAGCTGAGGGGACAGATAGGGTTATAGAAGTAGTACAAAGAACTTATA
GAGCTTTTCTCCACATACCTAGAAGAATAAGACAGGGCTTAGAAAGGGCTTTGCAA
>EU744103 
ATGAGAGTGAAGGGGATCAGGAAGAATTATCATCACTTG---TGGAGA---------------TGGGGCA
CC---------------------ATGCTC---------CTTGGGATATTAATGATCTGTAGTGCT---GC
A------GAACAATTGTGGGTCACAGTCTATTATGGGGTACCAGTGTGGAAAGAAGCAACCACCACTTTA
TTTTGTGCATCAGATGCTAAAGCATATGATACAGAGGTACACAATGTTTGGGCCACACATGCCTGTGTAC
CCACAGACCCCAACCCTCAAGAAGTAGAATTGGGAAATGTGACAGAAAATTTTAACATGTGGAAAAATAA
CATGGTAAAACAGATGCATGAGGATATAATCAGTTTATGGGATCAAAGCCTAAAGCCATGTGTAAAATTA
ACCCCACTCTGTGTTATTTTAAATTGCACTGAC---------------------------------TTG-
-----------AAC------------AAT---------------------GCT---------------AC
TAATACCCCTAATAGTAGCGAGGGA---AAGATGGAAACAGGAGAAATAAAGAACTGCTCTTTCAATATC
ACCACAAGCATAAGAGATAAGGTACAGAAAGAATATGCATTGTTTTATAAACTTGATGTAGTACCAATAG
ATGAT------------------------GAT------------AAT---------ACCAGCTATAGGTT
GAGAAGTTGTAACACCTCAGTCATTACCCAGGCCTGTCCAAAGGTATCCTTTGACCCAATTCCCATACAT
TATTGTGCCCCGGCTGGTTTTGCGATTCTAAAATGTAAAGATAAGAAGTTCAAGGGAACAGGACCATGTA
AAAATGTCAGCACAGTACAATGTACACATGGAATTAGGCCAGTAGTATCAACTCAACTGCTGTTAAATGG
CAGTCTAGCAGAAGAAGAGGTAGTAATTAGATCTGAAAATTTCACGAACAATGCTAAAATCATAATAGTA
CAGCTGAACAAATCTGTAGAAATTAATTGTACAAGACCCAACAACAATACAAGAAAAAGTATAAATATAG
GACCAGGGAGAGCATTTTATACAACAGGAGAAATAATAGGAGATATAAGGCAAGCACATTGTAACCTTAG
TAGAGCAAAATGGAATGATACTTTAAAACAGATAGTTATAAAATTAAGAGAACAATTTAGG---AATAAA
ACAATAGTTTTTAATCAATCCTCAGGAGGGGACCCAGAAATTGTAATGCACAGTTTTAATTGTGGAGGGG
AATTTTTCTACTGTAATTCAACACAATTGTTTAATAGT------------------ACTTGG--------
----ATGGCTAATAGTACTTGGGAGAAT------------------GATAATAGCACTGAAGAAAAT---
------------ATCACACTCCCATGCAGAATAAAACAAATTATAAACATGTGGCAGGAAGTAGGAAAAG
CAATGTATGCCCCTCCCATCAGAGGA------CAAATTAGATGTTCAACAAATATCACAGGGCTGCTATT
AACAAGAGAT---GGTGGGGAC------------------------AACGGGACC---ACCGAGATCTTC
AGACCTGGAGGAGGAGATATGAGGGACAATTGGAGAAGTGAATTATATAAATATAAAGTAGTAAAAATTG
AACCATTAGGAGTAGCACCCACTAGGGCAAAGAGAAGGGTGGTGCAAAGAGAAAAAAGA---GCAGCGGG
A---CTAGGAGCTTTGTTCCTTGGGTTCTTGGGAGCAGCAGGAAGCACTATGGGCGCAGCGTCAATGACG
CTGACGGTACAGGCCAGACAATTATTGTCTGGTATAGTGCAGCAGCAAAACAACTTGCTGAGGGCTATTG
AGGCGCAACAGCATCTGTTGCAACTCACAGTCTGGGGTATCAAGCAGCTCCAGGCAAGAGTCCTGGCTGT
GGAAAGATACCTAAAGGATCAACAGCTCCTAGGGATTTGGGGTTGCTCTGGAAAACTCATTTGCACCACT
ACTGTGCCTTGGAATACTAGTTGGAGT---AATAAATCTCTGGATCAGATTTGGGATAACATGACCTGGA
TGGAGTGGGAAAGAGAAATTGACAATTACACAGGCTTAATATACACCTTAATTGAAAAATCACAGAACCA
GCAAGAAAAGAATGAACAAGAATTATTGGAATTAGATAAGTGGGCAAGTTTGTGGAATTGGTTTGATATA
TCAAACTGGCTGTGGTATATAAAAATATTCATAATGATAGTAGGAGGTTTGGTAGGTTTAAGAATAGCTT
TTTCTGTACTTTCTATAGTGAATAGAGTTAGGCAGGGATACTCACCATTATCATTTCAGACCCGCCTCCC
AGCCCCGAGGGGACCCGACAGGCCCGAAGGAATCGAAGAAGAAGGTGGAGAGAGAGACAGAGACAGATCC
GGTCACTTAGTGGATGGATTCTTAGCAATTATTTGGGTCGAACTGCGGAGCCTGTGCCTCTTCAGCTACC
ACCGCTTGAGAGACTTACTCTTGATTGTAGCGAGGATTGTGGAACTTCTGGGACGCAGGGGG---TGGGG
AGTCCTCAAATATTGGTGGAATCTCCTGCAGTACTGGAGTCAGGAAATAAAGAAGAGTGCTGTTAGCTTG
CTCAATGCCACAGCTATAGCAGTAGCTGAGGGGACAGATAGGGTTATAGAAGTAGTACAAAGAACTTATA
GAGCTTTTCTCCACATACCTAGAAGAATAAGACAGGGCTTAGAAAGGGCTTTGCAA
>EU744098 
ATGAGAGTGAAGGGGATCAGGAAGAATTATCATCACTTG---TGGAGA---------------TGGGGCA
CC---------------------ATGCTC---------CTTGGGATATTAATGATCAGTAGTGCT---GC
A------GAACAATTGTGGGTCACAGTCTATTATGGGGTACCAGTGTGGAAAGAAGCAACCACCACTTTA
TTTTGTGCATCGGATGCTAAAGCATATGATACAGAGGTACACAATGTTTGGGCCACACATGCCTGTGTAC
CCACAGACCCCAACCCTCAAGAAGTAGAATTGGGAAATGTGACAGAAAATTTTAACATGTGGAAAAATAA
CATGGTAGAACAGATGCATGAGGATATAATCAGTTTATGGGATCAAAGCCTAAAGCCATGTGTAAAATTA
ACCCCACTCTGTGTTACTTTAAATTGCACTGAC---------------------------------TTG-
-----------AAC------------AAT---------------------GCT---------------AC
TAATACCCCTAATAGTAGCGAGGGA---AAGATGGAAACAGGAGAAATAAAGAACTGCTCTTTCAATATC
ACCACAAGCATAAGAGAAAAGGTACAGAAAGAATATGCATTGTTTTATAAACTTGATGTAGTACCAATAG
ATGAT------------------------GAT------------AAT---------ACCAGCTATAGGTT
GATAAGTTGTAACACCTCAGTCATTACCCAGGCCTGTCCAAAGGTATCCTTTGACCCAATTCCCATACAT
TATTGTGCCCCGGCTGGTTTTGCGATTCTAAAATGTAAAGATAAGAAGTTCAAGGGAACAGGACCATGTA
AAAATGTCAGCACAGTACAATGTACACATGGAATTAGGCCAGTAGTATCAACTCAACTGCTGTTAAATGG
CAGTCTAGCAGAAGAAGAGGTAGTAATTAGATCTGAAAATTTCACGAACAATGCTAAAATCATAATAGTA
CAGCTGAACAAATCTGTAGAAATTAATTGTACAAGACCCAACAACAATACAAGAAAAAGTATAAATATAG
GACCAGGGAGAGCATTTTATACAACAGGAGAAATAATAGGAGATATAAGGCAAGCACATTGTAACCTTAG
TAGAGCAAAATGGAATGATACTTTAAAACAGATAGTTATAAAATTAAGAGAACAATTTAGG---AATAAA
ACAATAGTTTTTAATCAATCCTCAGGAGGGGACCCAGAAATTGTAATGCACAGTTTTAATTGTGGAGGAG
AATTTTTCTACTGTAATTCAACACAATTGTTTAATAGT------------------ACTTGG--------
----ATGGCTAATAGTACTTGGGAGAAT------------------GATAATAGCACTGAAGAAAAT---
------------ATCACACTCCCATGCAGAATAAAACAAATTATAAACATGTGGCAGGAAGTGGGAAAAG
CAATGTATGCCCCTCCCATCAGAGGA------CAAATTAGATGTTCAACAAATATCACAGGGCTGCTATT
AACAAGAGAT---GGTGGGGAC---------AAC------------GGGAACACC------GAGATCTTC
AGACCTGGAGGAGGAGATATGAGGGACAATTGGAGAAGTGAATTATATAAATATAAAGTAGTAAAAATTG
AACCATTAGGAGTAGCACCCACTAGGGCAAAGAGAAGAGTGGTACAAAGAGAAAAAAGA---GCAGCGGG
A---CTAGGAGCTTTGTTCCTTGGGTTCTTGGGAGCAGCAGGAAGCACTATGGGCGCAGCGTCAATGACG
CTGACGGTACAGGCCAGACAATTATTGTCTGGTATAGTGCAGCAGCAAAACAACTTGCTGAGGGCTATTG
AGGCGCAACAGCATCTGTTGCAACTCACAGTCTGGGGTATCAAGCAGCTCCAGGCAAGAGTCCTGGCTGT
GGAAAGATACCTAAAGGATCAACAGCTCCTAGGGATTTGGGGTTGCTCTGGAAAACTCATTTGCACCACT
GCTGTGCCTTGGAATACTAGTTGGAGT---AATAAATCTCTGGATCAGATTTGGGATAACATGACCTGGA
TGGAGTGGGAAAGAGAAATTGACAATTACACAGGCTTAATATACACCTTAATTGAAAAATCACAGAACCA
GCAAGAAAAGAATGAACAAGAATTATTGGAATTAGATAAGTGGGCAAGTTTGTGGAATTGGTTTGATATA
TCAAACTGGCTGTGGTATATAAAAATATTCATAATGATAGTAGGAGGTTTGGTAGGTTTAAGAATAGCTT
TTTCTGTACTTTCTATAGTGAATAGAGTTAGGCAGGGATACTCACCATTATCATTTCAGACCCGCCTCCC
AGCCCCGAGGGGACCCGACAGGCCCGAAGGAATCGAAGAAGAAGGTGGAGAGAGAGACAGAGACAGATCC
AGTCAATTAGTGGATGGATTCTTAGCAATTATTTGGGTCGACCTACGGAGCCTGTGCCTCTTCAGCTACC
ACCGCTTGAGAGACTTACTCTTGATTGTAGCGAGGATTGTGGAACTTCTGGGACGCAGGGGG---TGGGG
AGTCCTCAAATATTGGTGGAATCTCCTGCAGTACTGGAGTCAGGAAATAAAGACGAGTGCTGTTAGCTTG
CTCAATGCCACAGCTATAGCAGTAGCTGAGGGGACAGATAGGGTTATAGAAGTAGTACAAAGAACTTATA
GAGCTTTTCTCCACATACCTAGAAGAATAAGACAGGGCTTAGAAAGGGCTTTGCAA
>EU744100 
ATGAGAGTGAAGGGGATCAGGAAGAATTATCATCACTTG---TGGAGA---------------TGGGGCA
CC---------------------ATGCTC---------CTTGGGATATTAATGATCTGTAGTGCT---GC
A------GAACAATTGTGGGTCACAGTCTATTATGGGGTACCAGTGTGGAAAGAAGCAACCACCACTTTA
TTTTGTGCATCAAATGCTAAAGCATATGATACAGAGGTGCACAATGTTTGGGCCACACATGCCTGTGTAC
CCACAGACCCCAACCCTCAAGAAGTAGAATTGGGAAATGTGACAGAAAATTTTAACATGTGGAAAAATAA
CATGGTAGAACAGATGCATGAGGATATAATCAGTTTATGGGATCAAAGCCTAAAGCCATGTGTAAAATTA
ACCCCACTCTGTGTTACTTTAAATTGCACTGAC---------------------------------TTG-
-----------AAC------------AAT---------------------GCT---------------AC
TAATACCCCTAATAGTAGCGAGGGA---AAGATGGAAACAGGAGAAATAAAGAACTGCTCTTTCAATATC
ACCACAAGCATAAGAGATAAGGTACAGAAAGAATATGCATTGTTTTATAAACTTGATGTAGTACCAATAG
ATGAT------------------------GAT------------AAT---------ACCAGCTATAGGTT
GATAAGTTGTAACACCTCAGTCATTACCCAGGCCTGTCCAAAGGTATCCTTTGACCCAATTCCCATACAT
TATTGTGCCCCGGCTGGTTTTGCGATTCTAAAATGTAAAGATAAGAAGTTCAAGGGAACAGAACCATGTA
AAAATGTCAGCACAGTACAATGTACACATGGAATTAGGCCAGTAGTATCAACTCAACTGCTGTTAAATGG
CAGTCTAGCAGAAGAAGAGGTAGTAATTAGATCTGAAAATTTCACGAACAATGCTAAAATCATAATAGTA
CAGCTGAACAAATCTGTAGAAATTAATTGTACAAGACCCAACAACAATACAAGAAAAAGTATAAATATAG
GACCAGGGAGAGCATTTTATACAACAGGAGAAATAATAGGAGATATAAGGCAAGCACATTGTAACCTTAG
TAGAGCAAAATGGAATGATACTTTAAAACAGATAGTTATAAAATTAAGAGAACAATTTAGG---AATAAA
ACAATAGTTTTTAATCAATCCTCAGGAGGGGACCCAGAAATTGCAATGCACAGTTTTAATTGTGGAGGGG
AATTTTTCTACTGTAATTCAACACAATTGTTTAATAGT------------------ACTTGG--------
----ATGGCTAATAGTACTTGGGAGAAT------------------GATAATAGCACTGAAGAAAAT---
------------ATCACACTCCCATGCAGAATAAAACAAATTATAAACATGTGGCAGGAAGTAGGAAAAG
CAATGTATGCCCCTCCCATCAGAGGA------CAAATTAGATGTTCAACAAATATCACAGGGCTGCTATT
AACAAGAGAT---GGTGGGGAC------------------------AACGGGACC---ACCAAGATCTTC
AGACCTGGAGGAGGAGATATGAGGGACAATTGGAGAAGTGAATTATATAAATATAAAGTAGTAAAAATTG
AACCATTAGGAGTAGCACCCACTAGGGCAAAGAGAAGAGTGGTGCAGAGAGAAAAAAGA---GCAGCGGG
A---CTAGGAGCTTTGTTCCTTGGGTTCTTGGGAGCAGCAGGAAGCACTATGGGCGCAGCGTCAATGACG
CTGACGGTACAGGCCAGACAATTATTGTCTGGTATAGTGCAGCAGCAAAACAACTTGCTGAGGGCTATTG
AGGCGCAACAGCATCTGTTGCAACTCACAGTCTGGGGTATCAAGCAGCTCCAGGCAAGAGTCCTGGCTGT
GGAAAGATACCTAAAGGATCAACAGCTCCTAGGGATTTGGGGTTGCTCTGGAAAACTCATTTGCACCACT
GCTGTGCCTTGGAACACTAGTTGGAGT---AATAAATCTCTGGATCAGATTTGGGATAACATGACCTGGA
TGGAGTGGGAAAGAGAAATTGACAATTACACAGGCTTAATATACACCTTAATTGAAAAATCACAGAACCA
GCAAGAAAAGAATGAACAAGAATTATTGGAATTAGATAAGTGGGCAAGTTTGTGGAATTGGTTTGATATA
TCAAACTGGCTGTGGTATATAAAAATATTCATAATGATAGTAGGAGGTTTGGTAGGTTTAAGAATAGCTT
TTTCTGTACTTTCTATAGTGAATAGAGTTAGGCAGGGATACTCACCATTATCATTTCAAACCCGCCTCCC
AGCCCCGAGGGGACCCGACAGGCCCGAAGGAATCGAAGAAGAAGGTGGAGAGAGAGACAGAGACAGATCC
GGACAATTAGTGGATGGATTCTTAGCAATTATTTGGGTCGATCTGCGGAGCCTGTGCCTCTTCAGCTACC
ACCGCTTGAGAGACTTACTCTTGATTGTAGCGAGGATTGTGGAACTTCTGGGACGCAGGGGG---TGGGG
AGTCCTCAAATATTGGTGGAATCTCCTGCAGTACTGGAGTCAGGAAATAAAGGAGAGTGCTGTTAGCTTG
CTCAATGCCACAGCTATAGCAGTAGCTGAGGGGACAGATAGGGTTATAGAAGTAGTACAAAGAACTTATA
GAGCTTTTCTCCACATACCTAGAAGAATAAGACAGGGCTTAGAAAGGGCTTTGCAA
>EU744101 
ATGAGAGTGAAGGGGATCAGGAAGAATTATCATCACTTG---TGGAGA---------------TGGGGCA
CC---------------------ATGCTC---------CTTGGGATATTAATGATCTGTAGTGCT---GC
A------GAACAATTGTGGGTCACAGTCTATTATGGGGTACCAGTGTGGAAAGAAGCAACCACCACTTTA
TTTTGTGCATCAGATGCTAAAGCATATGATACAGAGGTACACAATGTTTGGGCCACACATGCCTGTGTAC
CCACAGACCCCAACCCTCAAGAAGTAGAATTAGGAAATGTGACAGAAAATTTTAACATGTGGAAAAATAA
CATGGTAGAACAGATGCATGAGGATATAATCAGTTTATGGGATCAAAGCCTAAAGCCATGTGTAAAATTA
ACCCCACTCTGTGTTACTTTAAATTGCACTGAC---------------------------------TTG-
-----------AAC------------AAT---------------------GCT---------------AC
TAATACCCCTAATAGTAGCGAGGGA---AAGATGGAAACAGGAGAAATAAAGAACTGCTCTTTCAATATC
ACCACAAGCATAAGAGAAAAGGTACAGAAAGAATATGCATTGTTTTATAAACTTGATGTAGTACCAATAG
ATGAT------------------------GAT------------AAT---------ACCAGCTATAGGTT
GATAAGTTGTAACACCTCAGTCATTACCCAGGCCTGTCCAAAGGTATCCTTTGACCCAATTCCCATACAT
TATTGTGCCCCGGCTGGTTTTGCGATTCTAAAATGTAAAGATAAGAAGTTCAAGGGAACAGGACCATGTA
AAAATGTCAGCACAGTACAATGTACACATGGAATTAGGCCAGTAGTATCAACTCAACTGCTGTTAAATGG
CAGTCTAGCAGAAGAAGAGGTAGTAATTAGATCTGAAAATTTCACGAACAATGCTAAAATCATAATAGTA
CAGCTGAACAAATCTGTAGAAATTAATTGTACAAGACCCAACAACAATACAAGAAAAAGTATAAATATAG
GACCAGGGAGAGCATTTTATACAACAGGAGAAATAATAGGAGATATAAGGCAAGCACATTGTAACCTTAG
TAGAGCAAAATGGAATGATACTTTAAAACAGATAGTTATAAAATTAAGAGAACAATTTAGG---AATAAA
ACAATAGTTTTTAATCAATCCTCAGGAGGGGACCCAGAAATTGTAATGCACAGTTTTAATTGTGGAGGGG
AATTTTTCTACTGTAATTCAACACAATTGTTTAATAGT------------------ACTTGG--------
----ATGGCTAATAGTACTTGGGAGAAT------------------GATAATAGCACTGAAGAAAAT---
------------ATCACACTCCCATGCAGAATAAAACAAATTATAAACATGTGGCAGGAAGTAGGAAAAG
CAATGTATGCCCCTCCCATCAGAGGA------CAAATTAGATGTTCAACAAATATCACAGGGCTGCTATT
AATAAGAGAT---GGTGGGGAC------------------------AACGGGACC---ACCGAGATTTTC
AGACCTGGAGGAGGAGATATGAGGGACAATTGGAGAAGTGAATTATATAAATATAAAGTAGTAAAAATTG
AACCATTAGGAGTAGCACCCACTAGGGCAAAGAGAAGAGTGGTGCAAAGAGAAAAAAGA---GCAGCGGG
A---CTAGGAGCTTTGTTCCTTGGGTTCTTGGGAGCAGCAGGAAGCACTATGGGCGCAGCGTCAATGACG
CTGACGGTACAGGCCAGACAATTATTGTCTGGTATAGTGCAGCAGCAAAACAACTTGCTGAGGGCTATTG
AGGCGCAACAGCATCTGTTGCAACTCACAGTCTGGGGTATCAAGCAGCTCCAGGCAAGAGTCCTGGCTGT
GGAAAGATACCTAAAGGATCAACAGCTCCTAGGGATTTGGGGTTGCTCTGGAAAACTCATTTGCACCACT
GCTGTGCCTTGGAATACTAGTTGGAGT---AATAAATCTCTGGATCAGATTTGGGATAACATGACCTGGA
TGGAGTGGGAAAGAGAAATTGACAATTACACAGGTTTAATATACACCTTAATTGAAAAATCACAGAACCA
GCAAGAAAAGAATGAACAAGAATTATTGGAATTAGATAAGTGGGCAAGTTTGTGGAATTGGTTTGATATA
TCAAACTGGCTGTGGTATATAAAAATATTCATAATGATAGTAGGAGGTTTGGTAGGTTTAAGAATAGCTT
TTTCTGTACTTTCTATAGTGAATAGAGTTAGGCAGGGATACTCACCATTATCATTTCAGACCCGCCTCCC
AGCCCCGAGGGGACCCGACAGGCCCGAAGGAATCGAAGAAGAAGGTGGAGAGAGAGACAGAGACAGATCC
GGTCATTTAGTGGATGGATTCTTAGCAATTATTTGGGTCGACCTACGGAGCCTGTGCCTCTTCAGCTACC
ACCGCTTGAGAGACTTACTCTTGATTGTAGCGAGGATTGTGGAACTTCTGGGACGCAGGGGG---TGGGG
AGTCCTCAAATATTGGTGGAATCTCCTGCAGTACTGGAGTCAGGAAATAAGGAAGAGTGCTGTTAGCTTG
CTCAATGCCACAGCTATAGCAGTAGCTGAGGGGACAGATAGGGTTATAGAAGTAGTACAAAGAACTTATA
GAGCTTTTCTCCACATACCTAGAAGAATAAGACAGGGCTTAGAAAGGGCTTTGCAA
>EU744099 
ATGAGAGTGAAGGGGATCAGGAAGAATTATCATCACTTG---TGGAGA---------------TGGGGCA
CC---------------------ATGCTC---------CTTGGGATATTAATGATCTGTAGTGCT---GC
A------GAACAATTGTGGGTCACAGTCTATTATGGGGTACCAGTGTGGAAAGAAGCAACCACCACTTTA
TTTTGTGCATCGGATGCTAAAGCATATGATACAGAGGTACACAATGTTTGGGCCACACATGCCTGTGTAC
CCACAGACCCCAACCCTCAAGAAGTAGAATTGGGAAATGTGACAGAAAATTTTAACATGTGGAAAAATAA
CATGGTAGAACAGATGCATGAGGATATAATCAGTTTATGGGATCAAAGCCTAAAGCCATGTGTAAAATTA
ACCCCACTCTGTGTTACTTTAAATTGCACTGAC---------------------------------TTG-
-----------AAC------------AAT---------------------GCT---------------AC
TAATACCCCTAATAGTAGCGAGGGA---AAGATGGAAACAGGAGAAATAAAGAACTGCTCTTTCAATATC
ACCACAAGCATAAGAGATAAGGTACAGAAAGAATATGCATTGTTTTATAAACTTGATGTAGTACCAATAG
ATGAT------------------------GAT------------AAT---------ACCAGCTATAGGTT
GATAAGTTGTAACACCTCAGTCATTACCCAGGCCTGTCCAAAGGTATCCTTTGACCCAATTCCCATACAT
TATTGTGCCCCGGCTGGTTTTGCGATTCTAAAATGTAAAGATAAGAAGTTCAAGGGAACAGGACCATGTA
AAAATGTCAGCACAGTACAATGTACACATGGAATTAGGCCAGTAGTATCAACTCAACTGCTGTTAAATGG
CAGTCTAGCAGAAGAAGAGGTAGTAATTAGATCTGAAAATTTCACGAACAATGCTAAAATCATAATAGTA
CAGCTGAACAAATCTGTAGAAATTAATTGTACAAGACCCAACAACAATACAAGAAAAAGTATAAATATAG
GACCAGGGAGAGCATTTTATACAACAGGAGAAATAATAGGAGATATAAGGCAAGCACATTGTAACCTTAG
TAGAGCAAAATGGAATGATACTTTAAAACAGATAGTTATAAAATTAAGAGAACAATTTAGG---AGTAAA
ACAATAGTTTTTAATCAATCCTCAGGAGGGGACCCAGAAATTGTAATGCACAGTTTTAATTGTGGAGGGG
AATTTTTCTACTGTAATTCAACACAATTGTTTAATAGT------------------ACTTGG--------
----ATGGCTAATAGTACTTGGGAGAAT------------------GATAATAGCACTGAAGAAAAT---
------------ATCACACTCCCATGCAGAATAAAACAAATTATAAACATGTGGCAGGAAGTAGGAAAAG
CAATGTATGCCCCTCCCATCAGAGGA------CAAATTAGATGTTCAACAAATATCACAGGGCTGCTATT
AACAAGAGAT---GGTGGGGAC------------------------AACGGGACC---ACCGAGATCTTC
AGACCTGGAGGAGGAGATATGAGGGACAATTGGAGAAGTGAATTATATAAATATAAAGTAGTAAAAATTG
AACCATTAGGAGTAGCACCCACTAGGGCAAAGAGAAGAGTGGTGCAAAGAGAAAAAAGA---GCAGCGGG
A---CTAGGAGCTTTGTTCCTTGGGTTCTTGGGAGCAGCAGGAAGCACTATGGGCGCAGCGTCAATGACG
CTGACGGTACAGGCCAGACAATTATTGTCTGGTATAGTGCAGCAGCAAAACAACTTGCTGAGGGCTATTG
AGGCGCAACAGCATCTGTTGCAACTCACAGTCTGGGGTATCAAGCAGCTCCAGGCAAGAGTCCTGGCTGT
GGAAAGATACCTAAAGGATCAACAGCTCCTAGGGATTTGGGGTTGCTCTGGAAAACTCATTTGCACCACT
GCTGTGCCTTGGAATACTAGTTGGAGT---AATAAATCTCTGGATCAGATTTGGGATAACATGACCTGGA
TGGAGTGGGAAAGAGAAATTGACAATTACACAGGCTTAATATACACCTTAATTGAAAAATCACAGAACCA
GCAAGAAAAGAATGAACAAGAATTATTGGAATTAGATAAGTGGGCAAGTTTGTGGAATTGGTTTGATATA
TCAAACTGGCTGTGGTATATAAAAATATTCATAATGATAGTAGGAGGTTTGGTAGGTTTAAGAATAGCTT
TTTCTGTGCTTTCTATAGTGAATAGAGTTAGGCAGGGATACTCACCATTATCATTTCAGACCCGCCTCCC
AGCCCCGAGGGGACCCGACAGGCCCGAAGGAATCGAAGAAGAAGGTGGAGAGAGAGACAGAGACAGATCC
GGTCAATTAGTGAATGGATTCTTAGCAATTATTTGGGTCGACCTACGGAGCCTGTGCCTCTTCAGCTACC
ACCGCTTGAGAGACTTACTCTTGATTGTAGCGAGGATTGTGGAACTTCTGGGACGCAGGGGG---TGGGG
AGTCCTCAAATATTGGTGGAATCTCCTGCAGTACTGGAGTCAGGAAATAAAGAAGAGTGCTATTAGCTTG
CTCAATGCCACAGCTATAGCAGTAGCTGAGGGGACAGATAGGGTTATAGAAGTAGTACAAAGAACTTATA
GAACTTTTCTCCACATACCTAGAAGAATAAGACAGGGCTTAGAAAGGGCTTTGCAA
>EU744097 
ATGAGAGTGAAGGGGATCAGGAAGAATTATCATCACTTG---TGGAGA---------------TGGGGCA
CC---------------------ATGCTC---------CTTGGGATATTAATGATCTGTAGTGCT---GC
A------GAACAATTGTGGGTCACAGTCTATTATGGGGTACCAGTGTGGAAAGAAGCAACCACCACTTTA
TTTTGTGCATCAGATGCTAAAGCATATGATACAGAGGTACACAATGTTTGGGCCACACATGCCTGTGTAC
CCACAGACCCCAACCCTCAAGAAGTAGAATTGGGAAATGTGACAGAAAATTTTAACATGTGGAAAAATAA
CATGGTAGAACAGATGCATGAGGATATAATCAGTTTATGGGATCAAAGCCTAAAGCCATGTGTAAAATTA
ACCCCACTCTGTGTTACTTTAAATTGCACTGAC---------------------------------TTG-
-----------AAC------------AAT---------------------GCT---------------AC
TAATACCCCTAATAGTAGCGAGGGA---AAGATGGAAACAGGAGAAATAAAGAACTGCTCTTTCAATATC
ACCACAAGCATAAGAGATAAGGTACAGAAAGAATATGCATTGTTTTATAAACTTGATGTAGTACCAATAG
ATGAT------------------------GAT------------AAT---------ACCAGCTATAGGTT
GATAAGTTGTAACACCTCAGTCATTACCCAGGCCTGTCCAAAGGTATCCTTTGACCCAATTCCCATACAT
TATTGTGCCCCGGCTGGTTTTGCGATTCTAAAATGTAAAGATAAGAAGTTCAAGGGAACAGGGCCATGTA
AAAATGTCAGCACAGTACAATGTACACATGGAATTAGGCCAGTAGTATCAACTCAACTGCTGTTAAATGG
CAGTCTAGCAGAAGAAGAGGTAGTAATTAGATCTGAAAATTTCACGAACAATGCTAAAATCATAATAGTA
CAGCTGAACAAATCTGTAGAAATTAATTGTACAAGACCCAACAACAATACAAGAAAAAGTATAAATATAG
GACCAGGGAGAGCATTTTATACAACAGGAGAAATAATAGGAGATATAAGGCAAGCACATTGTAACCTTAG
TAGAGCAAAATGGAATGATACTTTAAAACAGATAGTTATAAAATTAAGAGAACAATTTAGG---AATAAA
ACAATAGTTTTTAATCAATCCTCAGGAGGGGACCCAGAAATTGTAATGCACAGTTTTAATTGTGGAGGGG
AATTTTTCTACTGCAATTCAACACAATTGTTTAATAGT------------------ACTTGG--------
----ATGGCTAATAGTACTTGGGAGAAT------------------GATAATAGCACTGAAGAAAAT---
------------ATCACACTCCCATGCAGAATAAAACAAATTATAAACATGTGGCAGGAAGTAGGAAAAG
CAATGTATGCCCCTCCCATCAGAGGA------CAAATTAGATGTTCAACAAATATCACAGGGCTGCTATT
AACAAGAGAT---GGTGGGGAC------------------------AACGGGACC---ACCGAGATCTTC
AGACCTGGAGGAGGAGATATGAGGGACAATTGGAGAAGTGAATTATATAAATATAAAGTAGTAAAAATTG
AACCATTAGGAGTAGCACCCACTAGGGCAAAGAGAAGAGTGGTGCAGAGAGAAAAAAGA---GCAGCGGG
A---CTAGGAGCTTTGTTCCTTGGGTTCTTGGGAGCAGCAGGAAGCACTATGGGCGCAGCGTCAATGACG
CTGACGGTACAGGCCAGACAATTATTGTCTGGTATAGTGCAGCAGCAAAACAACTTGCTGAGGGCTATTG
AGGCGCAACAGCATCTGTTGCAACTCACAGTCTGGGGTATCAAGCAGCTCCAGGCAAGAGTCCTGGCTGT
GGAAAGATACCTAAAGGATCAACAGCTCCTAGGGATTTGGGGTTGCTCTGGAAAACTCATTTGCACCACT
GCTGTGCCTTGGAATACTAGTTGGAGT---AATAAATCTCTGGATCAGATTTGGGATAACATGACCTGGA
TGGAGTGGGAAAGAGAAATTGACAATTACACAGGCTTAATATACACCTTAATTGAAAAATCACAGAACCA
GCAAGAAAAGAATGAACAAGAATTATTGGAATTAGATAAGTGGGCAAGTTTGTGGAATTGGTTTGATATA
TCAAACTGGCTGTGGTATATAAAAATATTCATAATGATAGTAGGAGGTTTGGTAGGTTTAAGAATAGCTT
TTTCTGTACTTTCTATAGTGAATAGAGTTAGGCAGGGATACTCACCATTATCATTTCAGACCCGCCTCCC
AGCCCCGAGGGGACCCGACAGGCCCGAAGGAATCGAAGAAGAAGGTGGAGAGAGAGACAGAGACAGATCC
GGACAATTAGTGGATGGATTCTTAGCAATTATTTGGGTCGACCTACGGAGCCTGTGCCTCTTCAGCTACC
ACCGCTTGAGAGACTTACTCTTGATTGTAGCGAGGATTGTGGAACTTCTGGGACGCAGGGGG---TGGGG
AGTCCTCAAATATTGGTGGAATCTCCTGCAGTACTGGAGTCAGGAAATAAAGAAGAGTGCTGTTAACTTG
CTCAATGCCACAGCTATAGCAGTAGCTGAGGGGACAGATAGGGTTATAGAAGTAGTACAAAGAACTTATA
GAGCTTTTCTCCACATACCTAGAAGAATAAGACAGGGCTTAGAAAGGGCTTTGCAA
>EU744102 
ATGAGAGTGAAGGGGATCAGGAAGAATTATCATCACTTG---TGGAGA---------------TGGGGCA
CC---------------------ATGCTC---------CTTGGGATATTAATGATCTGTAGTGCT---GC
A------GAACAATTGTGGGTCACAGTCTATTATGGGGTACCAGTGTGGAAAGAAGCAACCACCACTTTA
TTTTGTGCATCAGATGCTAAAGCATATGATACAGAGGTACACAATGTTTGGGCCACACATGCCTGTGTAC
CCACAGACCCCAACCCTCAAGAAGTAGAATTGGGAAATGTGACAGAAAATTTTAACATGTGGAAAAATAA
CATGGTAGAACAGATGCATGAGGATATAATCAGTTTATGGGATCAAAGCCTAAAGCCATGTGTAAAATTA
ACCCCACTCTGTGTTACTTTAAATTGCACTGAC---------------------------------TTG-
-----------AAC------------AAT---------------------GCT---------------AC
TAATACCCCTAATAGTAGCGAGGGA---AAGATGGAAACAGGAGAAATAAAGAACTGCTCTTTCAATATC
ACCACAAGCATAAGAGATAAGGTACAGAAAGAATATGCATTGTTTTATAAACTTGATGTAGTACCAATAG
ATGAT------------------------GAT------------AAT---------ACCAGCTATAGGTT
GATAAGTTGTAACACCTCAGTCATTACCCAGGCCTGTCCAAAGGTATCCTTTGACCCAATTCCCATACAT
TATTGTGCCCCGGCTGGTTTTGCGATTCTAAAATGTAAAGATAAGAAGTTCAAGGGAACAGGACCATGTA
AAAATGTCAGCACAGTACAATGTACACATGGAATTAGGCCAGTAGTATCAACTCAACTGCTGTTAAATGG
CAGTCTAGCAGAAGAAGAGGTAGTAATTAGATCTGAAAATTTCACGAACAATGCTAAAATCATAATAGTA
CAGCTGAACAAAGCTGTAGAAATTAATTGTACAAGACCCAACAACAATACAAGAAAAAGTATAAATATAG
GACCAGGGAGAGCATTTTATACAACAGGAGAAATAATAGGAGATATAAGGCAAGCACATTGTAACCTTAG
TAGAGCAAAATGGAATGATACTTTAAAACAGATAGTTATAAAATTAAGAGAACAATTTAGG---AATAAA
ACAATAGTTTTTAATCAATCCTCAGGAGGGGACCCAGAAATTGTAATGCACAGTTTTAATTGTGGAGGGG
AATTTTTCTACTGTAATTCAACACAATTGTTTAATAGT------------------ACTTGG--------
----ATGGCTAATAGTACTTGGGAGAAT------------------GATAATAGCACTGAAGAAAAT---
------------ATCACACTCCCATGCAGAATAAAACAAATTATAAACATGTGGCAGGAAGTAGGAAAAG
CAATGTATGCCCCTCCCATCAGAGGA------CAAATTAGATGTTCAACAAATATCACAGGGCTGCTATT
AACAAGAGAT---GGTGGGGAC------------------------AACGGGACC---ACCGAGATCTTC
AGACCTGGAGGAGGAGATATGAGGGACAATTGGAGAAGTGAATTATATAAATATAAAGTAGTAAAAATTG
AACCATTAGGAGTAGCACCCACTAGGGCAAAGAGAAGAGTGGTGCAAAGAGAAAAAAGA---GCAGCGGG
A---CTAGGAGCTTTGTTCCTTGGGTTCTTGGGAGCAGCAGGAAGCACTATGGGCGCAGCGTCAATGACG
CTGACGGTACAGGCCAGACAATTATTGTCTGGTATAGTGCAGCAGCAAAACAACTTGCTGAGGGCTATTG
AGGCGCAACAGCATCTGTTGCAACTCACAGTCTGGGGTATCAAGCAGCTCCAGGCAAGAGTCCTGGCTGT
GGAAAGATACCTAAAGGATCAACAGCTCCTAGGGATTTGGGGTTGCTCTGGAAAACTCATTTGCACCACT
GCTGTGCCTTGGAATACTAGTTGGAGT---AATAAATCTCTGGATCAGATTTGGGATAACATGACCTGGA
TGGAGTGGGAAAGAGAAATTGACAATTACACAGGCTTAATATACACCTTAATTGAAAAATCACAGAACCA
GCAAGAAAAGAATGAACAAGAATTATTGGAATTAGATAAGTGGGCAAGTTTGTGGAATTGGTTTGATATA
TCAAACTGGCTGTGGTATATAAAAATATTCATAATGATAGTAGGAGGTTTGGTAGGTTTAAGAATAGCTT
TTTCTGTACTTTCTATAGTGAATAGAGTTAGGCAGGGATACTCACCATTATCATTTCAGACCCGCCTCCC
AGCCCCGAGGGGACCCGACAGGCCCGAAGGAATCGAAGAAGAAGGTGGAGAGAGAGACAGAGACAGATCC
GGACAATTAGTGGATGGATTCTTAGCAATTATTTGGGTCGATCTGCGGAGCCTGTGCCTCTTCAGCTACC
ACCGCTTGAGAGACTTACTCTTGATTGTAGCGAGGATTGTGGAACTTCTGGGACGCAGGGGG---TGGGG
AGTCCTCAAATATTGGTGGAATCTCCTGCAGTACTGGAGTCAGGAAATAAAGAAGAGTGCTATTAGCTTG
CTCAATGCCACAGCTATAGCAGTAGCTGAGGGGACAGATAGGGTTATAGAAGTAGTACAAAGAACTTATA
GAGCTTTTCTCCACATACCTAGAAGAATAAGACAGGGCTTAGAAAGGGCTTTGCAA
>EU744111 
ATGAGAGTGAAGGGGATCAGGAAGAATTATCATCACTTG---TGGAGA---------------TGGGGCA
CC---------------------ATGCTC---------CTTGGGATGTTAATGATCTGTAATGCT---GC
A------GAACAATTGTGGGTCACAGTCTATTATGGGGTACCAGTGTGGAAAGAAGCAACCACCACTTTA
TTTTGTGCATCAGATGCTAAAGCATATGATACAGAGGTACACAATGTTTGGGCCACACATGCCTGTGTAC
CCACAGACCCCAACCCTCAAGAAGTAGAATTGGAAAATGTGACAGAAAATTTTAACATGTGGAAAAATAA
CATGGTAGAACAGATGCATGAGGATATAATCAGTTTATGGGATCAAAGCCTAAAGCCATGTGTAAAATTA
ACCCCACTCTGTGTTACTTTAAATTGCACTGAC---------------------------------TTG-
--------------------------AAC---------------------AATACTACTACTGACTTGAA
CAATGCTACTAATGCCCTTAATAGT---AGCGAGGGAAAAGGAGAAATAAAGAACTGCTCTTTCAATATC
ACCACAAGCATAAGAGATAAGGTACAGAAAGAATATGCATTGTTTTATAAACTTGATGTAGTACCAATAG
ATAAT------------------------GAT------------AAT---------ACTAGCTATAGGTT
GATAAGTTGTAACACCTCAGTCATTACCCAGGCCTGTCCAAAGGTATCCTTTGACCCAATTCCCATACAT
TATTGTGCCCCGGCTGGTTTTGCGATTCTAAAATGTAAAGATAAGAAGTTCAAGGGAACAGGACCATGTA
GAACTGTCAGCACAGTACAATGTACACATGGAATTAGGCCAGTAGTATCAACTCAACTGCTGTTAAATGG
CAGTCTAGCAGAAGAAGAGGTAGTAATTAGATCTGAAAATTTCACGGACAATGCTAAAATCATAATAGTA
CAGCTGAACAAATCTGTAGAAATTAATTGTACAAGACCCAACAACAATACAAGAAAAAGTATAAATATAG
GACCAGGGAGAGCATTTTATACAACAGGAGAAATAATAGGAAATATAAGGCAAGCACATTGTAACCTTAG
TAGAGCAAAATGGAATGATACTCTAAAACAGATAGTTATAAAATTAAGAGAACAATTTGGG---AATAAA
ACAATAGTTTTTAATCAATCCTCAGGAGGGGACCCAGAAATTGTAATGCACAGTTTTAATTGTGGAGGGG
AATTTTTCTACTGTAATTCAACACAATTGTTTAATAGT------------------ACTTGG--------
----ATGGTTAATAGTACTTGGGAGAATGAT---------------AATAGCACTGAAAAT---------
------------ATCATACTCCCATGCAGAATAAAACAAATTATAAACATGTGGCAGGAAGTAGGAAAAG
CAATGTATGCCCCTCCCATCAGAGGA------CAAATTAGATGTTCAACAAATATCACAGGGCTGCTATT
AACAAGAGAT---GGTGGGGAC---------AAC------------GGGACCACCGAGACCGAGATCTTC
AGACCTGGAGGAGGAGATATGAGGGACAATTGGAGAAGTGAATTATATAAATATAAAGTAGTAAAAATTG
AACCATTAGGAGTAGCACCCACTAAGGCAAGGAGAAGAGTGGTGCAGAGAGAAAAAAGA---GCAGTGGG
A---CTAGGAGCTTTGTTCCTTGGGTTCTTGGGAGCAGCAGGAAGCACTATGGGCGCAGCGTCAATGACG
CTGACGGTACAAGCCAGACAATTATTGTCTGGTATAGTGCAGCAGCAAAACAACTTGCTGAGGGCTATTG
AGGCGCAACAGCATCTGCTGCAACTCACAGTCTGGGGTATCAAGCAGCTCCAGGCAAGAGTCCTGGCTGT
GGAAAGATACCTAAAGGATCAACAGCTCCTAGGGATTTGGGGTTGCTCTGGAAAACTCATTTGCACCACT
GCTGTGCCTTGGAATACTAGTTGGAGT---AATAAATCTCTGGATCGGATTTGGAATAACATGACCTGGA
TGGAATGGGAAAGAGAAATTGACAATTACACAAGCTTAATATACACCTTAATTGAAGAATCACAGAACCA
GCAAGAAAAGAATGAACAAGAATTATTGGAATTAGATAAGTGGGCAAGTTTGTGGAATTGGTTTGATATA
TCAAAATGGCTGTGGTATATAAAAATATTCATAATGATAGTAGGAGGTTTGGTAGGTTTAAGAATAGCTT
TTTCTGTACTTTCTATAGTGAATAGAGTTAGGCAGGGATACTCACCATTATCATTTCAGACCCGCCTCCC
AGCCCCGAGGGGACCCGACAGGCCCGAAGGAATCGAAGAAGAAGGTGGAGAGAGAGACAGAGACAGATCC
GGACAATTAGTGGATGGATTCTTAGCAATTATTTGGGTGGACCTACGGAGCCTGTGCCTCTTCAGCTACC
ACCGCTTGAGAGACTTACTCTTGATTGTAGCGAGGACTGTGGAACTTCTGGGACGCAGGGGG---TGGGG
AGTCCTCAAATATTGGTGGAATCTCCTGCAGTACTGGAGTCAGGAAATAAAGAATAATGCTGTTAGCTTG
CTCAATGCCACAGCTATAGCAGTAGCTGAGGGGACAGATAGGGTTATAGAAGTAGTACAAAGAATTTATA
GAGCTTTTCTCCATATACCTAGAAGAATAAGACAGGGCTTCGAAAGGGCTTTGCAA
>EU744109 
ATGAGAGTGAAGGGGATCAGGAAGAATTATCATCACTTG---TGGAGA---------------TGGGGCA
CC---------------------ATGCTC---------CTTGGGATATTAATGATCTGTAATGCT---GC
A------GAACAATTGTGGGTCACAGTCTATTATGGGGTACCAGTGTGGAAAGAAGCAACCACCACTTTA
TTTTGTGCATCAGATGCTAAAGCATATGATACAGAGGTACACAATGTTTGGGCCACACATGCCTGTGTAC
CCACAGACCCCAACCCTCAAGAAGTAGAATTGGAAAATGTGACAGAAAATTTTAACATGTGGAAAAATAA
CATGGTAGAACAGATGCATGAGGATATAATCAGTTTATGGGATCAAAGCCTAAAGCCATGTGTAAAATTA
ACCCCACTCTGTGTTACTTTAAATTGCACTGAC---------------------------------TTG-
--------------------------AAC---------------------AATACTACTACTGACTTGAA
CAATACTACTAATTCCCTTAATAGT---AGCGAGGGAAAAGGAGAAATAAAGAACTGCTCTTTCAATATC
ACCACAAGCATAAGAGATAAGGTACAGAAAGAATATGCATTGTTTTATAAACTTGATGTAGTACCAATAG
ATGAT------------------------GAT------------AAT---------ACCAGCTATAGGTT
GATAAGTTGTAACACCTCAGTCATTACCCAGGCCTGTCCAAAGGTATCCTTTGACCCAATTCCCATACAT
TATTGTGCCCCGGCTGGTTTTGCGATTCTAAAATGTAAAGATAAGAAGTTCAAGGGAACAGGACCATGTA
CAAAAGTCAGCACAGTACAATGTACACATGGAATTAGGCCAGTAGTATCAACTCAACTGCTGTTAAATGG
CAGTCTAGCAGAAGAAGAGGTAGTAATTAGATCTGAAAATTTCACGGACAATGCTAAAATCATAATAGTA
CAGCTGAACAAATCTGTAGAAATTAATTGTACAAGACCCAACAACAATACAAGAAAAAGTATAAATATAG
GACCAGGGAGAGCATTTTATACAACAGGAGAAATAATAGGAGATATAAGGCAAGCACATTGTAACCTTAG
TAGAGCAAGATGGAATGATACTTTAAAACAGATAGTTATAAAATTAAGAGAACAATTTGGG---AATAAA
ACAATAGTTTTTAATCAATCCTCAGGAGGGGACCCAGAAATTGTAATGCACAGTTTTAATTGTGGAGGGG
AATTTTTCTACTGTAATTCAACACAATTGTTTAATAGT------------------ATTTGG--------
----ATGACTAATAGTACTTGGAAGGAT------------------AATAGCACTGAAAAA---AAT---
------------ATCATACTCCCATGCAGAATAAAACAAATTATAAACATGTGGCAAGAAGTAGGAAAAG
CAATGTATGCCCCTCCCATCAGAGGA------CAAATTAGATGTTCAACAAATATCACAGGGCTGCTATT
AACAAGAGAT---GGTGGAGAT---------GCC------GGGGACAACGGGACC---ACCGAGATCTTC
AGACCGGGAGGAGGAGATATGAGGGACAATTGGAGAAGTGAATTATATAAATATAAAGTAGTAAAAATTG
AACCATTAGGAGTAGCACCCACTAGGGCAAGGAGAAGAGTGGTGCAGAGAGAAAAAAGA---GCAGTGGG
A---CTAGGAGCTTTGTTCCTTGGGTTCTTGGGAGCAGCAGGAAGCACTATGGGCGCAGCGTCAATGACG
CTGACGGTACAGGCCAGACAATTATTGTCTGGTATAGTGCAGCAGCAAAACAACTTGCTGAGGGCTATTG
AGGCGCAACAGCATCTGTTGCAACTCACAGTCTGGGGTATCAAGCAGCTCCAGGCAAGAGTCCTGGCTGT
GGAAAGATACCTAAAGGATCAACAGCTCCTAGGGATTTGGGGTTGCTCTGGAAAACTCATTTGCACCACT
GCTGTGCCTTGGAATACTAGTTGGAGT---AATAAATCTCTGGATAAGATTTGGAATAACATGACCTGGA
TGGAGTGGGAAAGAGAAATTGACAATTACACAGACTTAATATACACCTTAATTGAAAACTCACAGAACCA
GCAAGAAAAGAATGAACAAGAATTATTGGAATTAGACAAGTGGGCAAGTTTGTGGAATTGGTTTGATATA
TCAAAATGGCTGTGGTATATAAAAATATTCATAATGATAGTAGGAGGTTTGGTAGGTTTAAGAATAGTTT
TTTCTGTACTTTCTATAGTGAATAGAGTTAGGCAGGGATACTCACCATTATCATTTCAGACCCGCCTCCC
AGCCCAGAGGGGACCCGACAGGCCCGAAGGAATCGAAGAAGAAGGTGGAGAGAGAGACAGAGACAGATCC
GGACAATTAGTGGATGGATTCTTAGCAATTATTTGGGTGGACCTACGGAGCCTGTGCCTCTTCAGCTACC
ACCGCTTGAGAGACTTACTCTTGATTGTAGCGAGGAGTGTGGAACTTCTGGGACGCAGGGGG---TGGGG
AGTCCTCAAATATTGTTGGAATCTCCTGCAGTACTGGAGTCAGGAAATAAGGAAGAGTGCTGTTAGCTTG
CTCAATGCCACAGCTATAGCAGTAGCTGAGGGGACAGATAGGGTTATAGAAGTAGTACAAAGAATTTATA
GAGCTTTTCTCCACATACCTAGAAGAATAAGACAGGGCTTAGAAAGGGCTTTGCAA
>EU744106 
ATGAGAGTGAAGGGGATCAGGAAGAATTATCATCACTTG---TGGAAA---------------TGGGGCA
CC---------------------ATGCTC---------CTTGGGATATTAATGATCTGTAATGCT---GT
A------GAACAATTGTGGGTCACAGTCTATTATGGGGTACCAGTGTGGAAAGAAGCAACCACCACTTTA
TTTTGTGCATCAGATGCTAAAGCATATGATACAGAGGTACACAATGTTTGGGCCACACATGCCTGTGTAC
CCACAGACCCCAACCCTCAAGAAGTAGAATTGGAAAATGTGACAGAAAATTTTAACATGTGGAAAAATAA
CATGGTAGAACAGATGCATGAGGATATAATCAGTTTATGGGATCAAAGCCTAAAGCCATGTGTAAAATTA
ACCCCACTCTGTGTTACTTTAAATTGCACTGAC---------------------------------TTG-
--------------------------AAC---------------------AATACTACTACTGACTTGAA
CAATGCTACTAATTCCCTTAATAGT---AGCGAGGGAAAAGGAGAAATAAAGAACTGCTCTTTCAATATC
ACCACAAGCATAAGAGATAAGGTACAGAAAGAATATGCATTGTTTTATAAACTTGATGTAGTACCAATAG
ATGAT------------------------GAT------------AAT---------ACCAGCTATAGGTT
GATAAGTTGTAACACCTCAGTCATTACCCAGGCCTGTCCAAAGGTATCCTTTGAACCAATTCCCATACAT
TATTGTGCCCCGGCTGGTTTTGCGATTCTAAAATGTAAAGATAAGAAGTTCAAGGGAACAGGACCATGTA
AAAAAGTCAGCACAGTACAATGTACACATGGAATTAGGCCAGTAGTATCAACTCAACTGCTGTTAAATGG
CAGTCTAGCAGAAGAAGAGGTAGTAATTAGATCTGAAAATTTCACGGACAATGCTAAAATCATAATAGTA
CAGCTGAACAAATCTGTAGAAATTAATTGTACAAGACCCAACAACAATACAAGAAAAAGTATAAATATAG
GACCAGGGAGAGCATTATATACAACAGGAGAAATAATAGGAAATATAAGGCAAGCACATTGTAACCTTAG
TAGAGCAAAATGGAATGATACTCTACAACAGATAGTTATAAAATTAAGAGAACAATTTGGG---AATAAA
ACAATAGTTTTTAATCAATCCTCAGGAGGGGACCCAGAAATTGTAATGCACAGTTTTAATTGTGGAGGGG
AATTTTTCTACTGTAATTCAACACAATTGTTTAATAGT------------------ATTTGG--------
----ATGACTAATAGTACTTGGAAGGAT------------------AATAGCACTGAAAAA---AAT---
------------ATCATACTCCCATGCAGAATAAAACAAATTATAAACATGTGGCAGGAAGTAGGAAAAG
CAATGTATGCCCCTCCCATCAGAGGA------CAAATTAGATGTTCAACAAATATCACAGGGCTGCTATT
AACAAGAGAT---GGTGGGGAC---------AAC------------GGGACCACCGAGATCGAGATCTTC
AGACCTGGAGGAGGAGATATGAGGGACAATTGGAGAAGTGAATTATATAAATATAAAGTAGTAAAAATTG
AACCATTAGGAGTAGCACCCACTAGGGCAAGGAGAAGAGTGGTGCAGAGAGAAAAAAGA---GCAGTGGG
A---CTAGGAGCTTTGTTCCTTGGGTTCTTGGGAGCAGCAGGAAGCACTATGGGCGCAGCGTCAATGACG
CTGACGGTACAGGCCAGACAATTATTGTCTGGTATAGTGCAGCAGCAAAACAACTTGCTGAGGGCTATTG
AGGCGCAACAGCATCTGTTGCAACTCACAGTCTGGGGTATCAAGCAGCTCCAGGCAAGAGTCCTGGCTGT
GGAAAGATACCTAAAGGATCAACAGCTCCTAGGGATTTGGGGTTGCTCTGGAAAACTCATTTGCACCACT
GCTGTGCCTTGGAATACTAGTTGGAGT---AATAAATCTCTGGATAAGATTTGGAATAACATGACCTGGA
TGGAGTGGGAAAGAGAAATTGACAATTACACAGGCTTAATATACACCTTAATTGAACAATCACAGAACCA
GCAAGAAAAGAATGAACAAGAATTATTGGAATTAGATAAGTGGGCAAGTTTGTGGAATTGGTTTGATATT
TCAAAATGGCTGTGGTATATAAAAATATTCATAATGATAGTAGGAGGTTTGGTAGGTTTAAGAATAGCTT
TTTCTGTACTTTCTATAGTGAATAGAGTTAGGCAGGGATACTCACCATTATCATTTCAGACCCGCCTCCC
AGCCCCGAGGGGACCCGACAGGCCCGAAGGAATCGAAGAAGAAGGTGGAGAGAGAGACAGAGACAGATCC
GGACAATTAGTGGATGGATTCTTAGCAATTATTTGGGTGGACCTACGGAGCCTGTGCCTCTTCAGCTACC
ACCGCTTGAGAGACTTACTCTTGATTGTAGCGAGGACTGTGGAACTTCTGGGACGCAGGGGG---TGGGG
AGTCCTCAAATATTGGTGGAATCTCCTGCAGTACTGGAGTCAGGAAATAAAGAATAGTGCTGTTAGCTTG
CTCAATGCCACAGCTATAGCAGTAGCTGAGGGGACAGATAGGGTTATAGAAGTAGTACAAAGAATTTTTA
GAGCTTTTCTCCACATACCTAGAAGAATAAGACAGGGCTTCGAAAGGGCTTTGCAA
>AY835759 
ATGAGAGTGAAGGGGATCAGGAAGAATTATCAGCACTTG---TGGAAA---------------TGGGGCA
CT---------------------CTGCTC---------CTCGGGATATTGATGATCTGTAATGCT---AC
A------GAACAATTGTGGGTCACAGTCTATTATGGGGTACCTGTGTGGAAAGAAGCAAACACCACTCTA
TTCTGTGCATCAGATGCTAAAGCCTATGATACAGAGGTACATAATGTTTGGGCCACACATGCCTGTGTAC
CCACAGACCCCAACCCACAAGAAGTAGTATTGGAAAATGTGACAGAAAATTTTAACATGTGGAAAAACAA
CATGGTAGAACAGATGCATGAGGATATAATCAGTTTATGGGATCAAAGCCTAAAGCCATGTGTAAAATTA
ACCCCACTCTGTGTTACTTTAAATTGCACTGAT---------------------------------TTG-
-----------AGG------------AAT---------------------GCT---------------AC
TAATACCAATGGTAGTAGCGGGAAA---ATGATGGAGAGAGGAGAAATGAAAAACTGCTCTTTCAATATC
ACCACAAGCATAAGAGATAAGATGCAGAAAGAATATGCGCTTTTTTATAAACTTGATGTAGTACCAATAG
ATAAT------------------------GAT------------AAT---------ACCAGCTATAGGTT
GATAAGTTGTAACACCTCAGTCATTACACAGGCCTGTCCAAAGGTATCCTTTCAGCCAATTCCCATACAT
TATTGTGCCCCGGCTGGTTTTGCGATTCTAAAGTGTAAAGATAAGAAGTTCAATGGAACGGGACCATGTA
AAAATGTCAGCACAGTACAATGTACACATGGAATTAGGCCAGTAGTATCAACTCAACTGCTGTTAAATGG
AAGTCTAGCAGAAGAAGAGGTATTAATTAGATCTGCCAATTTCACGGACAATGCTAAAAACATAATAGTA
CAGCTGAACAAATCTGTAGAAATTAATTGTATAAGACCCAACAACAATACAAGAAAAAGTATACATATAG
GACCAGGGAGAGCATTCTATACAACAGGAGACATAATAGGAAATATAAGACAAGCACATTGTAACATTAG
TAGAGCAGAATGGTATAACACTTTAGAACAGATAGCTAAAAAATTAAGAGAACAATTTAGG---AATAAA
ACAATAGTCTTTAATCAATCCTCAGGGGGGGACCCAGAAATTGTAACGCACAGTTTTAATTGTGCAGGGG
AATTTTTCTACTGTAATACAACAGAACTGTTTAATAGTACTTGGAATGGTACTAGTACTTGG--------
----------AATGTTACTGAAGGA---------------------AATTACACTGAAGAA---------
AAT---------ATCACACTCCAATGCAGCATAAAACAAATTGTAAACATGTGGCAGGAAGTAGGAAAAG
CAATGTATGCCCCTCCCATCAGAGGA------CAAATTAGATGCTCATCAAATATTACAGGGCTGCTATT
AACAAGAGAT---GGTGGTACT------------------------GACAATAAG---ACCGAGACCTTC
AGACCTGGAGGAGGAGATATGAGGGACAATTGGAGAAGTGAATTATATAAATATAAAGTAGTAAAAATCG
AACCATTAGGAATAGCACCCACCAAGGCAAAGAGAAGAGTGGTGCAGAGAGAAAAAAGA---GCAGTGGG
A---ATAGGAGCTGTGTTCCTTGGGTTCTTGGGAGCAGCAGGAAGCACTATGGGCGCAGCGTCAATAACG
CTGACGGTACAGGCCAGACTATTATTGTCTGGTATAGTGCAACAGCAGAACAATTTGCTGAGGGCTATTG
AGGCGCAACAGCATCTGTTGCAACTCACAGTCTGGGGCATCAAGCAGCTCCAGGCAAGAGTCCTGGCTGT
GGAAAGATACCTACAGGATCAACAGCTCCTGGGGATTTGGGGTTGCTCTGGAAAACTCATTTGCACCACT
ACTGTGCCTTGGAATGCTAGTTGGAGT---AATAAATCTCTAAGTGAGATTTGGGATAACATGACCTGGA
TGGAGTGGGAAAGAGAAATTAACAATTACACAGGCTTAATATACACCTTAATTGAAGAATCGCAGAACCA
ACAAGAAAAGAATGAACAAGAATTATTGGCATTAGATAAATGGGCAAGTTTGTGGAATTGGTTTGACATA
ACAAACTGGCTGTGGTATATAAAAATATTCATAATGATAGTAGGAGGCTTGGTAGGTTTAAGAATAGTGT
TTGTAGTACTTTCTCTAGTGAATAGAGTTAGGCAGGGATACTCACCATTATCGTTTCAGACCCACCGCCC
AGCCCCGAGGGGACCCGACAGGCCCGAAGGAATCGAAGAAGAAGGTGGAGAGAGAGACAGAGACAGATCC
GGTCGATTAGTGGATGGATTCTTAGCACTTATCTGGGTCGACCTGCGGAGCCTGTGCCTCTTCAGCTACC
ACCGCTTGAGAGACTTACTCTTGATTGTAACGAGGATTGTGGAACTTCTGGGACGCAGGGGG---TGGGA
AGTCCTCAAATATTGGTGGAATCTCCTGCAGTATTGGAGTCAGGAACTGAGGAATAGTGCTGTTAGCTTG
CTCAACGCCACAGCCATAGCAGTAGCTGAGGGGACAGATAGGGTTATAGAAGTATTACAAAGAGCCTGTA
GAGCTATTCTCCACATACCTACGCGAATAAGACAGGGCTTGGAAAGGGCTTTGCTA
>EU744146 
ATGAGAGTGACGGGGATCAGGAAGTATTATCAGCACTTG---TGGAGA---------------TGGGGCA
CC---------------------ATGCTC---------CTTGGGATATTGATGATCTGTAGTGCT---AC
A------GAAAAATTGTGGGTCACAGTCTATTATGGGGTACCTGTGTGGAAAGAAACAACCACCACTCTA
TTTTGTGCATCAGATGCTAAAGCATATGATACAGAGGTTCATAATGTTTGGGCCACACATGCCTGTGTAC
CCACAGACCCCAACCCACAAGAAGTAGTATTGGAAAATGTGACAGAAAATTTTAACATGTGGAAAAATGG
CATGGTAGAACAGATGCATGAGGATATAATCAGTTTATGGGATCAAAGCCTAAAGCCATGTGTAAAATTA
ACCCCACTCTGTGTTACTTTAAATTGCACTGAT---------------------------------TTG-
-----------ATG------------AAT---------------------ACC---------------AC
TAATACCAATAGTAGTAACGGAGAA---ATGATGGAAAAAGGAGAGATAAAAAACTGCTCTTTCAAGATC
ACCACACAAATAAGAGATAAGTTACAGAAAGAATATGCACTTTTTTATAAACTTGATGTAGTGCCAATAG
ATAAT------------------------GAT------------AAT---------ACCAGCTATAGGTT
GATAAGTTGTAACACCTCAGTCATTACACAGGCCTGTCCAAAGGTATCCTTTGAGCCAATTCCCATACAT
TATTGTGCCCCGGCTGGTTTTGCGATTCTAAAGTGTAAAGATAAGAAGTTCAATGGAAAAGGACCATGTA
CAAATGTCAGCACAGTACAATGTACACATGGAATTAGGCCAGTAGTATCAACTCAACTGCTGTTAAATGG
CAGTCTAGCAGAAGAGGAGGTAGTAATTAGATCTGAAAATTTCACGGACAATGCTAAAACCATAATAGTA
CAGCTGAAAGAATCTGTAGAAATTAACTGTACAAGACCCAACAACAATACAAGAAAAAGTATACATATAG
GACCAGGGAAAGCATTTTATACAACAGGAGAAATAATAGGAGATATAAGACAAGCACATTGTAGCCTTAA
TAGAACAAAATGGGAGAACACTTTAAAACAGATAGTTGAAAAATTAAGAGAACAATTTAAA---AATAAA
ACAATAGTCTTTAATCAATCCTCAGGAGGGGACCCAGAAATTGTAACGCACAGTTTTAACTGTGGAGGGG
AATTTTTCTACTGTAATTCAACACAACTGTTTAATAGT------------------ACTTGG--------
----------AGTGATACTGAAAAT---------------------AATAAAACGGAAGGA---AATGAC
ACA---------CTCATACTCCCATGCAGAATAAAACAGATTATAAACCTGTGGCAGGAAGTAGGAAAAG
CAATGTATGCCCCTCCCATCAGAGGA------CAAATTAAATGTTCATCAAATATTACAGGGCTGCTATT
AACAAGAGAT---GGTGGTGAT------------------AACGGGAATAATAAG---ACTGAGATCTTC
AGACCTGGAGGAGGAGATATGAGGGACAATTGGAGAAGTGAATTATATAAATATAAAGTAGTAAAAATTG
AACCATTAGGAGTAGCACCCACCAAGGCAAAGAGAAGAGTGGTGCAGAGAGAAAAAAGA---GCAGTGGG
A---ATAGGAGCTGTGTTCCTTGGGTTCTTGGGAGCAGCAGGAAGTACTATGGGCGCAGCGTCAATAACG
CTGACGGTACAGGCCAGACTATTATTGTCTGGTATAGTACAACAGCAGAACAATCTGCTGAGGGCTATTG
AGGCGCAACAACATCTGTTGCAACTCACAGTCTGGGGCATCAAGCAGCTCCAGGCAAGAGTCCTGGCTGT
AGAAAGATACCTAAAGGATCAACAGCTCCTGGGGATTTGGGGTTGCTCTGGAAAACTCATTTGCACCACT
GCTGTGCCTTGGAATGCTAGTTGGAGT---AATAAATCTCTGGATAAAATTTGGAATAACATGACCTGGA
TGGAGTGGGAGAAAGAAATTGACAATTACACAAGCTTAATATACACCTTAATTGAAGAATCGCAGAACCA
ACAAGAAAAGAATGAACAAGAATTATTGGAATTGGATAAATGGGCAAGTTTGTGGAATTGGTTTGACATA
ACAAACTGGCTGTGGTATATAAAAATATTCATAATGATAGTAGGAGGCTTGGTAGGTTTAAGAATAGTTT
TTGCTGTACTTACTATAGTGAATAGAGTTAGGCAGGGATACTCACCATTATCGTTGCAGACCCGCCTCCC
AGCACCGAGGGGACCCGACAGGCCCGAAGGAATCGAAGAAGAAGGTGGAGAGCGAGACAGAGACAGATCC
AGTCGATTAGTGGATGGATTCTTAGCACTTCTCTGGGTCGATCTAAGGAGCCTGTGCCTCTTCAGCTACC
ACCGCTTGAGAGACTTACTCTTGATTGTAACGAGGATTGTGGAACTTCTGGGACGCAGGGGG---TGGGA
AATCCTCAAATATTGTTGGAATCTCCTACAGTATTGGAGTCAGGAACTAAGGAATAGTGCTGTTAGCTTG
CTCAATGCCACAGCCATAGCAGTAGCTGAGGGGACAGATAGGGTTATAGAAATATTACAAAGAGCTTTTA
GAGCTATTCTCCACATACCTACAAGAATAAGACAGGGTTTCGAAAGGGCTTTGCTA
>EU744154 
ATGAGAGTGACGGGGATCAGGAAGTGTTATCAGCACTTG---TGGAGA---------------TGGGGCA
CC---------------------ATGCTC---------CTTGGGATATTGATGATCTGTAGTGCT---AC
A------GAAAAATTGTGGGTCACAGTCTATTATGGGGTACCTGTGTGGAAAGAAACAACCACCACTCTA
TTTTGTGCATCAGATGCTAAAGCATATGATACAGAGGTTCATAATGTTTGGGCCACACATGCCTGTGTAC
CCACAGACCCCAACCCACAAGAAGTAGTAATGGAAAATGTGACAGAAAATTTTAACATGTGGAGAAATGA
CATGGTAGACCAAATGCATGAGGATATAATCAGTTTATGGGATCAAAGCCTAAAGCCATGTGTAAAATTA
ACCCCACTCTGTGTTACTTTAAATTGCACTGAT------------------------------TATTTA-
--------------------------------------------------GGAAATGGTACTAATACCAC
TACTACTGCTAATAGTAGCGGGGAA---ATAAGGGAAAAAGGAGAGATAAAAAACTGCTCTTTCAATATC
ACCACACCAATAAGAGATAGGTTGAAGAAAGAACATGCACTTTTTTATAAACTTGATGTAGTGCCAATAG
ATAAG------------------------GAT------------AAT---------ACTAGCTATAGGTT
GATAAGTTGTAACACCTCAGTCATTACACAGGCCTGTCCAAAGGTATCCTTTGAGCCAATTCCCATACAT
TATTGTGCCCCGGCTGGTTTTGCGATTCTAAAGTGTAACGATAAGAAGTTCAATGGAACAGGACCATGTA
CAAATGTCAGCACAGTACAATGTACACATGGAATTAGGCCAGTAGTATCAACTCAACTGCTGTTAAATGG
CAGTCTAGCAGAAAAGGAGGTAGTAATTAGATCTGAAAATTTCACGAACAATGCTAGAACCATAATAGTA
CAGCTGAACGAATCTGTAGAAATTAACTGTACAAGACCCAACAACAATACAAGAAGAAGTATACATATAG
GACCAGGGAGAGCATTTTATGCAACAGGAGACATAATAGGAGATATAAGACAAGCACATTGTAACATTAG
TAGAGAAAAATGGGAGAACACTTTAAAACAGATAGCTGAAAAATTAAGAGAACAATTTAAA---AATAAA
ACAATAGCCTTTAATCAATCCTCAGGAGGGGACCCAGAAATTGTAACACACAGTTTTAACTGTGGAGGGG
AATTTTTCTACTGTAATTCAACACAACTGTTTAATAGT------------------ACTTGG--------
----------GAGGTTAATAAC------------------------ACGAAAGAAAATGGC---AATGGC
ACA---------ATCACACTCCCATGCAGAATAAAACAGATTATAAACATGTGGCAGGAAGTAGGAAAAG
CAATGTATGCCCCTCCCATCAGCGGA------CAAATTAGATGTTCATCAAATATTACAGGGCTGCTATT
AACAAGAGAT---GGTGGTAAC---------GAG------------ACTAATGGGGCTACTGAGACCTTC
AGACCTGGAGGAGGAAATATGAGGGACAATTGGAGAAGTGAATTATATAAATATAAAGTAGTAAAAATTG
AACCATTAGGAGTAGCACCCACCAAGGCAAAGAGAAGAGTGGTGCAAAGAGAAAAAAGA---GCAGTGGG
A---ATAGGAGCTGTGTTCCTTGGGTTCTTGGGAGCAGCAGGAAGTACTATGGGCGCAGCGTCAATAACG
CTGACGGTACAGGCCAGACTATTATTGTCTGGTATAGTACAACAGCAGAACAATCTGCTGAGGGCTATTG
AGGCGCAACAGCATCTGTTGCAACTCACAGTCTGGGGCATCAAGCAGCTCCAGGCAAGAGTCCTGGCTGT
AGAAAGATACCTAAGGGATCAACAGCTCCTGGGGATTTGGGGTTGCTCTGGAAAACTCATTTGCACCACT
GCTGTGCCTTGGAATGCTAGTTGGAGT---AATAAATCTCTGGATGAAATTTGGAATAACATGACCTGGA
TGCAGTGGGAGAAAGAAATAGACAATTACACAAGCTTAATATACACTTTAATTGAAGAATCGCAGAACCA
ACAAGAAAAGAATGAACAAGAATTATTGGAATTGGATAAATGGGCAAGTTTGTGGAATTGGTTTGACATA
ACACACTGGCTGTGGTATATAAAAATATTCATAATGATAGTAGGAGGCTTGGTAGGTTTAAGAATAGTTT
TTACTGTATTTACTATAGTGAATAGAGTTAGGCAGGGATACTCACCATTATCGTTGCAGACCCGCCTCCC
AGCTCAGAGGGGACCCGACAGGCCCGAAGGAATCGAAGAAGAAGGTGGAGAGCAAGACAGAGACAGATCC
GGTCGCTTAGCGGATGGATTCTTAGCACTTATCTGGGTCGATCTCAGGAGCCTGTGCCTCTTCAGTTACC
ACCGCTTGAGAGACTTACTCTTGATTGTAACGAGGATTGTGGAACTTCTGGGACGCAGGGGG---TGGGG
AATCCTCAAATATTGTTGGAATCTCCTGCAGTATTGGAGTCAGGAACTAAAGAAGAGTGCTGTTAGCTTG
CTCAATGCCACAGCCATAGCAGTAGCTGAGGGGACAGATAGGGTTATAGAAATATTACAACAAGCTTTTA
GAGCTATTCTCCACATACCTACAAGAATAAGACAGGGCTTAGAAAGGGCTTTACAA
>EU744157 
ATGAGAGTGACGGGGATCAGGAAGTGTTATCAGCACTTG---TGGAGA---------------TGGGGCA
CC---------------------ATGCTC---------CTTGGGATATTGATGATCTGTAGTGCT---AC
A------GAAAAATTGTGGGTCACAGTCTATTATGGGGTACCTGTGTGGAAAGAAGCAACCACCACTCTA
TTTTGTGCATCAGATGCTAAAGCATATGATACAGAGGTTCATAATGTTTGGGCCACACATGCCTGTGTAC
CCACAGACCCCAACCCACAAGAAGTAGTATTGGAAAATGTGACAGAAAATTTTAACATGTGGAGAAATGA
CATGGTAGACCAGATGCATGAGGATATAATCAGTTTATGGGATCAAAGCCTAAAGCCATGTGTAAAATTA
ACCCCACTCTGTGTTACTTTAAATTGCACTGAT------------------------------TATTTA-
--------------------------------------------------GGAAATGGTACTAATACCAC
TACTACTGCTAATAGTAGCGGGGAA---ATAAGGGAAAAAGGAGAGATAAAAAACTGCTCTTTCAATATC
ACCACACCAATAAGAAATAGGTTAAAGAAAGAACATGCACTTTTTTATAAACTTGATGTAGTGCCAATAG
ATAAG------------------------GAT------------AAT---------ACCAGCTATAGGTT
GATAAGTTGTAACACCTCAGTCATTACACAGGCCTGTCCAAAGGTATCCTTTGAGCCAATTCCCATACAT
TATTGTGCCCCGGCTGGTTTTGCGATTCTAAAGTGTAACGATAAGAAGTTCAATGGAACAGGACCATGTA
CAAATGTCAGCACAGTACAATGTACACATGGAATTAGGCCAGTAGTATCAACCCAACTGCTGTTAAATGG
CAGTCTAGCAGAAGAGGAGGTAATAATTAGATCTGAAAATTTCACGAACAATGCTAAAACCATAATAGTA
CAGCTGAACGAATCTGTAGAAATTAACTGTACAAGACCCAACAACAATACAAGAAGAAGTATACATATAG
GACCAGGGAGAGCATTTTATGCAACAGGAGACATAATAGGAGATATAAGACAAGCACATTGTAACATTAG
TAGAGAAAAATGGGAGAATACTCTAGAACAGATAGTTAAAAAATTAAGAGAACAATTTAAA---AATAAA
ACAATAGCCTTTAATCAATCCTCAGGAGGGGACCCAGAAATTGTAACGCACAGTTTTAACTGTGGAGGGG
AATTTTTCTACTGTAATTCAACACAACTGTTTAATAGT------------------ACTTGG--------
----------GAGGTTAATAAA------------------------ACGAAAGAAAAGGGC---AATGGC
ACA---------ATCACACTCCCATGCAGAATAAAACAGATTATAAACATGTGGCAGGAAGTAGGAAAAG
CAATGTATGCCCCTCCCATCAGCGGA------CAAATTAGATGTTCATCAAATATTACAGGGCTGCTATT
AACAAGAGAT---GGTGGTAAC---------GAG------------ACTAATGGG---AATGAGACCTTC
AGACCTGGAGGAGGAAATATGAGGGACAATTGGAGAAGTGAATTATATAAATATAAAGTAGTAAAAATTG
AACCATTAGGAGTAGCACCCACCAAGGCAAAGAGAAGAGTGGTGCAAAGAGAAAAAAGA---GCAGTGGG
A---ATAGGAGCTGTGTTCCTTGGGTTCTTGGGAGCAGCAGGAAGTACTATGGGCGCAGCGTCAATAACG
CTGACGGTACAGGCCAGACTATTATTGTCTGGTATAGTACAACAGCAGAACAATCTGCTGAGGGCTATTG
AGGCGCAACAGCATCTGTTGCAACTCACAGTCTGGGGCATCAAGCAGCTCCAGGCAAGAGTCCTGGCTGT
AGAAAGATACCTAAGGGATCAACAGCTCCTGGGGATTTGGGGTTGCTCTGGAAAACTCATTTGCACCACT
GCTGTGCCTTGGAATGCTAGTTGGAGT---AATAAATCTCTGGATGAAATTTGGAATAACATGACCTGGA
TGCAGTGGGAGAAAGAAATAGACAATTACACAAGCTTAATATACACTTTAATTGAAGAATCGCAGAACCA
ACAAGAAAAGAATGAACAAGAATTATTGGAATTGGATAAATGGGCAAGTTTGTGGAATTGGTTTGACATA
ACACACTGGCTGTGGTATATAAAAATATTCATAATGATAGTAGGAGGCTTGGTAGGTTTAAGAATAGTTT
TTGCTGTACTTAATATAGTGAATAGAGTTAGGCAGGGATACTCACCATTATCGTTGCAGACCCGCCTCCC
AGCTCAGAGGGGACCCGACAGGCCCGAAGGAATCGAAGAAGAAGGTGGAGAGCAAGACAGAGACAGATCC
GGTCGCTTAGCGGATGGATTCTTAGCACTTATCTGGGTCGATCTCAGGAGCCTGTGCCTCTTCAGCTACC
ACCGCTTGAGAGACTTACTCTTGATTGTAACGAGGATTGTGGAACTTCTGGGACGCAGGGGG---TGGGG
AATCCTCAAATATTGTTGGAATCTCCTACAGTACTGGAGTCAGGAACTAAAGAAGAGTGCTGTTAGCTTG
CTCAACGCCACAGCCATAGCAGTAGCTGAGGGGACAGATAGGATTATAGAAATATTACAACAAGCTTTTA
GAGCTATTATCCACATACCTACAAGAATAAGACAGGGCTTAGAAAGGGCTTTACAA
>EU744155 
ATGAGAGTGACGGGGATCAGGAAGTGTTATCAGCACTTG---TGGAGA---------------TGGGGCA
CC---------------------ATGCTC---------CTTGGGATATTGATGATCTGTAGTGCT---AC
A------GAAAAATTGTGGGTCACAGTCTATTATGGGGTACCTGTGTGGAAAGAAGCAACCACCACTCTA
TTTTGTGCATCAGATGCTAAAGCATATGATACAGAGGTTCATAATGTTTGGGCCACACATGCCTGTGTAC
CCACAGACCCCAACCCACAAGAAGTAGTATTGGAAAATGTGACAGAAAATTTTAACATGTGGAGAAATGA
CATGGTAGACCAGATGCATGAGGATATAATCAGTTTATGGGATCAAAGCCTAAAGCCATGTGTAAAATTA
ACCCCACTCTGTGTTACTTTAAATTGCACTGAT------------------------------TATTTA-
--------------------------------------------------GGAAATGGTACTAATACCAC
TACTACTGCTAATAGTAGCGGGGAA---ATAAGGGAAAAAGGAGAGATAAAAAACTGCTCTTTCAATATC
ACCACACCAATAAGAGATAGGTTAAAGAAAGAACATGCACTTTTTTATAAACTTGATGTAGTGCCAATAG
ATAAG------------------------GAT------------AAT---------ACCAGCTATAGGTT
GATAAGTTGTAACACCTCAGTCATTACACAGGCCTGTCCAAAGGTATCCTTTGAGCCAATTCCCATACAT
TATTGTGCCCCGGCTGGTTTTGCGATTCTAAAGTGTAACGATAAGAAGTTCAATGGAACAGGACCATGTA
CAAATGTCAGCACAGTACAATGTACACATGGAATTAGGCCAGTAGTATCAACTCAACTGCTGCTAAATGG
CAGTCTAGCAGAAGAGGAGGTAGTAATTAGATCTGAAAATTTCACGAACAATGCTAGAACCATAATAGTA
CAGCTGAACGAATCTGTAGAAATTAACTGTACAAGACCCAACAACAATACAAGAAGAAGTATACATATAG
GACCAGGGAGAGCATTTTATGCAACAGGAGACATAATAGGAGATATAAGACAAGCACATTGTAACATTAG
TAGAGAAAAATGGGAGAATACTCTAGAACAGATAGTTAAAAAATTAAGAGAACAATTTAAA---AATAAA
ACAATAGCCTTTAATCAATCCTCAGGAGGGGACCCAGAAATTGTAACGCACAGTTTTAACTGTGGAGGGG
AATTTTTCTACTGTAATTCAACACAACTGTTTAATAGT------------------ACTTGG--------
----------GAGGTTAATAAA------------------------ACGAAAGAAAAGGGC---AATGGC
ACA---------ATCACACTCCCATGCAGAATAAAACAGATTATAAACATGTGGCAGGAAGTAGGAAAAG
CAATGTATGCCCCTCCCATCAGCGGA------CAAATTAGATGTTCATCAAATATTACAGGGCTGCTATT
AACAAGAGAT---GGTGGTACC---------GAG------------ACTAATGGG---AATGAGACCTTC
AGACCTGGAGGAGGAAATATGAGGGACAATTGGAGAAGTGAATTATATAAATATAAAGTAGTAAAAATTG
AACCATTAGGAGTAGCACCCACCAAGGCAAAGAGAAGAGTGGTGCAAAGAGAGAAAAGA---GCAGTGGG
A---ATAGGAGCTGTGTTCCTTGGGTTCTTGGGAGCAGCAGGAAGTACTATGGGCGCAGCGTCAATAACG
CTGACGGTACAGGCCAGACTATTATTGTCTGGTATAGTACAACAGCAGAACAATCTGCTGAGGGCTATTG
AGGCGCAACAGCATCTGTTGCAACTCACAGTCTGGGGCATCAAGCAGCTCCAGGCAAGAGTCCTGGCTGT
AGAAAGATACCTAAGGGATCAACAGCTCCTGGGGATTTGGGGTTGCTCTGGAAAACTCATTTGCACCACT
GCTGTGCCTTGGAATGCTAGTTGGAGT---AATAAATCTCTGGATGAAATTTGGAATAACATGACCTGGA
TGCAGTGGGAGAAAGAAATAGACAATTACACAAGCTTAATATACACTTTAATTGAAGAATCGCAGAACCA
ACAAGAAAAGAATGAACAAGAATTATTGGAATTGGATAAATGGGCAAGTTTGTGGAATTGGTTTGACATA
ACACGCTGGCTGTGGTATATAAAAATATTCATAATGATAGTAGGAGGCTTGGTAGGTTTAAGAATAGTTT
TTGCTGTACTTAATATAGTGAATAGAGTTAGGCAGGGATACTCACCATTATCGTTGCAGACCCGCCTCCC
AGCTCAGAGGGGACCCGACAGGCCCGAAGGAATCGAAGAAGAAGGTGGAGAGCAAGACAGAGACAGATCC
GGTCGCTTAGCGGATGGATTCTTAGCAATTATCTGGGTCGATCTCAGGAGCCTGTGCCTCTTCAGCTACC
ACCGCTTGAGAGACTTACTCTTGATTGTAACGAGGATTGTGGAACTTCTGGGACGCAGGGGG---TGGGG
AATCCTCAAGTATTGTTGGAATCTCCTACAGTATTGGAGTCAGGAACTAAAGAGTAGTGCTGTTAGCTTG
CTCAATGCCACAGCCATAGCAGTAGCTGAGGGGACAGATAGGGTTATAGAAATATTACAACAAGCTTTTA
GAGCTATTCTCCACATACCTACAAGAATAAGACAGGGCTTAGAAAGGGCTTTACAA
>EU744150 
ATGAGAGTGACGGGGATCAGGAAGTGTTATCAGCACTTG---TGGAGA---------------TGGGGCA
CC---------------------ATGCTC---------CTTGGGATATTGATGATCTGTAGTGCT---AC
A------GAAAAATTGTGGGTCACAGTCTATTATGGGGTACCTGTGTGGAAAGAAGCAACCACCACTCTA
TTTTGTGCATCAGATGCTAAAGCATATGATACAGAGGTACATAATGTTTGGGCCACACATGCCTGTGTAC
CCACAGACCCCAACCCACAAGAAGTAGTATTGGAAAATGTGACAGAAAATTTTAACATGTGGAAAAATGG
CATGGTAGACCAGATGCATGAGGATATAATCAGTTTATGGGATCAAAGCCTAAAGCCATGTGTAAAATTA
ACCCCACTCTGTGTTACTTTAAATTGCACTGAT---------------------------------TTA-
-----------GGG------------AAT---------------------AAT---------------AC
TAAAACCGCTAATAGTAGCGGGGGA---ATAATGGAAAAAGGAGAGATAAAAAACTGCTCTTTCAATATC
ACCACACAAATAAGAGATAAGTTACAGAAAGAATATGCACTTTTTTATAAACTTGATGTAGTGCCAATAG
ATAAT------------------------GAT------------AAT---------ACCAGCTATAGGTT
GATAAGTTGTAACACCTCAGTCATTACACGGGCCTGTCCAAAGGTATCCTTTGAGCCAATTCCCATACAT
TATTGTGCCCCGGCTGGTTTTGCGATTCTAAAGTGTAAAGATAAGAAGTTCAATGGAAAAGGACCATGTA
CAAATGTCAGCACAGTACAATGTACACATGGAATTAGGCCAGTAGTATCAACTCAACTGCTGTTAAATGG
CAGTCTAGCAGAAGAGGAGGTAGTAATTAGATCTGAAAATTTCACGAACAATGCTAAAACCATAATAGTA
CAGCTGAACGAATCTGTAGAAATTAACTGTACAAGACCCAATAACAATACAAGAAAAAGTATACATATAG
GACCAGGGAGAGCATTTTATACAACAGGAGGAATAATAGGAGATATAAGACAAGCACATTGTAACATTAG
TAAAGAAAAATGGGAGAACATTTTAGAACAGATAGTTAAAAAATTAAGAGAACAATTCAAA---AATAAA
ACAATAGTCTTTAATCAATCCTCAGGAGGGGACCCAGAAATTGTAACGCACAGTTTTAACTGTGGAGGGG
AATTTTTCTACTGTAATTCAACACAACTGTTTAATAGT------------------ACTTGG--------
----------AATGTTAATAGAACGAAA------------------GAAAATGGCACTGGC---------
ACA---------ATCACACTCCCATGCAGAATAAAACAGATTGTAAACCTGTGGCAGGAAGTAGGAAAAG
CAATGTATGCCCCTCCCATCAGAGGA------CAAATTAAATGTTCATCAAATATTACAGGGCTGCTATT
AACAAGAGAT---GGTGGTGAT---------GGTGGTGCTAACGGGGATAATAAG---ACTGAGACCTTC
AGACCTGGAGGAGGAGATATGAAGGACAATTGGAGAAGTGAATTATATAAATACAAAGTAGTAAAAATTG
AACCATTAGGAGTAGCACCCACCAAGGCAAAGAGAAGAGTGGTGCAAAGAGAAAAAAGA---GCAGTGGG
A---ATAGGAGCTGTGTTCCTTGGGTTCTTGGGAGCAGCAGGAAGTACTATGGGCGCAGCGTCAATAACG
CTGACGGTACAGGCCAGACTATTATTGTCTGGTATAGTACAACAGCAGAACAATCTGCTGAGGGCTATTG
AGGCGCAACAGCATCTGTTGCAACTCACAGTCTGGGGCATCAAGCAGCTCCAGGCAAGAGTCCTGGCTGT
AGAAAGATACCTAAGGGATCAACAGCTCCTGGGGATTTGGGGTTGCTCTGGAAAACTCATTTGCACCACT
GCTGTGCCTTGGAATGCTAGTTGGAGT---AATAAATCTTTGGATAAAATTTGGAATAACATGACCTGGA
TGGAGTGGGAGAAAGAAATTGACAATTACACAAGCTTAATATACACCTTGATTGAAGAATCGCAGAACCA
ACAAGAAAAGAATGAGCAAGAATTATTAGAATTGGATAAATGGGCAAGTTTGTGGAATTGGTTTGACATA
ACAAGCTGGCTGTGGTATATAAAAATATTCATAATGATAGTAGGAGGCTTGGTAGGTTTAAGAATAGTTT
TTGTAGTACTTACTATAGTGAATAGAGTTAGGCAGGGATATTCACCATTATCGTTGCAGACCCACCTCCC
AGCTCCGAGGGGACCCGACAGGCCCGAAGGAATCGAAGAAGAAGGTGGAGAGCGAGACAGAGACAGATCC
GGTCGATTAGTGGATGGATTCTTAGCACTTATCTGGGTCGATCTCAGGAGCCTGTGCCTCTTCAGCTACC
ACCGCTTGAGAGACTTACTCTTGATTGTAACGAGGATTGTGGAACTTCTGGGACGCAGGGGG---TGGGG
AATCCTCAAATATTGTTGGAATCTCCTACAGTATTGGAGACAGGAACTAAAGAATAGTGCTATTAGCTTG
CTCAATGCCACAGCCATAGCAGTAGCTGAGGGGACAGATAGGGTTATAGAAATATTACAACAAGCTTTTA
GAGCTATTCTCCACATACCTACAAGAATAAGACAGGGCTTCGAAAGGGCTTTACAA
>EU744149 
ATGAGAGTGACGGGGATCAGGAAGTATTATCGGCACTTG---TGGAAA---------------TGGGGCA
CC---------------------ATGCTC---------CTTGGGATATTGATGATCTGTAGTGCT---AC
A------GAAAAATTGTGGGTCACAGTCTATTATGGGGTACCTGTGTGGAAAGAAGCAACCACCACTCTA
TTTTGTGCATCAGATGCTAAAGCATATGATACAGAGGTTCATAATGTTTGGGCCACACATGCCTGTGTAC
CCACAGACCCCAACCCACAAGAAGTAGTATTGGAAAATGTGACAGAAAATTTTAACATGTGGAAAAATGG
CATGGTAGACCAGATGCATGAGGATATAATCAGTTTATGGGATCAAAGCCTAAAGCCATGTGTAAAATTA
ACCCCACTCTGTGTTACTTTAAATTGCACTGAT---------------------------------TTG-
--------------------------AAT---------------------ACT---------------AC
TAATACCGCTAATAGTAGCGGGGGA---ATAATGGAAAAAGGAGAGATAAAAAACTGCTCTTTCAATATC
ACCACACAAATAAGAGATAAGTTACAGAAAGAATATGCATTTTTTTATAAACTTGATGTAGTGCCAATAG
ATAAT------------------------GAC------------AAT---------ACCAGCTATAGGTT
GATAAGTTGTAACACCTCAGTCATTACACAGGCCTGTCCAAAGGTATCCTTTGAGCCAATTCCCATACAT
TATTGTGCCCCGGCTGGTTTTGCGATTCTAAAGTGTAAAGATAAAAAGTTCAATGGAAAAGGACCATGTA
CAAATGTCAGCACAGTACAATGTACACATGGAATTAGGCCAGTAGTATCAACTCAACTGCTGTTAAATGG
CAGTCTAGCAGAAGAGGAGGTAGTAATTAGATCTGAAAATTTCATGAACAATGCTAAAACCATAATAGTA
CAGCTGAACGAATCTGTAGAAATTAACTGTACAAGACCCAACAACAATACAAGAAAAAGTATACATATAG
GACCAGGGAGAGCATTTTATACAACAGGAGAAATAATAGGAGATATAAGACAAGCACATTGTAACATTAG
TAAAGAAAAATGGGAGAACACTTTAGAACAGATAGTTAAAAAATTAAGAGAACAATTTGAA---AATAAA
ACAATAGTCTTTAATCAATCCTCAGGAGGGGACCCAGAAATTGTAACGCACAGTTTTAACTGTGGAGGGG
AATTTTTCTACTGTAATTCAACACAACTGTTTAATAGT------------------ACTTGG--------
----------AATGTTAATAGAACGAAA------------------GAAAATGGCACTGGC---------
ACA---------ATCACACTCCCATGCAGAATAAAACAGATTGTAAACCTGTGGCAGGAAGTAGGAAAAG
CAATGTATGCCCCTCCCATCAGAGGA------CAAATTAGATGTTCATCAAATATTACAGGGCTGCTATT
AACAAGAGAT---GGTGGTAAT------------------GACAGGGATAATAGG---ACTGAGACCTTC
AGACCTGGAGGAGGAGATATGAAGGACAATTGGAGAAGTGAATTATATAAATATAAAGTAGTAAAAATTG
AACCATTAGGAGTAGCACCCACCAAGGCAAAGAGAAGAGTGGTGCAAAGAGAAAAAAGA---GCAGTGGG
A---ATAGGAGCTGTGTTCCTTGGGTTCTTGGGAGCAGCAGGAAGTACTATGGGCGCAGCGTCAATAACG
CTGACGGTACAGGCCAGACTATTATTGTCTGGTATAGTACAACAGCAGAACAATCTGCTGAGGGCTATTG
AGGCGCAACAACATCTGTTGCAACTCACAGTCTGGGGCATCAAGCAGCTCCAGGCAAGAGTCCTGGCTGT
AGAAAGATACCTAAGGGATCAACAGCTCCTGGGGATTTGGGGTTGCTCTGGAAAACTCATTTGCACCACT
GCTGTGCCTTGGAATGCTAGTTGGAGT---AATAAATCTCTGGATAAAATTTGGAATAACATGACCTGGA
TGGAGTGGGAGAAAGAAATTGACAATTACACAAGCTTAATATACACCTTAATTGAAGAATCGCAGAACCA
ACAAGAAAAGAATGAACAAGAATTATTGGAATTGGATAAATGGGCAAGTTTGTGGAATTGGTTTGACATA
ACACACTGGCTGTGGTATATAAAAATATTCATAATGATAGTAGGAGGCTTGGTAGGTTTAAGAATAGTTT
TTGTGGTACTTACTATAGTGAATAGAGTTAGGCAGGGATACTCACCATTATCGTTGCAGACCCACCTCCC
AGCTCCGAGGGGACCCGACAGGCCCGAAGGAATCGAAGAAGAAGGTGGAGAGCGAGACAGAGACAGATCC
GGTCGCTTAGCGGATGGATTCTTAGCACTTCTCTGGGTCGATCTCAGGAGCCTGTGCCTCTTCAGCTACC
ACCGCTTGAGAGACTTACTCTTGATTGTAACGAGGATTGTGGAACTTCTGGGACGCAGGGGG---TGGGG
AATCCTCAAATATTGGTGGAATCTCCTACAATATTGGAGTCAGGAACTAAAGAATAGTGCTGTTAACTTG
CTCAATGCCACAGCCATAGCAGTAGCTGAGGGGACAGATAGGGTTATAGAAATATTACAACAAGCTTTTA
GAGCTATTCTCCACATACCTACAAGAATAAGACAGGGCCTCGAAAGGGCTTTACAA
>EU744151 
ATGAGAGTGACGGGGATCAGGAAGTATTATCAGCACTTG---TGGAGA---------------TGGGGCA
CC---------------------ATGCTC---------CTTGGGATATTGATGATCTGTAGTGCT---AC
A------GAAAAATTGTGGGTCACAGTCTATTATGGGGTACCTGTGTGGAAAGAAACAACCACCACTCTA
TTTTGTGCATCAGATGCTAAAGCATATGATACAGAGGTTCATAATGTTTGGGCCACACATGCCTGTGTAC
CCACAGACCCCAACCCACAAGAAGTAGTATTGGAAAATGTGACAGAAAATTTTAACATGTGGAAAAATGG
CATGGTAGACCAGATGCATGAGGATATAATCAGTTTATGGGATCAAAGCCTAAAGCCATGTGTAAAATTA
ACCCCACTCTGTGTTACTTTAAATTGCACTGAT---------------------------------TTG-
--------------------------AAT---------------------ACT---------------AC
TAATACCGCTAATAGTAGCGGGGGA---ATAATGGAAAAAGAAGAGATAAAAAACTGCTCTTTTAATATC
ACCACACAAATAAGAGATAAGTTACAGAAAGAATATGCATTTTTTTATAAACTTGATGTAGTGCCAATAG
ATAAT------------------------GAT------------AAT---------ACCAGCTATAGGTT
GATAAGTTGCAACACCTCAGTCATTACACAGGCCTGTCCAAAGGTATCCTTTGAGCCAATTCCCATACAT
TATTGTGCCCCGGCTGGTTTTGCGATTCTAAAGTGTAAAGATAAGAAGTTCAATGGAAAAGGACCATGTA
CAAATGTCAGCACAGTACAATGTACACATGGAATTAGGCCAGTAGTATCAACTCAACTGCTGTTAAATGG
CAGTCTAGCAGAAGAGGAGGTAGTAATTAGATCTGAAAATTTCACGGACAATGCTAGAACCATAATAGTA
CAGCTGAACGAATCTGTAGAAATTAACTGTACAAGACCCAACAACAATACAAGAAAAAGTATACATATAG
GACCAGGGAGAGCATTTTATACAACAGGAGGAATAATAGGAGATATAAGACAAGCACATTGTAACATTAG
TAAAGAAAAATGGGAGAACACTTTAGAACAGATAGTTAAAAAATTAAGAGAACAATTTAAA---AATAAA
ACAATAGTCTTTAATCAATCCTCAGGAGGGGACCCAGAAATTGTAACGCACAGTTTTAACTGTGGAGGGG
AATTTTTCTACTGTAATTCAACACAACTGTTTAATAGT------------------ACTTGG--------
----------AATGTTAATAAAACGAAA------------------GAAAATGGCACTGGC---------
ACA---------ATCACACTCCCATGCAGAATAAAACAGATTGTAAACCTGTGGCAGGAAGTAGGAAAAG
CAATGTATGCCCCTCCCATCAGAGGA------CAAATTAAATGTTCATCAAATATTACAGGGCTGCTATT
AACAAGAGAT---GGTGGTGAT---------AAC------------AATAATACG---ATTGAGACCTTC
AGACCTGGAGGAGGAAATATGAGGGACAATTGGAGAAGTGAATTATATAAATATAAAGTAGTAAAAATTG
AACCATTAGGAGTAGCACCCACCAAGGCAAAGAGAAGAGTGGTGCAAAGAGAAAAAAGA---GCAGTGGG
A---ATAGGAGCTGTGTTCCTTGGGTTCTTGGGAGCAGCAGGAAGTACTATGGGCGCAGCGTCAATAACG
CTGACGGTACAGGCCAGACTATTATTGTCTGGTATAGTACAACAGCAGAACAATCTGCTGAGGGCTATTG
AGGCGCAACAGCATCTGTTGCAACTCACAGTCTGGGGCATCAAGCAGCTCCAGGCAAGAGTCCTGGCTGT
AGAAAGATACCTAAGGGATCAACAGCTCCTGGGGATTTGGGGTTGCTCTGGAAAACTCATTTGCACCACT
GCTGTGCCTTGGAATGCTAGTTGGAGT---AATAAATCTCTGGATAAAATTTGGAATAACATGACCTGGA
TGGAGTGGGAGAAAGAAATTGACAATTACACAAGCTTAATATACACCTTAATTGAAGAATCGCAGAACCA
ACAAGAAAAGAATGAACAAGAATTATTGGAATTGGATAAATGGGCAAGTTTGTGGAATTGGTTTGACATA
ACACACTGGCTGTGGTATATAAAAATATTCATAATGATAGTAGGAGGTTTGGTAGGTTTAAGAATAGTTT
TTGTGGTACTTACTATAGTGAATAGAGTTAGGCAGGGATACTCACCATTATCGTTGCAGACCCGCCTCCC
AGCTCCGAGGGGACCCGACAGGCCCGAAGGAATCGAAGAAGAAGGTGGAGAGCGAGACAGAGACAGATCC
GGTCGCTTAGCGGATGGATTCTTAGCACTTCTCTGGGTCGATCTCAGGAGCCTGTGCCTCTTCAGCTACC
ACCGCTTGAGAGACTTACTCTTGATTGTAACGAGGATTGTGGAACTGCTGGGACGCAGGGGG---TGGGG
AATCCTCAAATATTGTTGGAATCTCCTACAGTATTGGAGTCAGGAACTAAAGAGTAGTGCTGTTAGCTTG
CTCAATGCCACAGCCATAGCAGTAGCTGAGGGGACAGATAGGGTTATAGAAATATTACAACAAGCTTTTA
GAGCTATTCTCCACATACCTACAAGAATAAGACAGGGCCTCGAAAGGGCTTTACAA
>GU455514 
ATGAGAGTGAAGGAGATCAGGAAGAATTATCAGCATTTG---TGGAAA---------------TGGGGCA
CC---------------------ATGCTC---------CTTGGGATGTTGATGATCTGTAGTGCT---AC
A------GAGAAATTGTGGGTCACAGTCTATTATGGGGTACCTGTGTGGAAAGAAGCAACCACCACTCTA
TTTTGTGCATCAGATGCTAAAGCATATGAGACAGAGGTACATAATGTTTGGGCCACACATGCCTGTGTAC
CCACAGACCCCAACCCACAAGAAGTAGTATTGGGAAATGTGACAGAAAATTTTAACATGTGGAAAAATAA
CATGGTAGAACAGATGCATGAGGATATAATCAGTTTATGGGATCAAAGCCTAAAGCCATGTGTAAAATTA
ACTCCACTCTGTGTTACTTTAAATTGCACTGAT---------------------------------TTG-
-----------AGG------------AAT---------------------GCG---------AATGCTAC
TAATAACAATAGTAGTAGCGGGGGA---ACGATGGAGAAAGGAGAAATAAAAAACTGTTCTTTCAATATC
ACCACAGACATAAGAGATAAGGTGCAGAAAGCATATGCAACGTTTTATAAACTTGATATAGTACCAATAG
ATAAT------------------GAGACCAAT------------AATATCAACTATACCAACTATAGGTT
GATAAGTTGTAACACCTCAGTCCTTACACAGGCCTGTCCAAAGATATCCTTTGAGCCAATTCCCATACAT
TATTGTGCCCCGGCTGGTTTTGCGATTCTAAAGTGTAACAATAAGACGTTCAATGGAACAGGACCATGTA
CAAATGTCAGCACAGTACAATGTACACATGGAATTAAGCCAGTAGTATCAACTCAACTACTGTTAAATGG
CAGTCTAGCAGAAGAAGAGGTAGTAATTAGATCTGAAAATCTCATGAACAATGCTAAAACCATAATAGTA
CAGCTAAATGAATCTGTAGAAATTAATTGTACAAGACCCAACAACAATACAAGAAAAGGTATACATATAG
GACCAGGGAGAGCATTTTATACAACAGGACAAATAATAGGAGATATAAGACAAGCACATTGTAACATTAG
TAGAGCAAAATGGAATAATACTTTACAAAAGATAGTTAAAAAATTAAGAGAAAAATTTGGG---AATAAA
ACAATAGTCTTTAATCAATCCTCAGGAGGGGACCCAGAAATTGTAACACACAGTTTTAATTGTGGAGGGG
AATTTTTCTACTGTAATACAACACAACTGTTTAATAGT------------------ACTTGG--------
----------AATGATACTGAAGGGTCA------------------AATAACCCTGGAGGA---AATATC
ACA---------ATTACACTCCCATGCAGAATAAAACAAATTATAAACATGTGGCAGGAAGTAGGAAAAG
CAATGTATGCCCCTCCCATCAGCGGA------CAAATTAGATGTTCATCAAATATTACAGGGCTGCTATT
AACAAGAGAT---GGTGGTAAT---------ACCAGTAATACCACGAACGACACC---ACCGAGATCTTC
AGACCTGGAGGAGGAGATATGAGGGACAATTGGAGAAGTGAATTATATAAATATAAAGTAGTAAAAATTG
AACCATTAGGAGTAGCACCCACCAAGGCAAAGAGAAGAGTGGTGCAGAGAGAAAAAAGA---GCAGTGGG
A---ATAGGAGCTGTGTTCCTTGGGTTCTTGGGAGCAGCAGGAAGCACTATGGGCGCAGCGTCAATAACG
CTGACGGTACAGGCCAGGCGATTATTGTCTGGTATAGTGCAACAGCAGAACAATTTGCTGAGGGCTATTG
AGGCGCAACAGCATCTGTTGCAACTCACAGTCTGGGGCATCAAGCAGCTCCAGGCAAGGGTCCTGGCTGT
GGAAAGATACCTAAAGGATCAACAGCTCCTGGGGATTTGGGGTTGCTCTGGAAAACTCATTTGCACCACT
GCTGTGCCTTGGAATGCTAGTTGGAGT---AATAAATCTTTGGATGAGATTTGGGATAACATGACCTGGA
TGCAGTGGGAAAGAGAAATTGACAATTACACAAGCTTAATATACACCTTAATTGAAGAATCGCAGAGCCA
ACAAGAAAAAAATGAACAAGAATTATTGGAATTAGATAAATGGGCAAGTTTGTGGAATTGGTTTACCATA
ACAAACTGGCTGTGGTATATAAAAATATTCATAATGATAGTAGGAGGCTTGGTAGGTTTAAGAATAGTTT
TTGCTGTGCTTTCTATAGTGAATAGAGTTAGGCAGGGATACTCACCATTATCGTTTCAGACCCACCTCCC
AGCCCCGAGGGGACCCGACAGGCCCGAAGGAATCGAAGAAGAAGGTGGAGAGAGAGACAGAGACAGATCC
GGTCAATTAGTGGATGGATTATTAGCACTTATCTGGGTCGATCTGCGGAGCCTGTGCCTCTTCAGCTACC
ACCGCTTGAGAGACTTACTCTTGATTGTAACGAGGATTGTGGAACTTCTGGGACGCAGGGGG---TGGGA
AGCCCTCAAATATTGGTGGAATCTCCTACAGTATTGGGGTCAGGAACTAAAGAAGAGTGCTGTTAGCTTG
CTCAATGCCACAGCCATAGCAGTAGCTGAGGGGACAGATAGGGTTGTAGAAATATTACAAAGAGCTTGTA
GAGCTATTCTCCACATACCTAGAAGAATAAGACAGGGCTTCGAAAGGGCTTTGCAA
>AY835771 
ATGAGAGTGAAGGGGATCAGGAGGAATTGTCAGCACTTG---TGGAGA---------------TGGGGCA
CC---------------------ATGCTC---------CTTGGGATATTGATGATCTGTAGTGCT---AC
A------GAAAAATTGTGGGTCACAGTCTATTATGGGGTACCTGTGTGGAAAGAAGCAAACACCACTCTT
TTTTGTGCATCAGATGCTAAAGCATATGATACAGAGGTACATAATGTCTGGGCCACACATGCCTGTGTAC
CCACAGACCCCAACCCACAAGAAGTAGTATTGGTAAATGTGACAGAAAATTTTAACATGTGGAAAAATAA
CATGGTAGAACAGATGCATGAGGATATAATCAGTTTATGGGATCAAAGCCTAAAGCCATGTGTAAAATTA
ACCCCACTCTGTGTCACTTTAAATTGCACTGAT---------------------------------TGG-
-----------AAG------------AAT---------------------GCT---------------AC
TAATACCAATAGTAGTAGAGAGGTA---ACGATGGAGAGAGGAGAAATAAAAAACTGCTCTTTCAATATC
ACCACAAGCATGAGAGATAAGATGCAGAAAGTATATGCACTTTTTTATAAACTTGATGTAGTACCAATAG
ATAAT------------------------GAT------------AATGATAGTAATACCAGCTATAGGTT
GATAAGTTGTAACACCTCAGTCATTACACAGGCCTGTCCAAAGGTATCCTTTGAGCCAATTCCCATACAT
TATTGTGCCCCGGCTGGTTTTGCGATTATAAAGTGTAAAGATAAGAAGTTCAATGGAACAGGACCATGTA
AAAATGTCAGCACAGTACAATGTACACATGGAATTAGGCCAGTAGTATCAACTCAACTGCTGTTAAATGG
CAGTCTAGCAGAAGAAGAGGTAGTAATTAGATCTGCCAAATTCTCGGACAATACTAAAACCATAATAGTA
CAGCTGAACGAATCTGTAGAAATTAATTGTATAAGACCCAACAACAATACAAGAAAAAGTATAACTATAG
GACCAGGGAGAGCATTTTATACAACAGGAGATATAATAGGAGATATAAGACAAGCACATTGTAACCTTAG
TAGAACAGAATGGAATAACACTTTGATACAGATAGTTGAAAAATTAAGAGAACAATTTAGG---AATAAA
ACAATAGCCTTTAATCGATCCTCAGGAGGGGACCCAGAAATTGTAATGCACAGCTTTAATTGTGGAGGAG
AATTTTTCTACTGTAATACAACACAACTGTTTAATAGTACTTGGAATGTAACTGGTACTTGG--------
----------AATGTTACTGCAAGGTCA------------------AATTACACTGGAGGA---AATGAC
AAT---------ATCACACTCCCATGCAGAATAAAACAAATTATAAACATGTGGCAGGAAGTAGGAAAAG
CAATGTATGCCCCTCCCATCAGCGGA------CAAATTAGATGTTCATCAAATATTACAGGGCTGCTGTT
AACAAGAGAT---GGTGGTAAC---------GAG---------AGCGAGACCACC---ACCGAGACCTTC
AGACCTGGAGGAGGAGATATGAGGGACAATTGGAGAAGTGAATTATATAGATATAAAGTAGTAAAAATTG
AACCATTAGGAGTAGCGCCCACCAAGGCGAAGAGAAGAGTGGTGCAGAGAGAGAAAAGA---GCAGTGGG
A---ATAGGAGCTAAGTTCCTTGGGTTCTTGGGAGCAGCAGGAAGCACTATGGGCGCAGCGTCACTGACG
CTGACGGTACAGGCCAGACAATTATTGTCTGGTATAGTGCAACAGCAGAGCAATTTGCTGAGAGCTATTG
AGGCGCAACAGCATCTGTTGCAACTCACAGTCTGGGGCATCAAGCAGCTCCAGGCAAGAGTCCTGGCTGT
GGAAAGATACCTAAAGGATCAACAGCTCCTGGGGATTTGGGGTTGCTCTGGAAAACTCATTTGCACCACT
ACTGTGCCTTGGAATGCTAGTTGGAGT---AATAAAAATCTGAGTCAAATTTGGGATAACATGACCTGGA
TGGAGTGGGAAAGAGAAATTGACAATTACACAAGCTTAATATACACCTTAATTGAAGAATCGCAAAACCA
ACAAGAAAAGAATGAACAAGAATTATTGGAATTGGATAAATGGGCAAGTTTGTGGAATTGGTTTAACATA
ACACAATGGCTGTGGTATATAAAAATATTCATAATGATAGTAGGAGGCTTGGTAGGTTTAAGAATAGTTT
TTGCTGTACTTTCTATAGTGAATAGAGTTAGGCAGGGATACTCACCATTATCGTTGCAGACCCGCCTCCC
AAGCCAGAGGGGACCCGACAGGCCCGAAGGAATCGAAGAAGAAGGTGGAGAGAGAGACAGAGACGGATCC
GTCAGATTAGTGGATGGCTTCTTAGCACTTATCTGGGACGACCTGCGGAGCCTGTGCCTCTTCAGCTACC
ACCGCTTGAGAGACTTACTCTTGATTGTAACGAGGATTGTGGAACTTCTGGGACGCAGGGGG---TGGGA
AATCCTCAAATATTGGTGGAATCTCCTGCAGTATTGGAGTCAGGAACTAAAGAATAGTGCTGTTAGCTTG
TTTGATGCCTTAGCCATAGCAGTAGCTGAGGGGACAGATAGGGTTATAGAAGTATTACAAAGAGCTTGTA
GAGCTATTCTCCACATACCTAGAAGAATAAGACAGGGCTTGGAAAGGGCTTTGCTA
>GU455521 
ATGAGAGTGAAGGAGATCAGGAAGAATTATCAGCACTTG---TGGAGA---------------TGGGGCA
CC---------------------ATGCTC---------CTTGGGATATTAATGATCTGTAGCGCT---GC
A------GAAAAG---TGGGTCACAGTCTATTATGGGGTACCTGTGTGGAAAGAAGCAACCACCACTCTA
TTTTGTGCATCAGATGCTAGAGCATATGCTACAGAGGTACATAATGTTTGGGCCACACATGCCTGTGTAC
CCACAGACCCCAACCCACAAGAAGTAGTATTGGAAAATGTGACAGAAAATTTTAACATGTGGAAAAATAA
CATGGTAGAACAGATGCATGAGGATATAATCAGTTTATGGGATCAAAGCCTAAAGCCATGTGTAAAATTA
ACTCCACTCTGTGTTACTTTAACTTGCACTGAT---------------------------------TTG-
-----------AGG------------AAT---------------------ACGAATGCT---------AC
TAATAACACTAGTAGTGGTGGGGGA---ACGATGGAGAGAGGAGAAATAAAAAACTGTTCTTTCAATATC
ACCACAAGCATAAGAGATAAGGTACAA---GGATATGCAACGTTTTATAAACTTGATGTAGTACCAATAA
ATAAA------------------------GAT------------AAG---AGTAATACCAGCTATAGGTT
GATAAGTTGTAACACCTCAGTCATTACACAGGCCTGTCCAAAGATATCCTTTGAGCCAATTCCCATACAT
TATTGTGCCCCGGCTGGTTTTGCGATTCTAAAGTGTAACAATAAGACGTTCAATGGAACAGGACCATGCA
CAAATGTCAGCACAGTGCAATGTACACATGGAATTAGGCCAGTAGTATCAACTCAACTACTGTTAAATGG
CAGTCTAGCAGAAGAAGAGGTAGTAATTAGATCTGAAAATTTCACGAACAATGCTAAAACCATAATAGTA
CAGCTAAATGAATCTGTAGAAATTAATTGTACAAGACCCAACAACAATACAAGAAAAAGTATACCTATAG
GACCAGGGAAAGCATTTTATACAACAGGAGAAATAATAGGAGATATAAGACAAGCACATTGTAACCTTAG
TAAAGCAAAATGGAATAATGCTTTAAAACAGATAGTTGGAAAATTAAGAAAACAATTTAGG---AATAAA
ACAATAGTCTTTAATCAATCCTCAGGAGGGGACCTAGAAATTGTAACGCACAGTTTTAATTGTGGAGGGG
AATTTTTCTACTGTAATTCAACACAACTGTTTAATAGT------------------ACTTGG--------
----------AATGATACTGAAAGGTCA------------------AATAACCCTGAAGGA---------
AAT---------ATCACACTCCCATGCAGAATAAAACAAATTATAAACATGTGGCAGAAAGTAGGAAAAG
CAATGTATGCCCCTCCCATCAAAGGA------CAAATTAGATGTTCATCAAATATTACAGGGCTGCTATT
AACAAGAGAT---GGTGGTAAT---------ACC------AATACCACGAGCAAC---ATCGAGGTCTTC
AGACCTGGAGGAGGAGATATGAGGGACAATTGGAGAAGTGAATTATATAAATATAAAGTAGTAAAAATTG
AACCATTAGGAGTAGCACCCACCAAGGCAAAGAGAAGAGTGGTGCAGAGAGAAAAAAGA---GCAGTGGG
A---ATAGGAGCTATGTTCCTTGGGTTCTTGGGAGCAGCAGGAAGCACTATGGGCGCAGCGTCAATGACG
CTGACGGTACAGGCCAGGCGATTATTGTCTGGTATAGTGCAACAGCAGAACAATTTGCTGAGGGCTATTG
AGGCGCAACAGCATCTGTTGCAACTCACAGTCTGGGGCATCAAGCAGCTCCAGGCAAGGGTCCTGGCTGT
GGAAAGATACCTAAAGGATCAACAGCTCCTGGGAATTTGGGGTTGCTCTGGAAAACTCATTTGCACCACT
GCTGTGCCTTGGAATGCCAGTTGGAGT---AATAAATCTCTGGATGAGATTTGGAATAATATGACCTGGA
TGGAGTGGGAAAGGGAAATTGACAATTACACAAGCTTAATATACACCTTAATTGAAAAATCGCAGAACCA
ACAAGAAAAAAATGAACAAGAATTATTGGAATTAGATAAATGGGCAAGTTTGTGGAATTGGTTTGACATA
ACAAAATGGCTGTGGTATATAAAGATATTCATAATGATAGTAGGAGGCTTGGTAGGTTTAAGAATAGTTT
TTACTGTGCTTTCTATAGTGAATAGAGTTAGGCAGGGATACTCACCATTATCGTTTCAGACCCACCTCCC
AGCCCCGAGGGGACCCGACAGGCCCGAAGGAATCGAAGAAGAAGGTGGAGAGAGAGACAGAGACAGATCC
GGACGATTAGTGGATGGATTCTTAACACTTATCTGGGTCGATCTGAGGAGCCTGTGCCTCTTCAGCTACC
ACCGCTTGAGAGACTTACTCTTGATTGTAACGCGGATTGTGGAACTTCTGGGACGCAGGGGG---TGGGA
AGCCCTCAAATATTGGTGGAATCTCCTACAGTATTGGGGTCAGGAACTAAAGAAGAGTGCTGTTAGCTTG
CTCAATGCCACAGCCATAGCAGTAGCTGAGGGGACAGATAGGGTTGTAGAAATATTACAAAGAGCTTGCA
GAGCTATTCTCCACATACCTAGAAGAATAAGACAGGGCTTCGAAAGGGCTTTGCAA
>DQ410629 
ATGAGAGTGACGGGGATCAGGAGGAATTGTCAGCACTGG---TGGAAA---------------TGGGGCA
TC---------------------ATGCTC---------CTTGGGATATTAATGATCAGTAATGCT---AC
A------GAAAAATTGTGGGTCACAGTCTATTATGGGGTACCTGTGTGGAAAGAAGCAACCACCACTCTA
TTTTGTGCATCAGATGCTAAAGCATATGATACAGAGGTACATAATGTTTGGGCCACACATGCCTGTGTAC
CCACAGACCCCAACCCACAAGAAGTAGTATTGAAAAATGTGACAGAAAATTTTGACATGTGGAAAAATAA
CATGGTAGAACAGATGCAGGAGGATATAATTAGTTTATGGGATCAAAGCCTAAAGCCATGTGTAAAATTA
ACCCCACTCTGTGTTACTTTAAATTGCCCTGAT---------------------------------CTG-
-----------AGG------------AAT---------------------GCTACTAATACCAATGCTAC
TAATACCACGAGCAGTAACGAGGGA---ACAATGGAGGGGGGAGAAATAAAAAATTGCTCTTTCAATATC
ACCACAAGCATGAGAGATAAGGTGCAGAAAGAATATGCACTTTTTTATAAACTTGATGTAATACCAATAG
AAGAA------------------------GAT------------AAT---------ACTAGCTATAGGTT
GATAAGTTGTAACACCTCAGTCATTACACAGGCCTGTCCAAAGGTATCCTTTGAGCCAATTCCCATACAT
TATTGTGCCCCGGCTGGTTTTGCGATTCTAAAGTGTAAGGATAAGAAGTTCAATGGAACAGGACCATGTA
CAAATGTCAGCACAGTACAATGTACACATGGAATTAGGCCAGTGGTATCAACTCAACTGCTGTTAAATAG
CAGTCTAGCAGAAGAAGAGGTAGTAATTAAATCCGCCAATTTCACGGACAATACTAAAAACATAATAGTA
CAGCTGAATGAATCTGTAGAAATAAATTGTACAAGACCCAACAACAATACAAGAAAAAGTATACATATAG
GACCAGGCAGAGCATTTTATACAACAGGAGAAATAATAGGAGATATAAGACAAGCATATTGTAACCTGAA
TAGAGCAAACTGGACTAACACTTTAGAAAAGATAGCTATAAAATTAAGAGAACAATTTGAG---AATAAA
ACAATAGTCTTTAAACAATCCTCAGGAGGAGACCCAGAAATTGCAACGTTCAGTTTTAATTGTGGAGGGG
AATTTTTCTACTGTAATTCAACACAACTGTTTAATAGT------------------ACTTGG--------
----------AATGGTACTAGGTCA---------------------AATAACACTAAAGAA---AATGAC
ACA---------ATCACACTCCCATGCAGAATAAAACAAATTATAAACATGTGGCAGGGAGTAGGAAAAG
CAATGTATGCCCCTCCCATCAGAGGA------CAAATTAGATGTTCATCAAACATTACAGGGCTGCTAAT
AACAAGAGAT---GGTGGTAAC---------GAG---------AGCGAGAGCGGG---ACCGAGGTCTTC
AGACCTGGAGGAGGAAATATGAGGGACAATTGGAGAAGTGAATTATATAAATATAAAGTAGTAAAAATTG
AACCATTAGGAGTAGCACCCACCAAGGCAAAGAGAAGAGTGGTGCAGAGAGAAAAAAGA---GCAGTGGG
A---ATAGGAGCTATGTTCCTTGGGTTCTTGGGAGCAGCAGGAAGCACTATGGGCGCAGCGTCACTGACG
CTGACGGTACAGGCCAGACTATTATTGTCTGGTATAGTGCAACAGCAGAACAATTTGCTGAGGGCTATTG
AGGCGCAACAGCATCTGTTGCAACTCACAGTCTGGGGCATCAAGCAGCTCCAGGCAAGAGTCCTGGCTGT
GGAAAGATACCTAAAGGATCAACAGCTCCTGGGGATTTGGGGTTGCTCTGGAAAACTCATTTGCACCACT
ACTGTGCCTTGGAATACTAGTTGGAGT---AATAAATCTCTGGATCAGATTTGGGAGAACATGACCTGGA
TGCAGTGGGAAAGAGAAATTAATAATTACACAGGCTTAATATACACCTTAATTGAAGAATCGCAAAACCA
ACAAGAAAAGAATGAACAAGAATTATTGGAATTAGATAAATGGGCAAGTTTGTGGAATTGGTTTGACATA
ACAAACTGGCTGTGGTATATAAAAATATTCATAATGATAGTAGGAGGCTTGGTAGGTTTAAGAATAGTTT
TTATTGTACTTTCCATAGTGAATAGAGTTAGGCAGGGATACTCACCATTATCGTTCCAGACCCGCCTCCC
AGCCCCGAGGGGACCCGACAGGCCCGAAGGAATCGAAGAAGAAGGTGGAGAGAGAGACAGAGACAGATCC
ACTCAATTAGTGGATGGATTCTTAGCAATCATCTGGGTCGACCTGCGGAGCCTGTGCCTTTTCAGCTACC
ACCGCTTGAGAGACTTACTCTTGATTGTAACGAGGATTGTGGAACTTCTGGGACGCAGGGGG---TGGGA
AGTCCTCAAATATTGGTGGAATCTCCTACAGTATTGGAGTCAGGAACTAAAGAGTAGTGCTGTTAGCTTG
TTCAATGCCATAGCCATAGCAGTAGCTGAGGGGACAGATAGGGTTATAGAAGTATTACAAAGAGCTGGGA
GAGCTATTCTCCACATACCTAGAAGAATAAGACAGGGCTTGGAACGGGCTTTGCTA
>U63632 
ATGAGAGTGAAGGGGATCAGGAAGAGTTATCAGTACTTG---TGGAAA---------------GGGGGCA
CC---------------------TTGCTC---------CTTGGGATATTAATGATCTGTAGTGCT---GT
A------GAAAAGTTGTGGGTCACAGTCTATTATGGGGTACCTGTGTGGAAAGAAGCAACCACCACTCTA
TTTTGTGCATCAGATGCTAAAGCATATGATACAGAGGTACATAATGTTTGGGCCACACATGCCTGTGTAC
CCACAGACCCCAACCCACAAGAAGTAGTATTGGAAAATGTAACAGAACATTTTAACATGTGGAAAAATAA
CATGGTAGAACAGATGCAGGAGGATATAATCAGTTTATGGGATCAAAGCCTAAAGCCATGTGTAAAATTA
ACCCCACTCTGTGTTACTTTAAATTGCAAGGAT---------------------------------GTG-
--------------------------AAT---------------------GCT---------------AC
TAATACCACTAATGATAGCGAGGGA---ACGATGGAGAGAGGAGAAATAAAAAACTGCTCTTTCAATATC
ACCACAAGCATAAGAGATGAGGTGCAGAAAGAATATGCTCTTTTTTATAAACTTGATGTAGTACCAATAG
ATAAT------------------------AAT------------AAT---------ACCAGCTATAGGTT
GATAAGTTGTGACACCTCAGTCATTACACAGGCCTGTCCAAAGATATCCTTTGAGCCAATTCCCATACAT
TATTGTGCCCCGGCTGGTTTTGCGATTCTAAAGTGTAATGATAAGACGTTCAATGGAAAAGGACCATGTA
AAAATGTCAGCACAGTACAATGTACACATGGAATTAGGCCAGTAGTATCAACTCAACTGCTGCTAAATGG
CAGTCTAGCAGAAGAAGAGGTAGTAATTAGATCTGACAATTTCACGAACAATGCTAAAACCATAATAGTA
CAGCTGAAAGAATCTGTAGAAATTAATTGTACAAGACCCAACAACAATACAAGAAAAAGTATACATATAG
GACCAGGGAGAGCATTTTATACTACAGGAGAAATAATAGGAGATATAAGACAAGCACATTGTAACATTAG
TAGAGCAAAATGGAATGACACTTTAAAACAGATAGTTATAAAATTAAGAGAACAATTTGAG---AATAAA
ACAATAGTCTTTAATCACTCCTCAGGAGGGGACCCAGAAATTGTAATGCACAGTTTTAATTGTGGAGGAG
AATTTTTCTACTGTAATTCAACACAACTGTTTAATAGT------------------ACTTGG--------
-------AATAATAATACTGAAGGGTCA------------------AATAACACTGAAGGA------AAT
ACT---------ATCACACTCCCATGCAGAATAAAACAAATTATAAACATGTGGCAGGAAGTAGGAAAAG
CAATGTATGCCCCTCCCATCAGAGGA------CAAATTAGATGTTCATCAAATATTACAGGGCTGCTATT
AACAAGAGAT---GGTGGTATT---------AAT------------GAGAATGGG---ACCGAGATCTTC
AGACCTGGAGGAGGAGATATGAGGGACAATTGGAGAAGTGAATTATATAAATATAAAGTAGTAAAAATTG
AACCATTAGGAGTAGCACCCACCAAGGCAAAGAGAAGAGTGGTGCAAAGAGAAAAAAGA---GCAGTGGG
A---ATAGGAGCTGTGTTCCTTGGGTTCTTGGGAGCAGCAGGAAGCACTATGGGCGCAGCGTCAATGACA
CTGACGGTACAGGCCAGACTATTATTGTCTGGTATAGTGCAACAGCAGAACAATTTGCTGAGGGCTATTG
AGGCGCAACAGCGTATGTTGCAACTCACAGTCTGGGGCATCAAGCAGCTCCAGGCAAGAGTCCTGGCTGT
GGAAAGATACCTAGGGGATCAACAGCTCCTGGGGATTTGGGGTTGCTCTGGAAAACTCATTTGCACCACT
GCTGTGCCTTGGAATGCTAGTTGGAGT---AATAAATCTCTGGATAGGATTTGGAATAACATGACCTGGA
TGGAGTGGGAAAGAGAAATTGACAATTACACAAGCGAAATATACACCCTAATTGAAGAATCGCAGAACCA
ACAAGAAAAGAATGAACAAGAATTATTGGAATTAGATAAATGGGCAAGTTTGTGGAATTGGTTTGACATA
ACAAAATGGCTGTGGTATATAAAAATATTCATAATGATAGTAGGAGGCTTAGTAGGTTTAAGACTAGTTT
TTACTGTACTTTCTATAGTGAATAGAGTTAGGCAGGGATACTCACCATTATCGTTTCAGACCCTCCTCCC
AGCCCCGAGGGGACCCGACAGGCCCGAAGGAATCGAAGAAGAAGGTGGAGAGAGAGACAGAGACAGATCC
GGACGATTAGTGAACGGATTCTTAGCACTTATCTGGGTCGACCTGCGGAGCCTGTGCCTCTTCAGCTACC
ACCGCTTGAGAGACTTACTCTTGACTGTAACGAGGATTGTGGAACTTCTGGGACGCAGGGGG---TGGGA
AGTCCTGAAATATTGGTGGAATCTCCTACAGTATTGGAGTCAGGAACTAAAGAATAGTGCTGTTAGCTTG
CTCAATGCCACAGCCATAGCAGTAGCTGAGGGGACAGATAGGATTATAGAAGCATTACAAAGAACTTATA
GAGCTATTCTCCACATACCTACAAGAATAAGACAGGGCTTGGAAAGGGCTTTGCTA
>AY247225 
ATGAGAGTGAAGGAGATCAGGAGGAATTATCAGCACTTG---TGGAGA---------------TGGGGCA
CG---------------------ATGCTC---------CTTGGGATGTTAATGATCTGTAGTGCT---GC
A------GAACAATTGTGGGTCACAGTCTATTATGGGGTACCTGTGTGGAAAGAAGCAACCACCACTCTA
TTTTGTGCATCAGATGCTAAAGCATATGATACAGAGGTACATAATGTTTGGGCCACACATGCCTGTGTAC
CCACAGACCCCAACCCACAAGAAGTAGGATTGGAAAATGTGACAGAAAATTTTAACATGTGGAAAAATAA
TATGGTAGAACAGATGCATGAGGATATAATCAGTTTATGGGATCAAAGCCTAAAGCCATGTGTAAAATTA
ACCCCACTCTGTGTTACTTTAAATTGCACTGAT------------------------------TATTTG-
-----------GGG------------AAT------------------------------GTTACTAATAC
TAATACCACTAGTAGTAGCGGGGGA---ACGATGGAGAAAGGAGAAATAAAAGAATGCTCTTTCAATATC
ACCACAAGCATAAGAGATAAGGTGCAGAAAGAATATGCACTTTTTTATAAACTTGATGTAGTACCAATAG
ATGAT------------------------GAT------------AAT---------ACTAGCTATAGGTT
GATAAGTTGTAACACCTCAGTCATTACACAGGCCTGTCCAAAGATATCCTTTGAGCCAATTCCCATACAT
TATTGTGCCCCGGCTGGTTTTGCGATTCTAAAGTGTAAAGATAAGAAGTTCAATGGAAAAGGATCATGTA
CAAATGTCAGCACAGTACAATGTACACATGGAATTAGGCCAGTAGTATCAACTCAACTGCTGTTAAATGG
CAGTCTAGCAGAAGAAGAGGTAGTAATTAGATCTGAAAATTTCACAAACAATGCTAAAACCATAATAGTA
CAGCTGAACGAATCTGTAGTAATTAATTGTACAAGACCCAACAACAATACAAGAAAAAGTATACATATAG
GACCAGGGAGAGCATTTTATACAACAGGAGAAATAATAGGAAATATAAGACAAGCACATTGTAACCTTAG
TAGAGCAGAATGGAATAAAACTTTAGAACAGATAGTTGGAAAATTAAGAGAACAATTTGGG---AATAAA
ACAATAGTCTTTAATCAATCCTCAGGAGGGGACCCAGAAATTGTAACGCACAGTTTTAATTGTGGAGGGG
AATTTTTCTACTGTAATACAACACAACTGTTTAATAGTACTTGG------------ACTTGG--------
----------AATGGTACTGAAGGGTTA------------------AATAACACTGAAGGA---------
AAT---------ATCACACTCCCATGCAGAATAAAACAAATTGTAAACATGTGGCAGGAAGTAGGGAAAG
CAATGTATGCCCCTCCCATCAGAGGA------CAAATTAGATGTTCATCAAATATTACAGGGCTGCTATT
AACAAGAGAT---GGAGGTAAT---------AACGAGAACGGGACCGAGAACGGG---ACCGAGATCTTC
AGACCTGGAGGAGGAGATATGAGGGACAATTGGAGAAGTGAATTATATAAATATAAAGTAGTAAAAATTG
AACCATTAGGAGTAGCACCCACCAGGGCAAAGAGAAGAGTGGTGCAGAGAGAAAAAAGA---GCAGTGGG
A---ATAGGAGCTGTGTTCCTTGGGTTCTTGGGAGCAGCAGGAAGCACTATGGGCGCAGCGTCAATAACG
CTGACGGTACAGGCCAGACTATTATTGTCTGGTATAGTGCAACAGCAGAACAATTTGCTGAGGGCTATTG
AGGCGCAACAGCATCTGTTGCAACTCACAGTCTGGGGCATCAAGCAGCTCCAGGCAAGAGTCCTGGCTGT
GGAAAGATACCTAAAGGATCAACAGCTCCTGGGGATTTGGGGTTGCTCTGGAAAACTCATTTGCACCACT
GCTGTGCCTTGGAATGCTAGTTGGAGT---AATAAATCTCTGAATGAGATTTGGGATAACATGACCTGGA
TGGAGTGGGAAAGAGAAATTAACAATTACACAGGCTTAATATACAACTTAATTGAAGAATCGCAGAACCA
ACAAGAAAAGAATGAGCAAGAATTATTGGAGTTAGATAAATGGGCAAATTTGTGGACTTGGTTTGACATA
ACAAACTGGCTGTGGTATATAAAAATATTCATAATGATAGTAGGAGGCTTGATAGGTTTAAGAATAGTTT
TTACTGTACTTTCTATAGTGAATAGAGTTAGGCAGGGATACTCACCATTATCGTTTCAGACCCGCCTCCC
AGCCCCGAGGGGACCCGACAGGCCCGAAGGAATCGAAGAAGAAGGTGGAGAGAGAGACAGAGACAGATCC
GGTCCATTAGTGGATGGATTCTTAGCACTTATCTGGGTCGACCTGCGGAGCCTGTGCCTCTTCAGCTACC
ACCGCTTGAGAGACTTACTCTTGATTGTAACGAGGATTGTGGAACTTCTGGGACGCAGGGGG---TGGGA
AGTCCTCAAAATTTGGTGGAATCTCCTACAGTATTGGAGTCAGGAACTAAAGAATAGTGCTGTTAGCTTG
TTCAATGCCATAGCCATAGCAGTAGCTGAGGGGACAGATAGGGTTATAGAAGCATTACAAAGAGCTTATA
GAGCTATTCTACACATACCTACAAGAATAAGACAGGGCTTGGAAAGGGCTTTGCTA
>AY247223 
ATGAAAGTGAAGGAGATCAGGAAGAATTATCAGCATTTG---TGGAGA---------------TGGGGCA
CC---------------------ATGCTC---------CTTGGGATGTTGATGATCTGTAGTGCT---GC
A------GAACAATTGTGGGTCACAGTCTATTATGGGGTACCTGTGTGGAAAGAAGCAACCACCACTCTA
TTTTGTGCATCAGATGCTAAAGCATATGATACAGAGGTACATAATGTTTGGGCCACACATGCCTGTGTAC
CCACAGACCCCAACCCACAAGAAGTATTATTGAAAAATGTGACAGAAAGTTTTAACATGTGGAAAAATAA
CATGGTAGAACAGATGCATGAGGATATAATCAGTTTATGGGATCAAAGCCTAAAGCCATGTGTAAAATTA
ACCCCACTCTGTGTCACTTTAAATTGCACTGATGATTTGGGGAATACTACTACTACCACTAGTAGTAGT-
-----------GGG------------AAT---------------------ACT---------------AC
TAATACCACTAGTAGTAGTGGGGGA---ACGATGGATAGAGGAGAAATAAAAAACTGCTCTTTCAATATC
ACCACAAGCATAAGCAATAAGATGCAGAAAGAATATGCACTTTTTTATAAACTTGATGTAGTACCAATAG
ATAAT------------------------GAT------------AAT---------ACTAGCTATAGGTT
GATAAGTTGTAACACCTCAGTCATTACACAGGCCTGTCCAAAGGTATCCTTTGAGCCAATTCCCATACAT
TATTGTACCCCGGCTGGTTTTGCGATTCTAAAGTGTAAAGATAAAAAGTTCAATGGAAAAGGACCATGTA
CAAACGTCAGCACAGTACAATGTACACATGGAATTAGGCCAGTAGTGTCAACTCAACTGCTGTTAAATGG
CAGTCTAGCAGAAGAAGAGGTAGTAATTAGATCTGACAATTTCACGGACAATGCTAAAACCATAATAGTA
CAGCTGAAGGAAGCTGTAGAAATTAATTGTACAAGACCCAACAACAATACAAGAAAAAGTATACATATAG
GACCAGGGAGAGCATGGTATGCAACAGGAGAAATAATAGGAGATATAAGACAAGCACATTGTAACCTTAG
TAGAGCAAAATGGGATGACACTTTAAGACAGATAGTTGAAAAATTAAGAGAACAATTTAAG---AACAAA
ACAATAGTCTTTAATCAATCCTCAGGAGGGGACCCAGAAATTGTAACGCACAGTTTTAATTGTGGAGGGG
AATTTTTCTACTGTAATTCAACAAAACTGTTTAATAGC------------------ACTTGG--------
----------------ACTAGAGGGTCA------------------AATAACACAAATAGCACTGAAGAA
ACT---------ATCACACTCCCATGCAGAATAAAACAAATTGTAAACATGTGGCAGGGAGTAGGAAAAG
CAATGTATGCCCCTCCCATCAGAGGA------CAAATTAGATGTTTATCAAATATTACAGGGCTGCTATT
AACAAGAGAT---GGTAGTAAT---------AAC------------GAGAACGGG---ACCGAGATCTTC
AGACCTGGAGGAGGAGATATGAGGGACAATTGGAGAAGTGAATTATATAAATATAAAGTAGTAAAAATTG
AACCATTAGGAGTAGCACCCACCAAGGCAAAGAGAAGAGTGGTGCAGAGAGAAAAAAGA---GCAGTAGG
AACGCTGGGAGCTATGTTCCTTGGGTTCTTGGGAGCAGCAGGAAGCACTATGGGCGCAGCGTCAATGACG
CTGACGGTACAGGCCAGACTATTATTGTCTGGTATAGTGCAACAGCAGAACAATTTGCTGAGGGCTATTG
AGGCGCAACAGCATCTGTTGCAACTCACAGTCTGGGGCATCAAGCAGCTCCAGGCAAGAGTCCTGGCTGT
GGAAAGATACCTAAGGGATCAACAGCTCCTAGGGATTTGGGGTTGCTCTGGAAAACTCATTTGCACCACT
ACTGTGCCTTGGAATGCTAGTTGGAGT---AATAAATCTCTGGATAAGATTTGGGATAACATGACCTGGA
TGGAGTGGGAAAGAGAAATTGACAATTACACAAGCTTAATATACACCTTAATTGAAGAATCGCAGAACCA
ACAAGAAAAGAATGAACAAGAATTATTGGAATTAGATGAGTGGGCAAGTTTGTGGAATTGGTTTTCTATA
TCAAAATGGCTGTGGTATATAAAAATATTCATAATGATAGTAGGAGGCTTGGTAGGTTTAAGAATAGTTT
TTGCTGTACTTTCTATAGTGAATAGAGTTAGGCAGGGATACTCACCATTATCATTTCAGACCCGCCTCCC
AACCCCGAGGGGACCCGACAGGCCCGAAGGAATCGAAGAAGAAGGTGGAGAGAGAGACAGAGACAGATCC
AGTCGCTTAGTGGATGGATTCTTAGCACTCATCTGGGACGATCTGCGAAGCCTGTGCCTCTTCAGCTACC
ACCGCTTGAGAGACTTACTCTTGATTGCAGCGAGGATTGTGGAACTTCTGGGACGCAGGGGG---TGGGA
AGTCCTCAAATATTGGTGGAATCTCCTGCAGTATTGGAGTCAGGAACTAAAGAATAGTGCTGTTAGCTTG
CTCAATGCCACAGCTATAGCAGTAGCTGAGGGGACAGATAGGGTTATAGAAATAGTACAAAGAGCTTGTA
GAGCTATTCTCCACATACCTACAAGAATAAGACAAGGCTTGGAAAGGGCTTTACTA
>AY835770 
ATGAAAGTGAAGGGGATCAGGAAGAATTATCAGCACTTG---TGGAGA---------------TGGGGCA
CC---------------------ATGCTC---------CTTGGGATATTGATGATCTGTAGTGCT---AC
A------GAAAAATTGTGGGTCACAGTCTATTATGGGGTACCTGTGTGGAAAGAAGCAGACACCACTTTA
TTTTGTGCATCAGATGCTAAAGCATATGATACAGAGGTACATAATGTTTGGGCCACACATGCCTGTGTAC
CCACAGACCCCAACCCACAAGAAGTAGTATTGGAAAATGTGACAGAAAACTTTAACATGTGGAAAAAAGA
CATGGTAGAACAGATGCATGAGGATATAATCAGTTTATGGGATCAAAGCCTAAAGCCATGTGTAAAATTA
ACCCCACTCTGTGTCACTTTAAATTGCACTGAT---------------------------------TTG-
-----------AGG------------AAT---------------------GAT---------------AC
TAATACCAATAGTAGTAGAGAGGTA---ACGATGGAGAGAGGAGAAATAAAAAACTGCTCTTTCAATATC
ACCACAAGCATAAGAGATAAGATGCAGAAAGAATATGCACTTTTTTATAAACTTGATGTAGTACCAATAG
ATAAT------------------------GAT------------AAT---------ACCAGCTATAGGTT
GATAAGTTGTAACACCTCAGTCATTACACAGGCCTGTCCAAAGGTATCCTTTGAGCCAATTCCCATACAT
TATTGTGCCCCAGCTGGTTTTGCGATTATAAAGTGTAAAGATAAGAAGTTCAATGGAACAGGACCATGTA
AAAATGTCAGCACAGTACAATGTACACATGGAATTAGGCCAGTAGTATCAACTCAACTGCTGTTAAATGG
CAGTCTAGCAGAAGAAGAGGTAGTAATTAGATCTGCCAATTTCACGAACAATGCTAAAACCATAATAGTA
CAGCTGAACGAATCTGTAGAAATTAATTGTACAAGACCCAACAACAATACAAGAAAAAGTATACCTATAG
GACCAGGGAGAGCATTTTATACAACAGGAGACATAATAGGAGATATAAGACAAGCACATTGTAACCTTAG
TAGAACAAAATGGAATGACACTTTAAAACAGATAGTTGAAAAATTAAGAGAACAATTTGGG---AATAAA
ACAATAATCTTTAATCAATCCTCAGGAGGGGACCCAGAAATTGTAATGCACAGCTTTAATTGTGGAGGAG
AATTTTTCTACTGTAATTCAACACAACTGTTTAATAGTACTTGGAATGGTAATAGTACTTGG--------
----------AATGTTACTGAAGGGTCAAATACTGAAGGGTCAAATAATAACACTACAGGA---AATGAC
ACA---------ATCACACTCCCATGCAGAATAAAACAAATTATAAACATGTGGCAGGAAGTAGGAAAAG
CAATGTATGCCCCTCCCATCAGAGGA------CAAATTAGATGTTCATCAAATATTACAGGGCTGCTGTT
AACAAGAGAT---GGTGGTGAT---------AAT------------AGCAACGAA---TCGGAGGGCCCG
AGACCTGGAGGAGGAGATATGAGGGACAATTGGAGAAGTGAATTATATAAATATAAAGTGGTAAAAATTG
AACCATTAGGGGTAGCGCCCACCAAGGCGAAGAGAAGAGTGGTGCAAAGAGAGAAAAGA---GCAGTGGG
A---ATAGGAGCTATGTTCCTTGGGTTCTTGGGAGCAGCAGGAAGCACTATGGGCGCAGCGTCAATGACG
CTGACGGTACAGGCCAGACTATTATTGTCTGGTATAGTGCAACAGCAAAACAATTTGCTGAGAGCTATTG
AGGCGCAACAGCATCTGTTGCAACTCACAGTCTGGGGCATCAAGCAGCTCCAGGCAAGAGTCCTGGCTGT
GGAAAGATACCTAAAGGATCAACAGCTCCTGGGGATTTGGGGTTGCTCTGGAAAACTCATTTGCACCACT
ACTGTGCCTTGGAATGCTAGTTGGAGT---AATAAATCTCTGAATCAAATTTGGGATAGCATGACCTGGA
TGGAGTGGGAAAGAGAAATTAGCAATTACACAAGCTTAATATACACCTTAATTGAAGAATCGCAAAACCA
ACAAGAAAAGAATGAACAAGAATTATTGGAATTAGATAAATGGGCAAGTTTGTGGAATTGGTTTGACATA
ACACATTGGCTGTGGTATATAAAAATATTCATAATGATAGTAGGAGGCTTGGTAGGTTTAAGAATAGTTT
TTGCTGTACTTTCTATAGTGAATAGAGTTAGGCAGGGATACTCACCATTATCGTTGCAGACCCGCCTCCC
CAGCCCGAGGGGACCCGACAGGCCCGAAGGAATCGAAGAAGAAGGTGGAGAGAGAGACAGAGACGGATCC
GGCAGATTAGTGGATGGATTCTTAGCGCTTTTCTGGGTCGACCTGCGGAGCCTGTGCCTCTTCAGCTACC
ACCGCTTGAGAGACTTACTCTTGATTGTAACGAGGATTGTGGAACTTCTGGGACGCAGGGGG---TGGGA
AGTCCTCAAATATTGGTGGAATCTCCTGCAGTATTGGAGTCAGGAACTAAAGAATAGTGCTGTTAGCTTG
TTTGATGCCATAGCCATAGCAGTAGCTGAGGGGACAGATAGGGTTATAGAAGTATTACAAAGAGCTTGTA
GAGCTATTCTCCACATACCTACAAGAATAAGACAGGGCTTGGAAAGGGCGTTGCTA
>DQ410495 
ATGAGAGTGACGGGGATCAGGAAGAATTGTCAGCACTGG---TGGAAA---------------TGGGGCA
TC---------------------ATGCTC---------CTTGGGATATTAATGATCTGTAAGGCT---AC
A------GAAAGATTGTGGGTCACAGTCTATTATGGGGTACCTGTGTGGAAAGAAGCAAACACCACTCTA
TTTTGTGCATCAGATGCTAAAGGATATGATACAGAGGTACATAATGTTTGGGCCACACATGCCTGTGTAC
CCACAGACCCCAATCCACAAGAAGTAGTATTGGAAAATGTGACAGAAAATTTTAACATGTGGAAAAATAA
CATGGTAGAACAGATGCATGAGGATATAATTAGTTTATGGGATCAAAGCCTAAAACCATGTGTAAAATTA
ACCCCACTCTGTGTTACTTTAAATTGCACTAAT---------------------------------CTG-
--------------------------AAT---------------------GTT---------------AC
TAATACCACGAGTAGTAGCGAGGGA---ATGATGGAGAGGGGAGAAATAAAAAATTGCTCTTTCAATATC
ACCACAAGCATAAGAGATAAGGTGCAGAAAGAATATGCACTTTTCTATAAACTTGATGTAATACCAATAG
AAAAT------------------------GAT------------AAT---------ACTAGCTATAGGTT
GATAAGTTGTAACACCTCAGTCATTACACAGGCCTGTCCAAAGGTATCCTTTGAGCCAATTCCCATACAT
TATTGTGCCCCGGCTGGTTTTGCGATTCTAAAGTGTAATGATAAGAAGTTCAATGGAACAGGACCATGTA
CAAATGTTAGTACAGTACAATGTACACATGGAATTAGGCCAGTAGTATCAACTCAACTGCTGTTAAATGG
CAGTCTAGCAGAAAAAGAGGTAGTAATCAGATCTGCCAATCTCTCAGACAATGCTAAAATTATAATAGTA
CATCTGAATGAATCTGTAGAAATGAATTGTACAAGACCCAACAACAATTCAAGGAAAGGTATACATATAG
GACCAGGCAGAGCATTTTATACAACAGGAGAAATAATAGGAGATATAAGACAAGCACATTGTAACATTAG
TGGAACAAAATGGAATGACACTTTAGAAAAGATAGCTATAAAATTAAGAGAACAATTTAAG---AATAAA
ACAATAGTCTTTAATCAATCCTCAGGAGGGGACCCAGAAATTGTAATGCTCAGTTTTAATTGTGGAGGGG
AATTTTTCTACTGTAATTCAACAAAACTGTTTAATAGT------------------ACTTGG--------
----------AATGGTACTGAGTCA---------------------AATAACACTCAAGGAAATGACACA
ACA---------ATCGTACTCCCATGCAGAATAAAACAAATTATAAACATGTGGCAGGAAGTAGGAAAAG
CAATGTATGCCCCTCCCATCAGAGGA------CAAATTAGATGTTCATCAAATATTACAGGGCTGCTATT
AACAAGAGAT---GGTGGTAAT---------AGC------------GAGAACACC---ACCGAGATCTTC
AGACCTGGAGGAGGAGAGATGAGGGACAATTGGAGAAGTGAATTATATAAATATAAAGTAGTAAAAATTG
AACCATTAGGAGTAGCACCCACCAAGGCAAAGAGAAGAGTGGTGCAGAGAGAAAAAAGA---GCAGTGGG
A---ATAGGAGCTATGTTCCTTGGGTTCTTGGGAGCAGCAGGAAGCACTATGGGCGCAGCGTCAATGACG
CTGACGGTACAGGCCAGACTATTATTGTCTGGTATAGTGCAACAGCAGAACAATTTGCTGAGGGCTATTG
AGGCGCAACAGCATCTGTTGCAACTCACAGTCTGGGGCATCAAGCAGCTCCAGGCAAGAATCCTGGCTGT
GGAAAGATACCTAAAGGATCAACAGCTCCTGGGAATTTGGGGTTGCTCTGGAAAACTCATTTGCACCACT
ACTGTACCTTGGAATACTAGTTGGAGT---AATAAATCTCTGGATCAGATTTGGCAAAACATGACCTGGA
TGCAGTGGGAAAAAGAAATTAATAATTACACAGGCTTAATATACACCTTAATTGAAGAATCGCAAAACCA
ACAAGAAAAGAATGAACAAGAATTATTGGAATTAGATAAATGGGCAAGTTTGTGGAATTGGTTTGACATA
ACAAACTGGCTGTGGTATATAAAAATATTCATAATGATAGTAGGAGGCTTGGTAGGTTTAAGAATAGTTT
TTATTGTACTTTCTATAGTGAATAGAGTTAGGCAGGGATACTCACCATTATCGTTCCAGACCCACCTCCC
AGCCCCGAGGGGACCCGACAGGCCCGAAGGAATCGAAGAAGAAGGTGGAGAGAGAGACAGAGACAGATCC
GGTCAATTAGTGAATGGATTCTTCGCAATCATCTGGGTCGATCTGCGGAGCCTGTGCCTCTTCAGCTACC
ACCGCTTGAGAGACTTACTCTTGATTGTAACGAGGATTGTGGAACTTCTGGGACGCAGGGGG---TGGGA
AGTCCTCAAATATTGGTGGAATCTCCTACAGTATTGGGGTCAGGAACTAAAGAGTAGTGCTGTTAGCTTG
CTTAATGCCACAGCCATAGCAGTAGCTGAGGGGACAGATAGGGTTATAGAAATAGTGCAAAGAGCTTGTA
GAGCTATTCTCCACATACCTACAAGAATAAGACAGGGCTTAGAAAGGGCTTTGCTA
>DQ410493 
ATGAGAGTGACGGGGATCAGGAGGAATTGTCAGCACTGG---TGGAAA---------------TGGGGCA
TC---------------------ATGCTC---------CTTGGGATGTTAATGATCTGTAATGCT---AC
A------GAACAATTGTGGGTCACAGTCTATTATGGGGTACCTGTGTGGAAAGAAGCAAACACCACTCTA
TTTTGTGCATCAGATGCTAAAGGATATAATACAGAGAGACATAATGTTTGGGCCACACATGCCTGCGTAC
CCACAGACCCCAATCCACAAGAAGTAGTGTTGGAAAATGTGACAGAAAATTTTAACATGTGGAAAAATAA
CATGGTAGAACAGATGCATGAGGATATAATTAGTTTATGGGATCAAAGCCTAAAACCATGTGTAAAATTA
ACCCCACTCTGTGTTACTTTAAATTGCATTAAT---------------------------------GTG-
--------------------------AAT---------------------GGT---------------AC
TAATACCACGATTAGTAGTGAGACA---AGGATGGAGAAGGGAGAAATAAAAAATTGCTCTTTCAATATC
ACCACAAGCATAAGAGATAAGGTGCAGAAAGAATATGCACTTTTTTATAAACTTGATGTAATACCAATAG
AAAAT------------------------GAT------------AAT---------ACTAGCTATAGGTT
GATAAGTTGTAACACCTCAGTCATTACACAGGCCTGTCCAAAGGTATCCTTTGAGCCAATTCCCATACAT
TATTGTGCCCCGGCTGGTTTTGCGATTCTAAAGTGTAATGATAAGAAGTTCAATGGAACAGGACCATGTA
CAAATGTTAGTACAGTACAATGTACACATGGAATTAGGCCAGTGGTATCAACTCAACTGCTGTTAAATGG
CAGTCTAGCAGAAAAAGAGGTAGTAATCAGATCTGCCAATCTCTCAGACAATGCTAAAACCATAATAGTA
CATCTGAATGAATCTGTAAAAATGAATTGTACAAGACCCAGCAACAATACAAGGAAAGGTATACATATAG
GACCAGGCAGAGCATTTTATGCAACAAGAAACATAATAGGAGATATAAGACAAGCACATTGTAACATTAG
TGGAACAAAATGGAATGACACTTTAAAAAAGATAGTTATAAAATTAAGAGAACAATTTAAG---AATAAA
ACAATAGCCTTTAATCAATCCTCAGGAGGGGACCCAGAAATTGTAATGCTCAGTTTTAATTGTGGAGGGG
AATTTTTCTACTGTAATTCAACAAAACTGTTTAATAGT------------------ACTTGG--------
----------AATGGTACTGAGTCA---------------------AATAACACTCAAGGAAATGACACA
ACA---------ATCATACTCCCATGCAGAATAAAACAAATTATAAACATGTGGCAGAAAGTAGGAAAAG
CAATGTATGCCCCTCCCATCAGAGGA------CAAATTAGATGTTCATCAAATATTACAGGGCTGCTATT
AACAAGAGAT---GGTGGTGAT---------AAC------------GAGAACAAG---ACCGAGATCTTC
AGACCTGGAGGAGGAGAGATGAGGGACAATTGGAGAAGTGAATTATATAAATATAAAGTAGTAAAAATTG
AACCATTAGGAGTAGCACCCACCAAGGCAAAGAGAAGAGTGGTGCAGAGAGAAAAAAGA---GCAGTGGG
A---ATAGGAGCTATGTTCCTTGGGTTCTTGGGAGCAGCAGGAAGCACTATGGGCGCAGCGTCAGTGACG
CTGACGGTACAGGCCAGACTATTATTGTCTGGTATAGTGCAACAGCAGAACAATTTGCTGAGGGCTATTG
AGGCGCAACAGCATCTGTTGCAACTCACAGTCTGGGGCATCAAGCAGCTCCAGGCAAGAATCCTGGCTGT
GGAAAGATACCTAAAGGATCAACAGCTCCTGGGGATTTGGGGATGCTCTGGAAGACTCATCTGCACCACT
GCTGTGCCTTGGAATACTAGTTGGAGT---AATAAATCTCTGGATCAGATTTGGCAGAACATGACCTGGA
TGCAGTGGGAAAAAGAAATTAATAATTACACAGGCTTAATATACACCTTAATTGAAGAATCGCAAACCCA
ACAGGAAAAGAATGAACAAGAATTATTGGAATTGGATAAGTGGGCAAGTTTGTGGAATTGGTTTGACATA
ACAAATTGGCTGTGGTATATAAAAATATTCATAATGATAGTAGGAGGCTTGGTAGGTTTAAGAATAGTTT
TTATTGTACTTTCTATAGTGAATAGAGTTAGGCAGGGATACTCACCATTATCGTTCCAGACCCACCTCCC
AGCCCAGAGGGGACCCGACAGGCCCGGAGGAACCGAAGAAGAAGGTGGAGAGAGAGACAGAGACAGATCC
GGTCAATTAGTGAATGGATTCTTAGCGATCATCTGGGTCGATCTGCGGAGCCTGTGCCTCTTCAGCTACC
ACCGCTTGAGAGACTTACTCTTGATTGTAACGAGGATTGTGGAACTTCTGGGACGCAGGGGG---TGGGA
AGTCCTCAAATATTGGTGGAATCTTCTACAGTATTGGGGTCAGGAACTAAAGAGTAGTGCTGTTAGCTTG
CTCAATACCACAGCCATTGCAGTAGCTGAGGGGACAGATAGGGTTATAGAAATATTGCAAAGAGTTTGTA
GAGCTATTCTCCACATACCTACAAGAATAAGACAGGGCTTGGAAAGGGCTTTGCTA
>AY247220 
ATGAGAGTGAAGGAGATCGGGAAGAATTATCAGTACTTA---TGGAGA---------------TGGGGCA
CC---------------------ATGCTC---------CTTGGGATATTGATGATCTGTAGTGCT---GC
A------GAACAATTGTGGGTCACAGTCTATTATGGGGTACCTGTGTGGAAAGAAGCAACCACCACTCTC
TTTTGTGCATCAGATGCTAAAGCCTATGATACAGAGGTACATAATGTTTGGGCCACACATGCCTGTGTAC
CCACAGACCCCAACCCACAAGAAGTAGGATTGGAAAATGTGACAGAAAATTTTAACATGTGGAAAAATAA
CATGGTAGAACAGATGCATGAGGATATAATCAGTTTATGGGATCAAAGCCTAAAGCCATGTGTAAAATTA
ACCCCACTCTGCGTTACTTTAAATTGCACTGAT---------------------------------TTG-
-----------GGG------------AAT---------------------ACT---------------AC
TAATACCACTAGTAGTAGCGGGGGA---GGAATGGAGAGAGGAGAAATAAAAAACTGCTCTTTCAATATC
ACCACAAGCATAAGAGATAAGGTGCAGAAAGAATATGCACTTTTGTATAAACTTGATATAGTACCAATAG
ATGAT------------------------AAT------------AAT---------ACCAGCTATAGGTT
GATAAGTTGCAACACCTCAGTCATTACACAGGCCTGTCCAAAGGTATCCTTTGAGCCAATTCCCATACAT
TATTGTGCCCCGGCTGGTTTTGCGATTCTAAAGTGTAGAGACAAGAAGTTCAATGGAAAAGGACCATGTA
CAAATGTCAGCACAGTACAATGCACACATGGAATTAGGCCAGTAGTATCAACTCAACTGCTGTTAAATGG
CAGTCTAGCAGAAGAAGAGGTAGTAATTAGATCTGACAATTTCACGGACAATGCTAAAACCATAATAGTA
CAGCTGAAAGAATCTGTAGAAATTAATTGTACAAGACCCAACAACAATACAAGAAAAAGTATACATATAG
GACCAGGGAGAGCATTTTACACAACAGGAGATATAGTAGGAGATATAAGACAAGCACATTGTAACATTAG
TAAAGCAAAATGGAATACTACTTTAAAACAGATAGTTACAAAATTAAGAGAACAATTTGGA---AATCGA
ACAATAGTCTTTAATCAATCCTCAGGAGGGGACCCAGAAATTGTAATGCACAGTTTTAATTGTGGAGGGG
AATTTTTCTACTGTAATTCAACACAACTGTTTAATAGTACTTGGAATGCTAGTAGTACTTGG--------
----------AATGATACTGAAGGGTCA------------------AATAACACTGAAGGA---------
ACT---------ATCACACTCCCATGCAGAATAAAACAAATTATAAACATGTGGCAGGAAGTAGGAAAAG
CAATGTATGCCCCTCCCATCAGAGGA------CAAATTAGATGTTCATCAAATATTACAGGGCTGATATT
AACAAGAGAT---GGTGGTAGT---------AAC------------GAGAACGAC---ACCGAGATCTTC
AGACCTGGAGGAGGAAATATGAGGGACAATTGGAGAAGTGAATTATATAAATATAAAGTAGTAAAAATTG
AACCATTAGGAGTAGCACCCACCAAGGCAAAGAGAAGAGTGGTGCAAAGAGAAAAAAGA---GCAGTAGG
A---ATAGGAGCTGTGTTCCTTGGGTTCTTGGGAGCAGCAGGAAGCACTATGGGCGCAGCGTCAATGACA
CTGACGGTACAGGCCAGATTATTATTGTCTGGTATAGTGCAACAGCAGAACAATCTGCTGAGGGCTATTG
AGGCGCAGCAGCATCTGTTGCAACTCACGGTCTGGGGCATCAAGCAGCTCCAGGCAAGAGTCCTGGCTAT
GGAAAGATACCTAAAGGATCAACAGCTCCTGGGGATTTGGGGCTGCTCTGGAAAACTCATTTGCACCACT
ACTGTGCCTTGGAATGCTAGTTGGAGT---AATAAATCTCTGGATAACATTTGGAATAACATGACCTGGA
TGGAGTGGGATAGAGAAATTAACAATTACACAAGCTTAATATATACCTTAATTGAAGAATCGCAGAACCA
ACAAGAAAAGAATGAACAAGAATTATTGGAATTAGATAAATGGGCAAGTTTATGGAATTGGTTTGACATA
ACAAAATGGCTGTGGTATATAAAAATATTCATAATGATAGTAGGAGGCTTGGTAGGTTTAAGAATAGTTT
TTGCTGTACTTTCTATAGTGAATAGAGTTAGGCAGGGATACTCACCATTATCGTTTCAGACCCGCCTCCC
AGCCCCGAGGGGACCCGACAGGCCCGAAGGAATCGAAGAAGAAGGTGGAGAGAAAGACAGAGACAGATCC
GGACGATTAGTGGATGGATTCTTAGCGATTATCTGGGTCGATCTACGGAGCCTGTGCCTCTTCAGCTACC
ACCGCTTGAGAGACTTACTCTTGATTGTAACGAGGATTGTGGAACTTCTGGAACGCAGGGGG---TGGGA
AGCCCTCAAATACTGGTGGAATCTCCTACAGTATTGGAGTCAGGAACTAAAGAATAGTGCTGTTAACTTG
CTCAATACCACAGCCATAGCAGTAGCTGAGGGGACAGATAGGGTTATAGAAGTATTACAAAGAGCTTATA
GAGCTCTTCTCCACATACCTAGAAGAATAAGACAGGGCTTGGAAAGGCTTTTGCTA
>DQ410099 
ATGAGAGTGACGGAGATCAAGAAGAATTGTCAGCACTGG---TGGAAA---------------TGGGGCA
TC---------------------ATGCTC---------CTTGGGATATTAATGATCTGTAATGCT---GC
A------GAAAAATTGTGGGTCACAGTCTATTATGGGGTACCTGTGTGGAAGGAAGCAACCACCACTCTA
TTTTGTGCATCAGATGCTAAAGTATATGATACAGAGGTACATAATGTTTGGGCCACACATGCCTGTGTAC
CCACAGACCCCAACCCACAAGAAGTAGTATTGGAAAATGTGACAGAAAATTTTAACATGTGGAAAAATAA
TATGGTAGAACAGATGCATGAGGATATAATTAGTGTATGGGATCAAAGCCTAAAGCCATGTGTAAAATTA
ACCCCACTCTGTGTTACTTTAAATTGCACTGAT---------------------------------CTG-
-----------AGG------------AAT---------------------GCT---------------AC
TAATACCACGAGTAGTAGCGAGAGA---ACGATGGAGGGGGGAGAAATAAAAAATTGCTCTTTCAATATC
ACCACAAGCATAAGAGATAAGGTGCAGAAAGAATATGCACTTTTTTATAAACTTGATGTAATACCAATAG
AAAAA------------------------GAT------------AAT---------ACTAGCTATAGGTT
GATAAGTTGTAACACCTCAGTCATTACACAGGCCTGTCCAAAGGTATCCTTTGAGCCAATTCCCATACAT
TATTGTGCCCCGGCTGGTTTTGCGATTCTAAAGTGTAACGATAAGAAGTTCAATGGAAAAGGACCATGTA
CAAATGTCAGCACAGTACAATGTACACATGGAATTAGGCCAGTAGTATCAACTCAACTGCTGTTAAATGG
CAGTCTAGCAGAAGAAGAGGTAGTAATTAGATCCGCCAATCTCACGGACAATGCTAAAATCATAATAGTA
CAGCTGAATAAATCTGTAGAAATGAATTGTACAAGACCCAACAACAATACAAGAAAAAGTATACCTATGG
GACCAGGCAGAGCATTTTATACAACAGGAGAAATAATAGGAGATATAAGACAAGCACATTGTAACCTTAG
TAGAGCAAAATGGAATGACAATTTAGAAAAGATAGCTATAAAATTAAGAGAACAATTTAAG---AATAAA
ACAATAGTCTTTAGGCAATCCTCAGGAGGGGACCCAGAAATTGTAACGCTCAGTTTTAATTGTGGAGGGG
AATTTTTCTACTGTAATTCAACACAACTGTTTAGTAGT------------------ACTTGG--------
----------AATGGTACT---GGGTCA------------------AATAACACTAAAGGA---AATGAC
ACA---------ATCACACTCCCATGCAGAATAAAACAAATTATAAACATGTGGCAGGAAGTAGGAAAAG
CAATGTATGCCCCTCCCATCAGAGGA------CAAATTAGATGTTCATCAAATATTACAGGGCTGCTATT
AACAAGAGAT---GGTGGTGAA---------AAC------------GAGAGCGAG---ACCGAGATCTTC
AGACCTGGAGGAGGAGATATGAGGGACAATTGGAGAAGTGAATTATATAAATATAAAGTAGTAAAAATTG
AACCATTAGGAGTAGCACCCACCAAGGCAAAGAGAAGAGTGGTGCAGAGAGAAAAAAGA---GCAGTGGG
A---ATAGGAGCTATGTTCCTTGGGTTCTTGGGAGCAGCAGGAAGCACTATGGGCGCAGCGTCAATGACG
CTGACGGTACAGGCCAGACTATTATTGTCTGGTATAGTGCAACAGCAGAACAATTTGCTGAGGGCTATTG
AGGCGCAACAGCATCTGTTGCAACTCACAGTCTGGGGCATCAAGCAGCTCCAGGCAAGAGTCCTGGCTGT
GGAAAGATACCTAAAGGATCAACAGCTCCTGGGGATTTGGGGTTGCTCTGGAAAACTCATTTGCACCACT
ACTGTGCCTTGGAATACTAGTTGGAGT---AATAAATCTCTGAATCAGATTTGGCAGAACATGACCTGGA
TGCAGTGGGAAAGAGAAATTAATAATTACACAAGCTTAATATACACCTTAATTGAAGAATCGCAAAACCA
ACAAGAAAAGAATGAACAAGAATTATTGGAATTAGATAAATGGGCAAGTTTGTGGAATTGGTTTGACATA
ACAAACTGGCTGTGGTATATAAAAATATTCATAATGATAGTAGGAGGCTTGGTAGGTTTAAGAATAGTTT
TTATTGTACTTTCTATAGTGAATAGAGTTAGGCAGGGATACTCACCATTATCGTTCCAGACCCGCCTCCC
AGCCCCGAGGGGACCCGACAGGCCCGAAGAAATCGAAGAAGAAGGTGGAGAGAGAGACAGAGACAGATCC
GGTCAATTAGTGAATGGATTCTTAGCAATCATCTGGGTCGATCTGCGGAGCCTGTGCCTCTTCAGCTACC
ACCGCTTGAGAGACTTACTCTTGATTGTAACGAGGATTGTGGAACTTCTGGGACGCAGGGGG---TGGGA
AGTCCTCAAATATTGGTGGAATCTCCTACAGTATTGGAGTCAGGAACTAAAGAGTAGTGCTGTTAGCTTG
CTCAATGCCACAGCCATAGCAGTAGCTGAGGGGACAGATAGGGTTATAGAAGTATTACAAAGAGCTTGTA
GAGCTATTCTCCACATACCTACAAGAATAAGACAGGGCTTGGAAAGGGCTTTGCTA
>DQ410100 
ATGAGAGTGACGGAGATCAAGAAGAATTGTCAGCACTGG---TGGAAA---------------TGGGGCA
TC---------------------ATGCTC---------CTTGGGATATTAATGATCTGTAATGCT---GC
A------GAAAAATTGTGGGTCACAGTCTATTATGGGGTACCTGTGTGGAAGGAAGCAACCACCACTCTA
TTTTGTGCATCAGATGCTAAAGTATATGATACAGAGGTACATAATGTTTGGGCCACACATGCCTGTGTAC
CCACAGACCCCAACCCACAAGAAGTAGTATTGGAAAATGTGACAGAAAATTTTAACATGTGGAAAAATAA
TATGGTAGAACAGATGCATGAGGATATAATTAGTGTATGGGATCAAAGCCTAAAGCCATGTGTAAAATTA
ACCCCACTCTGTGTTACTTTAAATTGCACTGAT---------------------------------CTG-
-----------AGG------------AAT---------------------GCT---------------AC
TAATACCACGAGTAGTAGCGAGAGA---ACGATGGAGGGGGGAGAAATAAAAAATTGCTCTTTCAATATC
ACCACAAGCATAAGAGATAAGGTGCAGAAAGAATATGCACTTTTTTATAAACTTGATGTAATACCAATAG
AAAAA------------------------GAT------------AAT---------ACTAGCTATAGGTT
GATAAGTTGTAACACCTCAGTCATTACACAGGCCTGTCCAAAGGTATCCTTTGAGCCAATTCCCATACAT
TATTGTGCCCCGGCTGGTTTTGCGATTCTAAAGTGTAACGATAAGAAGTTCAATGGAAAAGGACCATGTA
CAAATGTCAGCACAGTACAATGTACACATGGAATTAGGCCAGTAGTATCAACTCAACTGCTGTTAAATGG
CAGTCTAGCAGAAGAAGAGGTAGTAATTAGATCCGCCAATCTCACGGACAATGCTAAAATCATAATAGTA
CAGCTGAATAAATCTGTAGAAATGAATTGTACAAGACCCAACAACAATACAAGAAAAAGTATACCTATGG
GACCAGGCAGAGCATTTTATACAACAGGAGAAATAATAGGAGATATAAGACAAGCACATTGTAACCTTAG
TAGAGCAAAATGGAATGACACTTTAGAAAAGATAGCTATAAAATTAAGAGAACAATTTAAG---AATAAA
ACAATAGTCTTTAGGCAATCCTCAGGAGGGGACCCAGAAATTGTAACGCTCAGTTTTAATTGTGGAGGGG
AATTTTTCTACTGTAATTCAACACAACTGTTTAGTAGT------------------ACTTGG--------
----------AATGGTACT---GGGTCA------------------AATAACACTAAAGGA---AATGAC
ACA---------ATCACACTCCCATGCAGAATAAAACAAATTATAAACATGTGGCAGGAAGTAGGAAAAG
CAATGTATGCCCCTCCCATCAGAGGA------CAAATTAGATGTTCATCAAATATTACAGGGCTGCTATT
AACAAGAGAT---GGTGGTGAA---------AAC------------GAGAGCGAG---ACCGAGATCTTC
AGACCTGGAGGAGGAGATATGAGGGACAATTGGAGAAGTGAATTATATAAATATAAAGTAGTAAAAATTG
AACCATTAGGAGTAGCACCCACCAAGGCAAAGAGAAGAGTGGTGCAGAGAGAAAAAAGA---GCAGTGGG
A---ATAGGAGCTATGTTCCTTGGGTTCTTGGGAGCAGCAGGAAGCACTATGGGCGCAGCGTCAATGACG
CTGACGGTACAGGCCAGACTATTATTGTCTGGTATAGTGCAACAGCAGAACAATTTGCTGAGGGCTATTG
AGGCGCAACAGCATCTGTTGCAACTCACAGTCTGGGGCATCAAGCAGCTCCAGGCAAGAGTCCTGGCTGT
GGAAAGATACCTAAAGGATCAACAGCTCCTGGGGATTTGGGGTTGCTCTGGAAAACTCATTTGCACCACT
ACTGTGCCTTGGAATACTAGTTGGAGT---AATAAATCTCTGAATCAGATTTGGCAGAACATGACCTGGA
TGCAGTGGGAAAGAGAAATTAATAATTACACAAGCTTAATATACACCTTAATTGAAGAATCGCAAAACCA
ACAAGAAAAGAATGAACAAGAATTATTGGAATTAGATAAATGGGCAAGTTTGTGGAATTGGTTTGACATA
ACAAACTGGCTGTGGTATATAAAAATATTCATAATGATAGTAGGAGGCTTGGTAGGTTTAAGAATAGTTT
TTATTGTACTTTCTATAGTGAATAGAGTTAGGCAGGGATACTCACCATTATCGTTCCAGACCCGCCTCCC
AGCCCCGAGGGGACCCGACAGGCCCGAAGAAATCGAAGAAGAAGGTGGAGAGAGAGACAGAGACAGATCC
GGTCAATTAGTGAATGGATTCTTAGCAATCATCTGGGTCGATCTGCGGAGCCTGTGCCTCTTCAGCTACC
ACCGCTTGAGAGACTTACTCTTGATTGTAACGAGGATTGTGGAACTTCTGGGACGCAGGGGG---TGGGA
AGTCCTCAAATATTGGTGGAATCTCCTACAGTATTGGAGTCAGGAACTAAAGAGTAGTGCTGTTAGCTTG
CTCAATGCCACAGCCATAGCAGTAGCTGAGGGGACAGATAGGGTTATAGAAGTATTACAAAGAGCTTGTA
GAGCTATTCTCCACATACCTACAAGAATAAGACAGGGCTTGGAAAGGGCTTTGCTA
>DQ410097 
ATGAGAGTGACGGAGATCAAGAAGAATTGTCAGCACTGG---TGGAAA---------------TGGGGCA
TC---------------------ATGCTC---------CTTGGGATATTAATGATCTGTAATGCT---GC
A------GAAAAATTGTGGGTCACAGTCTATTATGGGGTACCTGTGTGGAAGGAAGCAACCACCACTCTA
TTTTGTGCATCAGATGCTAAAGTATATGATACAGAGGTACATAATGTTTGGGCCACACATGCCTGTGTAC
CCACAGACCCCAACCCACAAGAAGTAGTATTGGAAAATGTGACAGAAAATTTTAACATGTGGAAAAATAA
TATGGTAGAACAGATGCATGAGGATATAATTAGTGTATGGGATCAAAGCCTAAAGCCATGTGTAAAATTA
ACCCCACTCTGTGTTACTTTAAATTGCACTGAT---------------------------------CTG-
-----------AGG------------AAT---------------------GCT---------------AC
TAATACCACGAGTAGTAGCGAGAGA---ACGATGGAGGGGGGAGAAATAAAAAATTGCTCTTTCAATATC
ACCACAAGCATAAGAGATAAGGTGCAGAAAGAATATGCACTTTTTTATAAACTTGATGTAATACCAATAG
AAAAA------------------------GAT------------AAT---------ACTAGCTATAGGTT
GATAAGTTGTAACACCTCAGTCATTACACAGGCCTGTCCAAAGGTATCCTTTGAGCCAATTCCCATACAT
TATTGTGCCCCGGCTGGTTTTGCGATTCTAAAGTGTAACGATAAGAAGTTCAATGGAAAAGGACCATGTA
CAAATGTCAGCACAGTACAATGTACACATGGAATTAGGCCAGTAGTATCAACTCAACTGCTGTTAAATGG
CAGTCTAGCAGAAGAAGAGGTAGTAATTAGATCCGCCAATCTCACGGACAATGCTAAAATCATAATAGTA
CAGCTGAATAAATCTGTAGAAATGAATTGTACAAGACCCAACAACAATACAAGAAAAAGTATACCTATGG
GACCAGGCAGAGCATTTTATACAACAGGAGAAATAATAGGAGATATAAGACAAGCACATTGTAACCTTAG
TAGAGCAAAATGGAATGACACTTTAGAAAAGATAGCTATAAAATTAAGAGAACAATTTAAG---AATAAA
ACAATAGTCTTTAGGCAATCCTCAGGAGGGGACCCAGAAATTGTAACGCTCAGTTTTAATTGTGGAGGGG
AATTTTTCTACTGTAATTCAACACAACTGTTTAGTAGT------------------ACTTGG--------
----------AATGGTACT---GGGTCA------------------AATAACACTAAAGGA---AATGAC
ACA---------ATCACACTCCCATGCAGAATAAAACAAATTATAAACATGTGGCAGGAAGTAGGAAAAG
CAATGTATGCCCCTCCCATCAGAGGA------CAAATTAGATGTTCATCAAATATTACAGGGCTGCTATT
AACAAGAGAT---GGTGGTGAA---------AAC------------GAGAGCGAG---ACCGAGATCTTC
AGACCTGGAGGAGGAGATATGAGGGACAATTGGAGAAGTGAATTATATAAATATAAAGTAGTAAAAATTG
AACCATTAGGAGTAGCACCCACCAAGGCAAAGAGAAGAGTGGTGCAGAGAGAAAAAAGA---GCAGTGGG
A---ATAGGAGCTATGTTCCTTGGGTTCTTGGGAGCAGCAGGAAGCACTATGGGCGCAGCGTCAATGACG
CTGACGGTACAGGCCAGACTATTATTGTCTGGTATAGTGCAACAGCAGAACAATTTGCTGAGGGCTATTG
AGGCGCAACAGCATCTGTTGCAACTCACAGTCTGGGGCATCAAGCAGCTCCAGGCAAGAGTCCTGGCTGT
GGAAAGATACCTAAAGGATCAACAGCTCCTGGGGATTTGGGGTTGCTCTGGAAAACTCATTTGCACCACT
ACTGTGCCTTGGAATACTAGTTGGAGT---AATAAATCTCTGAATCAGATTTGGCAGAACATGACCTGGA
TGCAGTGGGAAAGAGAAATTAATAATTACACAAGCTTAATATACACCTTAATTGAAGAATCGCAAAACCA
ACAAGAAAAGAATGAACAAGAATTATTGGAATTAGATAAATGGGCAAGTTTGTGGAATTGGTTTGACATA
ACAAACTGGCTGTGGTATATAAAAATATTCATAATGATAGTAGGAGGCTTGGTAGGTTTAAGAATAGTTT
TTATTGTACTTTCTATAGTGAATAGAGTTAGGCAGGGATACTCACCATTATCGTTCCAGACCCGCCTCCC
AGCCCCGAGGGGACCCGACAGGCCCGAAGAAATCGAAGAAGAAGGTGGAGAGAGAGACAGAGACAGATCC
GGTCAATTAGTGAATGGATTCTTAGCAATCATCTGGGTCGATCTGCGGAGCCTGTGCCTCTTCAGCTACC
ACCGATTGAGAGACTTACTCTTGATTGTAACGAGGATTGTGGAACTTCTGGGACGCAGGGGG---TGGGA
AGTCCTCAAATATTGGTGGAATCTCCTACAGTATTGGAGTCAGGAACTAAAGAGTAGTGCTGTTAGCTTG
CTCAATGCCACAGCCATAGCAGTAGCTGAGGGGACAGATAGGGTTATAGAAGTATTACAAAGAGCTTGTA
GAGCTATTCTCCACATACCTACAAGAATAAGACAGGGCTTGGAAAGGGCTTTGCTA
>DQ410094 
ATGAGAGTGACGGAGATCAAGAAGAATTGTCAGCACTGG---TGGAAA---------------TGGGGCA
TC---------------------ATGCTC---------CTTGGGATATTAATGATCTGTAATGCT---GC
A------GAAAAATTGTGGGTCACAGTCTATTATGGGGTACCTGTGTGGAAGGAAGCAACCACCACTCTA
TTTTGTGCATCAGATGCTAAAGTATATGATACAGAGGTACATAATGTTTGGGCCACACATGCCTGTGTAC
CCACAGACCCCAACCCACAAGAAGTAGTATTGGAAAATGTGACAGAAAATTTTAACATGTGGAAAAATAA
TATGGTAGAACAGATGCATGAGGATATAATTAGTGTATGGGATCAAAGCCTAAAGCCATGTGTAAAATTA
ACCCCACTCTGTGTTACTTTAAATTGCACTGAT---------------------------------CTG-
-----------AGG------------ACT---------------------GCT---------------AC
TAATACCACGAGTAGTAGCGAGAGA---ACGATGGAGGGGGGAGAAATAAAAAATTGCTCTTTCAATATC
ACCACAAGCATAAGAGATAAGGTGCAGAAAGAATATGCACTTTTTTATAAACTTGATGTAATACCAATAG
AAAAA------------------------GAT------------AAT---------ACTAGCTATAGGTT
GATAAGCTGTAACACCTCAGTCATTACACAGGCCTGTCCAAAGGTATCCTTTGAGCCAATTCCCATACAT
TATTGTGCCCCGGCTGGTTTTGCGATTCTAAAGTGTAACGATAAGAAGTTCAATGGAAAAGGACCATGTA
CAAATGTCAGCACAGTACAATGTACACATGGAATTAGGCCAGTAGTATCAACTCAACTGCTGTTAAATGG
CAGTCTAGCAGAAGAAGAGGTAGTAATTAGATCCGCCAATCTCACGGACAATGCTAAAATCATAATAGTA
CAGCTGAATAAATCTGTAGAAATGAATTGTACAAGACCCAACAACAATACAAGAAAAAGTATACCTATGG
GACCAGGCAGAGCATTTTATACAACAGGAGAAATAATAGGAGATATAAGACAAGCACATTGTAACCTTAG
TAGAGCAAAATGGAATGACACTTTAGAAAAGATAGCTATAAAATTAAGAGAACAATTTAAG---AATAAA
ACAATAGTCTTTAGGCAATCCTCAGGAGGGGACCCAGAAATTGTAACGCTCAGTTTTAATTGTGGAGGGG
AATTTTTCTACTGTAATTCAACACAACTGTTTAGTAGT------------------ACTTGG--------
----------AATGGTACT---GGGTCA------------------AATAACACTAAAGGA---AATGAC
ACA---------ATCACACTCCCATGCAGAATAAAACAAATTATAAACATGTGGCAGGAAGTAGGAAAAG
CAATGTATGCCCCTCCCATCAGAGGA------CAAATTAGATGTTCATCAAATATTACAGGGCTGCTATT
AACAAGAGAT---GGTGGTGAA---------AAC------------GAGAGCGAG---ACCGAGATCTTC
AGACCTGGAGGAGGAGATATGAGGGACAATTGGAGAAGTGAATTATATAAATATAAAGTAGTAAAAATTG
AACCATTAGGAGTAGCACCCACCAAGGCAAAGAGAAGAGTGGTGCAGAGAGAAAAAAGA---GCAGTGGG
A---ATAGGAGCTATGTTCCTTGGGTTCTTGGGAGCAGCAGGAAGCACTATGGGCGCAGCGTCAATGACG
CTGACGGTACAGGCCAGACTATTATTGTCTGGTATAGTGCAACAGCAGAACAATTTGCTGAGGGCTATTG
AGGCGCAACAGCATCTGTTGCAACTCACAGTCTGGGGCATCAAGCAGCTCCAGGCAAGAGTCCTGGCTGT
GGAAAGATACCTAAAGGATCAACAGCTCCTGGGGATTTGGGGTTGCTCTGGAAAACTCATTTGCACCACT
ACTGTGCCTTGGAATACTAGTTGGAGT---AATAAATCTCTGAATCAGATTTGGCAGAACATGACCTGGA
TGCAGTGGGAAAGAGAAATTAATAATTACACAAGCTTAATATACACCTTAATTGAAGAATCGCAAAACCA
ACAAGAAAAGAATGAACAAGAATTATTGGAATTAGATAAATGGGCAAGTTTGTGGAATTGGTTTGACATA
ACAAACTGGCTGTGGTATATAAAAATATTCATAATGATAGTAGGAGGCTTGGTAGGTTTAAGAATAGTTT
TTATTGTACTTTCTATAGTGAATAGAGTTAGGCAGGGATACTCACCATTATCGTTCCAGACCCGCCTCCC
AGCCCCGAGGGGACCCGACAGGCCCGAAGAAATCGAAGAAGAAGGTGGAGAGAGAGACAGAGACAGATCC
GGTCAATTAGTGAATGGATTCTTAGCAATCATCTGGGTCGATCTGCGGAGCCTGTGCCTCTTCAGCTACC
ACCGCTTGAGAGACTTACTCTTGATTGTAACGAGGATTGTGGAACTTCTGGGACGCAGGGGG---TGGGA
AGTCCTCAAATATTGGTGGAATCTCCTACAGTATTGGAGTCAGGAACTAAAGAGTAGTGCTGTTAGCTTG
CTCAATGCCACAGCCATAGCAGTAGCTGAGGGGACAGATAGGGTTATAGAAGTATTACAAAGAGCTTGTA
GAGCTATTCTCCACATACCTACAAGAATAAGACAGGGCTTGGAAAGGGCTTTGCTA
>DQ410107 
ATGAGAGTGACGGAGATCAGGAAGCATTGTCAGCACTGG---TGGAAA---------------TGGGGCA
TC---------------------ATGCTC---------CTTGGGATATTAATGATCTGTAATGCT---GC
A------GAAAAATTGTGGGTCACAGTCTATTATGGGGTACCTGTGTGGAAAGAAGCAACCACCACTCTA
TTTTGTGCATCAGATGCTAAAGTATATGATACAGAGGTACATAATGTTTGGGCCACACATGCCTGTGTAC
CCACAGACCCCAACCCACAAGAAGTAGTATTGGAAAATGTAACAGAAAATTTTAACATGTGGAAAAATAA
CATGGTAGAACAGATGCATGAGGATATAATTAGTTTATGGGATCAAAGCCTAAAGCCATGTGTAAAATTA
ACCCCACTCTGTGTTACTTTAAATTGCACTGAT---------------------------------CTG-
-----------AGG------------AAT---------------------GCT---------------AC
TAATACCACGAGTAGTAGCGAGAGA---ACGATGGAGGGGGGAGAAATAAAAAATTGCTCTTTCAATATC
ACCACAAGCATAAGAGATAAGGTGCAGAAAGAATATGCACTTTTTTATAAACTTGATGTAATACCAATAG
AAAAA------------------------GAT------------AAT---------ACTAGCTATAGGTT
GATAAGTTGTAACACCTCAGTCATTACACAGGCCTGTCCAAAGGTATCCTTTGAGCCAATTCCCATACAT
TATTGTGCCCCGGCTGGTTTTGCGATTCTAAAGTGTAACGATAAGAAGTTCAATGGAAAAGGACTATGTA
CAAATGTCAGCACAGTACAATGTACACATGGAATTAGGCCAGTAGTATCAACTCAACTGCTGTTAAATGG
CAGTCTAGCAGAAGAAGAGGTAGTAATTAGATCCGCCAATCTCACGGACAATGCTAAAATCATAATAGTA
AAGCTGAGTAAATCTGTAGAAATGAATTGTACAAGACCCAACAACAATACAAGAAAAAGTATACCTATAG
GACCAGGCAGAGCATTTTATACAACAGGAGAAATAATAGGAGATATAAGACAAGCACATTGTAACCTTAG
TAGAGCAAAATGGACTGACACTTTAGGAAAGATAGCTATAAAATTAAGAGAACAATTTAAG---AATAAA
ACAATAGTCTTTAATCAATCCTCAGGAGGGGACCCAGAAATTGTAACGCTCAATTTTAATTGTGGAGGGG
AATTTTTCTACTGTAATTCAACACAACTGTTTAGTAGT------------------ACTTGG--------
----------AATGGTACT---GGGTCA------------------AATGACACTAAAGGA---AATGAC
ACA---------ATCACACTCCCATGCAGAATAAAACAAATTATAAACATGTGGCAGGAAGTAGGAAAAG
CAATGTATGCCCCTCCCATCAGAGGA------CAAATTAGATGTTCATCAAATATTACAGGGCTGCTATT
AACAAGAGAT---GGTGGTATA---------AAC------------GAGAGCGAG---ACCGAGATCTTC
AGACCTGGAGGAGGAGATATGAGGGACAATTGGAGAAGTGAATTATATAAATATAAAGTAGTAAAAATTG
AACCATTAGGAGTAGCACCCACCAAGGCAAAGAGAAGAGTGGTGCAGAGAGAAAAAAGA---GCAGTGGG
A---ATAGGAGCTATGTTCCTTGGGTTCTTGGGAGCAGCAGGAAGCACTATGGGCGCAGCGTCAATAACG
CTGACGGTACAGGCCAGACTATTATTGTCTGGTATAGTGCAACAGCAGAACAATTTGCTGAGGGCTATTG
AGGCGCAACAGCATCTGTTGCAACTCACAGTCTGGGGCATCAAGCAGCTCCAGGCAAGAGTCCTGGCTGT
GGAAAGATACCTAAAGGATCAACAGCTCCTGGGGATTTGGGGTTGCTCTGGAAAACTCATTTGCACCACT
ACTGTGCCTTGGAATACTAGTTGGAGT---AATAAATCTCTGAATCAGATTTGGCAGAACATGACCTGGA
TGCAGTGGGAAAGAGAAATTAATAATTACACAAGCTTAATATACACTTTAATTGAAGAATCGCAAAACCA
ACAAGAAAAGAATGAACAAGAATTATTGGAATTAGATAAATGGGCAAGTTTGTGGAATTGGTTTGACATA
ACAAGCTGGCTGTGGTATATAAAAATATTCATAATGATAGTAGGAGGCTTGGTAGGTTTAAGAATAGTTT
TTATTGTACTTTCTATAGTGAATAGAGTTAGGCAGGGATACTCACCATTATCGTTCCAGACCCGCCTCCC
AGCCCCGAGGGGACCCGACAGGCCCGAAGGAATCGAAGAAGAAGGTGGAGAGAGAGACAGAGACAGATCC
GGTCAATTAGTGAATGGATTCTTAGCAATCATCTGGGTCGATCTGAGGAGCCTGTGCCTCTTCAGCTACC
ACCGCTTGAGAGACTTACTCTTGATTGTAACGAGGATTGTGGAACTTCTGGGACGCAGGGGG---TGGGA
AGTCCTCAAATATTGGTGGAATCTCCTACAGTATTGGAGTCAGGAACTAAAGAGTAGTGCTGTTAGCTTG
CTCAATGCCACAGCCATAGCAGTAGCTGAGGGGACAGATAGGGTTATAGAAGTAGTACACAGAGCTGGTA
GAGCTATTCTCCACATACCTACAAGAATAAGACAGGGCTTGGAAAGGGTTTTGCTA
>DQ410105 
ATGAGAGTGACGGAGATCAGGAAGCATTGTCAGCACTGG---TGGAAA---------------TGGGGCA
TC---------------------ATGCTC---------CTTGGGATATTAATGATCTGTAATGCT---GC
A------GAAAAATTGTGGGTCACAGTCTATTATGGGGTACCTGTGTGGAAAGAAGCAACCACCACTCTA
TTTTGTGCATCAGATGCTAAAGTATATGATACAGAGGTACATAATGTTTGGGCCACACATGCCTGTGTAC
CCACAGACCCCAACCCACAAGAAGTAGTATTGGAAAATGTAACAGAAAATTTTAACATGTGGAAAAATAA
CATGGTAGAACAGATGCATGAGGATATAATTAGTTTATGGGATCAAAGCCTAAAGCCATGTGTAAAATTA
ACCCCACTCTGTGTTACTTTAAATTGCACTGAT---------------------------------CTG-
-----------AGG------------AAT---------------------GCT---------------AC
TAATACCACGAGTAGTAGCGAGAGA---ACGATGGAGGGGGGAGAAATAAAAAATTGCTCTTTCAATATC
ACCACAAGCATAAGAGATAAGGTGCAGAAAGAATATGCACTTTTTTATAAACTTGATGTAATACCAATAG
AAAAA------------------------GAT------------AAT---------ACTAGCTATAGGTT
GATAAGTTGTAACACCTCAGTCATTACACAGGCCTGTCCAAAGGTATCCTTTGAGCCAATTCCCATACAT
TATTGTGCCCCGGCTGGTTTTGCGATTCTAAAGTGTAACGATAAGAAGTTCAATGGAAAAGGACCATGTA
CAAATGTCAGCACAGTACAATGTACACATGGAATTAGGCCAGTAGTATCAACTCAACTGCTGTTAAATGG
CAGTCTAGCAGAAGAAGAGGTAGTAATTAGATCCGCCAATCTCATGGACAATGCTAAAATCATAATAGTA
AAGCTGAATAAATCTGTAGAAATGAATTGTACAAGACCCAACAACAATACAAGAAAAAGTATACCTATAG
GACCAGGCAGAGCATTTTATACAACAGGAGAAATAATAGGAGATATAAGACAAGCACATTGTAACCTTAG
TAGAGCAAAATGGAATGACACTTTAGAAAAGATAGCTATAAAATTAAGAGAACAATTTAAG---AATAAA
ACAATAGTCTTTAATCAATCCTCAGGAGGGGACCCAGAAATTGTAACGCTCAATTTTAATTGTGGAGGGG
AATTTTTCTACTGTAATTCAACACAACTGTTTAGTAGT------------------ACTTGG--------
----------AATGGTACT---GGGTCA------------------AATAACACTAAAGGA---AATGAC
ACA---------ATCACACTCCCATGCAGAATAAAACAAATTATAAACATGTGGCAGGAAGTAGGAAAAG
CAATGTATGCCCCTCCCATCAGAGGA------CAAATTAGATGTTCATCAAATATTACAGGGCTGCTATT
AACAAGAGAT---GGTGGTACA---------AAC------------GAGAGCGAG---ACCGAGATCTTC
AGACCTGGAGGAGGAGATATGAGGGACAATTGGAGAAGTGAATTATATAAATATAAAGTAGTAAAAATTG
AACCATTAGGAGTAGCACCCACCAAGGCAAAGAGAAGAGTGGTGCAGAGAGAAAAAAGA---GCAGTGGG
A---ATAGGAGCTATGTTCCTTGGGTTCTTGGGAGCAGCAGGAAGCACTATGGGCGCAGCGTCAATAACG
CTGACGGTACAGGCCAGACTATTATTGTCTGGTATAGTGCAACAGCAGAACAATTTGCTGAGGGCTATTG
AGGCGCAACAGCATCTGTTGCAACTCACAGTCTGGGGCATCAAGCAGCTCCAGGCAAGAGTCCTGGCTGT
GGAAAGATACCTAAAGGATCAACAGCTCCTGGGGATTTGGGGTTGCTCTGGAAAACTCATTTGCACCACT
ACTGTGCCTTGGAATACTAGTTGGAGT---AATAAATCTCTGAATCAGATTTGGCAGAACATGACCTGGA
TGCAGTGGGAAAGAGAAATTAATAATTACACAAGCTTAATATACACCTTAATTGAAGAATCGCAAAACCA
ACAAGAAAAGAATGAACAAGAATTATTGGAATTAGATAAATGGGCAAGTTTGTGGAATTGGTTTGACATA
ACAAACTGGCTGTGGTATATAAAAATATTCATAATGATAGTAGGAGGCTTGGTAGGTTTAAGAATAGTTT
TTATTGTACTTTCTATAGTGAATAGAGTTAGGCAGGGATACTCACCATTATCGTTCCAGACCCGCCTCCC
AGCCCCGAGGGGACCCGACAGGCCCGAAGGAATCGAAGAAGAAGGTGGAGAGAGAGACAGAGACAGATCC
GGTCAATTAGTGAATGGATTCTTAGCAATCATCTGGGTCGATCTGAGGAGCCTGTGCCTCTTCAGCTACC
ACCGCTTGAGAGACTTACTCTTGATTGTAACGAGGATTGTGGAACTTCTGGGACGCAGGGGG---TGGGA
AGTCCTCAAATATTGGTGGAATCTCCTACAGTATTGGAGTCAGGAACTAAAGAGTAGTGCTGTTAGCTTG
CTCAATGCCACAGCCATAGCAGTAGCTGAGGGGACAGATAGGGTTATAGAAGTAGTACAAAGAGCTGGTA
GAGCTATTCTCCACATACCTACAAGAATAAGACAGGGCTTGGAAAGGGTTTTGCTA
>DQ410106 
ATGAGAGTGACGGAGATCAGGAAGCATTGTCAGCACTGG---TGGAAA---------------TGGGGCA
TC---------------------ATGCTC---------CTTGGGATATTAATGATCTGTAATGCT---GC
A------GAAAAATTGTGGGTCACAGTCTATTATGGGGTACCTGTGTGGAAAGAAGCAACCACCACTCTA
TTTTGTGCATCAGATGCTAAAGTATATGATACAGAGGTACATAATGTTTGGGCCACACATGCCTGTGTAC
CCACAGACCCCAACCCACAAGAAGTAGTATTGGAAAATGTAACAGAAAATTTTAACATGTGGAAAAATAA
CATGGTAGAACAGATGCATGAGGATATAATTAGTTTATGGGATCAAAGCCTAAAGCCATGTGTAAAATTA
ACCCCACTCTGTGTTACTTTAAATTGCACTGAT---------------------------------CTG-
-----------AGG------------AAT---------------------GCT---------------AC
TAATACCACGAGTAGTAGCGAGAGA---ACGATGGAGGGGGGAGAAATAAAAAATTGCTCTTTCAATATC
ACCACAAGCATAAGAGATAAGGTGCAGAAAGAATATGCACTTTTTTATAAACTTGATGTAATACCAATAG
AAAAA------------------------GAT------------AAT---------ACTAGCTATAGGTT
GATAAGTTGTAATACCTCAGTCATTACACAGGCCTGTCCAAAGGTATCCTTTGAGCCAATTCCCATACAT
TATTGTGCCCCGGCTGGTTTTGCGATTCTAAAGTGTAACGATAAGAAGTTCAATGGAAAAGGACCATGTA
CAAATGTCAGCACAGTACAATGTACACATGGAATTAGGCCAGTAGTATCAACTCAACTGCTGTTAAATGG
CAGTCTAGCAGAAGAAGAGGTAGTAATTAGATCCGCCAATCTCATGGACAATGCTAAAATCATAATAGTA
AAGCTGAATAAATCTGTAGAAATGAATTGTACAAGACCCAACAACAATACAAGAAAAAGTATACCTATAG
GACCAGGCAGAGCATTTTATACAACAGGAGAAATAATAGGAGATATAAGACAAGCACATTGTAACCTTAG
TAGAGCAAAATGGAATGACACTTTAGAAAAGATAGCTATAAAATTAAGAGAACAATTTAAG---AATAAA
ACAATAGTCTTTAATCAATCCTCAGGAGGGGACCCAGAAATTGTAACGCTCAATTTTAATTGTGGAGGGG
AATTTTTCTACTGTAATTCAACACAACTGTTTAGTAGT------------------ACTTGG--------
----------AATGGTACT---GGGTCA------------------AATAACACTAAAGGA---AATGAC
ACA---------ATCACACTCCCATGCAGAATAAAACAAATTATAAACATGTGGCAGGAAGTAGGAAAAG
CAATGTATGCCCCTCCCATCAGAGGA------CAAATTAGATGTTCATCAAATATTACAGGGCTGCTATT
AACAAGAGAT---GGTGGTACA---------AAC------------GAGAGCGAG---ACCGAGATCTTC
AGACCTGGAGGAGGAGATATGAGGGACAATTGGAGAAGTGAATTATATAAATATAAAGTAGTAAAAATTG
AACCATTAGGAGTAGCACCCACCAAGGCAAAGAGAAGAGTGGTGCAGAGAGAAAAAAGA---GCAGTGGG
A---ATAGGAGCTATGTTCCTTGGGTTCTTGGGAGCAGCAGGAAGCACTATGGGCGCAGCGTCAATAACG
CTGACGGTACAGGCCAGACTATTATTGTCTGGTATAGTGCAACAGCAGAACAATTTGCTGAGGGCTATTG
AGGCGCAACAGCATCTGTTGCAACTCACAGTCTGGGGCATCAAGCAGCTCCAGGCAAGAGTCCTGGCTGT
GGAAAGATACCTAAAGGATCAACAGCTCCTGGGGATTTGGGGTTGCTCTGGAAAACTCATTTGCACCACT
ACTGTGCCTTGGAATACTAGTTGGAGT---AATAAATCTCTGAATCAGATTTGGCAGAACATGACCTGGA
TGCAGTGGGAAAGAGAAATTAATAATTACACAAGCTTAATATACACCTTAATTGAAGAATCGCAAAACCA
ACAAGAAAAGAATGAACAAGAATTATTGGAATTAGATAAATGGGCAAGTTTGTGGAATTGGTTTGACATA
ACAAACTGGCTGTGGTATATAAAAATATTCATAATGATAGTAGGAGGCTTGGTAGGTTTAAGAATAGTTT
TTATTGTACTTTCTATAGTGAATAGAGTTAGGCAGGGATACTCACCATTATCGTTCCAGACCCGCCTCCC
AGCCCCGAGGGGACCCGACAGGCCCGAAGGAATCGAAGAAGAAGGTGGAGAGAGAGACAGAGACAGATCC
GGTCAATTAGTGAATGGATTCTTAGCAATCATCTGGGTCGATCTGAGGAGCCTGTGCCTCTTCAGCTACC
ACCGCTTGAGAGACTTACTCTTGATTGTAACGAGGATTGTGGAACTTCTGGGACGCAGGGGG---TGGGA
AGTCCTCAAATATTGGTGGAATCTCCTACAGTATTGGAGTCAGGAACTAAAGAGTAGTGCTGTTAGCTTG
CTCAATGCCGCAGCCATAGCAGTAGCTGAGGGGACAGATAGGGTTATAGAAGTAGTACAAAGAGCTGGTA
GAGCTATTCTCCACATACCTACAAGAATAAGACAGGGCTTGGAAAGGGTTTTGCTA
>AY835754 
ATGAGAGTGAAGGAGATCAGGAAGAATTATCAGCACTGGTGGTGGAGA---------------TGGGGCA
CC---------------------ATGCTC---------CTTGGGATATTAATGATCTGTAGTGCT---GC
A------GACAAATTGTGGGTCACAGTCTATTATGGGGTGCCTGTGTGGAAAGAAGCAACCACCACTCTA
TTTTGTGCATCAGATGCTAAAGCATATGATACAGAGGTACATAATGTTTGGGCCACACATGCCTGTGTAC
CCACAGACCCCAACCCACAAGAAGTAGTATTGGAAAATGTAACAGAAAATTTTAACATGTGGAAAAATAA
CATGGTAGAACAGATGCATGAGGATATAATCAGTTTATGGGATCAAAGCCTAAAGCCATGTGTAAAATTA
ACCCCACTCTGTGTTACTTTAAATTGCACTGAT---------------------------------CTG-
-----------AGG------------AAT---------------------GCT---------------AC
TAATACCACTAGTGGTAGTGGGGGA---GTGATGGAGAAAGGAGAAATAAAAAACTGCTCTTTCAATATC
ACCACAAGCATAAGAGATAAGGTGCAGAAAGAACATGCACTTTTTTATAAACTTGATGTAGTACCAATAG
ATAAT------------------------GAT------------AAT---------ACCAGCTATAGGTT
GATAAGTTGTAACACCTCAGTCATTACACAGGCCTGTCCAAAGGTATCCTTTGAGCCAATTCCCATACAT
TATTGTACCCCGGCTGGTTTTGCGATTCTAAAGTGTAACGATAAGAAGTTCAATGGAAAAGGACCATGTA
CAAATGTCAGCACAGTACAATGTACACATGGAATTAGGCCAGTAGTATCAACTCAACTGCTGTTAAATGG
CAGTCTAGCAGAAGAAGAGGTAATAATTAGATCTGACAATTTCACGGACAATGCTAAAACTATAATAGTA
CAGCTGAAAGAATCTGTAGAAATTAATTGTACAAGACCCAACAACAATACAAGAAAAAGTATACATATAG
GACCAGGGAGAGCATTTTATACAACAGGACAAATAATAGGAGATATAAGACAAGCACATTGTAACCTTAG
TAGAACAAAATGGGATAACACTTTAAAACAGATAGCTGAAAAATTAAGAGAACAATTTGGG---AATAGT
ACAATAGTCTTTAATCATTCCTCAGGAGGGGACCCAGAAATTGTAACGCACAGTTTTAATTGTGGAGGGG
AATTTTTCTACTGTAATTCAACACAACTGTTTAATAGT------------------ACTTGG--------
----------AATGGTACTGATGTGTCA------------------AATAACACTGAAGGA---AAT---
------------ATCACACTCCCATGCAGAATAAAACAAATTGTAAACATGTGGCAGGAAGTAGGAAAAG
CAATGTATGCTCCTCCCATCAGAGGA------CAAATTAGATGCTCATCAAATATTACAGGGCTGCTATT
AACAAGAGAT---GGTGGTGAT---------AAC------------CAGAACGAG---ACCGAGATCTTT
AGACCTGGAGGAGGAGATATGAGGGACAATTGGAGAAGTGAATTATATAAATATAAAGTAGTAAAAATTG
ACCCATTAGGAGTAGCACCCACTAAGGCAAAGAGAAGAGTGGTGCAGAGAGAAAAAAGA---GCAGTGGG
A---ATAGGAGCTGTGTTCCTTGGGTTCTTGGGAGCAGCAGGAAGCACTATGGGCGCAGCGTCAATGACG
CTGACGGTACAGGCCAGACTATTATTGTCTGGTATAGTGCAACAGCAGAACAATTTGCTGAGGGCTATTG
AGGCGCAACAGCATCTGTTGCAACTCACAGTCTGGGGCATCAAGCAGCTCCAGGCAAGAGTCTTAGCTGT
GGAAAGATACCTAAGGGATCAACAGCTCCTGGGGATTTGGGGTTGCTCTGGAAAACTCATTTGCACCACT
ACTGTGCCTTGGAATGCTAGTTGGAGT---AATAAATCTTTGGATGAGATTTGGGATAACATGACCTGGA
TGCAGTGGGAAAGAGAAATTAACAATTACACAAGCTTGATATACACCTTAATTGAAGAATCGCAAAACCA
ACAAGAAAAGAATGAACAAGAATTATTGGAATTGGATAAATGGGCAAGTTTGTGGAATTGGTTTGACATA
ACAAAATGGCTGTGGTATATAAAAATATTCATAATGATAGTAGGAGGCTTGGTAGGTTTAAGAATAGTTT
TTACTATACTTTCTATAGTGAATAGAGTTAGGCAGGGATATTCACCATTATCGTTTCAGACCCACCTCCC
AGCCCAGAGAGGACCCGACAGGCCCGAAGGAATCGAAGAAGAAGGTGGAGAGAGAGACAGAGACAGATCC
GGTCGCTTAGTGGATGGATTCTTAGCAATTTTCTGGGTCGACCTACGGAGCCTGTGCCTTTTCAGCTACC
ACCGCTTGAGAGACTTACTCTTGATTGTAACGAGGATTGTGGAACTTCTGGGACGCAGGGGG---TGGGA
AGCCCTCAAATATTGGTGGAATCTCCTACAGTATTGGAGTCAGGAACTAAAGAATAGTGCTATTAGCTTG
CTCAATGCCACAGCCATAGCAGTAGCTGAGGGGACAGACAGGGTTATAGAAGTATTACAAAGAGCTTTTA
GAGCTATTCTCCATATACCTGTAAGAATAAGACAGGGCTTGGAAAGGGCTTTGCTA
>DQ410062 
ATGAGAGTGACGGAGATCAGGAAGAATTATCAGCACTTG---TGGAGA---------------TGGGGCA
TC---------------------ATGCTC---------CTTGGGATATTAATGATCTGTAATGCT---GC
A------GAAAACTTGTGGGTCACAGTCTATTATGGGGTACCTGTGTGGAAAGAAGCAACCACCACTCTC
TTTTGTGCATCAGATGCTAAAGCATATGATACAGAGGGACATAATGTTTGGGCCACACATGCCTGTGTAC
CCACAGACCCCAGCCCACAAGAAGTAGTATTGGAAAATGTGACAGAAAATTTTAACATGTGGAAAAATAA
CATGGTAGAACAGATGCATGAGGATATAATTAGTTTATGGGATCAAAGCTTAAAGCCATGTGTAAAATTA
ACCCCACTCTGTGTTACTTTAAATTGCACTGAT---------------------------------TTG-
-----------AGG------------AAT---------------------GCT---------------AC
TAATACCAATAGTAGTAGCGGGGGA---ACGATGGAGGGAGGAGAAATAAAAAATTGCTCTTTCAAAATC
ACCACAAGCATAAGAGATAAGGTGCAGAAAGAATATGCACTTTTTTATAAACTTGATGTGATACCAATAG
AAAAT------------------------GAT------------AAT---------ACTAGCTATAGGTT
GAGAAGTTGTAACACCTCAGTCATTACACAGGCCTGTCCAAAGGTATCCTTTGAGCCAATTCCCATACAT
TATTGTGCCCCGGCTGGTTTTGCGATTCTAAAGTGTAAAGATAAGAAGTTCAATGGAACAGGACCATGTA
CAAATGTCAGCACAGTACAATGTACACATGGAATTAAGCCAGTAGTATCAACTCAACTGCTGTTAAATGG
CAGTCTAGCAGAAGAAGAGGTAGTAATTAGATCCGAAAATTTCACGAACAATGCTAAAATCATAATAGTA
CAGCTGAATGAATCTGTAGAAATTAATTGTACAAGACCCAACAACAATACAAGAAAAAGTATACATATAG
GACCAGGCAGAGCATTTTATACAACAGGAGACATAATAGGAGATATAAGACAAGCACATTGTAACCTTAG
TAGAGCAAAATGGGATGACACTTTAAAACAGATAGCTATAAAATTAGGAGAACAATTTAAG---AATAAA
ACAATAGTCTTTGATCAATCTTCAGGAGGGGACCCAGAAATTGTAATGCACAGTTTTAATTGTGGAGGGG
AATTTTTCTACTGTGATTCAACACAACTGTTTAATAGT------------------ACTTGG--------
----------------ACTGAAGGGTCA------------------AATAACACTGAAGGA---AATGGC
ACA---------ATCACACTCCCATGCAGAATAAAACAAATTATAAACATGTGGCAAGAAGTAGGAAAAG
CAATGTATGCCCCTCCCATCAGAGGA------CAAATTAGATGTTCATCAAATATTACAGGGCTGCTATT
AACAAGAGAT---GGTGGTAAT---------AGT------------AGTTCCCAC---ACCGAGATCTTC
AGACCTGGAGGAGGAGATATGAGGGACAATTGGAGAAGTGAATTATATAAATATAAAGTAGTAAAAATTG
AACCATTAGGAGTAGCACCCACCAAGGCAAAGAGAAGAGTGGTGCAGAGAGAAAAAAGA---GCAGTGGG
A---ATAGGAGCTGTGTTCCTTGGGTTCTTGGGAGCAGCAGGAAGCACTATGGGCGCAGCGTCAGTGACG
CTGACGGTACAGGCCAGACTATTATTGTCTGGTATAGTGCAACAGCAGAACAATCTACTGAGGGCTATTG
ATGCGCAACAGCATCTGTTGCAACTCACAGTCTGGGGCATCAAGCAGCTCCAGGCAAGAGTCCTGGCTGT
GGAAAGATACCTAAAGGATCAACAGCTCCTGGGGATTTGGGGTTGCTCTGGAAAACTCATTTGCACCACT
ACTGTGCCTTGGAATACTAGTTGGAGT---AATAAATCTCTGGATCAGATTTGGCAGAACATGACCTGGA
TGGAGTGGGAAAGAGAAATTGATAATTACACAAGCTTAATATACAACTTAATTGAAGAATCGCAAAACCA
ACAAGAAAAGAATGAACATGAATTATTGGAATTAGATAAATGGGCAAGTTTGTGGAATTGGTTTGACATA
ACAAATTGGCTGTGGTATATAAAAATATTCATAATGATAGTAGGAGGCTTGGTAGGTTTAAGAATAGTTT
TTACTGTACTTTCTATAGTGAATAGAGTTAGGCAGGGATACTCACCCTTATCGTTCCAGACCCGCCTCCC
AGCCCCGAGGGGACCCGACAGGCCCGAAGGAACCGAAGAAGAAGGTGGAGAGAGAGACAGAGACAGATCC
GGTCAATTAGTGGATGGATTCTTAGCACTCATCTGGGTCGATCTGCGGAGCCTGTGCCTCTTCAGCTACC
ACCGCTTGAGAGACTTACTCTTGATTGTAACGAGGATTGTGACACTTCTGGGACGCAGGGGG---TGGGA
AGCCCTCAAATATTGGTGGAATCTCCTACAGTATTGGAGTCAGGAGCTAAAGAATAGTGCTATTAGCTTG
CTCAACGCCACAGCCATAGCAGTAGCTGAAGGGACAGATAGGGTTATAGAAGTATTACAAAGAATTTGTA
GAGCTATTCTCCATATACCTACAAGAATAAGACAGGGCTTGGAAAGGATTTTGCTA
>DQ410044 
ATGAGAGTGACGGAGATCAGGAAGAATTGTCAGCACTTG---TGGAGA---------------TGGGGCA
CC---------------------ATGCTC---------CTTGGGATATTAATGATCTGTAATGCT---GC
A------GAAAAATTGTGGGTCACAGTCTATTATGGGGTACCTGTGTGGAAAGAAGCAACCACCACTCTA
TTTTGTGCATCAGATGCTAAAGCATATGATACAGAGGTACATAATGTTTGGGCCACACATGCCTGTGTAC
CCACAGACCCCAACCCACAAGAAGTAGTATTGGAAAATGTGACAGAAAATTTTAACATGTGGAAAAATAA
CATGGTAGAACAGATGCATGAGGATATAATTAGTTTATGGGATCAAAGCCTAAAGCCATGTGTAAAATTA
ACCCCACTCTGTGTTACTTTAAATTGCACTGAT---------------------------------TTG-
-----------AGG------------AAT---------------------GCT---------------AC
TAATACCACTAGTAGTAGCGGGGGA---ACGATGGAGGGAGGAGAAATAAAAAATTGCTCTTTCAATATC
ACCACAAGCATAAGAGATAAGGTGCAGAAAGAATATGCACTTTTTTATAAACTTGATGTAATACCAATAG
AAAAT------------------------GAT------------AAT---------ACTAGCTATAGGTT
GATAAGTTGTAACACCTCAGTCATTACACAGGCCTGTCCAAAGGTATCCTTTGAGCCAATTCCCATACAT
TATTGTGCCCCGGCTGGTTTTGCGATTCTAAAGTGTAAAGATAAGAAGTTCAATGGAACAGGACCATGTA
CAAATGTCAGCACAGTACAATGTACACATGGAATTAGGCCAGTAGTATCAACTCAACTGCTGTTAAATGG
CAGTCTAGCAGAAGAAGAGGTAGTAATTAGATCCAACAATTTCACGGACAATGCTAAAATCATAATAGTA
CAGCTGAATGAATCTGTAGAAATTAATTGTACAAGACCCAACAACAATACAAGAAAAAGTATACATATAG
GACCAGGCAGAGCATTTTATACAACAGGAGAAATAATAGGAGATATAAGACAAGCACATTGTAACCTTAG
TAGAGCAAAATGGGATGACACTTTAAAACAGATAGTTATAAAATTAAGAGAACAATTTAAG---AATAAA
ACAATAGTCTTTAATCAATCCTCAGGAGGGGACCCAGAAATTGTAACGCACAGTTTTAATTGTGGAGGGG
AATTTTTCTACTGTAATTCAACACAACTGTTTAATAGTACTTGG------------ACTTGG--------
----------AATGTTACTGAAGGGTCA------------------AATAACACTGAAGGA---AATGAC
ACA---------CTCATACTCCCATGCAGAATAAAACAAATTATAAACATGTGGCAGGAAGTAGGAAAAG
[truncated: 36,232 more chars]
