# Supplementary material for: Superinfection with drug-resistant HIV is rare and does not contribute substantially to therapy failure in a large European cohort
Source: BMC Infect Dis. 2013 Nov 12;13:537. doi: 10.1186/1471-2334-13-537 (PMC3879221; doi:10.1186/1471-2334-13-537)
Supplement: Additional file 8 — Sequence sets - Sets of case and control sequences for the samples of the 18 validated patients. Fasta files contain the alignments used to infer superinfection in each validated patient. The sequences from the patient under investigation are indicated in the fasta header lines. [file 1471-2334-13-537-S8.zip › additionalfile8source/env/Case9/d.fasta]

>QUERY_1999 07 19_ENV 
----------------------------------------------------------------------
----------------------------------------------------------------------
----------------------------------------------------------------------
----------------------------------------------------------------------
----------------------------------------------------------------------
----------------------------------------------------------------------
----------------------------------------------------------------------
----------------------------------------------------------------------
----------------------------------------------------------------------
------------------------------ATAATACCAATA------GAAAAT---GAT---ACT----
--------------ACTAGCTATAGGTTGATAAGTTGTAACACCTCAGTCATTACACAGGCCTGTCCAAA
RGTAACCTTTGAGCCAATTCCCATACATTATTGTACCCCAGCTGGTTTTGCGATTATAAARTGTAATGAT
AACAAGTTCAATGGAAAAGGACCATGTACAAATGTCAGCACAGTACAATGTACACATGGAATTAGGCCAG
TAGTATCAACTCAACTGCTRTTAAATGGCAGTCTAGCARAARATGAGGTAGTAATTAGATCTGACAATTT
CTCGGACAATGCTAAAAGCATAATAGTACAGCTRAATAAAYCTGTAAMAATTAATTGTACAAGACCCCAC
AACAATACAAGAAGAAGTATACATATAGGACCAGGCAGAGCATTGTATACAACAGGAGAAATAATAGGAG
ATATAAGGCAAGCACATTGTAACCTTAGTGKAACAGAATGGAATRAYACTTTAAAMCAGATAGTTA----
----------------------------------------------------------------------
----------------------------------------------------------------------
----------------------------------------------------------------------
----------------------------------------------------------------------
----------------------------------------------------------------------
----------------------------------------------------------------------
----------------------------------------------------------------------
----------------------------------------------------------------------
----------------------------------------------------------------------
----------------------------------------------------------------------
----------------------------------------------------------------------
----------------------------------------------------------------------
----------------------------------------------------------------------
----------------------------------------------------------------------
----------------------------------------------------------------------
----------------------------------------------------------------------
----------------------------------------------------------------------
----------------------------------------------------------------------
----------------------------------------------------------------------
----------------------------------------------------------------------
----------------------------------------------------------------------
----------------------------------------------------------------------
----------------------------------------------------------------------
----------------------------------------------------------------------
----
>QUERY_2000 11 20_ENV 
----------------------------------------------------------------------
----------------------------------------------------------------------
----------------------------------------------------------------------
----------------------------------------------------------------------
----------------------------------------------------------------------
----------------------------------------------------------------------
----------------------------------------------------------------------
----------------------------------------------------------------------
-------------------------------NTCAATGTCACCACAAGCATAGGTGATAGAAGAAGGCAG
AAAGAATATGCACTTTTTTATAAACTTGATATAATACCAATA------GAAAAT---GAT---ACT----
--------------ACTAGCTATAGGTTGATAAGTTGTAACACCTCAGTCATTACACAGGCCTGTCCAAA
AGTAACCTTTGAGCCAATTCCCATACATTATTGTACCCCAGCTGGTTTTGCGATTATAAAATGTAATGGT
AACAAGTTCAATGGAAAAGGACCATGTACAAATGTCAGCACAGTACAATGTACACATGGAATTAGGCCAG
TAGTATCAACTCAACTGCTATTAAATGGCAGTCTAGCAGAAGATGAGGTAGTAATTAGATCTGACAATTT
CTCGGACAATGCTAAAAGCATAATAGTACAGCTAAATAAATCTGTAACAATTAATTGTACAAGACCCCAC
AACAATACAAGAAGAAGTATACAGATAGGACCAGGCAGAGCATTGTATACAACAGGAGAAATAATAGGAG
ATATAAGGCAAGCACATTGTAACCTTAGTGTAACAGAATGGAATAACACTTTAAAACAGATAGTTACAAA
ATTAAGAGAACAATTTGAG---AAT------AAAACAATAGTCTTTAATCAATCCTCAGGAGGGGAC
CCAGAAATTGTAATGCACAGTTTTAATTGCGGAGGGGAATTTTTCTACTGTAATACATCAAAACTGTTTA
AT---------------------------------------------------AGTACTTGG--------
----AAT---------------------------------------------------------------
----------------------------------------------------------------------
----------------------------------------------------------------------
-------------------------------------GTTAAT---------------------------
----------------------------------------------------------------------
----------------------------------------------------------------------
----------------------------------------------------------------------
----------------------------------------------------------------------
----------------------------------------------------------------------
----------------------------------------------------------------------
------------------------------------GATACTTGG-------------------------
-----------------------------------------------------------------AATAT
TACTGACAGGTCAAATAACACTGCAGAAAAT---------------------------------------
------------GACACAATCACACAC-------------------------------------------
----------------------------------------------------------------------
----------------------------------------------------------------------
----------------------------------------------------------------------
----------------------------------------------------------------------
----------------------------------------------------------------------
----------------------------------------------------------------------
----------------------------------------------------------------------
-------
>AJ535612 
ATGAAAGCGAAGGGGATCAGGAGGAATTATCAGCAC---TGGTGGAAAGGGGGC------------ACCT
TGCTCCTTGGGATGTTGATGATCTGTAGTGCTGTAGAACAG---TTGTGGGTCACAGTCTATTATGGGGT
ACCTGTGTGGAAAGAAGCAAACACCACTCTATTTTGTGCATCAGATGCTAAAGCATATGATACAGAAGTA
CATAATGTTTGGGCCACACATGTCTGTGTACCCACAGACCCCAACCCACAAGAAGTAGTATTGGCAAATG
TGACAGAAAATTTTAACATGTGGAAAAATAACATGGTAGAACAGATGCATGAAGATATAATCAGTTTATG
GGATCAAAGCTTAAAGCCATGTGTAAAATTAACTCCACTCTGTGTTACTCTAAATTGCACTGAT---GTT
---------------------------------------------------------AATGTT------A
CT---------------AAAACC------------------------AATAGTACAAGCTGG---GGAAT
GATGGAGAAAGGAGAAATAAAAAACTGCTCTTTCAACATCACCTCAAACAGGAAAAAC---AGGATGCAG
AAAGAATATGCACTTTTTTATAAACTTGATGTAATATCAATA------GAAAAG---AAT---AGT----
--------------ACTAGCTATAGGTTGATAAGTTGTAATACCTCAGTCATTACACAGGCCTGTCCAAA
GATAACCTTTGAGCCAATTCCCATACATTATTGTGCCCCGGCTGGTTTTGCGATTCTAAAGTGTAATGAT
AAGACATTCAATGGAACAGGACCATGTAAAAATGTCAGCACAGTACAATGTACACATGGAATTAGGCCAG
TAGTATCAACTCAACTGCTGTTAAATGGCAGTCTAGCAGAAGGAGAGGTAGTAATTAGATCTGAAAATTT
CTCGGACAATGCTAGAACCATAATAGTACAGCTGAACAAAACTGTACAAATTAATTGTACAAGACCCAAC
AATAACACAAGGAAAAGTCTAAATGTAGGACCAGGAAGAGCAGTGTATACAACAGGAGATATAATAGGAG
ATATAAGACAAGCACATTGTAACCTTAGTAGAACAGACTGGAATAACACTTTAAAACAGATAGTTATAAA
ATTAAGAGAACAATTTAGG---AATAAA------ACAATAGTCTTTAATCACTCCTCAGGAGGGGACCCA
GAAATTATAATGCACAGTTTTAATTGTGGAGGGGAATTTTTCTACTGTAATTCAACAAAACTGTTTAGTA
GT------------------ACTTGGAAT---AGTAATAGT------------ACTTGG-----------
-------------------------------------------------------AATAGTGCTGAAGAG
TCAAATAGCACT---GAAGTTATCACACTCCCATGCAGAATAAAACAAATTATAAACATGTGGCAGGAAG
TAGGAAAAGCAATGTATGCCCCTCCCATCAGAGGACAAATTAGATGCTCATCAAATATTACAGGGCTGCT
ATTAACAAGAGATGGTGGT------------------AAGAAT---------CCGAAC---GAGAACACC
------ACCGAGACCTTCAGACCTGGAGGAGGAAATATGAGGGACAATTGGAGAAGTGAATTATATAAAT
ATAAAGTAGTAAAAATTGAACCATTAGGAGTAGCACCCACCAAGGCAAGGAGAAGAGTGGTGCAGAGAGA
AAAAAGA---GCAATAGGA---ATGGGAGCTTTGTTCCTTGGGTTCTTGGGAGCAGCAGGAAGCACTATG
GGCGCAGCGTCACTGACGCTGACGGTACAGGCCAGGCTATTATTGTCTGGTATAGTGCAACAGCAGAATA
ATTTGCTGAGGGCTATTGAGGCGCAACAGCATCTGTTGCAACTCACAGTCTGGGGCATCAAGCAGCTCCA
GGCAAGAGTCCTGGCTGTGGAAAGATACCTAAAGGATCAACAGCTCCTAGGGATTTGGGGTTGCTCTGGA
AAACTCATTTGCACCACTGATGTGCCTTGGAATACTAGTTGGAGT---AATAAATCTCTGAGTGATATTT
GGGATAACATGACCTGGATGGAGTGGGAAAAAGAAATTAGCAACTACACAAGCAAAATATACACCTTACT
TGTAGAATCGCAGAACCAACAAGAAAAGCATGAACAAGATTTATTGGCATTAGATAAATGGGACAGTTTG
TGGAATTGGTTTAACATAACAAACTGGCTGTGGTACATAAAAATATTCATAATGATAGTAGGAGGCTTGA
TAGGTTTAAGAATAGTTTTTTCTGTACTTTCTATAGTAAATAGAGTTAGGCAGGGATATTCACCATTATC
GTTCCAGACCCGCCTCCCAACCCCGAGGGGACCCGACAGGCCCGAAGGAACCGAAGAAGAAGGTGGAGAG
CAAGACAGAGACAGATCCAGACATTTAGCGGATGGATTCTTGACACTTATCTGGGTCGACCTACGGAGCC
TGTTCCTCTTCAGCTACCACCGCTTGAGAGACTTACTCTTGATTGTGACGAGGGTTGTGGAACTTCTGGG
A---CGCAGGGGGTGGGAAGCCCTCAAATATTGGTGGAATCTCCTACAATATTGGATTCAGGAACTAAAG
AATAGTGCCATTAGCTTGCTCAATGCCACAGCTATAGCAGTAGCTGAAGGGACAGATAGGATTATAGAAG
CATTACAAAGAGCTTATAGAGCTGTTCTCCACATACCTAGAAGAATAAGACAGGGCTTAGAAAGGGCTTT
GATA
>GU455488 
ATGAGAGTGAAGGAGATCAGGAAGAATTATGAGCGC---TTGTGGAGATGGGGC------------ACCA
TGCTCCTTGGGATGTTAATGATCAGTAGTGCTGCAGAACAA---TTGTGGGTCACAGTCTATTATGGGGT
ACCTGTGTGGAAAGAATCAAAAACCACTCTATTTTGTGCATCAGATGCTAAAGCATATGGTACAGAGGTA
CATAATGTTTGGGCCACACATGCCTGTGTACCCACAGACCCGAGCCCACAAGAAGTATTATTGGGAAATG
TGACAGAAAATTTTAACATGTGGAACAATGACATGGTAGATCAAATGCATGAGGATATAATCAGTTTATG
GGATCAAAGCCTAAAGCCATGTGTAAAATTAACCCCACTCTGTGTTACTTTAAATTGCACTGATTATTGG
------------------------AAGAGTAGTAATGCTACTAATACCACTAGTAGTAATGCT------A
CT---------------AGTACC------------------------ACTAGTAGTCCCGGA---AACAC
AGAGGAGAGGGGAGAAATAAAAAACTGCTCTTTTAATATCACCACAAACATAAGAGAT---AGGGTGCAG
AAAGAATATGCACTTTTTTATAAACTTGATGTAGTACCAATA------GATAATAAGAAT---AAT----
--------------GCCAGCTATACGTTGATAAGTTGTAACACCTCAGTCATTACACAGGCCTGTCCAAA
AGTATCCTTTGAGCCAATTCCCATACATTATTGTGCCCCGGCTGGTTTTGCGATTCTAAAGTGTAATAAT
AAGACGTTCAATGGAACAGGACCATGTACAAATGTCAGCACAGTACAATGTACACATGGAATTAGGCCAG
TAGTATCCACTCAACTGCTGTTAAATGGCAGTCTAGCAGAAGAAGGGGTAATAATTAGATCTGAAAATTT
CTCAGACAATGCTAAAACCATAATAGTACAGCTGAATGAAACTATACAAATTAATTGTACAAGACCCAAC
AACAATACAAGAAAAGGTATACATATAGGACCAGGGAGAGCATTTTATGCAACAGGAGAAATAATAGGAG
ATATAAGACAAGCACATTGTAACCTTAGTATGACAGAATGGAATAACACTTTACAACAGATAGTTAAAAA
ATTAAGAGAACAATTTAAG---AACAAA------ACAATAGAATTTAAGCACTCCTCAGGAGGGGACCCA
GAAATTGTAATGCACAGTTTTAATTGTGGAGGGGAATTTTTTTACTGTAATTCAACAAAACTGTTTAATA
GT------------------ACTTGGCAT---TTGAATGGT------------ACTTGGCAT--------
----GGT---ACT---------------GAAAGGCCA------------------AATAGCACTGAAGGA
AATGAC---ACA---------CTCACAATCCCATGCAGAATAAAACAAATTATAAACATGTGGCAGGAAG
TAGGAAAAGCAATGTATGCCCCTCCCATCAAAGGACAAATTGGCTGTGTATCAAATATTACAGGGTTGCT
ATTAACAAGAGATGGTGGT------------------AACAGC---------AATAAT---GGGACCACC
AACAACACCGAGGTCTTCAGACCTGGAGGAGGAAATATGAAGGACAATTGGAGAAGTGAATTATATAAAT
ATAAAGTAGTAAAAATTGAACCATTAGGAATAGCACCCACCAGGGCAAAGAGAAGAGTGGTGCAGAGAGA
AAAAAGA---GCG---GCA---TTTGGAGCTTTGTTCCTTGGGTTCTTGGGAGCAGCAGGAAGCACTATG
GGCGCAGCGTCAATGACGCTGACGGTACAGGCCAGACTATTATTGTCTGGTATAGTGCAACAGCAGAACA
ATCTGCTGAGGGCTATTGAGGCGCAACAGCATCTGTTGCAACTCACAGTCTGGGGCATCAAGCAGCTCCA
GGCAAGAGTCCTGGCTCTGGAAAGATACCTAAGGGATCAACAGCTCATGGGAATTTGGGGTTGCTCTGGA
AAACTCATCTGCACCACTGCTGTGCCTTGGAATGCTAGTTGGAGT---AATAAATCTATGAATGAGATCT
GGGATAACATGACCTGGATGGAGTGGGAAAGAGAAATTGACAATTACACAGACTTAATATACAACTTACT
TGAAAATTCGCAGAACCAGCAGGAAAAGAATGAACAAGACTTATTGGAATTGGATAAATGGGACAGTTTG
TGGAGTTGGTTTAGCATAACAAATTGGCTGTGGTACATAAAAATATTCATAATGATAGTAGGAGGCTTGA
TAGGTTTAAGAATAGTTTTTACTGTACTTTCTATAGTGAATAGAGTTAGGCAGGGATACTCACCCTTATC
GTTTCAGACCCGCCACCCAGGCCCGAGGGGACCCGACAGGCCCGAAGGAATCGAAGAAGAAGGTGGAGAG
AGAGACAGAGACAGATCCGGTCCATTAGTGAACGGATTCTTAGCACTTTTCTGGGTGGATCTACGGAGCC
TGTTCCTCTTCAGCTACCACCGCTTGAGAGACTTACTCTTGATTGTAACGAGGATTGTGGAACTTCTGGG
A---CGCAGGGGGTGGGAAGCACTCAAATATTGTTGGAATCTCCTACAGTATTGGAGTCAGGAACTAGGG
AATAGTCCTGTTAGCTTGCTCAATACAATAGCCATAGCAGTAGCTGAGGGGACAGATAGGATTATAGAAA
TACTACAAAGAATTTATAGAGCTTTTATCCACATACCTACAAGAATAAGACAGGGCTTGGAACTAGCTTT
GCTA
>GU455476 
ATGAGAGTGAAGGAGATCAGGAAGAATTATCAGCAC---TTGTGGAGATGGGGC------------ACCA
TGCTCCTTGGGATGTTAATGATCAGTAGTGCTGCAGAACAA---TTGTGGGTCACAGTCTATTATGGGGT
ACCTGTGTGGAAAGAAGCAACTACCACTCTATTTTGTGCATCAGATGCTAAAGCATATGATACAGAAGTA
CATAATGTTTGGGCTACACATGCCTGTGTACCCACAGACCCCAACCCACAAGAAGTAGTATTGGGAAATG
TGACAGAAAATTTTAACATGTGGAAAAATGACATGGTAAAACAGATGCATGAGGATATAATCAGTTTATG
GGATCAAAGCCTAAAGCCATGTGTAAAATTAACCCCACTCTGTGTTACTTTAAATTGCACTGATTATTGG
------------------------AGG---------------------------AATAATGCT------A
CT---------------AATACC------------------------ACTAATAGTAACGGA---ATAAC
AGTGGAGAAGGGAGAAATAAAAAACTGCTCTTTCAATATCACCACAAGCATAAGAGAT---AAGGTGCAG
AAAGAATATGCACTTTTTTATAAACTTGATGTAGTACCAATA------GATAAT---GAT---ACT----
--------------ACCAGCTATAGGTTGATAAGTTGTAACACCTCAGTCATTACACAGGCCTGTCCAAA
AGTATCCTTTGAGCCAATTCCCATACATTATTGTGCCCCGGCTGGTTTTGCGATTCTAAAGTGTAATGAT
AAGAAGTTCAATGGAACAGGACCATGTAAAAATGTCAGCACAGTACAATGTACACATGGAATTAGACCAG
TAGTATCCACTCAACTGCTGTTAAATGGCAGTCTAGCAGAAGAAGATGTAATAATTAGATCTGAAAATTT
CACGAACAATGCTAAAACCATAATAGTACAGCTGAATGAAACTGTAGAAATTAATTGTACAAGACCCAAC
AACAATACAAGAAAAGGTATACATATAGGACCAGGGAGAGCATTTTATGCAACAGGAGACATAATAGGAG
ATATAAGACAAGCACATTGTAACCTTAGTATAACAAAATGGAATAACACTTTGCAACAGATAGTTAACAA
ATTAAGAGAAGAATTTAAG---AACAAA------ACAATAGTCTTTAAGCAATCCTCAGGAAGGGACCCA
GAAATTGTAATGCACAGTTTTAATTGTGGAGGGGAATTTTTCTACTGTAATTCAACAAAACTGTTTAATA
GT------------------ACTTGGAAT---TGGAATGGT------------ACCTGGCAT--------
----GGT---ACT---------------GAAAGGCCA------------------AATAGCACTGAAGGA
AATGAC---ACA---------CTCGTAATCCCATGCAGAATAAAACAATTTATAAACATGTGGCAGGAAG
TAGGAAAAGCAATGTATGCCCCTCCCATCAGAGGACAAATTAGATGTGTATCAAATATTACAGGGTTGCT
ATTAACAAGAGATGGTGGT------------------GACAAC---------AATAAC---ACCACTAAC
GGG---ACCGAGGTCTTCAGACCTGGAGGAGGAAATATGAGGGACAATTGGAGAAGTGAATTATATAAAT
ATAAAGTAGTAAAAATTGAACCATTAGGAGTAGCACCCACTAGGGCAAAGAGAAGAGTGGTGCAGAGAGA
AAAAAGA---ACAGTGGGA---TTAGGAGCTTTGTTCCTTGGGTTCTTGGGAGCAGCAGGAAGCACTATG
GGCGCAGCGTCAATGACGCTGACGGTACAGGCCAGACTATTATTGTCTGGTATAGTGCAACAGCAGAACA
ATTTGCTGAGGGCTATTGAGGCGCAACAGCATCTGTTGCAACTCACAGTCTGGGGCATCAAACAGCTCCA
GGCAAGAGTCCTTGCTGTGGAAAGATACCTAAGGGATCAACAGCTCATGGGAATTTGGGGTTGCTCTGGA
AAGCTCATTTGCACCACTACTGTGCCTTGGAATACTAGTTGGAGT---AATAAATCTCTGAATCAGATTT
GGGATAACATGACCTGGATGGAGTGGGAGAGAGAAATTGACAATTACACAAACTCAATATACAGATTACT
TGAAGAATCGCAGAACCAACAAGAAAAGAATGAACAAGAGTTATTGGAATTAGATAAATGGGAAAGTTTG
TGGAGTTGGTTTAGCATAGTAAATTGGCTGTGGTACATAAAAATATTCATAATGATAGTAGGAGGCTTGA
TAGGTTTAAGAATAGTTTTTACTGTACTTTCTATAGTGAATAGAGTTAGGCAGGGATACTCACCCTTATC
GTTTCAGACCCGCCACCCAGGCCCGAGGGGACCCGACAGGCCCGAAGGAATCGAAGAAGAAGGTGGAGAG
AGAGACAGAGACAGATCCGGTCCATTAGTGAACGGATTCTTAGCACTTTTCTGGGTGGATCTGCGGAGCC
TGTTCCTCTTCAGCTACCACCACTTGAGAGACTTACTCTTGATTGTAACGAGGATTGTGGAACTTCTGGG
A---CGCAGGGGGTGGGAAGCACTCAAATATTGGTGGAATCTCCTACAGTATTGGAGTCAGGAACTAGGG
AATAGTGCTGTTAGCTTGCTCAATACCATAGCCATAGCAGTAGCTGAGGGGACAGATAGGGTTATAGAAG
TATTACAAAGAATTTATAGAGCTTTTATCCACATACCTACAAGAATAAGACAGGGCTTGGAACTAGCTTT
GCTG
>GU455477 
ATGAGAGTGAAGGAGATCAGGAAGAATTATCAGCAC---TTGTGGAGATGGGGC------------ACCA
TGCTCCTTGGGATGTTAATGATCAGTAGTGCTGCAGAACAA---TTGTGGGTCACAGTCTATTATGGGGT
ACCTGTGTGGAAAGAAGCAACTACCACTCTATTTTGTGCATCAGATGCTAAAGCATATGATACAGAAGTA
CATAATGTTTGGGCTACACATGCCTGTGTACCCACAGACCCCAACCCACAAGAAGTAGTATTGGGAAATG
TGACAGAAAATTTTAACATGTGGAAAAATGACATGGTAAAACAGATGCATGAGGATATAATCAGTTTATG
GGATCAAAGCCTAAAGCCATGTGTAAAATTAACCCCACTCTGTGTTACTTTAAATTGCACTGATTGGAGT
------------------------AGG------------------------------AATGGT------A
CT---------------AATATC------------------------ACTAATAGTAACGAA---CAAAC
ATTGGAGGGAGGAGAAATAAAAAACTGCTCTTTCAATATCACCACAAGCATAAGAGAT---AAGGTGCAG
AAAGAATATGCACTTTTTCATAAACTTGATGTAGTACCAATA------GATAAT---GAG---AAT----
--------------ACCAGCTATAGATTGATAAGTTGTAACACCTCAGTCATTACACAGGCCTGTCCAAA
AGTATCCTTTGAGCCAATTCCCATACATTATTGTGCCCCGGCTGGTTTTGCGATTCTAAAGTGTAATGAT
AAGAAGTTCAATGGAACAGGACCATGTAAAAATGTCAGCACAGTACAATGTACACATGGAATTAGGCCAG
TAGTATCAACTCAACTGCTGTTAAATGGCAGTCTAGCAGAAAAAGAGGTAATAATTAGATCTGAAAATTT
CACGAACAATGCTAATACCATAATAGTACAGCTGAATGAAACTGTAAAAATTAATTGTACAAGACCCAAC
AACAATACAAGAAAAGGTATACATATAGGACCAGGGAGAGCATTTTATGCAACAGGAGACATAATAGGAG
ATATAAGACAAGCACATTGTAACCTTAGTATAACAAAATGGAATAACACTTTAAAACAGATAGCTGAAAA
ATTAGGAGAACAATTTAAG---AACAAA------ACAATAGTCTTTAAGCAATCCTCAGGAGGGGACCCA
GAAATTGTAATGCACAGTTTTAATTGTGGAGGAGAATTTTTCTACTGTGATTCAGCAAAACTGTTTAATA
GT------------------ACTTGGACT---TGGAATGGT------------ACTTGGAAT--------
----GGT---ACTTGGTGGAATGGTATTGAAGGGTCA------------------AATAGCACTGAAGGA
AATGAC---ACA---------ATCACAATCCCATGCAGAATAAAACAAATTATAAACATGTGGCAGGAAG
TAGGAAAAGCAATGTATGCCCCTCCCATCAGAGGACAAATTAGATGTGTATCAAATATTACAGGGTTGCT
ATTAACAAGAGATGGTGGT------------------GACAACAATAACACCACTAAT---GGG------
------ACCGAGGTCTTCAGACCTGGAGGAGGAAATATGAGGGACAATTGGAGAAGTGAATTATATAAAT
ATAAAGTAGTAAAAATTGAACCATTAGGAGTAGCACCCACTAGGGCAAAGAGAAGAGTGGTGCAGAAAGA
AAAAAGA---ACAGTGGGA---ATAGGAGCTTTGTTCCTTGGGTTCTTGGGAGCAGCAGGAAGCACTATG
GGCGCAGCGTCAATGACGCTGACGGTACAGGCCAGACTATTATTGTCTGGTATAGTGCAACAGCAGAACA
ATTTGCTGAGAACTATTGAGGCGCAACAGCATCTGTTGCAACTCACAGTCTGGGGCATCAAACAGCTCCA
GGCAAGAGTCCTAGCTGTGGAAAGATACCTAAGGGATCAACAGCTCATGGGAATTTGGGGTTGCTCTGGA
AAACTCATTTGCACCACTACTGTGCCTTGGAATACTAGTTGGAGT---AATAAATCTCTGAATCAGATTT
GGGATAACATGACCTGGATGGAGTGGGAGAGAGAAATTGACAATTACACAAACGCAATATACAAATTACT
TGAAGAATCGCAGAACCAACAGGAAAAGAATGAACAAGAATTATTGAAATTAGATAAATGGGAAAGTTTG
TGGAGTTGGTTTAGCATAGTAAATTGGCTGTGGTACATAAAAATATTCATAATGATAGTAGGAGGCTTGA
TAGGTTTAAAAATAGTTTTTACTGTACTTTCTATAGTAAATAGAGTTAGGCAGGGATACTCACCATTATC
GTTTCAGACCCGCCACCCAGGCCCGAGGGGACCCGACAGGCCCGAAGGAATCGAAAAAGAAGGTGGAGAG
AGAGACAGAGACAGATCCGGTCCATTAGTGAACGGATTCTTAGCACTTTTCTGGGTGGATCTGCGGAGCC
TGTTCCTCTTCAGCTACCACCGCTTGAGAGACTTACTCTTGATTGTAACGAGGATTATGGAACTTCTGGG
A---CGCAGGGGGTGGGAAGCACTCAAATATTGGTGGAATCTCCTACAGTATTGGAGTCAGGAACTAGGG
AATAGTGCTGTTAGCTTGCTCAATACCATAGCCATAGCAGTAGCTGAGGGGACAGATAGGATTATAGAAG
TATTACAAAGAATTTATAGAGCTTTTATCCACATACCTACAAGAATAAGACAGGGCTTGGAACTAGCTTT
GCTA
>AB588199 
ATGAGAGTGAAGGGGATCATGAAGAATTGTCAGCAC---TTGTGGAGAGGGGGC------------ACCT
TGCTCCTTGGGATATTGATGATCTGTAGTGCTACAGAACAA---TTGTGGGTCACAGTTTATTATGGGGT
ACCTGTGTGGAAAGAAGCAACCACCACTCTATTTTGTGCATCAGATGCTAAAGCATATGATACAGAGGTA
CATAATGTCTGGGCCACACATGCCTGTGTACCCACAGACCCCAGCCCGCAAGAAGTATTCTTGGCAAATG
TGACAGAAAATTTTAACATGTGGAGAAATGACATGGTAGAACAGATGCATGAGGATATAATCAGTCTATG
GGATCAAAGCCTAAAGCCATGTGTAAAATTAACCCCACTCTGTGTTACTTTAAATTGCACTGATGATTTG
---------------------AGCAATGCTACTATTAATTCCAATAGTAGTAGCGGGAATGCT------A
CTACTAATTCCACTGAGAATGGC------------------------GGGAACACTACTAATACCAATAG
TAGTATTACAGGAGAAATGAAATACTGTTCTTTCAATGTCACCACAGTCATAAGAGAT---AAGGTGCAA
ACAGAATATGCGCTTTTTTATAAACTTGATGTAGTACCAATA------GATGAT---AGT---AAT----
--------------ACCAGCTATAGGTTGATAAGTTGTAACACCTCAGTCATTACACAGGCCTGTCCAAA
GGTATCCTTTGAGCCAATTCCCATACATTATTGTGCCCCGGCTGGTTTTGCGATTCTAAAGTGTAATGAT
AAGAAGTTCAATGGAACAGGACCATGTACAAATGTCAGCACAGTACAATGTACACATGGAATTAGGCCAG
TAGTATCAACTCAACTGCTGTTAAATGGCAGTCTAGCAGAAGAAGAGGTAGTAATTAGATCTGAAAATTT
CACGGACAATGCTAAAACCATAATAGTACAGCTGAAAGAATCTGTACAAATTAATTGTACAAGACCCAAC
AACAATACAAGAAGAAGTATACATATTGCACCAGGGAGAGCATTTTATACAACAGGAAAAATAATAGGAG
ATATAAGACAAGCACATTGTAACATTAGTGGTACAAAATGGAATAACACTTTAGAACAGATAGTTAAAAA
ATTAAGAGAACAATTTGGG---AATAAA------ACAATAAGTTTTACGCAATCCTCAGGAGGGGATCCA
GAAATTGTAATGCACAGTTTTAATTGTGGAGGGGAATTTTTCTACTGTAACTTATCACAACTGTTTAATA
GT---------------------------------------------------TCTTGGAAT--------
----GTA------------------------------------------------AATGGTACTGAAGGG
TCAAATAACACT---GAAACTATCACACTCCCATGCAGAATAAAACAAATTATAAACATGTGGCAGGAAG
TAGGAAAGGCAATGTATGCCCCTCCCATCAGCGGACTAATTAGATGTTCATCAAATATTACAGGGCTGCT
ATTAACAAGAGATGGTGGT------------CATACTAATACT---------AGCAAT---AGC------
------ACTGAGGTCTTCAGACCTGCAGGAGGAAATATGAAGGACAATTGGAGAAGTGAATTATATAAAT
ATAAAGTAGTAAAAATTGAACCATTAGGAGTAGCACCCACCAAGGCAAAGAGAAGAGTGGTGCAGAGAGA
AAAAAGA---GCAGTGGGA---CTAGGAGCTATGTTCCTTGGGTTCTTGGGAGCAGCAGGAAGCACTATG
GGCGCAGCGTCGTTGACGCTGACGGTACAGGCCAGACTATTATTGTCTGGTATAGTGCAACAGCAGAGCA
ATTTGCTGAGGGCTATTGAGGCGCAACAACATCTGTTGCAACTCACAGTCTGGGGCATCAAGCAGCTCCA
GGCAAGAGTCCTGGCTGTGGAAAGATACCTAAAGGATCAACAGCTCATGGGGATTTGGGGTTGCTCTGGA
AAACTCATCTGCACCACTACTGTGCCTTGGAATACTAGTTGGAGT---AATAAATCTCTGACTGACATTT
GGGATAACATGACCTGGATGCAGTGGGATAGAGAAATTAACAATTACACAGCTTTAATATACAACTTACT
TGAAGAATCGCAGAACCAACAAGAAAAGAATGAACAAGAATTATTGGAATTAGATAAATGGGCAAGTTTG
TGGAATTGGTTCAACATAACAAATTGGCTGTGGTATATAAAATTATTCATAATGATAGTAGGAGGCTTGG
TAGGTTTAAGAATAGTTTTTACTGTACTTTCTATAGTGAATAGAGTTAGGCAGGGATACTCACCCTTATC
GTTACAGACCCTCCTCCCAGCCCCGAGGGGACCCGACAGGCCCGAAGGAATCGAAGAAGAAGGTGGAGAA
AGAGACAGGGACAGATCCGGGAGATCAGCGGATGGATTCTTAACACTTATCTGGGTCGACCTGCGGAGCC
TGTGCCTCTTCAGCTACCACCTCTTGAGAGACTTACTCTTGATTGTAACGAGGATTGTGGAACTTCTGGG
A---CGCAGGGGGTGGGAAGTCCTCAAATATTGGTGGAATCTCCTACAGTATTGGAGCCAGGAACTAAAG
AATAGTGCTGTTAGCTTGTTCAACGCCACAGCCATAGCAGTAGCTGAGGGGACAGATAGGGTTATAGAAG
TATTACAAAGAGTTTATAGAGCTATTCTCCACATACCTACAAGGATAAGACAGGGCTTGGAAAGGGCTTT
GCTA
>AB588200 
ATGAGAGTGAAGGGGATCATGAAGAATTGTCAGCAC---TTGTGGAGAGGGGGC------------ACCT
TGCTCCTTGGGATATTGATGATCTGTAGTGCTACAGAACAA---TTGTGGGTCACAGTTTATTATGGGGT
ACCTGTGTGGAAAGAAGCAACCACCACTCTATTTTGTGCATCAGATGCTAAAGCATATGATACAGAGGTA
CATAATGTCTGGGCCACACATGCCTGTGTACCCACAGACCCCAACCCACAAGAAGTAGAATTAGTAAATG
TGACAGAAAATTTTAACATGTGGAGAAATGACATGGTAGAACAGATGCATGAGGATGTAATCAGTTTATG
GGATCAAAGCCTAAAGCCATGTGTAAAATTAACCCCACTCTGTGTTACTTTAAATTGCACTGATGATTTG
------------------------AAG------------------------------AATGCT------A
CTATTAATTCCACTAGAAGCGAG------------------------AATGATACTAATACC---AATAG
TAGTATTAAAGGAGAAATGAAATACTGTTCTTTCAATGTCACCACAGTCATAAGAGAT---AAGGTGCAA
AGAGAATATGCACTTTTTTATAAACTTGATATAGTACCAATA------GATGAT---AGT---AAT----
--------------ACCAGCTATAGGTTGATAAGTTGTAACACCTCAGTCATTACACAGGCCTGTCCAAA
GGTATCCTTTGAGCCAATTCCCATACATTATTGTGCCCCTGCTGGTTTTGCGATTCTAAAGTGTAATGAT
AAGAAGTTCAATGGAACAGGACCATGTACAAATGTCAGCACAGTACAATGTACACATGGAATTAGGCCAG
TAGTATCAACTCAACTGCTGTTAAATGGCAGTCTAGCAGAAGAAGAGGTAGTAATTAGATCTGAAAATTT
CACAAACAATGCTAAAACCATAATAGTACAGCTGAAAGAATCTGTACAAATTAATTGTACAAGACCCAAC
AACAATACAAGAAGAAGTATACATATTGCACCAGGGAGAGCATTTTATACAACAGGAAAAATAATAGGAG
ATATAAGACAAGCACATTGTAACATTAGTGGTACAAAATGGAATAACACTTTAGAACAGATAGTTAAAAA
ATTAAGAGAACAATTTGGG---AATAAA------ACAATAAGTTTTACGCAATCCTCAGGAGGGGATCCA
GAAATTGTAATGCACAGTTTTAATTGTGGAGGGGAATTTTTCTACTGTAACTTATCACAACTGTTTAATA
GT---------------------------------------------------TCTTGGAAT--------
----GTA------------------------------------------------AATGGTACTGAAGGG
TCAAATAACACT---GAAACTATCACACTCCCATGCAGAATAAAACAAATTATAAACATGTGGCAGGAAG
TAGGAAAGGCAATGTATGCCCCTCCCATCAGCGGACCAATTAGATGTTCATCAAATATTACAGGGCTGCT
ATTAACAAGAGATGGTGGT------------CATACTAATACT---------AGCAAT---AGC------
------ACCGAGGTCTTCAGACCTGCAGGAGGAAATATGAAGGACAATTGGAGAAGTGAATTATATAAAT
ATAAAGTAGTAAAAATTGAACCATTAGGAGTAGCACCCACCAAGGCAAAGAGAAGAGTGGTGCAGAGAGA
AAAAAGA---GCAGTGGGA---CTAGGAGCTATGTTCCTTGGGTTCTTGGGAGCAGCAGGAAGCACTATG
GGCGCAGCGTCGTTGACGCTGACGGTACAGGCCAGACTATTATTGTCTGGTATAGTGCAACAGCAGAGCA
ATTTGCTGAGGGCTATTGAGGCGCAACAACATCTGTTGCAACTCACAGTCTGGGGCATCAAGCAGCTCCA
GGCAAGAGTCCTGGCTGTGGAAAGATACCTAAAGGATCAACAGCTCATGGGGATTTGGGGTTGCTCTGGA
AAACTCATCTGCACCACTACTGTGCCTTGGAATACTAGTTGGAGT---AATAAATCTCTGACTGACATTT
GGGATAACATGACCTGGATGCAGTGGGATAGAGAAATTAACAATTACACAGCTTTAATATACAACTTACT
TGAAGAATCGCAGAACCAACAAGAAAAGAATGAACAAGAATTATTGGAATTAGATAAATGGGCAAGTTTG
TGGAATTGGTTCAACATAACAAATTGGCTGTGGTATATAAAATTATTCATAATGATAGTAGGAGGCTTGG
TAGGTTTAAGAATAGTTTTTACTGTACTTTCTATAGTGAATAGAGTTAGGCAGGGATACTCACCCTTATC
GTTACAGACCCTCCTCCCAGCCCCGAGGGGACCCGACAGGCCCGAAGGAATCGAAGAAGAAGGTGGAGAA
AGAGACAGGGACAGATCCGGAAGATCAGCGGATGGATTCTTAACACTTATCTGGGTCGACCTGCGGAGCC
TGTGCCTCTTCAGCTACCACCTCTTGAGAGACTTACTCTTGATTGTAACGAGGATTGTGGAACTTCTGGG
A---CGCAGGGGGTGGGAAGTCCTCAAATATTGGTGGAATCTCCTACAGTATTGGAGTCAGGAACTAAAG
AATAGTGCTGTCAGCTTGTTCAACGCCACAGCCATAGCAGTAGCTGAGGGGACAGATAGGGTTATAGAAG
TATTACAAAGAGTTTATAGAGCTATTCTCCACATACCTACAAGGATAAGACAGGGCTTGGAAAGGGCTTT
GCTA
>AB588203 
ATGAGAGTGAAGGGGATCATGAAGAATTGTCAGCAC---TTGTGGAGAGGGGGC------------ACCT
TGCTCCTTGGGATATTGATGATCTGTAGTGCTACAGAACAA---TTGTGGGTCACAGTTTATTATGGGGT
ACCTGTGTGGAAAGAAGCAACCACCACTCTATTTTGTGCATCAGATGCTAAAGCATATGATACAGAGGTA
CATAATGTCTGGGCCACACATGCCTGTGTACCCACAGACCCCAACCCACAAGAAGTAGAATTGGTAAATG
TGACAGAAAATTTTAACATGTGGAGAAATGACATGGTGGAACAGATGCATGAGGATGTAATCAGTTTATG
GGATCAAAGCCTAAAGCCATGTGTAAAATTAACCCCACTCTGTGTTACTTTAAATTGCACTGATGATTTG
---------------------AGCAATGCTACTATTAATTCCACTAGTAGTAGCGGGAATGCT------A
CTATTAATTCCACTAGGAGTAGT------------------------GAGAACACTACTAATACCAATAG
TAGTATTACAGGAGAAATGAAATACTGTTCTTTCAATGTCACCACAGTCATAAGAGAT---AAGGTGCAA
ACAGAATATGCACTTTTTTATAAACTTGATATAGTACCAATA------GATAAA---AGT---AAT----
--------------ACCAGCTATAGGTTGATAAGTTGTAACACCTCAGTCATTACACAGGCCTGTCCAAA
GGTATCCTTTGAGCCAATTCCCATACATTATTGTGCCCCTGCTGGTTTTGCGATTCTAAAGTGTAATGAT
AAGAAGTTCAATGGAACAGGACCATGTACAAATGTCAGCACAGTACAATGTACACATGGAATTAGGCCAG
TAGTATCAACTCAACTGCTGTTAAATGGCAGTCTAGCAGAAGAAGAGGTAGTAATTAGATCTGAAAATTT
CACGAACAATGCTAAAACCATTATAGTGCAGCTGAAAGAATCTGTACAAATTAATTGTACAAGACCCAGC
AACAATACAAGAAGAAGTATACATATTGCACCAGGGAGAGCATTTTATACAACAGGACAAATAGTAGGAG
ATATAAGACAAGCACATTGTAACATTAGTGGTACAAAATGGAATGACACTTTAAACCAGATAGTTAAAAA
ATTAAGAGAACAATTTGGG---AATAAA------ACAATAAGTTTTACGCAATCCTCAGGAGGGGATCCA
GAAATTGTAATGCACAGTTTTAATTGTGGAGGGGAATTTTTCTACTGTAACTTATCACAACTGTTTAATA
GT---------------------------------------------------TCTTGGAAT--------
----GTA------------------------------------------------AATGGTACTGAAGGG
TCAAATAACACT---GAAACTATCACACTCCCATGCAGAATAAAACAAATTATAAACATGTGGCAGGAAG
TAGGAAAGGCAATGTATGCCCCTCCCATCAGAGGAATAATTAGATGTTCATCAAATATTACAGGGCTGCT
ATTAACAAGAGATGGTGGT------------AAGACTAATACT---------AGCAAT---ACC------
------ACCGAGGTCTTCAGACCTGCAGGAGGAAATATGAAGGACAATTGGAGAAGTGAATTATATAAAT
ATAAAGTAGTAAAAATTGAACCATTAGGAGTAGCACCCACCAAGGCAAAGAGAAGAGTGGTGCAGAGAGA
AAAAAGA---GCAGTGGGA---CTAGGAGCTATGTTCCTTGGGTTCTTGGGAGCAGCAGGAAGCACTATG
GGCGCAGCGTCGTTGACGCTGACGGTACAGGCCAGACTATTATTGTCTGGTATAGTGCAACAGCAGAGCA
ATTTGCTGAGGGCTATTGAGGCGCAACAACATCTGTTGCAACTCACAGTCTGGGGCATCAAGCAGCTCCA
GGCAAGAGTCCTAGCTGTGGAAAGATACCTAAAGGATCAACAGCTCATGGGGATTTGGGGTTGCTCTGGA
AAACTCATCTGCACCACTACTGTGCCTTGGAATGCTAGTTGGAGT---AATAAATCTCTGCATGACATTT
GGGATAACATGACCTGGATGCAGTGGGATAGAGAAATTAACAATTACACAGCTTTAATATACAACTTACT
TGAAGAATCGCAGAACCAACAAGAAAAGAATGAACAAGAATTATTGGAATTAGATAAATGGGCAAGTTTG
TGGAATTGGTTCAGCATAACAAATTGGCTGTGGTATATAAGATTATTCATAATGATAGTAGGAGGCTTGG
TAGGTTTAAGAATAGTTTTTGCTGTACTTTCTATAGTGAATAGAGTTAGGCAGGGATACTCACCCTTATC
GTTACAGACCCTCCTCCCAGCCCCGAGGGGACCCGACAGGCCCGAAGGAATCGAAGAAGAAGGTGGAGAA
AGAGACAGGGACAGATCCGGGAGATCAGCGGATGGATTCTTAACACTTATCTGGGTCGACCTGCGGAGCC
TGTGCCTCTTCAGCTACCACCTCTTGAGAGACTTACTCTTGATTGTAACGAGGATTGTGGAACTTCTGGG
A---CGCAGGGGGTGGGAAGTCCTCAAATATTGGTGGAATCTCCTACAGTATTGGAGTCAGGAACTAAAG
AATAGTGCTGTCAGCTTGTTCAACGCCACAGCCATAGCAGTAGCTGAGGGGACAGATAGGGTTATAGAAG
TATTACAAAGAGTTTATAGAGCTATTCTCCACATACCTACAAGAATAAGACAGGGCTTGGAAAGGGCTTT
GCTA
>AB588197 
ATGAGAGTGAAGGGGATCATGAAGAATTGTCAGCAC---TTGTGGAAAGGGGGC------------ACCT
TGCTCCTTGGGATATTGATGATCTGTAGTGCTACAGAACAA---TTGTGGGTCACAGTTTATTATGGGGT
ACCTGTGTGGAAAGAAGCAACCACCACTCTATTTTGTGCATCAGATGCTAAAGCATATGATACAGAGGTA
CATAATGTTTGGGCCACACATGCCTGTGTACCCACAGACCCCAACCCACAAGAAGTAGAATTGGTAAATG
TGACAGAAAATTTTAACATGTGGAGAAATGACATGGTAGAACAGATGCATGAGGATATAATCAGTCTATG
GGATCAAAGCCTAAAGCCATGTGTAAAATTAACCCCACTCTGTGTTACTTTAAATTGCACTGATGATTTG
---------------------AGCAATGCTACTATTAATTCCAATAGTAGTAGCGGGAATGCT------A
CTATTAATCCCACTAGTAATAGT------------------------GAGAACACTACTAATACCAATAG
TAGTATTACAGGAGAAATGAAATACTGTTCTTTCAATGTCACCACAGTCATAAGAGAT---AAGGTGCAA
AGAGAATATGCACTTTTTTATAAACTTGATATAGTACCAATA------GATGAT---AGT---AAT----
--------------ACCAGCTATAGGTTGATAAGTTGTAACACCTCAGTCATTACACAGGCCTGTCCAAA
GGTATCCTTTGAGCCAATTCCCATACATTATTGTGCCCCTGCTGGTTTTGCGATTCTAAAGTGTAATGAT
AAGAAGTTCAATGGAACAGGACCATGTACAAATGTCAGCACAGTACAATGTACACATGGAATTAGGCCAG
TAGTATCAACTCAACTGCTGTTAAATGGCAGTCTAGCAGAAGAAGAGGTAGTAATTAGATCTGAAAATTT
CACAAACAATGCTAAAACCATAATAGTACAGCTGAAAGAATCTGTACAAATTAATTGTACAAGACCCAAC
AACAATACAAGAAAAAGTATACATATTGCACCAGGGAGAGCATTTTATACAACAGGACAAATAGTAGGAG
ATATAAGACAAGCACATTGTAACATTAGTGGTACAAAATGGAATGACACTTTAAACCAGATAGTTAAAAA
ATTAAGAGAACAATTTGGG---AATAAA------ACAATAGAGTTTACGCGATCCTCAGGAGGGGATCCA
GAAATTGTAATGCACAGTTTTAATTGTGGAGGGGAATTTTTCTACTGTAACTTATCACAACTGTTTAATA
GT---------------------------------------------------TCTTGGAAT--------
----GTA------------------------------------------------AATGGTACTGAAGGG
TCAAATAACACT---GGAATTATCACACTCCCATGCAGAATAAAACAAATTATAAACATGTGGCAGGAAG
TAGGAAAGGCAATGTATGCCCCTCCCATCAGAGGAATAATTAGATGTTCATCAAATATTACAGGGCTGCT
ATTAACAAGAGATGGTGGT------------AAGACTAATACT---------AGCAAT---AGC------
------ACCGAGGTCTTCAGACCTGCAGGAGGAAATATGAAGGACAATTGGAGAAGTGAATTATATAAAT
ATAAAGTAGTAAAAATTGAACCATTAGGAGTAGCACCCACCAAGGCAAAGAGAAGAGTGGTGCAGAGAGA
AAAAAGA---GCAGTGGGA---CTAGGAGCTATGTTCCTTGGGTTCTTGGGAGCAGCAGGAAGCACTATG
GGCGCAGCGTCGTTGACGCTGACGGTACAGGCCAGACTATTATTGTCTGGTATAGTGCAACAGCAGAGCA
ATTTGCTGAGGGCTATTGAGGCGCAACAGCATCTGTTGCAACTCACAGTCTGGGGCATTAAGCAGCTCCA
GGCAAGAGTCCTGGCTGTGGAAAGATACCTAAAGGATCAACAGCTCATGGGGATTTGGGGTTGCTCTGGA
AAACTCATCTGCACCACTACTGTGCCTTGGAATGCTAGTTGGAGT---AATAAATCTCTGCATGACATTT
GGGATAACATGACCTGGATGCAGTGGGATAGAGAAATTAACAATTACACAGCTTTAATATACAACTTACT
TGAAGAATCGCAGAACCAACAAGAAAAGAATGAACAAGAATTATTGGAATTAGATAAATGGGCAAGTTTG
TGGAATTGGTTTAACATAACAAACTGGCTGTGGTATATAAGATTATTCATAATGATAGTAGGAGGCTTGG
TAGGTTTAAGAATAGTTTTTGCTGTACTTTCTATAGTGAATAGAGTTAGGCAGGGGTACTCACCATTATC
GTTACAGACCCTCCTCCCAGCCCCGAGGGGACCCGACAGGCCCGAAGGAATCGAAGAAGAAGGTGGAGAA
AGAGACAGGGACAGATCCGGAAGATCAGCGGATGGATTCTTAACACTTATCTGGGTCGACCTGCGGAGCC
TGTGCCTCTTCAGCTACCACCTCTTGAGAGACTTACTCTTGATTGTAACGAGGATTGTGGAACTTCTGGG
A---CGCAGGGGGTGGGAAGTCCTCAAATATTGGTGGAATCTCCTACAGTATTGGAGCCAGGAACTAAAG
AATAGTGCTGTCAGCTTGTTCAACGCCACAGCCATAGCAGTAGCTGAGGGGACAGATAGGGTTATAGAAG
TATTACAAAGAGTTTATAGAGCTATTCTCCACATACCTACAAGAATAAGACAGGGCTTGGAAAGGGCTTT
GCTA
>JN002042 
ATGAGAGTGAAGGAG---------AAATATCAGCAC---TTGTGGAGATGGGGGTGGAGATGGGGCACCA
TGCTCCTTGGGATGTTGATGATCTGTAGTGCTACAGAAAAA---TTGTGGGTCACAGTCTATTATGGGGT
ACCTGTGTGGAAGGAAGCAACCACCACTCTATTTTGTGCATCAGATGCTAAAGCATATGATACAGAGGTA
CATAATGTTTGGGCCACACATGCCTGTGTACCCACAGACCCCAACCCACAAGAAGTATTATTGGAGAATG
TGACAGAAAACTTTAACATGTGGAAAAATAACATGGTAGAACAAATGCATGAGGATATAATTAGTTTATG
GGATCAAAGCCTAAAGCCATGTGTAAAATTAACCCCACTCTGTGTTACTTTAAATTGCACTGAT---TTG
------------------------AGG------------------------------AATGCT------A
CT---------------AATACC------------------------ACTAATAGTAGCGGG---AGAAC
AGTGGAGGGAGGAGAAATAAAAAATTGCTCTTTCAATATCACCACAAGCATAAGAGAT---AAGGTGCAG
AAAGAATATGCACTTTTTTATAAACTTGATATAATACCAATA------GCAAAT---GAT---AAT----
--------------ACTAGCTATAGGTTGATAAGTTGTAACACCTCAGTCATTACACAGGCCTGTCCAAA
GGTATCCTTTGAGCCAATTCCCATACATTATTGTACCCCGGCTGGTTTTGCGATTATAAAGTGTAATGAT
AAGAAGTTCAATGGAACAGGAACATGTACAAATGTCAGCACAGTACAATGTACACATGGAATTAGGCCAG
TAGTATCAACTCAGTTACTGTTAAATGGCAGTCTAGCAGAGGAAGAGGTAGTAATTAGATCCGAAAATTT
CACGAACAATGCTAAAAACATAATAGTACAGCTGAATGAAACTGTAGAAATTAATTGTACAAGGCCCAAC
AACAATACAAGAAAAAGTATACCTATGGGACCAGGCAAAGCATTTTATGCAACAGGAGACATAATAGGAG
ATATAAGACAAGCACATTGTAACATTAGTAGAACAAAATGGAATAAAACTTTAAAACAGATAGTTATAAA
GTTAAGAGAACAATTTGGATATAATAAA------ACAATAATCTTTAATCAATCCTCAGGAGGGGACCCA
GAAATTGTAACGCACAGTTTTAATTGTGGAGGGGAATTTTTCTACTGTGATTCATCACAACTGTTTAATA
GT------------------ACTTGGATG---TTTAATAGT------------ACTTGGAAT--------
----GAT---ACT---------------GACGGGGCA------------------AATAGCACTAGGAAA
AATGAT---ACA---------ATCACACTCCAATGCAGAATAAAACAAATTATAAACATGTGGCAGCAAG
TAGGAAAAGCAATGTATGCCCCTCCCATCAGAGGACAGATTAGATGTACATCAAACATTACAGGGCTGAT
ATTAACAAGAGATGGTGGT------------------GATACC---------CAAAAC---AAGAGCGAC
------CCCGAGATCTTTAGACCTGGAGGAGGAGATATGAGGGACAATTGGAGAAGTGAATTATATAAAT
ATAAAGTAGTAAAAATTGAACCACTAGGAATAGCACCCACCAGGGCAAAGAGAAGAGTGGTGCAGAGAGA
AAAAAGA---GCAGTGGGG---ATGGGAGCTATGTTCCTTGGGTTCTTGGGAGCAGCAGGAAGCACTATG
GGCGCAGCGTCAGTGACGCTGACGGTACAGGCCAGACAATTATTGTCTGGTATAGTGCAGCAACAGAGCA
ATTTGCTGAGGGCTATTGAGGCGCAACAGCATCTGTTGCAACTCACAGTCTGGGGCATCAAGCAGCTCCA
GGCAAGAATCCTGGCTGTGGAAAGATACCTAAAGGATCAACAGCTCCTGGGAATTTGGGGCTGCTCTGGA
AAACTCATTTGCACCACTGCTGTGCCTTGGAATACTAGTTGGAGT---AATAAATCTATGGAACAGATTT
GGGACAACATGACCTGGATGGAGTGGGAAAGAGAAATCAGTAATTACACAGACTTAATATACACCTTAAT
TGAAAAATCGCAAAACCAGCAAGAAAAGAATGAACAAGAATTATTGGAATTAGATAAATGGGCAAGTTTG
TGGAATTGGTTTGACATAACAAATTGGCTGTGGTATATAAAAATATTCATAATGATAGTAGGAGGCTTGA
TAGGTTTAAGAATAGTTTTTACTGTACTTTCTATAGTGAATAGAGTTAGGCAGGGATACTCACCATTATC
GTTCCAGACCCGCCTCCCAGCCAGGAGGGGACCCGACAGGCCAGAAAGAATCGAAGAAGAAGGTGGAGAG
AGAGACAGAGACAGATCCGGTTCATTAGTGAATGGATCCTTGGCACTTATCTGGGACGATCTGCGGAGCC
TGTGCCTCTTCAGCTACCACCGCTTGAGAGACTTACTCTTGATTGTAACGAGGATTGTGGAACTTCTGGG
A---CGCAGGGGGTGGGAAGCCCTCAAATATTGGTGGAATCTCCTACAGTATTGGAGTCAGGAACTAAAG
AATAGTGCTGTTAGCTTGCTCAATGCCACAGCCATAGCAGTAGCTGAGGGGACAGATAGGGTTATAGAAG
TAGTACAAGGAGCTTGTAGAGCTATTCGCCACATACCTAGAAGAATAAGACAGGGCTTGGAAAGGATTTT
GCTA
>DQ976415 
ATGAGAGTGACGGGGATCAGGAGGAATTATCAAAAC---TGGTGGAAATGGGGT---------ACCATGA
TGCTCCTTGGGATATTAATGATCTGTAATGCTAGAAGAAAT---TTGTGGGTCACAGTCTATTATGGGGT
ACCTGTGTGGAAAGAAGCAATCACCACTTTATTTTGTGCATCAGATGCTAAAGCATATGATACAGAGGTA
CATAATGTTTGGGCCACACATGCCTGTGTACCCACAGACCCCAACCCACAAGAAGTAGTAATGGAGAATG
TGACAGAAAATTTTAACATGTGGAAAAATAACATGGTAGAACAAATGCATGAGGATATAATTAATTTATG
GGATCAAAGCCTAAAGCCATGTGTAAAATTAACCCCACTCTGTGTTACTTTAAATTGCACTGAC---GTT
------------------------AATTTGAATGGCACTGATGTGAAGAATGCTACTAATACCACTACTA
CT---------------AATACC------------------------ACTAGTAGTAGCGGG---ATAAT
GATGGAGGTAGGAGAAGTAAAAAATTGCTCTTTCAGGACCACCACAAGTGTAAAAGAT---AAGGTGCAG
AAAGAATATGCACTTTTTTATAAACTTGATATAATACCAATA------GAAAGT---GATGATAAT----
--------------ACTAGCTATAGGTTGATAAGTTGTAACACCTCAACCATTACACAGGCCTGTCCAAA
GGTATCCTTTGAGCCAATTCCCATACATTATTGTGCCCCGGCTGGTTTTGCGATTATACAGTGTAATGAT
AAGAAGTTCAATGGAAAAGGACCATGTAAAAATGTCAGCACAGTACAATGTACACATGGAATTAGGCCAG
TAGTATCAACTCAACTGTTGTTAAATGGCAGTCTAGCAGAGGAAGAGGTAGTAATTAGATCCGAAAATTT
CACGAACAATGCTAAAAACATAATAGTACAGCTGAATGAAACTGTAGAAATTAATTGTACAAGGCCCAAC
AACAATACAAGAAAAAGTATACCTATGGGACCAGGCAAAACATTTTATGCAACAGGAGACATAATAGGAG
ATATAAGACAAGCACATTGTAACATTAGTAGAACAAAATGGAATAAAACTTTAAAACAGATAGTTATAAA
GTTAAGAGAACAATTTGGAAATAATAAA------ACAATAGCCTTTAATCAATCCTCAGGAGGGGACCCA
GAAATTGTAACGCACAGTTTTAATTGTGGAGGGGAATTTTTCTACTGTAATTCATCACAACTGTTTAATA
GT------------------ACTTGGGTG---TTCAATAGC------------ACTTGGAAT--------
----GAT---ACT---------------GGAGGATCA------------------AATAGCACTGGAGAA
AATGAC---ACA---------ATCACACTCCAATGCAGAATAAAACAAATTATAAACATGTGGCAGCAAG
TAGGAAAAGCAATGTATGCCCCTCCCATCAGAGGACAGATTAGATGTACATCAAACATTACAGGGCTGAT
ATTAACAAGAGATGGTGGT------------------GATCCC---------CAGAAC---GAGAGCGAC
------CCCGAGATCTTTAGACCTGGAGGAGGAGATATGAGGGACAATTGGAGAAGTGAATTATATAAAT
ATAAAGTAGTAAAAATTGAACCACTAGGAATAGCACCCACCAGGGCAAAGAGAAGAGTGGTGCGAAGAGA
AAAAAGA---GCAGTGGGG---ATAGGAGCTATGTTCCTTGGGTTCTTGGGAGCAGCAGGAAGCACTATG
GGCGCAGCGTCAGTGACGCTGACGGTACAGGCTAGACAATTATTGTCTGGTATAGTGCAACAGCAGAGCA
ATTTGCTGAGGGCTATTGAGGCGCAACAGCATCTGTTGCAACTCACAGTCTGGGGCATCAAGCAGCTCCA
GGCAAGAGTCCTGGCTGTGGAAAGATACCTAAAGGATCAACAGCTCCTGGGGATTTGGGGTTGCTCTGGA
AAACTCATTTGCACCACTGCTGTGCCTTGGAATGATAGTTGGAGT---AATAAATCTATGGACCAGATTT
GGAACAATATGACCTGGATGGAGTGGGAAAGAGAAATCAGTAATTACACAGACTTAATATACAACTTAAT
TGAAAAATCGCAAAACCAGCAAGAAAAAAATGAACAAGAATTATTGGAATTAGATAAATGGGCAAGTTTG
TGGAATTGGTTTAGCATAACAAACTGGCTGTGGTATATAAAAATATTCATAATGATAGTAGGAGGCTTAA
TAGGTTTAAGAATAGTTTTTACTGTACTTTCTATAGTGAATAGAGTTAGGCAGGGATACTCACCATTGTC
GTTCCAGACCCGCCTCCCAGCCAGGAGGGGACCCGACAGGCCCGAAGGAATCGAAGAAAAAGGTGGAGAG
AGAGACAGAGACAGATCCACTCCATTAGTGAATGGATTCTTAGCAATCATCTGGGTCGACCTGCGGAGCC
TGTTCCTCTTCAGCTACCACCGCTTGAGAGACTTACTCTTGATTGTAACGAGGATTGTGGAACTTCTGGG
A---CGCAGGGGGTGGGAAGCCCTCAAATATTGGTGGAATCTCCTGCAGTATTGGAGCCAGGAACTAAAG
AATAGTGCTGTTAGCTTGCTTAATACCACAGCAATAGCAGTAGCTGAGGGGACTGATAGGATTATAGAAA
TAGTACAAAGAGCTTATAGAGCTATTATCCACATACCTACGCGCATAAGACAGGGCTTGGAAAGGGCTTT
GCTA
>DQ976414 
ATGAGAGTGACGGGGATCATGAGGAATTATCAAAAC---TTGTGGAAATGGGGC---------ACCATGA
TGCTCCTTGGGATATTAATGATCTGTAATGCTAGAGAAAAT---TTGTGGGTCACAGTCTATTATGGGGT
ACCTGTGTGGAAAGAAGCAACCACCACTTTATTTTGTGCATCAGATGCTAAAGCATATGATACAGAGGTA
CATAATGTTTGGGCCACACATGCCTGTGTACCTACAGACCCCAACCCACAAGAAGTAGTATTGGAGAATG
TGACAGAAAATTTTAACATGTGGAAAAATAACATGGTGGAACAGATGCATGAGGATATAATTAATTTATG
GGATCAAAGCCTAAAGCCATGTGTAAAATTAACCCCACTCTGTGTTACTTTAAATTGCACTGAT---GTT
------------------------AATTTGAATGGCACTGATGTGAAGAATGCTGCTACTACCACTGCTA
CTAATGCCACTGATACTGATACC------------------------ACTAGTAGTAGCGGG---AGAAT
GATGGAGGTAGGAGAAATAAAAAATTGCTCTTTCAATATTACCACACGCCTAAGAGAT---AAGGTGCAG
AAAGAATATGCACTTTTTTATAAACTTGATGTAGTACCAATA------GGAAAG---GAT---AAT----
--------------ACTAGCTATAGGTTGATAAGTTGTGACACCTCAACCGTTACACAGGCCTGTCCAAA
GGTATCCTTTGAGCCAATTCCCATACATTATTGTACCCCGGCTGGTTTTGCGATTATAAAGTGTAATGAT
AAGAAGTTCAATGGAACAGGACCATGTACAAATGTCAGCACAGTACAATGTACACATGGAATTAGGCCAG
TAGTATCAACTCAGTTACTGTTAAATGGCAGTCTAGCAGAGGAAGAGGTAGTAATTAGATCCGAAAATTT
CACGAACAATGCTAAAAACATAATAGTACAGCTGAATGAAACTGTAGAAATTAATTGTACAAGGCCCAAC
AACAATACAAGAAAAAGTATACCTATGGGACCAGGCAAAGCATTTTATGCAACAGGAGACATAATAGGAA
ATATAAGACAAGCACATTGTAACATTAGTAGAACAAGATGGAATAACACTTTAAAACAGATAGTTATAAA
GTTAAGAGAACGATTTGGG---AATAAA------ACAATAATCTTTAATCAATCCTCAGGAGGGGACCCA
GAAATTGTAACGCACAGTTTTAATTGTGGAGGGGAATTTTTCTACTGTAATTCATCACAACTGTTTAATA
GT------------------ACTTGGATG---TTTAATAGT------------ACTTGGAAT--------
----GAT---ACT---------------GACGAGGCA------------------AATAGCACTGGAAAA
AATGAC---ACA---------ATCACACTCCAATGCAGAATAAAACAAATTATAAACATGTGGCAGCAAG
TAGGAAAAGCAATGTATGCCCCTCCCATCAGAGGACAGATTAGATGTACATCAAACATTACAGGGCTGAT
ATTAACAAGAGATGGTGGT------------------GACACC---------CAAAAC---AAGAGCGAC
------CCCGAGATCTTTAGACCTGGAGGAGGAGATATGAGGGACAATTGGAGAAGTGAATTATATAAAT
ATAAAGTAGTAAAAATTGAACCACTAGGAATAGCACCCACCAGGGCAAAAAGAAGAGTGGTGCAGAGAGA
AAAAAGA---GCAGTGGGA---ATAGGAGCTATGTTCCTTGGGTTCTTGGGAGCAGCAGGAAGCACTATG
GGCGCAGCGTCAGTGACGCTGACGGTACAGGCTAGACAATTATTGTCTGGTATAGTGCAACAGCAGAGCA
ATTTGCTGAGAGCTATTGAGGCGCAACAGCATCTGTTGCAACTCACAGTCTGGGGCATCAAGCAGCTCCA
GGCAAGAGTCCTGGCTGTGGAAAGATACCTAAAGGATCAACAGCTCCTGGGAATTTGGGGCTGCTCGGGA
AGACTCATTTGCACCACTGCTGTGCCTTGGAATGCTAGTTGGAGT---AATAAATCTATGGAACAGATTT
GGGACAACATGACCTGGATGGAGTGGGAAAGAGAAATTAATAATTACACAGACTTAATATACACCTTAAT
TGAAAAATCGCAAAACCAGCAAGAAAAGAATGAACAAGAATTATTGGAATTAGATAAATGGGCAAGTTTG
TGGAATTGGTTTAGCATAACAAACTGGCTGTGGTATATAAAAATATTCATAATGATAGTAGGAGGCTTGA
TAGGTTTAAGAATAGTTTTTACTGTACTTTCTATAGTGAATAGAGTTAGGCAGGGATACTCACCATTATC
GTTCCAGACCCGCTTCCCAGCCCCGAGGGGACCCGACAGGCCAGAAGGAATCGAAGAAGAAGGTGGAGAG
AGAGACAGAGACAGATCCGGTACATTAGTGAATGGATTCTTAGCAATCATCTGGGTCGACCTGCGGAGCC
TGTTCCTCTTCAGCTACCACCGCTTGAGAGACTTACTCTTGATTGTAACGAGGATTGTGGAACTTCTGGG
A---CGCAGGGGGTGGGAAGCCCTCAAATATTGGTGGAATCTCCTACAGTATTGGAGTCAGGAACTAAAG
AATAGTGCTGTTAGTTTGCTCAATGCCACGGCCATAGCAGTAGCTGAGGGGACTGATAGGGTTATAGAAG
TACTACAAAGAGCTTATAGAGCTATTCTCCACATACCAACGCGCATAAGACAGGGCTTAGAAAGGGCTTT
GCTA
>DQ976417 
ATGAGAGTGATGGGGATCATGAGGAATTATCAACAC---TTGTGGAAATGGGGT---------ACCATGA
TGCTCCTTGGGATATTAATGATCTGTAATGCTAGAGAAAAT---TTGTGGGTCACAGTCTATTATGGGGT
ACCTGTGTGGAAAGAAGCAACCACCACTCTATTTTGTGCATCAGATGCTAAAGCATATGATACAGAGGTA
CATAATGTTTGGGCCACACATGCCTGTGTACCCACAGACCCCAACCCACAAGAAGTAGTATTGGAGAATG
TGACAGAAAATTTTAACATGTGGAAAAATAACATGGTAGAACAGATGCATGAGGATATAATTAATTTATG
GGATCAAAGCCTAAAGCCATGTGTAAAATTAACCCCACTCTGTGTTACTTTAAATTGCACTGAT---GCT
------------------------AATTTCAATAGCACTGATGTGAAGAATGCTACTAATACCACTGCTA
CT---------------AATACC------------------------ACTAGTAGTGGCGGG---ATAAT
AATGGAGGTAGGAGAAATAAAAAATTGCTCTTTCAATATTACCACACGCCTAAGAGAT---AAGGTGCAG
AAAGAATATGCACTTTTTTATAAACTTGATGTAGTACCAATA------GGAAAG---GAT---AAT----
--------------ACTAGCTATAGGTTGATAAGTTGTGACACCTCAACCGTTACACAGGCCTGTCCAAA
GGTATCCTTTGAGCCAATTCCCATACATTATTGTACCCCGGCTGGTTTTGCGATTATAAAGTGTAATGAT
AAGAAGTTCAATGGAACAGGACCATGTACAAATGTCAGCACAGTACAATGTACACATGGAATTAGGCCAG
TAGTATCAACTCAGTTACTGTTAAATGGCAGTCTAGCAGAGGAAGAGGTAGTAATTAGATCCGAAAATTT
CACGAACAATGCTAAAAACATAATAGTACAGCTGAATGAAACTGTAGAAATTAATTGTACAAGGCCCAAC
AACAATACAAGAAAAAGTATACCTATGGGACCAGGCAAAGCATTTTATGCAACAGGAGACATAATAGGAA
ATATAAGACAAGCACATTGTAACATTAGTAGAACAAGATGGAATAACACTTTAAAACAGATAGTTATAAA
GTTAAGAGAACAATTTGGG---AATAAA------ACAATAATCTTTAATCAATCTTCAGGAGGGGACCCA
GAAATTGTAACGCACAGTTTTAATTGTGGGGGGGAATTTTTCTACTGTAATTCATCACAACTGTTTAATA
GT------------------ACTTGGATG---TTTAATAGT------------ACTTGGAAT--------
----GAT---ACT---------------GACGGGGCA------------------AATAGCACTGGAGAA
AATGAC---ACA---------ATCACACTCCAATGCAGAATAAAACAAATTATAAACATGTGGCAGCAAG
TAGGAAAAGCAATGTATGCCCCTCCCATCAGAGGACAGATTAGATGTACATCAAACATTACAGGGCTGAT
ATTAACAAGAGATGGTGGT------------------GATACC---------CAGAAC---AAGAGCGAC
------CCCGAGATCTTTAGACCTGGAGGAGGAGATATGAGGGACAATTGGAGAAGTGAATTATATAAAT
ATAAAGTAGTGAAAATTGAACCACTAGGAATAGCACCCACCAGGGCAAAGAGAAGAGTGGTGCAGAGAGA
AAAAAGA---GCAGTAGGG---ATAGGAGCTATGTTCCTTGGGTTCTTGGGAGCAGCAGGAAGCACTATG
GGCGCAGCGTCAGTGACGCTGACGGTACAGGCCAGACAATTATTGTCTGGTATAGTGCAACAGCAGAGCA
ATTTGCTGAGAGCTATTGAGGCGCAACAGCATCTGTTGCAACTCACAGTCTGGGGCATCAAGCAGCTCCA
GGCAAGAGTCCTGGCTGTGGAAAGATACCTAAAGGATCAACAGCTCCTGGGAATTTGGGGCTGCTCTGGA
AAACTCATTTGCACCACTGCTGTGCCTTGGAATGCTAGTTGGAGT---AATAAATCTATGGAACAGATTT
GGGACAACATGACCTGGATGGAGTGGGAAAGAGAAATTAATAATTACACAGACTTAATATACACCTTAAT
TGAAAAATCGCAAAACCAGCAAGAAAAGAATGAACAAGAATTATTGGAATTAGATAAATGGGCAAGTTTG
TGGAATTGGTTTGACATAACAAATTGGCTGTGGTATATAAAAATATTCATAATGATAGTAGGAGGCTTGA
TAGGTTTAAGAATAGTTTTTACTGTACTTTCTATAGTGAATAGAGTTAGGCAGGGATACTCCCCATTATC
GTTCCAGACCCGCTTCCCAGCCCCGAGGGGACCCGACAGGCCAGAAGGAATCGAAGAAGAAGGTGGAGAG
AGAGACAGAGACAGATCCGGTTCATTAGTGAATGGATTCTTAGCAATCATCTGGGTCGACCTGCGGAGCC
TGTTCCTCTTCAGCTACCACCGCTTGAGAGACTTACTCTTGATTGTAACGAGGATTGTGGAACTTCTGGG
G---CGCAGGGGGTGGGAAGCCCTCAAGTATTGGTGGAATCTCCTACAGTATTGGAGTCAGGAACTAAAG
AATAGTGCTGTTAGTTTGCTCAATGCCACGGCCATAGCAGTAGCTGAGGGAACTGATAGGGTTATAGAAA
TAGTACAAAGAGCTTATAGAGCTATTATCCACATACCTACGCGCATAAGACAGGGCTTGGAAAGGGCTTT
GCTA
>DQ976418 
ATGAGAGTGATGGGGATCATGAGGAATTATCAACAC---TTGTGGAAATGGGGT---------ACCATGA
TGCTCCTTGGGATATTAATGATCTGTAATGCTAGAGAAAAT---TTGTGGGTCACAGTCTATTATGGGGT
ACCTGTGTGGAAAGAAGCAACCACCACTCTATTTTGTGCATCAGATGCTAAAGCATATGATACAGAGGTA
CATAATGTTTGGGCCACACATGCCTGTGTACCCACAGACCCCAACCCACAAGAAGTAGTATTGGAGAATG
TGACAGAAAATTTTAACATGTGGAAAAATAACATGGTAGAACAGATGCATGAGGATATAATTAATTTATG
GGATCAAAGCCTAAAGCCATGTGTAAAATTAACCCCACTCTGTGTTACTTTAAATTGCACTGAT------
GCTAATTTCAATAGCACTGATGTGAAG------------------------------AATGCT------A
CTAATACCACTGCTACTAATACC------------------------ACTAGTAGTGGCGGG---ATAAT
AATGGAGGTAGGAGAAATAAAAAATTGCTCTTTCAATATTACCACACGCCTAAGAGAT---AAGGTGCAG
AAAGAATATGCACTTTTTTATAAACTTGATGTAGTACCAATA------GGAAGG---GAT---AAT----
--------------ACTAGCTATAGGTTGATAAGTTGTGACACCTCAACCGTTACACAGGCCTGTCCAAA
GGTATCCTTTGAGCCAATTCCCATACATTATTGTACCCCGGCTGGTTTTGCGATTATAAAGTGTAATGAT
AAGAAGTTCAATGGAACAGGACCATGTACAAATGTCAGCACAGTACAATGTACACATGGAATTAGGCCAG
TAGTATCAACTCAGTTACTGTTAAATGGCAGTCTAGCAGAGGAAGAGGTAGTAATTAGATCCGAAAATTT
CACGAACAATGCTAAAAACATAATAGTACAGCTGAATGAAACTGTAGAAATTAATTGTACAAGGCCCAAC
AACAATACAAGAAAAAGTATACCTATGGGACCAGGCAAAGCATTTTATGCAACAGGAGACATAATAGGAA
ATATAAGACAAGCACATTGTAACATTAGTAGAACAAGATGGAATAACACTTTAAAACAGATAGTTATAAA
GTTAAGAGAACAATTTGGG---AATAAA------ACAATAATCTTTAATCAATCTTCAGGAGGGGACCCA
GAAATTGTAACGCACAGTTTTAATTGTGGAGGGGAATTTTTCTACTGTAATTCATCACAACTGTTTAATA
GT------------------ACTTGGATG---TTTAATAGT------------ACTTGGAAT--------
----GAT---ACT---------------GACGGGGCA------------------AATAGCACTGGAGAA
AATGAC---GCA---------ATCACACTCCAATGCAGAATAAAACAAATTATAAACATGTGGCAGCAAG
TAGGAAAAGCAATGTATGCCCCTCCCATCAGAGGACAGATTAGATGTACGTCAAACATTACAGGGCTGAT
ATTAACAAGAGATGGTGGT------------------GATACC---------CAGAAC---AAGAGCGAC
------CCCGAGATCTTTAGACCTGGAGGAGGAGATATGAGGGACAATTGGAGAAGTGAATTATATAAAT
ATAAAGTAGTGAGAATTGAACCACTAGGAATAGCACCCACCAGGGCAAAGAGAAGAGTGGTGCAGAGAGA
AAAAAGA---GCAGTAGGG---ATAGGAGCTATGTTCCTTGGGTTCTTGGGAGCAGCAGGAAGCACTATG
GGCGCAGCGTCAGTGACGCTGACGGTACAGGCCAGACAATTATTGTCTGGTATAGTGCAACAGCAGAGCA
ATTTGCTGAGAGCTATTGAGGCGCAACAGCATCTGTTGCAACTCACAGTCTGGGGCATCAAGCAGCTCCA
GGCAAGAGTCCTGGCTGTGGAAAGATACCTAAAGGATCAACAGCTCCTGGGAATTTGGGGCTGCTCTGGA
AAACTCATTTGCACCACTGCTGTGCCTTGGAATGCTAGTTGGAGT---AATAAATCTATGGAACAGATTT
GGGACAACATGACCTGGATGGAGTGGGAAAGAGAAATTAATAATTACACAGACTTAATATACACCTTAAT
TGAAAAATCGCAAAACCAGCAAGAAAAGAATGAACAAGAATTATTGGAACTAGATAAATGGGCAAGTTTG
TGGAATTGGTTTGACATAACAAATTGGCTGTGGTATATAAAAATATTCATAATGATAGTAGGAGGCTTGA
TAGGTTTAAGAATAGTTTTTACTGTACTTTCTATAGTGAATAGAGTTAGGCAGGGATACTCACCATTATC
GTTCCAGACCCGCCTCCCAGCCAGGAGGGGACCCGACAGGCCCGAAGGAATCGAAGAAGAAGGTGGAGAG
AGAGACAGAGACAGATCCGGTTCATTAGTGAATGGATTCTTAGCAATCATCTGGGTCGACCTGCGGAGCC
TGTTCCTCTTCAGCTACCACCGCTTGAGAGACTTACTCTTGATTGTAACGAGGATTGTGGAACTTCTGGG
A---CGCAGGGGGTGGGAAGCCCTCAAGTATTGGTGGAATCTCCTGCAGTATTGGAGCCAGGAACTAAAG
AATAGTGCTGTTAGCTTGCTTAATACCGCAGCCATAGCAGTAGCTGAGGGGACTGATAGGGTTATAGAAG
TATTACAAAGAGCTTATAGAGCTATTCTCCACATACCTACGCGCATAAGACAGGGCTTGGAAAGGGCTTT
GCTA
>JF689890 
ATGAGAGTGAAGGTGATCAAGAGGAATTGTCAGCGC---TTGTGGAGATGGGGC------------ATCA
TGCTCCTTGGGATATTAATGATCTGTAATGCTGCAGAAGAA---TTGTGGGTCACAGTCTATTATGGGGT
ACCTGTGTGGAAAGAAGCAACCACCACTCTATTTTGTGCATCAGATGCTAAAACATATGATACAGAGGTA
CATAATGTTTGGGCCACACATGCCTGTGTACCCACAGACCCCAACCCACAAGAAGTAGGATTGAAAAATG
TGACAGAAAATTTTAATATGTGGAAAAATAACATGGTAGAACAGATGCAGGAGGATATAATCAGTTTATG
GGATCAAAGCCTAAAGCCATGTGTAAAATTAACCCCACTCTGTGTCACCTTAAATTGCACTGACAACTTG
------------------------AGG------------------------------AATGAT------A
CTAATACCACTAGTACTAATACC------------------------ACTAGTAGTAGCGGG---GAAAT
AATAGAGAAAGGAGAAATAAAAAATTGCTCTTTCAATATCACCACAAGCTTAAGAGAT---AAGGTGCAG
AAACAATATGCACTTTTTCATAGACTTGATGTAGTACCAATA------GATAAT---GAT---AAT---G
ATAGTACTAACTATACTAACTATAGGTTGATAAGTTGTAACACCTCAGTCCTTACACAGGCCTGTCCAAA
GGTAACCTTTGAGCCAATTCCCATACATTATTGTGCCCCGGCTGGTTTTGCGATTCTAAAATGTAATGAT
AAGAAGTTCAATGGAAAAGGACCATGTACAAATGTCAGCACAGTACAATGTACACATGGAATTAGGCCAG
TAGTATCAACTCAACTGCTGTTAAATGGCAGTCTAGCAGAAGAAGAGGTAGTAATTAGATCTGACAATTT
CACGAACAATGCTAAAATCATAATAGTACAGTTGAATGAATCTGTAACAATTAATTGTACAAGACCCGGC
AACAATACAAGAAAAAGTATAAATATAGGACCAGGCAGAGCATTTTATGCAACAGGAGACATAATAGGAG
ATATAAGAAAAGCACATTGTACCCTTAATAGAACAGAATGGAATAACACTTTAAAGCAGATAGTTGCAAA
ATTAAGAGATCAATTTGGGGAGAATAAA------ACAATAGTCTTTAAGAAATCCTCAGGAGGGGACCCA
GAAATTGTAACGCACAGTTTTAATTGTGGAGGGGAATTTTTCTACTGTAATACAACAAAACTGTTTAATA
GT------------------ACTTGGGAGGTTAATGGA---------------ACTTGGCCT--------
----------------------------GAAGGGTCA------------------AATAACACTGAAGGA
AATGAC---ACA---------ATCACACTCCCATGCAGAATAAAACAAATTATAAACATGTGGCAGGAAG
TAGGAAAAGCAATGTATGCCCCTCCCATCAGAGGACAAATTAGATGTGTATCAAATATTACAGGGCTGCT
ATTAACAAGAGATGGTGGT------------------AGTGACAACCAGACTAACAAC---AAT------
------ACTGAGACCTTCAGACCTGGAGGAGGAGATATGAAGGACAATTGGAGAAGTGAATTATATAAAT
ATAAAGTAGTACAAATTGAACCATTAGGAATAGCACCCAACAAGGCAAAGAGAAGAGTGGTGCAGAGAGA
AAAAAGA---GCAGTGGGAGTAGTAGGAGCTATGTTCCTTGGGTTCTTGGGAGCAGCAGGAAGCACTATG
GGCGCAGCGTCAGTGACGCTGACGGTACAGGCCAGACTATTATTGTCTGGTATAGTGCAACAGCAAAACA
ATTTGCTGAGAGCTATTGAGGCGCAACAGCATCTGTTGCAACTCACAGTCTGGGGCATCAAGCAGCTCCA
GGCAAGAGTCCTGGCTGTGGAAAGATACCTAAGGGATCAACAGCTCCTGGGGATTTGGGGTTGCTCTGGA
AAACTCATTTGCACCACTACTGTGCCTTGGAATGCTAGTTGGAGT---AATAAATCTCTGAATCAGATTT
GGGAGAACATGACCTGGATGGAGTGGGAAAGAGAAATTGATAATTACACAAGCTTAATATACAACTTAAT
TGAAAAATCGCAAAACCAACAAGAAATGAATGAACAAGAGTTATTGGCATTAGATAAATGGGCAAGTTTG
TGGAATTGGTTTGACATAACAAACTGGCTGTGGTATATAAAAATATTCATAATGATAGTAGGAGGCTTGA
TAGGTTTAAGAATAGTTTTTGTTGTACTTTCTATAGTGAATAGAGTTAGGCAGGGATACTCACCATTGTC
GTTCCAGACCCGCCACCCAGCTCAGAGGGGACCCGACAGGCCCGAAGGAATCGAAGAAGAAGGTGGAGAG
AGAGACAGAGACAGATCCGGTCAATTAGTGAATGGATTCTTAGCAATCATCTGGGTCGACCTGCGGAGCC
TGTGCCTCTTCAGCTACCACCGATTGAGAGACTTACTCTTGATTGTAACGAGGATTGTGGAACTTCTGGG
A---CGCAGGGGGTGGGAAGCCCTCAAATATTGGTGGAGTCTCCTGCAGTATTGGAGTCAGGAACTAAAG
AATAGTGCTGTTAGCTTGCTCAACGCCACAGCCATAGCAGTAGCTGAGGGGACAGATAGGGTTATAGAAA
TAATACAAAGAGTTTGTAGAGCTATTCTCCACATACCTACAAGAATAAGACAGGGCTTGGAAAGGGCTTT
GCTA
>AY835749 
ATGAGAGTGGAGGAGATCAGGAAGAATTATCAGCAC---TTGTGGAGATGGGGC------------ACGA
CGCTCCTTGGGATATTAATGATCTGTAGTGCTGCAGGACAA---TTGTGGGTCACAGTCTATTATGGGGT
ACCTGTGTGGAAAGAAGCAACCACCACTCTATTTTGTGCTTCAGATGCTAAAGCATATGACACAGAGGTG
CATAATGTTTGGGCCACACATGCCTGTGTACCCACAGACCCCAACCCACAAGAAGTAGTATTGAAAAATG
TGACAGAAAATTTTAACATGTGGAAAAATAACATGGTAGAACAGATGCATGAGGATGTAATCAGTTTATG
GGATCAAAGCCTAAAGCCATGTGTAAAATTAACCCCACTCTGTGTTACCTTAAATTGTACTGACTTCTCG
------------------------AGG------------------------------AATGGT------A
CT---------------AAGACC------------------------AATAGTAGTAGCGAG---AGAAC
AATGGAGAAAGGAGAAGTAAAAAACTGCTCTTTCAATATCACCACAAGCATAAGAGAT---AAGGTGCAG
AAAGAATATGCGCTTTTTTATAAACTTGATGTAGTACCAATA------GATGAT---GAT---AAT----
--------------ACTAGCTATAGGTTGATAAGTTGTAACACCTCAGTCATTACACAAGCCTGTCCAAA
GGTATCCTTTGAGCCAATTCCCATACATTATTGTACCCCGGCTGGTTTTGCGCTTCTAAAGTGTAATGAT
AAGAAGTTCAATGGAACAGGACCATGCGAAAATGTCAGCACAGTACAATGTACACATGGAATTAGACCAG
TAGTATCAACTCAACTGCTGTTAAATGGCAGTCTAGCAGAAGAAGATGTAGTAATTAGATCTGCCAATTT
CACGGACAATACTAAAAACATAATAGTACAGCTGAATGAATCTGTAACAATTAATTGTACAAGACCCAAC
AACAATACAAGAAAAAGTATACATATAGGACCAGGGAGAGCATTTTATACAACAGGAGAAATAATAGGAG
ATATAAGACAAGCACATTGTAACCTTAGTATAACAAAATGGAATGACACTTTAAAACAGATAGTTATAAA
ATTAAGAGAACAATTTAGG---AATAAA------ACAATAGTCTTTAATCAATCCTCAGGAGGGGACCCA
GAAATTGTAATGCACAGTTTTAATTGTGGAGGGGAATTTTTCTACTGTAATACAACACAACTATTTAATA
GT------------------ACTTGGAAT---GTTAATAGT------------ACTTGGAGT--------
----AGT---ACT---------------GAAGGGTCA------------------AATAACACTGAAAGA
AATGAC---ACA---------CTCACACTCCCATGCAGAATAAAACAAATTATAAACATGTGGCAGGAAG
TAGGAAAAGCAATGTATGCCCCTCCCATCAGCGGACAAATTAGTTGTTCATCAAATATTACAGGGCTGAT
ATTAACAAGAGATGGTGAT------------------AAAAAC---------AACAAT---GAG------
------ACCGAGATCTTCAGACCTGTAGGAGGAGATATGAGGGACAATTGGAGAAGTGAATTATATAAAT
ATAAAGTAGTAAAGATTGAACCATTAGGAGTAGCACCCACTAGGGCAAAGAGAAGAGTGGTGCAGAGAGA
AAAAAGAGTAGCAGTGGGA---CTAGGAGCTGTGTTCCTTGGGTTCTTGGGAGCAGCAGGAAGCACTATG
GGCGCAGCGGCAGTGACGCTGACGGTACAGGCCAGACTATTATTGTCTGGTATAGTGCAACAGCAGAACA
ATTTGCTGAGAGCTATTGAGGCGCAACAGCATCTGTTGCAACTCACAGTCTGGGGCATCAAGCAGCTCCA
GGCAAGAGTCCTGGCTGTGGAAAGATACCTAAAGGATCAACAGCTCCTGGGTATTTGGGGTTGCTCTGGA
AAACTCATTTGCACCACTGCTGTGCCTTGGAATGCTAGTTGGAGT---AATAAATCTCTGGATCAGATTT
GGAATAGAACGACCTGGATGGAGTGGGAAAGAGAAATTAACAATTACACAGACTTAATATACACCTTAAT
TGAAGACGCGCAAAACCAACAAGAAAAGAATGAACAAGAGTTATTGGAATTAGATAAATGGGCAAGTTTG
TGGAATTGGTTTGACATAACAGAATGGCTGTGGTATATAAAAATATTCATAATGATAGTAGGAGGCTTGA
TAGGTTTAAGAATAGTTTTTACTGTGCTTTCTATAGTGAATAGAGTTAGGCAGGGATACTCACCATTATC
GTTTCAGACCCGCCTCCCAGCACCGAGGGGACCCGACAGGCCCGAAGGAATCGAAGAAGAAGGTGGAGAG
AGAGACAGAGACAGATCCGGTCCATTAGTGAACGGATTCTTAGCACTTTTCTGGGTCGACCTGCGGAACC
TGTGCCTCTTCAGTTACCACCTCTTGAGAGACTTACTCTTGATTGTAGCGAGGATTGTGGAACTTCTGGG
A---CGCAGGGGGTGGGAAGCCCTCAAATATTGGTGGAATCTCCTCCAGTATTGGAGCCAGGAACTACAG
AATAGTGCTGTTAGCTTGCTCAACGCCACAGCCATAGCAGTAGCTGAGGGGACAGATAGGGTTATAGAAG
TAGTACAAAGAGCTTGTAGAGGTGTTCTCCACATACCTAGAAGAATAAGACAGGGCTTGGAAGGGGCTTT
GCTA
>AY835750 
ATGAGAGTGGAGGAGACCAGGAAGAATTATCAGCAC---TTGTGGAGATGGGGC------------ACGA
TGCTCCTTGGGATATTAATGATCTGTAGTGCTACAGAACAA---TTGTGGGTCACAGTCTATTATGGGGT
ACCTGTGTGGAAAGAAGCAAACACCACTCTATTTTGTGCTTCATATTCTAAAGCGTATGACACAGAGGTA
CATAATGTTTGGGCCACGCGTGCCTGTGTACCCACAGACCCCAACCCACAAGAAGTAGTATTGGAAAATG
TGACAGAAAATTTTAACATGTGGAAAAATAACATGGTAGAACAGATGCATGAGGATGTAATCAGTTTATG
GGATCAAAGCCTAAAGCCATGTGTGAAATTAACCCCACTCTGTGTTACCTTAAATTGTACTGACTTCTCG
------------------------AAG------------------------------AATGGT------A
CT---------------AAGACC------------------------AATAGTAGTAGCGAG---AGAAC
GATGGAGAAAGGAGAAGTAAAAAACTGCTCTTTCAATATCACCACAAACATAAGAGAT---AAGGTGCGG
AAAGAATATGCGCTTTTTTATAACCTTGATGTAGTACCAATA------GATGGT---GAT---AAT----
--------------ACTAGCTATAGGTTGATAAGTTGTAACACCTCAGTCATTACCCAAGCCTGTCCAAA
GGTATCCTTTGAGCCAATTCCCATACATTATTGTGCCCCGGCTGGTTTTGCGCTTCTAAAGTGTAATAAT
AAGACGTTCAATGGAACAGGACCATGCAGAAATGTCAGCACAGTACAATGTACACATGGAATTAGACCAG
TAGTATCGACTCAACTGCTGTTAAATGGCAGTCTAGCAGAAGAAGAGGTAGTAATTAGATCTGCCAACTT
CACGGACAATACTAAAAACATAATAGTACAGCTGAATGAATCTGTAACAATTAATTGTACAAGACCCAAC
AACAATACAAGAAAAGGTATACATATAGGACCAGGGAGAGCATTTTATACAACAGGAGAAATAATAGGAG
ATATAAGACAAGCACATTGCAACCTTCTTAGAGCAAAATGGAATGACACTTTAAAACAGATAGTTATAAA
ATTAAGAGAACAATTTAAG---AATAAA------ACAATAATTTTTAATCAATCCTCAGGAGGGGACCCA
GAAATTGTAATGCACAGTTTTAATTGTGGAGGGGAATTTTTCTACTGTAATACAACAAAACTATTTAATA
GT------------------ACTTGGAAT---GTTAATAGC------------ACTTGGAAT--------
----AGT---ACT---------------GAAAGGTCA------------------AATAACACTGACAGA
AATGAC---ACT---------GTCACACTCCCATGCAGAATAAAACAAATTATAAACATGTGGCAGGAAG
TAGGAAAAGCAATGTATGCCCCTCCCATCAGCGGACCAATTAGATGTTCATCAAATATTACTAGGCTGAT
ATTAACAAGAGATGGTGAT------------------AAAAAC---------AACAAT---GAG------
------AACGAGACCTTCAGACCTGTAGGAGGAGATCGACGGGACAATTGGAGAAGTGCATTATATTATT
ATAAAGTAGTAAAGATTGAACCATTAGGAATAGCACCCACCAGGGCAAAGAGAAGAGTGGTGCAGAGAGA
AAAAAGA---GCAGTGGGA---ATGGGAGCTATGTTCCTGGGGTTCTTGGGAGCAGCAGGAAGCACTATG
GGCGCAGCGGCAGTGACGCTGACGGTACAGGCCAGACTATTATTGTCTGGTATAGTGCAACAGCAGAACA
ATTTGCTGAGAGCTATTGAGGCGCAACAGCATCTGTTGCAACTCACAGTCTGGGGCATCAAGCAACTCCA
GGCAAGAGTCCTGGCTGTGGAAAGATACCTAAGGGATCAACAGCTCCTGGGTATTTGGGGTTGCTCTGGA
AAACTCATTTGCACCACTGCTGTGCCTTGGAATGCTAGTTGGAGT---AATAAATCTATGGAGCACATTT
GGGGTAACATGACCTGGATGGAGTGGGAAAGAGAAATTAGCAATTACACAGACTTAATATACACCTTAAT
TGAAGACGCGCAAAACCAACAAGAAAAGAATGAACAAGAATTATTGGAGTTAGATAAATGGGCAAGTTTG
TGGAATTGGTTTAACATAACAGAATGGCTGTGGTATATAAAAATATTCATAATGATAGTAGGAGGCTTGA
TAGGTTTAAGAATAGTTTTTACTGTGCTTTCTATAGTGAATAGAGTTAGGCAGGGATACTCACCATTATC
GTTTCAGACCCGCCTCCCAGCCACCGAGGGACCCGACAGGCCCGAAGGAATCGAAGAAGAAGGTGGAGAG
AGAGACAGAGACAGATCCGGTCCATTAGTGAACGGATTCTTAGCACTCTTCTGGGTCGACCTGCGGAACC
TGTGCCTCTTCAGTTACCACCTCTTGAGAGACTTACTCTTGATTGTAGCGAGGATTGTGGAACTTCTGGG
A---CGCAGGGGGTGGGAAGCCCTCAAATATTGGGGGAATCTCCTCCAGTATTGGAGCCAGGAACTACAG
AATAGTGCTGTTAGCTTGCTCAACGCCACAGCCATAGCAGTAGCTGAGGGGACAGATAGCGTTATAGAAG
TAGTACAAAGAGCTTGTAGAGGTGTTCTCCACATACCTAGAAGAATAAGACAGGGCCTGGAAAGGCTTTT
GCTA
>AY835777 
ATGAGAGTGAAGGAGATCAGGAAGAATTGTCAGCGC---TTGTGGAAATGGGGC------------ACCA
TGCTCCTTGGGATGTTGATGATCTGTAGTGCTACAGAACAA---TTGTGGGTCACAGTCTATTATGGGGT
ACCTGTGTGGAAAGAAGCAACCACCACTCTATTTTGTGCATCAGATGCTAAAGCATATGACACCGAGGTA
CATAATGTTTGGGCCACACATGCCTGTGTACCCACAGACCCTAACCCACAAGAAGTAGTATTGGGAAATG
TGACAGAAAATTTTAACATGTGGAAAAATAACATGGTAGAACAAATGCATGAGGATATAATCAGTTTATG
GGATCAAAGCCTAAAGCCATGTGTAAAATTAACCCCACTCTGTGTTAGTTTGAAGTGCACTGAT---TTG
------------------------AAG------------------------------AATGAT------A
CT---------------AATACC------------------------AATAGTAGTAGCGGGAGAATGAT
GATGGAGGTAGGAGAAATAAAAAACTGCTCTTTCAATATCACCACAAGCATAAGAAAT---AAGGTACAG
AAAGAATATGCACTTTTTTATAAACTTGATGTAGTACCAATA------GATAAT---GAT---AAT----
--------------ACAAGCTATACGTTGATAAATTGTAACACCTCAGTCATTACACAGGCCTGTCCAAA
GGCATCCTTTGAACCAATTCCCATACATTATTGTACCCCGGCTGGTTTTGCGATTCTAAAGTGTAATGAT
AAGAAGTTCGATGGAACAGGACCATGTACAAATGTCAGCACAGTACAATGTACACATGGAATTAGGCCAG
TAGTGTCAACTCAACTGCTGTTAAATGGCAGTCTAGCAGAAGAAGGGGTAGTAATTAGATCTGAAAATTT
CACGGACAATGCTAAAACCATAATAGTACAGCTGAATGAATCTGTAGAAATTAATTGTACAAGACCCAAC
AACAATACAAGAAAAAGTATACATATAGGACGAGGGAGAGCATTTTATGCAACAGGAGAAATAATAGGAG
ATATAAGGAAAGCACATTGTAACATTAGTGAAAAGAAATGGAATGACACTTTAAGACAGGTAGTTATAAA
ATTAAGAGAACAATTTGGG---AATAAA------ACAATAATCTTTAATCAATCCTCAGGAGGGGACCCA
GAAATTGTAATGCACAGTTTTAATTGTGGAGGGGAATTTTTCTACTGTAATTCAACAAAGCTGTTTAATA
GT---------------------------------------------------ACTTGGAAT--------
----GAT---ACT---------------AAAGGGTGG------------------AATGATACTAACAGG
TCAAATAAAACT---------ATCACACTCCAATGCAGAATAAAACAAGTTATAAACAGATGGCAGGAAG
TAGGAAAAGCAATGTATGCCCCTCCCATCAGAGGACAAATTAGATGTACATCAAATATTACAGGGCTGCT
ATTAACAAGAGATGGTGGT------------------AGTAAC---------AATAGC---GAG------
------ACCGAGACCTTCAGACCTGGAGGAGGAGATATGAGGGACAATTGGAGAAGTGAATTATATAAAT
ATAAAGTAGTAAAAATTGAGCCATTAGGAGTAGCACCCACCAGGGCAAAGAGAAGAGTGGTGCAGAGAGA
AAAAAGA---GCAGTGGGAACAATAGGAGCTATGTTCCTTGGGTTCTTGGGAGCAGCAGGAAGCACTATG
GGCGCAGCGTCAATGACGCTGACGGTACAAGCCAGACTATTATTGTCTGGTATAGTGCAACAGCAGAACA
ATTTGCTGAGGGCTATTGAGGCGCAACAGCATCTGTTGCAACTCACAGTCTGGGGCATCAAACAGCTCCA
GGCAAGAGTCCTGGCTGTGGAAAGATACCTAAGGGATCAACAGCTCCTAGGAATTTGGGGTTGCTCTGGA
AAACTCATTTGCACCACTTCTGTGCCTTGGAATAATAGTTGGAGT---AATAAATCTCTGAATGACATTT
GGGATAACATGACCTGGATGGAGTGGGAGAGAGAGATTGACAATTATACAAGCTTAATATACACCTTAAT
TGAAGAATCGCAGAACCAACAAGAAAAGAATGAACAAGACTTATTGCAATTGGATACGTGGGCAAGTTTG
TGGAATTGGTTTACCATAACAAATCGGCTGTGGTATATAAAAATATTCATAATGATAGTAGGAGGGTTAG
TAGGTTTAAGAATAGTTTTTGCTGTACTTTCTATAGCGAATAGAGTTAGGCAGGGATACTCACCATTATC
ATTTCAGACCCGCCTCCCAGCCCCGAGGGGACCCGACAGGCCCGAAGGAATCGAAGAAGAAGGTGGAGAG
AGAGACAGAGACGGATCCAGTCCATTAGTGCATGGATTCTTAGCACTCATCTGGGACGATCTGCGGAGCC
TGTGCCTCTTCAGCTACCACCGCTTGAGAGACTTACTCTTGATTGTAGCGAGGATTGTGGAACTTCTGGG
A---CGCAGGGGGTGGGAAGCCCTCAAATATTGGTGGAATCTCCTGCAGTATTGGAGTCAGGAACTAAAG
AATAGTGCTGTTAGTTTGCTTAATGCCACAGCTATAGCAGTAGCTGAGGGGACAGATAGGGTTATAGAAG
TAGTACAAAGAATTTGTAGAGCTATTCTCCACATACCTAGAAGAATAAGACAGGGCTTGGAAAGGGCTTT
GCTA
>GU455441 
ATGAGAGTGAAGGGGATCAGGAAGAATTAC---------TTGTGGAGATGGGGC------------ACCA
TGCTCCTTGGGATGTTGATGATCTGTAATGCTGCAGAAAAA---TTGTGGGTCACAGTCTATTATGGGGT
TCCTGTGTGGAAAGAAGCAAACACCACTCTATTTTGTGCGTCAGATGCTAAAGCATATAGCACAGAGGTA
CATAATGTTTGGGCCACACATGCCTGTGTGCCCACAGACCCCGACCCACAAGAAGTAGTATTGGAAAATG
TGACAGACAATTTTAACATGTGCAAAAATAACATGGTAGAACAAATGCATGAGGATATAATCAGTTTATG
GGATCAAAGCCTAAAGCCATGTGTAAAATTAACCCCACTCTGTGTTACTTTAAACTGCACTGAT---TAT
---------------------------------------------------------GATACTGATACTA
ATACCACGAGTGCTACTAATACC------------------------ACTAGTAGTAACGGG---AGCAC
GATAGAGGAAGGAGAAATGAAAAACTGCTCTTTCAATATCACCACAAGCCTAAGAGAT---AGGGTGAAG
AAAGAATATGCACTTTTCTATAAACTTGATGTAGTACCAATA------AATAAT---GAT---AAT----
--------------ACCAGCTATAGGTTGATAAGTTGTAACACCTCAGTCATTACACAGGCCTGTCCAAA
GGTAACCTTTGAGCCAATTCCCATACATTATTGTGCCCCGGCTGGTTTTGCGATTCTAAAGTGTAAAGAT
AAGAAGTTCAATGGGACAGGACCATGTAAAAATGTCAGCACAGTACAATGTACACATGGAATTAGGCCAG
TAGTATCAACTCAACTGCTGTTAAATGGCAGCCTAGCAGAAGAAGAGGTAGTAATTAGATCTGCCAATTT
CTCGGACAATGCTAAAACCATAATAGTACAGCTGAATGAATCTGTAATAATTAATTGTACAAGACCCAAC
AACAATACAAGAAGAAGTATACCTATAGGACCAGGGAGAGCATTTTATGCAACAGGAGACATAATAGGAA
ATATAAGACAAGCACATTGTAACCTTAGTATGGCAAAATGGAATAACACTTTAAGACAGATAGCTAAAAA
ATTAAGAAAACAATTGGAGAATACAACA------ACAATAATCTTTAATCAATCCTCAGGAGGGGACCCA
GAAATTGTAATGCACACTTTTAATTGTGCAGGGGAATTTTTCTACTGTAATACTTCAAAACTGTTTAATA
GT---------------------------------------------------ACTTGGAAT--------
----GAT---------------------ACTACTTTG------------------AATGATACTAAAGAA
ACAAATGACACA---ATT---ATCACACTTCCATGCAAAATAAAACAAATTATAAACATGTGGCAGGAAG
TAGGAAAAGCAATGTATGCCCCTCCCATCCAAGGACAAATTAGATGTTCATCAAATATTACAGGGTTGCT
ATTAACAAGAGATGGTGGT------------------AATAACAATGACACGAATGGG------------
------ACCGAGACCTTCAGACCTGGAGGAGGAGATATGAGGGACAATTGGAGAAGTGAATTATTTAAAT
ATAAAGTAGTAAAAATTGAACCATTAGGAGTAGCACCCACCAGGGCAAAGAGAAGAGTGGTGCAGAGAGA
AAAAAGA---GCAATAGGGGGACTAGGAGCTTTGTTCCTTGGGTTCTTGGGAACAGCAGGAAGCACTATG
GGCGCAGCGTCAATAACGCTGACGGTACAGGCCAGACAATTATTGTCTGGTATAGTGCAACAGCAAAACA
ATTTGCTGAGGGCTATTGAGGCGCAACAACATCTGTTGCAACTCACAGTCTGGGGCATCAAGCAGCTCCA
GGCAAGAGTCCTGGCTGTGGAAAGATACCTAAAGGATCAACAGCTCCTGGGGATTTGGGGTTGCTCTGGA
AAACTCATTTGCACCACTGCTGTGCCTTGGAATGTTAGTTGGAGT---AATAAATCTCTGGATAAGATTT
GGGATAACATGACCTGGATGGAGTGGGAAAAAGAAATTGAAAATTACACAAGCTTAATATACACTTTAAT
TGAAAAATCACAAAACCAACAAGAACAGAATGAGAAAGAATTATTGGAATTAGATAAGTGGGCAAGTTTG
TGGACTTGGTTTGACATAACAAACTGGCTGTGGTATATAAGAATATTCATAATGATAGTAGGAGGCTTGA
TAGGTTTAAGAATAGTTTTTGCTGTACTTTCTATAGTGAATAGAGTTAGGCAGGGATACTCACCATTATC
GTTTCAGACCCACCTCCCAGCCCCGAGGGGACCCGACAGGCCCGAAGGAATCGAAGGAGAAGGTGGAGAG
AGAGACAGAGACAGATCCGGTCCATTAGTGGATGGATTCTTAGCAATTATCTGGGTCGACCTGCGGAGCC
TGTGCCTCTTCAGCTACCACCGCTTGAGAGACTTACTCTTGATTGTAACGAGGATTGTGGAACTTCTGGG
A---CGCAGGGGGTGGGAAGCCCTCAAATATTGGTGGAATCTCCTACAGTATTGGAGTCAGGAGCTAAAG
AATAGTGCTGTTAGCTTGTTTAATGCCACAGCTATAGCAGTAGCTGAGGGGACAGATAGGGTTATAGAAG
CATTACAAAGAGCTTTTAGAGCTATACTCCACATACCTACAAGAATAAGACAGGGCTTGGAAAGGGCTTT
GCTA
>GU455436 
ATGAGAGTGAAGGAGATCAGGAAGAATTAC---------TTGTGGAAATGGGGC------------ACCA
TGCTCCTTGGGATGTTGATGATCTGTAGTGCGGCAGAAAAA---TTGTGGGTCACAGTCTATTATGGGGT
ACCTGTGTGGAAAGAAGCAAACACCACTCTATTTTGTGCGTCAGATGCTAAAGCATATAGCACAGAGGTA
CATAATGTTTGGGCCACACATGCCTGTGTGCCCACAGACCCCAACCCACAAGAAGTAGAATTGAAAAATG
TGACAGAAAATTTTAACATGTGGAAAAATAACATGGTAGAACAGATGCATGAGGATATAATCAGTTTATG
GGATCAAAGCCTAAAGCCATGTGTAAAATTAACTCCACTCTGTGTTACTTTAAACTGCATTGATTATGTG
------------------------AAG------------------------------AATGAT------A
CT---------------GATACTAATACCACGAGTGCTACTAATACCACTAGTAGTAACGGG---AGCAC
GATAGAGGGAACAGAAATGAAAAACTGCTCTTTCAATATCACCACAAGCCTAAGAGAT---AAGGTGCAG
AAAGAATATGCACTTTTCTATAAACTTGATGTAGTACCAATA------AATAAT---GAT---AAT----
--------------ACCAGCTATAGGTTGATAAGTTGTAACACCTCAGTCATTACACAGGCCTGTCCAAA
GGTAACCTTTGAGCCAATTCCCATACATTATTGTGCCCCGGCTGGTTTTGCGATTCTAAAGTGTAAAAAT
AAGACGTTCAATGGGACAGGACCATGTAAAAATGTCAGCACAGTACAATGCACACATGGAATTAGGCCAG
TAGTATCAACTCAACTGCTGTTAAATGGCAGTCTAGCAGAAGAAGAGGTAGTAATTAGATCTGCCAATTT
CTCGGACAATGCTAAAACCATAATAGTACAGCTGAATGAATCTGTAGTAATTAATTGTACAAGACCCAAC
AACAATACAAGAAGAAGTATACATATAGGACCAGGGAGAGCATTTTATGCAACAGGAGAAATAATAGGAA
ATATAAGACAAGCACACTGTAACCTTAGTGGAATACAATGGAATAATACTTTAAAACAGATAGCTATAAA
ATTAAGAGAACAATGGGGGAATAATAAA------ACAATAGTCTTTAATCAATCCTCAGGAGGGGACCCA
GAAATTATAATGCACACTTTTAATTGTGGAGGGGAATTTTTCTACTGTAATACTTCACGACTGTTTAATA
GT---------------------------------------------------ACTTGGAAT--------
----GAT---------------------ACTACTTTG------------------AATGATACTAAAGAG
TCAAATGACACA---ATA---ATCACACTACCATGCAGAATAAAACAAATTATAAACATGTGGCAGGAAG
TAGGAAAAGCAATGTATGCCCCTCCCATCAAAGGACAAATTAGATGTTCATCAAATATTACAGGGCTGCT
ACTAACAAGAGATGGTGGT------------ACTAGAAATGAC---------ACGAAC---AAC------
------ACCGAGACCTTCAGACCTGGAGGAGGAGATATGAGGGACAATTGGAGAAGTGAATTATATAAAT
ATAAAGTAGTAAAAATTGAACCATTAGGAGTAGCACCCACCAGGGCAAAGAGAAGAGTGGTGCAGAGAGA
AAAAAGA---ACAGTGGGA---CTAGGAGCTTTGTTCCTTGGGTTCTTGGGAACAGCAGGAAGCACTATG
GGCGCAGCGTCAATAACGCTGACGGTACAGGCCAGACAATTATTGTCTGGTATAGTGCAACAGCAGAACA
ATTTGCTGAGGGCTATTGAGGCGCAACAACATCTGTTGCAACTCACAGTCTGGGGCATCAAGCAGCTCCA
GGCAAGAGTCCTGGCTGTGGAAAGATACCTAAAGGATCAACAGCTCCTGGGGATTTGGGGTTGCTCTGGA
AAACTCATTTGCACCACTGCTGTGCCTTGGAATACTAGTTGGAGT---AATAAATCTATGAATGAGATTT
GGGATAACATGACCTGGATGGAGTGGGAAAGAGAAATTGACAATTACACAAGCTTAATATACTCTTTAAT
TGAAGATTCACAGATCCAACAAGAAAAGAATGAGCAAGAATTATTGGAATTAGATAAGTGGGCAAGTTTG
TGGACTTGGTTTGACATAACAAACTGGCTGTGGTATATAAGAATATTCATAATGATAGTAGGAGGCTTGG
TAGGTTTAAGAATAGTTTTTGCTGTACTTTCTATAGTGAATAGAGTTAGGCAGGGATACTCACCATTATC
GTTTCAGACCCACCTCCCAGCCCCGAGGGGACCCGACAGGCCCGAAGGAATCGAAGAAGAAGGTGGAGAG
AGAGACAGAGACAGATCCGGTCCATTAGTGGATGGATTCTTAGCAATTATCTGGGTCGACCTGCGGAGCC
TGTGCCTCTTCAGCTACCACCGCTTGAGAGACTTACTCTTGATTGTAACGAGGATTGTGGAACTCCTGGG
A---CGCAGGGGGTGGGAAGCCCTCAAATATTGGTGGAATCTCCTACAGTACTGGAGTCAGGAACTAAAG
AATAGTGCTGTTAGCTTGTTCAATGCCATAGCCATAGCAGTAGCTGAGGGAACAGATAGGGTTCTAGAAG
TATTACAAAGAATTTTTAGAGCTATACTCCACATACCTACAAGAATAAGACAGGGCTTGGAAAGAGCTTT
GCTA
>GU455433 
ATGAGAGTGAAGGGGATCAGGAAGAATTAC---------TTGTGGAGATGGGGC------------ACCA
TGCTCCTTGGGATGTTGATGATCTGTAGTGCTGCAGAACAA---TTGTGGGTCACAGTCTATTATGGGGT
ACCTGTGTGGAAAGAAGCAAACACCACTCTATTTTGTGCGTCAGATGCTAAAGCATATAGCACAGAGGTA
CATAATGTTTGGGCCACACATGCCTGTGTACCCACAGACCCCAACCCACAAGAAGTAGTATTGAAAAATG
TGACAGAAAATTTTAACATGTGGAAAAATAACATGGTAGAACAGATGCATGAGGATATAATCAGTTTATG
GGATCAAAGCCTAAAGCCATGTGTAAAATTAACCCCACTCTGTGTTACTTTAAACTGCACGGATTATGTG
------------------------AAG------------------------------AATGATACTAATA
CC---ACTAGTGCTACTAATACC------------------------ACTAGTAGTAGCGGG---GGAAC
GATGGAGGGAGGAGAAATGAAAAACTGCTCTTTCAATATCACCACAAGCCTAAGAGAT---AGGGTGCAG
AAAGAATATGCACTGTTCTATAAACTTGATGTAGTACCAATA------AATAATAATGAT---AAT----
--------------ACCAGCTATAGGTTGATAAGTTGTAACACCTCAGTCATTACACAGGCCTGTCCAAA
GGTAACCTTTGAGCCAATTCCCATACATTATTGTGCCCCGGCTGGTTTTGCGATTCTAAAGTGTAATAAT
AAGACGTTCAATGGGACAGGACCATGTAAAAATGTCAGCACAGTACAATGCACACATGGAATTAGGCCAG
TAGTATCAACTCAACTGCTGTTAAATGGCAGTCTAGCAGAAGGAGAGGTAGTAATTAGATCTGCCAATTT
CTCGGACAATGCTAAAACCATAATAGTACAGCTGAATGAATCTGTAGTAATTAATTGTACAAGACCCAAC
AACAATACAAGAAGAAGTATACATATAGGACCAGGGAGAGCATTTTATGCAACAGGAGAAGTAATAGGAA
ATATAAGACAAGCACACTGTAACCTTAGTGGAACACAATGGAATAATACTTTAAAACAGATAGCTATAAA
ATTAAGAGAACAATGGGGG---AATAAA------ACAATAGTCTTTAATCGATCCTCAGGAGGGGACCCA
GAAATTATAATGCACAGTTTTAATTGTGGAGGGGAATTTTTCTACTGTAATACTTCACAACTGTTTAATA
GT---------------------------------------------------ACTTGGAAT--------
----GAT---------------------ACTACTTTG------------------AATGATACTAAAGGG
TCAAATGACACA---ATT---ATCACACTTCCATGCAAAATAAAACAAATTATAAACATGTGGCAGGAAG
TAGGAAAAGCAATGTATGCCCCTCCCATCAAAGGACAAATTAGATGTTCATCAAATATTACAGGGCTGCT
ACTAACAAGAGATGGTGGT------------ACTAAAAATGAC---------ACGAAC---AAG------
------ACCGAGACCTTCAGACCTGGAGGAGGAGATATGAGGGACAATTGGAGAAGTGAATTATATAAAT
ATAAAGTAGTAAAAATTGAACCATTAGGAGTAGCACCCACCAGGGCAAAGAGAAGAGTGGTGCAGAGAGA
AAAAAGA---ACAGTGGGA---CTAGGAGCTCTGTTCCTTGGGTTCTTGGGAACAGCAGGAAGCACTATG
GGCGCAGCGTCAATAACGCTGACGGTACAGGCCAGACAATTATTGTCTGGTATAGTGCAACAGCAGAACA
ATTTGCTGAGGGCTATTGAGGCGCAACAGCATCTGTTGCAACTCACAGTCTGGGGCATCAAGCAGCTCCA
GGCAAGAGTCCTGGCTGTGGAAAGATACCTAAAGGATCAACAGCTCCTGGGGATTTGGGGTTGCTCTGGA
AAACTCATTTGCACCACTGCTGTGCCTTGGAATACTAGTTGGAGT---AATAAATCTATGAATGAGATTT
GGGATAACATGACCTGGATGGAGTGGGAAAGAGAAATTGACAATTACACAAGCTTAATATACACTTTAAT
TGAAAAATCACAGAACCAACAAGAAAAGAATGAGCAAGAATTATTGGAATTAGATAAGTGGGCAAGTTTG
TGGACTTGGTTTGACATAACAAACTGGCTGTGGTATATAAGAATATTCATAATGATAGTAGGAGGCTTGG
TAGGTTTAAGAATAGTTTTTGCTGTACTTTCTGTAGTGAATAGAGTTAGGCAGGGATACTCACCATTATC
GTTTCAGACCCACCTCCCAGCCCCGAGGGGACCCGACAGGCCCGAAGGAATCGAAGAAGAAGGTGGAGAG
AGAGACAGAGACAGATCCGGTCGATTAGTGGATGGATTCTTAGCACTTATCTGGGACGACCTGCGGAGCC
TGTGCCTCTTCAGCTACCACCGCTTGAGAGACTTACTCTTGATTGTAACGAGGATTGTGGAACTTCTGGG
A---CGCAGGGGGTGGGAAGCCCTCAAATATTGGTGGAATCTCCTACAGTATTGGAGTCAGGAGCTAAAG
AATAGTGCTGTTAGCTTGCTTAATGCCACAGCTATAGCAGTAGCTGAGGGGACAGATAGGGTTATAGAAG
CATTACAAAGAGCTTTTAGAGCTATACTCCACATACCTACAAGAATAAGACAGGGCTTGGAAAGGGCTTT
GCTA
>GU455430 
ATGAGAGTGAAGGAGATCAGGAAGAGTTAC---------TTGTGGAGATGGGGC------------ACCA
TGCTCCTTGGGATGTTGATGATCTGTAGTGCTGCAGAACAA---TTGTGGGTCACAGTCTATTATGGGGT
ACCTGTGTGGAAAGAAGCAAACACCACTCTATTTTGTGCGTCAGATGCTAAAGCATATGATACAGAGGTA
CATAATGTTTGGGCCACACATGCCTGTGTGCCCACAGACCCCAACCCACAAGAAGTAGTATTGAAAAATG
TGACAGAAAATTTTAACATGTGGAAAAATAACATGGTAGAACAGATGCATGAGGATATAATCAGTTTATG
GGATCAAAGCCTAAAGCCATGTGTAAAATTAACCCCCCTCTGTGTTACTTTAAACTGCACTGATTATGTG
------------------------AAG------------------------------AATAAT------A
CT---------------GATACCAAGAATGATACTAATACTAATACCACTAGTAGTAGCGGG---GGAAC
GATGGAGGGAGGAGAAATGAAAAACTGCTCTTTCAATATCACCACAAGCCTAAGAGAT---AGGGTGCAG
AAAGAATATGCACTGTTCTATAAACTTGATGTAGTACCAATA------AATAATAATGAT---AAT----
--------------ACCAGCTATAGGTTGATAAGTTGTAACACCTCAGTCATTACACAGGCCTGTCCAAA
GGTAACCTTTGAGCCAATTCCCATACATTATTGTGCCCCGGCTGGTTTTGCGATTCTAAAGTGTAATAAT
AAGACGTTCAATGGGACAGGACCATGTAAAAATGTCAGCACAGTACAATGCACACATGGAATTAGGCCAG
TAGTATCAACTCAACTGTTATTAAATGGCAGTCTAGCAGAAGAAGGGGTAGTAATTAGATCTGCCAATTT
CTCGGACAATGCTAAAACCATAATAGTACAGCTGAATGAATCTGTAGTAATTAATTGTACAAGACCCAAC
AACAATACAAGAAGAAGTATACATATAGGACCAGGGAGAGCATTTTATGCAACAGGAGAAATAATAGGAA
ATATAAGACAAGCACACTGTAACCTTAGTGGAGCACAATGGAATAATACTTTAAAACAGATAGCTATAAA
ATTAAGAGAACAATGGGGG---AATAAA------ACAATAGTCTTTAATCGATCCTCAGGAGGGGACCCA
GAAATTATAATGCACAGCTTTAATTGTGGAGGGGAATTTTTCTACTGTAATACTACACAACTGTTTAATA
GT---------------------------------------------------ACTTGGAAT--------
----GAT---------------------ACTACTTTG------------------AATGATACTAAAGGG
TCAAATGACACA---ATT---ATCACACTTCCATGCAAAATAAAACAAATTATAAACATGTGGCAGGAAG
TAGGAAAAGCAATGTATGCCCCTCCCATCAAAGGACAAATTAGATGTTCATCAAATATTACAGGGCTGCT
ACTAACAAGAGATGGTGGT------------ACTAAAAATGAC---------ACGAAC---AAG------
------ACCGAGACCTTCAGACCTGGAGGAGGAGATATGAGGGACAATTGGAGAAGTGAATTATATAAAT
ATAAAGTAGTAAAAATTGAACCACTAGGAGTAGCACCCACCAGGGCAAAGAGAAGAGTGGTGCAGAGAGA
AAAAAGA---GCAATAGGGGGACTAGGAGCTCTGTTCCTTGGGTTCTTGGGAACAGCAGGAAGCACTATG
GGCGCAGCGTCAATAACGCTGACGGTACAGGCCAGACAATTATTGTCTGGTATAGTGCAACAGCAGAACA
ATTTGCTGAGGGCTATTGAGGTGCAACAACATCTGTTGCAACTCACAGTCTGGGGCATCAAGCAGCTCCA
GGCAAGAGTCCTGGCTGTGGAAAGATACCTAAAGGATCAACAGCTCCTGGGGATTTGGGGTTGCTCTGGA
AAACTCATTTGCACCACTGCTGTGCCTTGGAATACTAGTTGGAGT---AATAAATCTATGAATGAGATTT
GGGATAACATGACCTGGATGGAGTGGGAAAGAGAAATTGACAATTACACAAGCTTAATATACACTTTAAT
TGAAAAATCACAGAACCAACAAGAAAAGAATGAGCAAGAATTATTGGAATTAGATAAGTGGGCAAGTTTG
TGGACTTGGTTTGACATAACAAACTGGCTGTGGTACATAAGAATATTCATAATGATAGTAGGAGGCTTGA
TAGGTTTAAGAATAGTTTTTGCTGTACTTTCTGTAGTGAATAGAGTTAGGCAGGGATACTCACCATTATC
GTTTCAGACCCACCTCCCAGCCCCGAGGGGACCCGACAGGCCCGAAGGAATCGAAGAAGAAGGTGGAGAG
AGAGACAGAGACAGATCCGGTCGATTAGTGGATGGATTCTTAGCAATTATCTGGGACGACCTGCGGAGCC
TGTGCCTCTTCAGCTACCACCGCTTGAGAGACTTACTCTTGATTGTAACGAGGATTGTGGAACTTCTGGG
A---CGCAGGGGGTGGGAAGCCCTCAAATATTGGTGGAATCTCCTACAGTATTGGAGTCAGGAACTAAAG
AATAGTGCTGTTAGCTTGTTCAATGCCACAGCCATAGCAGTAGCTGAGGGGACAGATAGGGTTATAGAAG
CATTACAAAGAGCTTTTAGAGCTATACTTCACATACCTACAAGAATAAGACAGGGCTTGGAAAGGGCTTT
GCTA
>GU455428 
ATGAGAGTGAGGGAGATCAGGAAGAGTTAC---------TTGTGGAGATGGGGC------------ACCA
TGCTCCTTGGGATGTTGATGATCTGTAGTGCTGCAGAAAAA---TTGTGGGTCACAGTCTATTATGGGGT
ACCTGTGTGGAAAGAAGCAAACACCACTCTATTTTGTGCGTCAGACGCTAAAGCATATGATACAGAGGTA
CATAATGTTTGGGCCACACATGCCTGTGTACCCACAGACCCCAACCCACAAGAAGTAGTATTGGGAAATG
TGACAGAAACTTTTAACATGTGGAAAAATAACATGGTAGAACAAATGCATGAGGATATAATCAGTTTATG
GGATCAAAGCCTAAAGCCATGTGTAAAATTAACCCCACTCTGTGTTACTTTAAACTGCACTGAT---TGG
------------------------GGA------------------------------AATACT------A
CT---------------AATACC------------------------ACTAGTAGTAGCGGG---GGAAC
GATGGAGGGAGGAGAAATAAAAAACTGCTCTTTCAATATCACCACAAGCCTAAGAGAT---AAGGTGCAG
AAAGAATATGCACTTTTCTATAAACTTGATGTAGTACCAATA------GATAAT---GATGATAAT----
--------------ACCAGCTATAGGTTGATAAGTTGTAACACCTCAGTCATTACACAGGCCTGTCCAAA
GGTAACCTTTGAGCCAATTCCCATACATTATTGTGCCCCGGCTGGTTTTGCAATTCTAAAGTGTAATAAT
AAGAAGTTCAATGGGAAAGGACCATGTACAAATGTCAGCACAGTACAATGTACACATGGAATTAGGCCAG
TAGTATCAACTCAACTGCTGTTAAATGGCAGTCTAGCAGAAGAAGAGGTAGTAATTAGGTCTGACAATTT
CTCGGACAATGCTAAAACCATAATAGTACAGCTGAAAGAACCTGTAGAAATTAATTGTACAAGACCCAAC
AACAATACAAGAAAAAGTATACCTATAGGACCAGGGAGAGCATTTTATGCAACAGGAGAAATAATAGGAG
AAATAAGACAAGCACATTGTAACCTTAGTATAGCAAAATGGAATAACACTTTAAGACAGATAGCTAAAAA
ATTAAGAGAACAATTGGGG---AATGAA---ACAACAATAGCCTTTAATCAATCCTCAGGAGGGGACCCA
GAAATTGTAATGCACAGTTTTAATTGTGCAGGGGAATTTTTCTACTGTAATACTACACACCTGTTTAATA
GT------------------ACTTGG---------------------------ACTTGGAAT--------
----GAT---ACT---------------GAAAGGTCA------------------AATGACACTGAAGGA
GAAGGA---AAT---ATCACACTCACACTCCCATGCAGAATAAAACAAATTATAAACATGTGGCAGGAAG
TAGGAAAAGCAATGTATGCCCCTCCCATCAGAGGACAAATTAGATGTTCATCAAAAATTACAGGGCTGCT
ATTAACAAGGGATGGTGGT------------------ACTAAC---------ACGAGT---AAG------
------ACCGAGATCTTCAGACCTGGAGGAGGAGATATGAGGGACAATTGGAGAAGTGAATTATATAAAT
ATAAAGTAGTAAAAATTGAACCATTAGGAGTAGCACCCACCAGGGCAAAGAGAAGAGTGGTGCAGAGAGA
AAAAAGA---GCAGCGGGA---CTAGGAGTTATGTTCCTTGGGTTCTTGGGAGCAGCAGGAAGCACTATG
GGCGCAGCGTCAATAACGCTGACGGTACAAGCCAGACAATTATTGTCTGGTATAGTGCAACAGCAGAACA
ATTTGCTGAGGGCTATTGAGGCGCAACAACATCTGTTGCAACTCACAGTCTGGGGCATCAAGCAGCTCCA
GGCAAGAGTCCTGGCTGTGGAAAGATACCTAAAGGATCAACAGCTCCTGGGGATTTGGGGTTGCTCTGGA
AAACTCATTTGCACCACTGCTGTGCCTTGGAATGCTAGTTGGAGT---AATAAATCTCTGGATAAGATTT
GGGATAACATGACCTGGATGGAGTGGGAAAGAGAAATTGAAAATTACACAAGCTTAATATACACTTTAAT
TGAAAAATCACAGAACCAACAAGAAAAGAATGAGCAAGAATTATTGGAATTAGATAAATGGGCAAGTTTG
TGGAATTGGTTTGACATAACAAACTGGCTGTGGTATATAAGAATATTCATAATGATAGTAGGAGGCTTGG
TAGGTTTAAGAATAGTTTTTGCTGTACTTTCTATAGTGAATAGAGTTAGGCAGGGATACTCACCATTATC
GTTTCAGACCCACCTCCCAGCCCCGAGGGGACCCGACAGGCCCGAAGGAATCGAAGAAGAAGGTGGAGAG
AGAGACAGAGACAGATCCGGTCCATTAGTGGATGGATTCTTAGCACTTATCTGGGACGACCTGCGGAGCC
TGTGCCTCTTCAGCTACCACCGCTTGAGAGACTTACTCTTGATTGTAACGAGGATTGTGGAACTTCTGGG
A---CGCAGGGGGTGGGAAGCCCTCAAATATTGGTGGAATCTCCTACAGTATTGGAGTCAGGAACTAAAG
AACAGTGCTGTTAGCTTGCTCAATGCCACAGCCATAGCAGTAGCTGAGGGGACAGATAGGGTTATAGAAA
TAATACAAAGAGCATTTAGAGCTATACTCCACATACCTACAAGAATAAGACAGGGCTTGGAAAGGGCTTT
GCTA
>GU455425 
ATGAGAGTGAGGGAGATCAGGAAGAGTTAC---------TTGTGGAGATGGGGC------------ACCA
TGCTCCTTGGGATGTTGATGATCTGTAGTGCTGCAGAAAAA---TTGTGGGTCACAGTCTATTATGGGGT
ACCTGTGTGGAAAGAAGCAAACACCACTCTATTTTGTGCGTCAGACGCTAAAGCATATGATACAGAGGTA
CATAATGTTTGGGCCACACATGCCTGTGTACCCACAGACCCCAACCCACAAGAAGTAGTATTGGGAAATG
TGACAGAAACTTTTAACATGTGGAAAAATAACATGGTAGAACAAATGCATGAGGATATAATCAGTTTATG
GGATCAAAGCCTAAAGCCATGTGTAAAATTAACCCCACTCTGTGTTACTTTAAACTGCACTGAT---TGG
------------------------GGA------------------------------AATACT------A
CT---------------AATACC------------------------ACTAGTAGTAGCGGG---GGAAC
GATGGAGGGAGGAGAAATAAAAAACTGCTCTTTCAATATCACCACAAGCCTAAGAGAT---AAGGTGCAG
AAAGAATATGCACTTTTCTATAAACTTGATGTAGTACCAATA------GATAAT---GATGATAAT----
--------------ACCAGCTATAGGTTGATAAGTTGTAACACCTCAGTCATTACACAGGCCTGTCCAAA
GGTAACCTTTGAGCCAATTCCCATACATTATTGTGCCCCGGCTGGTTTTGCAATTCTAAAGTGTAATAAT
AAGAAGTTCAATGGGACAGGACCATGTACAAATGTCAGCACAGTACAATGTACACATGGAATTAGGCCAG
TAGTATCAACTCAACTGCTGTTAAATGGCAGTCTAGCAGAAGAAGAGGTAGTAATTAGGTCTGACAATTT
CTCGGACAATGCTAAAACCATAATAGTACAGCTGAAAGAACCTGTAGAAATTAATTGTACAAGACCCAAC
AACAATACAAGAAAAAGTATACCTATAGGACCAGGGAGAGCATTTTATGCAACAGGAGAAATAATAGGAG
AGATAAGACAAGCACATTGTAACCTTAGTATAGCAAAATGGAATAACACTTTAAGACAGATAGCTAAAAA
ATTAAGAGAACAATTGGGGAATGAAACA------ACAATAGCCTTTAATCAATCCTCAGGAGGGGACCCA
GAAATTGTAATGCACAGTTTTAATTGTGCAGGGGAATTTTTCTACTGTAATACTACACACCTGTTTAATA
GT------------------ACTTGG---------------------------ACTTGGAAT--------
----GAT---ACT---------------GAAAGGTCA------------------AATGACACTGAAGGA
GAAGGA---AAT---ATCACACTCACACTCCCATGCAGAATAAAACAAATTATAAACATGTGGCAGGAAG
TAGGAAAAGCAATGTATGCCCCTCCCATCAGAGGACAAATTAGATGTTCATCAAAAATTACAGGGCTGCT
ATTAACAAGGGATGGTGGT------------------ACTAAC---------ACGAGT---AAG------
------ACCGAGATCTTCAGACCTGGAGGAGGAAATATGAGGGACAATTGGAGAAGTGAATTATATAAAT
ATAAAGTAGTAAAAATTGAACCATTAGGAGTAGCACCCACCAGGGCAAAGAGAAGAGTGGTGCAGAGAGA
AAAAAGA---GCAGCGGGA---CTAGGAGTTATGTTCCTTGGGTTCTTGGGAGCAGCAGGAAGCACTATG
GGCGCAGCGTCAATAACGCTGACGGTACAAGCCAGACAATTATTGTCTGGTATAGTGCAACAGCAGAACA
ATTTGCTGAGGGCTATTGAGGCGCAACAACATCTGTTGCAACTCACAGTCTGGGGCATCAAGCAGCTCCA
GGCAAGAGTCCTGGCTGTGGAAAGATACCTAAAGGATCAACAGCTCCTGGGGATTTGGGGTTGCTCTGGA
AAACTCATTTGCACCACTGCTGTGCCTTGGAATGCTAGTTGGAGT---AATAAATCTCTGGATAAGATTT
GGGATAACATGACCTGGATGGAGTGGGAAAGAGAAATTGAAAATTACACAAGCTTAATATACACTTTAAT
TGAAAAATCACAGAACCAACAAGAAAAGAATGAGCAAGAATTATTGGAATTAGATAAATGGGCAAGTTTG
TGGAATTGGTTTGACATAACAAACTGGCTGTGGTATATAAGAATATTCATAATGATAGTAGGAGGCTTGG
TAGGTTTAAGAATAGTTTTTGCTGTATTTTCTATAGTGAATAGAGTTAGGCAGGGATACTCACCATTATC
GTTTCAGACCCACCTCCCAGCCCCGAGGGGACCCGACAGGCCCGAAGGAATCGAAGAAGAAGGTGGAGAG
AGAGACAGAGACAGATCCGGTCCATTAGTGGATGGATTCTTAGCACTTATCTGGGACGACCTGCGGAGCC
TGTGCCTCTTCAGCTACCACCGCTTGAGAGACTTACTCTTGATTGTAACGAGGATTGTGGAACTTCTGGG
A---CGCAGGGGGTGGGAAGCCCTCAAATATTGGTGGAATCTCCTACAGTATTGGAGTCAGGAACTAAAG
AACAGTGCTGTTAGCTTGCTCAATGCCACAGCCATAGCAGTAGCTGAGGGGACAGATAGGGTTATAGAAA
TAATACAAAGAGCATTTAGAGCTATACTCCACATACCTACAAGAATAAGACAGGGCTTGGAAAGGGCTTT
GCTA
>GU455427 
ATGAGAGTGAAGGAGATCAGGAAGAATTAC---------TTGTGGAGATGGGGC------------ACCA
TGCTCCTTGGGATATTGATGATCTGTAGTGCTGCAGAAAAA---TTGTGGGTCACAGTCTATTATGGGGT
ACCTGTGTGGAAAGAAGCAAACACCACTCTATTTTGTGCGTCAGATGCTAAAGCATATGATACAGAGGTA
CATAATGTTTGGGCCACACATGCCTGTGTACCCACAGACCCCAACCCACAAGAAGTAGTATTGGGAAATG
TGTCAGAAAATTTTAACGTGTGGAAAAATAACATGGTAGAACAGATGCATGAGGATATAATCAGTTTATG
GGATCAAAGCCTAAAGCCATGTGTAAAATTAACCCCACTCTGTGTTACTTTAAATTGCACTGAT---TTG
------------------------GGG------------------------------AATGCT------A
CC---------------------------------------------ACTAGTAGTAGCGGG---GGAAT
GATGGAGAGAGGAGAAATAAAAAATTGCTCTTTCAATATCACCACAAGCATAAGAGGT---AAGGTGCAG
AAAGAATATGCCTTTTTCTATAAACTTGATGTAGTACCAATA------GATAAT---GAT---AAT----
--------------ACCAGCTATAGGTTGATAAGTTGTAACACCTCAGTCATTACACAGGCCTGTCCAAA
GGTAACCTTTGAGCCAATTCCCATACATTATTGTGCCCCGGCTGGTTTTGCGATTCTAAAGTGTAAAGAG
AAGAAGTTCAATGGAAAAGGACTATGTACAAATGTCAGCACAGTACAATGTACACATGGAATTAGGCCAG
TAGTATCAACTCAACTGCTGTTAAATGGCAGTCTAGCAGAAGAAGAGGTAGTAATTAGATCTGACAATTT
CACGAATAATGCTAAAACCATAATAGTACAGCTGAACAAACCTGTAGAAATTAATTGTACAAGACCCAAC
AACAATACAAGAAAAAGTATACCTATAGGACCAGGGAGAGCATTTTATACAACAGGAGAAATAATAGGAG
ATATAAGACAAGCACACTGTAACCTTAGTAGAGCAAAATGGAATGACACTTTAGAACAGATAGTTAAAAA
ATTAAGAGAACAATGGGGG---AATAAA------ACAATAGTCTTTAATCAATCCTCAGGAGGGGACCCA
GAAATTGTAACGCACAGTTTTAATTGTGGAGGGGAATTTTTCTACTGTAATACTACACAACTGTTTAATA
GT---------------------------------------------------ACTTGGAATGATACTAC
TTTGAAT------------------------------------------------GATAATAAAGAGTCA
AATAACACTGAA---AAAATTATCACACTTCCATGCAGAATAAAACAAATTATAAACATGTGGCAGGAAG
TAGGAAAAGCAATGTATGCCCCTCCCATCGGAGGACAAATTAGATGTTCATCAAAAATTACAGGGCTGCT
ATTAACAAGAGATGGTGGT------------------AATGAC---------GAGAAC---AGG------
------ACCGAGATCTTCAGACCTGGAGGAGGAGATATGAGGGACAATTGGAGAAGTGAATTATATAAAT
ATAAAGTAGTAAAAATTGAACCATTAGGAGTAGCACCCACGAAGGCAAAGAGAAGAGTGGTGCAGAGAGA
AAAAAGA---GCAGTGGGA---CTAGGAGCTATGTTCCTTGGGTTCTTGGGAGCAGCAGGAAGCACTATG
GGCGCAGCGTCAATAACGCTGACGGTACAGGCCAGACAATTATTGTCTGGTATAGTGCAACAGCAGAACA
ATTTGCTGAGGGCTATTGAGGCGCAACAGCATCTGTTGCAACTCACAGTCTGGGGCATCAAGCAGCTCCA
GGCAAGAGTCCTGGCTGTGGAAAGATACCTAAAGGATCAACAGCTCCTGGGGATTTGGGGTTGCTCTGGA
AAACTCATTTGCACCACTGCTGTGCCTTGGAATGCTAGCTGGAGT---AATAAATCTCTGAATGAGATTT
GGGATAGCATGACCTGGATGGAGTGGGAAAAAGAAATTGACAATTACACAAGCTTAATATACACTTTAAT
TGAAGAATCACAGAACCAACAAGAAAAGAATGAGCAAGAATTATTGGAATTAGATAAATGGGCAAGTTTG
TGGAATTGGTTTGATATAACAAACTGGCTGTGGTATATAAGAATATTCATAATGATAGTAGGAGGCTTGG
TAGGTTTAAGAATAGTTTTTGCTGTACTTTCTATAGTGAATAGAGTTAGGCAGGGATACTCACCATTATC
GTTTCAGACCCGCCTCCCAGCCCCGAGGGGACCCGACAGGCCCGAAGGAATCGAAGAAGAAGATGGAGAG
AGAGACAGAGACAGATCCGGTCTATTAGTGGATGGATTCTTAGCACTTATCTGGGACGACCTGCGGAGCC
TGTGCCTCTTCAGCTACCACCGCTTGAGAGACTTACTCTTGATTGTAACGAGGATTGTGGAACTTCTGGG
A---CGCAGGGGGTGGGAAGCCCTCAAATATTGGTGGAATCTCCTACAGTATTGGAGTCAGGAACTAAAG
AATAGTGCTGTTAGCTTGCTCAATGCCACAGCCATAGCAGTAGCTGAGGGGACAGATAGGGTTATAGAAG
TATTACAAAGAGCTTATAGAGCTATACTCCACATACCTAACAGAATAAGACAGGGCTTGGAAAGGGCTTT
GCTA
>GU455437 
ATGAGAGTGAAGGAGATCAGG---AATTAC---------TTGTGGAGATGGGGC------------ACCA
TGCTCCTTGGGATGTTGATGATCTGTAGTGCTGCAGAAAAA---TTGTGGGTCACAGTCTATTATGGGGT
ACCTGTGTGGAAAGAAGCAAACACCACTCTATTCTGTGCATCAGATGCTAAAGCATATAGCACAGAGGTA
CATAATGTTTGGGCCACACATGCCTGTGTGCCCACAGACCCCAACCCACAAGAAGTAGTATTGGAAAATG
TGACAGAAAATTTTAACATGTGGAAAAATAACATGGTAGAACAGATGCATGAGGACATAATCAATTTATG
GGATCAAAGCCTAAAGCCATGTGTAAAATTAACTCCACTCTGTGTTACTTTAAACTGCACTGAT---GTG
------------------------GGG------------------------------AATGCT------A
CT---------------AATACC------------------------AATAGTAGTAGCGAG---GGACT
GATGGAGAGAGGAGAAATAAAAAATTGCTCTTTCAATATCACCACAAGCAGAAAAGGT---AAGGTGCAG
AAAGAATATGCCTTTTTCTATAAACTTGATGTAGTACCAATA------GATAAT---GAT---AAT----
--------------GCCAGCTATAGGTTGATAAGTTGTAACACCTCAGTCATTACACAGGCCTGTCCAAA
GGTAACCTTTGAGCCAATTCCTATACATTATTGTGCCCCGGCTGGTTTTGCGATTCTAAAGTGTAAAGAT
AAGAAGTTCAATGGAACAGGACCATGTAAAAATGTCAGCACAGTACAATGTACACATGGAATTAGGCCAG
TAGTATCAACTCAACTGCTGTTAAATGGCAGTCTAGCAGAAGAAGAGGTAGTAATTAGATCTGCCAATTT
CTCGGACAATGCTAAAACCATAATAGTACAGCTGAATGAATCTGTAGTAATTAATTGTACAAGACCCAAC
AACAATACAAGAAAAAGTATACCTATAGGACCAGGGAGAGCCTTTTATGCAACAGGAGACATAATAGGAG
ATATAAGACAAGCACATTGTAACCTTAGTATAGTAAAATGGAATAACACTTTAAAACAGATAGCTAGAAA
ATTAAGAGAACAATGGGGG---AATAAA------ACAATAGTCTTTAATCAATCCTCAGGAGGGGACCCA
GAAATTGTAATGCACACTTTTAATTGTGCAGGGGAATTTTTCTACTGTAATACTACACGACTGTTTAATA
GT---------------------------------------------------ACTTGGAAT--------
----GAT---------------------ACTACTTTG------------------AATGATACTCAAGGG
TCAAATACCACTGAAGAAATTATCACACTTCCATGCAGAATAAAACAAATTATAAATATGTGGCAGGAAG
TAGGAAAAGCAATGTATGCCCCTCCCATCAAAGGACAAATTAGATGTTTATCAAATATTACAGGGCTGCT
ATTAACAAGAGATGGTGGT------------------AATAACAATGACACAAACAAC------------
------ACCGAGATCTTCAGACCTGGAGGAGGAGATATGAGGGACAATTGGAGAAGTGAATTATATAAAT
ATAAAGTAGTGAAAATTGAACCATTAGGAGTAGCACCCACCAAGGCAAAGAGAAGAGTGGTGCAGAGAGA
AAAAAGA---GCAGTGGGA---CTAGGAGCTATGTTCCTTGGGTTCTTGGGAGCAGCAGGAAGCACTATG
GGCGCAGCGTCAATGATGCTGACGGTACAGGCCAGACAATTATTGTCTGGTATAGTGCAACAGCAGAACA
ATTTGCTGAGGGCTATTGAGGCGCAACAACATCTGTTGCAACTCACAGTCTGGGGCATCAAGCAGCTCCA
GGCAAGAGTCCTGGCTGTGGAAAGATACCTAAAGGATCAACAGCTCCTGGGGATTTGGGGTTGCTCTGGA
AAACTCATTTGCACCACTGCTGTGCCTTGGAATGCTAGTTGGAGT---AATAAATCTCTGGATAAGATTT
GGAATAACATGACCTGGATGGAGTGGGAAAAAGAAATTGACAATTACACAAGCTTAATATACACTTTAAT
TGAAGAATCGCAGAACCAACAAGAAAAGAATGAGCAAGAATTATTGGAATTAGATAAATGGGCAAGTTTG
TGGAATTGGTTTGACATAACAAACTGGCTGTGGTATATAAGAATATTCATAATGATAGTAGGAGGCTTGG
TAGGTTTAAGAATAGTTTTTGCTGTACTTTCTATAGTGAATAGAGTTAGGCAGGGATACTCACCATTATC
GTTTCAGACCCGCCTCCCAGCCCCGAGGGGACCCGACAGGCCCGAAGGAATCGAAGAAGAAGGTGGAGAG
AGAGACAGAGACAGATCCGGTCTATTAGTGAACGGATTCTTGGCACTTATCTGGGACGACCTGCGGAGCC
TGTGCCTCTTCAGCTACCACCGCTTGAGAGACTTACTCTTGATTGTAACGAGGATTGTGGAACTTCTGGG
A---CGCAGGGGGTGGGAAGCCCTCAAATATTGGTGGAATCTCCTACAGTATTGGAGGCAGGAACTAAAG
AATAGTGCTGTTAGCTTGCTCAATGCCACAGCCATAGCAGTAGCTGAGGGGACAGATAGGATTATAGAAG
CATTACAAAGAGCTTATAGAGCTATACTCCACATACCTACAAGAATAAGACAGGGCTTGGAAAGGGCTTT
GCTA
>GU455452 
ATGAGAGTGAAGGAGATCAGG---AATTAC---------TTATGGAGATGGGGC------------ACCA
TGCTCCTTGGGATGTTGATGATCTGTAGTGCTGCAGAAAAA---TTGTGGGTCACAGTCTATTATGGGGT
ACCTGTGTGGAAAGAAGCAAACACCACTCTATTCTGTGCATCAGATGCTAAAGCATATAGCACAGAGGTA
CATAATGTTTGGGCCACACATGCCTGTGTGCCCACAGACCCCAACCCACAAGAAGTAGTATTGGAAAATG
TGACAGAAAATTTTAACGTGTGGAAAAATGACATGGTAGAACAGATGCATGAGGATATAATCAATTTATG
GGATCAAAGCCTAAAGCCATGTGTAAAATTAACCCCACTCTGTGTTACTTTAAACTGCACTGAT---GTG
------------------------GGG------------------------------AATGCT------A
CT---------------ACTGCC------------------------AATAGTAGTAGCGAG---GGACT
GATGGAGAGAGGAGAAATAAAAAATTGCTCTTTCAATATCACCACGAGCAGAAAAGGT---AAGGTGCAG
AAAGAATATGCCTTTTTCTATAAACTTGATGTAGTACCAATA------GAGAAT---GAT---ACT----
--------------GCCAGCTATAGGTTGATAAGTTGTAACACCTCAGTAATTACACAGGCCTGTCCAAA
GGTAACCTTTGAGCCAATTCCTATACATTATTGTGCCCCGGCTGGTTTTGCGATTCTAAAGTGTAAAGAT
AAGAAGTTCAATGGAACAGGACCATGTAAAAATGTCAGCACAGTACAATGTACACATGGAATTAGGCCAG
TAGTATCAACTCAACTGCTGTTAAATGGCAGTCTAGCAGAAGAAGAGGTAGTAATTAGATCTGCCAATTT
CTCAGACAATGCTAAAACCATAATAGTACAGCTGAATGAATCTGTAGTAATTAATTGTACAAGACCCAAC
AACAATACAAGAAAAAGTATACCTATAGGACCAGGGAGAGCCTTTTATGCAACAGGAGACATAATAGGAG
ATATAAGACAAGCACATTGTAACCTTAGTATGACAAAATGGAATAACACTTTAAGGCAGATAGCTAAAAA
ATTAAGAGAACAATTGGGG---AATCAAACAACAACAATAATCTTTAATCAATCCTCAGGAGGGGACCCA
GAAATTGTAATGCACACTTTTAATTGTGCAGGAGAATTTTTCTACTGTAATACTACAAAACTGTTTAATA
GT---------------------------------------------------ACTTGGAAT--------
----GAT---------------------ACTACTTTG------------------AATGATACTAAAGAG
TCAAATGACACA---ATT---ATCACACTTCCATGCAAAATAAAACAAATTATAAACATGTGGCAGGAAG
TAGGAAAAGCAATGTATGCCCCTCCCATCAAAGGACAAATTAGATGTTTATCAAATATTACAGGGTTGCT
ATTAACAAGAGATGGTGGT---------------ACTAACAAT---------GACACGAATGGG------
------ATCGAGACCTTCAGACCTGGAGGAGGAGATATGAGGGACAATTGGAGAAGTGAATTATATAAAT
ATAAAGTAGTAAGAATTGAACCATTAGGAGTAGCACCCACCAAGGCAAAGAGAAGAGTGGTGCAGAGAGA
AAAAAGA---GCAATAGGGGGACTAGGAGCTGTGTTCCTTGGGTTCTTGGGAGCAGCAGGAAGCACTATG
GGCGCAGCGTCAATGATGCTGACGGTACAGGCCAGACAATTATTGTCTGGTATAGTGCAACAGCAGAACA
ATTTGCTGAGGGCTATTGAGGCGCAACAACATCTGTTGCAACTCACAGTCTGGGGCATCAAGCAGCTCCA
GGCAAGAGTCCTGGCTGTGGAAAGATACCTAAAGGATCAACAGCTCCTGGGGATTTGGGGTTGCTCTGGA
AAACTCATTTGCCCCACTGCTGTGCCTTGGAATGCTAGTTGGAGT---AATAAATCTCTGGAAAAGATTT
GGAATAACATGACCTGGATGGAGTGGGAAAAAGAAATTGACAATTACACAAGCTTAATATACACTTTAAT
TGAAGAATCGCAGAACCAACAAGAAAAGAATGAGCAAGAATTATTGGAATTAAATAAATGGGCAAGTTTG
TGGAATTGGTTTGACATAACAAACTGGCTGTGGTATATAAAAATATTCATAATGATAGTAGGAGGCTTGG
TAGGTTTAAGAATAGTTTTTGCTGTCCTTTCTATAGTGAATAGAGTTAGGCAGGGATACTCACCATTATC
GTTTCAGACCCACCTCCCAGCCCCGAGGGGACCCGACAGGCCCGAAGGAATCGAAGAAGAAGGTGGAGAG
AGAGACAGAGACAGATCCGGTCGATTAGTGAACGGATTCTTGGTACTTATCTGGGACGACCTGCGGAGCC
TGTGCCTCTTCAGCTACCACCGCTTGAGAGACTTACTCTTGATTGTAACGAGGATTGTGGAACTTCTGGG
A---CGCAGGGGGTGGGAAGCCCTCAAATATTGGTGGAATCTCCTGCAGTACTGGAGTCAGGAACTAAAG
AATAGTGCTGTTAGCTTGCTCAACACCACAGCCATAGCAGTAGCTGAGGGGACAGATAGGGTTATAGAAG
GAATACAAAGAGCTTATAGAGCTATACTCCACATACCTGCAAGAATAAGACAGGGCTTGGAAAGGGCTTT
GCTA
>AY779554 
ATGAGAGTGAAGGAGACCAGGAAGAATTATCGGCAC---TTGTGGAGATGGGGC------------ACCA
TGCTCCTTGGGATGTTGATGATTTGTAGTGCTGCAGAACAA---TTGTGGGTCACAGTCTATTATGGGGT
ACCTGTGTGGAAAGAAGCAAACACCACTCTATTTTGTGCATCAAATGCTAAAGCATATGATACAGAGGTA
CATAATGTTTGGGCCACACATGCCTGTGTACCCACAGACCCCAACCCACGAGAAGTAATATTGGAAAATG
TGACAGAAAATTTTAACATGTGGAAAAATAACATGGTAGAACAGATGCATGAGGATATAATCAGTTTATG
GGATCAAAGCCTAAAGCCATGTGTAAAATTAACCCCACTCTGTGTTACTTTAAATTGCACTGAT---TTG
------------------------AGG------------------------------AATGCT------A
CT---------------AATACC------------------------ACTAGTAGTAATAGGGAAATGAG
GATGGAGGAAGGAGAAATAAAAAACTGCTCTTTCAATATCACCACAAGCATAAGAGAT---AAATTTCAG
AAAGAATATGCACTTTTTTATAAGCTTGATGTAGTACCAATA------GATAAT---GAT---AAT----
--------------ACCAGTTATAGGTTGATAAGTTGTAACACCTCAGTCATTACCCAGGCCTGTCCAAA
GGTATCCTTTGAGCCAATTCCCATACATTATTGTGCCCCGGCTGGTTTTGCGATTCTAAAGTGTAAAGAT
AAAAAGTTCAATGGAACAGGACCATGTACAAATGTCAGCACAGTACAATGTACACATGGAATTAGGCCAG
TAGTGTCAACTCAACTGCTGTTAAATGGCAGTTTAGCAGAAGAAGAGGTAGTAATTAGATCTGACAATTT
CACGGACAATGCTAAAACCATAATAGTACAGCTGAACGAATCTGTACAAATTAATTGTACAAGACCCAAC
AACAATACAAGAAAAAGTATACATATAGCACCAGGGAGAGCATTTTATGCACCAGGAGAAATAATAGGAG
ATATAAGACAAGCACATTGTAACATTAGTGAAGCAAAATGGAATAACACTTTAAGACAGATAGTGAAAAA
ATTAAGAGAACAATTTAAG---AATAAA------ACAATAGTCTTTAATCACTCCTCAGGAGGGGACCCA
GAAATTGTAATGCACAGTTTTAATTGTGGAGGGGAATTTTTCTACTGTAATTCAACACAGCTGTTTAATA
GT------------------ACTTGGGTT---AATAGT---------------ACTTGGAAT--------
----AGC---ACT---------------GAAAGGTCA------------------AATAGCACTGATAAT
---------------------ATCACACTCCCATGCAGAATAAAACAAATTATAAACATGTGGCAGGGAG
TAGGAAAAGCAATGTATGCCCCTCCCATCAGAGGACAAATTAGATGTTCATCAAATATTACAGGGCTGCT
ATTAACAAGAGATGGTGGT------------------AATGGC---------ATGAAT---AATGCC---
------ACCGAGATCTTCAGACCTGGAGGAGGAGATATGAGGGATAATTGGAGAAGTGAATTATATAAAT
ATAAAGTAGTACAAGTTGAACCATTAGGAGTAGCACCCACCAAGGCAAAGAGAAGAGTGGTGCAGAGAGA
AAAAAGA---GCAGTGGGA---ATAGGAGCTGTGTTCCTTGGGTTCTTGGGAGCAGCAGGAAGCACTATG
GGCTGCACGTCAGTGACGCTGACGGTACAGGCCAGACAATTGTTGTCTGGTATAGTGCAACAGCAGAACA
ATTTGCTGAGGGCTATTGAGGCGCAACAGCATCTGTTGCAACTCACAGTCTGGGGCATCAAGCAGCTCCA
GGCAAGACTCCTGGCTGTAGAAAGATACCTAAGGGATCAACAGCTCCTAGGGATTTGGGGTTGCTCTGGA
AAACTCATTTGCACCACTGCTGTGCCTTGGAATACTAGTTGGAGT---AATAAATCTCTGGATGAAATTT
GGGATAACATGACCTGGATGCAGTGGGAAAAAGAAATTAGCAATTACACAACCACAATATACAGATTAAT
TGAAGAATCGCAAAACCAACAAGAAAAGAATGAACAAGAATTATTGGAATTAGATAAGTGGGCAAGTTTG
TGGAATTGGTTTAACATAACAAGCTGGCTGTGGTATATAAGATCATTCATAATGATAGTAGGAGGCTTGA
TAGGCTTAAGAATAGTTTTTGCTGTACTTTCTATAGTGAATAGAGTTAGGCAGGGATACTCACCAATATC
GTTTCAGACCCACCTCCCAGCTCCGAGGGGACCCGACAGGCCCGAAGGAATCGAAGAAGAAGGTGGAGAG
AGAGACAGAGACAGATCCGAACGTTTAGTGAACGGATTCTTAGCACTTATCTGGGACGATCTGCGGAGCC
TGTGCCTCTTCAGCTACCACCGCTTGAGAGACTTACTCTTGATTGTAACGAGGATTGTGGAACTTCTGGG
A---CGCAGGGGGTGGGAAGCCCTCAAGTATTGGTGGAATCTCCTACAGTATTGGAGTCAGGAACTAAAG
AATAGTGCTGTTAGCTTGCTTAATGCCATAGCCATAGCAGTAGCTGAGGGGACAGATAGGATTATAGAAG
TAGTACAAAGAGCTTTTAGAGCTGTTCTCCACGTACCTAGAAGAATAAGACAGGGCCTGGAAAGGCTTTT
GCTA
>EU744131 
ATGAGAGTGAAGGGGATCGGGAAGAATTATCATTAC---TTGTGGAGATGGGGC------------ACGA
TGCTCCTTGGGATGTTAATGATCTGTAATGCGGAAGAACAA---TGGTGGGTCACAGTCTATTATGGGGT
ACCAGTGTGGAAAGAAGCAACTACCACTTTATTTTGTGCATCAGATGCTAAAGCATATGATACAGAGGTG
CACAATGTTTGGGCCACACATGCCTGTGTACCCACAGATCCTAACCCTCAAGAAATAGAATTGAAAAATG
TGACAGAAGATTTTAACATGTGGAAAAATAACATGGTAGAACAAATGCATGAGGATATAATCAGTTTATG
GGATCAAAGCCTAAAGCCATGTGTAAAATTAACCCCACTCTGTGTTACTTTAAATTGCACTGAC---TTG
---------------------------------------------------------AAAAGT------A
ATACTACTAACGTGAACAATACT------------------------ATTAATTCCCTTAAT---GGTAG
CGAGGGAATAGGAGAAATAAAGAACTGCTCTTTCAATATCACCACAAGCATAAGAGAT---AAGGTGCAG
AAAGAATATGCACTGTTTTATAAACTTGATGTAGTACCAATA------GATAAT---GAT---AAT----
--------------ACCAGCTATAGGTTGATAAGTTGTAACACCTCAGTCATTACCCAGGCCTGTCCAAA
GGTATCCTTTGAACCAATTCCCATACATTATTGTGCCCCGGCTGGTTTTGCGATTCTACAATGTAATGAT
AAGAAGTTCAATGGAACAGGGTCATGTAACAACGTCAGCACAGTACAATGTACACATGGAATTAGGCCAG
TAGTATCAACTCAACTGCTGCTAAATGGCAGTCTAGCAGAAGAAGAGATAGTAATTAGATCTGAAAATTT
CACAGACAATGCTAAAATCATAATAGTACAGCTGAACAAATCTGTAGAAATTAATTGTACAAGACCCAAC
AACAATACAAGAAAAAGTATACATATAGGACCAGGGAGAGCATTTTATGCAACAGGAGAAATAGTAGGAA
ATATAAGGCAAGCACATTGTAACCTTAGTAGAGCAGAATGGAATAATACTCTAAAACAGATAGCTATAAA
ATTAAGAGAACAATTTGGG---AATAAA------ACAATAGTCTTTAATCAATCCTCAGGAGGGGACCCA
GAAATTGTAATGCACAGTTTTAATTGTGGAGGGGAGTTTTTCTACTGTAATTCAACACAATTGTTTAATA
GT------------------ACTTGGAAG---GTTAATGAT------------ACTTGGGAG--------
----AAT------------------------------------------------GATAATATCACTGAA
AATACT---------------ATCATGCTCCCATGCAGAATAAAACAAATTATAAACATGTGGCAGGAAG
TAGGAAAAGCAATGTATGCCCCTCCCATCAGAGGACAGATTAGATGCTCAACAAATATCACAGGGTTGCT
ATTAACAAGAGATGGTGGG------------------AACAAC---------GTGACC---AAC---GAG
------ACAGAGATCTTCAGACCAGGAGGAGGAAATATGAAGGACAATTGGAGAAGTGAATTATATAAAT
ATAAAGTAGTAAAAATTGAACCATTAGGAGTAGCACCCACTAAGGCAAAGAGAAGAGTGGTGCAGAGAGA
AAAAAGA---GCAGTGACA---CTAGGAGCTATGTTCCTTGGGTTCTTGGGAGCAGCAGGAAGCACTATG
GGCGCAGCGTCAATGACGCTGACGGTACAGGCCAGACAATTATTGTCTGGTATAGTGCAACAGCAAAGCA
ACTTGCTGAGGGCTATTGAGGCGCAACAGCATCTGTTGCAACTCACAGTCTGGGGCATCAAGCAGCTCCA
GGCAAGAGTTCTGGCTGTGGAAAGATACCTAAGGGATCAACAGCTCCTAGGGATTTGGGGTTGCTCTGGA
AAACTCATTTGCACCACTGCTGTGCCTTGGAATAATAGTTGGAGTAATAATAAATCTCTGATTGACATTT
GGGATAACATGACCTGGATGCAGTGGGAAAGAGAAATTGACAATTACACAGACTTAATATACACCTTACT
TGAAAAATCACAGAACCAGCAAGAAAAGAATGAACAAGAATTATTGGAATTAGATAAGTGGGCAAGTTTG
TGGAATTGGTTTGATATATCAAACTGGCTGTGGTACATAAAAATATTCATAATGATAGTAGGAGGTTTGG
TAGGGTTAAGAATAGCTTTTTCTGTACTTTCTATAGTGAATAGAGTTAGGCAGGGATACTCACCATTATC
ATTTCAGACCCGCCTCCCAGCCCAGAGGGGACCCGACAGGCCCGAAGGAATCGAAGAAGAAGGTGGAGAG
AGAGACAGAGACAGATCCGGACCATTAGTGGATGGATTCTTAGCACTTATTTGGGTGGACCTACGGAGCC
TGTGCCTCTTCAGCTACCACCGCTTGAGAGACTTACTCTTGATTGTAGCGAGGACTGTGGAACTTCTGGG
A---CGCAGGGGGTGGGGAGTCCTCAAATATTGGTGGAGTCTCCTGCAGTACTGGAGCCAGGAAATAAAG
AATAGTGCTGTCAACTTGCTCAATACTATAGCTATAGCAGTAGCTGAGGGGACAGATAGGATTATAGAAG
TAGTACAAAGAATTTTTAGAGGTTTTCTCCACATACCTAGAAGAATAAGACAGGGCTTAGAAAGGGCTTT
GCAA
>EU744120 
ATGAGAGTGAAGGGGATCAGAAAGAATTGTCATTAC---TTGTGGAGATGGGGC------------ACCA
TGCTCCTTGGGATGTTAATGATCTGTAATGCTGAAGAACAA---TTGTGGGTCACAGTCTATTATGGGGT
ACCAGTGTGGAAAGAAGCAACCACCACTTTATTTTGTGCATCGGATGCTAAAGCATACGATACAGAGGTA
CACAATGTTTGGGCCACACATGCCTGTGTACCCACAGACCCCAACCCTCAAGAAGTAGAATTGGGAAATG
TGACAGAAAATTTTAACATGTGGAAAAATAACATGGTAGAACAGATGCATGAGGATATAATCAGTTTATG
GGATCAAAGCCTAAAGCCATGTGTAAAATTAACCCCACTCTGTGTTACTTTAAATTGCACTGACTTTACT
---------------ACTGACTTGAAC------------------------------AATACT------A
CT---------------AATACC------------------------CGTAATAGTAGCGAG---GGAAA
GATGGAAACAGGAGAAATAAAGAACTGCTCTTTCAATATCACCACACGCATAAGAAAT---AAGGTACAG
AAAGAATATGCATTGTTTTATAAGCTTGATGTAGTACCAATA------GATGAT---GAT---AAT----
--------------ACCAGCTATAGGTTGATAAGTTGTAACACCTCAGTCATTACCCAGGCCTGTCCAAA
GGTATCCTTTGAACCAATTCCCATACATTATTGTGCCCCGGCTGGTTTTGCGATTCTAAAATGTAAAGAT
AAGAAGTTCAATGGAACAGGGCCATGTGAAAAAGTCAGCACAGTACAATGTACACATGGAATTAGGCCAG
TAGTATCAACTCAACTGCTGTTAAATGGCAGTCTAGCAGAAGAAGAGGTAGTAATTAGATCTGAAAATTT
CACGGACAATGCTAAAATCATAATAGTACAGCTGAACAAATCTGTAAAAATTAATTGTACAAGACCCAAC
AACAATACAAGAAAAAGTATAAATATAGGACCAGGGAGAGCATTTTATACAACAGGAGAAATAATAGGAA
ATATAAGGCAAGCACATTGTAACCTTAGTAGAACAGAATGGAATGATACTCTAAAACAGATAGCTATAAA
ATTAAGAGAACAATTTGGGAATAATAAA------ACAATAGTTTTTAAGCAATCCTCAGGAGGGGACCCA
GAAATTGTAATGCACAGTTTTAATTGTGGAGGGGAATTTTTCTACTGTGATTCAACACAATTGTTTAATA
GT------------------ACTTGGATG---TCTAATAGG------------ACTTGGGAG--------
----AAT------------------------------------------------GATAATAGCACTGAA
GGAACT---------------ATCATGCTCCCATGCAGAATAAAACAAATTATAAACATGTGGCAGGAAG
TAGGAAAAGCAATGTATGCCCCTCCCATCAGAGGACGAATTAGATGTTCAACAAATATCACAGGGCTGCT
ATTAACAAGAGATGGTGGG------------------AACAAC---------GGGGAC---AAC---GAG
------ACCGAGATCTTCAGACCTGGAGGAGGAGATATGAGGGACAATTGGAGAAGTGAATTATATAAAT
ATAAAGTAGTAAAAATTGAACCATTAGGAGTAGCACCCACTAAGGCAAGGAGAAGAGTGGTGCAGAGAGA
AAAAAGA---GCAGCGGGA---CTAGGAGCTTTGTTCCTTGGGTTCTTGGGAGCAGCAGGAAGCACTATG
GGCGCAGCGTCCATGACGCTGACGGTACAGGCCAGACAATTATTGTCTGGTATAGTGCAGCAGCAAAACA
ACTTGCTGAGGGCTATTGAGGCGCAACAGCATCTGTTGCAACTCACAGTCTGGGGTATCAAGCAGCTCCA
GGCAAGAGTCCTGGCTGTGGAAAGATACCTAAAGGATCAACAGCTCCTAGGGATTTGGGGTTGCTCTGGA
AAACTCATTTGCACCACTGCTGTGCCTTGGAATACTAGTTGGAGTAATAATAAATCTCTGGATCACATTT
GGACTAACATGACCTGGATGGAGTGGGAAAGAGAAATTGACAATTACACAGACTTAATATACACCTTACT
TGAAAAATCACAGAACCAGCAAGAAAAGAATGAACAAGAATTATTGGAATTAGATAAGTGGGCAAGTTTG
TGGAATTGGTTTGATATATCAAACTGGCTGTGGTATATAAAAATATTCATAATGATAGTAGGAGGTTTGG
TAGGTTTAAGAATAGCTTTTTCTGTACTTTCTATAGTGAATAGAGTTAGGCAGGGATACTCACCATTATC
GTTTCAGACCCGCCTCCCAGCCCAGAGGGGACCCGACAGGCCCGAAGGAATCGAAGAAGAAGGTGGAGAG
AGAGACAGAGACAGATCCGGACAATTAGTGGATGGATTCTTAGCAATTATTTGGGTGGACCTACGGAGCC
TGTGCCTCTTCAGCTACCACCGCTTGAGAGACTTACTCTTGATTGTAGCGAGGACTGTGGAACTTCTGGG
A---CGCAGGGGGTGGGGAGTCCTCAAATATTGGTGGAATCTCCTGCAGTACTGGAGCCAGGAAATAAAG
AATAGTGCTGTTAACTTGCTCAATACTACAGCTATAGCAGTAGCTGAGGGGACAGATAGGGTTATAGAAG
TAGTACAAAGAATTTATAGAGCTTTTCTCCACATACCTAGAAGAGTAAGACAAGGCTTAGAAAGGGCTTT
GCAA
>EU744110 
ATGAGAGTGAAGGGGATCAGGAAGAATTATCAGCAC---TTGTGGAGATGGGGC------------ACCA
TGCTCCTTGGGATGTTAATGATCTGTAATGCGGCAGAACAA---TTGTGGGTCACAGTCTATTATGGGGT
ACCAGTGTGGAAAGAAGCAACCACCACTTTATTTTGTGCATCGGATGCTAAAGCATATGATACAGAGGTA
CACAATGTTTGGGCCACACATGCCTGTGTACCCACAGACCCCAACCCTCAAGAAGTAGAATTGGGAAATG
TGACAGAAAATTTTAACATGTGGAAAAATAACATGGTAGAACAGATGCATGAGGATATAATCAGTTTATG
GGATCAAAGCCTAAAGCCATGTGTAAAATTAACCCCACTCTGTGTTACTTTAAATTGCACTGAC---TTG
------------------------AAC------------------------------AATACTACTACTG
ACTTGAACAATACTGCTAATACC------------------------CATAATAGTAGCGAG---GGAAA
GATGGAAAAAGGAGAAATAAAGAACTGCTCTTTCAATATCACCACAAGCATAAGAGAT---AAGGTACAG
AAAGAATATGCATTGTTTTATAAACTTGATGTAGTACCAATA------GATGAT---GAT---AAT----
--------------ACCAGATATAGGTTGATAAGTTGTAACACCTCAGTCATTACCCAGGCCTGTCCAAA
GGTATCCTTTGACCCAATTCCCATACATTATTGTGCCCCGGCTGGTTTTGCGATTCTAAAATGTAACGAT
AAGAAGTTCAAGGGAACAGGACCATGTAAAAAAGTCAGCACAGTACAATGTACACATGGAATTAGGCCAG
TAGTATCAACTCAACTGCTGTTAAATGGCAGTCTAGCAGAAGAAGAGGTAGTAATTAGATCTGAAAATTT
CACGAACAATGCTAAAATCATAATAGTACAGCTGAACAAAGCTGTAGAAATTAATTGTACAAGACCCAAC
AACAATACAAGAAAAAGTATAAATATAGGACCAGGGAGAGCATTTTATACAACAGGAGAAATAATAGGAG
ATATAAGGCAAGCACATTGTAACCTTAGTAGAGCAGAATGGAATGATACTTTAAAACAGATAGTAATAAA
ATTAAGAGAACAATTTGGG---AATAAA------ACAATAGTTTTTAATCAATCCTCAGGAGGGGACCCA
GAAATTGTAATGCACAGTTTTAATTGTGGAGGGGAATTTTTCTACTGTGATTCAACACAATTGTTTAATA
GT------------------ACTTGGATG---GCTAATAGT------------ACTTGGGAG--------
----AAT------------------------------------------------GATAATAGCACTGAA
GGAAAT---------------ATCATGCTCCCATGCAGAATAAAACAAATTATAAACATGTGGCAGAAAG
TAGGAAAAGCAATGTATGCCCCTCCCATCAGAGGACAAATTAGATGTTCAACAAATATCACAGGGCTGCT
ATTAACAAGAGATGGTGGG------------------GACAAC---------AGCGAG---ACC------
------ACCGAGATCTTCAGACCTGGAGGAGGAAATATGAGGGACAATTGGAGAAGTGAATTATATAAAT
ATAAAGTAGTAAAAATTGAACCATTAGGAGTAGCACCCACTAGGGCAAGGAGAAGAGTGGTGCAAAGAGA
AAAAAGA---GCAGTGGGA---CTAGGAGCTTTGTTCCTTGGGTTCTTGGGAGCAGCAGGAAGCACTATG
GGCGCAGCGTCAATGACGCTGACGGTACAGGCCAGACAATTATTGTCTGGTATAGTGCAGCAGCAAAACA
ACTTGCTGAGGGCTATTGAGGCGCAACAGCATCTGTTGCAACTCACAGTCTGGGGTATCAAGCAGCTCCA
GGCAAGAGTCCTGGCTGTGGAAAGATACCTAAAGGATCAACAGCTCCTAGGGATTTGGGGTTGCTCTGGA
AAACTCATTTGCACCACTGCTGTGCCTTGGAATACTAGTTGGAGT---AATAAATCTCTGAATCAGATTT
GGGATAACATGACCTGGATGGAGTGGGAAAGAGAAATTGACAACTACACAGGCTTAATATACACCTTAAT
TGAAAAATCACAGAACCAGCAAGAAAAGAATGAACAAGAACTATTGGAATTAGATAAGTGGGCAAGTTTG
TGGAATTGGTTTAATATATCAAACTGGCTGTGGTATATAAAAATATTCATAATGATAGTAGGAGGTTTGG
TAGGTTTAAGAATAGTTTTTTCTGTACTTTCTATAGTGAATAGAGTTAGGCAGGGATATTCACCATTATC
ATTTCAGACCCGCCTCCCAGCCCCGAGGGGACCCGACAGGCCCGAAGGAACCGAAGAAGAAGGTGGAGAG
AGAGACAGAGACAGATCCGGACAATTAGTGGATGGATTCTTAGCAATTATTTGGGTGGACCTGCGGAACC
TGTGCCTCTTCAGCTACCACCGCTTGAGAGACTTACTCTTGATTGTAGCGAGGAGTGTGGAACTTCTGGG
A---CGCAGGGGGTGGGGAGTCCTCAAATATTGGTGGAATCTCCTGCAGTACTGGAGTCAGGAAATAAAG
AATAGTGCTGTTAGCTTGCTCAATGCCACAGCTATAGCAGTAGCTGAGGGGACAGATAGGGTTATAGAAG
TAGTACAAAGAATTTATAGAGCTTTTCTCCACATACCTAGAAGAATAAGACAGGGCTTAGAAAGGGCTTT
GCAA
>EU744104 
ATGAGAGTGAAGGGGATCAGGAAGAATTATCATCAC---TTGTGGAGATGGGGC------------ACCA
TGCTCCTTGGGATATTAATGATCTGTAGTGCTGCAGAACAA---TTGTGGGTCACAGTCTATTATGGGGT
ACCAGTGTGGAAAGAAGCAACCACCACTTTATTTTGTGCATCAGATGCTAAAGCATATGATACAGAGGTA
CACAATGTTTGGGCCACACATGCCTGTGTACCCACAGACCCCAACCCTCAAGAAGTAGAATTGGGAAATG
TGACAGAAAATTTTAACATGTGGAAAAATAACATGGTAGAACAGATGCATGAGGATATAATCAGTTTATG
GGATCAAAGCCTAAAGCCATGTGTAAAATTAACCCCACTCTGTGTTACTTTAAATTGCACTGAC---TTG
------------------------AAC------------------------------AATGCT------A
CT---------------AATACC------------------------CCTAATAGTAGCGAG---GGAAA
GATGGAAACAGGAGAAATAAAGAACTGCTCTTTCAATATCACCACAAGCATAAGAAAT---AAGGTACAG
AAAGAATATGCATTGTTTTATAAACTTGATGTAGTACCAATA------GATGAT---GAT---AAT----
--------------ACCAGCTATAGGTTGAGAAGTTGTAACACCTCAGTCATTACCCAGGCCTGTCCAAA
GGTATCCTTTGACCCAATTCCCATACATTATTGTGCCCCGGCTGGTTTTGCGATTCTAAAATGTAAAGAT
AAGAAGTTCAAGGGAACAGGACCATGTAAAAATGTCAGCACAGTACAATGTACACATGGAATTAGACCAG
TAGTATCAACTCAACTGCTGTTAAATGGCAGTCTAGCAGAAGAAGAGGTAGTAATTAGATCTGAAAATTT
CACGAACAATGCTAAAATCATAATAGTACAGCTGAACAAATCTGTAGAAATTAATTGTACAAGACCCAAC
AACAATACAAGAAAAAGTATAAATATAGGACCAGGGAGAGCATTTTATACAACAGGAGAAATAATAGGAG
ATATAAGGCAAGCACATTGTAACCTTAGTAGAGCAAAATGGAATGATACTTTAAAACAGATAGTTATAAA
ATTAAGAGAACAATTTAGG---AATAGA------ACAATAGTTTTTAATCAATCCTCAGGAGGGGACCCA
GAAATTGTAATGCACAGTTTTAATTGTGGAGGGGAATTTTTCTACTGTAATTCAACACAATTGTTTAATA
GT------------------ACTTGGATG---GCTAATAGT------------ACTTGGGAG--------
----AAT------------------------------------------------GATAATAGCACTGAA
GAAAAT---------------ATCACACTCCCATGCAGAATAAAACAAATTATAAACATGTGGCAGGAAG
TAGGAAAAGCAATGTATGCCCCTCCCATCAGAGGACAAATTAGATGTTCAACAAATATCACAGGGCTGCT
ATTAACAAGAGATGGTGGG------------------GACAAC---------GGGACC---ACC------
---------GAGATCTTCAGACCTGGAGGAGGAGATATGAGGGACAATTGGAGAAGTGAATTATATAAAT
ATAAAGTAGTAAAAATTGAACCATTAGGAGTAGCACCCACTAGGGCAAAGAGAAGAGTGGTGCAAAGAGA
AAAAAGA---GCAGCGGGA---CTAGGAGCTTTGTTCCTTGGGTTCTTGGGAGCAGCAGGAAGCACTATG
GGCGCAGCGTCAATGACGCTGACGGTACAGGCCAGACAATTATTGTCTGGTATAGTGCAGCAGCAAAACA
ACTTGCTGAGGGCTATTGAGGCGCAACAGCATCTGTTGCAACTCACAGTCTGGGGTATCAAGCAGCTCCA
GGCAAGAGTCCTGGCTGTGGAAAGATACCTAAAGGATCAACAGCTCCTAGGGATTTGGGGTTGCGCTGGA
AAACTCATTTGCACCACTGCTGTGCCTTGGAATACTAGTTGGAGT---AATAAATCTCTGGATCAGATTT
GGGATAACATGACCTGGATGGAGTGGGAAAAAGAAATTGACAATTACACAGGCTTAATATACACCTTAAT
TGAAAAATCACAGAACCAGCAAGAAAAGAATGAACAAGAATTATTGGAATTAGATAAGTGGGCAAGTTTG
TGGAATTGGTTTGATATATCAAACTGGCTGTGGTATATAAAAATATTCATAATGATAGTAGGAGGTTTGG
TAGGTTTAAGAATAGCTTTTTCTGTACTTGCTATAGTGAATAGAGTTAGGCAGGGATACTCACCATTATC
ATTTCAGACCCGCCTCCCAGCCCCGAGGGGACCCGACAGGCCCGAAGGAATCGAAGAAGAAGGTGGAGAG
AGAGACAGAGACAGATCCGGACAATTAGTGGATGGATTCTTAGCAATTATTTGGGTCGACCTACGGAGCC
TGTGCCTCTTCAGCTACCACCGCTTGAGAGACTTACTCTTGATTGTAGCGAGGATTGTGGAACTTCTGGG
A---CGCAGGGGGTGGGGAGTCCTCAAATATTGGTGGAATCTCCTGCAGTACTGGAGTCAGGAAATAAAG
AAGAGTGCTGTTAGCTTGCTCAATGCCACAGCTATAGCAGTAGCTGAGGGGACAGATAGGGTTATAGAAG
TAGTACAAAGAACTTATAGAGCTTTTCTCCACATACCTAGAAGAATAAGACAGGGCTTAGAAAGGGCTTT
GCAA
>EU744103 
ATGAGAGTGAAGGGGATCAGGAAGAATTATCATCAC---TTGTGGAGATGGGGC------------ACCA
TGCTCCTTGGGATATTAATGATCTGTAGTGCTGCAGAACAA---TTGTGGGTCACAGTCTATTATGGGGT
ACCAGTGTGGAAAGAAGCAACCACCACTTTATTTTGTGCATCAGATGCTAAAGCATATGATACAGAGGTA
CACAATGTTTGGGCCACACATGCCTGTGTACCCACAGACCCCAACCCTCAAGAAGTAGAATTGGGAAATG
TGACAGAAAATTTTAACATGTGGAAAAATAACATGGTAAAACAGATGCATGAGGATATAATCAGTTTATG
GGATCAAAGCCTAAAGCCATGTGTAAAATTAACCCCACTCTGTGTTATTTTAAATTGCACTGAC---TTG
------------------------AAC------------------------------AATGCT------A
CT---------------AATACC------------------------CCTAATAGTAGCGAG---GGAAA
GATGGAAACAGGAGAAATAAAGAACTGCTCTTTCAATATCACCACAAGCATAAGAGAT---AAGGTACAG
AAAGAATATGCATTGTTTTATAAACTTGATGTAGTACCAATA------GATGAT---GAT---AAT----
--------------ACCAGCTATAGGTTGAGAAGTTGTAACACCTCAGTCATTACCCAGGCCTGTCCAAA
GGTATCCTTTGACCCAATTCCCATACATTATTGTGCCCCGGCTGGTTTTGCGATTCTAAAATGTAAAGAT
AAGAAGTTCAAGGGAACAGGACCATGTAAAAATGTCAGCACAGTACAATGTACACATGGAATTAGGCCAG
TAGTATCAACTCAACTGCTGTTAAATGGCAGTCTAGCAGAAGAAGAGGTAGTAATTAGATCTGAAAATTT
CACGAACAATGCTAAAATCATAATAGTACAGCTGAACAAATCTGTAGAAATTAATTGTACAAGACCCAAC
AACAATACAAGAAAAAGTATAAATATAGGACCAGGGAGAGCATTTTATACAACAGGAGAAATAATAGGAG
ATATAAGGCAAGCACATTGTAACCTTAGTAGAGCAAAATGGAATGATACTTTAAAACAGATAGTTATAAA
ATTAAGAGAACAATTTAGG---AATAAA------ACAATAGTTTTTAATCAATCCTCAGGAGGGGACCCA
GAAATTGTAATGCACAGTTTTAATTGTGGAGGGGAATTTTTCTACTGTAATTCAACACAATTGTTTAATA
GT------------------ACTTGGATG---GCTAATAGT------------ACTTGGGAG--------
----AAT------------------------------------------------GATAATAGCACTGAA
GAAAAT---------------ATCACACTCCCATGCAGAATAAAACAAATTATAAACATGTGGCAGGAAG
TAGGAAAAGCAATGTATGCCCCTCCCATCAGAGGACAAATTAGATGTTCAACAAATATCACAGGGCTGCT
ATTAACAAGAGATGGTGGG------------------GACAAC---------GGGACC---ACC------
---------GAGATCTTCAGACCTGGAGGAGGAGATATGAGGGACAATTGGAGAAGTGAATTATATAAAT
ATAAAGTAGTAAAAATTGAACCATTAGGAGTAGCACCCACTAGGGCAAAGAGAAGGGTGGTGCAAAGAGA
AAAAAGA---GCAGCGGGA---CTAGGAGCTTTGTTCCTTGGGTTCTTGGGAGCAGCAGGAAGCACTATG
GGCGCAGCGTCAATGACGCTGACGGTACAGGCCAGACAATTATTGTCTGGTATAGTGCAGCAGCAAAACA
ACTTGCTGAGGGCTATTGAGGCGCAACAGCATCTGTTGCAACTCACAGTCTGGGGTATCAAGCAGCTCCA
GGCAAGAGTCCTGGCTGTGGAAAGATACCTAAAGGATCAACAGCTCCTAGGGATTTGGGGTTGCTCTGGA
AAACTCATTTGCACCACTACTGTGCCTTGGAATACTAGTTGGAGT---AATAAATCTCTGGATCAGATTT
GGGATAACATGACCTGGATGGAGTGGGAAAGAGAAATTGACAATTACACAGGCTTAATATACACCTTAAT
TGAAAAATCACAGAACCAGCAAGAAAAGAATGAACAAGAATTATTGGAATTAGATAAGTGGGCAAGTTTG
TGGAATTGGTTTGATATATCAAACTGGCTGTGGTATATAAAAATATTCATAATGATAGTAGGAGGTTTGG
TAGGTTTAAGAATAGCTTTTTCTGTACTTTCTATAGTGAATAGAGTTAGGCAGGGATACTCACCATTATC
ATTTCAGACCCGCCTCCCAGCCCCGAGGGGACCCGACAGGCCCGAAGGAATCGAAGAAGAAGGTGGAGAG
AGAGACAGAGACAGATCCGGTCACTTAGTGGATGGATTCTTAGCAATTATTTGGGTCGAACTGCGGAGCC
TGTGCCTCTTCAGCTACCACCGCTTGAGAGACTTACTCTTGATTGTAGCGAGGATTGTGGAACTTCTGGG
A---CGCAGGGGGTGGGGAGTCCTCAAATATTGGTGGAATCTCCTGCAGTACTGGAGTCAGGAAATAAAG
AAGAGTGCTGTTAGCTTGCTCAATGCCACAGCTATAGCAGTAGCTGAGGGGACAGATAGGGTTATAGAAG
TAGTACAAAGAACTTATAGAGCTTTTCTCCACATACCTAGAAGAATAAGACAGGGCTTAGAAAGGGCTTT
GCAA
>EU744098 
ATGAGAGTGAAGGGGATCAGGAAGAATTATCATCAC---TTGTGGAGATGGGGC------------ACCA
TGCTCCTTGGGATATTAATGATCAGTAGTGCTGCAGAACAA---TTGTGGGTCACAGTCTATTATGGGGT
ACCAGTGTGGAAAGAAGCAACCACCACTTTATTTTGTGCATCGGATGCTAAAGCATATGATACAGAGGTA
CACAATGTTTGGGCCACACATGCCTGTGTACCCACAGACCCCAACCCTCAAGAAGTAGAATTGGGAAATG
TGACAGAAAATTTTAACATGTGGAAAAATAACATGGTAGAACAGATGCATGAGGATATAATCAGTTTATG
GGATCAAAGCCTAAAGCCATGTGTAAAATTAACCCCACTCTGTGTTACTTTAAATTGCACTGAC---TTG
------------------------AAC------------------------------AATGCT------A
CT---------------AATACC------------------------CCTAATAGTAGCGAG---GGAAA
GATGGAAACAGGAGAAATAAAGAACTGCTCTTTCAATATCACCACAAGCATAAGAGAA---AAGGTACAG
AAAGAATATGCATTGTTTTATAAACTTGATGTAGTACCAATA------GATGAT---GAT---AAT----
--------------ACCAGCTATAGGTTGATAAGTTGTAACACCTCAGTCATTACCCAGGCCTGTCCAAA
GGTATCCTTTGACCCAATTCCCATACATTATTGTGCCCCGGCTGGTTTTGCGATTCTAAAATGTAAAGAT
AAGAAGTTCAAGGGAACAGGACCATGTAAAAATGTCAGCACAGTACAATGTACACATGGAATTAGGCCAG
TAGTATCAACTCAACTGCTGTTAAATGGCAGTCTAGCAGAAGAAGAGGTAGTAATTAGATCTGAAAATTT
CACGAACAATGCTAAAATCATAATAGTACAGCTGAACAAATCTGTAGAAATTAATTGTACAAGACCCAAC
AACAATACAAGAAAAAGTATAAATATAGGACCAGGGAGAGCATTTTATACAACAGGAGAAATAATAGGAG
ATATAAGGCAAGCACATTGTAACCTTAGTAGAGCAAAATGGAATGATACTTTAAAACAGATAGTTATAAA
ATTAAGAGAACAATTTAGG---AATAAA------ACAATAGTTTTTAATCAATCCTCAGGAGGGGACCCA
GAAATTGTAATGCACAGTTTTAATTGTGGAGGAGAATTTTTCTACTGTAATTCAACACAATTGTTTAATA
GT------------------ACTTGGATG---GCTAATAGT------------ACTTGGGAG--------
----AAT------------------------------------------------GATAATAGCACTGAA
GAAAAT---------------ATCACACTCCCATGCAGAATAAAACAAATTATAAACATGTGGCAGGAAG
TGGGAAAAGCAATGTATGCCCCTCCCATCAGAGGACAAATTAGATGTTCAACAAATATCACAGGGCTGCT
ATTAACAAGAGATGGTGGG------------------GACAAC---------GGGAAC---ACC------
---------GAGATCTTCAGACCTGGAGGAGGAGATATGAGGGACAATTGGAGAAGTGAATTATATAAAT
ATAAAGTAGTAAAAATTGAACCATTAGGAGTAGCACCCACTAGGGCAAAGAGAAGAGTGGTACAAAGAGA
AAAAAGA---GCAGCGGGA---CTAGGAGCTTTGTTCCTTGGGTTCTTGGGAGCAGCAGGAAGCACTATG
GGCGCAGCGTCAATGACGCTGACGGTACAGGCCAGACAATTATTGTCTGGTATAGTGCAGCAGCAAAACA
ACTTGCTGAGGGCTATTGAGGCGCAACAGCATCTGTTGCAACTCACAGTCTGGGGTATCAAGCAGCTCCA
GGCAAGAGTCCTGGCTGTGGAAAGATACCTAAAGGATCAACAGCTCCTAGGGATTTGGGGTTGCTCTGGA
AAACTCATTTGCACCACTGCTGTGCCTTGGAATACTAGTTGGAGT---AATAAATCTCTGGATCAGATTT
GGGATAACATGACCTGGATGGAGTGGGAAAGAGAAATTGACAATTACACAGGCTTAATATACACCTTAAT
TGAAAAATCACAGAACCAGCAAGAAAAGAATGAACAAGAATTATTGGAATTAGATAAGTGGGCAAGTTTG
TGGAATTGGTTTGATATATCAAACTGGCTGTGGTATATAAAAATATTCATAATGATAGTAGGAGGTTTGG
TAGGTTTAAGAATAGCTTTTTCTGTACTTTCTATAGTGAATAGAGTTAGGCAGGGATACTCACCATTATC
ATTTCAGACCCGCCTCCCAGCCCCGAGGGGACCCGACAGGCCCGAAGGAATCGAAGAAGAAGGTGGAGAG
AGAGACAGAGACAGATCCAGTCAATTAGTGGATGGATTCTTAGCAATTATTTGGGTCGACCTACGGAGCC
TGTGCCTCTTCAGCTACCACCGCTTGAGAGACTTACTCTTGATTGTAGCGAGGATTGTGGAACTTCTGGG
A---CGCAGGGGGTGGGGAGTCCTCAAATATTGGTGGAATCTCCTGCAGTACTGGAGTCAGGAAATAAAG
ACGAGTGCTGTTAGCTTGCTCAATGCCACAGCTATAGCAGTAGCTGAGGGGACAGATAGGGTTATAGAAG
TAGTACAAAGAACTTATAGAGCTTTTCTCCACATACCTAGAAGAATAAGACAGGGCTTAGAAAGGGCTTT
GCAA
>EU744100 
ATGAGAGTGAAGGGGATCAGGAAGAATTATCATCAC---TTGTGGAGATGGGGC------------ACCA
TGCTCCTTGGGATATTAATGATCTGTAGTGCTGCAGAACAA---TTGTGGGTCACAGTCTATTATGGGGT
ACCAGTGTGGAAAGAAGCAACCACCACTTTATTTTGTGCATCAAATGCTAAAGCATATGATACAGAGGTG
CACAATGTTTGGGCCACACATGCCTGTGTACCCACAGACCCCAACCCTCAAGAAGTAGAATTGGGAAATG
TGACAGAAAATTTTAACATGTGGAAAAATAACATGGTAGAACAGATGCATGAGGATATAATCAGTTTATG
GGATCAAAGCCTAAAGCCATGTGTAAAATTAACCCCACTCTGTGTTACTTTAAATTGCACTGAC---TTG
------------------------AAC------------------------------AATGCT------A
CT---------------AATACC------------------------CCTAATAGTAGCGAG---GGAAA
GATGGAAACAGGAGAAATAAAGAACTGCTCTTTCAATATCACCACAAGCATAAGAGAT---AAGGTACAG
AAAGAATATGCATTGTTTTATAAACTTGATGTAGTACCAATA------GATGAT---GAT---AAT----
--------------ACCAGCTATAGGTTGATAAGTTGTAACACCTCAGTCATTACCCAGGCCTGTCCAAA
GGTATCCTTTGACCCAATTCCCATACATTATTGTGCCCCGGCTGGTTTTGCGATTCTAAAATGTAAAGAT
AAGAAGTTCAAGGGAACAGAACCATGTAAAAATGTCAGCACAGTACAATGTACACATGGAATTAGGCCAG
TAGTATCAACTCAACTGCTGTTAAATGGCAGTCTAGCAGAAGAAGAGGTAGTAATTAGATCTGAAAATTT
CACGAACAATGCTAAAATCATAATAGTACAGCTGAACAAATCTGTAGAAATTAATTGTACAAGACCCAAC
AACAATACAAGAAAAAGTATAAATATAGGACCAGGGAGAGCATTTTATACAACAGGAGAAATAATAGGAG
ATATAAGGCAAGCACATTGTAACCTTAGTAGAGCAAAATGGAATGATACTTTAAAACAGATAGTTATAAA
ATTAAGAGAACAATTTAGG---AATAAA------ACAATAGTTTTTAATCAATCCTCAGGAGGGGACCCA
GAAATTGCAATGCACAGTTTTAATTGTGGAGGGGAATTTTTCTACTGTAATTCAACACAATTGTTTAATA
GT------------------ACTTGGATG---GCTAATAGT------------ACTTGGGAG--------
----AAT------------------------------------------------GATAATAGCACTGAA
GAAAAT---------------ATCACACTCCCATGCAGAATAAAACAAATTATAAACATGTGGCAGGAAG
TAGGAAAAGCAATGTATGCCCCTCCCATCAGAGGACAAATTAGATGTTCAACAAATATCACAGGGCTGCT
ATTAACAAGAGATGGTGGG------------------GACAAC---------GGGACC---ACC------
---------AAGATCTTCAGACCTGGAGGAGGAGATATGAGGGACAATTGGAGAAGTGAATTATATAAAT
ATAAAGTAGTAAAAATTGAACCATTAGGAGTAGCACCCACTAGGGCAAAGAGAAGAGTGGTGCAGAGAGA
AAAAAGA---GCAGCGGGA---CTAGGAGCTTTGTTCCTTGGGTTCTTGGGAGCAGCAGGAAGCACTATG
GGCGCAGCGTCAATGACGCTGACGGTACAGGCCAGACAATTATTGTCTGGTATAGTGCAGCAGCAAAACA
ACTTGCTGAGGGCTATTGAGGCGCAACAGCATCTGTTGCAACTCACAGTCTGGGGTATCAAGCAGCTCCA
GGCAAGAGTCCTGGCTGTGGAAAGATACCTAAAGGATCAACAGCTCCTAGGGATTTGGGGTTGCTCTGGA
AAACTCATTTGCACCACTGCTGTGCCTTGGAACACTAGTTGGAGT---AATAAATCTCTGGATCAGATTT
GGGATAACATGACCTGGATGGAGTGGGAAAGAGAAATTGACAATTACACAGGCTTAATATACACCTTAAT
TGAAAAATCACAGAACCAGCAAGAAAAGAATGAACAAGAATTATTGGAATTAGATAAGTGGGCAAGTTTG
TGGAATTGGTTTGATATATCAAACTGGCTGTGGTATATAAAAATATTCATAATGATAGTAGGAGGTTTGG
TAGGTTTAAGAATAGCTTTTTCTGTACTTTCTATAGTGAATAGAGTTAGGCAGGGATACTCACCATTATC
ATTTCAAACCCGCCTCCCAGCCCCGAGGGGACCCGACAGGCCCGAAGGAATCGAAGAAGAAGGTGGAGAG
AGAGACAGAGACAGATCCGGACAATTAGTGGATGGATTCTTAGCAATTATTTGGGTCGATCTGCGGAGCC
TGTGCCTCTTCAGCTACCACCGCTTGAGAGACTTACTCTTGATTGTAGCGAGGATTGTGGAACTTCTGGG
A---CGCAGGGGGTGGGGAGTCCTCAAATATTGGTGGAATCTCCTGCAGTACTGGAGTCAGGAAATAAAG
GAGAGTGCTGTTAGCTTGCTCAATGCCACAGCTATAGCAGTAGCTGAGGGGACAGATAGGGTTATAGAAG
TAGTACAAAGAACTTATAGAGCTTTTCTCCACATACCTAGAAGAATAAGACAGGGCTTAGAAAGGGCTTT
GCAA
>EU744101 
ATGAGAGTGAAGGGGATCAGGAAGAATTATCATCAC---TTGTGGAGATGGGGC------------ACCA
TGCTCCTTGGGATATTAATGATCTGTAGTGCTGCAGAACAA---TTGTGGGTCACAGTCTATTATGGGGT
ACCAGTGTGGAAAGAAGCAACCACCACTTTATTTTGTGCATCAGATGCTAAAGCATATGATACAGAGGTA
CACAATGTTTGGGCCACACATGCCTGTGTACCCACAGACCCCAACCCTCAAGAAGTAGAATTAGGAAATG
TGACAGAAAATTTTAACATGTGGAAAAATAACATGGTAGAACAGATGCATGAGGATATAATCAGTTTATG
GGATCAAAGCCTAAAGCCATGTGTAAAATTAACCCCACTCTGTGTTACTTTAAATTGCACTGAC---TTG
------------------------AAC------------------------------AATGCT------A
CT---------------AATACC------------------------CCTAATAGTAGCGAG---GGAAA
GATGGAAACAGGAGAAATAAAGAACTGCTCTTTCAATATCACCACAAGCATAAGAGAA---AAGGTACAG
AAAGAATATGCATTGTTTTATAAACTTGATGTAGTACCAATA------GATGAT---GAT---AAT----
--------------ACCAGCTATAGGTTGATAAGTTGTAACACCTCAGTCATTACCCAGGCCTGTCCAAA
GGTATCCTTTGACCCAATTCCCATACATTATTGTGCCCCGGCTGGTTTTGCGATTCTAAAATGTAAAGAT
AAGAAGTTCAAGGGAACAGGACCATGTAAAAATGTCAGCACAGTACAATGTACACATGGAATTAGGCCAG
TAGTATCAACTCAACTGCTGTTAAATGGCAGTCTAGCAGAAGAAGAGGTAGTAATTAGATCTGAAAATTT
CACGAACAATGCTAAAATCATAATAGTACAGCTGAACAAATCTGTAGAAATTAATTGTACAAGACCCAAC
AACAATACAAGAAAAAGTATAAATATAGGACCAGGGAGAGCATTTTATACAACAGGAGAAATAATAGGAG
ATATAAGGCAAGCACATTGTAACCTTAGTAGAGCAAAATGGAATGATACTTTAAAACAGATAGTTATAAA
ATTAAGAGAACAATTTAGG---AATAAA------ACAATAGTTTTTAATCAATCCTCAGGAGGGGACCCA
GAAATTGTAATGCACAGTTTTAATTGTGGAGGGGAATTTTTCTACTGTAATTCAACACAATTGTTTAATA
GT------------------ACTTGGATG---GCTAATAGT------------ACTTGGGAG--------
----AAT------------------------------------------------GATAATAGCACTGAA
GAAAAT---------------ATCACACTCCCATGCAGAATAAAACAAATTATAAACATGTGGCAGGAAG
TAGGAAAAGCAATGTATGCCCCTCCCATCAGAGGACAAATTAGATGTTCAACAAATATCACAGGGCTGCT
ATTAATAAGAGATGGTGGG------------------GACAAC---------GGGACC---ACC------
---------GAGATTTTCAGACCTGGAGGAGGAGATATGAGGGACAATTGGAGAAGTGAATTATATAAAT
ATAAAGTAGTAAAAATTGAACCATTAGGAGTAGCACCCACTAGGGCAAAGAGAAGAGTGGTGCAAAGAGA
AAAAAGA---GCAGCGGGA---CTAGGAGCTTTGTTCCTTGGGTTCTTGGGAGCAGCAGGAAGCACTATG
GGCGCAGCGTCAATGACGCTGACGGTACAGGCCAGACAATTATTGTCTGGTATAGTGCAGCAGCAAAACA
ACTTGCTGAGGGCTATTGAGGCGCAACAGCATCTGTTGCAACTCACAGTCTGGGGTATCAAGCAGCTCCA
GGCAAGAGTCCTGGCTGTGGAAAGATACCTAAAGGATCAACAGCTCCTAGGGATTTGGGGTTGCTCTGGA
AAACTCATTTGCACCACTGCTGTGCCTTGGAATACTAGTTGGAGT---AATAAATCTCTGGATCAGATTT
GGGATAACATGACCTGGATGGAGTGGGAAAGAGAAATTGACAATTACACAGGTTTAATATACACCTTAAT
TGAAAAATCACAGAACCAGCAAGAAAAGAATGAACAAGAATTATTGGAATTAGATAAGTGGGCAAGTTTG
TGGAATTGGTTTGATATATCAAACTGGCTGTGGTATATAAAAATATTCATAATGATAGTAGGAGGTTTGG
TAGGTTTAAGAATAGCTTTTTCTGTACTTTCTATAGTGAATAGAGTTAGGCAGGGATACTCACCATTATC
ATTTCAGACCCGCCTCCCAGCCCCGAGGGGACCCGACAGGCCCGAAGGAATCGAAGAAGAAGGTGGAGAG
AGAGACAGAGACAGATCCGGTCATTTAGTGGATGGATTCTTAGCAATTATTTGGGTCGACCTACGGAGCC
TGTGCCTCTTCAGCTACCACCGCTTGAGAGACTTACTCTTGATTGTAGCGAGGATTGTGGAACTTCTGGG
A---CGCAGGGGGTGGGGAGTCCTCAAATATTGGTGGAATCTCCTGCAGTACTGGAGTCAGGAAATAAGG
AAGAGTGCTGTTAGCTTGCTCAATGCCACAGCTATAGCAGTAGCTGAGGGGACAGATAGGGTTATAGAAG
TAGTACAAAGAACTTATAGAGCTTTTCTCCACATACCTAGAAGAATAAGACAGGGCTTAGAAAGGGCTTT
GCAA
>EU744099 
ATGAGAGTGAAGGGGATCAGGAAGAATTATCATCAC---TTGTGGAGATGGGGC------------ACCA
TGCTCCTTGGGATATTAATGATCTGTAGTGCTGCAGAACAA---TTGTGGGTCACAGTCTATTATGGGGT
ACCAGTGTGGAAAGAAGCAACCACCACTTTATTTTGTGCATCGGATGCTAAAGCATATGATACAGAGGTA
CACAATGTTTGGGCCACACATGCCTGTGTACCCACAGACCCCAACCCTCAAGAAGTAGAATTGGGAAATG
TGACAGAAAATTTTAACATGTGGAAAAATAACATGGTAGAACAGATGCATGAGGATATAATCAGTTTATG
GGATCAAAGCCTAAAGCCATGTGTAAAATTAACCCCACTCTGTGTTACTTTAAATTGCACTGAC---TTG
------------------------AAC------------------------------AATGCT------A
CT---------------AATACC------------------------CCTAATAGTAGCGAG---GGAAA
GATGGAAACAGGAGAAATAAAGAACTGCTCTTTCAATATCACCACAAGCATAAGAGAT---AAGGTACAG
AAAGAATATGCATTGTTTTATAAACTTGATGTAGTACCAATA------GATGAT---GAT---AAT----
--------------ACCAGCTATAGGTTGATAAGTTGTAACACCTCAGTCATTACCCAGGCCTGTCCAAA
GGTATCCTTTGACCCAATTCCCATACATTATTGTGCCCCGGCTGGTTTTGCGATTCTAAAATGTAAAGAT
AAGAAGTTCAAGGGAACAGGACCATGTAAAAATGTCAGCACAGTACAATGTACACATGGAATTAGGCCAG
TAGTATCAACTCAACTGCTGTTAAATGGCAGTCTAGCAGAAGAAGAGGTAGTAATTAGATCTGAAAATTT
CACGAACAATGCTAAAATCATAATAGTACAGCTGAACAAATCTGTAGAAATTAATTGTACAAGACCCAAC
AACAATACAAGAAAAAGTATAAATATAGGACCAGGGAGAGCATTTTATACAACAGGAGAAATAATAGGAG
ATATAAGGCAAGCACATTGTAACCTTAGTAGAGCAAAATGGAATGATACTTTAAAACAGATAGTTATAAA
ATTAAGAGAACAATTTAGG---AGTAAA------ACAATAGTTTTTAATCAATCCTCAGGAGGGGACCCA
GAAATTGTAATGCACAGTTTTAATTGTGGAGGGGAATTTTTCTACTGTAATTCAACACAATTGTTTAATA
GT------------------ACTTGGATG---GCTAATAGT------------ACTTGGGAG--------
----AAT------------------------------------------------GATAATAGCACTGAA
GAAAAT---------------ATCACACTCCCATGCAGAATAAAACAAATTATAAACATGTGGCAGGAAG
TAGGAAAAGCAATGTATGCCCCTCCCATCAGAGGACAAATTAGATGTTCAACAAATATCACAGGGCTGCT
ATTAACAAGAGATGGTGGG------------------GACAAC---------GGGACC---ACC------
---------GAGATCTTCAGACCTGGAGGAGGAGATATGAGGGACAATTGGAGAAGTGAATTATATAAAT
ATAAAGTAGTAAAAATTGAACCATTAGGAGTAGCACCCACTAGGGCAAAGAGAAGAGTGGTGCAAAGAGA
AAAAAGA---GCAGCGGGA---CTAGGAGCTTTGTTCCTTGGGTTCTTGGGAGCAGCAGGAAGCACTATG
GGCGCAGCGTCAATGACGCTGACGGTACAGGCCAGACAATTATTGTCTGGTATAGTGCAGCAGCAAAACA
ACTTGCTGAGGGCTATTGAGGCGCAACAGCATCTGTTGCAACTCACAGTCTGGGGTATCAAGCAGCTCCA
GGCAAGAGTCCTGGCTGTGGAAAGATACCTAAAGGATCAACAGCTCCTAGGGATTTGGGGTTGCTCTGGA
AAACTCATTTGCACCACTGCTGTGCCTTGGAATACTAGTTGGAGT---AATAAATCTCTGGATCAGATTT
GGGATAACATGACCTGGATGGAGTGGGAAAGAGAAATTGACAATTACACAGGCTTAATATACACCTTAAT
TGAAAAATCACAGAACCAGCAAGAAAAGAATGAACAAGAATTATTGGAATTAGATAAGTGGGCAAGTTTG
TGGAATTGGTTTGATATATCAAACTGGCTGTGGTATATAAAAATATTCATAATGATAGTAGGAGGTTTGG
TAGGTTTAAGAATAGCTTTTTCTGTGCTTTCTATAGTGAATAGAGTTAGGCAGGGATACTCACCATTATC
ATTTCAGACCCGCCTCCCAGCCCCGAGGGGACCCGACAGGCCCGAAGGAATCGAAGAAGAAGGTGGAGAG
AGAGACAGAGACAGATCCGGTCAATTAGTGAATGGATTCTTAGCAATTATTTGGGTCGACCTACGGAGCC
TGTGCCTCTTCAGCTACCACCGCTTGAGAGACTTACTCTTGATTGTAGCGAGGATTGTGGAACTTCTGGG
A---CGCAGGGGGTGGGGAGTCCTCAAATATTGGTGGAATCTCCTGCAGTACTGGAGTCAGGAAATAAAG
AAGAGTGCTATTAGCTTGCTCAATGCCACAGCTATAGCAGTAGCTGAGGGGACAGATAGGGTTATAGAAG
TAGTACAAAGAACTTATAGAACTTTTCTCCACATACCTAGAAGAATAAGACAGGGCTTAGAAAGGGCTTT
GCAA
>EU744097 
ATGAGAGTGAAGGGGATCAGGAAGAATTATCATCAC---TTGTGGAGATGGGGC------------ACCA
TGCTCCTTGGGATATTAATGATCTGTAGTGCTGCAGAACAA---TTGTGGGTCACAGTCTATTATGGGGT
ACCAGTGTGGAAAGAAGCAACCACCACTTTATTTTGTGCATCAGATGCTAAAGCATATGATACAGAGGTA
CACAATGTTTGGGCCACACATGCCTGTGTACCCACAGACCCCAACCCTCAAGAAGTAGAATTGGGAAATG
TGACAGAAAATTTTAACATGTGGAAAAATAACATGGTAGAACAGATGCATGAGGATATAATCAGTTTATG
GGATCAAAGCCTAAAGCCATGTGTAAAATTAACCCCACTCTGTGTTACTTTAAATTGCACTGAC---TTG
------------------------AAC------------------------------AATGCT------A
CT---------------AATACC------------------------CCTAATAGTAGCGAG---GGAAA
GATGGAAACAGGAGAAATAAAGAACTGCTCTTTCAATATCACCACAAGCATAAGAGAT---AAGGTACAG
AAAGAATATGCATTGTTTTATAAACTTGATGTAGTACCAATA------GATGAT---GAT---AAT----
--------------ACCAGCTATAGGTTGATAAGTTGTAACACCTCAGTCATTACCCAGGCCTGTCCAAA
GGTATCCTTTGACCCAATTCCCATACATTATTGTGCCCCGGCTGGTTTTGCGATTCTAAAATGTAAAGAT
AAGAAGTTCAAGGGAACAGGGCCATGTAAAAATGTCAGCACAGTACAATGTACACATGGAATTAGGCCAG
TAGTATCAACTCAACTGCTGTTAAATGGCAGTCTAGCAGAAGAAGAGGTAGTAATTAGATCTGAAAATTT
CACGAACAATGCTAAAATCATAATAGTACAGCTGAACAAATCTGTAGAAATTAATTGTACAAGACCCAAC
AACAATACAAGAAAAAGTATAAATATAGGACCAGGGAGAGCATTTTATACAACAGGAGAAATAATAGGAG
ATATAAGGCAAGCACATTGTAACCTTAGTAGAGCAAAATGGAATGATACTTTAAAACAGATAGTTATAAA
ATTAAGAGAACAATTTAGG---AATAAA------ACAATAGTTTTTAATCAATCCTCAGGAGGGGACCCA
GAAATTGTAATGCACAGTTTTAATTGTGGAGGGGAATTTTTCTACTGCAATTCAACACAATTGTTTAATA
GT------------------ACTTGGATG---GCTAATAGT------------ACTTGGGAG--------
----AAT------------------------------------------------GATAATAGCACTGAA
GAAAAT---------------ATCACACTCCCATGCAGAATAAAACAAATTATAAACATGTGGCAGGAAG
TAGGAAAAGCAATGTATGCCCCTCCCATCAGAGGACAAATTAGATGTTCAACAAATATCACAGGGCTGCT
ATTAACAAGAGATGGTGGG------------------GACAAC---------GGGACC---ACC------
---------GAGATCTTCAGACCTGGAGGAGGAGATATGAGGGACAATTGGAGAAGTGAATTATATAAAT
ATAAAGTAGTAAAAATTGAACCATTAGGAGTAGCACCCACTAGGGCAAAGAGAAGAGTGGTGCAGAGAGA
AAAAAGA---GCAGCGGGA---CTAGGAGCTTTGTTCCTTGGGTTCTTGGGAGCAGCAGGAAGCACTATG
GGCGCAGCGTCAATGACGCTGACGGTACAGGCCAGACAATTATTGTCTGGTATAGTGCAGCAGCAAAACA
ACTTGCTGAGGGCTATTGAGGCGCAACAGCATCTGTTGCAACTCACAGTCTGGGGTATCAAGCAGCTCCA
GGCAAGAGTCCTGGCTGTGGAAAGATACCTAAAGGATCAACAGCTCCTAGGGATTTGGGGTTGCTCTGGA
AAACTCATTTGCACCACTGCTGTGCCTTGGAATACTAGTTGGAGT---AATAAATCTCTGGATCAGATTT
GGGATAACATGACCTGGATGGAGTGGGAAAGAGAAATTGACAATTACACAGGCTTAATATACACCTTAAT
TGAAAAATCACAGAACCAGCAAGAAAAGAATGAACAAGAATTATTGGAATTAGATAAGTGGGCAAGTTTG
TGGAATTGGTTTGATATATCAAACTGGCTGTGGTATATAAAAATATTCATAATGATAGTAGGAGGTTTGG
TAGGTTTAAGAATAGCTTTTTCTGTACTTTCTATAGTGAATAGAGTTAGGCAGGGATACTCACCATTATC
ATTTCAGACCCGCCTCCCAGCCCCGAGGGGACCCGACAGGCCCGAAGGAATCGAAGAAGAAGGTGGAGAG
AGAGACAGAGACAGATCCGGACAATTAGTGGATGGATTCTTAGCAATTATTTGGGTCGACCTACGGAGCC
TGTGCCTCTTCAGCTACCACCGCTTGAGAGACTTACTCTTGATTGTAGCGAGGATTGTGGAACTTCTGGG
A---CGCAGGGGGTGGGGAGTCCTCAAATATTGGTGGAATCTCCTGCAGTACTGGAGTCAGGAAATAAAG
AAGAGTGCTGTTAACTTGCTCAATGCCACAGCTATAGCAGTAGCTGAGGGGACAGATAGGGTTATAGAAG
TAGTACAAAGAACTTATAGAGCTTTTCTCCACATACCTAGAAGAATAAGACAGGGCTTAGAAAGGGCTTT
GCAA
>EU744102 
ATGAGAGTGAAGGGGATCAGGAAGAATTATCATCAC---TTGTGGAGATGGGGC------------ACCA
TGCTCCTTGGGATATTAATGATCTGTAGTGCTGCAGAACAA---TTGTGGGTCACAGTCTATTATGGGGT
ACCAGTGTGGAAAGAAGCAACCACCACTTTATTTTGTGCATCAGATGCTAAAGCATATGATACAGAGGTA
CACAATGTTTGGGCCACACATGCCTGTGTACCCACAGACCCCAACCCTCAAGAAGTAGAATTGGGAAATG
TGACAGAAAATTTTAACATGTGGAAAAATAACATGGTAGAACAGATGCATGAGGATATAATCAGTTTATG
GGATCAAAGCCTAAAGCCATGTGTAAAATTAACCCCACTCTGTGTTACTTTAAATTGCACTGAC---TTG
------------------------AAC------------------------------AATGCT------A
CT---------------AATACC------------------------CCTAATAGTAGCGAG---GGAAA
GATGGAAACAGGAGAAATAAAGAACTGCTCTTTCAATATCACCACAAGCATAAGAGAT---AAGGTACAG
AAAGAATATGCATTGTTTTATAAACTTGATGTAGTACCAATA------GATGAT---GAT---AAT----
--------------ACCAGCTATAGGTTGATAAGTTGTAACACCTCAGTCATTACCCAGGCCTGTCCAAA
GGTATCCTTTGACCCAATTCCCATACATTATTGTGCCCCGGCTGGTTTTGCGATTCTAAAATGTAAAGAT
AAGAAGTTCAAGGGAACAGGACCATGTAAAAATGTCAGCACAGTACAATGTACACATGGAATTAGGCCAG
TAGTATCAACTCAACTGCTGTTAAATGGCAGTCTAGCAGAAGAAGAGGTAGTAATTAGATCTGAAAATTT
CACGAACAATGCTAAAATCATAATAGTACAGCTGAACAAAGCTGTAGAAATTAATTGTACAAGACCCAAC
AACAATACAAGAAAAAGTATAAATATAGGACCAGGGAGAGCATTTTATACAACAGGAGAAATAATAGGAG
ATATAAGGCAAGCACATTGTAACCTTAGTAGAGCAAAATGGAATGATACTTTAAAACAGATAGTTATAAA
ATTAAGAGAACAATTTAGG---AATAAA------ACAATAGTTTTTAATCAATCCTCAGGAGGGGACCCA
GAAATTGTAATGCACAGTTTTAATTGTGGAGGGGAATTTTTCTACTGTAATTCAACACAATTGTTTAATA
GT------------------ACTTGGATG---GCTAATAGT------------ACTTGGGAG--------
----AAT------------------------------------------------GATAATAGCACTGAA
GAAAAT---------------ATCACACTCCCATGCAGAATAAAACAAATTATAAACATGTGGCAGGAAG
TAGGAAAAGCAATGTATGCCCCTCCCATCAGAGGACAAATTAGATGTTCAACAAATATCACAGGGCTGCT
ATTAACAAGAGATGGTGGG------------------GACAAC---------GGGACC---ACC------
---------GAGATCTTCAGACCTGGAGGAGGAGATATGAGGGACAATTGGAGAAGTGAATTATATAAAT
ATAAAGTAGTAAAAATTGAACCATTAGGAGTAGCACCCACTAGGGCAAAGAGAAGAGTGGTGCAAAGAGA
AAAAAGA---GCAGCGGGA---CTAGGAGCTTTGTTCCTTGGGTTCTTGGGAGCAGCAGGAAGCACTATG
GGCGCAGCGTCAATGACGCTGACGGTACAGGCCAGACAATTATTGTCTGGTATAGTGCAGCAGCAAAACA
ACTTGCTGAGGGCTATTGAGGCGCAACAGCATCTGTTGCAACTCACAGTCTGGGGTATCAAGCAGCTCCA
GGCAAGAGTCCTGGCTGTGGAAAGATACCTAAAGGATCAACAGCTCCTAGGGATTTGGGGTTGCTCTGGA
AAACTCATTTGCACCACTGCTGTGCCTTGGAATACTAGTTGGAGT---AATAAATCTCTGGATCAGATTT
GGGATAACATGACCTGGATGGAGTGGGAAAGAGAAATTGACAATTACACAGGCTTAATATACACCTTAAT
TGAAAAATCACAGAACCAGCAAGAAAAGAATGAACAAGAATTATTGGAATTAGATAAGTGGGCAAGTTTG
TGGAATTGGTTTGATATATCAAACTGGCTGTGGTATATAAAAATATTCATAATGATAGTAGGAGGTTTGG
TAGGTTTAAGAATAGCTTTTTCTGTACTTTCTATAGTGAATAGAGTTAGGCAGGGATACTCACCATTATC
ATTTCAGACCCGCCTCCCAGCCCCGAGGGGACCCGACAGGCCCGAAGGAATCGAAGAAGAAGGTGGAGAG
AGAGACAGAGACAGATCCGGACAATTAGTGGATGGATTCTTAGCAATTATTTGGGTCGATCTGCGGAGCC
TGTGCCTCTTCAGCTACCACCGCTTGAGAGACTTACTCTTGATTGTAGCGAGGATTGTGGAACTTCTGGG
A---CGCAGGGGGTGGGGAGTCCTCAAATATTGGTGGAATCTCCTGCAGTACTGGAGTCAGGAAATAAAG
AAGAGTGCTATTAGCTTGCTCAATGCCACAGCTATAGCAGTAGCTGAGGGGACAGATAGGGTTATAGAAG
TAGTACAAAGAACTTATAGAGCTTTTCTCCACATACCTAGAAGAATAAGACAGGGCTTAGAAAGGGCTTT
GCAA
>EU744109 
ATGAGAGTGAAGGGGATCAGGAAGAATTATCATCAC---TTGTGGAGATGGGGC------------ACCA
TGCTCCTTGGGATATTAATGATCTGTAATGCTGCAGAACAA---TTGTGGGTCACAGTCTATTATGGGGT
ACCAGTGTGGAAAGAAGCAACCACCACTTTATTTTGTGCATCAGATGCTAAAGCATATGATACAGAGGTA
CACAATGTTTGGGCCACACATGCCTGTGTACCCACAGACCCCAACCCTCAAGAAGTAGAATTGGAAAATG
TGACAGAAAATTTTAACATGTGGAAAAATAACATGGTAGAACAGATGCATGAGGATATAATCAGTTTATG
GGATCAAAGCCTAAAGCCATGTGTAAAATTAACCCCACTCTGTGTTACTTTAAATTGCACTGAC---TTG
---------------------------------------------------------AACAAT------A
CTACTACTGACTTGAACAATACT------------------------ACTAATTCCCTTAAT---AGTAG
CGAGGGAAAAGGAGAAATAAAGAACTGCTCTTTCAATATCACCACAAGCATAAGAGAT---AAGGTACAG
AAAGAATATGCATTGTTTTATAAACTTGATGTAGTACCAATA------GATGAT---GAT---AAT----
--------------ACCAGCTATAGGTTGATAAGTTGTAACACCTCAGTCATTACCCAGGCCTGTCCAAA
GGTATCCTTTGACCCAATTCCCATACATTATTGTGCCCCGGCTGGTTTTGCGATTCTAAAATGTAAAGAT
AAGAAGTTCAAGGGAACAGGACCATGTACAAAAGTCAGCACAGTACAATGTACACATGGAATTAGGCCAG
TAGTATCAACTCAACTGCTGTTAAATGGCAGTCTAGCAGAAGAAGAGGTAGTAATTAGATCTGAAAATTT
CACGGACAATGCTAAAATCATAATAGTACAGCTGAACAAATCTGTAGAAATTAATTGTACAAGACCCAAC
AACAATACAAGAAAAAGTATAAATATAGGACCAGGGAGAGCATTTTATACAACAGGAGAAATAATAGGAG
ATATAAGGCAAGCACATTGTAACCTTAGTAGAGCAAGATGGAATGATACTTTAAAACAGATAGTTATAAA
ATTAAGAGAACAATTTGGG---AATAAA------ACAATAGTTTTTAATCAATCCTCAGGAGGGGACCCA
GAAATTGTAATGCACAGTTTTAATTGTGGAGGGGAATTTTTCTACTGTAATTCAACACAATTGTTTAATA
GT------------------ATTTGGATG---ACTAATAGT------------ACTTGGAAG--------
-------------------------------------------------------GATAATAGCACTGAA
AAAAAT---------------ATCATACTCCCATGCAGAATAAAACAAATTATAAACATGTGGCAAGAAG
TAGGAAAAGCAATGTATGCCCCTCCCATCAGAGGACAAATTAGATGTTCAACAAATATCACAGGGCTGCT
ATTAACAAGAGATGGTGGA------------------GATGCC---------GGGGAC---AACGGGACC
------ACCGAGATCTTCAGACCGGGAGGAGGAGATATGAGGGACAATTGGAGAAGTGAATTATATAAAT
ATAAAGTAGTAAAAATTGAACCATTAGGAGTAGCACCCACTAGGGCAAGGAGAAGAGTGGTGCAGAGAGA
AAAAAGA---GCAGTGGGA---CTAGGAGCTTTGTTCCTTGGGTTCTTGGGAGCAGCAGGAAGCACTATG
GGCGCAGCGTCAATGACGCTGACGGTACAGGCCAGACAATTATTGTCTGGTATAGTGCAGCAGCAAAACA
ACTTGCTGAGGGCTATTGAGGCGCAACAGCATCTGTTGCAACTCACAGTCTGGGGTATCAAGCAGCTCCA
GGCAAGAGTCCTGGCTGTGGAAAGATACCTAAAGGATCAACAGCTCCTAGGGATTTGGGGTTGCTCTGGA
AAACTCATTTGCACCACTGCTGTGCCTTGGAATACTAGTTGGAGT---AATAAATCTCTGGATAAGATTT
GGAATAACATGACCTGGATGGAGTGGGAAAGAGAAATTGACAATTACACAGACTTAATATACACCTTAAT
TGAAAACTCACAGAACCAGCAAGAAAAGAATGAACAAGAATTATTGGAATTAGACAAGTGGGCAAGTTTG
TGGAATTGGTTTGATATATCAAAATGGCTGTGGTATATAAAAATATTCATAATGATAGTAGGAGGTTTGG
TAGGTTTAAGAATAGTTTTTTCTGTACTTTCTATAGTGAATAGAGTTAGGCAGGGATACTCACCATTATC
ATTTCAGACCCGCCTCCCAGCCCAGAGGGGACCCGACAGGCCCGAAGGAATCGAAGAAGAAGGTGGAGAG
AGAGACAGAGACAGATCCGGACAATTAGTGGATGGATTCTTAGCAATTATTTGGGTGGACCTACGGAGCC
TGTGCCTCTTCAGCTACCACCGCTTGAGAGACTTACTCTTGATTGTAGCGAGGAGTGTGGAACTTCTGGG
A---CGCAGGGGGTGGGGAGTCCTCAAATATTGTTGGAATCTCCTGCAGTACTGGAGTCAGGAAATAAGG
AAGAGTGCTGTTAGCTTGCTCAATGCCACAGCTATAGCAGTAGCTGAGGGGACAGATAGGGTTATAGAAG
TAGTACAAAGAATTTATAGAGCTTTTCTCCACATACCTAGAAGAATAAGACAGGGCTTAGAAAGGGCTTT
GCAA
>EU744108 
ATGAGAGTGAAGGGGATCAGGAAGAATTGTCATCAC---TTGTGGAGATGGGGC------------ACCA
TGCTCCTTGGGATATTAATGATCTGTAATGCTGCAGAACAA---TTGTGGGTCACAGTCTATTATGGGGT
ACCAGTGTGGAAAGAAGCAACCACCACTTTATTTTGTGCATCAGATGCTAAAGCATATGATACAGAGGTA
CACAATGTTTGGGCCACACATGCCTGTGTACCCACAGACCCCAACCCTCAAGAAGTAGAATTGGAAAATG
TGACAGAAAATTTTAACATGTGGAAAAATAACATGGTAGAACAGATGCATGAGGATATAATCAGTTTATG
GGATCAAAGCCTAAAGCCATGTGTAAAATTAACCCCACTCTGTGTTACTTTAAATTGCACTGAC---TTG
---------------------------------------------------------AACAAT------A
CTACTACTGACTTGAACAATGCT------------------------ACTAATGCCCTTAAT---AGTAG
CGAGGGAAAAGGAGAAATAAAGAACTGCTCTTTCAATATCACCACAAGCATAAGAGAT---AAGGTACAG
AAAGAATATGCATTGTTTTATAAACTTGATGTAGTACCAATA------GATGAT---GAT---AAT----
--------------ACCAGCTATAGGTTGATAAGTTGTAACACCTCAGTCATTACCCAGGCCTGTCCAAA
GGTATCCTTTGAACCAATTCCCATACATTATTGTGCCCCGGCTGGTTTTGCGATTCTAAAATGTAAAGAT
AAGAAGTTCAATGGAACAGGACCATGTAAAAAAGTCAGCACAGTACAATGTACACATGGAATTAGGCCAG
TAGTATCAACTCAACTGCTGCTAAATGGCAGTCTAGCAGAAGAAGAGGTAGTAATTAGATCTGAAAATTT
CACGGACAATGCTAAAATCATAATAGTACAGCTGAACAAAGCTGTAGAAATTAATTGTACAAGACCCAAC
AACAATACAAGAAAAAGTATAAATATAGGACCAGGGAGAGCATTTTATACAACAGGAGAAATAATAGGAA
ATATAAGGCAAGCACATTGTAACCTTAGTAGAGCAGAATGGAATGATACTTTAAACCAGACAGTTATAAA
ATTAAGAGAACAATTTGGG---AATAAA------ACAATAGTTTTTAATCAATCCTCAGGAGGGGACCCA
GAAATTGTAATGCACAGTTTTAATTGTGGAGGGGAATTTTTCTACTGTAATTCAACACAATTGTTTAAAA
GT------------------ACTTGGATG---GCTAATGGT------------ACTTGGAAG--------
----AAT------------------------------------------------GATAATAGCACTGAA
AAAAAT---------------ATCATACTCCCATGCAGAATAAAACAAATTATAAACATGTGGCAAGAAG
TAGGAAAAGCAATGTATGCCCCTCCCATCAGAGGACAAATTAGATGTTCAACAAATATCACAGGGCTGCT
ATTAACAAGAGATGGTGGG------------------GACAAC---------GGGACC---ACC---GAG
------ATCGAGATCTTCAGACCTGGAGGAGGAGATATGAGGGACAATTGGAGAAGTGAATTATATAAAT
ATAAAGTAGTAAAAATTGAACCATTAGGAGTAGCACCCACTAGGGCAAGGAGAAGAGTGGTGCAGAGAGA
AAAAAGA---GCAGTGGGA---CTAGGAGCTTTGTTCCTTGGGTTCTTGGGAGCAGCAGGAAGCACTATG
GGCGCAGCGTCAATGACGCTGACGGTACAGGCCAGACAATTATTGTCTGGTATAGTGCAGCAGCAAAACA
ACTTGCTGAGGGCTATTGAGGCGCAACAGCATCTGTTGCAACTCACAGTCTGGGGTATCAAGCAGCTCCA
GGCAAGAGTCCTGGCTGTGGAAAGATACCTAAAGGATCAACAGCTCCTAGGGATTTGGGGTTGCTCTGGA
AAACTCATTTGCACCACTGCTGTGCCTTGGAATACTAGTTGGAGT---AATAAATCTCTGGATCGGATTT
GGAATAACATGACCTGGATGGAGTGGGAAAGAGAAATTGACAACTACACAGGCTTAATATACACCTTAAT
TGAAGAATCGCAGAACCAGCAAGAAAAGAATGAACAAGAATTATTGGAATTAGATAAGTGGGCAAGTTTG
TGGAATTGGTTTGATATATCAAAATGGCTGTGGTATATAAAAATATTCATAATGATAGTAGGGGGTTTGG
TAGGTTTAAGAATAGCTTTTTCTGTACTTTCTATAGTGAATAGAGTTAGGCAGGGATACTCACCATTATC
ATTTCAGACCCGCCTCCCAGCCCAGAGGGGACCCGACAGGCCCGAAGGAATCGAAGAAGAAGGTGGAGAG
AGAGACAGAGACAGATCCGGACAATTAGTGGATGGATTCTTAGCAATTATTTGGGTCGATCTACGGAGCC
TGTGCCTCTTCAGCTACCACCGCTTGAGAGACTTACTCTTGATTGTAGCGAGGAGTGTGGAACTTCTGGG
A---CGCAGGGGGTGGGGAGTCCTCAAATATTGGTGGAATCTCCTGCAGTACTGGAGTCAGGAAATAAAG
AATAGTGCTGTTAGCTTGCTCAATACCACAGCTATAGCAGTAGCTGAGGGGACAGATAGGGTTATAGAAG
TAGTACAAAGAATTTTTAGAGCTTTTCTCCACATACCTAGAAGAATAAGACAGGGCTTCGAAAGGGCTTT
GCAA
>EU744111 
ATGAGAGTGAAGGGGATCAGGAAGAATTATCATCAC---TTGTGGAGATGGGGC------------ACCA
TGCTCCTTGGGATGTTAATGATCTGTAATGCTGCAGAACAA---TTGTGGGTCACAGTCTATTATGGGGT
ACCAGTGTGGAAAGAAGCAACCACCACTTTATTTTGTGCATCAGATGCTAAAGCATATGATACAGAGGTA
CACAATGTTTGGGCCACACATGCCTGTGTACCCACAGACCCCAACCCTCAAGAAGTAGAATTGGAAAATG
TGACAGAAAATTTTAACATGTGGAAAAATAACATGGTAGAACAGATGCATGAGGATATAATCAGTTTATG
GGATCAAAGCCTAAAGCCATGTGTAAAATTAACCCCACTCTGTGTTACTTTAAATTGCACTGAC---TTG
---------------------------------------------------------AACAAT------A
CTACTACTGACTTGAACAATGCT------------------------ACTAATGCCCTTAAT---AGTAG
CGAGGGAAAAGGAGAAATAAAGAACTGCTCTTTCAATATCACCACAAGCATAAGAGAT---AAGGTACAG
AAAGAATATGCATTGTTTTATAAACTTGATGTAGTACCAATA------GATAAT---GAT---AAT----
--------------ACTAGCTATAGGTTGATAAGTTGTAACACCTCAGTCATTACCCAGGCCTGTCCAAA
GGTATCCTTTGACCCAATTCCCATACATTATTGTGCCCCGGCTGGTTTTGCGATTCTAAAATGTAAAGAT
AAGAAGTTCAAGGGAACAGGACCATGTAGAACTGTCAGCACAGTACAATGTACACATGGAATTAGGCCAG
TAGTATCAACTCAACTGCTGTTAAATGGCAGTCTAGCAGAAGAAGAGGTAGTAATTAGATCTGAAAATTT
CACGGACAATGCTAAAATCATAATAGTACAGCTGAACAAATCTGTAGAAATTAATTGTACAAGACCCAAC
AACAATACAAGAAAAAGTATAAATATAGGACCAGGGAGAGCATTTTATACAACAGGAGAAATAATAGGAA
ATATAAGGCAAGCACATTGTAACCTTAGTAGAGCAAAATGGAATGATACTCTAAAACAGATAGTTATAAA
ATTAAGAGAACAATTTGGG---AATAAA------ACAATAGTTTTTAATCAATCCTCAGGAGGGGACCCA
GAAATTGTAATGCACAGTTTTAATTGTGGAGGGGAATTTTTCTACTGTAATTCAACACAATTGTTTAATA
GT------------------ACTTGGATG---GTTAATAGT------------ACTTGGGAG--------
----AAT------------------------------------------------GATAATAGCACTGAA
---AAT---------------ATCATACTCCCATGCAGAATAAAACAAATTATAAACATGTGGCAGGAAG
TAGGAAAAGCAATGTATGCCCCTCCCATCAGAGGACAAATTAGATGTTCAACAAATATCACAGGGCTGCT
ATTAACAAGAGATGGTGGG------------------GACAAC---------GGGACC---ACC---GAG
------ACCGAGATCTTCAGACCTGGAGGAGGAGATATGAGGGACAATTGGAGAAGTGAATTATATAAAT
ATAAAGTAGTAAAAATTGAACCATTAGGAGTAGCACCCACTAAGGCAAGGAGAAGAGTGGTGCAGAGAGA
AAAAAGA---GCAGTGGGA---CTAGGAGCTTTGTTCCTTGGGTTCTTGGGAGCAGCAGGAAGCACTATG
GGCGCAGCGTCAATGACGCTGACGGTACAAGCCAGACAATTATTGTCTGGTATAGTGCAGCAGCAAAACA
ACTTGCTGAGGGCTATTGAGGCGCAACAGCATCTGCTGCAACTCACAGTCTGGGGTATCAAGCAGCTCCA
GGCAAGAGTCCTGGCTGTGGAAAGATACCTAAAGGATCAACAGCTCCTAGGGATTTGGGGTTGCTCTGGA
AAACTCATTTGCACCACTGCTGTGCCTTGGAATACTAGTTGGAGT---AATAAATCTCTGGATCGGATTT
GGAATAACATGACCTGGATGGAATGGGAAAGAGAAATTGACAATTACACAAGCTTAATATACACCTTAAT
TGAAGAATCACAGAACCAGCAAGAAAAGAATGAACAAGAATTATTGGAATTAGATAAGTGGGCAAGTTTG
TGGAATTGGTTTGATATATCAAAATGGCTGTGGTATATAAAAATATTCATAATGATAGTAGGAGGTTTGG
TAGGTTTAAGAATAGCTTTTTCTGTACTTTCTATAGTGAATAGAGTTAGGCAGGGATACTCACCATTATC
ATTTCAGACCCGCCTCCCAGCCCCGAGGGGACCCGACAGGCCCGAAGGAATCGAAGAAGAAGGTGGAGAG
AGAGACAGAGACAGATCCGGACAATTAGTGGATGGATTCTTAGCAATTATTTGGGTGGACCTACGGAGCC
TGTGCCTCTTCAGCTACCACCGCTTGAGAGACTTACTCTTGATTGTAGCGAGGACTGTGGAACTTCTGGG
A---CGCAGGGGGTGGGGAGTCCTCAAATATTGGTGGAATCTCCTGCAGTACTGGAGTCAGGAAATAAAG
AATAATGCTGTTAGCTTGCTCAATGCCACAGCTATAGCAGTAGCTGAGGGGACAGATAGGGTTATAGAAG
TAGTACAAAGAATTTATAGAGCTTTTCTCCATATACCTAGAAGAATAAGACAGGGCTTCGAAAGGGCTTT
GCAA
>EU744107 
ATGAGAGTGAAGGGGATCAGGAAGAATTATCATTAC---TTGTGGAGATGGGGC------------ACCA
TGCTCCTTGGGATATTAATGATCTGTAGTGCTGCAGAACGA---TTGTGGGTCACAGTCTATTATGGGGT
ACCAGTGTGGAAAGAAGCAACCACCACTTTATTTTGTGCATCAGATGCTAAAGCATATGATACAGAGGTA
CACAATGTTTGGGCCACACATGCCTGTGTACCCACAGACCCCAACCCTCAAGAAGTAGAATTGGAAAATG
TGACAGAAAATTATAACATGTGGAAAAATAACATGGTAGAACAGATGCATGAGGATATAATCAGTTTATG
GGATCAAAGCCTAAAGCCATGTGTAAAATTAACCCCACTCTGTGTTACTTTAAATTGCACTGAC---TTG
------ACTACTGACTTG------AAC------------------------------AATGCT------A
CT---------------AATGCC------------------------CTTAATAGTAGCGAG---GGAAA
A---------GGGGAAATAAAGAACTGCTCTTTCAATATCACCACAAGCATAAGAGAT---AAGGTACAG
AAAGAATATGCATTGTTTTATAAACTTGATGTAGTACCAATA------GATGAT---GAT---AAT----
--------------ACCAGCTATAGGTTGATAAGTTGTAACACCTCAGTCATTACCCAGGCCTGTCCAAA
GGTATCCTTTGACCCAATTCCCATACATTATTGTGCCCCGGCTGGTTTTGCGATTCTAAAATGTAAAGAT
AAGAAGTTCAAGGGAACAGGACCATGTAAAAAAGTCAGCACAGTACAATGTACACATGGAATTAGGCCAG
TAGTATCAACTCAACTGCTACTAAATGGCAGTCTAGCAGAAGAAGAGGTAGTAATTAGATCTGAAAATTT
CACGGACAATGCTAAAATCATAATAGTACAGCTGAACAAAGCTGTAGAAATTAATTGTACAAGACCCAAC
AACAATACAAGAAAAAGTATAAATATAGGACCAGGGAGAGCATTTTATACAACAGGAGAAATAATAGGAG
ATATAAGGCAAGCACATTGTAACCTTAGTAGAGCAGAATGGAATGATACTTTAAAACAGATAGTAATAAA
ATTAAGAGAACAATTTGGG---AATAAA------ACAATAGTTTTTAATCAATCCTCAGGAGGGGACCCA
GAAATTGTAATGCACAGTTTTAATTGTGGAGGGGAATTTTTCTACTGTGATTCAACACAATTGTTTAATA
GT------------------ACTTGGATG---GCTAATAGT------------ACTTGGGAG--------
----AAT------------------------------------------------GATAATAGCACTGAA
GGAAAT---------------ATCATGCTCCCATGCAGAATAAAACAAATTATAAACATGTGGCAGGAAG
TAGGAAAAGCAATGTATGCCCCTCCCATCAGAGGACAAATTAGATGTTCAACAAATATCACAGGGCTGCT
ATTAACAAGAGATGGTGGG------------------GACAAC---------GGGGAC---ACC---GAG
------ATCGAGATCTTCAGACCTGGAGGAGGAGATATGAGGGACAATTGGAGAAGTGAATTATATAAAT
ATAAAGTAGTAAAAATTGAACCATTAGGAGTAGCACCCACTAAGGCAAGGAGAAGAGTGGTGCAGAGAGA
AAAAAGA---GCAGTGGGA---CTAGGAGCTTTGTTCCTTGGGTTCTTGGGAGCAGCAGGAAGCACTATG
GGCGCAGCGTCAATGACGCTGACGGTACAGGCCAGACAATTATTGTCTGGTATAGTGCAGCAGCAAAACA
ACTTGCTGAGGGCTATTGAGGCGCAGCAGCATCTGTTGCAACTCACAGTCTGGGGTATCAAGCAGCTCCA
GGCAAGAGTCCTGGCTGTGGAAAGATACCTAAAGGATCAACAGCTCCTAGGGATTTGGGGTTGCTCTGGA
AAACTCATTTGCACCACTGCTGTGCCTTGGAATACTAGTTGGAGT---AATAAATCTCTGGATCGGATTT
GGAATAACATGACCTGGATGGAATGGGAAAGAGAAATTGACAATTACACAAGCTTAATATACACCTTAAT
TGAAGAATCACAGAACCAGCAAGAAAAGAATGAACAAGAATTATTGGAATTAGATAAGTGGGCAAGTTTG
TGGAATTGGTTTGATATATCAAAATGGCTGTGGTATATAAAAATATTCATAATGATAGTAGGAGGTTTGG
TAGGTTTAAGAATAGTTTTTTCTGTACTTTCTATAGTGAATAGAGTTAGGCAGGGATACTCACCATTATC
ATTTCAGACCCGCCTCCCAGCCCCGAGGGGACCCGACAGGCCCGAAGGAATCGAAGAAGAAGGTGGAGAG
AGAGACAGAGACAGATCCGGACAATTAGTGGATGGATTCTTAGCAATTATTTGGGTGGACCTGCGGAGCC
TGTGCCTCTTCAGCTACCACCGCTTGAGAGACTTACTCTTGATTGTAGCGAGGAGTGTGGAACTTCTGGG
A---CGCAGGGGGTGGGGAGTCCTCAAATATTGGTGGAATCTCCTGCAGTACTGGAGTCAGGAAATAAAG
AATAGTGCTGTTAGCTTGCTCAATGCCACAGCTATAGCAGTAGCTGAGGGGACAGATAGGGTTATAGAAG
TAGTACAAAGAATTTTTAGAGCTTTTCTCCACATACCTAGAAGAATAAGACAGGGCTTCGAAAGGGCTTT
GCAA
>EU744105 
ATGAGAGTGAAGGGGATCAGGAAGAATTATCATTAC---TTGTGGAGATGGGGC------------ACCA
TGCTCCTTGGGATATTAATGATCTGTAGTGCTGCAGAACGA---TTGTGGGTCACAGTCTATTATGGGGT
ACCAGTGTGGAAAGAAGCAACCACCACTTTATTTTGTGCATCAGATGCTAAAGCATATGATACAGAGGTA
CACAATGTTTGGGCCACACATGCCTGTGTACCCACAGACCCCAACCCTCAAGAAGTAGAATTGGAAAATG
TGACAGAAAATTTTAACATGTGGAAAAATAACATGGTAGAACAGATGCATGAGGATATAATCAGTTTATG
GGATCAAAGCCTAAAGCCATGTGTAAAATTAACCCCACTCTGTGTTACTTTAAATTGCACTGAC---TTG
------------ACTACTGACTTGAAC------------------------------AATGCT-------
-----------------------------------------------ACTAATGCCCTTAAT---AGTAG
CGAGGGAAAAGGGGAAATAAAGAACTGCTCTTTCAATATCACCACAAGCATAAGAGAT---AAGGTACAG
AAAGAATATGCATTGTTTTATAAACTTGATGTAGTACCAATA------GATGAT---GAT---AAT----
--------------ACCAGCTATAGGTTGATAAGTTGTAACACCTCAGTCATTACCCAGGCCTGTCCAAA
GGTATCCTTTGACCCAATTCCCATACATTATTGTGCCCCGGCTGGTTTTGCGATTCTAAAATGTAAAGAT
AAGAAGTTCAAGGGAACAGGACCATGTAAAAAAGTCAGCACAGTACAATGTACACATGGAATTAGGCCAG
TAGTATCAACTCAACTGCTACTAAATGGCAGTCTAGTAGAAGAAGAGGTAGTAATTAGATCTGAAAATTT
CACGGACAATGCTAAAATCATAATAGTACAGCTGAACAAAGCTGTAGAAATTAATTGTACAAGACCCAAC
AACAATACAAGAAAAAGTATAAATATAGGACCAGGGAGAGCATTATATACAACAGGAGAAATAATAGGAG
ATATAAGGCAAGCACATTGTAACCTTAGTAGAGCAGAATGGAATGATACTTTAAAACAGATAGTAATAAA
ATTAAGAGAACAATTTGGG---AATAAA------ACAATAGTTTTTAATCAATCCTCAGGAGGGGACCCA
GAAATTGTAATGCACAGTTTTAATTGTGGAGGGGAATTTTTCTACTGTGATTCAACACAATTGTTTAATA
GT------------------ACTTGGATG---GCTAATAGT------------ACTTGGGAG--------
----AAT------------------------------------------------GATAATAGCACTGAA
GGAAAT---------------ATCATGCTCCCATGCAGAATAAAACAAATTATAAACATGTGGCAGGAAG
TAGGAAAAGCAATGTATGCCCCTCCCATCAGAGGACAAATTAGATGTTCAACAAATATCACAGGGCTGCT
ATTAACAAGAGATGGTGGG------------------GACAAC---------GGGGAC---ACC---GAG
------ATCGAGATCTTCAGACCTGGAGGAGGAGATATGAGGGACAATTGGAGAAGTGAATTATATAAAT
ATAAAGTAGTAAAAATTGAACCATTAGGAGTAGCACCCACTAAGGCAAAGAGAAGAGTGGTGCAGAGAGA
AAAAAGA---GCAGTGGGA---CTAGGAGCTTTGTTCCTTGGGTTCTTGGGAGCAGCAGGAAGCACTATG
GGCGCAGCGTCAATGACGCTGACGGTACAGGCCAGACAATTATTGTCTGGTATAGTGCAGCAGCAAAACA
ACTTGCTGAGGGCTATTGAGGCGCAACAGCATCTGTTGCAACTCACAGTCTGGGGTATCAAGCAGCTCCA
GGCAAGAGTCCTGGCTGTGGAAAGATACCTAAAGGATCAACAGCTCCTAGGGATTTGGGGTTGCTCTGGA
AAACTCATTTGCACCACTGCTGTGCCTTGGAATACTAGTTGGAGT---AATAAATCTCTGGATCGGATTT
GGAATAACATGACCTGGATGGAATGGGAAAGAGAAATTGACAATTACACAAGCTTAATATACACCTTAAT
TGAAGAATCACAGAACCAGCAAGAAAAGAATGAACAAGAATTATTGGAATTAGATAAGTGGGCAAGTTTG
TGGAATTGGTTTGATATATCAAAATGGCTGTGGTATATAAAAATATTCATAATGATAGTAGGAGGTTTGG
TAAGTTTAAGAATAGCTTTTTCTGTACTTTCTATAGTGAATAGAGTTAGGCAGGGATATTCACCATTATC
ATTTCAGACCCGCCTCCCAGCCCCGAGGGGACCCGACAGGCCCGAAGGAATCGAAGAAGAAGGTGGAGAG
AGAGACAGAGACAGATCCGGACAATTAGTGGATGGATTCTTAGCAATTATTTGGGTGGACCTGCGGAGCC
TGTGCCTCTTCAGCTACCACCGCTTGAGAGACTTACTCTTGATTGTAGCAAGGAGTGTGGAACTTCTGGG
A---CGCAGGGGGTGGGGAGTCCTCAAATATTGGTGGAATCTCCTGCAGTACTGGAGTCAGGAAATAAAG
AATAGTGCTGTTAGCTTGCTCAATGCCACAGCTATAGCAGTAGCTGAGGGGACAGATAGGGTTATAGAAG
TAGTACAAAGAATTTTTAGAGCTTTTCTCCACATACTTAGAAGAATAAGACAGGGCTTCGAAAGGGCTTT
GCAA
>DQ313246 
ATGACAGCGAAGGAGATCAGGAAGAATTATCAGCAC---CTGTGGAAGGGGGGC------------ACGC
TGCTCCTTGGGATGTTGATGATCTGTAGTGCTGCAGAACAA---TTGTGGGTCACAGTCTATTATGGGGT
ACCTGTGTGGAAAGAAGCAACCACCACTCTATTTTGTGCATCAGATGCTAAGGCATATGATACAGAGGTA
CATAATGTTTGGGCCACACATGCCTGTGTACCCACAGACCCCAACCCACAAGAAGTAGCGTTGGAAAATG
TGACAGAAAATTTTAACATGTGGAAAAATAACATGGTAGAACAGATGCATGAGGATATAATCAGTTTATG
GGATCAAAGTCTAAAGCCATGTGTAAAATTAACCCCACTCTGTGTTACTTTAAATTGCACTGAT---TTG
------------------------AAG------------------------------AATGAT-------
-----------------------------------------------ACTTATAGTAATGCC---ACTAT
TATGGAGAAAGGAGAAATAAAAAACTGCTCTTTCAATATCACCACAAGCATAAGAGAT---AAGATGCAG
AAAGAATATGCACTTTTTTATAAACTTGATGTAATACCAATA------GATAAT---GAT---AAT---A
CTAAT---------ACCAGCTATAGGTTGATAAGTTGTAACACCTCAGTCATTACACAGGCCTGTCCAAA
GATATCCTTTGAGCCAATTCCCATACATTATTGTACCCCGGCTGGTTTTGCGATTCTAAAGTGTAAAGAT
AAGAAGTTCAATGGAAAAGGACCATGTAAAAATGTCAGCACAGTACAATGTACACATGGAATTAGGCCAG
TAGTGTCAACTCAACTGCTGTTAAATGGCAGTCTAGCAGAAGAAGAGGTAGTAATTAGATCTGACAATTT
CACGAACAATGCTAAAACCATAATAGTACAGCTGAAGGAAGTTGTAAAAATTAATTGTACAAGACCCAAC
AACAATACAAGAAAAAGTATAAATATGGGACCAGGGAGAGCATTTTACACAACAGGAGAAATAGTAGGAG
ATATAAGACAGGCACATTGTAACATCAGTAGAGCACAATGGAATAACACTTTACAACAGATAGTTAAAAA
ATTAAGAGAACAATTTGGAGAGGATAAA------ACAATAGTCTTTAAGCAATCCTCAGGAGGGGACCCA
GAAATTGTAATGCACAGTTTTAATTGTGGAGGGGAATTTTTCTACTGTAATTCATCACAACTGTTTAATA
GT---------------------------------------------------ACTTGGAAT--------
----ACT---------------------AATAGTACTTGG---------------AGTGATACTAGAGGG
TCAAATGACACT---------ATCACACTCCCATGTAGAATAAAACAAATTATAAACATGTGGCAGGAAG
TGGGAAAAGCAATGTATGCCCCTCCCATCAGAGGACAAATTAGCTGTTCATCAAATATTACAGGGCTGCT
ATTAACAAGAGATGGTGGG------------------AACGAG---------AGCAAGCCCGAC------
------ACCGAGACCTTCAGACCTGGAGGAGGAGATATGAGGGACAATTGGAGAAGTGAATTATATAAAT
ATAAAGTAGTAAAGGTTGAACCATTAGGAGTAGCACCCACCAGGGCAAGGAGAAGAGTGGTGCAAAGAGA
AAAAAGA---GCAGTGGGAACGTTAGGAGCTGTGTTCCTTGGGTTCTTGGGAGCAGCAGGAAGCACTATG
GGCGCAGCGTCAATGACGCTGACGGTACAGGCCAGACAATTGTTGTCTGGTATAGTGCAACAGCAGAACA
ATTTGCTGAGAGCTATTGAGGCGCAACAGCATATGTTGCAACTCACAGTCTGGGGCATCAAACAGCTCCA
GGCAAGAGTCCTGGCTGTGGAAAGATACCTACAGGATCAACAGCTCCTAGGGATTTGGGGCTGCTCTGGA
AAACTCATTTGCACCACGGCTGTGCCTTGGAATACTAGTTGGAGT---AATAAATCTATGGATTACATTT
GGAATAACATGACTTGGATGGAGTGGGAAAGAGAAATTAACAATTACACAAGCAGAATATACACCTTAAT
TGAAGAATCGCAAAACCAACAAGAAAAGAATGAACAAGAATTATTGGAATTGGATAAATGGGCAAGTTTG
TGGAATTGGTTTAGCATAACAAAATGGCTGTGGTATATAAAAATATTCATAATGATAGTAGGAGGCTTGG
TAGGTTTAAGAATAGTTTTTGCTGTACTTTCTATAGTGAATAGAGTTAGGCAGGGATACTCACCATTATC
ATTTCAGACCCGCCTCCCAACCCCGAGGGGACCCGACAGGCCCGAAGGAATCGAAGAAGAAGGTGGAGAG
AGAGACAAAGACAGATCCGTACGATTAGTGGATGGCTTCTTAGCACTTTTGTGGGACGACCTGCGGAGCC
TGTGCCTCTTCAGCTACCACCGCTTGAGAGACTTACTCTTGATTGCAGCGAGGATTGTGGAACTTCTGGG
A---CGCAGGGGGTGGGAAGTCCTCAAATATTGGTGGAATCTCCTGCAGTATTGGAGTCGGGAAATAAAG
AATAGTGCTGTCAGCTTGCTTAATGCCACAGCTATAGCAGTAGCTGAGGGGACAGATAGGGTTATAGAAA
TAGTACAAAGAGCTTTTAGAGCTTTTCTCCACATACCTAGAAGAGTGAGACAGGGCTTGGAAAGGGCTTT
GCTA
>JN562771 
ATGAGAGTGAGGGGGATCAGGAGGAATTATCAGCAC---TTGTGGAAATGGGGC------------ACCA
TGCTCCTTGGGATATTAATGATCTGTAATGCTGCAGATAAA---TTGTGGGTTACAGTCTATTATGGGGT
ACCTGTGTGGAAAGAAGCAGACACCACTCTATTTTGTGCATCAGATGCTAAAGCACATGATACAGAGGTA
CATAATGTTTGGGCCACACATGCTTGTGTACCCACAGATCCCAACCCACAAGAAGTAGTATTGGAAAATG
TGACAGAAACTTTTAACATGTGGAAAAATAACATGGTAGAACAGATGCATGAGGATATAATCAATTTATG
GGATCAAAGCCTAAAGCCATGTGTAAAATTAACCCCACTTTGTGTTACTTTAAATTGCACTGAT---TTG
------------------------AGG------------------------------AATGTT------A
CT---------------AATGCC------------------------ACTGATAGTAGCGGG---AGAAC
GATGGAGGGAGGAGAAATAAAAAATTGCTCTTTCAATATCACCACAAGCAGAAGAGGT---AAGATGCAG
AGAGAATATGCATTCTTTTATAAACTTGATGTAATACCAATA------GATAAT---GAT---AAT----
--------------ACTAGCTATAGGTTGATAAGTTGTAACACCTCAGTCATTACACAGGCCTGTCCAAA
GGTATCCTTTGAACCAATTCCCATACATTATTGTACCCCTGCTGGTTTTGCGATTATAAAGTGTAATGAT
AAGAAGTTCAGTGGAACAGGACCATGTACAAATGTCAGCACAGTACAATGTACACATGGAATTAGGCCAG
TAGTATCAACTCAACTACTGTTAAATGGCAGTCTAGCAGAAGAAGAGGTAGTAATTAGATCCGCCAATTT
CACGGACAATACTAAAATCATAATAGTACACCTGAATGAATCTGTAGAAATTAATTGTACAAGACCCCAC
AACAATACAAGAAAAAGTATAAATATAGGACCAGGCAGAGCATTGTATACAACAGGAGCAATAACAGGAG
ATATAAGACAAGCACATTGTAGCATTAGTAGAACAAAATGGAATGACACTTTAAAACAAGTAGTTACAAA
ATTAAGAGAACAATATAAA---AATAAA------ACAATAGTCTTTAATCAATCCTCAGGAGGGGACCCA
GAAATTGTAATGCACAGTTTTAATTGTGGAGGGGAATTTTTCTACTGTAATTTAACACAACTGTTTAATA
GT------------------ACTTGG---------------------------ACTTGGAAT--------
----GGT---ACT---------------GAAGGGTTA------------------AATAACACTGAAGGA
AATGAC---ACA---------ATCATACTCCCATGCAGAATAAAACAAATTATAAACATGTGGCAGGAAG
TAGGAAAAGCAATGTATGCCCCTCCCATCGGAGGACCAATTAAATGTATATCAAATATTACAGGGCTGCT
ATTAACAAGAGATGGTGGT------------------AATAGC---------GAGAAC---CAGACCAAC
ACC---ACTGAGATCTTCAGACCTGGAGGAGGAGATATGAGGGACAATTGGAGAAGTGAATTATATAAAT
ATAAAGTAGTAAAAGTTGAACCATTAGGAATAGCACCCACCAAGGCAAAGAGAAGAGTGGTGCAGAGAGA
AAAAAGA---GCAGTGGGA---ATAGGAGCTGTGTTCCTTGGGTTCTTGGGAGCAGCAGGAAGCACTATG
GGCGCAGCGTCAGTGACGCTGACGGTACAGGCCAGACTATTATTGTCTGGTATAGTGCAACAGCAGAACA
ATCTGCTGAGGGCTATTGAGGCGCAACAGCATCTGTTGCAACTCACAGTCTGGGGCATCAAGCAGCTCCA
GGCAAGAGTCCTGGCTGTGGAAAGATACCTAAAGGATCAACAGCTCCTGGGGATTTGGGGTTGCTCTGGA
AAACTCATTTGCCCCACTGCTGTGCCTTGGAATACTAGCTGGAGT---AATAAATCTCTAGATCAGATTT
GGCAGAACATGACCTGGATGGAGTGGGAAAGAGAAATTAACAATTACACAGACTTAATATACTCCTTAAT
TGAAGAATCGCAAAACCAACAAGAAAAGAATGAACAAGAATTATTAGCATTGGATAAATGGGCAAGTTTG
TGGAATTGGTTTGATATATCAAAATGGCTGTGGTATATAAAAATATTCATAATGATAATAGGAGGCTTGA
TAGGTTTAAGAATAGTTTTTGCTGTACTTTCTATAGTAAATAGAGTTAGGCAGGGATATTCACCATTGTC
GTTCCAGATCCGCCCCCCAGCCCCGAGGGGACCCGACAGGCCCGAAGGAATCGAAGAAGGAGATGGAGAG
AGAGACAGAGACAGATCCACGCCATTAGTGGGAGGATTCTTGACAATTATCTGGGTCGACCTGCGGAGCC
TGTGCCTCTTCAGCTACCACCGCTTGAGAGACTTACTCTTGATTGTAACGAGGATTGTGGAACTTCTGGG
A---CGCAGGGGGTGGGAAGCTCTCAAATACGGGTGGAATCTCCTACAGTATTGGAGTCAGGAACTAAAG
AATAGTGCTGTTAGCTTGCTCAATGCCACAGCCATAGCAGTAGCTGAGGGGACAGATAGGGTTATAGAAG
TATTACAAAGAGCTGGTAGAGCTATTTGCAACATACCTACAAGAATAAGACAGGGCTTGGAAAGGGCTTT
GCTA
>JN562770 
ATGAGAGTGAGGGGGATCAGGAGGAATTATCAGCAC---TTGTGGAAATGGGGC------------ACCA
TGCTCCTTGGGATATTAATGATCTGTAATGCTGCAGATAAA---TTGTGGGTTACAGTCTATTATGGGGT
ACCTGTGTGGAAAGAAGCAGACACCACTCTATTTTGTGCATCAGATGCTAAAGCACATGATACAGAGGTA
CATAATGTTTGGGCCACACATGCTTGTGTACCCACAGATCCCAACCCACAAGAAGTAGTATTGGAAAATG
TGACAGAAACTTTTAACATGTGGAAAAATAACATGGTAGAACAGATGCATGAGGATATAATCAATTTATG
GGATCAAAGCCTAAAGCCATGTGTAAAATTAACCCCACTTTGTGTTACTTTAAATTGCACTGAT---TTG
------------------------AGG------------------------------AATGTT------A
CT---------------AATGCC------------------------ACTGATAGTAGCGGG---AGAAC
GATGGAGGAAGGAGAAATAAAAAATTGCTCTTTCAATATCACCACAAGCAGAAGAGGT---AAGATGCAG
AGAGAATATGCATTCTTTTATAAACTTGATGTAATACCAATA------GATAAT---GAT---AAT----
--------------ACTAGCTATAGGTTGATAAGTTGTAACACCTCAGTCATTACACAGGCCTGTCCAAA
GGTATCCTTTGAACCAATTCCCATACATTATTGTACCCCTGCTGGTTTTGCGATTATAAAGTGTAATGAT
AAGAAGTTCAATGGAACAGGACCATGTACAAATGTCAGCACGGTACAATGTACACATGGAATTAGGCCAG
TAGTATCAACTCAACTACTGTTAAATGGCAGTCTAGCAGAAGAAGAGGTAGTAATTAGATCCGCCAATTT
CACGGATAATACTAAAATCATAATAGTACACCTGAATGAATCTGTAGAAATTAATTGTACAAGACCCCAC
AACAATACAAGAAAAAGTATAAATATAGGACCAGGCAGAGCATTGTATACAACAGGAGCAATAACAGGAG
ATATAAGACAAGCACATTGTAGTATTAGTAGAACAAAATGGAATGACACTTTAAAACAAGTAGTTACAAA
ATTAAGAGAACAATATAAA---AATAAA------ACAATAGTCTTTAATCAATCCTCAGGAGGGGACCCA
GAAATTGTAATGCACAGTTTTAATTGTGGAGGGGAATTTTTCTACTGTAATTTAACACAACTGTTTAATA
GT------------------ACTTGG---------------------------ACTTGGAAT--------
----GGT---ACT---------------GAAGGGTTA------------------AATAACACTGAAGGG
AATGAC---ACA---------ATCATACTCCCATGCAGAATAAAACAAATTATAAACATGTGGCAGGAAG
TAGGAAAAGCAATGTATGCCCCTCCCATCGGAGGACCAATTAAATGTGTATCAAATATTACAGGGCTGCT
ATTAACAAGAGATGGTGGT------------------AATAGC---------GAGAAC---CAGACCAGC
ACC---ACTGAGATCTTCAGACCTGGAGGAGGAGATATGAGGGACAATTGGAGAAGTGAATTATATAAAT
ATAAAGTAGTAAAAGTTGAACCATTAGGAATAGCACCCACCAAGGCAAAGAGAAGAGTGGTGCAGAGAGA
AAAAAGA---GCAGTGGGA---ATAGGAGCTGTGTTCCTTGGGTTCTTGGGAGCAGCAGGAAGCACTATG
GGCGCAGCGTCAGTGACGCTGACGGTACAGGCCAGACTATTATTGTCTGGTATAGTGCAACAGCAGAACA
ATCTGCTGAGGGCTATTGAGGCGCAACAGCATCTGTTGCAACTCACAGTCTGGGGCATCAAGCAGCTCCA
GGCAAGAGTCCTGGCTGTGGAAAGATACCTAAAGGATCAACAGCTCCTGGGGATTTGGGGTTGCTCTGGA
AAACTCATTTGCCCCACTGCTGTGCCTTGGAATACTAGCTGGAGT---AATAAATCTCTAGATCAGATTT
GGCAGAACATGACCTGGATGGAGTGGGAAAGAGAAATTAACAATTACACAGACTTAATATACTCCTTAAT
TGAAGAATCGCAAAACCAACAAGAAAAGAATGAACAAGAATTATTAGCATTGGATAAATGGGCAAGTTTG
TGGAATTGGTTTGATATATCAAAATGGCTGTGGTATATAAAAATATTCATAATGATAATAGGAGGCTTGA
TAGGTTTAAGAATAGTTTTTGCTGTACTTTCTATAGTAAATAGAGTTAGGCAGGGATATTCACCATTGTC
GTTCCAGATCCGCCCCCCAGCTCCGAGGGGACCCGACAGGCCCGAAGGAATCGAAGAAGGAGATGGAGAG
AGAGACAGAGACAGATCCACGCCATTAGTGGGAGGATTCTTGACACTTATCTGGATCGACCTGCGGAGCC
TGTGCCTCTTCAGCTACCACCGCTTGAGAGACTTACTCTTGATTGTAGCGAGGATTGTGGAACTTCTGGG
A---CGCAGGGGGTGGGAAGCCCTCAAATATTGGTGGAATCTCCTACAGTATTGGAGTCAGGAACTAAAG
AATAGTGCTGTTAGCTTGCTCAATGCCACAGCCATAGCAGTAGCTGAGGGGACAGATAGGGTTATAGAAG
TATTACAAAGAGCTGGTAGAGCTATTTGCAACATACCTACAAGAATAAGACAGGGCTTGGAAAGGGCTTT
GCTA
>EU807761 
ATGAGAGTGACGGGGATCAGGAAGAATTATCAGCAC---TTGTGGAGATGGGGC------------ATCT
TGCTCCTTGGGATGTTAATGATCTGTAATGCTGCAGACAAA---TTGTGGGTCACAGTCTATTATGGGGT
ACCTGTATGGAAAGAAGCAACCACCACTCTATTTTGTGCATCAGATGCTAGAGCATATGATACAGAGATG
CATAATGTTTGGGCCACACATGCCTGTGTACCCACAGACCCCAACCCACAAGAAGTAGTATTGGAAAATG
TGACAGAAAATTTTAACATGTGGAAAAATAACATGGTAGAACAGATGCATGAGGATATAATCAGTCTATG
GGATCAAAGCCTAAAGCCATGTGTAAAATTAACCCCACTCTGTGTTACTTTAAATTGTACTGAT---TGG
------------------------AGGAATGGCACTGATTCGAAG------------AATGCT------A
CT---------------AATACC------------------------ACTAGTAGTAGCGAG---GGAAC
GCTGGAGGGAGGAGAAGTAAAAAATTGCTCTTTCAATATCACCACAGGCATAAGAGAT---AAGATACAG
AAAAAATATGCACTTTTTTATAAACTTGATGTAATACCAATA------GATAAT---GAT---AAT----
--------------ACTAGTTATAGGATAAGAAGTTGTAACACCTCAGTCATTACACAGGCCTGTCCAAA
GGTATCCTTTGAGCCAATTCCCATACATTATTGTGCCCCGGCTGGTTTTGCGATTCTAAAGTGTAATGAT
AAGAAGTTCAATGGAAAAGGACCATGTACAAATGTCAGCACAGTACAATGTACACATGGAATTAGGCCAG
TAGTATCAACTCAACTGCTGTTAAATGGCAGTCTAGCAGAAGAAGAGGTAGTAATTAGATCCTCCAATTT
CACGGACAATGCTAAAATCATAATAGTACAGCTGAATAAATCTGTAGAGATTAATTGTACAAGACCCAGC
AACAATACAAGAAAAGGTGTACATATAGGACCAGGCAGGGCATTTTATACAACAGGAGAAATAACAGGAG
ATATAAGACAAGCACATTGTAATCTTAGTAGAACAGCATGGAATAACACCTTAGAAAAGATAGTTGAAAA
ATTAAGAGAACAATTTGGG---AATAAA------ACAATAGTCTTTAATCAATCCTCAGGAGGGGATCCA
GAAATTGTAATGCACAGTTTTAATTGTGGAGGGGAATTTTTCTACTGTAATACAGCACAACTGTTTAATA
GT---------------------------------------------------ACTTGGAAT--------
----GGT---------------------ACTGAGCCT------------------AATGCTGACTGGGCA
AATAACACTGAA---GCAAATATCACACTCCCATGCAGAATAAAACAAATTATAAACATGTGGCAGGAAG
TAGGAAAAGCAATGTATGCCCCTCCCATCAGAGGACTAATTAGATGTACATCAAATATTACAGGACTGTT
ACTAACAAGAGATGGTGGT------------------AATAGC---------GGGAAA---AATGATAGT
AATAACACCGAAATCTTCAGACCTGRAGGGGGAGATATGAGAGACAATTGGAGAAGTGAATTATATAAAT
ATAAAGTAGTAAAAGTTGAACCATTAGGAGTAGCACCCACCAAGGCAAAGAGAAGAGTGGTGCAGAGAGA
AAAAAGA---GCAATAGGC---CTAGGAGCTGTGTTCCTTGGGTTCTTGGGAGCAGCAGGAAGCACTATG
GGCGCAGCGTCAGTGACGCTGACGGTACAAGCCAGACAATTATTGTCTGGTATAGTGCAACAGCAGAACA
ATCTGCTGAGGGCTATTGAGGCGCAACAGCATCTGTTGCAACTCACAGTCTGGGGCATTAAGCAGCTCCA
GGCAAGAGTCCTGGCTGTGGAAAGATACCTAAGGGATCAACAGCTCCTGGGGATTTGGGGTTGCTCTGGA
AAACTCATTTGCACCACTGCAGTGCCTTGGAACATTAGTTGGAGT---AATAAATCTCTGGATCAGATTT
GGAATAACATGACCTGGATGGAGTGGGAAAGAGAAATTGATAATTACACAAGCTACATATACACCTTAAT
TGAAGCATCGCAAAACCAACAAGAAAAGAATGAACAGGACTTATTGGAATTAGATAAATGGGCAAGTTTG
TGGAATTGGTTTGACATAACAAACTGGCTGTGGTATATAAAATTATTCATAATGATAGTAGGAGGCTTGG
TAGGTTTAAGAATAGTTTTTTCTGTACTTTCTATAGTGAATAGAGTTAGGCAGGGATACTCACCATTATC
GTTTCAGACCCGCTTCCCAGTCTCGAGGGGACCCGACAGGCCCGAAGGAATCGAAGAAGAAGGTGGAGAG
AGAGACAGAGACAGATCCGGTCAATCAGTGAACTCATTCTTGACACTTATCTGGGTCGATCTGCGGAGCC
TGTGCCTCTTCAGCTACCACCGCTTGAGAGACTTACTCTTGATTCTAGCGAGGATTGTGGAACTTCTGGG
A---CGCAGGGGGTGGGAACTCCTCAAATACTGGTGGAATCTCCTACAGTATTGGAGTCAGGAACTAAAG
AATAGTGCTGTTAGCTTGCTCAACGCCACAGCCATAGCAGTAGCTGAGGGGACAGATAGGGTTATAGAAG
TAGTGCAAGGAGCTTATAGAGCTATTCTCCACATACCTACAAGAATAAGACAGGGCTTAGAAAGGGCTTT
GCTA
>AY357531 
ATGAGAGTGACGGGGATCAGGAAGAATTATCAGCAC---TTGTGGAGATGGGGC------------ACCA
TGCTCCTTGGGATATTGATGATTTGTAGTGCTGCAGGAAAA---TTGTGGGTCACAGTCTATTATGGGGT
ACCTGTGTGGAAAGAAGCAACCACCACTCTATTTTGTGCATCAGATGCTAAAGCATATGATACAGAGGTA
CATAATGTTTGGGCCACACATGCCTGTGTACCCACAGACCCCAACCCACAAGAAGTAGTATTGGAAAATG
TGACAGAAAATTTTAACATGTGGAAAAATAACATGGTAGAACAGATGCATGAGGACATAATCAGTTTATG
GGATCAAAGCCTAAAGCCATGTGTAAAATTAACCCCACTCTGTGTTACTTTAAATTGCACTGATGATGTG
------------------------AGG------------------------------AATGCT------A
CC---------------AGTACC------------------------AATAGTAGTTGGGGG---AAACC
GATGGAAAAAGGAGAAATAAAAAACTGCTCTTTCAATATCACCACAAGCAAAGGAGAT---AAGGTGCAG
AAACAATATGCACTTTTTTATAAACTTGATGTAGTACCAATA------GATAAT---GAT---AAT----
--------------ACCAACTATAGGTTGATAAGTTGTAACACCTCAGTCATTACACAGGCTTGTCCAAA
GGTATCCTTTGAGCCAATTCCCATACATTATTGTGCCCCGGCTGGTTTTGCGATTCTAAAGTGTAATGAT
AAGAAGTTCAATGGAACAGGACCATGTACAAATGTCAGCACAGTACAATGTACACATGGAATTAGGCCAG
TAGTATCAACTCAACTGCTGTTAAATGGCAGTCTAGCAGAAGAAGAGGTAGTAATTAGATCTGAAAATTT
CACGAACAATGCTAAAACCATAATGGTACAGCTGAATGTATCTGTAGAAATTAATTGTACAAGACCCAAC
AACAATACAAGAAAAAGTATACATATAGGACCAGGGAGAGCATTTTATACAACAGGAGATATAATAGGAG
ACATAAGACAAGCACATTGTAACATTAGTAGAGCAAACTGGAATAACACTTTAAGACAGATAGTAGAAAA
ATTAGGAGAACAATTTGGAAATAATAAA------ACAATAGTCTTTAATCATTCCTCAGGAGGGGACCCA
GAAATTGTAATGCACAGTTTTAATTGTGGAGGGGAATTTTTCTACTGTAATTCAACAAAACTGTTTAATA
GT------------------ACTTGGACT---TGGAATAATAGT---------ACTTGGAAT--------
----AAT---ACT---------------AAAAGGTCA------------------AATGACACTGAAGAA
---------CAT---------ATCACACTCCCATGCAGAATAAAACAAATTATAAACATGTGGCAGGAAG
TAGGAAAAGCAATGTATGCCCCTCCCATCAGAGGACAAATTAGATGTTCATCAAATATTACAGGGCTGCT
ATTAACAAGAGATGGTGGT------------------ACGAAC------------AAT---ACC------
------AATGAGATCTTCAGACCTGGAGGAGGAGATATGAGGGACAATTGGAGAAGTGAATTATATAAAT
ATAAAGTAGTAAAAATTGAACCATTAGGAGTAGCACCCACCAAGGCAAAGAGAAGAGTGGTGCAAAGAGA
AAAAAGA---GCAGTGGGA---ATAGGAGCTATGTTCCTTGGGTTCTTGGGAGCAGCAGGAAGCACTATG
GGCGCAGCGTCAGTGACGCTGACGGTACAGGCCAGACTATTATTGTCTGGTATAGTGCAACAGCAGAACA
ATTTGCTGAGGGCTATTGAGGCGCAACAGCATCTGTTGCAACTCACAGTCTGGGGCATCAAGCAGCTCCA
GGCAAGAGTCCTGGCTGTGGAAAGATACCTAAGGGATCAACAGCTCCTGGGGATTTGGGGTTGCTCTGGA
AAGCTCATTTGCACCACTGCTGTGCCT-------------------------------------------
----------------------------------------------------------------------
-GAAACTTTGGAGAATAAACTCGAAAGA------------------------------------------
----------------------------------------------------------------------
----------------------------------------------------------------------
-TTTAATACA------------------------------------------GACGGAGAAGGG------
----------------------------------------------------------------------
----------------------------------------------------------------------
----------------------------------------------------------AAAGAATTGAAT
ACACAACTTATACAACTTCTT-------------------------------------------------
----------------------------------------------------------------------
----
>AY357340 
ATGAGAGTGACGGGGATCAGGAAGAATTATCAGCAC---TTGTGGAGATGGGGC------------ACCA
TGCTCCTTGGGATATTGATGATCTGTAGTGCTGCAGGAAAA---TTGTGGGTCACAGTCTATTATGGGGT
ACCTGTGTGGAAAGAAGCAACCACCACTCTATTTTGTGCATCAGATGCTAAAGCATATGATACAGAGATA
CATAATGTTTGGGCCACACATGCCTGTGTACCCACAGACCCCAACCCACAAGAAGTAGTATTGGAAAATG
TGACAGAAAATTTTAACATGTGGAAAAATAACATGGTAGAACAGATGCATGAGGATATAATCAGTTTATG
GGATCAAAGCCTAAAGCCATGTGTAAAATTAACCCCACTCTGTGTTACTTTAAATTGCACTGATGATGTG
------------------------AGG------------------AATGTTACCAATAATGCT------A
CC---------------AGTACC------------------------AATAGTAGTTGGGGG---AAACC
GATGGAAAAAGGAGAAATAAAAAATTGCTCTTTCAATATCACCACAAGCATAAGAGAT---AAGGTGCAG
AAACAATATGCACTTTTTTATAAACTTGATGTAGTACCCATA------GATAAT---GAT---AAT----
--------------ACCAACTATAGGTTGATAAGTTGTAACACCTCAGTCATTACACAAGCCTGTCCAAA
GGTATCCTTTGAGCCAATTCCCATACATTATTGTGCCCCGGCTGGTTTTGCGATTCTAAAGTGTAATGAT
AAGAAGTTCAATGGAACAGGACCATGTACAAATGTCAGCACAGTACAATGTACACATGGAATTAGGCCAG
TAGTATCAACTCAACTGCTGTTAAATGGCAGTCTAGCAGAAGAAGAGGTAGTAATTAGATCTGAAAATTT
CACGAACAATGCTAAAACCATAATGGTACAGCTGAATGTATCTGTAGAAATTAATTGTACAAGACCCAAC
AACAATACAAGAAAAAGTATACATATAGGACCAGGGAGAGCATTTTATACAACAGGAGATATAATAGGAG
ACATAAGACAAGCACATTGTAACATTAGTAGAGCAAACTGGAATAACACTTTAAAACATATAGTTGAAAA
ATTAGGAGAACAATTTGGAAATAATAAA------ACAATAGTCTTTAATCATTCCTCAGGAGGGGACCCA
GAAATTGTAATGCACAGTTTTAATTGTGGAGGGGAATTTTTCTACTGTAATTCAACAAAACTGTTTAATA
GT------------------ACTTGGACT---TGGAATAATAGT---------ACTTGGAAT--------
----AAC---ACT---------------AAAAGGTCA------------------AATGACACTGAAGAA
---------ATT---------ATCACACTCCCATGCAGAATAAAACAAATTATAAACATGTGGCAGGAAG
TAGGAAAAGCAATGTATGCCCCTCCCATCAGAGGACAAATTAGATGTTCATCAAATATTACAGGGTTGCT
ATTAACAAGAGATGGTGGT------------------AGTGATAATAACACGAACAAT---ACC------
------ACCGAGATCTTCAGACCTGGAGGAGGAGATATGAGGGACAATTGGAGAAGTGAATTATATAAAT
ATAAAGTAGTAAGAATTGAACCATTAGGAGTAGCACCCACCGAGGCAAAGAGAAGAGTGGTGCAGAGAGA
AAAAAGA---GCAGTGGGA---ATAGGAGCTATGTTCCTTGGGTTCTTGGGAGCAGCAGGAAGCACTATG
GGCGCAGCGTCAGTGACGCTGACGGTACAGGCCAGACTATTGTTGTCTGGTATAGTGCAACAGCAAAACA
ATTTGCTGAGGGCTATTGAGGCGCAACAGCATCTGTTGCAACTCACAGTCTGGGACATCAAGCAGCTCCA
GGCAAGAGTCCTGGCTGTGGAAAGATACCTAAGGGATCAACAGCTCCTGGGGATTTGGGGTTGCTCTGGA
AAGATCATTTGCACCACTGCTGTGCCTTGGAATACTAGTTGGAGT---AATAAATCTCTGAATGAGATTT
GGGATAACATGACCTGGATGGAATGGGAAAAAGAAATTAACAATTACACAAACTTAATATACTCCTTACT
TGAAGAATCGCAAAACCAACAAGAAAAAAATGAACAAGAATTATTGGCATTAGATAAATGGGCAAATTTG
TGGAATTGGTTTGACATATCAAACTGGCTGTGGTATATAAAAATATTCATAATGATAGTAGGAGGCTTGG
TAGGTTTAAGAATAGTTTTTGCTGTACTTTCTATAGTGAATAGAGTTAGGCAGGGATACTCACCCTTGTC
GTTTCAGACCCGCCTCCCAGCCCCGAGGGGACCCGACAGGCCCGAAGGAATCGAAGAAGAAGGTGGAGAG
AGAGACAGAGACAGATCCGTACGATTAGTGGATGGATTCTTAGCACTTTTCTGGGACGATCTGCGGAGCC
TGTGCCTCTTCAGCTACCACCGCTTGAGAGACTTACTCTTGATT------------GTGGAACTTCTGGG
A---CGCAGGGGGTGGGAAGCCCTCAAATATTGGTGGAATCTCCTACAGTATTGGAGTCAGGAACTAAAG
AATAGTGCTATTAGCTTGCTCAACGCCACAGCCATAGCAGTAGCTGAGGGGACAGATAGGATTATAGAAG
CATTACAAAGAGCTTGTAGAGCTATCCTCCACATACCTAGAAGAATAAGACAGGGCTTGGAAAGGCTTTT
GCTA
>JN176502 
ATGAGAGTGACGGGGATCAGGAAGAATTATCAGCAC---TTGTGGAGATGGGGC------------ACCA
TGCTCCTTGGGATATTGATGATTTGTAGTGCTGCAGGAAAA---TTGTGGGTCACAGTCTATTATGGGGT
ACCTGTGTGGAAAGAAGCAACCACCACTCTATTTTGTGCATCAGATGCTAAAGCATATGATACAGAGGTA
CATAATGTTTGGGCCACACATGCCTGTGTACCCACAGACCCCAACCCACAAGAAGTAGTATTGGAAAATG
TGACAGAAAATTTTAACATGTGGAAAAATAACATGGTAGAACAGATGCATGAGGATATAATCAGTTTATG
GGATCAAAGCCTAAAGCCATGTGTAAAATTAACCCCACTCTGTGTTACTTTAAATTGCACTGATGATGTG
------------------------AGG------------------------------AATGCT------A
CC---------------AGTACC------------------------AATAGTAGTTGGGGG---AAACC
GATGGAAAAAGGAGAAATAAAAAACTGCTCTTTCAATATCACCACAAGCATAAGAAAT---AAGATGCAG
AAACAATATGCACTTTTTTATAAACTTGATGTAGTACCAATA------GATAAT---GAT---AAT----
--------------ACCAACTATAGGTTGATAAGTTGTAACACCTCAGTCATTAAACAAGCCTGTCCAAA
GGTATCCTTTGAGCCAATTCCCATACATTATTGTGCCCCGGCTGGTTTTGCGATTCTAAAGTGTAATGAT
AAGAAGTTCAATGGAACAGGACCATGTACAAATGTCAGCACAGTACAATGTACACATGGAATTAGGCCAG
TAGTATCAACTCAACTGCTATTAAATGGCAGTCTAGCAGAAGAAGAGGTAATAATTAGATCTGAAAATTT
CACGAACAATGCTAAAACCATAATGGTACAGCTGAATGTATCTGTAGAAATTAATTGTACAAGACCCAAC
AACTATACAAGAAAAAGTATACATATAGGACCAGGGAGAGCATTGTATGCAACAGGAGACATAATAGGAG
ACATAAGACAAGCACATTGTAACATTAGTAGAGCAAACTGGAATAACACTTTAAGACAGATAGTTGAAAA
ATTAGGAGAACAATTTGGAAATAATAAA------ACAATAGTCTTTAATCATTCCTCAGGAGGGGACCCA
GAAATTGTAATGCACAGTTTTAATTGTGGAGGGGAATTTTTCTACTGTAATTCAACAAAACTGTTTAATA
GT------------------ACTTGGACT---TGGAATAATAGT---------ACTTGGAAT--------
----AAT---ACT---------------AAAAGGTCA------------------AATGACACTGAAGAA
---------ATT---------ATCACACTCCCATGCAGAATAAAACAAATTATAAACATGTGGCAGGAAG
TAGGAAAAGCAATGTATGCCCCTCCCATCAGAGGACAAATTAGATGTTCATCAAATATTACAGGGTTGCT
ATTAACAAGAGATGGTGGT------------------AATGAC---------ACGAGC---GGG------
------ACTGAGATCTTCAGACCTGGAGGAGGAGATATGAGGGACAATTGGAGAAGTGAATTATATAAAT
ATAAAGTAGTAAGAATTGAACCATTAGGAGTAGCACCCACCGAGGCAAAGAGAAGAGTGGTGCAGAGAGA
AAAAAGA---GCAGTGGGA---ATAGGAGCTGTGTTCCTTGGGTTCTTGGGAGCAGCAGGAAGCACTATG
GGCGCAGCGGCAGTGACGCTGACGGTACAGGCCAGACTATTATTGTCTGGTATAGTGCAACAGCAGAACA
ATTTGCTGAGGGCTATTGAGGCGCAACAGCATCTGTTGCAACTCACAGTCTGGGGCATCAAGCAGCTCCA
GGCAAGAGTCCTGGCTGTGGAAAGATACCTAAGGGATCAACAGCTCCTGGGGATTTGGGGCTGCTCTGGA
AAGCTCATTTGCACCACTGCTGTGCCTTGGAATACTAGTTGGAGT---AATAAATCTCTGAATGAGATTT
GGAATAACATGACCTGGATGGAATGGGAAAAAGAAATTGACAATTACACAAACTTAATATACAACTTACT
TGAAGAATCGCAAAACCAACAAGAAAAGAATGAACAAGAATTATTGGCATTAGATAAATGGGCAAATTTG
TGGAATTGGTTTGACATATCAAACTGGCTGTGGTATATAAAAATATTCATAATGATAGTAGGAGGCTTGG
TAGGTTTAAGAATAGTTTTTGCTGTACTTTCTATAGTGAATAGAGTTAGGCAGGGATACTCACCTTTGTC
GTTCCAGACCCGCCTCCCAGCCCCGAGGGGACCCGACAGGCCCGAAGGAATAGAAGAAGAAGGTGGAGAG
AGAGACAGAGACAGATCCGTACGATTAGTGGATGGATTCTTAGCACTTTTCTGGGACGATCTGCGGAGCC
TGTGCCTCTTCAGCTACCACCGCTTGAGAGACTTACTCTGGATT------------GTGGAACTTCTGGG
A---CGCAGGGGGTGGGAAGCCCTCAAATATTGGTGGAATCTCCTACAGTATTGGAGTCAGGAACTAAAG
AATAGTGCTATTAGCTTGCTCAACGCCACAGCCATAGCAGTAGCTGAGGGGACAGATAGGATTCTAGAAG
TATTACAAAGAGCTTATAGAGCTATCCTCCACATACCTAGAAGAATAAGACAGGGCTTGGAAAGGCTTTT
GCTA
>AY357535 
ATGAGAGTGACGGGGATCAGGAAGAATTATCAGCAC---TTGTGGAGATGGGGC------------ACCA
TGCTCCTTGGGATATTGATGATTTGTAGTGCTGCAGGAAAA---TTGTGGGTCACAGTCTATTATGGGGT
ACCTGTGTGGAAAGAAGCAACCACCACTCTATTTTGTGCATCAGATGCTAAAGCATATGATACAGAGGTA
CATAATGTTTGGGCCACACATGCCTGTGTACCCACAGACCCCAACCCACAAGAAGTAGTATTGGAAAATG
TGACAGAAAATTTTAACATGTGGAAAAATAACATGGTAGAACAGATGCATGAGGATATAATCAGTTTATG
GGATCAAAGCCTAAAGCCATGTGTAAAATTAACCCCACTCTGTGTTACTTTAAACTGCACTGATGATGTG
------------------------AGG------------------------------AATGCT------A
CC---------------AGTACC------------------------AATAGTAGTTGGGGG---AAACC
GATGGAAAAAGGAGAAATAAAAAACTGCTCTTTCAATATCACCACAAGCAAAAGAGAT---AAGGTGCAG
AAACAATATGCACTTTTTTATAAACTTGATGTAGTACCCATA------GATAAT---GAT---AAT----
--------------ACCAACTATAGGTTGATAAGTTGTAACACCTCAGTCATTACACAGGCCTGTCCAAA
GGTATCCTTTGAGCCAATTCCCATACATTATTGTGCCCCGGCTGGTTTTGCGATTCTAAAGTGTAATGAT
AAGAAGTTCAATGGAACAGGACCATGTACAAATGTCAGCACAGTACAATGTACACATGGAATTAGGCCAG
TAGTATCAACTCAACTGCTGTTAAATGGCAGTCTAGCAGAAGAAGAGGTAGTAATTAGATCTGAAAATTT
CACGAACAATGCTAAAACCATAATGGTACAGCTGAATGTATCTGTAGAAATTAATTGTACAAGACCCAAC
AACAATACAAGAAAAAGTATACATATAGGACCAGGGAGAGCATTTTATACAACAGGAGATATAATAGGAG
ACATAAGACAAGCACATTGTAACATTAGTAGAGCAAACTGGAATAACACTTTAAGACAGATAGTTGAAAA
ATTAGGAGAACAATTTGGAAATAATAAA------ACAATAGTCTTTAATCATTCCTCAGGAGGGGACCCA
GAAATTGTAATGCACAGTTTTAATTGTGGAGGGGAATTTTTCTACTGTAATTCAACAAAACTGTTTAATA
GT------------------ACTTGGACTTGGAATAATAGT------------ACTTGGAAT--------
----AAT---ACT---------------AAAAGGTCA------------------AATGACACTGAAGAA
ATT------------------ATCACACTCCCATGCAGAATAAAACAAATTATAAACATGTGGCAGGAAG
TAGGAAAAGCAATGTACGCCCCTCCCATCAGAGGACAAATTAGATGTTCATCAAATATTACAGGGCTGCT
ATTAACAAGAGATAGTGGT------------------AAGGAC---------ACGAGC---GGG------
------ACTGAGATCTTCAGACCTGGAGGAGGAGATATGAGGGACAATTGGAGAAGTGAATTATATAAAT
ATAAAGTAGTAAAAATTGAACCATTAGGAGTAGCACCCACCAAGGCAAAGAGAAGAGTGGTGCAAAGAGA
AAAAAGA---GCAGTGGGA---ATAGGAGCTATGTTCCTTGGGTTCTTGGGAGCAGCAGGAAGCACTATG
GGCGCAGCGTCAGTGACGCTGACGGTACAGGCCAGACTATTATTGTCTGGTATAGTGCAACAGCAGAACA
ATTTGCTGAGGGCTATTGAGGCGCAACAGCATCTGTTGCAACTCACAGTCTGGGGCATCAAGCAGCTCCA
GGCAAGAGTCCTGGCTGTGGAAAGATACCTAAGGGATCAACAGCTCCTGGGAATTTGGGGTTGCTCTGGA
AAGCTCATTTGCACCACTGCTGTGCCTTGGAATACTAGTTGGAGT---AATAGATCTCTGAATGAGATTT
GGAATAACATGACCTGGATGGAATGGGAAAAAGAAATTGACAATTACACAAACTTAATATACAACTTACT
TGAAGAATCGCAAAACCAACAAGAAAAGAATGAACAAGAATTATTGGAATTAGACAAATGGGCAAATTTG
TGGAATTGGTTTGACATATCAAACTGGCTGTGGTATATAAAAATATTCATAATGATAGTAGGAGGCTTGG
TAGGTTTAAGAATAGTTTTTGCTGTACTTTCTATAGTGAATAGAGTTAGGCAGGGATACTCACCCTTGTC
GTTCCAGACCCGCCTCCCAGCCCCGAGGGGACCCGACAGGCCCGAAGGAATCGAAGAAGAAGGTGGAGAG
AGAGACAGAGACAGATCCGTACGATTAGTGGATGGATTCTTAGCACTTTTCTGGGACGATCTGCGGAGCC
TGTGCCTCTTCAGCTACCACCGCTTGAGAGACTTACTCTTGATTGCA---------------CTTCTGGG
A---CGCAGGGGGTGGGAAGCCCTCAAATATTGGTGGAATCTCCTACAGTATTGGAGCCAGGAACTAAAG
AATAGTGCTATTAGCTTGCTCAACGCCACCGCCATAGCAGTAGCTGAGGGGACAGATAGGATTCTAGAAG
TATTACAAAGAGCTTATAGAGCTATCCTCCACATACCTAGAAGAATAAGACAGGGCTTGGAAAGGCTTTT
GCTA
>AY357539 
ATGAGAGTGACGGGGATCAGGAAGAATTATCAGCAC---TTGTGGAGATGGGGC------------ACCA
TGCTCCTTGGGATATTGATGATTTGTAGTGCTGCAGGAAAA---TTGTGGGTCACAGTCTATTATGGGGT
ACCTGTGTGGAAAGAAGCAACCACCACTCTATTTTGTGCATCAGATGCTAAAGCATATGATACAGAGGTA
CATAATGTTTGGGCCACACATGCCTGTGTACCCACAGACCCCAACCCACAAGAAGTAGTATTGGAAAATG
TGACAGAAAATTTTAACATGTGGAAAAATAACATGGTAGAACAGATGCATGAGGATATAATCAGTTTATG
GGATCAAAGCCTAAAGCCATGTGTAAAATTAACCCCACTCTGTGTTACTTTAAATTGCACTGATGATGTG
------------------------AGG------------------------------AATGCT------A
CC---------------AGTACC------------------------AATAGTAGTTGGGGG---AAACC
GATGGAAAAAGGAGAAATAAAAAACTGCTCTTTCAATATCACCACAAGCAAAAGAAAT---AAGGTGCAG
AAACAATATGCACTTTTTTATAAACTTGATGCAGTACCAATA------GATAAT---GAT---AAT----
--------------ACCAACTATAGGTTGATAAGTTGTAACACCTCAGTCATTACACAGGCCTGTCCAAA
GGTATCCTTTGAGCCAATTCCCATACATTATTGTGCCCCGGCTGGTTTTGCGATTCTAAAGTGTAATGAT
AAGAAGTTCAATGGAACAGGACCATGTACAAATGTCAGCACAGTACAATGTACACATGGAATTAGGCCAG
TAGTATCAACTCAACTGCTATTAAATGGCAGTCTAGCAGAAGAAGAGGTAATAATTAGATCTGAAAATTT
CACGAACAATGCTAAAACCATAATGGTACAGCTGAATGTATCTGTAGAAATTAATTGTACAAGACCCAAC
AACAATACAAGAAAAAGTATACATATAGGACCAGGGAGAGCATTGTATACAACAGGAGACATAATAGGAG
ACATAAGACAAGCACATTGTAACATTAGTAGAGCAAACTGGAATAACACTTTAAAACATATAGTTGAAAA
ATTAGGAAAACAATTTGGAAATAATAAA------ACAATAGTCTTTAATCATTCCTCAGGAGGGGACCCA
GAAATTGTAATGCACAGTTTTAATTGTGGAGGGGAATTTTTCTACTGTAATTCAACAAAACTGTTTAATA
GT------------------ACTTGGACT---TGGAATAATAGT---------ACTTGGAAT--------
----AAC---ACT---------------AAAAGGTCA------------------AATGACACTGAAGAA
ATT------------------ATCACACTCCCATGCAGAATAAAACAAATTATAAACATGTGGCAGGAAG
TAGGAAAAGCAATGTATGCCCCTCCCATCAGAGGACAAATTAGATGTTCATCAAATATTACAGGGCTGCT
ATTAACAGGAGATGGTGGT------------------AAGGAC---------ACGAGC---GGG------
------ACTGAGATCTTCAGACCTGGAGGAGGAGATATGAGGGACAATTGGAGAAGTGAATTATATAAAT
ATAAAGTAGTAAGAATTGAACCATTAGGAGTAGCACCCACCAAGGCAAAGAGAAGAGTGGTGCAGAGAGA
AAAAAGA---GCAGTGGGA---ATAGGAGCTGTGTTCCTTGGGTTCTTAGGAGCAGCAGGAAGCACTATG
GGCGCAGCGTCAGTGACGCTGACGGTACAGGCCAGACTATTATTGTCTGGTATAGTGCAACAGCAGAACA
ATCTGCTGAGGGCTATTGAGGCGCAACAGCACCTGTTGCAACTCACAGTCTGGGGCATTAAACAGCTCCA
GGCAAGAGTCCTG---CTGGAAAGATACCTAAGGGATCAACAGCTCCTGGGGATTTGGGGTTGCTCTGGA
AAGCTCATTTGCACCACTGCTGTGCCTTGGAATACTAGTTGGAGT---AATAAATCTCTGAATGAGATTT
GGAATAACATGACCTGGATGGAATGGGAAAAAGAAATTGACAATTACACAAACTTAATATACAACTTACT
TGAAGAATCGCAAAACCAACAAGAAAAGAATGAACAAGAATTATTGGAATTAGATAAATGGGCAAATTTG
TGGAATTGGTTTGACATATCAAACTGGCTGTGGTATATAAAAATATTCATAATGATAGTAGGAGGCTTGG
TAGGTTTAAGAATAGTTTTTGCTGTACTTTCTATAGTGAATAGAGTTAGGCAGGGATACTCACCCTTGTC
GTTCCAGACCCGCCTCCCAGCCCCGAGGGGACCCGACAGGCCCGAAGGAATCGAAGAAGAAGGTGGAGAG
AGAGACAGAGACAGATCCGTACGATTAGTGGATGGATTCTTAGCACTTTTCTGGGACGATCTGCGGAGCC
TGTGCCTCTTCAGCTACCACCGCTTGAGAGACTTACTCTGGATTGCT------------------CTGGG
A---CGCAGGGGGTGGGAAGCCCTCAAATATTGGTGGAATCTCCTACAGTATTGGAGCCAGGAACTAAAG
AATAGTGCTATTAGCTTGCTCAACGCCTCAGCCATAGCAGTAGCTGAGGGGACAGATAGGATTCTAGAAG
TATTACAAAGAGCTTATAGAGCTATCCCCCACATACCTAGAAGAATAAGACAGGGCTTGGAAAGGCTTTT
GCTA
>DQ410258 
ATGAGAGTGAAGGAGATCAGGAGGAATTATCCACAC---TTGTGGAGATGGGGC------------ATCT
TGCTCCTTGGGATGTTAATGACCTGTAGTGCTGAAGAAAAC---TTGTGGGTCACAGTCTATTATGGGGT
ACCTGTGTGGAAAGAAGCAACCACCACTCTATTTTGTGCATCAGATGCTAAAGCATATGATACAGAGGTA
CATAATGTTTGGGCCACACATGCCTGTGTACCCACAGACCCCAACCCACAAGAAGTAGTATTGGAAAATG
TGACAGAAAAGTTTAACATGTGGAAAAATAACATGGTAGAACAGATGCATGAGGATATAATCAGTTTATG
GGATCAAAGCCTAAAGCCATGTGTAAAATTAACCCCACTCTGTGTTACTTTAAATTGCACTGATTATTTA
------------------------GGG------------------------------AATGCT------A
AT---------------AATACT------------------------AATAGTAGTAGCGGG---GAAAC
AATGGAGGAAAGGGAAATGAAAAGCTGCTCTTTCAACATCACCACAAGCGTAAGAGAT---AAGATGCAG
AAAGAATATGCACTTTTTTATAAACTTGATGTAGTACCAATA------GATAAT---------AGT----
--------------ACAAGCTATAGGTTGATAAGTTGTAACACCTCAGTCATTACACAGGCCTGTCCAAA
GGTATCTTTTGAGCCAATTCCCATACATTATTGTGCCCCGGCTGGTTTTGCGATTCTAAAATGTAATGAT
AAGAAGTTCAATGGAACAGGACCATGTACAAATGTCAGCATAGTACAATGTACACATGGAATTAGACCAG
TAGTATCAACTCAACTGCTGTTAAATGGCAGTCTAGCAGAAGAAGAGGTAGTAATTAGATCTGAAAATTT
CACGAACAATGCTAAAACCATAATAGTACAGCTGAAAGAACCTGTAGAAATTAATTGTACAAGACCCAAC
AACAATACAAGAAAAAGTATACATATAGGACCAGGGAGAGCATTTTATGCAACAGGAGAAATAATAGGAA
ATATAAGACAAGCACATTGTAACATTAGTGGAACAAAATGGAATAACACTTTAAGACAGATAGTTAAAAA
ATTAAGAGAACAATTTGAG---AATAAA------ACAATAGTCTTTAATCAATCCTCAGGGGGGGACCCA
GAAATTGTAATGCACAGTTTTAATTGTGGAGGGGAATTTTTCTACTGTAATACAACACGACTGTTTAATA
GT---------------------------------------------------ACTTGGAAT--------
----GAT---ACT---------------GAAGGAGCA------------------AATAACACTGTAGGA
AATGAC---ACA---------ATCACACTCCCATGCAGAATAAAACAAATTATAACCATGTGGCAGGAAG
TAGGAAAAGCAATGTATGCCCCTCCCATCAGAGGACAAATTAACTGTTCATCAATTATTACAGGGCTGCT
ATTAACAAGAGATGGTGGT------------------AATAAT---------ACAAAC---GGG------
------ACCGAGGTCTTCAGACCTGGAGGAGGAGATATGAGGGACAATTGGAGAAGTGAATTATATAAAT
ATAAAGTAGTAAAAATTGAACCATTAGGAGTAGCACCCACCAAGGCAAAGAGAAGAGTGGTGCAAAGAGA
AAAAAGA---GCAGTGGGA---ATAGGAGCTGTGTTCCTTGGGTTCTTGGGAGCAGCAGGAAGCACTATG
GGCGCAGCGTCAGTGACGCTGACGGTACAGGCCAGACTATTATTGTCTGGTATAGTGCAACAGCAAAACA
ATTTGCTGAGGGCTATTGAGGCGCAACAACATCTGTTGCAACTCACAGTCTGGGGCATCAAGCAGCTCCA
GGCAAGAGTCCTGGCTGTGGAAAGATACCTACATGATCAACAGCTCCTGGGGATTTGGGGTTGCTCTGGA
AAACTCATTTGTACCACTGCTGTGCCTTGGAATGCTAGTTGGAGT---AATAAATCTCTAGAGAAGATTT
GGAATAACATGACCTGGATGGAGTGGGACAGAGAAATTAACAATTACACAAGCTTAATATACACCTTAAT
TGAAGAATCGCAGAACCAACAAGAAAAAAATGAACAAGAATTATTAGGATTGGATAAATGGGCAAGTTTG
TGGAATTGGTTTAACATAACAAATTGGCTGTGGTATATAAAAATATTCATAATGGTAGTAGGAGGCTTGG
TAGGTTTAATAATAGTTTTTACTGTACTTTCTATAGTGAATAGAGTTAGGCAGGGATACTCACCATTATC
GTTCCAGACCCGCCTCCCAGCACAGAGGGGACCCGACAGGCCCGAAGGAATCGAAGAAGAAGGTGGAGAG
AGAGACAGAGACAGATCCGGTCAATTAGTGAATGGATTCTTAGCACTCATCTGGGGCGACCTGTGGAACC
TGTGCCTCTTCAGCTACCACCGCTTGAGAGACTTACTCTTGATTGTAACGAGGATTGTGGAACTTCTGGG
A---CGCAGGGGGTGGGAAGTCCTCAAATATTGGTGGAACCTCCTGACGTATTGGAGTCAGGAACTAAAG
AATAGTGCTGTTAGCTTGCTCAACGCCACAGCCATAGCAGTAGCTGAAGGGACAGATAGGATTATAGAAG
TATTACAAAGAATTTTTAGAGCTATTCTCCACATACCTACAAGAATAAGACAGGGCTTCGAAAGGGCTTT
GCTA
>DQ976434 
ATGAAAGTGAAGGGGATCAGGAAGAATTATCCACGC---TTGTGGACATGGGGC------------ATGA
TGCTCCTTGGGATGTTAATGATCTGTAGTGTTGCAGGAAAT---TTGTGGGTCACAGTCTATTATGGGGT
ACCTGTGTGGAAAGAAGCAACCACCACTCTATTTTGTGCATCAGATGCTAAAGCATATGATACAGAGGTA
CATAATGTTTGGGCCACACATGCCTGTGTACCCACAGACCCCAGCCCACAAGAAGTTGTATTGGGAAATG
TGACAGAAAATTTTAACATGTGGAAAAATAACATGGTAGAACAAATGCATGAGGATATAATTAGTTTATG
GGATCAAAGCTTAAAGCCATGTGTAAAATTAACCCCACTCTGTGTTACTTTAAATTGCACTGAT---TTT
------------------------ACT------------------------------AATGCC------A
CT------------------------------------------------------------------AG
TGTGGGGGGAGGAGAAGTGAAAAATTGCTCTTTCAATATCACCACACCTATAAGAGGT---AAGATGCAG
AAAGAATATGCACTTCTTTATAAACTTGATATAGTACCAATAGATAATGATAAT---GAT---AAT----
--------------ACTAGCTATAGGTTGATAAGTTGTAACACCTCAGTCATTACACAGGCCTGTCCAAA
GGTAACCTTTGAGCCAATTCCCATACATTATTGTGCCCCGGCTGGTTTTGCGATTCTAAAGTGTAATTAT
AAGAAGTTCAATGGATCAGGACCATGTACAAATGTCAGCACAGTACAATGTACACATGGAATTAGGCCAG
TAGTATCAACTCAACTGCTGTTAAATGGCAGTCTAGCAGAAGAAGATGTAGTAATTAGATCCGCCAATTT
CTCGGACAATGCTAAAATCATAATAGTACAGCTGAATGAAACTGTAGAAATTAATTGTACAAGACCCAAC
AACAATACAAGAAAAAGTATACATATAGGACCAGGCAGAGCATTTTATACAACAGGAGGAATAATAGGAG
ACATAAGACAAGCACATTGTAACCTTAGTAGAGCAAAATGGAATGACACTTTAAAACAGATAGTTACAAA
GTTAAGAGAACAATTTGGG---AATAAA------ACAATAATCTTTAATCACTCCTCAGGAGGGGACCCA
GAAATTGTAACACACAGCTTTAATTGTGGAGGGGAATTTTTCTACTGTAATACAACAAAACTGTTTAATA
GT---------------------------------------------------ACTTGGAAT--------
----GTT---ACT---------------GAAGGGTCA------------------GATGGCATTGAAGGA
AATGAC---ACA---------ATCACACTCCCATGCAGAATAAAACAAATTGTAAACATGTGGCAGGAAG
TAGGAAAAGCAATGTATGCCCCTCCCATCAGAGGACAAATTAGATGTTTATCAAATATTACAGGGCTGAT
ATTAACAAGAGATGGTGGT---------------AGCGAGAAC---------GCGACC------------
------GCCGAGATCTTCAGACCTGGAGGAGGAGATATGAGGGACAATTGGAGAAGTGAATTATATAAAT
ATAAAGTAGTAAAAATTGAACCATTAGGAATAGCACCTACCAAGGCAAAGAGAAGAGTGGTGCAGAGAGA
AAAAAGA---GCAGTGGGA---CTAGGAGCTATGTTCCTTGGGTTCTTGGGAGCAGCAGGAAGCACTATG
GGCGCAGCGTCAGTGACGTTGACGGTACAGGCCAGACTATTATTGTCTGGTATAGTGCAACAGCAGAACA
ATTTGCTGAGAGCTATTGAGGCGCAACAGCATCTGTTGCAACTCACAGTCTGGGGCATCAAGCAGCTCCA
GGCAAGAGTCCTGGCTGTGGAGAGATACCTAAAGGATCAACAGCTCCTGGGAATTTGGGGTTGCTCTGGA
AAACTCATCTGCACCACTGCTGTGCCTTGGAATACTAGTTGGAGT---AATAAATCTCTGGATGATATTT
GGAATAACATGACCTGGATGGAGTGGGAAAGAGAAATTGATAATTACACAGGCTTAATATACACCTTAAT
TGAAGAATCGCAAAACCAACAAGAAAAGAATGAACAAGAATTATTGGCATTAGATAAATGGGCAAGTTTG
TGGAATTGGTTTGACATATCAAACTGGCTGTGGTATATAAAAATATTCGTAATGATAGTAGGAGGCTTGG
TAGGTTTAAGAATAGTTTTTTCTGTACTTTCTATAGTGAATAGAGTTAGGCAGGGATACTCACCATTATC
GTTCCAGATCCGCCCCCCAGCCCCGAGGGGACCCGACAGGCCCGAAGGAACCGGAGAAGAAGGTGGAGAG
AGAGACAGAGAAGGATCCGGACCATTAGTGGATGGATTCTTAGCACTTATCTGGGTCGACCTGCGGAGCC
TGTGCCTCTTCAGCTACCACCGCTTGAGAGACTTACTCTTGATTGTAACGAGGATTGTGGAACTTCTGGG
A---CGCAGGGGGTGGGAACTCCTCAAATATTGGTGGAATCTCCTACAGTATTGGAGTCAGGAACTAAAG
AATAGTGCTGTTAGCTTGCTCAACGCCATAGCCATCGCAGTAGCTGAGGGGACTGATAGGGTTATAGAAG
TAGTGCAAAGAGCTTGTAGAGCTATTCTCCACATACCTACACGAATAAGACAGGGCTTGGAAAGGGCTTT
GCTA
>DQ976426 
ATGAGAGTGATGGGGATCAGGAAGAATTATCAGCAC---TTGTGGAAATGGGGC------------ATGA
TGCTCCTCGGGATGTTAATGATCTGTAATGTTGCAGGAAAT---TTGTGGGTCACAGTCTATTATGGGGT
ACCTGTGTGGAAAGAAGCAACCACCACTCTATTTTGTGCATCAGATGCTAAAGCATATGATACAGAGGTA
CATAATGTTTGGGCCACACATGCCTGTGTACCCACAGACCCCAACCCACAAGAAGTATTATTGGAGAATG
TGACAGAAAACTTTAACATGTGGAAAAATAACATGGTAGAACAAATGCATGAGGATATAACTAGTTTATG
GGATCAAAGCCTAAAGCCATGTGTAAAATTAACCCCACTCTGTATTACTTTAAATTGCACTGAT---TTG
------------------------AGG------------------------------AATACT------A
CT---------------AATGCC------------------------ACTAGTAGTAGCGGG---GGAAC
GATGGGGGGAGGAGAAATGAAAAATTGCTCTTTCAATATCACCACAAGTATAAGAGAT---AAAATGCAG
AAAGAATATGCACTTTTTTATAAACTTGATATAATACCAATA------GCAAAT---GAT---AAT----
--------------ACTAGCTATAGGTTGATAAATTGTAACACCTCAGTCATTACACAGGCCTGTCCAAA
GGTAACCTTTGAGCCAATTCCCATACATTATTGTGCCCCGGCTGGTTTTGCGATTCTAAAGTGTAATAAT
AAGAGGTTCAATGGAACAGGACCATGTACAAATGTCAGCACAGTACAATGTACACATGGAATTAGGCCAG
TAGTATCAACTCAACTACTGTTAAATGGCAGTCTAGCAGAGGAAGAGGTAGTAATTAGATCCGCCAATTT
CTCGGACAATGCTAAAAACATAATAGTACAGCTGAATGAAACTGTAGAAATTAATTGTACAAGACCCAAT
AACAATACCAGAAAAAGTATACCTATAGGACCAGGCAGAGCAATTTATACAACAGGACAAATAATAGGAG
ATATAAGACAAGCACATTGTAACCTCAGTAGAGCAAAATGGAATGAAACTTTAAAACAAATAGTTACAAA
GTTAAGAGAACAATTTGGG---AATAAA------ACAATAGTCTTTAATCAATCCTCAGGAGGGGACCCA
GAAATTGTAACACACAGTTTTAATTGTGGAGGGGAATTTTTCTATTGTAATTCAACACAACTGTTTAATA
GT---------------------------------------------------ACTTGGAAT--------
----ATT---ACT---------------GAAGAGTCA------------------AATAGCATTGAAGGA
AATGAC---ACA---------ATCACACTCCCATGCAGAATAAAACAAATTGTAAACATGTGGCAGGAAG
TTGGAAAAGCAATGTATGCCCCTCCCATCAGAGGACAAATTAGATGTTCATCAAATATTACAGGGCTGAT
ATTAACAAGAGATGGTGGT---------------AACGAGAAC---------GTGAAT---GAG------
------ACCGAGATCTTCAGACCTGGAGGAGGAGATATGAGGGACAATTGGAGAAGTGAATTATATAAAT
ATAAAGTAGTAAAAATTGAACCATTAGGAGTAGCACCCACCAAGGCAAAGAGAAGAGTGGTGCAGAGAGA
AAAAAGA---GCAGTAGGA---ATAGGAGCTATGTTCCTTGGGTTCTTGGGAGCAGCAGGAAGCACTATG
GGCGCAGCGTCAGTGACGCTGACGGTACAGGCCAGACTATTATTGTCTGGTGTAGTGCAACAGCAGAACA
ATTTGCTGAGGGCTATTGAGGCGCAACAGCATCTGTTGCAACTCACAGTCTGGGGCATCAAGCAGCTCCA
GGCAAGAGTCCTGGCTGTGGAAAGATACCTAAAGGATCAACAGCTCCTGGGGATTTGGGGTTGC------
----------------------------------------------------------------------
----------------------------------------------------------------------
----------------------------------------------------------------------
----------------------------------------------------------------------
----------------------------------------------------------------------
----------------------------------------------------------------------
----------------------------------------------------------------------
----------------------------------------------------------------------
----------------------------------------------------------------------
----------------------------------------------------------------------
----------------------------------------------------------------------
----
>DQ976429 
ATGAGAGTGATGGGGATCAGGAAGAATTATCAGCAC---TTGTGGAAATGGGGC------------ATGA
TGCTCCTTGGGATGTTAACGATCTGTAATGTTGCAGGAAAT---TTGTGGGTCACAGTCTATTATGGGGT
ACCTGTGTGGAAAGAAGCAACCACCACTCTATTTTGTGCATCAGATGCTAAAGCATATGATACAGAGGTA
CATAATGTTTGGGCCACACATGCCTGTGTGCCCACAGACCCCAACCCACAAGAAGTATTATTGGAGAATG
TGACAGAAAACTTTAACATGTGGAAAAATAACATGGTAGAACAAATGCATGAGGATATAATTAGTTTATG
GGATCAAAGCCTAAAGCCATGTGTAAAATTAACCCCACTCTGTGTTACTTTAAATTGCACTGAT---TTG
------------------------AGG------------------------------AATACT------A
CT---------------AATGCC------------------------ACTAGCAGTAGCGGG---GGAAC
GATGGGGGGAGGAGAAATGAAAAATTGCTCTTTCAATATCACCACAAGTATAAGAGAT---AAAATGCAG
AAAGAATATGCACTTTTTTATAAACTTGATATAATACCAATA------GCAAAT---GAT---AAT----
--------------ACTAGCTATAGGTTGATAAATTGTAACACCTCAGTCATTACACAGGCCTGTCCAAA
GGTAACCTTTGAGCCAATTCCCATACATTATTGTGCCCCGGCTGGTTTTGCGATTCTAAAGTGTAATAAT
AAGAGGTTCAATGGAACAGGACCATGTACAAATGTCAGCACAGTACAATGTACACATGGAATTAGGCCAG
TAGTATCAACTCAACTACTGTTAAATGGCAGTCTAGCAGAGGAAGAGGTAGTAATTAGATCCGCCAATTT
CTCGGACAATGCTAAAAACATAATAGTACAGCTGAATGAAACTGTAGAAATTAATTGTACAAGACCCAAT
AACAATACCAGAAAAAGTATACCTATAGGACCAGGCAGAGCAATTTATACAACAGGACAAATAATAGGAG
ATATAAGACAAGCACATTGTAACCTCAGTAGAGCAAAATGGAATGAAACTTTAAAACAAATAGTTACAAA
GTTAAGAGAACAATTTGGG---AATAAA------ACAATAGTCTTTAATCAATCCTCAGGAGGGGACCCA
GAAATTGTAACACACAGTTTTAATTGTGGAGGGGAATTTTTCTATTGTAATTCAACACAACTGTTTAATA
GT---------------------------------------------------ACTTGGAAT--------
----ATT---ACT---------------GAAGAGTCA------------------AATAGCATTGAGGGA
AATGAC---ACA---------ATCACACTCCCATGCAGAATAAAACAAATTGTAAACATGTGGCAGGAAG
TAGGAAAAGCAATGTATGCCCCTCCCATCAGAGGACAAATTAGATGTCCATCAAATATTACAGGGCTGAT
ATTAACAAGAGATGGTGGT---------------AACGAGAAC---------GAGAAT---GAG------
------ACCGAGATCTTCAGACCTGGAGGAGGAGATATGAGGGACAATTGGAGAAGTGAATTATATAAAT
ATAAAGTAGTAAAAATTGAACCATTAGGAGTAGCACCCACCAAGGCAAAGAGAAGAGTGGTGCAGAGAGA
AAAAAGA---GCAGTAGGA---ATAGGAGCTATGTTCCTTGGGTTCTTGGGAGCAGCAGGAAGCACTATG
GGCGCAGCGTCAGTGACGCTGACGGTACAGGCCAGACTATTATTGTCTGGTATAGTGCAACAGCAGAACA
ATTTGCTGAGGGCTATTGAGGCGCAACAGCATCTGTTGCAACTCACAGTCTGGGGCATCAAGCAGCTCCA
GGCAAGAGTCCTGGCTGTGGAAAGATACCTAAAGGATCAACAGCTCCTGGGGATTTGGGGTTGCTCTGGA
AAACTCATTTGCACCACTGCTGTGCCTTGGAATAGTAGTTGGAGT---AATAAATCTCTGGATCAGATTT
GGGATAACATGACCTGGATGGAATGGGAAAGAGAAATTAGTAATTACACAAGCTTAGTATACACCTTAAT
TGAAGAATCGCAAAACCAACAAGAAAAGAATGAACAAGAATTATTGGCATTAGATAAATGGGCAAGTTTG
TGGAATTGGTTTGACATATCAAACTGGCTGTGGTATATAAAAATATTCATAATGATAGTAGGAGGCTTGG
TAGGTTTAAGAATAGTTTTTTCTGTACTTTCTATAGTGAATAGAGTTAGGCAGGGATACTCACCATTATC
GTTCCAGATCCGCCCCCCAGCCCCGAGGGGACCCGACAGGCCCGGAGGAACCGAAGAAGAAGGTGGAGAG
AGAGACAGAGACGGATCCGGTCGATTAGTGGATGGATTCTTAGCGCTTATCTGGGTCGACCTGCGGAGCC
TGTGCCTCTTCAGCTACCACCGCTTGAGAGACTTACTCTTGATTGTAACGAGGATTGTGGAACTTCTGGG
A---CGCAGGGGGTGGGAACTCCTCAAATATTGGTGGAATCTCCTACAGTATTGGAGTGAGGAACTAAAG
AATAGTGCTGTTAGCTTGCTCAACGCCATAGCCATAGCAGTAGCTGAGGGGACTGATAGGGTTATAGAAG
TAGTACAAAGAGCTTGTAGAGCTATTCTCCACATACCTACACGAATAAGACAGGGCTTGGAAAGGGCTTT
GCTA
>DQ976432 
ATGAGAGTGATGGGGATCAGGAAGAATTATCAGCAC---TTGCGGAAATGGGGC------------ATGA
TGCTCCTTGGGATGTTAATGATCTGTAATGTTGCAGGAAAT---TTGTGGGTCACAGTCTATTATGGGGT
ACCTGTGTGGAAAGAAGCAACCACCACTCTATTTTGTGCATCAGATGCTAAAGCATATGATACAGAGGTA
CATAATGTTTGGGCCACACATGCCTGTGTGCCCACAGACCCCAACCCACAAGAAGTATTATTGGAGAATG
TGACAGAAAACTTTAACATGTGGAAAAATAACATGGTAGAACAAATGCATGAGGATATAATTAGTTTATG
GGATCAAAGCCTAAAGCCATGTGTAAAATTAACCCCACTCTGTGTTACTTTAAATTGCACTGAT---TTG
------------------------AGG------------------------------AATACT------A
CT---------------AATGCC------------------------ACTAGTAGTAGCGGG---GGAAC
GATGGGGGGAGGAGAAATGAAAAATTGCTCTTTCAATATCACCACAAGTATAAGAGAT---AAAATGCAG
AAAGAATATGCACTTTTTTATAAACTTGATATAATGCCAATA------GCAAAT---GAT---AAT----
--------------ACTAGCTATAGGTTGATAAATTGTAACACCTCAGTCATTACACAGGCCTGTCCAAA
GGTAACCTTTGAGCCAATTCCCATACATTATTGTGCCCCGGCTGGTTTTGCGATTCTAAAGTGTAATAAT
AAGAGGTTCAATGGAACAGGACCATGTACAAATGTCAGCACAGTACAATGTACACATGGAATTAGGCCAG
TAGTATCAACTCAACTACTGTTAAATGGCAGTCTAGCAGAGGAAGAGGTAGTAATTAGATCCGCCAATTT
CTCGGACAATGCTAAAAACATAATAGTACAGCTGAATGAAACTGTAGAAATTAATTGTACAAGACCCAAT
AACAATACCAGAAAAAGTATACCTATAGGACCAGGCAGAGCAATTTATACAACAGGACAAATAATAGGAG
ATATAAGACAAGCACATTGTAACCTCAGTAGAGCAAAATGGAATGAAACTTTAAAACAAATAGTTACAAA
GTTAAGAGAACAATTTGGG---AATAAA------ACAATAGTCTTTAATCAATCCTCAGGAGGGGACCCA
GAAATTGTAACACACAGTTTTAATTGTGGAGGGGAATTTTTCTATTGTAATTCAACACAACTGTTTAATA
GT---------------------------------------------------ACTTGGAAT--------
----ATT---ACT---------------GAAGAGTCA------------------AATAGCATTGAAGGA
AATGAC---ACA---------ATCACACTCCCATGCAGAATAAAACAAATTGTAAACATGTGGCAGGAAG
TAGGAAAAGCAATGTATGCCCCTCCCATCAGAGGACAAATTAGATGTTCATCAAATATTACAGGGCTGAT
ATTAACAAGAGATGGTGGT---------------AACGAGAAC---------GAGAAT---GAG------
------ACCGAGATCTTCAGACCTGGAGGAGGAGATATGAGGGACAATTGGAGAAGTGAATTATATAAAT
ATAAAGTAGTAAAAATTGAACCATTAGGAGTAGCACCCACCAAGGCAAAGAGAAGAGTGGTGCAGAGAGA
AAAAAGA---GCAGTAGGA---ATAGGAGCTATGTTCCTTGGGTTCTTGGGAGCAGCAGGAAGCACTATG
GGCGCAGCGTCAGTGACGCTGACGGTACAGGCCAGACTATTATTGTCTGGTATAGTGCAACAGCAGAACA
ATTTGCTGAGGGCTATTGAGGCGCAACAGCATCTGTTGCAACTCACAGTCTGGGGCATCAAGCAGCTCCA
GGCAAGAGTCCTGGCTGTGGAAAGATACCTAAAGGATCAACAGCTCCTGGGGATTTGGGGTTGCTCTGGA
AAACTCATTTGCACCACTGCTGTGCCTTGGAATAGTAGTTGGAGT---AATAAATCTCTGGATCAGATTT
GGGATAACATGACCTGGATGGAATGGGAAAGAGAAATTAGTAATTACACAAGCTTAATATACACCTTAAT
TGAAGAATCGCAAAACCAACAAGAAAAGAATGAACAAGAATTATTGGCATTAGATAAATGGGCAAGTTTG
TGGAATTGGTTTGACATATCAAACTGGCTGTGGTATATAAAAATATTCATAATGATAGTAGGAGGCTTGG
TAGGTTTAAGAATAGTTTTTTCTGTACTTTCTATAGTGAATAGAGTTAGGCAGGGATACTCACCATTATC
GTTCCAGATCCGCCCCCCAGCCCCGAGGGGACCCGACAGGCCCGGAGGAACCGAAGAAGAAGGTGGAGAG
AGAGACAGAGACGGATCCGGTCGATTAGTGGATGGATTCTTAGCGCTTATCTGGGTCGACCTGCGGAGCC
TGTGCCTCTTCAGCTACCACCGCTTGAGAGACTTACTCTTGATTGTAACGAGGATTGTGGAACTTCTGGG
A---CGCAGGGGGTGGGAACTCCTCAAATATTGGTGGAATCTCCTACAGTATTGGAGTGAGGAACTAAAG
AATAGTGCTGTTAGCTTGCTCAACGCCATAGCCATAGCAGTAGCTGAGGGGACTGATAGGGTTATAGAAG
TAGTACAAAGAGCTTGTAGAGCTATTCTCCACATACCTACACGAATAAGACAGGGCTTGGAAAGGGCTTT
GCTA
>DQ976430 
ATGAGAGTGATGGGGATCAGGAAGAATTATCAGCAC---TTGTGGAAATGGGGC------------ATGA
TGCTCCTTGGGATGTTAATGATCTGTAATGTTGCAGGAAAT---TTGTGGGTCACAGTCTATTATGGGGT
ACCTGTGTGGAAAGAAGCAACCACCACTCTATTTTGTGCATCAGATGCTAAAGCATATGATACAGAGGTA
CATAATGTTTGGGCCACACATGCCTGTGTGCCCACAGACCCCAACCCACAAGAAGTATTATTGGAGAATG
TGACAGAAAACTTTAACATGTGGAAAAATAACATGGTAGAACAAATGCATGAGGATATAATTAGTTTATG
GGATCAAAGCCTAAAGCCATGTGTAAAATTAACCCCACTCTGTGTTACTTTAAATTGCACTGAT---TTG
------------------------AGG------------------------------AATACT------A
CT---------------AATGCC------------------------ACTAGTAGTAGCGGG---GGAAC
GATGGGGGGAGGAGAAATGAAAAATTGCTCTTTCAATATCACCACAAGTATAAGAGAT---AAAATGCAG
AAAGAATATGCACTTTTTTATAAACTTGATATAATACCAATA------GCAAAT---GAT---AAT----
--------------ACTAGCTATAGGTTGATAAATTGTAACACCTCAGTCATTACACAGGCCTGTCCAAA
GGTAACCTTTGAGCCAATTCCCATACATTATTGTGCCCCGGCTGGTTTTGCGATTCTAAAGTGTAATAAT
AAGAGGTTCAATGGAACAGGACCATGTACAAATGTCAGCACAGTACAATGTACACATGGAATTAGGCCAG
TAGTATCAACTCAACTACTGTTAAATGGCAGTCTAGCAGAGGAAGAGGTAGTAATTAGATCCGCCAATTT
CTCGGACAATGCTAAAAACATAATAGTACAGCTGAATGAAACTGTAGAAATTAATTGTACAAGACCCAAT
AACAATACCAGAAAAAGTATACCTATAGGACCAGGCAGAGCAATTTATACAACAGGACAAATAATAGGAG
ATATAAGACAAGCACATTGTAACCTCAGTAGAGCAAAATGGAATGAAACTTTAAAACAAATAGTTACAAA
GTTAAGAGAACAATTTGGG---AATAAA------ACAATAGTCTTTAATCAATCCTCAGGAGGGGACCCA
GAAATTGTAACACACAGTTTTAATTGTGGAGGGGAATTTTTCTATTGTAATTCAACACAACTGTTTAATA
GT---------------------------------------------------ACTTGGAAT--------
----ATT---ACT---------------GAAGAGTCA------------------AATAGCATTGAAGGA
AATGAC---ACA---------ATCACACTCCCATGCAGAATAAAGCAAATTGTAAACATGTGGCAGGAAG
TAGGAAAAGCAATGTATGCCCCTCCCATCAGAGGACAAATTAGATGTTCATCAAATATTACAGGGCTGAT
ATTAACAAGAGATGGTGGT---------------AACGAGAAC---------GAGAAT---GAG------
------ACCGAGATCTTCAGACCTGGAGGAGGAGATATGAGGGACAATTGGAGAAGTGAATTATATAAAT
ATAAAGTAGTAAAAATTGAACCATTAGGAGTAGCACCCACCAAGGCAAAGAGAAGAGTGGTGCAGAGAGA
AAAAAGA---GCAGTAGGA---ATAGGAGCTATGTTCCTTGGGTTCTTGGGAGCAGCAGGAAGCACTATG
GGCGCAGCGTCAGTGACGCTGACGGTACAGGCCAGACTATTATTGTCTGGTATAGTGCAACAGCAGAACA
ATTTGCTGAGGGCTATTGAGGCGCAACAGCATCTGTTGCAACTCACAGTCTGGGGCATCAAGCAGCTCCA
GGCAAGAGTCCTGGCTGTGGAAAGATACCTAAAGGATCAACAGCTCCTGGGGATTTGGGGTTGCTCTGGA
AAACTCATTTGCACCACTGCTGTGCCTTGGAATAGTAGTTGGAGT---AATAAATCTCTGGATCAGATTT
GGGATAACATGACCTGGATGGAATGGGAAAGAGAAATTAGTAATTACACAAGCTTAATATACACCTTAAT
TGAAGAATCGCAAAACCAACAAGAAAAGAATGAACAAGAATTATTGGCATTAGATAAATGGGCAAGTTTG
TGGAATTGGTTTGACATATCAAACTGGCTGTGGTATATAAAAATATTCATAATGATAGTAGGAGGCTTGG
TAGGTTTAAGAATAGTTTTTTCTGTACTTTCTATAGTGAATAGAGTTAGGCAGGGATACTCACCATTATC
GTTCCAGATCCGCCCCCCAGCCCCGAGGGGACCCGACAGGCCCGGAGGAACCGAAGAAGAAGGTGGAGAG
AGAGACAGAGACGGATCCGGTCGATTAGTGGATGGATTCTTAGCGCTTATCTGGGTCGACCTGCGGAGCC
TGTGCCTCTTCAGCTACCACCGCTTGAGAGACTTACTCTTGATTGTAACGAGGATTGTGGAACTTCTGGG
A---CGCAGGGGGTGGGAACTCCTCAAATATTGGTGGAATCTCCTACAGTATTGGAGTGAGGAACTAAAG
AATAGTGCTGTTAGCTTGCTCAACGCCATAGCCATAGCAGTAGCTGAGGGGACTGATAGGGTTATAGAAG
TAGTACAAAGAGCTTGTAGAGCTATTCTCCACATACCTACACGAATAAGACAGGGCTTGGAAAGGGCTTT
GCTA
>DQ976425 
ATGAGAGTGATGGGGATCAGGAAGAATTATCAGCAC---TTGTGGAAATGGGGC------------ATGA
TGCTCCTTGGGATGTTAATGATCTGTAATGTTGCAGGAAAT---TTGTGGGTCACAGTCTATTATGGGGT
ACCTGTGTGGAAAGAAGCAACCACCACTCTATTTTGTGCATCAGATGCTAAAGCATATGATACAGAGGTA
CATAATGTTTGGGCCACACATGCCTGTGTACCCACAGACCCCAACCCACAAGAAGTATTATTGGAGAATG
TGACAGAAAACTTTAACATGTGGAAAAATAACATGGTAGAACAAATGCATGAGGATATAATTAGTTTATG
GGATCAAAGCCTAAAGCCATGTGTAAAATTAACCCCACTCTGTGTTACTTTAAATTGCACTGAT---TTG
------------------------AGG------------------------------AATACT------A
CT---------------AATGCC------------------------ACTAGTAGTAGCGGG---GGAAC
GATGGGGGGAGGAGAAATGAAAAATTGCTCTTTCAATATCACCACAAGTATAAGAGAT---AAAATGCAG
AAAGAATATGCACTTTTTTATAAACTTGATATAATACCAATA------GCAAAT---GAT---AAT----
--------------ACTAGCTATAGGTTGATAAATTGTAACACCTCAGTCATTACACAGGCCTGTCCAAA
GGTAACCTTTGAGCCAATTCCCATACATTATTGTGCCCCGGCTGGTTTTGCGATTCTAAAGTGTAATAAT
AAGAGGTTCAATGGAACAGGACCATGTACAAATGTCAGCACAGTACAATGTACACATGGAATTAGGCCAG
TAGTATCAACTCAACTACTGTTAAATGGCAGTCTAGCGGAGGAAGAGGTAGTAATTAGATCCGCCAATTT
CTCGGACAATGCTAAAAACATAATAGTACAGCTGAATGAAACTGTAGAAATTAATTGTACAAGACCCAAT
AACAATACCAGAAAAAGTATACCTATAGGACCAGGCAGAGCAATTTATACAACAGGACAAATAATAGGAG
ATATAAGACAAGCACATTGTAACCTCAGTAGAGCAAAATGGAATGAAACTTTAAAACAAATAGTTACAAA
GTTAAGAGAACAATTTGGG---AATAAA------ACAATAGTCTTTAATCAATCCTCAGGAGGGGACCCA
GAAATTGTAACACACAGTTTTAATTGTGGAGGGGAATTTTTCTATTGTAATTCAACACAACTGTTTAATA
GT---------------------------------------------------ACTTGGAAT--------
----ATT---ACT---------------GAAGAGTCA------------------AATAGCATTGAAGGA
AATGAC---ACA---------ATCACACTCCCATGCAGAATAAAACAAATTGTAAACATGTGGCAGGAAG
TAGGAAAAGCAATGTATGCCCCTCCCATCAGAGGACAAATTAGATGTTCATCAAATATTACAGGGCTGAT
ATTAACAAGAGATGGTGGT---------------AACGAGAAC---------GAGAAT---GAG------
------ACCGAGATCTTCAGACCTGGAGGAGGAGATATGAGGGACAATTGGAGAAGTGAATTATATAAAT
ATAAAGTAGTAAAAATTGAACCATTAGGAGTAGCACCCACCAAGGCAAAGAGAAGAGTGGTGCAGAGAGA
AAAAAGA---GCAGTAGGA---ATAGGAGCTATGTTCCTTGGGTTCTTGGGAGCAGCAGGAAGCACTATG
GGCGCAGCGTCAGTGACGCTGACGGTACAGGCCAGACTATTATTGTCTGGTATAGTGCAACAGCAGAACA
ATTTGCTGAGGGCTATTGAGGCGCAACAGCATCTGTTGCAACTCACAGTCTGGGGCATCAAGCAGCTCCA
GGCAAGAGTCCTGGCTGTGGAAAGATACCTAAAGGATCAACAGCTCCTGGGGATTTGGGGTTGC------
----------------------------------------------------------------------
----------------------------------------------------------------------
----------------------------------------------------------------------
----------------------------------------------------------------------
----------------------------------------------------------------------
----------------------------------------------------------------------
----------------------------------------------------------------------
----------------------------------------------------------------------
----------------------------------------------------------------------
----------------------------------------------------------------------
----------------------------------------------------------------------
----
>DQ890516 
ATGAAAGTGAAGGGGATCAGGAAGAATTATCCACGC---TTGTGGACATGGGGC------------ATGA
TGCTCCTTGGGATGTTAATGATCTGTAATGTTGCAGGAAAT---TTGTGGGTCACAGTCTATTATGGGGT
ACCTGTGTGGAAAGAAGCAACCACCACTCTATTTTGTGCATCAGATGCTAAAGCATATGATACAGAGGTA
CATAATGTTTGGGCCACACATGCCTGTGTACCCACAGACCCCAACCCACAAGAAGTATTATTGGAGAATG
TGACAGAAAACTTTAACATGTGGAAAAATAACATGGTAGAACAAATGCATGAGGATATAATTAGTTTATG
GGATCAAAGCCTAAAGCCATGTGTAAAATTAACCCCACTCTGTGTTACTTTAAATTGCACTGAT---TTG
------------------------AGG------------------------------AGTGCT------A
CT---------------AATACC------------------------ACTAATAGTAGCAGG---AGAAC
AGTGGAGGGAGGAGAAATGAAGAATTGCTCTTTCAATATCACCACAAGTATAAGAGAT---AAAATGCAG
AAAGAATATGCACTTTTTTATAAACTTGATATAACCCCAATA------GCAAAT---GAT---AAT----
--------------ACTAGCTATAGGTTGATAAATTGTAACACCTCAGTCATTACACAGGCCTGTCCAAA
GGTAACCTTTGAGCCAATTCCCATACATTATTGTGCCCCGGCTGGTTTTGCGATTCTAAAGTGTAATAAT
AAGAGGTTCAATGGAACAGGACCATGTACAAATGTCAGCACAGTACAATGTACACATGGAATTAGGCCAG
TAGTATCAACTCAACTACTGTTAAATGGCAGTCTAGCAGAGGAAGAGGTAGTAATTAGATCCGCCAATTT
CTCGGACAATGCTAAAAACATAATAGTACAGCTGAATGAAACTGTAGAAATTAATTGTACAAGACCCAAT
AACAATACCAGAAAAAGCATACCTATAGGACCAGGCAGAGCAATTTATACAACAGGAGGAATAATAGGAG
ATATAAGACAAGCACATTGTAATCTTAGTAGAGCAAAATGGAATGACACTTTAAAACAGATAGCTACAAA
GTTAAGAGAACAATTTGGG---AATAAA------ACAATAGTCTTTAATCAATCCTCAGGAGGGGACCCA
GAAATTGTAACGCACAGTTTTAATTGTGGAGGGGAATTTTTCTACTGTAATACAACACAACTGTTTAATA
GT---------------------------------------------------ACTTGGAAT--------
----GAT---ACT---------------GAAGAGTCA------------------AATGGCATTGAAGGA
AATGAC---ACA---------ATCACACTCCCATGCAGAATAAAACAAATTGTAAACATGTGGCAGGAAG
TAGGAAAAGCAATGTATGCCCCTCCCATCAGAGGACAAATTAGATGTTCATCAAGTATTACAGGGTTAAT
ATTAACAAGGGATGGTGGT------------------GATACC---------GAGAAC---GGG------
------ACAGAGATCTTCAGACCTGGAGGAGGAGATATGAGGGACAATTGGAGAAGTGAATTATATAAAT
ATAAAGTAGTAAAAATTGAACCATTAGGAATAGCACCCACCAAGGCAAAGAGAAGAGTGGTGCAGAGAGA
AAAAAGA---GCAGTAGGA---ATAGGAGCTATGTTCCTTGGGTTCTTGGGAGCAGCAGGAAGCACTATG
GGCGCAGCGTCAGTGACGCTGACGGTACAGGCCAGACTATTATTGTCTGGTATAGTGCAACAGCAGAACA
ATTTGCTGAGGGCTATTGAGGCGCAACAGCATCTGTTGCAACTCACAGTCTGGGGCATCAAGCAGCTCCA
GGCAAGAGTCCTGGCTGTGGAAAGATACCTAAAGGATCAACAGCTCCTGGGGATTTGGGGTTGCTCTGGA
AAACTCATTTGCACCACTGCTGTGCCTTGGAATACTAGTTGGAGT---AATAAATCTCTGGATTATATTT
GGAATAACATGACCTGGATGGAATGGGAAAGAGAAATTAGTAATTACACAAGCTTAATATACACCTTAAT
TGAAGAATCGCAAAACCAACAAGAAAAGAATGAACAAGAATTATTGGCATTAGATAAATGGGCAAGTTTG
TGGAATTGGTTTGACATATCAAACTGGCTGTGGTATATAAAAATATTCATAATGATAGTAGGAGGCTTGG
TAGGTTTAAGAATAGTTTTTTCTGTACTTTCTATAGTGAATAGAGTTAGGCAGGGATACTCACCATTATC
GTTCCAGATCCGCCCCCCAGCCCCGAGGGGACCCGACAGGCCCGGAGGAACCGAAGAAGAAGGTGGAGAG
AGAGACAGAGACGGATCCGGTCGATTAGTGGATGGATTCTTAGCACTTATCTGGGTCGACCTGCGGAGCC
TGTGCCTCTTCAGCTACCACCGCTTGAGAGACTTACTCTTGATTGTAACGAGGATTGTGGAACTTCTGGG
A---CGCAGGGGGTGGGAACTCCTCAAATATTGGTGGAATCTCCTACAGTATTGGAGTCAGGAACTAAAG
AATAGTGCTGTTGGCTTGCTCAACGCCATAGCCATACCAGTAGCTGAGGGGACTGATAGGGTTATAGAAG
TAGTACAAAGAGCTTGTAGAGCTATTCTCCACATACCTACACGAATAAGACAGGGCTTGGAAAGGGCTTT
GCTA
>DQ890517 
ATGAAAGTGAAGGGGATCAGGAAGAATTATCCACGC---TTGTGGACATGGGGC------------ATGA
TGCTCCTTGGGATGTTAATGATCTGTAATGTTGCAGGAAAT---TTGTGGGTCACAGTCTATTATGGGGT
ACCTGTGTGGAAAGAAGCAACCACCACTCTATTTTGTGCATCAGATGCTAAAGCATATGATACAGAGGTA
CATAATGTTTGGGCCACACATGCCTGTGTACCCACAGACCCCAACCCACAAGAAGTATTATTGGAGAATG
TGACAGAAAACTTTAACATGTGGAAAAATAACATGGTAGAACAAATGCATGAGGATATAATTAGTTTATG
GGATCAAAGCCTAAAGCCATGCGTAAAATTAACCCCACTCTGTGTTACTTTAAATTGCACTGAT---TTG
------------------------AGG------------------------------AATGCT------A
CT---------------AATACC------------------------ACTAGTAGTAGCAGG---AGAAC
AGTGGAGGGAGGAGAAATGAAGAATTGCTCTTTCAATATCACCACAAGTATAAGAGAT---AAAATGCAG
AAAGAATATGCACTTTTTTATAAACTTGATATAACCCCAATA------GCAAAT---GAT---AAT----
--------------ACTAGCTATAGGTTGATAAATTGTAACACCTCAGTCATTACACAGGCCTGTCCAAA
GGTAACCTTTGAGCCAATTCCCATACATTATTGTGCCCCGGCTGGTTTTGCGATTCTAAAGTGTAATAAT
AAGAGGTTCAATGGAACAGGACCATGTACAAATGTCAGCACAGTACAATGTACACATGGGATTAGGCCAG
TAGTATCAACTCAACTACTGTTAAATGGCAGTCTAGCAGAGGAAGAGGTAGTAATTAGATCCGCCAATTT
CTCGGACAATGCTAAAAACATACTAGTACAGCTAAATAAAACTGTAGAAATTAATTGTACAAGACCCAAT
AACAATACCAGAAAAAGTATACCTATAGGACCAGGCAGAGCAATTTATACAACAGGAGGAATAATAGGAG
ATATAAGACAAGCACATTGTAATCTTAGTAGAGCAAAATGGAATGACACTTTAAAACAGATAGCTACAAA
GTTAAGAGAACAATTTGGG---AATAAA------ACAATAGTCTTTAAGCAATCCTCAGGAGGGGACCCA
GAAATTGTAACGCACAGTTTTAATTGTGGAGGGGAATTTTTCTACTGTAATACAACACAACTGTTTAATA
GT---------------------------------------------------ACTTGGAAT--------
----GAT---ACT---------------GAAGAGTCA------------------AATGGCATTGAAGGA
AATGAC---ACA---------ATCACACTCCCATGCAGAATAAAACAAATTGTAAACATGTGGCAGGAAG
TAGGAAAAGCAATGTATGCCCCTCCCATCAGAGGACAAATTAGATGTTCATCAAATATTACAGGGTTAAT
ATTAACAAGGGATGGTGGT------------------GATACC---------GAGAAC---GGG------
------ACAGAGATCTTCAGACCTGGAGGAGGAGATATGAGGGACAATTGGAGAAGTGAATTATATAAAT
ATAAAGTAGTAAAAATTGAACCATTAGGAGTAGCACCCACCAAGGCAAAGAGAAGAGTGGTGCAGAGAGA
AAAAAGA---GCAGTAGGA---ATAGGAGCTATGTTCCTTGGGTTCTTGGGAGCAGCAGGAAGCACTATG
GGCGCAGCGTCAGTGACGCTGACGGTACAGGCCAGACTATTATTGTCTGGTATAGTGCAACAGCAGAACA
ATTTGCTGAGGGCTATTGAGGCGCAACAGCATCTGTTGCAACTCACAGTCTGGGGCATCAAGCAGCTCCA
GGCAAGAGTCCTGGCTGTGGAAAGATACCTAAAGGATCAACAGCTCCTGGGGATTTGGGGTTGCTCTGGA
AAACTCATTTGCACCACTGCTGTGCCTTGGAATACTAGTTGGAGT---AATAAATCTCTGGATTATATTT
GGAATAACATGACCTGGATGGAATGGGAAAGAGAAATTAGTAATTACACAAGCTTAATATACACCTTAAT
TGAAGAATCGCAAAACCAACAAGAAAAGAATGAACAAGAATTATTGGCATTAGATAAATGGGCAAGTTTG
TGGAATTGGTTTGACATATCAAACTGGCTGTGGTATATAAAAATATTCATAATGATAGTAGGAGGCTTGG
TAGGTTTAAGAATAGTTTTTTCTGTACTTTCTATAGTGAATAGAGTTAGGCAGGGATACTCACCATTATC
GTTCCAGATCCGCCTCCCAGCCCAGAGGGGACCCGACAGGCCCGGAGGAACCGAAGAAGAAGGTGGAGAG
AGAGACAGAGACGGATCCGGTCGATTAGTGGATGGATTCTTAGCACTTATCTGGGTCGACCTGCGGAGCC
TGTGCCTCTTCAGCTACCACCGCTTGAGAGACTTACTCTTGATTGTAACGAGGATTGTGGAACTTCTGGG
A---CGCAGGGGGTGGGAACTCCTCAAATATTGGTGGAATCTCCTACAGTATTGGAGTCAGGAACTAAAG
AATAGTGCTGTTAACTTGCTCAACGCCATAGCCATAGCAGTAGCTGAGGGGACTGATAGGGTTATAGAAG
TAGTACAAAGAGCTTGTAGAGCTATTCTCCACATACCTACACGAATAAGACAGGGCTTGGAAAGGGCTTT
GCTA
>DQ890515 
ATGAAAGTGAAGGGGATCAGGAAGAATTATCCACGC---TTGTGGACATGGGGC------------ATGA
TGCTCCTTGGGATGTTAATGATCTGTAATGTTGCAGGAAAT---CTGTGGGTCACAGTCTATTATGGGGT
ACCTGTGTGGAAAGAAGCAACCACCACTCTATTTTGTGCATCAGATGCTAAAGCATATGATACAGAGGTA
CATAATGTTTGGGCCACACATGCCTGTGTACCCACAGACCCCAACCCACAAGAAGTATTATTGGAGAATG
TGACAGAAAACTTTAACATGTGGAAAAATAACATGGTAGAACAAATGCATGAGGATATAATTAGTTTATG
GGATCAAAGCCTAAAGCCATGTGTAAAATTAACCCCACTCTGTGTTACTTTAAATTGCACTGAT---TTG
------------------------AGG------------------------------AATGCT------A
CT---------------AATACC------------------------ACTAATAGTAGCAGG---AGAAC
AGTGGAGGGAGGAGAAATGAAGAATTGCTCTTTCAATATCACCACAAGTATAAGAGAT---AAAATGCAG
AAAGAATATGCACTTTTTTATAAACTTGATATAACCCCAATA------GCAAAT---GAT---AAT----
--------------ACTAGCTATAGGTTGATAAATTGTAACACCTCAGTCATTACACAGGCCTGTCCAAA
GGTAACCTTTGAGCCAATTCCCATACATTATTGTGCCCCGGCTGGTTTTGCGATTCTAAAGTGTAATAAT
AAGAGGTTCAATGGAACAGGACCATGTACAAATGTCAGCACAGTACAATGTACACATGGGATTAGGCCAG
TAGTATCAACTCAACTACTGTTAAATGGCAGTCTAGCAGAGGAAGAGGTAGTAATTAGATCCGCCAATTT
CTCGGACAATGCTAAAAACATACTAGTACAGCTAAATAAAACTGTAGAAATTAATTGTACAAGACCCAAT
AACAATACCAGAAAAAGTATACCTATAGGACCAGGCAGAGCAATTTATACAACAGGAGGAATAATAGGAG
ATATAAGACAAGCACATTGTAATCTTAGTAGAGCAAAATGGAATGACACTTTAAAACAGATAGCTACAAA
GTTAAGAGAACAATTTGGG---AATAAA------ACAATAGTCTTTAAGCAATCCTCAGGAGGGGACCCA
GAAATTGTAACGCACAGTTTTAATTGTGGAGGGGAATTTTTCTACTGTAATACAACACAACTGTTTAATA
GT---------------------------------------------------ACTTGGAAT--------
----GAT---ACT---------------GAAGAGTCA------------------AATGGCATTGAAGGA
AATGAC---ACA---------ATCACACTCCCATGCAGAATAAAACAAATTGTAAACATGTGGCAGGAAG
TAGGAAAAGCAATGTATGCCCCTCCCATCAGAGGACAAATTAGATGTTCATCAAATATTACAGGGTTAAT
ATTAACAAGGGATGGTGGT------------------GATACC---------GAGAAC---GGG------
------ACAGAGATCTTCAGACCTGGAGGAGGAGATATGAGGGACAATTGGAGAAGTGAATTATATAAAT
ATAAAGTAGTAAAAATTGAACCATTAGGAATAGCACCCACCAAGGCAAAGAGAAGAGTGGTGCAGAGAGA
AAAAAGA---GCAGTAGGA---ATAGGAGCTATGTTCCTTGGGTTCTTGGGAGCAGCAGGAAGCACTATG
GGCGCAGCGTCAGTGACGCTGACGGTACAGGCCAGACTATTATTGTCTGGTATAGTGCAACAGCAGAACA
ATTTGCTGAGGGCTATTGAGGCGCAACAGCATCTGTTGCAACTCACAGTCTGGGGCATCAAGCAGCTCCA
GGCAAGAGTCCTGGCTGTGGAAAGATACCTAAAGGATCAACAGCTCCTGGGGATTTGGGGTTGCTCTGGA
AAACTCATTTGCACCACTGCTGTGCCTTGGAATACTAGTTGGAGT---AATAAATCTCTGGGTTATATTT
GGAATAACATGACCTGGATGGAATGGGAAAGAGAAATTAGTAATTACACAAGCTTAATATACACCTTAAT
TGAAGAATCGCAAAACCAACAAGAAAAGAATGAACAAGAATTATTGGCATTAGATAAATGGGCAAGTTTG
TGGAATTGGTTTGACATATCAAACTGGCTGTGGTATATAAAAATATTCATAATGATAGTAGGAGGCTTGG
TAGGTTTAAGAATAGTTTTTTCTGTACTTTCTATAGTGAATAGAGTTAGGCAGGGATACTCACCATTATC
GTTCCAGATCCGCCTCCCAGCCCCGAGGGGACCCGACAGGCCCGGAGGAACCGAAGAAGAAGGTGGAGAG
AGAGACAGAGACGGATCCGGTCGATTAGTGGATGGATTCTTAGCACTTATCTGGGTCGACCTGCGGAGCC
TGTGCCTCTTCAGCTACCACCGCTTGAGAGACTTACTCTTGATTGTAACGAGGATTGTGGAACTTCTGGG
A---CGCAGGGGGTGGGAACTCCTCAAATATTGGTGGAATCTCCTACAGTATTGGAGTCAGGAACTAAAG
AATAGTGCTGTTAGCTTGCTCAACGCCATAGCCATAGCAGTAGCTGAGGGGACTGATAGGGTTATAGAAG
TAGTACAAAGAGCTTGTAGAGCTATTCTCCACATACCTACACGAATGAGACAGGGCTTGGAAAGGGCTTT
GCTA
>AY835760 
ATGAGAGTGAAGGAGATCAAGAAGAATTATCAGCGC---TTGTGGAGATGGGGC------------ACCA
TGCTCCTTGGGATATTGATGATCTGTAGTGCTACAGATAAA---TTGTGGGTCACAGTCTATTATGGGGT
ACCTGTGTGGAAAGAAGCAAACACCACTCTATTTTGTGCATCTGATGCTAAAGCATATGATACAGAGGTA
CATAATGTTTGGGCCACACATGCCTGTGTACCCACAGACCCCAACCCACAAGAAGTAGTATTGGGAAATG
TGACAGAAAATTTTAACATGTGGAAAAATAACATGGTAGAACAGATGCATGAGGATATAATCAGTTTGTG
GGATCAAAGCTTAAAGCCATGTGTAAAATTAACCCCACTCTGTGTTACTTTAAATTGCACTGAT---TTG
------------------------AAG------------------------------AATGCT------A
CT---------------AATACC------------------------ACTAGTAGTAGCGGGAAAATGAT
GGTGGAGAGAGGAGAAATAAAAAACTGCTCTTTTAATATCACCACCGGCATAAGAGAT---AAGGTGCAG
AAAGAATATGCACTTTTGTATAAATTTGATATAGTACCAATA------GATAAT---GAT---ACG----
--------------ACCAGCTATAGGTTGATAAGTTGTAACACCTCAGTCATTACACAGGCCTGTCCAAA
GGTATCCTTTCAGCCAATTCCCATACATTATTGTGCCCCGGCTGGTTTTGCGATTCTAAAGTGTAATGAT
AAGAAGTTCAATGGAACAGGACCATGTAAAAATGTCAGCACAGTACAATGTACACATGGAATTAGGCCAG
TAGTATCAACTCAACTGCTGTTAAATGGAAGTGTAGCAGAAGAAGAGGTAGTAATTAGATCTGCCAATTT
CTCGGACAATGCTAAAACCATAATAGTACAGCTGAAAGAATCTGTAGAAATTAATTGTACAAGACCCAAC
AACAATACAAGAAGAAGTATACATATAGGACCAGGGAGAGCATTCTATGCAGCAGGAGACATAATAGGAG
ATATAAGACAAGCACATTGTAACATTAGTGGAGAAAAATGGCATAACACTTTAAAACAGGTAGCTAAAAA
ATTAGGAGAACAATTTGAG---AATAAA------ACAATAGCCTTTAAAAATTCCTCAGGGGGGGACCCA
GAGATTGTAATGCACAGTTTTAATTGTGGAGGGGAATTTTTCTACTGTGATACAACAGGACTGTTTAATA
GT------------------ATTTGGAAT---GATAGT---------------ACTTGGAAT--------
-------------------------------------------------------GATAATAGTACTCGG
AATGAT---ACT---------ATCATACTCCCATGCAGGATAAAACAAATTATAAACATGTGGCAGGAAG
TAGGAAAAGCAATGTATGCCCCTCCCATCAGAGGACAAATTAGATGCTCATCAAATATTACAGGGCTGCT
ATTAACAAGAGATGGTGGT------------GTTGACAATGGT---------ACTAAT---GGG------
------ACCGAGACCTTCAGACCTGGAGGAGGAGATATGAGGGACAATTGGAGAAGTGAATTATATAAAT
ATAAAGTAGTAAAAATTGAACCATTAGGAATAGCACCCACCAAGGCAAAGAGAAGAGTGGTGCAGAGAGA
AAAAAGA---GCAGTGGGA---ATAGGAGCTGTGTTCCTTGGGTTCTTGGGAGCAGCAGGAAGCACTATG
GGCGCAGCGTCAATAACGCTGACGGTACAGGCCAGACTATTATTGTCTGGTATAGTGCAACAGCAGAACA
ATTTGCTGAGGGCTATTGAGGCGCAACAGCATCTGTTGCAACTCACAGTCTGGGGCATCAAGCAGCTCCA
GGCAAGAGTCCTGGCTGTGGAAAGATACCTACAGGATCAACAGCTCCTGGGGATTTGGGGTTGCTCTGGA
AAACTCATTTGCACCACTGCTGTGCCTTGGAATGCTAGTTGGAGT---AATAAATCTCTAAGTGAGATTT
GGGATAACATGACCTGGATGGAGTGGGAAAGAGAAATTAACAATTACACAGGCTTAATATACACCTTAAT
TGAAGAATCGCAGAACCAACAAGAAAAGAATGAACAAGAATTATTGGCATTAGATAAATGGGCAAGTTTG
TGGAATTGGTTTGACATAACAAACTGGCTGTGGTATATAAGAATATTCATAATGATAGTAGGAGGCTTGA
TAGGTTTAAGAATAGTGTTTGTAGTACTTTCTCTAGTGAATAGAGTTAGGCAGGGATACTCACCATTATC
GTTTCAGACCCACCGCCCAGCCCCGAGGGGACCCGACAGGCCCGAAGGAATCGAAGAAGAAGGTGGAGAG
AGAGACAGAGACAGATCCGGTCGATTAGTGGATGGATTCTTAGCACTTATCTGGGTCGACCTGCGGAGCC
TGTGCCTCTTCAGCTACCACCGCTTGAGAGACTTACTATTGATTGTAACGAGGATTGTGGAACTTCTGGG
A---CGCAGGGGGTGGGAAGCTCTCAAATATTGGTGGAATCTCCTGCAGTATTGGATTCAGGAACTGAAG
AATAGTGCTATTAGCTTGCTCAACGCCACAGCCATAGCAGTAGCTGAGGGGACAGATAGGGTTATAGAAG
TAGTACAAAGAGCCTGTAGAGCTATTCTCCACATACCTAGGAGAATAAGACAGGGCTTGGAAAGGGCTTT
GCAA
>AY835781 
ATGAAAGCGAAGGAGACCAGGAAGAATTGTCAGCAC---TTGTGGAGATGGGGC------------ACCA
TGCTCCTTGGGATGTTGATGATCTGTAGTGCTGCAGGAAAT---TTGTGGGTCACAGTCTATTATGGGGT
ACCTGTGTGGAAAGAAGCAACCACCACTCTATTTTGTGCATCAGATGCTAAAGCATATGATACAGAGGTA
CATAATGTTTGGGCCACACATGCCTGTGTACCCACAGACCCCAACCCACAAGAAGTAGTATTGGAAAATG
TGACAGACAGTTTTAACATGTGGAAAAATAACATGGTAGAACAGATGCATGAGGATATAATCAGTTTATG
GGATCAAAGCCTAAAGCCATGTGTAAAATTAACCCCACTCTGTGTCACTCTAAATTGCACTGATAAATTG
------------------------AGG------------------------------AATGAT------A
CT---------------AATACC------------------------AATAATAGTAGTTGG---GGAAA
GATGGAGAAAGGAGAAATAAAAAACTGCTCTTTCAATATCACCACAAACATAAGAGAC---AAGGTGCCG
AAAGAATATGCACTTTTTTATAAACTTGATGTAGTACCAATT------GATAAT---GAT---AAT----
--------------ACTAGCTATAGGTTGATAAATTGTAACACCTCAGTCATTACACAGGCCTGTCCAAA
GGTATCCTTTGAGCCAATTCCCATACATTATTGTGCCCCGGCTGGTTTTGCGATTCTAAAGTGTAAAGAT
AAAAAGTTCAATGGAAAAGGACCATGTACAAATGTCAGCACAGTACAATGTACACATGGAATTAGGCCAG
TGGTATCAACTCAACTGCTATTAAATGGCAGTCTAGCAGAAGAAGAGGTAGTAATTAGATCTGACAATCT
CACGGACAATGCTAAAACCATAATAGTACAGCTGAAGGAACCTGTAGAAATTAATTGTACAAGACCTAAC
AACAATACAAGAAAAAGTATACATATAGGACCAGGGAGAGCATTTTATACAACAGGACAAATAATAGGAG
ATATAAGACAAGCACATTGTAACATTAGTAGAGCAAAATGGAATAACACTTTACAACAGATAGTTATAAA
ATTAAGAAAACAATTTGAG---AATAGA------ACAATAGTCTTTAATCAATCCTCAGGAGGGGACCCA
GAAGTTGTAATGCACAGTTTTAATTGTGGAGGAGAATTTTTCTACTGTAATTCATCACAACTGTTTAATA
GT------------------ACTTGGAAT---GATAGT---------------ACTTGGAAT--------
----GAT---ACT---------------AAAGGGTTA------------------AATAACACTGAAGGA
---------ATT---------ATCACACTCCCATGCAGAATAAAACAATTTATAAACATGTGGCAGGAAG
TAGGAAAAGCAATGTATGCCCCTCCCATCAGAGGACAAATTAGATGTTCATCAAATATTACAGGGCTGCT
CTTAACAAGAGATGGTGGT------------------AATAGC---------GAGAAC---GATACC---
------ACCGAGATCTTCAGACCTGGAGGAGGAGATATGAGGGACAATTGGAGAAGTGAATTATATAAAT
ATAAAGTAATAAAAATTGAACCATTAGGAGTAGCACCCACCAAGGCAAAGAGAAGAGTGGTGCAGAGAGA
AAAAAGA---GCAGTGGGAACGCTAGGAGCTGTGTTCCTTGGGTTCTTGGGAGCAGCAGGAAGCACCATG
GGCGCAGCGTCAATGACGCTGACGGTACAGGCCAGACAATTATTGTCTGGTATAGTGCAACAGCAGAACA
ATTTGCTGAGGGCTATTGAGGCGCAACAGCATCTGTTGCAACTCACAGTCTGGGGCATCAAGCAGCTCCA
GGCAAGAGTCCTGGCTGTGGAAAGATACCTACAGGATCAACAGCTCCTAGGGATTTGGGGTTGCTCTGGA
AAACTCATTTGCACCACTACTGTGCCTTGGAATAGTAGTTGGAGT---AATAAATCTCTGAATGAGATTT
GGAATAACATGACCTGGATGGAGTGGGAAAGAGAAATTAACAATTACACAAGCTTAATATACACCTTAAT
TGAAGAATCGCAGAACCAACAAGAAAAGAATGAACAAGAATTATTGGAATTAGATAAGTGGGCAAGTTTG
TGGAATTGGTTTAGCATAACAAACTGGCTGTGGTATATAAAAATATTCATAATGATAGTAGGAGGCTTGA
TAGGTTTAAGAATAGTTTTTGCTGTACTTTCTATAGCGAATAGAGTTAGGCAGGGATATTCACCATTATC
ATTACAGACCCGCCTCCCAACCCCGAGGGGACCCGACAGGCCCGAAGGAATCGAAGAAGAAGGTGGAGAG
AGAGACAGAGACAGATCCGGAATATTAGTGAACGGATTCTTAGCACTTTTCTGGGACGACCTGCGGAGCC
TGTGCCTCTTCAGCTACCACCGCTTGAGAGACTTACTCTTGATTGTAGCGAGGATTGTGGAACTTCTGGG
A---CGCAGGGGGTGGGAAGTCCTCAAATATTGGTGGAATCTCCTACAGTATTGGAGTCAGGAACTAAAG
AATAGTGCTGTTAGCTTGCTCAACGCCACAGCCATAGCAGTAGCTGAGGGGACAGATAGGGTTATAGAAT
TAGTACAAGCAGCTTGTAGAGCTATTCTCCACATACCTAGAAGAGTGAGACAGGGCTTGGAAAGGGCTTT
GCTA
>DQ313249 
ATGAGAGTGAGGGGGATCAGGAGGAATTGTCAGCAC---TTGTGGAAATGGGGC------------ACCA
TGCTCCTTGGGATATTGATGATCTGTAATGCTACAGAAAAT---TTGTGGGTCACCGTCTATTATGGGGT
ACCTGTGTGGAAAGAAGCAACCACCACTCTATTTTGTGCATCAGATGCCAAAGCATATGATACAGAGGTA
CATAATGTCTGGGCCACACATGCCTGTGTACCCACAGACCCCAACCCACAAGAAATGGAATTGAAAAATG
TGACAGAAAATTTTAACATGTGGAAAAATAACATGGTAGAACAGATGCATGAGGATATAATTAGTTTATG
GGATCAAAGCCTAAAGCCATGTGTAAAATTAACCCCACTCTGTGTTACTTTAAATTGCACTGAT---TTG
------------------------AGA------------------------------AATGCT------A
CT---------------AATACC------------------------ACTAGTAGTAGCGGG---GAAAC
GATGGAGGGAGGAGAAATGAAAAATTGCTCTTTTAATATCACCACAAGCATAAGAGAT---AAGCTGCAG
AAAGTATATGCACTTTTTTATAAACTTGATGTAACACCAATA------GAAAAT---GAT---ACT----
--------------ACTAGCTATAGGTTGATAAGTTGTAACACCTCGGTCATTACACAGGCCTGTCCAAA
GATATCCTTTGAGCCAATTCCCATACACTATTGTGCCCCGGCTGGTTTTGCGATTCTAAAGTGTAAGGAT
ACAAAGTTCAATGGAACAGGACCATGTACAAACGTCAGCACAGTACAATGTACACATGGAATTAAACCAG
TAGTATCAACTCAACTGCTGTTAAATGGCAGTCTAGCAGAAGAAGAGGTAGTAATTAGATCCAGCAATTT
CACGGACAATACTAAAGTCATAATAGTGCAGCTGAATAACTCTGTAGAAATCAATTGTACAAGGCCCAAC
AACAATACAAGAAAAAGTATACCTATAGGACCAGGCAGAGCATTTTATACAACAGGAGAAATAATAGGAG
ATATAAGACAAGCACATTGTAACCTTAGTGGAGCAAAATGGAATGACGCTTTAAAACAGATAGTTACAAA
ATTAAGAGAACAATTTAAG---AATAAA------ACAATAATCTTTAATCAATCCTCAGGAGGGGACCCA
GAAATTGTAACGCACAGTTTTAATTGTGGAGGGGAATTTTTCTACTGTAATACAACAAAACTGTTTAATA
GT---------------------------------------------------ACTTGGAAT--------
----GGT---ACT---------------GAAGGGTCA------------------AACAACACTGGAGGA
GAAAATGACACG---------ATCACACTCCCATGCAGAATAAAACAAATTGTAAACATGTGGCAGGAAG
TAGGAAAAGCAATGTATGCACCTCCCATCAGAGGACAAATTAGATGTTCATCAAATATTACAGGGCTGAT
ATTAACAAGAGATGGTGGT------------------AATAAT---------AATAAC---ACG------
------AACGAGACCTTCAGACCTGGAGGAGGAGATATGAGGGACAATTGGAGAAGTGAATTATATAAAT
ATAAAGTAGTAAAAATTGAACCATTAGGAGTAGCACCCACCAGGGCAAAGAGAAGAGTGGTGCAGAGAGA
AAAAAGA---GCAATAGCG------GGAGCTGTGTTCCTTGGGTTCTTGGGAGCAGCAGGAAGCACTATG
GGCGCAGCGTCAGTGGCGCTGACGGTACAGGCCAGACTATTATTATCTGGTATAGTGCAACAGCAGAACA
ATTTGCTGAGGGCTATTGAGGCGCAACAGCATCTGTTGCAACTCACAGTCTGGGGCATCAAGCAGCTCCA
GGCAAGAGTCCTGGCTGTGGAAAGATACCTAAGGGATCAACAGCTCCTGGGGATTTGGGGTTGCTCTGGA
AAACTCATTTGCACCACTACTGTGCCTTGGAATACTAGTTGGAGT---AATAAATCTGTGGATTACATTT
GGAAAAACATGACCTGGATGCAGTGGGAAAAAGAAATTGATAATTACACAAGCTTAATATACACCTTAAT
TGAAGAATCGCAATACCAGCAAGAAAAGAATGAACAAGAATTATTGGAATTAGATAAATGGGCAAGTTTG
TGGAATTGGTTTGACATAACAAACTGGCTGTGGTACATAAAATTATTCATAATGATAGTAGGAGGCTTGG
TAGGTTTAAGAATAGTTTTTGCTGTACTTTCTATAGTGAATAGAGTTAGGCAGGGATACTCACCATTATC
GTTCCAGACCCGCCCCCCAGCCCCGAGGGGACCCGACAGGCCCGAAGGAATCGAAGAAGAAGGTGGAGAG
CGAAACAGAGACAGATCCGAACAATTAGTGGATGGATTCTTGGCACTTATCTGGATCGACCTGCGGAGCC
TGTGCCTCTTCATCTACCACCGCTTGAGAGACTTACTCTTGATTGTAACGAGGATTGTGGAACTTCTGGG
A---CGCAGGGGGTGGGAAATCCTCAAATATTGGTGGAATCTCCTACAGTATTGGAGTCAGGAACTAAAG
AATAGTGCTGTTAGCTTGTTCAATGCCACAGCCATAGCAGTAGCTGAGGGGACTGATAGGGTTATAGAAA
TATTACAAAGAGCTTTTAGAGCTACTCTCCACATACCTACACGAATAAGACAGGGCTTGGAAAGGGCTTT
GCTA
>AF025759 
ATGAGAGTGACGGAGACCAGGAAGAATTATCGGCAC---TTGTGGAGATGGGGC------------ACCA
TGCTCCTTGGGATGTTGATGATCTGTAGTGCTACAGGACAA---TTGTGGGTCACAGTCTATTATGGGGT
ACCTGTGTGGAAAGAAGCAACCACCACTCTATTTTGTGCATCAGATGCTGAAGCATATGATACAGAGGTA
CATAATGTTTGGGCCACACATGCCTGTGTACCCACAGATCCCAACCCACAAGAAGTAGTATTGGTAAATG
TGACAGAAAAATTTAACATGGGGAAAAATAACATGGTAGAACAGATGCATGAGGATATAATCAGTTTATG
GGATCAAAGCCTAAAGCCATGTGTAGAATTAACCCCACTCTGTGTTACTTTAAATTGCACTGAT---TTG
------------------------AGG------------------------------AATGCT------A
CT---------------AATACC------------------------AATAGTAGCAGCGAG---AGGAC
GATGGAGAGAGGAGAAATAAAAAACTGCTCTTTCAATATCACCTCAAGCATAAGAGAT---AAGGTGCAG
AAAGAATACGCACTTTTTTATAAACTTGATGTAGTACCAATA------GATAAT---GAT---AAT----
--------------ACTAGCTATAGGTTGACAAGTTGTAACACCTCAGTCATTAAACAGGCCTGTCCAAA
GGTAACCTTTGAACCAATTCCCATACATTATTGTACCCCGGCTGGTTTTGCGATTCTAAAGTGTAATGAT
AAGAAGTTCAATGGAACAGGACCATGTACAAATGTCAGCACAGTACAATGTACACATGGAATTAGGCCAG
TAGTGTCAACACAACTGCTGTTAAATGGCAGTCTAGCAGAAGAAGAGGTAGTAATTAGATCTGAAAATTT
CACGAACAATGCTAAAACCATAATAGTACAGCTGAAAGAATCCATAGAAATTAATTGTACAAGACCCAAC
AACAATACAAGAAAAAGTATACATATAGGACCAGGGAGAGCATTTTATACAACAGGAGAAATAATAGGAG
ATATAAAACAAGCACATTGTAACCTTAGTAGAGCAAAATGGAATGACACTTTAAAACAGATAGTTATAAA
ATTAAGAGAACAATTTGGG---AATAAA------ACAATAATCTTTAATCAATCCTCAGGAGGGGACCCA
GAAATTGTAACGCACAGTTTTAATTGTGGAGGGGAATTTTTCTACTGTAATTCAACACAGCTATTTAATA
GT---------------------------------------------------ACTTGGCTG--------
----TTTAATAGT---------------ACTGGG---------------------AATGATACTACAGGG
TCAAATAACACG---GAACCTATCACACTCCCATGCAGAATAAAACAAATTATAAATATGTGGCAAAAAG
TAGGAAAAGCAATGTATGCCCCTCCCATCAGAGGACAAATTAGATGTTCATCAAATATTACAGGGCTGCT
ATTAACAAGAGATGGTGGTCTATTAACAAGAAATGACATCAAA---------GAGAAC---GAG------
------ACTGAGATCTTCAGACCTGGAGGAGGAGATATGAGGGACAATTGGAGAAGTGAATTATATAAAT
ATAAAGTAGTAAAAATTGAGCCATTAGGAGTAGCACCCACCAAGGCAATGAGAAGAGTGGTGCAGAGAGA
AAAAAGA---GCAGTGGGAACGATAGGAGCTATGTTCCTTGGGTTCTTGGGAGCAGCAGGAAGCACTATG
GGCGCAGCGTCGATGACGCTGACGGTACAGGCCAGACTATTATTGTCTGGTATAGTGCAACAGCAGAACA
ATTTGCTGAGGGCTATTGAGGCGCAACAGCATCTGTTGCAACTCACAGTCTGGGGCATCAAGCAGCTCCA
GGCAAGAGTCCTGGCTGTGGAAAGATACCTAAAGGATCAACAGCTCCTGGGAATTTGGGGTTGCTCTGGA
AAACTCATTTGCACCACTGCTGTGCCTTGGAATGCTAGTTGGAGT---AATAAATCTCTGGATACAATTT
GGAATAACATGACCTGGATGGAGTGGGAAAGAGAAATTAACAATTACACAAACTTAATATACACCTTAAT
TGAAGAATCGCAGAACCAACAAGAAAAGAATGAACAAGAATTATTGGAATTAGATAGTTGGGCAAGTTTG
TGGAGTTGGTTTGACATATCAAAATGGCTGTGGTATATAAAAATATTCATAATGATAGTAGGAGGCTTGA
TAGGTTTAAAAATAGTTTTTGCTGTACTTTCTATAGTGAATAGAGTTAGGCAGGGATATTCACCATTATC
GTTTCAGACCCGCCTCCCAGCCAGGAGGGGACCCGACAGGCCCGACGGAATCGAAGAAGAAGGTGGAGAG
AGAGACAGAGACAGATCCGGACAATTAGTGAACGGATTCTTAGCACTTTTCTGGGACGGCCTACGGAGCC
TGTGCCTCTTCAGCTACCACCACTTGAGAGACTTACTCTTGATTGTAACGAGGATTGTGGAACTGCTGGG
A---CGCAGGGGGTGGGAAGCCCTCAAATATTGGTGGAATCTCCTGCAGTATTGGAGTCAGGAACTAAAG
GATAGTGCTGTTAGTTTGCTTAATGCCACAGCTATAGCAGTAGCTGAAGGGACAGATAGGGTTATAGAAG
GAGTACAAAGAATTTGTAGAGCTATTCTCCACATACCT---AGAGAAAGACAG-----------------
----
>M63929 
ATGAGAGTGACGGAGATCAGGAAGAGTTATCAGCAC---TGGTGGAGATGGGGC------------ATCA
TGCTCCTTGGGATGTTAATGATCTGTAATGCTGAGGAAAAA---TTGTGGGTCACAGTCTATTATGGGGT
ACCTGTGTGGAAAGAAGCAACCACCACTCTATTTTGTGCATCAGATGCTAAAGCATATGATACAGAGGTA
CATAATGTTTGGGCCACACATGCCTGTGTACCCACAGACCCCAACCCACAAGAAGTAGAATTGGAAAATG
TGACAGAAAATTTTAACATGTGGAAAAATAACATGGTAGAACAGATGCATGAGGATATAATCAGTTTATG
GGATCAAAGCCTAAAGCCATGTGTAAAATTAACTCCACTCTGTGTTACTTTAAATTGCACTGAT---TTG
------------------------AGG------------------------------AATGCT------A
CTAATGGGAATGACACTAATACC------------------------ACTAGTAGTAGCAGG---GAAAT
GATGGGGGGAGGAGAAATGAAAAATTGCTCTTTCAAAATCACCACAAACATAAGAGGT---AAGGTGCAG
AAAGAATATGCACTTTTTTATGAACTTGATATAGTACCAATA------GATAAT---AATAGTAAT----
--------------AATAGATATAGGTTGATAAGTTGTAACACCTCAGTCATTACACAGGCCTGTCCAAA
GATATCCTTTGAGCCAATTCCCATACATTATTGTGCCCCGGCTGGTTTTGCGATTCTAAAGTGTAAAGAT
AAGAAGTTCAATGGAAAAGGACCATGTTCAAATGTCAGCACAGTACAATGTACACATGGGATTAGGCCAG
TAGTATCAACTCAACTGCTGTTAAATGGCAGTCTAGCAGAAGAAGAGGTAGTAATTAGATCCGAAAATTT
CGCGGACAATGCTAAAACCATAATAGTACAGCTGAATGAATCTGTAGAAATTAATTGTACAAGACCCAAC
AACAATACAAGAAAAAGTATACATATAGGACCAGGCAGAGCATTATATACAACAGGAGAAATAATAGGAG
ATATAAGACAAGCACATTGTAACCTTAGTAGAGCAAAATGGAATGACACTTTAAATAAGATAGTTATAAA
ATTAAGAGAACAATTTGGG---AATAAA------ACAATAGTCTTTAAGCATTCCTCAGGAGGGGACCCA
GAAATTGTGACGCACAGTTTTAATTGTGGAGGGGAATTTTTCTACTGTAATTCAACACAACTGTTTAATA
GT---------------------------------------------------ACTTGGAAT--------
----GTT---ACT---------------GAAGAGTCA------------------AATAACACTGTAGAA
AATAAC---ACA---------ATCACACTCCCATGCAGAATAAAACAAATTATAAACATGTGGCAGAAAG
TAGGAAGAGCAATGTATGCCCCTCCCATCAGAGGACAAATTAGATGTTCATCAAATATTACAGGGCTGCT
ATTAACAAGAGATGGTGGT------------------CCAGAG---------GCAAAC---AAG------
------ACCGAGGTCTTCAGACCTGGAGGAGGAGATATGAGGGACAATTGGAGAAGTGAATTATATAAAT
ATAAAGTAGTAAAAATTGAACCATTAGGAGTAGCACCCACCAAGGCAAAGAGAAGAGTGGTGCAGAGAGA
AAAAAGA---GCAGTGGGA---ATAGGAGCTGTGTTCCTTGGGTTCTTGGGAGCAGCAGGAAGCACTATG
GGCGCAGCGTCAATGACGCTGACGGTACAGGCCAGACTATTATTGTCTGGTATAGTGCAACAGCAGAACA
ATCTGCTGAGGGCTATTGAGGCGCAACAGCATCTGTTGCAACTCACAGTCTGGGGCATCAAGCAGCTCCA
GGCAAGAGTCCTGGCTGTGGAAAGATACCTAAGGGATCAACAGCTCCTGGGAATTTGGGGTTGCTCTGGA
AAACTCATTTGCACCACTGCTGTGCCTTGGAATGCTAGTTGGAGT---AATAAATCTCTGAATAAGATTT
GGGATAACATGACCTGGATGGAGTGGGACAGAGAAATTAACAATTACACAAGCATAATATATAGCTTAAT
TGAAGAATCGCAGAACCAACAAGAAAAGAATGAACAAGAATTATTAGAATTAGACAAATGGGCAAGTTTG
TGGAATTGGTTTGACATAACAGAATGGCTGTGGTATATAAAAATATTCATAATGATAATAGGAGGCTTGA
TAGGTTTAAGAATAGTTTTTTCTGTACTTTCTATAATGAATAGAGTTAGGCAGGGATACTCACCATTATC
GTTTCAGACCCACCTCCCAGCCTCGAGGGGACCCGACAGGCCCGGAGGAATCGAAGAAGAAGGTGGAGAG
AGAGACAGAGACAGATCCGGTCCATTAGTGAACGGATTCTTGGCACTTATCTGGGTCGATCTGCGGGGCC
TGTGCCTCTTCAGTTACCACCGCTTGAGAGACTTACTCTTGATTGTGACGAGGATTGTGGAACTTCTGGG
A---CGCAGGGGGTGGGAATTCCTCAAATATTGGTGGAATCTCCTACAGTATTGGAGTCAGGAACTAAAG
AATAGTGCTGTTAGCTTGCTCAATACCATAGCCATAGCAGTAGCTGAAGGGACAGATAGGGTTATAGAAG
TATTACAAAGAGCTGTTAGAGCTATTCTCCACATACCTAGAAGAATAAGACAGGGATTGGAAAGGGCTTT
GCTA
>AY426110 
ATGAGAGTGAAGGAG---------AAATATCAGCAC---TTGTGGAGATGGGGGTGGAGATGGGGCACCA
TGCTCCTTGGGATGTTGATGATCTGTAGTGCTACAGAAAAA---TTGTGGGTCACAGTCTATTATGGGGT
ACCTGTGTGGAAAGAAGCAACCACCACTCTATTTTGTGCATCAGATGCTAAAGCATATGATACAGAGGTA
CATAATGTTTGGGCCACACATGCCTGTGTACCCACAGACCCCAACCCACAAGAAGTAGAATTGGAAAATG
TGACAGAAAATTTTAACATGTGGAAAAATAACATGGTAGAACAGATGCATGAGGATATAATCAGTTTATG
GGATCAAAGCCTAAAGCCATGTGTAAAATTAACTCCACTCTGTGTTACTTTAAATTGCACTGAT---TTG
------------------------AGG------------------------------AATGCT------A
CTAATGGGAATGACACTAATACC------------------------ACTAGTAGTAGCAGG---GAAAT
GATGGGGGGAGGAGAAATGAAAAATTGCTCTTTCAAAATCACCACAAACATAAGAGGT---AAGGTGCAG
AAAGAATATGCACTTTTTTATGAACTTGATATAGTACCAATA------GATAAT---AATAGTAAT----
--------------AATAGATATAGGTTGATAAGTTGTAACACCTCAGTCATTACACAGGCCTGTCCAAA
GATATCCTTTGAGCCAATTCCCATACATTATTGTGCCCCGGCTGGTTTTGCGATTCTAAAGTGTAAAGAT
AAGAAGTTCAATGGAAAAGGACCATGTTCAAATGTCAGCACAGTACAATGTACACATGGGATTAGGCCAG
TAGTATCAACTCAACTGCTGTTAAATGGCAGTCTAGCAGAAGAAGAGGTAGTAATTAGATCCGAAAATTT
CGCGGACAATGCTAAAACCATAATAGTACAGCTGAATGAATCTGTAGAAATTAATTGTACAAGACCCAAC
AACAATACAAGAAAAAGTATACATATAGGACCAGGCAGAGCATTATATACAACAGGAGAAATAATAGGAG
ATATAAGACAAGCACATTGTAACCTTAGTAGAGCAAAATGGAATGACACTTTAAATAAGATAGTTATAAA
ATTAAGAGAACAATTTGGG---AATAAA------ACAATAGTCTTTAAGCATTCCTCAGGAGGGGACCCA
GAAATTGTGACGCACAGTTTTAATTGTGGAGGGGAATTTTTCTACTGTAATTCAACACAACTGTTTAATA
GT---------------------------------------------------ACTTGGAAT--------
----GTT---ACT---------------GAAGAGTCA------------------AATAACACTGTAGAA
AATAAC---ACA---------ATCACACTCCCATGCAGAATAAAACAAATTATAAACATGTGGCAGAAAG
TAGGAAGAGCAATGTATGCCCCTCCCATCAGAGGACAAATTAGATGTTCATCAAATATTACAGGGCTGCT
ATTAACAAGAGATGGTGGT------------------CCAGAG---------GACAAC---AAG------
------ACCGAGGTCTTCAGACCTGGAGGAGGAGATATGAGGGACAATTGGAGAAGTGAATTATATAAAT
ATAAAGTAGTAAAAATTGAACCATTAGGAGTAGCACCCACCAAGGCAAAGAGAAGAGTGGTGCAGAGAGA
AAAAAGA---GCAGTGGGA---ATAGGAGCTGTGTTCCTTGGGTTCTTGGGAGCAGCAGGAAGCACTATG
GGCGCAGCGTCAATGACGCTGACGGTACAGGCCAGACTATTATTGTCTGGTATAGTGCAACAGCAGAACA
ATCTGCTGAGGGCTATTGAGGCGCAACAGCATCTGTTGCAACTCACAGTCTGGGGCATCAAGCAGCTCCA
GGCAAGAGTCCTGGCTGTGGAAAGATACCTAAGGGATCAACAGCTCCTGGGAATTTGGGGTTGCTCTGGA
AAACTCATTTGCACCACTGCTGTGCCTTGGAATGCTAGTTGGAGT---AATAAATCTCTGAATAAGATTT
GGGATAACATGACCTGGATGGAGTGGGACAGAGAAATTAACAATTACACAAGCATAATATATAGCTTAAT
TGAAGAATCGCAGAACCAACAAGAAAAGAATGAACAAGAATTATTAGAATTAGACAAATGGGCAAGTTTG
TGGAATTGGTTTGAAATAACAGAATGGCTGTGGTATATAAAAATATTCATAATGATAATAGGAGGCTTGA
TAGGTTTAAGAATAGTTTTTTCTGTACTTTCTATAATGAATAGAGTTAGGCAGGGATACTCACCATTATC
GTTTCAGACCCACCTCCCAGCCTCGAGGGGACCCGACAGGCCCGGAGGAATCGAAGAAGAAGGTGGAGAG
AGAGACAGAGACAGATCCGGTCGATTAGTGAACGGATCCTTAGCACTTATCTGGGACGATCTGCGGAGCC
TGTGCCTCTTCAGCTACCACCGCTTGAGAGACTTACTCTTGATTGTAACGAGGATTGTGGAACTTCTGGG
A---CGCAGGGGGTGGGAAGCCCTCAAATATTGGTGGAATCTCCTACAATATTGGAGTCAGGAGCTAAAG
AATAGTGCTGTTAGCTTGCTCAATGCCACAGCCATAGCAGTAGCTGAGGGGACAGATAGGGTTATAGAAG
TAGTACAAGGAGCTTGTAGAGCTATTCGCCACATACCTAGAAGAATAAGACAGGGCTTGGAAAGGATTTT
GCTA
>M68893 
ATGAGAGTGACGGAGATCAGGAAGAGTTATCAGCAC---TGGTGGAGATGGGGC------------ATCA
TGCTCCTTGGGATATTAATGATCTGTAATGCTGAAGAAAAA---TTGTGGGTCACAGTCTATTATGGGGT
ACCTGTGTGGAAAGAAGCAACCACCACTCTATTTTGTGCATCAGATCGTAAAGCATATGATACAGAGGTA
CATAATGTTTGGGCCACACATGCCTGTGTACCCACAGACCCCAACCCACAAGAAGTAGAATTGAAAAATG
TGACAGAAAATTTTAACATGTGGAAAAATAACATGGTAGAACAAATGCATGAGGATATAATCAGTTTATG
GGATCAAAGCCTAAAGCCATGTGTAAAATTAACCCCACTCTGTGTTACTTTAAATTGCACTGAT---TTG
------------------------AGG------------------------------AATGCT------A
CTAATGGGAATGACACTAATACC------------------------ACTAGTAGTAGCAGG---GGAAT
GGTGGGGGGAGGAGAAATGAAAAATTGCTCTTTCAATATCACCACAAACATAAGAGGT---AAGGTGCAG
AAAGAATATGCACTTTTTTATAAACTTGATATAGCACCAATA------GATAAT---AATAGTAAT----
--------------AATAGATATAGGTTGATAAGTTGTAACACCTCAGTCATTACACAGGCCTGTCCAAA
GGTATCCTTTGAGCCAATTCCCATACATTATTGTGCCCCGGCTGGTTTTGCGATTCTAAAGTGTAAAGAT
AAGAAGTTCAATGGAAAAGGACCATGTACAAATGTCAGCACAGTACAATGTACACATGGAATTAGGCCAG
TAGTATCAACTCAACTGCTGTTAAATGGCAGTCTAGCAGAAGAAGAGGTAGTAATTAGATCCGCCAATTT
CGCGGACAATGCTAAAGTCATAATAGTACAGCTGAATGAATCTGTAGAAATTAATTGTACAAGACCCAAC
AACAATACAAGAAAAAGTATACATATAGGACCAGGCAGAGCATTTTATACAACAGGAGAAATAATAGGAG
ATATAAGACAAGCACATTGTAACCTTAGTAGAGCAAAATGGAATGACACTTTAAATAAGATAGTTATAAA
ATTAAGAGAACAATTTGGG---AATAAA------ACAATAGTCTTTAAGCACTCCTCAGGAGGGGACCCA
GAAATTGTGACGCACAGTTTTAATTGTGGAGGGGAATTTTTCTACTGTAATTCAACACAACTGTTTAATA
GT---------------------------------------------------ACTTGGAAT--------
----GTT---ACT---------------GAAGAGTCA------------------AATAACACTGTAGAA
AATAAC---ACA---------ATCACACTCCCATGCAGAATAAAACAAATTATAAACATGTGGCAGGAAG
TAGGAAGAGCAATGTATGCCCCTCCCATCAGAGGACAAATTAGATGTTCATCAAATATTACAGGGCTGCT
ATTAACAAGAGATGGTGGT------------------CCTGAG---------GACAAC---AAG------
------ACCGAGGTCTTCAGACCTGGAGGAGGAGATATGAGGGATAATTGGAGAAGTGAATTATATAAAT
ATAAAGTAGTAAAAATTGAACCATTAGGAGTAGCACCCACCAAGGCAAAGAGAAGAGTGGTGCAGAGAGA
AAAAAGA---GCAGTGGGA---ATAGGAGCTGTGTTCCTTGGGTTCTTGGGAGCAGCAGGAAGCACTATG
GGCGCAGCGGCAATGACGCTGACGGTACAGGCCAGACTATTATTGTCTGGTATAGTGCAACAGCAGAACA
ATCTGCTGAGGGCTATTGAGGCGCAACAGCATCTGTTGCAACTCACAGTCTGGGGCATCAAGCAGCTCCA
GGCAAGAGTCCTGGCTGTGGAAAGATACCTAAGGGATCAACAGCTCCTGGGGATTTGGGGTTGCTCTGGA
AAACTCATCTGCACCACTGCTGTGCCTTGGAATGCTAGTTGGAGT---AATAAATCTCTGAATAAGATTT
GGGATAACATGACCTGGATAGAGTGGGACAGAGAAATTAACAATTACACAAGCATAATATACAGCTTAAT
TGAAGAATCGCAGAACCAACAAGAAAAGAATGAACAAGAATTATTAGAATTAGATAAATGGGCAAGTTTG
TGGAATTGGTTTGACATAACAAAATGGCTGTGGTATATAAAAATATTCATAATGATAGTAGGAGGCTTGA
TAGGTTTAAGAATAGTTTTTTCTGTACTTTCTATAGTGAATAGAGTTAGGCAGGGATACTCACCATTATC
GTTTCAGACCCACCTCCCATCCTCGAGGGGACCCGACAGGCCCGGAGGAATCGAAGAAGAAGGTGGAGAG
AGAGACAGAGACAGATCCGGTCCATTAGTGAACGGATTCTTGGCGCTTATCTGGGTCGATCTGCGGAGCC
TGTTCCTCTTCAGCTACCACCGCTTGAGAGACTTACTCTTGATTGTGATGAGGATTGTGGAACTTCTGGG
ACTAGCAGGGGGGTGGGAAGTCCTCAAATATTGGTGGAATCTCCTACAGTATTGGAGTCAGGAACTAAAG
AATAGTGCTGTTAGCTTGCTCAATGCCACAGCTGTAGCAGTAGCTGAAGGGACAGATAGGGTTATAGAAG
TATTACAGAGAGCTGTTAGAGCTATTCTCCACATACCTAGAAGAATAAGACAGGGCTTGGAAAGGGCTTT
GCTA
>AY713409 
ATGAGAGTGACGGAGATCAGGAAGAGTTATCAGCAC---TGGTGGAGATGGGGC------------ATCA
TGCTCCTTGGGATATTAATGATCTGTAATGCTGAAGAAAAA---TTGTGGGTCACAGTCTATTATGGGGT
ACCTGTGTGGAAAGAAGCAACCACCACTCTATTTTGTGCATCAGATGCTAAAGCACATGATACAGAGGTA
CATAATGTTTGGGCCACACATGCCTGTGTACCCACAGACCCCAACCCACAAGAAGTAGAATTGAAAAATG
TGACAGAAAATTTTAACATGTGGAAAAATAACATGGTAGAACAGATGCATGAGGATATAATCAGTTTATG
GGATCAAAGCCTAAAGCCATGTGTAAAATTAACCCCACTCTGTGTTACTTTAAATTGCACTGAT---TTG
------------------------AGG------------------------------AATGCT------A
CTAGTAGGAATGTTACTAATACC------------------------ACTAGTAGTAGCAGG---GGAAT
GGTGGGGGGAGGAGAAATGAAAAATTGCTCTTTCAATATCACCACAGGCATAAGAGGT---AAGGTGCAG
AAAGAATATGCACTTTTTTATGAACTTGATATAGTACCAATA------GATAAT---AAA---ATT----
--------------GATAGATATAGGTTGATAAGTTGTAACACCTCAGTCATTACACAGGCCTGTCCAAA
GGTATCCTTTGAGCCAATTCCCATACATTATTGTGCCCCGGCTGGTTTTGCGATTCTAAAGTGTAAAGAT
AAGAAGTTCAATGGAAAAGGACCATGTTCAAATGTCAGCACAGTACAATGTACACATGGAATTAGGCCAG
TAGTATCAACTCAACTGCTGTTAAATGGCAGTCTAGCAGAAGAAGAGGTAGTAATTAGATCCGAAAATTT
CACGAACAATGCTAAAATCATAATAGTACAGCTGAATGAATCTGTAGAAATTAATTGTACAAGACCCAAC
AACAATACAAGAAAAAGTATAAATATAGGACCAGGCAGAGCACTTTATACAACAGGAGAAATAATAGGAG
ATATAAGACAAGCACATTGTAACCTTAGTAGAGCAAAATGGAATGACACTTTAAATAAGATAGTTATAAA
ATTAAGAGAACAATTTGGG---AATAAA------ACAATAGTCTTTAAGCATTCCTCAGGAGGGGACCCA
GAAATTGTGACGCACAGTTTTAATTGTGGAGGGGAATTTTTCTACTGTAATTCAACACAACTGTTTAATA
GT---------------------------------------------------ACTTGGAAT--------
----GTT---ACT---------------GAAGAGTCA------------------AATAACACTGTAGAA
AATAAC---ACA---------ATCACACTCCCATGCAGAATAAAACAAATTATAAACATGTGGCAGGAAG
TAGGAAGAGCAATGTATGCCCCTCCCATCAGAGGACAAATTAGATGTTCATCAAATATTACAGGGCTGCT
ATTAACAAGAGATGGTGGT------------------CCTGAG---------GACAAC---AAG------
------ACCGAGGTCTTTAGACCTGGAGGAGGAGATATGAGGGATAATTGGAGAAGTGAATTATATAAAT
ATAAAGTAGTAAAAATTGAACCATTAGGAGTAGCACCCACCAAGGCAAAGAGAAGAGTGGTGCAGAGAGA
AAAAAGA---GCAGTGGGA---ATAGGAGCTGTGTTCCTTGGGTTCTTGGGAGCAGCAGGAAGCACTATG
GGCGCAGCATCAATGACGCTGACGGTACAGGCCAGACTATTATTGTCTGGTATAGTGCAACAGCAGAACA
ATCTGCTGAGAGCTATTGAGGCGCAACAGCATCTGTTGCAACTCACAGTCTGGGGCATTAAGCAGCTCCA
GGCAAGAGTCCTGGCTGTGGAAAGATACCTAAGGGATCAACAGCTCCTGGGGATTTGGGGTTGCTCTGGA
AAACTCATCTGCACCACTGCCGTGCCTTGGAATGCTAGTTGGAGT---AATAAATCTCTGAATAAGATTT
GGGATAACATGACCTGGATGGAGTGGGACAGAGAAATTAACAATTACACAAGCATAATATACAGCTTAAT
TGAAGAATCGCAGAACCAACAAGAAAAGAATGAACAAGAATTATTAGAATTAGATAAATGGGCAAGTTTG
TGGAATTGGTTTGACATAACAAAATGGCTGTGGTATATAAAAATATTCATAATGATAGTAGGAGGCTTGA
TAGGTTTAAGAATAGTTTTTTTTGTACTTTCTATAGTGAATAGAGTTAGGCAGGGATACTCACCATTATC
GTTTCAGACCCACCTCCCAGCCTCGAGGGGACCCGACAGGCCCGGAGGAATCGAAGAAGAAGGTGGAGAG
AGAGACAGAGACAGATCCGGTCCATTAGTGAACGGATTCTTAACACTTATCTGGGTCGATCTGCGGAGCC
TGTTCCTCTTCAGCTACCACCGCTTGAGAGACTTACTCTTGATTGTGACAAGGATTGTGGAACTTCTGGG
A---CGCAGGGGGTGGGAAGTCCTCAAATATTGGTGGAATCTCCTACAGTATTGGAGTCAGGAACTAAAG
AATAGTGCTGTTAGCTTGCTCAATGCCACAGCTGTAGCAGTAGCTGAAGGGACAGATAGGGTTATAGAAG
TAATACAAAGAGCTGTTAGAGCTATTCTCCACATACCTAGAAGAATAAGACAGGGCTTGGAAAGGGCTTT
GCTA
>AB253432 
ATGAGAGTGATGGAGATCAGGAGGAATTATCAGCAC---TGGTGGAGATGGGGC------------ATCA
TGCTCCTTGGGATGTTAATGATCTGTAATGCTGAAGAAAAA---TTGTGGGTCACAGTCTATTATGGGGT
ACCTGTGTGGAAAGAAGCAACCACCACTCTATTTTGTGCATCAGATGCTAAAGCATATGATACAGAGGTA
CATAATGTTTGGGCCACACATGCCTGTGTACCCACAGACCCCGACCCACAAGAAGTAAAATTGGAAAATG
TGACAGAAAATTTTAACATGTGGAAAAATAAAATGGTAGAACAGATGCATGAGGATATAATCAGTTTATG
GGATCAAAGCCTAAAGCCATGTGTAAAATTAACTCCACTCTGTGTTACTTTAAATTGCACTGTA------
----------------------------------------------------------------------
--------------------------------------------------------AGCGGG---GGAAT
GATGGGGGGAGGAGAAATGAAAAATTGCTCTTTCAATATCACCACAAACATAAGAGGT---AAGGTGCAG
AAAGAATATGCACTTTTTTATGAACTTGATATAGTACCAATA------GATAAT---AAA---AAT----
--------------GATAGCTATAGGTTGATAAGTTGTAACACCTCAGTCATTACACAGGCCTGTCCAAA
GGTATCCTTTGAGCCAATTCCCATACATTATTGTGCCCCGGCTGGTTTTGCGATTCTAAAGTGTAAAGAT
AATAAGTTCAATGGAAAAGGACCATGTACAAATGTCAGCACAGTACAATGTACACATGGAATTAGGCCAG
TAGTATCAACTCAACTGCTGTTAAATGGCAGTCTAGCAGAAGAAGAGGTAGTAATTAGATCCGAAAATTT
CACGAACAATGCTAAAACCATAATAGTACAGCTGAATGAATCTGTAGTAATTAATTGTACAAGACCCAAC
AACAATACAAGAAAAAGTATAAATATAGGACCAGGCAGAGCATTTTATACAACAGGAGAAATAATAGGAG
ATATAAGACAAGCACATTGTAACCTTAGTAGAGCAAAATGGAATGACACTTTAAATAAGATAGTTATAAA
ATTAAGAGAACAATTTGGG---AATAAA------ACAATAGTCTTTAAGCACTCCTCAGGAGGAGACCCA
GAAATTGTGACGCACAGTTTTAATTGTGGAGGGGAATTTTTCTACTGTAATTCAACACAACTGTTTAATA
GT---------------------------------------------------ACTTGGAAT--------
----GTT---ACT---------------GAAGAGTCA------------------AATAACACTGTAGAA
AATAAC---ACA---------ATCACACTCCCATGCAGAATAAAACAAATTATAAACATGTGGCAGGAAG
TAGGAAGAGCAATGTATGCCCCTCCCATCAGAGGACAAATTAGATGTTCATCAAATATTACAGGGCTGCT
ATTAACAAGAGATGGTGGT------------------CCTGAG---------GACAAC---AAG------
------ACCGAGGTCTTCAGACCTGGAGGAGGAGATATGAGGGATAATTGGAGAAGTGAATTATATAAAT
ATAAAGTAGTAAAAATTGAACCATTAGGAGTAGCACCCACCAAGGCAAAGAGAAGAGTGGTGCAGAGAGA
AAAAAGA---GCAGTGGGA---ATAGGAGCTGTGTTCCTTGGGTTCTTGGGAGCAGCAGGAAGCACTATG
GGCGCAGCGTCAATGACGCTGACGGTACAGGCCAGACTATTATTGTCTGGTATAGTGCAACAGCAGAACA
ATCTGCTGAGAGCTATTGAGGCGCAACAGCATCTGTTGCAACTCACAGTCTGGGGCATCAAGCAGCTCCA
GGCAAGAGTCCTGGCTGTGGAAAGATACCTAAGGGATCAACAGCTCCTGGGGATTTGGGGTTGCTCTGGA
AAACTCATCTGCACCACTGCTGTGCCTTGGAATGCTAGTTGGAGT---AATAAATCTCTGAATAAGATTT
GGGATAACATGACCTGGATGGAGTGGGACAGAGAAATTAACAATTACACAAGCATAATATACAGCTTAAT
TGAAGAATCGCAGAACCAACAAGAAAAGAATGAACAAGAATTATTAGAATTAGATAAATGGGCAAGTTTG
TGGAATTGGTTTGACATAACAAAATGGCTGTGGTATATAAAAATATTCATAATGATAGTAGGAGGCTTGA
TAGGTTTAAGAATAGTTTTTTCTGTACTTTCTATAGTGAATAGAGTTAGGCAGGGATACTCACCATTATC
GTTTCAGACCCACCTCCCAGCCTCGAGGGGACCCGACAGGCCCGGAGGAATCGAAGAAGAAGGTGGAGAG
AGAGACAGAGACAGATCCGGTTCATTAGTGAACGGATTCTTGGCACTTATCTGGGTCGATCTGCGGAGCC
TGTTCCTCTTCAGCTACCACCGCTTGAGAGACTTACTCTTGATTGTGACGAGGATTGTGGAACTTCTGGG
A---CGCAGGGGGTGGGAAGTCCTCAAATATTGGTGGAGTCTCCTACAGTATTGGAGTCAGGAACTAAAG
AATAGTGCTGTTAGCTTGCTCAATACCATAGCCATAGCAGTAGCTGAAGGGACAGATAGGGTTATAGAAG
TATTACAAAGAGCTGTTAGAGCTATTCTCCACATACCTAGAAGAATAAGACAGGGCTTGGAAAGGGCTTT
GCTA
>M68894 
ATGAGAGTGACGGAGATCAGGAAGAGTTATCAGCAC---TGGTGGAGATGGGGC------------ATCA
TGCTCCTTGGGATATTAATGATCTGTAATGCTGAAGAAAAA---TTGTGGGTCACAGTCTATTATGGGGT
ACCTGTGTGGAAAGAAGCAACCACCACTCTATTTTGTGCATCAGATGCTAAAGCATATGATACAGAGGTA
CATAATGTTTGGGCCACACATGCCTGTGTACCCACAGACCCCAACCCACAAGAAGTAAAATTGGAAAATG
TGACAGAAAATTTTAACATGTGGAAAAATAAAATGGTAGAACAGATGCATGAGGATATAATCAGTTTATG
GGATCAAAGCCTAAAGCCATGTGTAAAATTAACTCCACTCTGTGTTACTTTAAATTGCACTGTA------
----------------------------------------------------------------------
--------------------------------------------------------AGCGGG---GGAAT
GATGGGGGGAGGAGAAATGAAAAATTGCTCTTTCAATATCACCACAAACATAAGAGGT---AAGGTGCAG
AAAGAATATGCACTTTTTTATGAACTTGATATAGTACCAATA------GATAAT---AAA---AAT----
--------------GATAGCTATAGGTTGATAAGTTGTAACACCTCAGTCATTACACAGGCCTGTCCAAA
GGTATCCTTTGAGCCAATTCCCATACATTATTGTGCCCCGGCTGGTTTTGCGATTCTAAAGTGTAAAGAT
AAGAAGTTCAATGGAAAAGGACCATGTTCAAATGTCAGCACAGTACAATGTACACATGGCATTAGGCCAG
TAGTATCAACTCAACTGCTGTTAAATGGCAGTCTAGCAGAAGAAGAGGTAGTAATTAGATCCGAAAATTT
CACGAACAATGCTAAAACCATAATAGTACAGCTGAATGAATCTGTAGAAATTAATTGTACAAGACCCAAC
AACAATACAAGAAAAAGTATAAATATAGGACCAGGCAGAGCATTTTATACAACAGGAGAAATAATAGGAG
ATATAAGACAAGCACATTGTAACCTTAGTAGAGCAAAATGGAATGACACTTTAAATAAGATAGTTATAAA
ATTAAGAGAACAATTTGGG---AATAAA------ACAATAGTCTTTAAGCACTCCTCAGGAGGGGACCCA
GAAATTGTGACGCACACGTTTAATTGTGGAGGGGAATTTTTCTACTGTAATTCAACACAACTGTTTAATA
GT---------------------------------------------------ACTTGGAAT--------
----GTT---ACT---------------GAAGAGTCA------------------AATAACACTGTAGAA
AATAAC---ACA---------ATCACACTCCCATGCAGAATAAAACAAATTATAAACATGTGGCAGAAAG
TAGGAAGAGCAATGTATGCCCCTCCCATCAGAGGACAAATTAGATGTTCATCAAATATTACAGGGCTGCT
ATTAACAAGAGATGGTGGT------------------CCTGAG---------GACAAC---AAG------
------ACCGAGGTCTTCAGACCTGGAGGAGGAGATATGAGGGATAATTGGAGAAGTGAATTATATAAAT
ATAAAGTAGTAAAAATTGAACCATTAGGAGTAGCACCCACCAAGGCAAAGAGAAGAGTGGTGCAGAGAGA
AAAAAGA---GCAGTGGGA---ATAGGAGCTGTGTTCCTTGGGTTCTTGGGAGCAGCAGGAAGCACTATG
GGCGCAGCATCAATGACGCTGACGGTACAGGCCAGACTATTATTGTCTGGTATAGTGCAACAGCAGAACA
ATCTGCTGAGGGCTATTGAGGCGCAACAGCATCTGTTGCAACTCACAGTCTGGGGCATTAAGCAGCTCCA
GGCAAGAGTCCTGGCTGTGGAAAGATACCTAAGGGATCAACAGCTCCTGGGAATTTGGGGTTGCTCTGGA
AAACTCATTTGCACCACTGCTGTGCCTTGGAATGCTAGTTGGAGT---AATAAATCTCTGAATAAGATTT
GGGATAACATGACCTGGATGGAGTGGGACAGAGAAATTAACAATTACACAAGCATAATATACAGCTTAAT
TGAAGAATCGCAGAACCAACAAGAAAAGAATGAACAAGAATTATTAGAATTAGATAAATGGGCAAGTTTG
TGGAATTGGTTTGACATAACAAAATGGCTGTGGTATATAAAAATATTCATAATGATAGTAGGAGGCTTGA
TAGGTTTAAGAATAGTTTTTTCTGTACTTTCTATAGTGAATAGAGTTAGGCAGGGATACTCACCATTATC
GTTTCAGACCCACCTCCCCACCTCGAGGGGACCCGACAGGCCCGGAGGAATCGAAGAAGAAGGTGGAGAG
AGAGACAGAGACAGATCCGGTCCATTAGTGAACGGATTCTTGGCACTTATCTGGGTCGATCTGCGGAGCC
TGTTCCTCTTCAGCTACCACCGCTTGAGAGACTTACTCTTGATTGTGACAAGGATTGTGGAACTTCTGGG
A---CGCAGGGGGTGGGAAGTCCTCAAATATTGGTGGAATCTCCTACAGTATTGGAGTCAGGAACTAAAG
AATAGTGCTGTTAGCTTGCTCAATGCCACAGCTGTAGCAGTAGCTGAAGGGACAGATAGGGTTATAGAAG
TATTACAAAGAGCTGTTAGAGCTATTCTCCACATACCTAGAAGAATAAGACAGGGCTTGGAAAGGGCTTT
GCTA
>U90935 
ATGAGAGTGAAGGGGATCAGGAAGAATTGTCAGCAC---TTGTGGAAATGGGGC------------ACGA
TGCTCCTTGGGATGTTGATGATCTGTAGTGCTGCAGAACAA---TTGTGGGTCACAGTCTATTATGGGGT
ACCTGTGTGGAAAGAAGCAACCACTACTCTATTTGGTGCATCAGATGCTAAAGCATATGATACAGGGGTA
CATAATGTCTGGGCCACACATGCCTGTGTACCCACAGACCCTAACCCACAAGAAGTAGTATTGAAAAATG
TGACAGAAAATTTTAACATGTGGAAAAATAACATGGTAGAACAGATGCATGAGGATATAATTAGTTTATG
GGATCAAAGCCTAAAGCCATGTGTAAAATTAACCCCACTCTGTGTTACTTTAAATTGCACTGATTATTTG
------------------------AGG------------------------------AATGAT------A
CT---------------AATACC------------------------ACTAGTAGTAGCGGA---GGAGG
GATGGAGGGAGGAGAAATAAAAAACTGCTCTTTCAATATCACCACAAGAATAGGAAAT---AAGGTGCAG
AAAGAATATGCACTTTTTTATAAACTTGATGTAGTACCAATA------GATAAT---ACT---ACT----
--------------ACCAGCTATAGGTTGATAAGTTGTAACACCTCAGTCATTACACAGGCCTGTCCAAA
AGTATCCTTTGAGCCAATTCCTATACATTATTGTACCCCGGCTGGTTTTGCGCTTCTAAAATGTAAAGAT
AAAAAGTTCAATGGAACAGGACCATGTACAAATGTCAGCACAGTACAATGTACACATGGAATTAGACCAG
TAGTATCCACTCAACTGCTGTTAAATGGAAGTCTAGCAGAAGAAGAGGTAGTAATTAGATCTGAAAATTC
CACGGACAATGCTAAAACCATAATAGTACAGCTGAATGAATCTGTAGAAATTAATTGTACAAGACCCAAT
AACAATACAAGAAAAAGTATACATATAGGGCCAGGGCAGGCATTATATGCAACAGGAGCTATAATAGGAG
ATATAAGACAAGCACATTGTAACATTAGTAGAGCAAAATGGAATAACACTTTAAAACAGATAGTTAAAAA
ATTAAAAGTACAATTTGGG---AATAAA------ACAATAATCTTTAATCAATCCTCAGGAGGGGACCCA
GAAATTGTAATGCACAGTTTTAATTGTGGAGGGGAATTTTTCTACTGTAATACAACAAAACTGTTTAATA
GT------------------ACTTGGATG---TTTAATAAT------------ACTTGGAAT--------
----GAT---------------------------------------------ACTGAAGACACTGAAGGA
AATGGC---GCA---------ATCACACTCCCATGCAGAATAAAACAGATTATAAACAGGTGGCAGGAAG
TAGAAAAAGCAATGTATGCCCCTCCCATCAGAGGACAAATTAGATGTTCATCAAACATTACAGGGATACT
ATTAACAAGAGATGGTGGT------------------ACTAAC---------AATAGT---ACC------
------AACGAGACCTTCAGACCTGGAGGAGGAGATATGAGGGACAATTGGAGAAGTGAATTATATAAAT
ATAAAGTAGTAAAAATTGAACCATTAGGAGTAGCACCCACCAAGGCAAAGAGAAGAGTGGTGCAGAGAGA
AAAAAGA---GCAGTGGGA---ATAGGAGCTTTGTTCCTTGGGTTCTTGGGAGCAGCAGGAAGCACTATG
GGCGCAGCGGCAGTGACGCTGACGGTACAGGCCAGACAATTATTGTCTGGTATAGTGCAACAGCAGAACA
ACTTGCTGAGGGCTATTGAGGCGCAACAGCATCTGTTGCAACTCACAGTCTGGGGCATCAAGCAGCTCCA
GGCAAGAGTCCTGGCTGTGGAAAGATACCTAAGGGATCAACAGCTCCTGGGGATTTGGGGTTGCTCTGGA
AAACTCATCTGCACCACTACTGTGCCTTGGAATGCTAGTTGGAGT---AATAAATCTCTAGATAAGATTT
GGAATAACATGACCTGGATGGAGTGGGAAAGAGAAATTGACAATTACACAAGCTTAATATACTCCCTAAT
TGAAGAATCGCAGAACCAACAAGTAAAGAATGAACAAGAATTATTGGAATTGGATAAATGGGCAAGTCTG
TGGAGTTGGTTTGACATAACAAAATGGCTGTGGTACATAAAAATATTCATAATGATAGTAGGAGGCTTGA
TAGGTTTAAGAATAGTTTTTCTTGTACTTTCTATAGTGAATAGAGTTAGGCAGGGATACTCACCATTATC
GTTTCAGACCCGCTTCCCAGCCCCGAGGGGGCCCGACAGGCCCGAAGGAATCGAAGAAGAAGGTGGAGAG
AGAGACAGAGACAGATCCGGACGATTAGTGGATGGATTCTTGACACTTATCTGGATCGACCTGCGGAGCT
TGTGCCTCTTCAGCTACCACCGCTTGAGAGACTTACTCTTGATTGTAGCGAGGATTGTGGAACTTCTGGG
A---CGCAGGGGGTGGGAAGCCCTCAAATATTGGTGGAATCTCCTGCAGTATTGGAGTCAGGAACTAAAG
AATAGTGCTGTTAGTTTGCTTAATGCCACAGCTATAGCAGTAGCTGAGGGGACAGATAGGGTTATAGAAG
TAGTACAAAGAACTTGTAGAGCTATTCTCCACATTCCTGCAAGAATAAGACAGGGCTTAGAAAGGGCTTT
GCTA
>U90934 
ATGAGAGTGAAGGGGATCAGGAAGAATTGTCAGCAC---TTGTGGAAATGGGGC------------ACGA
TGCTCCTTGGGATGTTGATGATCTGTAGTGCTGCAGAACAA---TTGCGGGTCACAGTCTATTATGGGGT
ACCTGTGTGGAAAGAAGCAACCACTACTCTATTTTGTGCATCAGATGCTAAAGCATATGATACAGAGGTA
CATAATGTCTGGGCCACACATGCCTGTGTACCCACAGACCCTAACCCACAAGAAGTAGTATTGAAAAATG
TGACAGAAAATTTTAACATGTGGAAAAATAACATGGTAGAACAGATGCATGAGGATATAATCAGTTTATG
GGATCAAAGCCTAAAGCCATGTGTAAAATTAACCCCACTCTGTGTTACTTTAAATTGCACTGATTATTTG
------------------------AGG------------------------------AATGAT------A
CT---------------AATACC------------------------ACTAGTAATAACGGA---GGAGG
GATGGAGGGAGGAGAAATAAAAAACTGCTCTTTCAATATCACCACAAGAATAGGAAAT---AAGGTGCAG
AAAGAATATGCACTTTTTTATAAACTTGATGTAGTACCAATA------GATAAT---ACT---ACT----
--------------ACCAGCTATAGGTTGATAAATTGTAACACCTCAGTCATTACACAGGCCTGTCCAAA
AGTATCCTTTGAGCCAATTCCTATACATTATTGTACCCCGGCTGGTTTTGCGCTTCTAAAATGTAAAGAT
AAAAAGTTCAATGGAACAGGACCATGTACAAATGTCAGCACAGTACAATGTACACATGGAATTAGACCAG
TAGTATCCACTCAACTGCTGTTAAATGGAAGTCTAGCAGAAGAAGAGGTAGTAATTAGATCTGAAAATTT
CACGGACAATGCTAAAACCATAATAGTACAGCTGAATGAATCTGTAGAAATTAATTGTACAAGACCCAAT
AACAATACAAGAAAAAGTATACATATAGGGCCAGGGCAGGCATTATATGCAACAGGAGCTATAATAGGAG
ATATAAGACAAGCACATTGTAACATTAGTAGAGCAAAATGGAATAACACTTTAAAACAGATAGTTAAAAA
ATTAAAAGTACAATTTGGG---AATAAA------ACAATAATCTTTAATCAATCCTCAGGAGGGGACCCA
GAAATTGTAATGCACAGTTTTAATTGTGGAGGGGAATTTTTCTACTGTAATACAACAAAACTGTTTAATA
GT------------------ACTTGGATG---TTTAATAAT------------ACTTGGAAT--------
----GAT---ACT------------------------------------------GAAGACACTGAAGGA
AATGGC---ACA---------ATCACACTCCCATGCAGAATAAAACAAATTATAAACAGGTGGCAGGAAG
TAGGAAAAGCAATGTATGCCCCTCCCATCAGAGGACAAATTAGATGTTCATCAAACATTACAGGGATACT
ATTAACAAGAGATGGTGGT------------------ACTAAC---------AATAGT---ACC------
------AACGAGACCTTCAGACCTGGAGGAGGAGATATGAGGGACAATTGGAGAAGTGAATTATATAAAT
ATAAAGTAGTAAAAATTGAACCATTAGGAGTAGCACCCACCAAGGCAAAGAGAAGAGTGGTACAGAGAGA
AAAAAGA---GCAGTGGGA---ATAGGAGCTTTGTTCCTTGGGTTCTTGGGAGCAGCAGGAAGCACTATG
GGCGCAGCGGCAGTGACGCTGACGGTACAGGCCAGACAATTATTGTCTGGTATAGTGCAACAGCAGAACA
ACTTGCTGAGGGCTATTGAGGCGCAACAGCATCTGTTGCAACTCACAGTCTGGGGCATCAAGCAGCTCCA
GGCAAGAGTCCTGGCTGTGGAAAGATACCTAAGGGATCAACAGCTCCTGGGGATTTGGGGTTGCTCTGGA
AAACTCATCTGCACCACTACTGTGCCTTGGAATGCTAGTTGGAGT---AATAAATCTCTAGATAAGATTT
GGAATAACATGACCTGGATGGAGTGGGAAAGAGAAATTGACAATTACACAAGCTTAATATACTCCCTAAT
TGAAGAATCGCAGAACCAACAAGTAAAGAATGAACAAGAATTATTGGAATTGGATAAATGGGCAAGTCTG
TGGAGTTGGTTTGACATAACAAAATGGCTGTGGTACATAAAAATATTCATAATGATAGTAGGAGGCTTGA
TAGGTTTAAGAATAGTTTTTCTTGTACTTTCTATAGTGAATAGAGTTAGGCAGGGATACTCACCATTATC
GTTTCAGACCCGCTTCCCAGCCCCGAGGGGACCCGACAGGCCCGAAGGAATCGAAGAAGAAGGTGGAGAG
AGAGACAGAGACAGATCCGGACGATTAGTGGATGGATTCTTGACACTTATCTGGATCGACCTGCGGAGCC
TGTGCCTCTTCAGCTACCACCGCTTGAGAGACTTACTCTTGATTGTAGCGAGGATTGTGGAACTTCTGGG
A---CGCAGGGGGTGGGAAGCCCTCAAATATTGGTGGAATCTCCTGCAGTATTGGAGTCAGGAACTAAAG
AATAGTGCTGTTAGTTTGCTTAATGCCACAGCTATAGCAGTAGCTGAGGGGACAGATAGGGTTATAGAAG
TAGTACAAAGAACTTGTAGAGCTATTCTCCACATTCCTACAAGAATAAGACAGGGCTTAGAAAGGGCTTT
GCTA
>AY835759 
ATGAGAGTGAAGGGGATCAGGAAGAATTATCAGCAC---TTGTGGAAATGGGGC------------ACTC
TGCTCCTCGGGATATTGATGATCTGTAATGCTACAGAACAA---TTGTGGGTCACAGTCTATTATGGGGT
ACCTGTGTGGAAAGAAGCAAACACCACTCTATTCTGTGCATCAGATGCTAAAGCCTATGATACAGAGGTA
CATAATGTTTGGGCCACACATGCCTGTGTACCCACAGACCCCAACCCACAAGAAGTAGTATTGGAAAATG
TGACAGAAAATTTTAACATGTGGAAAAACAACATGGTAGAACAGATGCATGAGGATATAATCAGTTTATG
GGATCAAAGCCTAAAGCCATGTGTAAAATTAACCCCACTCTGTGTTACTTTAAATTGCACTGAT---TTG
------------------------AGG------------------------------AATGCT------A
CT---------------AATACC------------------------AATGGTAGTAGCGGG---AAAAT
GATGGAGAGAGGAGAAATGAAAAACTGCTCTTTCAATATCACCACAAGCATAAGAGAT---AAGATGCAG
AAAGAATATGCGCTTTTTTATAAACTTGATGTAGTACCAATA------GATAAT---GAT---AAT----
--------------ACCAGCTATAGGTTGATAAGTTGTAACACCTCAGTCATTACACAGGCCTGTCCAAA
GGTATCCTTTCAGCCAATTCCCATACATTATTGTGCCCCGGCTGGTTTTGCGATTCTAAAGTGTAAAGAT
AAGAAGTTCAATGGAACGGGACCATGTAAAAATGTCAGCACAGTACAATGTACACATGGAATTAGGCCAG
TAGTATCAACTCAACTGCTGTTAAATGGAAGTCTAGCAGAAGAAGAGGTATTAATTAGATCTGCCAATTT
CACGGACAATGCTAAAAACATAATAGTACAGCTGAACAAATCTGTAGAAATTAATTGTATAAGACCCAAC
AACAATACAAGAAAAAGTATACATATAGGACCAGGGAGAGCATTCTATACAACAGGAGACATAATAGGAA
ATATAAGACAAGCACATTGTAACATTAGTAGAGCAGAATGGTATAACACTTTAGAACAGATAGCTAAAAA
ATTAAGAGAACAATTTAGG---AATAAA------ACAATAGTCTTTAATCAATCCTCAGGGGGGGACCCA
GAAATTGTAACGCACAGTTTTAATTGTGCAGGGGAATTTTTCTACTGTAATACAACAGAACTGTTTAATA
GT------------------ACTTGGAATGGTACTAGT---------------ACTTGGAAT--------
----GTT---------------------ACTGAAGGA------------------AATTACACTGAAGAA
AAT------------------ATCACACTCCAATGCAGCATAAAACAAATTGTAAACATGTGGCAGGAAG
TAGGAAAAGCAATGTATGCCCCTCCCATCAGAGGACAAATTAGATGCTCATCAAATATTACAGGGCTGCT
ATTAACAAGAGATGGTGGT------------------ACTGAC---------AATAAG------------
------ACCGAGACCTTCAGACCTGGAGGAGGAGATATGAGGGACAATTGGAGAAGTGAATTATATAAAT
ATAAAGTAGTAAAAATCGAACCATTAGGAATAGCACCCACCAAGGCAAAGAGAAGAGTGGTGCAGAGAGA
AAAAAGA---GCAGTGGGA---ATAGGAGCTGTGTTCCTTGGGTTCTTGGGAGCAGCAGGAAGCACTATG
GGCGCAGCGTCAATAACGCTGACGGTACAGGCCAGACTATTATTGTCTGGTATAGTGCAACAGCAGAACA
ATTTGCTGAGGGCTATTGAGGCGCAACAGCATCTGTTGCAACTCACAGTCTGGGGCATCAAGCAGCTCCA
GGCAAGAGTCCTGGCTGTGGAAAGATACCTACAGGATCAACAGCTCCTGGGGATTTGGGGTTGCTCTGGA
AAACTCATTTGCACCACTACTGTGCCTTGGAATGCTAGTTGGAGT---AATAAATCTCTAAGTGAGATTT
GGGATAACATGACCTGGATGGAGTGGGAAAGAGAAATTAACAATTACACAGGCTTAATATACACCTTAAT
TGAAGAATCGCAGAACCAACAAGAAAAGAATGAACAAGAATTATTGGCATTAGATAAATGGGCAAGTTTG
TGGAATTGGTTTGACATAACAAACTGGCTGTGGTATATAAAAATATTCATAATGATAGTAGGAGGCTTGG
TAGGTTTAAGAATAGTGTTTGTAGTACTTTCTCTAGTGAATAGAGTTAGGCAGGGATACTCACCATTATC
GTTTCAGACCCACCGCCCAGCCCCGAGGGGACCCGACAGGCCCGAAGGAATCGAAGAAGAAGGTGGAGAG
AGAGACAGAGACAGATCCGGTCGATTAGTGGATGGATTCTTAGCACTTATCTGGGTCGACCTGCGGAGCC
TGTGCCTCTTCAGCTACCACCGCTTGAGAGACTTACTCTTGATTGTAACGAGGATTGTGGAACTTCTGGG
A---CGCAGGGGGTGGGAAGTCCTCAAATATTGGTGGAATCTCCTGCAGTATTGGAGTCAGGAACTGAGG
AATAGTGCTGTTAGCTTGCTCAACGCCACAGCCATAGCAGTAGCTGAGGGGACAGATAGGGTTATAGAAG
TATTACAAAGAGCCTGTAGAGCTATTCTCCACATACCTACGCGAATAAGACAGGGCTTGGAAAGGGCTTT
GCTA
>DQ410467 
ATGAGAGTGACGGGGATCAGGAAGAATTGTCCGCATTGGTGGTGGAAATGGGGC------------ATCA
TGCTCCTTGGGATGTTAATGATCTGTAATGCTGAAGACAAAAAATTGTGGGTCACAGTCTATTATGGGGT
GCCTGTGTGGAAAGAAGCAACCACCACTCTATTTTGTGCATCAGATGCTAAAGCATATGATACAGAGGTA
CATAATGTCTGGGCCACACATGCCTGTGTACCCACAGACCCCAACCCACAAGAAATAGTAATGGGAAATG
TGACAGAAAACTTTAACATGTGGAAAAATAACATGGTAGAACAGATGCATGAGGATATAATTAGTTTATG
GGATCAAAGCCTAAAGCCATGTGTAAAATTAACCCCACTCTGTGTTACTTTAAATTGCACTGATCATCTG
------------------------GAG---------------------------AATAATGCT------A
CT---------------AATACC------------------------ACGATTAGTGAAGAA------AT
GATG------GGAGAAATAAAAAATTGCTCTTTCAATATCACCACAAGCATAAGAGAT---AAAATGCAG
AAGGAATATGCACTTTTTTATAAACTTGATGTAATACCAATA------GATAAT---GAT---AAT----
--------------ACTAGCTATAGGTTGATAAGTTGTAATACCTCAGTCATTACACAAGCCTGTCCAAA
GGTATCCTTTGAGCCAATTCCCATACATTATTGTGCCCCGGCTGGTTTTGCGATTCTAAAGTGTAATGAT
AAAAAGTTCAGTGGAAAAGGACCATGTACAAATGTCAGCACAGTACAATGTACACATGGAATTAGGCCAG
TAGTATCAACTCAACTGCTGTTAAATGGCAGTCTAGCAGAAGAAGAGGTAGTAATTAGATCAGACAATCT
CACGGACAATACTAAAAACATAATAGTACAGCTGAATGAGACTGTAGAAATGAATTGTACAAGACCCGGC
AACAATACAAGAAAAGGTATACATATAGGACCAGGCAGAGCATTTTATACAACAGGAGAAATAATAGGAA
ATATAAGACAAGCACATTGTAACCTTAGTATAGCAAAGTGGAATAACACTCTAAAAGAGATAGCTATAAA
ATTAAGAGAACAATTT------AATAAA------ACAATAGTCTTTAATCAATCCTCAGGAGGGGACCCA
GAAATTGCAATGTTCAGTTTTAATTGTGGAGGGGAATTTTTCTACTGTAATACAACAAAACTGTTTAATA
GT------------------ACCTGGCTGGTTAATAGT---------------ACTTGGAAT--------
----GAT------------------------------------------------ACTGGGTCAAGTAAC
GAAAATAGCACA---------ATCACACTCCCATGCAGAATAAAACAAATTATAAACAGATGGCAGGAAG
TAGGAAAAGCAATGTATGCCCCTCCCATCAGAGGACAAATTAGATGTACATCAAATATTACGGGGCTGAT
ATTAACAAGAGATGGTGGT------------------AACAAC---------TATAACAACACCAATAAC
CAGACCACCGAGATCTTCAGACCTGGAGGAGGAAATATGAGGGACAATTGGAGAAGTGAATTATATAAAT
ATAAAGTAGTAAAAATTGAACCATTAGGAGTAGCACCCACCCGGGCAAGGAGAAGAGTGGTGCAAAGAGA
AAAAAGA---GCAGTGGGA---ATAGGAGCTATGTTCCTTGGGTTCTTGGGAGCAGCAGGAAGCACTATG
GGCGCAGCGTCGCTGACGCTGACGGTACAGGCCAGACAATTATTGTCTGGTATAGTGCAACAGCAGAACA
ATTTGCTGAGGGCTATTGAGGCGCAACAGCATATGTTGCAACTCACAGTCTGGGGCATCAAGCAGCTCCA
GGCAAGAGTCCTGGCTGTGGAAAGATACCTAAGGGATCAACAGCTCCTGGGGATTTGGGGTTGCTCTGGA
AAACTCATTTGCACCACTTCTGTGCCTTGGAATTCTAGTTGGAGT---AATAAAACTCATGATCAGATTT
GGGAGAACATGACCTGGATGCAGTGGGAAAGAGAAATTAATAATTACACAAACGTAATATACACCTTACT
TGAAAAATCACAAATCCAGCAAGAAAAGAATGAACAAGAATTATTGGAGTTAGATAAATGGGCAAGTTTG
TGGAATTGGTTTGACATAACAAGCTGGCTGTGGTATATAAAAATATTCATAATGATAGTAGGAGGCTTAG
TAGGTTTAAGAATAGTTTTTACTGTACTTTCTATAGTGAATAGAGTTAGGAAGGGATACTCACCATTATC
GTTCCAGACCCGCCTCCCAACCCCGAGGGGACCCGACAGGCCCGAAGGAATCGGCGAAGAAGGTGGAGAC
AGAGACAGAGATGGATCCGATCAATCAGTGAATGGATTCTTAGCAATCGTCTGGGTCGACCTGCGGAGCC
TGTGCCTCTTCAGTTACCACCGCTTGAGAGACTTACTCTTGATTGTAACGAGGATTGTGGAACTCCTGGG
A---CGCAGGGGGTGGGAAGTCCTCAAGTATTGGTGGAATCTCCTACAATATTGGAGTCAGGAACTAAAA
AGTAGTGCTGTTAGCTTGCTCAACACCACAGCCATAGCAGTAGCTGAGGGGACAGATAGGGTTATAGAAG
TATTACAAAGAGCTGGTAGAGCTATTCTCCACATACCTAGAAGAATAAGACAGGGCTTAGAAAGGGCTTT
GCTA
>DQ410466 
ATGAGAGTGACGGGGATCAGGAAGAATTGTCCGCATTGGTGGTGGAAATGGGGC------------ATCA
TGCTCCTTGGGATGTTAATGATCTGTAATGCTGAAGACAAAAAATTGTGGGTCACGGTCTATTATGGGGT
GCCTGTGTGGAAAGAAGCAACCACCACTCTATTTTGTGCATCAGATGCTAAAGCATATGATACAGAGGTA
CATAATGTCTGGGCCACACATGCCTGTGTACCCACAGACCCCAACCCACAAGAAATAGTAATGGGAAATG
TGACAGAAAACTTTAACATGTGGAAAAATAACATGGTAGAACAGATGCATGAGGATATAATTAGTTTATG
GGATCAAAGCCTAAAGCCATGTGTAAAATTAACCCCACTCTGTGTTACTTTAAATTGCACTGATCATCTG
------------------------GAG---------------------------AATAATGCT------A
CT---------------AATACC------------------------ACGATTAGTGAAGAA------AT
GATG------GGAGAAATAAAAAATTGCTCTTTCAATATCACCACAAGCATAAGAGAT---AAAATGCAG
AAGGAATATGCACTTTTTTATAAACTTGATGTAATACCAATA------GATAAT---GAT---AAT----
--------------ACTAGCTATAGGTTGATAAGTTGTAATACCTCAGTCATTACACAAGCCTGTCCAAA
GGTATCCTTTGAGCCAATTCCCATACATTATTGTGCCCCGGCTGGTTTTGCGATTCTAAAGTGTAATGAT
AAAAAGTTCAGTGGAAAAGGACCATGTACAAATGTCAGCACAGTACAATGTACACATGGAATTAGGCCAG
TAGTATCAACTCAACTGCTGTTAAATGGCAGTCTAGCAGAAGAAGAGGTAGTAATTAGATCAGACAATCT
CACGGACAATACTAAAAACATAATAGTACAGCTGAATGAGACTGTAGAAATGAATTGTACAAGACCCGGC
AACAATACAAGAAAAGGTATACATATAGGACCAGGCAGAGCATTTTATACAACAGGAGAAATAATAGGAA
ATATAAGACAAGCACATTGTAACCTTAGTATAGCAAAGTGGAATAACACTCTAAAAGAGATAGCTATAAA
ATTAAGAGAACAATTTAAT------AAA------ACAATAGTCTTTAATCAATCCTCAGGAGGGGACCCA
GAAATTGCAATGTTCAGTTTTAATTGTGGAGGGGAATTTTTCTACTGTAATACAACAAAACTGTTTAATA
GT------------------ACCTGGCTG---GTTAATAGT------------ACTTGGAAT--------
----GAT------------------------------------------------ACTGGGTCAAGTAAC
GAAAATAGCACA---------ATCACACTCCCATGCAGAATAAAACAAATTATAAACAGATGGCAGGAAG
TAGGAAAAGCAATGTATGCCCCTCCCATCAGAGGACAAATTAGATGTACATCAAATATTACGGGGCTGAT
ATTAACAAGAGATGGTGGT------------------AACAAC---------TATAACAACACCAATAAC
CAGACCACCGAGATCTTCAGACCTGGAGGAGGAAATATGAGGGACAATTGGAGAAGTGAATTATATAAAT
ATAAAGTAGTAAAAATTGAACCATTAGGAGTAGCACCCACCCGGGCAAGGAGAAGAGTGGTGCAAAGAGA
AAAAAGA---GCAGTGGGA---ATAGGAGCTATGTTCCTTGGGTTCTTGGGAGCAGCAGGAAGCACTATG
GGCGCAGCGTCGCTGACGCTGACGGTACAGGCCAGACAATTATTGTCTGGTATAGTGCAACAGCAGAACA
ATTTGCTGAGGGCTATTGAGGCGCAACAGCATATGTTGCAACTCACAGTCTGGGGCATCAAGCAGCTCCA
GGCAAGAGTCCTGGCTGTGGAAAGATACCTAAGGGATCAACAGCTCCTGGGGATTTGGGGTTGCTCTGGA
AAACTCATTTGCACCACTTCTGTGCCTTGGAATTCTAGTTGGAGT---AATAAAACTCATGATCAGATTT
GGGAGAACATGACCTGGATGCAGTGGGAAAGAGAAATTAATAATTACACAAACGTAATATACACCTTACT
TGAAAAATCACAAATCCAGCAAGAAAAGAATGAACAAGAATTATTGGAGTTAGATAAATGGGCAAGTTTG
TGGAATTGGTTTGACATAACAAGCTGGCTGTGGTATATAAAAATATTCATAATGATAGTAGGAGGCTTAG
TAGGTTTAAGAATAGTTTTTACTGTACTTTCTATAGTGAATAGAGTTAGGAAGGGATACTCACCATTATC
GTTCCAGACCCGCCTCCCAACCCCGAGGGGACCCGACAGGCCCGAAGGAATCGGCGAAGAAGGTGGAGAC
AGAGACAGAGATGGATCCGATCAATCAGTGAATGGATTCTTAGCAATCGTCTGGGTTGACCTGCGGAGCC
TGTGCCTCTTCAGTTACCACCGCTTGAGAGACTTACTCTTGATTGTAACGAGGATTGTGGAACTCCTGGG
A---CGCAGGGGGTGGGAAGTCCTCAAGTATTGGTGGAATCTCCTACAATATTGGAGTCAGGAACTAAAA
AGTAGTGCTGTTAGCTTGCTCAACACCACAGCCATAGCAGTAGCTGAGGGGACAGATAGGGTTATAGAAG
TATTACAAAGAGCTGGTAGAGCTATTCTCCACATACCTAGAAGAATAAGACAGGGCTTAGAAAGGGCTTT
GCTA
>DQ410440 
ATGAGAGTGACGGGGATCAGGAAGAATTGTCAGCATTGGTGGTGGAAATGGGGC------------ATCA
TGCTCCTTGGGATATTAATGATCTGTAATGCTGAAGACGAAAACTTGTGGGTCACAGTCTATTATGGGGT
ACCTGTGTGGAAAGAAGCAACCACCACTCTATTTTGTGCATCAGATGCTAAAGCATATGATACAGAGGTA
CATAATGTCTGGGCCACACATGCCTGTGTACCCACAGACCCCAACCCACAAGAAGTAGTATTGGAAAATG
TGACAGAAAATTTTAACATGTGGAAAAATAACATGGTAGAACAAATGCATGAGGATATAATTAGTTTATG
GGATCAAAGCCTAAAGCCATGTGTAAAATTAACCCCACTCTGTGTTACTTTAAATTGCACTGAT---CTG
------------------------AGG------------------------------AATGCT------A
CT---------------AATACC------------------------ACGATTAGTAAAGAA------AT
GATAGAGGGGGGAGAAATAAAAAATTGCTCTTTCAATATCACCACAAGCATAAGAGAT---AAGGTGCAG
AAAGAATATGCATTTTTTTATAAACTTGATGTAATACCAATA------GAAAAA---GAT---AAT----
--------------ACTAGCTATAGGTTGATAAGTTGTAACACCTCAGTCATTACACAGGCCTGTCCAAA
GGTATCCTTTGAGCCAATTCCCATACATTATTGTGCCCCGGCTGGTTTTGCGATTCTAAAGTGTAACGAT
AAGAAGTTCAATGGAAAAGGACCATGTACAAATGTCAGCACAGTACAATGTACACATGGAATTAGGCCAG
TAGTATCAACTCAACTGCTGTTAAATGGCAGTCTAGCAGAAGAAGAGGTAGTAATTAGATCCGACAATCT
CACGGACAATACTAAAAACATAATAGTACAGCTGAAAGAACCTGTAGAAATGAATTGTACAAGACCCAAC
AACAATACAAGAAAAAGTATACATATAGGACCAGGCAGAGCATTTTATACAACAGGAGAAATAATAGGAA
ATATAAGACAAGCACATTGTAACCTTAGTGGAGTACAATGGAATAACACTTTAAGAAAAATAGCTATAAA
ATTAAGAGAACAATTTCAG---AATAGA------ACAATAGTCTTTAATCAATCCTCAGGAGGGGACCCA
GAAATTGCAACGCTCAGTTTTAATTGTGGAGGGGAATTTTTCTACTGTAATACAACACAACTGTTTAATA
GT------------------ACTTGGCTG---TTTAATAGT------------ACTTGGAAT--------
----GAT------------------------------------------------ACTGGGTCAAGTAAC
GAAAATAGCACA---------CTCACACTCCCATGCAGAATAAAACAAATTATAAACAGGTGGCAGGAAG
TAGGAAAAGCAATGTATGCCCCTCCCATCAGAGGACAAATTAGATGTTCATCAAATATTACGGGGCTGCT
ATTAACAAGAGATGGTGGT------------------ATAAAC---------AATAGC---GAG------
------CGCGAGATCTTCAGACCTGGAGGAGGAAATATGAGGGACAATTGGAGAAGTGAATTATATAAAT
ATAAAGTAGTAAGAATTGAACCATTAGGAGTAGCACCCACCCCGGCAAAGAGAAGAGTGGTGCAGAGAGA
AAAAAGA---GCAGTGGGA---ATAGGAGCTATGTTCCTTGGGTTCTTGGGAGCAGCAGGAAGCACTATG
GGCGCAGCGTCAATGACGCTGACGGTACAGGCCAGACTATTATTGTCTGGTATAGTGCAACAGCAGAACA
ATTTGCTGAGGGCTATTGAGGCGCAACAGCATCTGTTGCAACTCACAGTCTGGGGCATCAAGCAGCTCCA
GGCAAGAGTCCTGGCTGTGGAAAGATACCTAAAGGATCAACAGCTCCTGGGGATTTGGGGTTGCTCTGGA
AAACTCATTTGCACCACTACTGTGCCTTGGAATACTAGTTGGAGT---AATAAAACTCATGATCAGATTT
GGCAGAACATGACCTGGATGCAGTGGGAAAGAGAAATTGATAATTACACAAGCGTAATATACACCTTAAT
TGAAGAATCGCAAATCCAACAAGAAAAGAATGAACAAGAATTATTGGAATTAGATAAATGGGCAAGTTTG
TGGAATTGGTTTGACATAACAAACTGGCTGTGGTATATAAAAATATTCATAATGATAGTAGGAAGCTTGG
TAGGTTTAAGAATAGTTTTTATTGTACTTTCTATAGCGAATAGAGTTAGGCAGGGATACTCACCATTATC
GTTACAGACCCGCCTCCCAACCCCGAGGGGACCCGACAGGCCCGAAGGAATCGACGAAGAAGGTGGAGAG
AGAGACAGAGACGGATCCGGTCAATCAGTGAATGGATTCTTAGCAATCATCTGGGTCGACCTGCGGAGCC
TGTGCCTCTTCAGCTACCACCGCTTGAGAGACTTACTCTTGATTGTAACGAGGATTGTGGAACTCCTGGG
A---CGCAGGGGGTGGGAAGTCCTCAAATATTGGTGGAATCTCCTACAGTATTGGAGTCAGGAACTAAAG
AGTAGTGCTGTTAGCTTGCTCAATGCCACAGCCATAGCAGTAGCTGAGGGGACAGATAGGGTTATAGAAG
TATTACAAAGAGCTGGTAGAGCTATTCTCCACATACCTACAAGAATAAGACAGGGCTTGGAAAGGGCTTT
GCTA
>DQ410442 
ATGAGAGTGACGGGGATCAGGAAGAATTGTCAGCAC---TGGTGGAAATGGGGC------------ATCA
TGCTCCTTGGGATATTAATGATCTGTAATGCTGAAGACAAA---TTGTGGGTCACAGTCTATTATGGGGT
ACCTGTGTGGAAAGAAGCAACCACCACTCTATTTTGTGCATCAGATGCTAAAGCATATGATACAGAGGTA
CATAATGTTTGGGCCACACATGCCTGTGTACCCACAGACCCCAACCCACAAGAAGTAGTATTGGGAAATG
TGACAGAAAATTTTAACATGTGGAAAAATAACATGGTAGAACAAATGCATGAGGATATAATTAGTTTATG
GGATCAAAGCCTAAAGCCATGTGTAAAATTAACCCCACTCTGTGTTACTTTAAATTGCACTGAT---CTG
------------------------AAG------------------------------AATGCT------A
CT---------------AATACC------------------------ACGATTAGTAGAGAA------AT
GATGGAGGGGGGAGAAATAAAAAATTGCTCTTTCAATATCACCACAAGCATAAGAGAT---AAGATGCAG
AAAGAATATGCACTTTTTTATAAACTTGATGTAATACCAATA------GAAAAA---GAT---AAT----
--------------ACTAGCTATAGGTTGATAAGTTGTAACACCTCAGTCATTACACAGGCCTGTCCAAA
GGTATCCTTTGAGCCAATTCCCATACATTATTGTGCCCCGGCTGGTTTTGCGATTCTAAAGTGTAACGAT
AAGAAGTTCAATGGAAAAGGACCATGTACAAATGTCAGCACAGTACAATGTACACATGGAATTAGGCCAG
TAGTATCAACTCAACTGCTGTTAAATGGCAGTCTAGCAGAAGAAGAGATAGTAATTAGATCCGACAATCT
CACGGACAATACTAAAATCATAATAGTACAGCTGAAGGAACCTATAGAAATGAATTGTACAAGACCCAAC
AACAATACAAGAAAAAGTATACCTATAGGACCAGGCAGAGCATTTTATGCAACAGGAGAAGTAATAGGAG
ATATAAGACAAGCACATTGTAACCTTAGTGGAGTACAATGGAATAACACTTTAGGAAATATAGCTATAAA
ATTAAGAGAACAATTTAAG---AATAAA------ACAATAGTCTTTAATCAATCCTCAGGAGGGGACCCA
GAAATTGCAATGCTCAGTTTTAATTGTGGAGGGGAATTTTTCTACTGTAATACAACACAACTGTTTAATA
GT------------------ACTTGG---------------------AATAGTACTTGGAATGGTACTGA
GTCGAAT---------------------ACAGGAAAT------------------GACACACTCAATGGC
---ACA---------------CTCACACTCCCATGCAGAATAAAACAAATTATAAACAGGTGGCAGGAAG
TAGGAAAAGCAATGTATGCCCCTCCCATCAGAGGACAAATTAGATGTTCATCAAATATTACGGGGCTACT
ATTAACAAGAGATGGTGGT------------------AACAAC---------AATAAC---GAGACC---
------ACCGAGATCTTCAGACCTGGAGGAGGAAATATGAGGGACAATTGGAGAAGTGAATTATATAAAT
ATAAAGTAGTAAAAATTGAACCATTAGGAGTAGCACCCACCCCGGCAAAGAGAAGAGTGGTGCAGAGAGA
AAAAAGA---GCAATAGGA---ATAGGAGCTATGTTCCTTGGGTTCTTGGGAGCAGCAGGAAGCACTATG
GGCGCAGCGTCAATGACGCTGACGGTACAGGCCAGACTATTATTGTCTGGTATAGTGCAACAGCAGAACA
ATTTGCTGAGGGCTATTGAGGCGCAACAGCATCTGTTGCAACTCACAGTCTGGGGCATCAAGCAGCTCCA
GGCAAGAGTCCTGGCTGTGGAAAGATACCTAAAGGATCAACAGCTCCTGGGGATTTGGGGTTGCTCTGGA
AAACTCATTTGCACCACTACTGTGCCTTGGAGTGCTAGTTGGAGT---AATAAAACTCAGGATCAGATTT
GGCAGAACATGACCTGGATGCAGTGGGAAAGAGAAATTAATAATTACACAAGCTTAATATACACCTTAAT
TGCAGAATCACAAAACCAACAAGAAAAGAATGAACAAGAGTTATTGGAATTAGATAAATGGGCAAGTCTG
TGGAATTGGTTTGACATAACGAACTGGCTGTGGTATATAAAAATATTCATAATGATAGTAGGAGGCTTGG
TAGGTTTAAGAATAGTTTTTATTGTACTTTCTATAGTGAATAGAGCTAGGCAGGGATACTCACCATTATC
GTTACAGACCCGCCTCCCAACCCCGAGGGGACCCGACAGGCCCGAAGGAATCGAAGAAGAAGGTGGAGAG
AGAGACAGAGACGGATCCGGTCAATCAGTGAATGGATTCTTAGCAATCATCTGGGTCGACCTGCGGAGCC
TGTGCCTCTTCAGCTACCACCGCTTGAGAGACTTACTCTTGATTGTAACGAGGATTGTGGAACTCCTGGG
A---CGCAGGGGGTGGGAAGTCCTCAAATATTGGTGGAATCTCCTACAGTATTGGAGTCAGGAACTAAAG
AGTAGTGCTGTTAGCTTGCTCAATGCCACAGCCATAGCAGTAGCTGAGGGGACAGATAGGGTTATAGAAG
TATTACAAAGAGCTGGTAGAGCTATTCTCCACATACCTAGAAGAATAAGACAGGGCTTGGAAAGGGCTTT
GCTA
>DQ410444 
ATGAGAGTGACGGGGATCAGGAAGAATTGTCAGCATTGGTGGTGGAGATGGGGC------------ATCA
TGCTCCTTGGGATGTTAATGATCTGTAATGCTAAAGAAAAAAAATTGTGGGTCACAGTCTATTATGGGGT
ACCTGTGTGGAAAGAAGCGACCACCACTCTATTTTGTGCATCAGATGCTAAAGCATATGATACAGAGGTA
CATAATGTCTGGGCCACACATGCCTGTGTACCCACAGACCCCAACCCACAAGAAATGGTATTGGAAAATG
TGACAGAAAATTTTAACATGTGGAAAAATAACATGGTAGAACAGATGCATGAGGATATAATTAGTTTATG
GGATCAAAGCCTAAAGCCATGTGTAAAATTAACCCCACTCTGTGTTACTTTAAATTGCACTAAT---CTG
---------------------------------------------------------AATGCT------A
CT---------------AATACC------------------------ACGAGTGGTATCGAGGGACCACC
GATGGAGAAGGGAGAAATAAAAAATTGCTCTTTCAATATCACCACAAGCATAAGAGAT---AAGATACAG
AAAGAATATGCACTTTTTTATAAACTTGATGTAATACCAATA------GAACAA---GAT---AAT----
--------------ACTAGCTATAGGTTGATAAGTTGTAACACCTCAGTCATTACACAGGCCTGTCCAAA
GGTATCCTTTGAGCCAATTCCCATACATTATTGTGCCCCGGCTGGTTTTGCGATTCTAAAGTGTAACGAT
AAACAGTTCAATGGAAAAGGACCATGTACAAATGTCAGCACAGTACAGTGTACACATGGAATTAGGCCAG
TAGTATCAACTCAACTGCTGTTAAATGGCAGTCTAGCAGAAGAAGAGGTAGTAATTAGATCAGACAATCT
CACGGACAATACTAAAAACATAATAGTACAACTGAAAGAACCTGTAAAAATAAATTGTACAAGACCCGGC
AACAATACAAGAAAAAGTATACATATAGGACCAGGCAGAGCATTTTATACAACAGGAGAAATAATAGGAA
ATATAAGACAAGCACATTGTAACCTTAGTGGAACAGAATGGAATAACACTTTAGGAAAGATAGCTACAAA
ATTAAGAGAACAATTTCAG---AATAAA------ACAATAGTCTTTAAGCAATCCTCAGGAGGGGACCCA
GAAATTGCAATGTTCAGTTTTAATTGTGGAGGGGAATTTTTCTACTGTAATACAACAAAACTGTTTAATA
GT------------------ACTTGG---------------CTGGTTAATAGTACTTGGAAT--------
----GAT---------------------ACTGGGCCA------------------AAAAACGAAAATGAC
---ACA---------------CTCACACTCCCATGCAGAATAAAACAAATTATAAACAGGTGGCAGGAAG
TAGGAAAAGCAATGTATGCCCCTCCCATCAGAGGACAAATTAGATGTTCATCAAATATTACGGGGCTGCT
ATTAACAAGAGATGGTGGT------------------AACGAC---------AGTAAC---AAGACCAAT
AACCAGAATGAGACCTTCAGACCTGGAGGAGGAAATATGAGGGACAATTGGAGAAGTGAATTATATAAAT
ATAAAGTAGTAAAAATTGAACCAGTAGGAGTAGCACCCACCCCGGCAAAGAGAAGAGTGGTGCAGAGAGA
AAAAAGA---GCAGTGGGA---ATAGGAGCTATGTTCCTTGGGTTCTTGGGAGCAGCAGGAAGCACTATG
GGCGCAGCGTCAATGACGCTGACGGTACAGGCCAGACAATTATTGTCTGGTATAGTGCAACAGCAGAACA
ATTTGCTGAGGGCTATTGAGGCGCAACAGCACCTGTTGCAACTCACAGTCTGGGGCATCAAGCAGCTCCA
GGCAAGAGTCCTGGCTGTGGAAAGATACCTAAAGGATCAACAGCTCCTGGGGATTTGGGGTTGCTCTGGA
AAACTCATTTGCACCACTTCTGTGCCTTGGAATATTAGTTGGAGT---AATAAAACTTATGATCAGATTT
GGGACAACATGACCTGGATGCAGTGGGAAAGAGAAATTGATAATTACACAAACGTAATATACAACTTAAT
TGAAAAATCGCAAATCCAGCAAGAAAAGAATGAACAAGAATTATTGGAATTAGATAAATGGGCAAGTTTG
TGGAATTGGTTTGACATAACAAACTGGCTGTGGTATATAAAAATATTCATAATGATAGTAGGAGGCTTGG
TAGGTTTAAGAATAGTTTTTACTGTACTTTCTATAGTGAATAGAGTTAGGAAGGGATACTCACCATTATC
GTTCCAGACCCACCTCCCAACCCCGAGGGGACCCGACAGGCCCGAAGGAATCGACGAAGAAGGTGGAGAA
AGAGACAGAGATGGATCCGGTCAATCAGTGAATGGATTCTTAGCGATCATCTGGGTCGACCTGCGGAGCC
TGTGCCTCTTCAGCTACCACCGCTTGAGAGACTTACTCTTGATTGTAACGAGGATTGTGGAACTCCTGGG
A---CGCAGGGGGTGGGAAGTCCTCAAGTATTGGTGGAATCTCCTACAGTATTGGAGTCAGGAACTAAAG
AGTAGTGCTGTTAGCTTGCTCAACGCCACAGCCATAGCAGTAGCTGAGGGGACAGATAGGGTTATAGAAG
TATTACAAAGAGCTGGTAGAGCTATTCTCCACATACCTAGAAGAATAAGACAGGGCTTGGAAAGGGCTTT
GCTA
>DQ410465 
ATGAGAGTGACGGGGATCAGGAAGAATTGTCAGCATTGGTGGTGGAAATGGGGC------------ATCA
TGCTCCTTGGGATATTGATGATCTGTAATGCTGAAAAAGAAAAATTGTGGGTCACAGTCTATTATGGGGT
ACCTGTGTGGAAAGAAGCAACCACCACTCTATTTTGTGCATCAGATGCTAAAGCATATGATACAGAGGTA
CATAATGTCTGGGCCACACATGCCTGTGTACCCACAGACCCCAACCCACAAGAAATAGTATTGGAAAATG
TGACAGAAAATTTTAACATGTGGAAAAATAACATGGTAGAACAGATGCATGAGGATATAATTAGTTTATG
GGATCAAAGCCTAAAGCCATGTGTAAAATTAACCCCACTCTGTGTTACTTTAAATTGCACTGAT---CTG
------------------------AAG---------------------------AATAATGCT------A
CT---------------AATACC------------------------ACGAGTAGTTTCGAG---AAACC
GATGGAGAAGGGAGAAATAAAAAATTGCTCTTTCAATATCACCACAAGCATAAGAGAT---AAGATGCAG
AGAGAATATGCACTTTTTTATAAACTTGATGTAATACCAATA------GAAGAA---GAT---AAT----
--------------ACTAGCTATAGGTTGATAAGTTGTAACACCTCAGTCATTACACAGGCCTGTCCAAA
GGTATCCTTTGAGCCAATTCCCATACATTATTGTGCCCCGGCTGGTTTTGCGATTCTAAAGTGTAACGAT
AAGAAGTTCAATGGAAAAGGACCATGTACAAATGTCAGCACAGTACAATGTACACATGGAATTAGGCCAG
TAGTATCAACTCAACTGCTGTTAAATGGCAGTCTAGCAGAAAAAGAGGTAGTAATTAGATCCGACAATCT
CACGGACAATACTAAAATCATAATAGTACAGCTAAATGAAACTGTAGAAATGAATTGTACAAGACCCGGC
AACAATACAAGAAAAAGTATACATATAGGACCAGGCAGAGCATTTTATACAACAGGAGAAATAATAGGAA
ATATAAGACAAGCACATTGTAACCTTAGTATAGCAAAGTGGAATAACACTCTAAAAAAGATAGCTATAAA
ATTAAGAGAACAATTTGAG---AATAGA------ACAATAGTTTTTAAGCAATCCTCAGGAGGGGACCCA
GAAATTGCAATGTTCAGTTTTAATTGTGGAGGGGAATTCTTCTACTGTAATACAACACAACTGTTTAATA
GT------------------ACTTGGAAT---ACAACACAACTGTTTAATAGTACTTGGAAT--------
----GAT---------------------ACTGGGCCA------------------AATAACGAAAATGAC
---ACA---------------CTCACACTCCCATGCAGAATAAAACAAATTATAAACAGGTGGCAGGAAG
TAGGAAAAGCAATGTATGCCCCTCCCATCAGAGGACAAATTAGATGTTCATCAAATATTACGGGGCTGCT
ATTAACAAGAGATGGTGGT------------------AACGAC---------AATAAC---AAGACCAAT
AACCAGACCGAGATCTTCAGACCTGGAGGAGGAAATATGAGGGACAATTGGAGAAGTGAATTATATAAAT
ATAAAGTAGTAAGAATTGAACCATTAGGAGTAGCACCCACCCCGGCAAAGAGAAGAGTGGTGCAAAGAGA
AAAAAGA---GCAGTGGGA---ATAGGAGCTATGTTCCTTGGGTTCTTGGGAGCAGCAGGAAGCACTATG
GGCGCAGCATCAATGACGCTGACGGTACAGGCCAGACTATTATTGTCTGGTATAGTGCAACAGCAGAACA
ATTTGCTGAGGGCTATTGAGGCGCAACAGCACCTGTTGCAACTCACAGTCTGGGGCATCAAGCAGCTCCA
GGCAAGAGTCCTGGCTGTGGAAAGATACCTAAGGGATCAACAGCTCCTGGGGATTTGGGGTTGCTCTGGA
AAACTCATTTGCACCACTTCTGTGCCTTGGAATATTAGTTGGAGT---AATAAAACTCATGATCAGATTT
GGCACAACATGACCTGGATGCAGTGGGAAAGAGAAATTGATAATTACACAAACGTAATATACACCTTAAT
TGAAGAATCGCAAATCCAACAAGAAAAGAATGAACAAGAATTATTGGAATTAGATAAATGGGCAAGTTTG
TGGAATTGGTTTGACATAACAAACTGGCTGTGGTATATAAAAATATTCATAATGATAGTAGGAGGCTTGG
TAGGTTTAAGAATAGTTTTTATTGTACTTTCTATAGCGAATAGAGTTAGGAAGGGATACTCACCATTATC
GTTCCAGACCCACCTCCCAACCCCGAGGGGACCCGACAGGCCCGAAGGAATCGACGAAGAAGGTGGAGAG
AGAGACAGAGACGGATCCGGTCAATCAGTGAATGGATTCTTAGCAATCATCTGGGTCGACCTGCGGAGCC
TGTGCCTCTTCAGCTACCACCGCTTGAGAGACTTACTCTTGATTGTAACGAGGATTGTGGAACTCCTGGG
A---CGCAGGGGGTGGGAAGTCCTCAAGTATTGGTGGAATCTCCTACAGTATTGGAGTCAGGAACTAAAG
AGTAGTGCTGTTAGCTTGTTCAACGCCACAGCCATAGCAGTAGCTGAGGGGACAGATAGGGTTATAGAAG
TATTACAAAGAGCTGGTAGAGCTATTCTCCACATACCTAGAAGAATAAGACAGGGCTTGGAAAGGGCTTT
GCTA
>DQ410464 
ATGAGAGTGACGGGGATCAGGAAGAATTGTCCGCATTGGTGGTGGAAATGGGGC------------ATGA
TGCTCCTTGGGATATTAATGATCTGTAATGCTGAAGAGAAAAAATTGTGGGTAACAGTCTATTATGGGGT
ACCTGTGTGGAAAGAAGCAACCACCACTTTATTTTGTGCATCAGATGCTAAAGCATATGATACAGAGGTA
CATAATGTTTGGGCCACACATGCCTGTGTACCCACAGACCCCAACCCACAAGAAATAGTAATGGAAAATG
TGACAGAAAATTTTAACATGTGGAAAAATAACATGGTAGAACAGATGCATGAGGATATAATTAGTTTATG
GGATCAAAGCCTAAAGCCATGTGTAAAATTAACCCCACTCTGTGTTACTTTAAATTGCACTGAT------
---------------------------------------------------------------------G
CT---------------AATATC------------------------ACGAGTAGTATCAAG--------
----------GGAGAAATAAAAAATTGCTCTTTCAATATCACCACAAGCATAGGAAAT---AAGATGCAG
AGAGAATATGCACTTTTTTATAAACTTGATGTAATACCAATA------GAAAAT---GAT---AAT----
--------------ACTAGCTATAGGTTGATAAGTTGTAACACCTCAGTCATTACACAAGCCTGTCCAAA
GGTATCCTTTGAGCCAATTCCCATACATTATTGTGCCCCAGCTGGTTTTGCGATTCTAAAGTGTAATGAT
AAAAGGTTCAATGGAAAAGGACCATGTACAAATGTCAGCACAGTACAATGTACACATGGAATTAGGCCAG
TAGTATCAACTCAACTGCTGTTAAATGGCAGTCTAGCAGAAGAAGAGGTAGTAATTAGATCCGACAATCT
CACGGACAATACTAAAAACATAATAGTACAGCTGAATGAAACTGTAGAAATGAATTGTACAAGGCCCGGC
AACAATACAAGAAAAGGTATACATATAGGACCAGGCAGAGCATTTTATGCAACAGGACAAATAATAGGAG
ATATAAGACAAGCACATTGTAACCTTAGTGGAGTACAATGGAATAACACTTTAAGAAAAATAGCTATAAA
ATTAAGAGAACAATTTGAG---AATAAA------ACAATAGCCTTTAAGCAATCCTCAGGAGGGGACCCA
GAAATTGCAATGTTCAGTTTTAATTGTGGAGGGGAATTTTTCTACTGTAATACAACACAACTGTTTAATA
GT------------------ACTTGGAAT---ACAACACAACTGTTTAATGGTACTTGGAAT--------
----GAT---------------------ACTAGGCCA------------------AATAATGAAAATGAC
---ACA---------------CTCACACTCCCATGCAGAATAAAACAAATTATAAACAGGTGGCAGGAAG
TAGGAAAAGCAATGTATGCCCCTCCCATCAGAGGACAAATTAGATGTTCATCAAATATTACGGGGCTGCT
ATTAACAAGAGATGGTGGT------------------AACAAC---------AATAAC---AACACCAAT
AACGAGACCGAGATCTTCAGACCTGGAGGAGGAAATATGAGGGACAATTGGAGAAGTGAATTATATAAAT
ATAAAGTAGTAAGAATTGAACCATTAGGAGTAGCACCCACCCCGGCAAAGAGAAGAGTGGTGCAGAGAGA
AAAAAGA---GCAGTGGGA---ATAGGAGCTATGTTCCTTGGGTTCTTGGGAGCAGCAGGAAGCACTATG
GGCGCAGCGTCACTGACGCTGACGGTACAGGCCAGACTATTATTGTCTGGTATAGTGCAACAGCAGAACA
ATTTGCTGAGGGCTATTGAGGCGCAACAGCATCTGTTGCAACTCACAGTCTGGGGCATCAAGCAGCTCCA
GGCAAGAGTCCTGGCTGTGGAAAGATACCTAAAGGATCAACAGCTCCTGGGGATTTGGGGTTGCTCTGGA
AAACTCATTTGCACCACTTCTGTGCCTTGGAATATTAGTTGGAGT---AATAAAACTTATAATCAGATTT
GGAAGAACATGACCTGGATGCAGTGGGAAAGAGAAATTGATAATTACACAGGCTTAATATACACCTTAAT
TGAAGAATCGCAAATCCAACAAGAAAAGAATGAACAAGAATTATTGGAATTAGATAAATGGGCAAGTTTG
TGGAATTGGTTTGACATAACAAACTGGCTGTGGTATATAAAAATATTCATAATGATAGTAGGAGGCTTGG
TAGGTTTAAGAATAGTTTTTACTGTACTTTCTATAGTGAATAGAGTTAGGAAGGGATACTCACCATTATC
GTTCCAGACCCACCTCCCAACCCCGAGGGGACCCGACAGGCCCGAAGGAATCGACGAAGAAGGTGGAGAG
AGAGACAGAGGTGGATCCGGTCAATCAGTGAATGGATTCTTGGCTATCATCTGGGTCGACCTGCGGAGCC
TGTGCCTCTTCAGCTACCACCGCTTGAGAGACTTACTCTTGATTGTAACGAGGATTGTGGAACTCCTGGG
A---CGCAGGGGGTGGGAAGTCCTCAAGTATTGGTGGAATCTCCTACAGTATTGGAGTCAGGAACTAAAG
AGTAGTGCTGTTAGCTTGTTCAACGCCACAGCCATAGCAGTAGCTGAAGGGACAGATAGGGTTATAGAAG
CATTACAAAGAGCTGGTAGAGCTATTCTCCACATACCTAGAAGAATAAGACAGGGCTTGGAAAGGGCTTT
ACTG
>AF025756 
ATGAGAGTGAAGGAGATCAGGAAGAATTATCAGCAC---TTGTGGAGACGGGGC------------ACCA
TGCTCCTTGGGATATTGATGATCTGTAGTGCTGCAGACAAA---TTGTGGGTCACAGTCTATTATGGGGT
ACCTGTGTGGAAAGAAGCAACCACCACTCTATTTTGTGCATCAGATGCTAAAGCATATGAGACAGAGGTA
CATAATGTTTGGGCCACACATGCCTGTGTACCCACAGACCCCGACCCACAAGAAGTAGTATTGGAAAATG
TGACAGAAAATTTTAACATGTGGAAAAATAACATGGTAGAACAGATGCATGAGGACATAATCAGTTTATG
GGATCAAAGCCTAAAGCCATGTGTAAAATTAACCCCACTCTGTGTTACTTTAAATTGCATTGAT---CTG
------------------------AGA------------------------------AATGAT------A
CT---------------AATACC------------------------ACTAGTAGCAGCGGG---GAAAC
GATGGAGAGAGGAGAAATAAAAAACTGCTCTTTCAATATCACCACAAGCATAAGAGAT---AAGGTGCAG
AAAGAATATGCACTTTTGCATAAACTTGATGTAGTGCCAATA------GATAAT---GAT----------
--------------ACCAGCTATAGGTTAGTAAGTTGTAACACCTCAGTCATTACACAGGCCTGTCCAAA
AGTATCCTTTGAGCCAATTCCCATACATTATTGTGCCCCGGCTGGCTTTGCGATTCTAAAATGTAATGAT
AAAAGGTTCAATGGAAAAGGACCATGTACAAATGTCAGCACAGTACAATGTACACATGGAATTAGGCCAG
TAGTATCAACTCAACCGCTGTTAAATGGTAGTTTAGCAGAAAAAGAGGTAGTAATTAGATCTGACAATTT
CACAGACAATGCTAAAACCATAATAGTACAGCTGAACGAATCTGTAGAAATTAATTGTATAAGACCCAAC
AACAATACAAGAAAAAGCATAAATATAGGACCAGGGAGAGCATTTTATACAACAGGAGAAATAATAGGAG
ATATAAGACAAGCACATTGTAACCTTAGTGAAGCAAAATGGAATCACACTTTAGAACAGATAGCTAAAAA
ATTAAGAGAACAATTTGGG---AATAAA------ACAATAGTCTTTAATCAATCCTCAGGAGGGGACCCA
GAAATTGTAATGTACAGTTTTAATTGTGGAGGGGAATTTTTCTACTGTAATTCAACAAAACTGTTTAATA
GA------------------ACTTGGAGT---GTTAATAGT------------ACTTGGAAT--------
----GAT---ACT---------------GAAGGGGTA------------------AATAACACTGGAGAA
---------AAT---------ATCACACTCCCATGCAGAATAAAACAAATTATAAACATGTGGCAGGAAG
TAGGAAAAGCAATGTATGCCCCTCCCATCAAAGGACAAATTAGATGTTCATCAAATATTACAGGGCTGCT
ATTAACAAGAGATGGTGGT------------------AATAGC---------AACAAC---GAG------
------ACCGAGACTTTCAGACCTGGAGGAGGAGATATGAGGGACAATTGGAGAAGTGAATTATATAAAT
ATAAAGTAGTAAAAATTGAACCATTAGGAGTAGCACCTACTAAGGCAAAGAGAAGAGTGGTGCAAAGAGA
AAAAAGA---GCAGTAGGA---ATAGGAGCTGTGTTCCTTGGGTTCTTGGGAGCAGCAGGAAGCACTATG
GGCGCAGCGTCAATGACGCTGACGGTACAGGCCAGACTATTATTGTCTGGTATAGTGCAACAGCAGAACA
ATTTGCTGAGGGCTATTGAGGCGCAACAGCATCTGTTGCAACTCACAGTCTGGGGCATCAAGCAGCTCCA
GGCAAGAGTCCTGGCTGTGGAAAGATACCTAAAGGATCAACAGCTCCTGGGGATTTGGGGTTGCTCTGGA
AAACTCATTTGCACCACTACTGTGCCTTGGAAAACTAGTTGGAGT---AATAAATCCCTAGAAAAGATTT
GGAACAACATGACCTGGATGGAGTGGGACAGAGAAATTAACAATTACACAAGTTTAATATACACCTTAAT
TGAAGAATCGCAGAACCAACAAGAAAAGAATGAACAAGAATTATTGGAATTAGATAAATGGGCAAGTTTG
TGGAATTGGTTTGATATAACAAACTGGCTGTGGTATATAAAAATATTCATAACGATAGTAGGAGGCTTGG
TAGGTTTAAGAATAGTTTTTACTGTACTTTCTATAATGGATAGAGTTAGGCAGGGATACTCACCATTATC
GTTTCAGACCCGCCCCCCAGCCCCGAGGGGACCCGACAGGCCCGAAGGAATCGAAGAAGAAGGTGGAGAG
GGAGACAGAGACAGATCCGGTCGATTAGTGAACGGATTCTTAGCGATTATCTGGGTCGACCTGCGGAGCC
TGTGCCTCTTCAACTACCACCGCTTGAGAGACTTACTCTTGATTGTAACGAGGATTGTGGAACTTCTGGG
A---CGCAGGGGTTGGGAAGCCCTCAAATATTGGTGGAATCTCCTACAGTATTGGGGTCAGGAACTACAG
AATAGTGCTGTTAGCTTGCTCAATGCCACAGCCATAGCAGTAGCTGAGGGGACAGATAGGGTTATAGAAG
TATTACAAAGAGCTTGTAGAGCTATTCTCCGCATACCTGCAAGAGTAAGACAGGGCTTGGAAGGGACTTT
GCTA
>EU744152 
ATGAGAGTGACGGGGATCAGGAAGCATTATCAGCAC---TTGTGGAGATGGGGC------------ACCA
TGCTCCTTGGGATATTGATGATCTGTAGTGCTACAGAAAAA---TTGTGGGTCACAGTCTATTATGGGGT
ACCTGTGTGGAAAGAAACAACCACCACTCTATTTTGTGCATCAGATGCTAAAGCATATGATACAGAGGTT
CATAATGTTTGGGCCACACATGCCTGTGTACCCACAGACCCCAACCCACAAGAAGTAGTATTGGAAAATG
TGACAGAAAATTTTAACATGTGGAAAAATGGCATGGTAGACCAGATGCATGAGGATATAATCAGTTTATG
GGATCAAAGCCTAAAGCCATGTGTAAAATTAACCCCACTCTGTGTTACTTTAAATTGCACTGAT---TTG
------------------------GAG------------------------------AATACT------A
AT---------------AAAACT------------------------GCTAATAGTAGCGGG---GAAAT
AATGGAAAAAGGAGAGATAAAAAACTGCTCTTTCAATATCACCACACAAATAAGAGAT---AAGTTACAG
AAAGAATATGCACTTTTTTATAAACTTGATGTAGTGCCAATA------GATAAT---GAT---AAT----
--------------ACCAGCTATAGGTTGATAAGTTGTAACACCTCAGTCATTACACAGGCCTGTCCAAA
GGTATCCTTTGAGCCAATTCCCATACATTATTGTGCCCCGGCTGGTTTTGCGATTCTAAAGTGTAAAGAT
AAGAAGTTCAATGGAAAAGGACCATGTACAAATGTCAGCACAGTACAATGTACACATGGAATTAGGCCAG
TAGTATCAACTCAACTGCTGTTAAATGGCAGTCTAGCAGAAGAGGAGGTAGTAATTAGATCTGAAAATTT
CACGAACAATGCTAAAATCATAATAGTACAGCTGAACGAATCTGTAGAAATTAACTGTACAAGACCCAAC
AACAATACAAGAAAAAGTATACATATAGGACCAGGGAGAGCATTTTATACAACAGGAGGAATAATAGGAG
ATATAAGACAAGCACATTGTAACATTAGTAAAGAAAAATGGGATAATACTTTAAAACAGATAGCTGAAAA
ATTAAGAAAACAATTTAAA---AATAAA------ACAATAGTCTTTAATCAATCCTCAGGAGGGGACCCA
GAAATTGTAACGCACAGTTTTAACTGTGGAGGGGAATTTTTCTACTGTAACTCAACACAACTGTTTAATA
GT---------------------------------------------------ACTTGGAAT--------
----GGT---ACT------------------------------------------GAAGGAACGAAAGAA
AATGGC---ACA---------ATCACACTCCCATGCAGAATAAAACAGATTATAAACCTGTGGCAGGAAG
TAGGAAAAGCAATGTATGCCCCTCCCATCAAAGGACAAATTAGATGTTCATCAAATATTACAGGGCTGCT
ATTAACAAGAGATGGGGGT------------------CAGGAC---------GAGAATAATGAGACT---
------ACTGAGACCTTCAGACCTGGAGGAGGAAATATGAGGGACAATTGGAGAAGTGAATTATATAAAT
ATAAAGTAGTAAAAATTGAACCATTAGGAGTAGCACCCACCAAGGCAAAGAGAAGAGTGGTGCAAAGAGA
AAAAAGA---GCAGTGGGA---ATAGGAGCTGTGTTCCTTGGGTTCTTGGGAGCAGCAGGAAGTACTATG
GGCGCAGCGTCAATAACGCTGACGGTACAGGCCAGACTATTATTGTCTGGTATAGTACAACAGCAGAACA
ATCTGCTGAGGGCTATTGAGGCGCAACAACATCTGTTGCAACTCACAGTCTGGGGCATCAAGCAGCTCCA
GGCAAGAGTCCTGGCTGTAGAAAGATACCTAAGGGATCAACAGCTCCTGGGGATTTGGGGTTGCTCTGGA
AAACTCATTTGCACCACTGCTGTGCCTTGGAATGCTAGTTGGAGT---AATAAATCTCTGGATAAAATTT
GGAATAACATGACCTGGATGGAGTGGGAGAAAGAAATTGACAATTACACAAGCTTAATATACACCTTAAT
TGAAGAATCGCAGAACCAACAAGAAAAGAATGAACAAGAATTATTGGAATTGGATAAATGGGCAAGTTTG
TGGAATTGGTTTGACATAACACACTGGCTGTGGTATATAAAAATATTCATAATGATAGTAGGAGGCTTGG
TAGGTTTAAGAATAGTTTTTGCTGCACTTACTATAGTGAATAGAGTTAGGCAGGGATACTCACCATTATC
GTTGCAGACCCGCCTCCCAGCTCCGAGGGGACCCGACAGGCCCGAAGGAATCGAAGAAGAAGGTGGAGAG
CGAGACAGAGACAGATCCGATCGATTAGTGGATGGATTCTTAGCACTTATCTGGGTCGATCTCAGGAGCC
TGTGCCTCTTCAGCTACCACCGCTTGAGAGACTTACTCTTGATTGTAACGAGGATTGTGGAACTTCTGGG
A---CGCAGGGGGTGGGGAATCCTCAAATATTGTTGGAATCTCCTACAGTATTGGAGTCAGGAACTAAAG
AGTAGTGCTGTTAGCTTGCTCAATGCCACAGCCATAGCAGTAGCTGAGGGGACAGATAGGGTTATAGAAA
TATTACAACAAGCTTTTAGAGCTATTCTCCACATACCTACAAGAATAAGACAGGGCCTCGAAAGGGCTTT
ACAA
>EU744146 
ATGAGAGTGACGGGGATCAGGAAGTATTATCAGCAC---TTGTGGAGATGGGGC------------ACCA
TGCTCCTTGGGATATTGATGATCTGTAGTGCTACAGAAAAA---TTGTGGGTCACAGTCTATTATGGGGT
ACCTGTGTGGAAAGAAACAACCACCACTCTATTTTGTGCATCAGATGCTAAAGCATATGATACAGAGGTT
CATAATGTTTGGGCCACACATGCCTGTGTACCCACAGACCCCAACCCACAAGAAGTAGTATTGGAAAATG
TGACAGAAAATTTTAACATGTGGAAAAATGGCATGGTAGAACAGATGCATGAGGATATAATCAGTTTATG
GGATCAAAGCCTAAAGCCATGTGTAAAATTAACCCCACTCTGTGTTACTTTAAATTGCACTGAT---TTG
------------------------ATG------------------------------AATACC------A
CT---------------AATACC------------------------AATAGTAGTAACGGA---GAAAT
GATGGAAAAAGGAGAGATAAAAAACTGCTCTTTCAAGATCACCACACAAATAAGAGAT---AAGTTACAG
AAAGAATATGCACTTTTTTATAAACTTGATGTAGTGCCAATA------GATAAT---GAT---AAT----
--------------ACCAGCTATAGGTTGATAAGTTGTAACACCTCAGTCATTACACAGGCCTGTCCAAA
GGTATCCTTTGAGCCAATTCCCATACATTATTGTGCCCCGGCTGGTTTTGCGATTCTAAAGTGTAAAGAT
AAGAAGTTCAATGGAAAAGGACCATGTACAAATGTCAGCACAGTACAATGTACACATGGAATTAGGCCAG
TAGTATCAACTCAACTGCTGTTAAATGGCAGTCTAGCAGAAGAGGAGGTAGTAATTAGATCTGAAAATTT
CACGGACAATGCTAAAACCATAATAGTACAGCTGAAAGAATCTGTAGAAATTAACTGTACAAGACCCAAC
AACAATACAAGAAAAAGTATACATATAGGACCAGGGAAAGCATTTTATACAACAGGAGAAATAATAGGAG
ATATAAGACAAGCACATTGTAGCCTTAATAGAACAAAATGGGAGAACACTTTAAAACAGATAGTTGAAAA
ATTAAGAGAACAATTTAAA---AATAAA------ACAATAGTCTTTAATCAATCCTCAGGAGGGGACCCA
GAAATTGTAACGCACAGTTTTAACTGTGGAGGGGAATTTTTCTACTGTAATTCAACACAACTGTTTAATA
GT---------------------------------------------------ACTTGGAGT--------
----GAT---------------------ACTGAAAAT------------------AATAAAACGGAAGGA
AATGAC---ACA---------CTCATACTCCCATGCAGAATAAAACAGATTATAAACCTGTGGCAGGAAG
TAGGAAAAGCAATGTATGCCCCTCCCATCAGAGGACAAATTAAATGTTCATCAAATATTACAGGGCTGCT
ATTAACAAGAGATGGTGGT------------------GATAAC---------GGGAATAATAAG------
------ACTGAGATCTTCAGACCTGGAGGAGGAGATATGAGGGACAATTGGAGAAGTGAATTATATAAAT
ATAAAGTAGTAAAAATTGAACCATTAGGAGTAGCACCCACCAAGGCAAAGAGAAGAGTGGTGCAGAGAGA
AAAAAGA---GCAGTGGGA---ATAGGAGCTGTGTTCCTTGGGTTCTTGGGAGCAGCAGGAAGTACTATG
GGCGCAGCGTCAATAACGCTGACGGTACAGGCCAGACTATTATTGTCTGGTATAGTACAACAGCAGAACA
ATCTGCTGAGGGCTATTGAGGCGCAACAACATCTGTTGCAACTCACAGTCTGGGGCATCAAGCAGCTCCA
GGCAAGAGTCCTGGCTGTAGAAAGATACCTAAAGGATCAACAGCTCCTGGGGATTTGGGGTTGCTCTGGA
AAACTCATTTGCACCACTGCTGTGCCTTGGAATGCTAGTTGGAGT---AATAAATCTCTGGATAAAATTT
GGAATAACATGACCTGGATGGAGTGGGAGAAAGAAATTGACAATTACACAAGCTTAATATACACCTTAAT
TGAAGAATCGCAGAACCAACAAGAAAAGAATGAACAAGAATTATTGGAATTGGATAAATGGGCAAGTTTG
TGGAATTGGTTTGACATAACAAACTGGCTGTGGTATATAAAAATATTCATAATGATAGTAGGAGGCTTGG
TAGGTTTAAGAATAGTTTTTGCTGTACTTACTATAGTGAATAGAGTTAGGCAGGGATACTCACCATTATC
GTTGCAGACCCGCCTCCCAGCACCGAGGGGACCCGACAGGCCCGAAGGAATCGAAGAAGAAGGTGGAGAG
CGAGACAGAGACAGATCCAGTCGATTAGTGGATGGATTCTTAGCACTTCTCTGGGTCGATCTAAGGAGCC
TGTGCCTCTTCAGCTACCACCGCTTGAGAGACTTACTCTTGATTGTAACGAGGATTGTGGAACTTCTGGG
A---CGCAGGGGGTGGGAAATCCTCAAATATTGTTGGAATCTCCTACAGTATTGGAGTCAGGAACTAAGG
AATAGTGCTGTTAGCTTGCTCAATGCCACAGCCATAGCAGTAGCTGAGGGGACAGATAGGGTTATAGAAA
TATTACAAAGAGCTTTTAGAGCTATTCTCCACATACCTACAAGAATAAGACAGGGTTTCGAAAGGGCTTT
GCTA
>JF689870 
ATGAGAGTGACGGAGATCAGGAAGAATTGTCAGCAC---TGGTGGAAATGGGGC------------ATCA
TGCTCCTGGGGATATTAATGATCTGTAGGGCTGCAGAAAAT---TTGTGGGTCACAGTCTATTATGGGGT
ACCTGTGTGGAAAGAAGCAACCACCACTCTATTTTGTGCATCAGATGCTAAAGCATATGATACAGAGGTA
CATAATGTTTGGGCCACACATGCCTGTGTGCCCACAGACCCCAACCCACAAGAAGTAGTATTGGAAAATG
TGACAGAAAATTTTAACATGTGGAAAAACAACATGGTAGAACAGATGCATGAGGATATAATTAGTCTATG
GGATCAAAGCCTAAAGCCATGTGTAAAGTTAACCCCACTCTGTGTTACTTTAAATTGCACTGAT---CTG
------------------------AGG------------------------------AATGCT------A
CT---------------AATACC------------------------------------ACG---AGCAC
GATGGAGGGGGGAGAAATAAAAAATTGCTCTTTCAATATCACCACAAACATGAGAGAT---AAGGTGCAG
AAAGAATATGCACTTTTTTATAAACTTGATGTAATACCAATA------GAACAA---GAT---AAT----
--------------ACTAGCTATAGGTTGATAAGTTGTAATACCTCAGTCATTACACAGGCCTGTCCAAA
GGTATCCTTTGAGCCAATTCCCATACATTATTGTGCCCCGGCTGGTTTTGCGATTCTAAAGTGTAACGAT
AAGAAGTTCAGTGGAAAAGGACCATGTACAAATGTCAGCACAGTACAATGTACACATGGAATTAAGCCAG
TAGCATCAACTCAACTGCTGTTAAATGGCAGTCTAGCAGAAAACGAGGTAGTAATCAAATCTGACAATTT
CACGAACAATGCTAAAATAATAATAGTAAAGCTAAATAAATCTGTACAAATGAATTGTACAAGACCCAAC
AACAATACAAGGAAAAGTATACCTATAGGACCAGGCAGAGCATTTTATACAACAGGAGAAATAATAGGAG
ATATAAGGCGAGCACATTGTAATCTTAGTGGAGCAGACTGGAATGACACTTTAAAAGAGATAGTTATAAA
ATTAAGAGAACAATTTGAG---AATAAA------ACAATAATCTTTAATCAATCCTCAGGAGGGGATCCA
GAAATTGTAACGCTCAGTTTTAATTGTGGAGGGGAATTTTTCTATTGTAATTCAACACAACTGTTTAATA
GT---------------------------------------------------ACTTGGAAT--------
----GAT---------------------ACTTGGTCA------------------AATAGCACTAGAGGA
AATGAT---ACA---------ATCACACTCCCATGCAGAATAAAACAAATTATAAACATGTGGCAGAAAG
TAGGAAAAGCAATGTATGCCCCTCCCATCAGAGGACAAATTAGATGCTCATCAAATATTACAGGGCTGCT
ATTAACAAGAGATGGTGGC------------------AATACA---------ACCGGGAGCAGG------
------TCAGAGACCTTTAGACCTGGAGGAGGAGACATGAGGGACAATTGGAGAAGTGAATTATATAAAT
ATAAAGTAGTAAAAATTGAACCATTAGGAGTAGCACCTACCAGGGCAAAGAGAAGAGTGGTGCAGAGAGA
AAAAAGA---GCAGTGGGA---ATAGGAGCTATGTTCCTTGGGTTATTGGGAGCAGCAGGAAGCACTATG
GGCGCAGCGTCAATGACGCTGACGGTACAGGCCAGACTATTATTGTCTGGTATAGTGCAACAGCAGAACA
ACTTGCTGAAGGCTATTGAGGCGCAACAGCATCTGTTGCAACTCACAGTCTGGGGCATCAAGCAGCTCCA
GGCAAGAATCCTGGCTGTGGAAAGATACCTAGAGGGTCAACAGCTCCTGGGGATTTGGGGTTGCTCTGGA
AAACTCATTTGCACCACTACTGTACCTTGGAATACTAGTTGGAGT---AATAAATCTCTGAATCAGATTT
GGCAGAACATGACCTGGATGCAGTGGGACAGAGAAATTCATAATTACACAAGCTTAATATACACCTTAAT
TGAAGAATCGCAAAACCAACAAGAAAAGAATGAACAAGAGTTATTGGAATTAGATAAATGGGCAAGTTTG
TGGAATTGGTTTGACATAACAAACTGGCTGTGGTATATAAAAATATTCATAATGATAGTAGGAGGTTTGG
TAGGTTTAAGAATAGTTTTTATTGTACTTTCTATAGTGAATAGAGTTAGGCAGGGATACTCACCATTATC
GTTCCAGACCCGCCTCCCAGCCCCGAGGGGACCCGACAGGCCCGAAGGAATCGAAGAAGAAGGTGGAGAG
AGAGACAGAGGCAGATCCAGTCGATTAGTGGATGGATTCTTAGCAATCATCTGGGCCGATCTAAGGAGCC
TGTTCCTCTTCAGCTACCACCACTTGAGAGACTTACTCTTGATTGTAACGAGGATTGTGGAACTTCTGGG
A---CGCAGGGGGTGGGAAGTCCTCAAATATTGGTGGAATCTCCTACAGTATTGGAGTCAGGAACTAAAG
AGTAGTGCTGTTAGCTTGCTTAATGCCACAGCCATAGCAGTGGCTGAGGGGACAGATAGGGCTATAGCAG
TATTACAAAGAGCTTGTAGAGCTATTCTTCACATACCTACAAGAATAAGACAGGGCTWGGAAAGGGCTTT
G---
>AY247222 
ATGAGAGCGAAGGTGATCAGGAAGAATTGTCAGCAC---TTGTGGAGATGGGGC------------ACCA
TGCTCCTTGGGATGTTGATGATCTGTAGTGCTGCAGAACAA---TTGTGGGTCACAGTCTATTATGGGGT
ACCTGTGTGGAAAGAAGCAACCACCACTCTATTTTGTGCATCAGATGCTAAAGCATATGATACAGAGGTA
CATAATGTTTGGGCCACACATGCCTGTGTACCCACAGACCCCAACCCACAAGAAGTAGTATTGGAAAATG
TGACAGAAAATTTTAACATGTGGAAAAATAACATGGTAGAACAGATGCATGAGGATATAATCAGTTTATG
GGATCAAAGCCTAAAGCCATGTGTAAAACTAACCCCACTCTGTGTTACTTTAAATTGTACTAAT---TTA
------------------------AGG------------------------------AATACT------A
CT---------------AATACC------------------------ACTAGTAGTAGTTGG---GGAAC
GATGGAGAGCGGAGAAATAAAAAACTGCTCTTTCAATACCACCACAAGCATAAGAGAT---AAGGTGCAG
AAAGAATATGCACTTTTTTATAAACTTGATGTAGTACCAATA------AATGAT---GAT---AATACTA
CT------------ACCAGCTATAGGTTGATAAATTGTAATACCTCAGTCATTACACAGGCCTGTCCAAA
GGTAACCTTTGAGCCAATTCCCATACATTATTGTACCCCGGCTGGTTTTGCAATTCTAAAGTGTAATGAT
AAGAAGTTCAATGGAAAAGGACCATGTACAAATGTCAGCACAGTACAATGTACACATGGAATTAGGCCAG
TAGTGTCAACTCAACTGCTGTTAAATGGCAGTCTAGCAGAAGAAGAGGTAGTAATTAGATCTGACAATTT
CACGGACAATGCTAAAACCATAATAGTACAGCTGAATGAATCTGTAGAAATTAATTGTACAAGACCCAAC
AACAATACAAGAAAAAGTATAAATATAGGACCAGGGAGGGCATTTTATGCAACAGGAGAAATAATAGGAG
ATATAAGGCAAGCACATTGTAACCTTAGTAGAGCAAAATGGAATGACACTTTAAAACAGATAGTTACAAA
ATTAAGAGAACAATTTGGGAATAATAAA------ACAATAGTCTTTAATCAATCCTCAGGAGGGGACCCA
GAAATTGTAATGCACAGTTTTAATTGTGGAGGGGAATTTTTCTACTGTGATTCAACACAACTGTTTAATA
GT---------------------------------------------------ACTTGGGAGAATGATAA
TAATATT---------------------AGAGGGTCA------------------AATAGCACACAAGAA
AAT------------------ATCACACTCCCATGCAGAATAAAACAAATTATAAACATGTGGCAGGGAG
TAGGAAAAGCAATGTATGCCCCTCCTATCAGAGGACAAATTAGATGTTCATCAAATATTACAGGGCTGCT
ATTAACAAGAGATGGTGGG------------------AAGGAC---------GAGAACGGGACC------
------ACCGAGATCTTCAGACCTGGAGGAGGAGATATGAGGGACAATTGGAGAAGTGAATTATATAAAT
ATAAAGTAGTAAAAATTGAACCATTAGGAGTAGCACCCACCAAGGCAAAGAGAAGAGTGGTGCAAAGAGA
AAAAAGA---GCAGTGGGAACGATAGGAGCTATGTTCCTTGGGTTCTTGGGAGCAGCAGGAAGCACTATG
GGCGCAGCGTCAATGGCGCTGACGGTACAGGCCAGACAATTATTGTCTGGTATAGTGCAGCAGCAGAACA
ATCTGCTGAGGGCTATTGAGGCGCAACAGCATCTGTTGCAACTCACAGTCTGGGGCATCAAGCAGCTCCA
GGCAAGAGTCCTGGCTGTGGAAAGATACCTAAAGGATCAACAGCTCCTAGGGATTTGGGGTTGCTCTGGA
AAACTCATTTGCACCACTACTGTGCCTTGGAATGTTAGTTGGAGT---AATAAATCTCTGGATAAGATTT
GGAATAACATGACCTGGATGGAGTGGGAAAGAGAAATTGACAATTACACAAACTTAATATACACCTTAAT
TGAAGAATCGCAGAACCAACAAGAAAAGAATGAACAAGAATTATTGGAATTAGATAAGTGGGCAAGTTTG
TGGAATTGGTTTAGCATAACAAACTGGCTGTGGTATATAAAAATATTCATAATGATAGTAGGAGGCTTGG
TAGGTTTAAGAATAGTTTTTGCTGTACTTTCTATAGTGAATAGAGTTAGGCAGGGATACTCACCATTATC
ATTTCAGACCCGCTTCCCAGCCCCGAGGGGACCCGACAGGCCCGAAGGAACCGAAGAAGAAGGTGGAGAG
AGAGACAGAGACAGATCCAGTCGATTAGTGCATGGATTATTAGCACTCATCTGGGACGATCTACGGAGCC
TGTGCCTCTTCAGCTACCACCGCTTGAGAGACTTACTCTTGATTGTAGCGAGGATTGTAGAACTTCTGGG
A---CGCAGGGGGTGGGGAATCCTCAAATATTGGTGGAATCTCCTGCAGTATTGGAGTCAGGAACTAAAG
AATAGTGCTGTTAGCTTGCTCAACGCCACAGCTATAGCAGTAGCTGAGGGGACAGATAGGGTTATAGAAA
TAGTGCAAAGAATTTATAGAGCTTTTCTCCACATACCTGTAAGAATAAGACAGGGCTTAGAAAGGGCTTT
GCTA
>EU744020 
ATGAGAGTGACGGAGATCAGGAGGAATTGTCAGCAC---TTGTGGAGATGGGGC------------ACCA
TGCTCCTTGGGATGTTAATGATCTGTAGTGCTGCAGAACAA---TTGTGGGTCACAGTCTATTATGGGGT
ACCTGTGTGGAAGGAAGCAACCACCACTCTATTTTGTGCATCAGATGCTAAAGCATATGATACAGAGGTA
CATAATGTTTGGGCCACACATGCCTGTGTACCCACAGACCCCAGCCCACAAGAAGTACTATTGGGAAATG
TGACAGAAAATTTTAACATGTGGAAAAATAACATGGTAGAACAGATGCATGAGGATATAATCAGTTTATG
GGATCAAAGCCTAAAGCCCTGTGTAAAATTAACCCCACTCTGTGTTACTTTAAATTGCACTGAT---TTG
------------------------AGG------------------------------AATGCT------A
CT---------------AATACC------------------------ACTAGTAGTAGCGGG---AAAAT
GATGGAAATAGGAGAAATAAAAAACTGCTCTTTTAATATCACCACAAACATAAGAGAT---AAGATGCAG
AAAGAATATGCACTTTTTTATAAACTTGATGTAGTACCAATA------GATAAT---GAGAGTAAT----
--------------ACCAGCTATAGGTTGATAAGTTGTAACACCTCAGTCATTACACAGGCCTGTCCAAA
GGTATCCTTTCAGCCAATTCCCATACATTATTGTACCCCGGCTGGTTTTGCGATTCTAAAGTGTAACGAT
AAGAAGTTCAATGGAACAGGACCATGTACAAATGTCAGCACAGTACAATGTACACATGGAATTAGGCCAG
TAGTATCAACTCAACTGCTGTTAAATGGCAGTCTAGCAGAAGAAGAGGTAGTAATTAGATCTGAAAATTT
CACGGACAATGCTAAAACCATAATAGTACAGCTGAAAGAACCTGTAGAAATTAATTGTACAAGACCCAAC
AACAATACAAGAAAAGGTATACATATAGGACCAGGGAGAGCATTTTATACAACAGGAGAAATAATAGGAG
ATATTAGACAAGCACACTGTAACATTAGTGGAACAAAATGGAATGACACTTTAAGACAGATAGTTAACAA
ATTAAGAGAACAATTTAAG---AATACA------ACAATAGTCTTTAATCAATCCTCAGGAGGGGACCCA
GAAATTGTAACGCACAGTTTTAATTGTGGAGGGGAATTTTTCTACTGTGATTCAACACCACTGTTTAATA
GT---------------------------------------------------ACTTGGAAT--------
----AGT---ACACAACTGTTAAATAGTACTAAG---------------------AATGATACTGAAGAG
TCAAATAGCACA---------ATTACACTCCAATGCAGAATAAAACAAATTATAAACATGTGGCAGGAAG
TAGGAAAAGCAATGTATGCCCCTCCCATCAGAGGACAAATTAAATGTTCATCAAATATTACAGGGCTGCT
ATTAACAAGAGATGGTGGT---------------GGTAATGAC---------ACGAATAGGACC------
------ACCGAGACCTTCAGACCTGGAGGGGGAGATATGAGGGACAATTGGAGAAGTGAATTATATAAAT
ATAAAGTAGTAAAAATTGAACCATTAGGAGTAGCACCCACCAAGGCAAAGAGAAGAGTGGTGCAGAGAGA
AAAAAGA---GCAGTGGGA---ATAGGAGCTGTGTTCCTTGGGTTCTTGGGAGCAGCAGGAAGCACTATG
GGCGCAGCGTCAATAACGCTGACGGTACAGGCCAGACTATTATTGTCTGGTATAGTGCAACAGCAGAACA
ATTTGCTGAGGGCTATTGAGGCGCAACAGCACCTGTTGCAACTCACAGTCTGGGGCATCAAGCAGCTCCA
GGCAAGAGTCCTGGCTGTGGAAAGATACCTAAGGGATCAACAGCTCCTGGGAATTTGGGGTTGCTCTGGA
AAACTCATTTGCACCACTACTGTGCCTTGGAATGCTAGTTGGAGT---AATAAATCTTTGAATCAGATTT
GGGATAACATGACCTGGATGGAGTGGGAAAGAGAAATTGACAATTACACAAGCTTAATATACACCTTAAT
TGAAGAATCGCAAAACCAACAAGAAAAGAATGAACTAGAATTATTGGAATTAGATAAATGGGCAAGTCTG
TGGAATTGGTTTGACATAACAAACTGGCTGTGGTATATAAAAATATTCATAATGATAGTAGGAGGCTTGG
TAGGTTTAAGAATAGTTTTTGCTGTACTTTCTATAGTGAATAGAGTTAGGCAGGGGTATTCACCATTATC
GTTTCAGACCCGCCTCCCAACCCCGAGGGGACCCGACAGGCCAGAAGGAATCGAAGAAGAAGGTGGAGAG
AGAGACAGAGGCAGATCCATTCGATTAGTGGATGGATTCTTAGCACTTATCTGGGACGACCTGAGGAGCC
TGTGCCTCTTCAGCTACCACCGCTTGAGAGACTTACTCTTGATTGCAACGAGGACTGTGGAACTTCTGGG
A---CACAGGGGGTGGGAAATCCTCAAATATTGGTGGAATCTCTTACAATATTGGAGTCAGGAACTAAAG
AATAGTGCTGTTAGCTTGCTCAATGCCACAGCCATAGCAGTAGCTGAGGGGACAGACAGGGTTATAGAAG
TATTCCAAAGAGCTTTTAGGGCTATTCTCCACATACCTACCAGAATAAGACAGGGCTTCGAAAGGGCTTT
GCTA
>EU744019 
ATGAGAGTGACGGAGATCAGGAGGAATTGTCAGCAC---TTGTGGAGATGGGGC------------ACCA
TGCTCCTTGGAATGTTAATGATCTGTAGTGCTGCAGAACAA---TTGTGGGTCACAGTCTATTATGGGGT
ACCTGTGTGGAAGGAAGCAACCACCACTCTATTTTGTGCATCAGATGCTAAAGCATATGATACAGAGGTA
CATAATGTTTGGGCCACACATGCCTGTGTACCCACAGACCCCAGCCCACAAGAAGTACTATTGGGAAATG
TGACAGAAAATTTTAACATGTGGAAAAATAACATGGTAGAACAGATGCATGAGGATATAATCAGTTTATG
GGATCAAAGCCTAAAGCCCTGTGTAAAATTAACCCCACTCTGTGTTACTTTAAATTGCACTGAT---GTG
------------------------GGG------------------------------AATGCT------A
CT---------------AATACC------------------------AATAGTAGTAGCGGG---AAAAT
GATGGAGAAAGGAGAAATAAAAAACTGCTCTTTTAATATCACCACAAACATAAGAGAT---AAGATGCAG
AAAGAATATGCACTTTTTTATAAACTTGATGTAATACCAATA------GATAAT---GAG---AAGGAGA
CTAAT---------ACCAGCTATAGGTTGATAAGTTGTAACACCTCAGTCATTACACAGGCCTGTCCAAA
GGTATCCTTTCAGCCAATTCCCATACATTATTGTACCCCGGCTGGTTTTGCGATTCTAAAGTGTAACGAT
AAGAAGTTCAATGGAACAGGACCATGTACAAATGTCAGCACAGTACAATGTACACATGGAATTAGGCCAG
TAGTATCAACTCAACTGCTGTTAAATGGCAGTCTAGCAGAAGAAGAGGTAATAATTAGATCTGAAAATTT
CACGGACAATGCTAAAACCATAATAGTACAGCTGAAAGAACCTGTAGAAATTAATTGTACAAGACCCAAC
AACAATACAAGAAAAGGTATACATATAGGACCAGGGAGAGCATTTTATACAACAGGAGAAATAATAGGAG
ATATTAGACAAGCACACTGTAACCTTAGTAGAACAAAATGGAATGACACTTTAAAACAGATAGTTAACAA
ATTAAGAGAACAATTTAAG---AATACA------ACAATAGTCTTTAATCAATCCTCAGGAGGGGACCCA
GAAATTGTAACGCACAGTTTTAATTGTGGAGGGGAATTTTTCTACTGTAATTCAACACCATTGTTTAATA
GT---------------------------------------------------ACTTGGAAT--------
----AGT---ACACAACCGCTTAATAGTACTGGG---------------------AATGGTACTGAAGAG
TCAAATAGCACA---------ATTACACTCCAATGCAGAATAAAACAAATTATAAACATGTGGCAGGAAG
TAGGAAAAGCAATGTATGCCCCTCCCATCAGAGGACAAATTAAATGTTCATCAAATATTACAGGGCTGCT
ATTAACAAGAGATGGTGGT---------------GGTAATGAC---------ACGAATAGGACC------
------ACCGAGACCTTCAGACCTGGAGGGGGAGACATGAGGGACAATTGGAGAAGTGAATTATATAAAT
ATAAAGTAGTAAAAATTGAACCATTAGGAGTAGCACCCACCAAGGCAAAGAGAAGAGTGGTGCAGAGAGA
AAAAAGA---GCAGTGGGA---ATAGGAGCTGTGTTCCTTGGGTTCTTGGGAGCAGCAGGAAGCACTATG
GGCGCAGCGTCAATAACGCTGACGGTACAGGCCAGACTATTATTGTCTGGTATAGTGCAACAGCAGAACA
ATTTGCTGAGGGCTATTGAGGCGCAACAGCACCTGTTGCAACTCACAGTCTGGGGCATCAAGCAGCTCCA
GGCAAGAGTCCTGGCTGTGGAAAGATACCTAAGGGATCAACAGCTCCTGGGAATTTGGGGTTGCTCTGGA
AAACTCATTTGCACCACTACTGTGCCTTGGAATGCTAGTTGGAGT---AATAAATCTCTGAATCAGATTT
GGGATAACATGACCTGGATGGAGTGGGAAAGAGAAATCGACAATTACACAAGCTTAATATACACCTTAAT
TGAAGAATCGCAAAACCAACAAGAAAAGAATGAACTAGAATTATTGGAATTAGATAAATGGGCAAGTTTG
TGGAATTGGTTTGACATAACAAAATGGCTGTGGTATATAAAAATATTCATAATGATAGTAGGAGGCTTGG
TAGGTTTAAGAATAGTTTTTGCTGTACTTTCTATAGTGAATAGAGTTAGGCAGGGATATTCACCATTATC
GTTTCAGACCCGCCTCCCAACCCCGAGGGGACCAGACAGGCCCGAAGGAATCGAAGAAGAAGGTGGAGAG
AGAGACAGAGGCAGATCCATTCGATTAGTGGATGGATTCTTAGCACTTATCTGGGACGACCTGAGGAGCC
TGTGCCTCTTCAGCTACCACCGCTTGAGAGACTTACTCTTGATTGCAACGAGGACTGTGGAACTTCTGGG
A---CGCAGGGGGTGGGAAATCCTCAAATATTGGTGGAATCTCCTACAATATTGGAGTCAGGAACTAAAG
AATAGTGCTGTTAGCTTGCTCAATGCCATAGCCATAGCAGTAGCTGAGGGGACAGATAGGGTTATAGAAG
CATTACAAAGAGCTTTTAGAGCTATTCTCCACATACCTACCAGAATAAGACAGGGCTTCGAAAGGGCTTT
GCTA
>EU744022 
ATGAGAGTGACGGAGATCAGGAGGAATTGTCAGCAC---TTGTGGAGATGGGGC------------ACCA
TGCTCCTTGGGATGTTAATGATCTGTAGTGCTGCAGAACAA---TTGTGGGTCACAGTCTATTATGGGGT
ACCTGTATGGAAGGAAGCAACCACCACTCTATTTTGTGCATCAGATGCTAAAGCATATGATACAGAGGTA
CATAATGTTTGGGCCACACATGCCTGTGTACCCACAGACCCCAGCCCACAAGAAGTACTATTGGGAAATG
TGACAGAAAATTTTAACATGTGGAAAAATAACATGGTAGAACAGATGCATGAGGATATAATCAGTTTATG
GGATCAAAGCCTAAAGCCCTGTGTAAAATTAACCCCACTCTGTGTCACGTTAAATTGCACTGATTATTTG
------------------------GGG------------------------------AATGCT------A
CT---------------AATACC------------------------ACTAGTAGTAGCGGG---AAAAT
GATGGAGACAGGAGAAATAAAAAACTGCTCTTTTAATATCACCACAAACATAAGAAAT---AAGATGCAG
AAAGAATATGCACTTTTTTATAAACTTGATGTAGTACCAATA------GATAAT---GAG---AAGGAGA
CTAAT---------ACCAGCTATAGGTTGATAAGTTGTAACACCTCAGTCATTACACAGGCCTGTCCAAA
GGTATCCTTTCAGCCAATTCCCATACATTATTGTACCCCGGCTGGTTTTGCGATTCTAAAGTGTAACGAT
AAGAAGTTCAATGGAACAGGACCATGTACAAATGTCAGCACAGTACAATGTACACATGGAATTAGGCCAG
TAGTATCAACTCAACTACTGTTAAATGGCAGTCTAGCAGAAGATGAGGTAGTAATTAGATCTGAAAATTT
CACGGACAATGCTAAAACCATAATAGTACAGCTGAAGGAACCTGTAGAAATTAATTGTACAAGACCCAAC
AACAATACAAGAAAAAGTATACATATAGGACCAGGGAGAGCATTTTATACAACAGGAGAAATAATAGGAG
ATATTAGACAAGCACACTGTAACCTTAGTAGAACAAAATGGAATGACACTTTAAAACAGATAGTTAACAA
ATTAAGAGAACAATTTAAG---AATGCA------ACAATAGTCTTTAATCAATCCTCAGGAGGGGACCCA
GAAATTGTAACGCACAGTTTTAATTGTGGAGGGGAATTTTTCTACTGTAATTCAACACCACTGTTTAATA
GT---------------------------------------------------ACTTGGAAT--------
----AGT---ACACAACTGCTTAATAGTACTGAC---------------------AATGGTACTGAAGAG
TCAAATAGCACA---------ATTACACTCCAATGCAGAATAAAACAAATTATAAACATGTGGCAGGAAG
TAGGAAAAGCAATGTATGCCCCTCCCATCAGAGGACAAATTAAATGTTCATCAAATATTACAGGGCTGCT
ATTAACAAGAGATGGTGGT------------------GGTAAT---------GACACG---AATAGGACC
------ACCGAGACCTTCAGACCTGGAGGGGGAGATATGAGGGACAATTGGAGAAGTGAATTATATAAAT
ATAAAGTAGTAAAAATTGAACCATTAGGAGTAGCACCCACCAAGGCAAAGAGAAGAGTGGTGCAGAGAGA
AAAAAGA---GCAGTGGGA---ATAGGAGCTGTGTTCCTTGGGTTCTTGGGAGCAGCAGGAAGCACTATG
GGCGCAGCGTCAATAACGCTGACGGTACAGGCCAGACTATTATTGTCTGGTATAGTGCAACAGCAGAACA
ATTTGCTGAGGGCTATTGAGGCGCAACAGCACCTGTTGCAACTCACAGTCTGGGGCATCAAGCAGCTCCA
GGCAAGAGTCCTGGCTGTGGAAAGATACCTAAGGGATCAACAGCTCCTGGGAATTTGGGGTTGCTCTGGA
AAACTCATTTGCACCACTACTGTGCCTTGGAATGCTAGTTGGAGT---AATAAATCTCTGAATCAGATTT
GGGATAACATGACCTGGATGGAGTGGGAAAGAGAAATTGACAATTACACAAGCTTAATATACACCTTAAT
TGAAGAATCGCAAAACCAACAAGAAAAGAATGAACTAGAATTATTGGAATTAGATAAATGGGCAAGTTTG
TGGAATTGGTTTGACATAACAAAATGGCTGTGGTATATAAAAATATTCATAATGATAGTAGGAGGCTTGG
TAGGTTTAAGAATAGTTTTTGCTGTACTTTCTATAGTAAATAGAGTTAGGCAGGGATATTCACCATTATC
GTTTCAGACCCGCCTCCCAACCCCGAGGGGACCCGACAGGCCCGAAGGAATCGAAGAAGAAGGTGGAGAG
AGAGACAGAGGCAGATCCATTCGATTAGTGGATGGATTCTTAGCACTTATCTGGGACGACCTGAGGAGCC
TGTGCCTCTTCAGCTACCACCGCTTGAGAGACTTACTCTTGATTGCAACGAGGACTGTGGAACTTCTGGG
A---CGCAGGGGGTGGGAAATCCTCAAATATTGGTGGAATCTCCTACAATATTGGAGTCAGGAACTAAAG
AATAGTGCTGTTAGCTTGCTCAATGCCACAGCCATAGCAGTAGCTGAGGGGACAGATAGGGTTATAGAAA
TATTCCAAAGAGCTTTTAGAGCTATTCTCCACATACCTACCAGAATAAGACAGGGCTTCGAAAGGGCTTT
GCTA
>EU744018 
ATGAGAGTGACGGAGATCAGGAGGAATTGTCAGCAC---TTGTGGAGATGGGGC------------ACCA
TGCTCCTTGGGATGTTAATGATCTGTAGTGCTGCAGAACAA---TTGTGGGTCACAGTATATTATGGGGT
ACCTGTGTGGAAGGAAGCAACCACCACTCTATTTTGTGCATCAGATGCTAAAGCATATGATACAGAGGTA
CATAATGTTTGGGCCACACATGCCTGTGTACCCACAGACCCCAGCCCACAAGAAGTACTATTGGAAAATG
TGACAGAAAATTTTAACATGTGGAAAAATAACATGGTAGAACAGATGCATGAGGATATAATCAGTTTATG
GGATCAAAGTCTAAAGCCCTGTGTAAAATTAACCCCACTCTGTGTTACTTTAAATTGCACTGAT---TTG
------------------------AGG------------------------------AATGCT------A
CT---------------AATACC------------------------ACTAGTAGTAGCGGG---AAAAT
GATGGAGATAGGAGAAATAAAAAACTGCTCTTTTAATATCACCACAAACATAAGAGAT---AAGATGCAG
AAGGAATATGCACTTTTTTATAAACTTGATGTAGTACCAATA------GATAAT---GAG---AATAAGA
CTAATACTAGCTATACTAGCTATAGGTTGATAAGTTGTAACACCTCAGTCATTACACAGGCCTGTCCAAA
GGTATCCTTTCAGCCAATTCCCATACATTATTGTACCCCGGCTGGTTTTGCGATTCTAAAGTGTAACGAT
AAGAAGTTCAATGGAACAGGACCATGTACAAATGTCAGCACAGTACAATGTACACATGGAATTAGGCCAG
TAGTATCAACTCAACTGCTGTTAAATGGCAGTCTAGCAGAAGAAGAGGTAATAATTAGATCTGAAAATTT
CACGGACAATGCTAAAACCATAATAGTACAGCTGAATGAACCTGTAGAAATTAATTGTACAAGACCCAAC
AACAATACAAGAAAAAGTATACATATAGGACCAGGGAGAGCATTTTATACAACAGGAGAAATAATAGGAG
ATATTAGACAAGCACACTGTAACCTTAGTAGAACACAATGGAATAACACTTTAAGACAGATAGTTAACAA
ATTAAGAGAACAATTTAAG---AATAAA------ACAATAGTCTTTAATCAATCCTCAGGAGGGGACCCA
GAAATTGTAACGCACAGTTTTAATTGTGGAGGGGAATTTTTCTACTGTAATTCAACACCACTGTTTAATA
GT---------------------------------------------------ACTTGGTAT--------
----AGT---------------------AATAGTACTGAG---------------AATGGTACTGAAGGG
TCAAATGGCACA---------ATTACACTCCAATGCAGAATAAAACAAATTATAAACATGTGGCAGGAAG
TAGGAAAAGCAATGTATGCCCCTCCCATCAGAGGACAAATTAAATGTTCATCAAATATTACAGGGCTGCT
ATTAACAAGAGATGGTGGT---------------GGTAATGAC---------ACGAATAGGACC------
------ACCGAGACCTTCAGACCTGGAGGGGGAGATATGAGGGACAATTGGAGAAGTGAATTATATAAAT
ATAAAGTAGTAAAAATTGAACCATTAGGAGTAGCACCCACCAAGGCAAAGAGAAGAGTGGTGCAGAGAGA
AAAAAGA---GCAGTGGGA---ATAGGAGCTGTGTTCCTTGGGTTCTTGGGAGCAGCAGGAAGCACTATG
GGCGCAGCGTCAATAACGCTGACGGTACAGGCCAGACTATTATTGTCTGGTATAGTGCAACAGCAGAACA
ATTTGCTGAGGGCTATTGAGGCGCAACAGCACCTGTTGCAACTCACAGTCTGGGGCATCAAGCAGCTCCA
GGCAAGAGTCCTGGCTGTGGAAAGATACCTAAGGGATCAACAGCTCCTGGGAATTTGGGGTTGCTCTGGA
AAACTCATTTGCACCACTACTGTGCCTTGGAATGCTAGTTGGAGT---AATAAATCTCTGGATCAGATTT
GGGAGAACATGACCTGGATGGAGTGGGAAAGAGAAATTGACAATTACACAAGCTTAATATACACCTTAAT
TGAAGAATCGCAAAACCAACAAGAAAAGAATGAACTAGAATTATTGGAATTAGATAAATGGGCAAGTTTG
TGGAATTGGTTTGACATAACAAGCTGGCTGTGGTATATAAAAATATTCATAATGATAGTAGGAGGCTTGG
TAGGTTTAAGAATAGTTTTTGCTGTACTTTCTATAGTGAATAGAGTTAGGCAGGGATATTCACCATTATC
GTTTCAGACCCGCCTCCTAACCCCGAGGGGACCAGACAGGCCCGAAGGAATCGAAGAAGAAGGTGGAGAG
AGAGACAGAGGCAGATCCATTCGATTAGTGGATGGATTCTTAGCACTTATCTGGGACGACCTGAGGAGCC
TGTGCCTCTTCAGCTACCACCGCTTGAGAGACTTACTCTTGATTGCAACGAGGACTGTGGAACTTCTGGG
A---CGCAGGGGGTGGGAAATCCTCAAATATTGGTGGAATCTCCTACAATATTGGGGTCAGGAATTAAAG
AATAGTGCTGTTAGCTTGCTCAATGCCACAGCCATAGCAGTAGCTGAGGGGACAGATAGGGCTATAGAAA
TATTACAAAGAGCTTTTAGAGCTATTCTCCACATACCTACCAGAATAAGACAGGGCTTCGAAAGGGCTTT
GCTA
>EU744016 
ATGAGAGTGACGGAAATCAGGAGGAATTGTCAGCAC---TTGTGGAGATGGGGC------------ACCA
TGCTCCTTGGGATGTTAATGATCTGTAGTGCTGCAGAACAA---TTGTGGGTCACAGTCTATTATGGGGT
ACCTGTGTGGAAGGAAGCAACCACCACTCTATTTTGTGCATCAGATGCTAAAGCATATGATACAGAGGTA
CATAATGTTTGGGCCACACATGCCTGTGTACCCACAGACCCCAGCCCACAAGAAGTACTATTGGGAAATG
TGACAGAAAATTTTAACATGTGGAAAAATAACATGGTAGAACAGATGCATGAGGATATAATCAGTTTATG
GGATCAAAGCCTAAAGCCCTGTGTAAAATTAACCCCACTCTGTGTTACTTTAAATTGCACTGAT---TTG
------------------------GGG------------------------------AATGCT------A
CT---------------AATACC------------------------ACTAATAGTAGCGGG---AAAAT
GATGGAGATAGGAGAAATAAAAAACTGCTCTTTTAATATCACCACAAACATAAGAGAT---AAGATGCAG
AAAGAATATGCACTTTTTTATAAACTTGATGTAGTACCAATA------GATAAT---GAG---AATAAGA
CTAAT---------ACCAGCTATAGGTTGATAAGTTGTAACACCTCAGTCATTACACAGGCCTGTCCAAA
GGTATCCTTTCAGCCAATTCCCATACATTATTGTACCCCGGCTGGTTTTGCGATTCTAAAGTGTAACGAT
AAGAAGTTCAATGGAACAGGACCATGTACAAATGTCAGCACAGTACAATGTACACATGGAATTAGGCCAG
TAGTATCAACTCAACTGCTGTTAAATGGCAGTCTAGCAGAAGAAGAGGTAGTAATTAGATCTGAAAATTT
CACGGACAATGCTAAAACCATAATAGTACAGCTGAAAGAATCTGTAGAAATTAATTGTACAAGACCCAAC
AACAATACAAGAAAAAGTATACATATAGGACCAGGGAGAGCATTTTATACAACAGGAGAAATAATAGGAG
ATATTAGACAAGCACACTGTAACCTTAGTAGAACAAAATGGGATAACACTTTAAGACAGATAGTTAAAAA
ATTAAGAGAACAATTTAAG---AATAAA------ACAATAGTCTTTAATCAATCCTCAGGAGGGGACCCA
GAAATTGTAACGCACAGTTTTAATTGTGGAGGGGAATTTTTCTACTGTAATTCAACACCACTGTTTAATA
GT---------------------------------------------------ACTTGGAAT--------
----AGT------------------------ACACAACTGTTTAATAGTGCTGAGAATGGTACTGAAGGG
TCAAATAGCACA---------ATTACACTCCAATGCAGAATAAAACAAATTATAAACATGTGGCAGGAAG
TAGGAAAAGCAATGTATGCCCCTCCCATCAGAGGACAAATTAAATGTTCATCAAATATTACAGGGCTGCT
ATTAACAAGAGATGGTGGT------------------GGTAAT---------GACATG---AATAGGACC
------ACCGAGACCTTCAGACCTGGAGGGGGAGATATGAGGGACAATTGGAGAAGTGAATTATATAAAT
ATAAAGTAGTAAAAATTGAACCATTAGGAGTAGCACCCACCAAGGCAAAGAGAAGAGTGGTGCAGAGAGA
AAAAAGA---GCAGTGGGA---ATAGGAGCTGTGTTCCTTGGGTTCTTGGGAGCAGCAGGAAGCACTATG
GGCGCAGCGTCAATAACGCTGACGGTACAGGCCAGACTATTATTGTCTGGTATAGTGCAACAGCAGAACA
ATTTGCTGAGGGCTATTGAGGCGCAACAGCACCTGTTGCAACTCACAGTCTGGGGCATCAAGCAGCTCCA
GGCAAGAGTCCTGGCTGTGGAAAGATACCTAAGGGATCAACAGCTCCTGGGAATTTGGGGTTGCTCTGGA
AAACTCATTTGCACCACTACTGTGCCTTGGAATGCTAGTTGGAGT---AATAAATCTCTGGATCAGATTT
GGGATAACATGACCTGGATGGAGTGGGAAAGAGAAATTGACAATTACACAAGCTTAATATACACCTTAAT
TGAAGAATCGCAAAACCAACAAGAAAAGAATGAACTAGAATTATTGGAATTAGATAAATGGGCAAGTTTG
TGGAGTTGGTTTGACATAACAAACTGGCTGTGGTATATAAAAATATTCATAATGATAGTAGGAGGCTTGG
TAGGTTTAAGAATAGTTTTTGCTGTACTTTCTATAGTGAATAGAGTTAGGCAGGGATATTCACCATTATC
GTTTCAGACCCGCCTCCCAACCCCGAGGGGACCCGACAGGCCCGAAGGAATCGAAGAAGAAGGTGGAGAG
AGAGACAGAGGCAGATCCATTCGATTAGTGGATGGATTCTTAGCACTTATCTGGGACGACCTGAGGAGCC
TGTGCCTCTTCAGCTACCACCGCTTGAGCGACTTACTCTTGATTGCAACGAGGACTGTGGAACTTCTGGG
A---CGCAGGGGGTGGGAAATCCTCAAATATTGGTGGAATCTCCTACAATATTGGAGTCAGGAACTAAAG
AATAGTGCTGTTAGCTTGCTCAATGCCACAGCCATAGCAGTAGCTGAGGGGACAGATAGGGTTATAGAAG
TATTACAAAGAGCTTTTAGAGCTATTCTCCGCATACCTACCAGAATAAGACAGGGCTTCGAAAGGGCTTT
GCTA
>EU744014 
ATGAGAGTGACGGAGATCAGGAGGAATTGTCAGCAC---TTGTGGAGATGGGGC------------ACCA
TGCTCCTTGGGATGTTAATGATCTGTAGTGCTGCAGAACAA---TTGTGGGTCACAGTCTATTATGGGGT
ACCTGTGTGGAAGGAAGCAACCACCACTCTATTTTGTGCATCAGATGCTAAAGCATATGATACAGAGGTA
CATAATGTTTGGGCCACACATGCCTGTGTACCCACAGACCCCAGCCCACAAGAAGTACTATTGGGAAATG
TGACAGAAAATTTTAACATGTGGAAAAATAACATGGTAGAACAGATGCATGAGGATATAATCAGTTTATG
GGATCAAAGCCTAAAGCCCTGTGTAAAATTAACCCCACTCTGTGTTACTTTAAATTGCACTGAT---TTG
------------------------GGG------------------------------AATGCT------A
CT---------------AATACC------------------------ACTAGTAGTAGCGGG---AAAAT
GATGGAGATAGGAGAAATAAAAAACTGCTCTTTTAATATCACCACAAACATAAGAAAT---AAGATGCAG
AAAGAATATGCACTTTTTTATAAACTTGATGTAGTACCAATA------GATAAT---GAG---AATAAGA
CTAAT---------ACCAGCTATAGGTTGATAAGTTGTAACACCTCAGTCATTACACAGGCCTGTCCAAA
GGTATCCTTTCAGCCAATTCCCATACATTATTGTACCCCGGCTGGTTTTGCGATTCTAAAGTGTAACGAT
AAGAAGTTCAATGGAACAGGACCATGTACAAATGTCAGCACAGTACAATGTACACATGGAATTAGGCCAG
TAGTATCAACTCAACTGCTGTTAAATGGCAGTCTAGCAGAAGAAGAGGTAGTAATTAGATCTGAAAATTT
CACGGACAATGCTAAAACCATAATAGTACAGCTGAAAGAATCTGTAGAAATTAATTGTACAAGACCCAAC
AACAATACAAGAAAAAGTATACATATAGGACCAGGGAGAGCATTTTATACAACAGGAGAAATAATAGGAG
ATATTAGACAAGCACACTGTAACCTTAGTAGAACAAAATGGGATAACACTTTAAGACAGATAGTTAAAAA
ATTAAGAGAACAATTTAAG---AATAAA------ACAATAGTCTTTAATCAATCCTCAGGAGGGGACCCA
GAAATTGTAACGCACAGTTTTAATTGTGGAGGGGAATTTTTCTACTGTAATTCAACACCACTGTTTAATA
GT---------------------------------------------------ACTTGGAAT--------
----AGT------------------------ACACAACTGTTTGATAGTACTGAGAATGGTACTGAAGGG
TCAAATAGCACA---------ATTACACTCCAATGCAGAATAAAACAAATTATAAACATGTGGCAGGAAG
TAGGAAAAGCAATGTATGCCCCTCCCATCAGAGGACAAATTAAATGTTCATCAAATATTACAGGGCTGCT
ATTAACAAGAGATGGTGGT------------------GGTAAT---------GACACG---AATAGGACC
------ACCGAGACCTTCAGACCTGGAGGGGGAGATATGAGGGACAATTGGAGAAGTGAATTATATAAAT
ATAAAGTAGTAAAAATTGAACCATTAGGAGTAGCACCCACCAAGGCAAAGAGAAGAGTGGTGCAGAGAGA
AAAAAGA---GCAGTGGGA---ATAGGAGCTGTGTTCCTTGGGTTCTTGGGAGCAGCAGGAAGCACTATG
GGCGCAGCGTCAATAACGCTGACGGTACAGGCCAGACTATTATTGTCTGGTATAGTGCAACAGCAGAACA
ATTTGCTGAGGGCTATTGAGGCGCAACAGCACCTGTTGCAACTCACAGTCTGGGGCATCAAGCAGCTCCA
GGCAAGAGTCCTGGCTGTGGAAAGATACCTAAGGGATCAACAGCTCCTGGGAATTTGGGGTTGCTCTGGA
AAACTCATTTGCACCACTACTGTGCCTTGGAATGCTAGTTGGAGT---AATAAATCTCTGGATCAGATTT
GGGATAACATGACCTGGATGGAGTGGGAAAGAGAAATTGACAATTACACAAGCTTAATATACACCTTAAT
TGAAGAATCGCAAAACCAACAAGAAAAGAATGAACTAGAATTATTGGAATTAGATAAATGGGCAAGTTTG
TGGAGTTGGTTTGACATAACAAACTGGCTGTGGTATATAAAAATATTCATAATGATAGTAGGAGGCTTGG
TAGGTTTAAGAATAGTTTTTGCTGTACTTTCTATAGTGAATAGAGTTAGGCAGGGATATTCACCATTATC
GTTTCAGACCCGCCTCCCAACCCCGAGGGGACCCGACAGGCCCGAAGGAATCGAAGAAGAAGGTGGAGAG
AGAGACAGAGGCAGATCCATTCGATTAGTGGATGGATTCTTAGCACTTATCTGGGACGACCTGAGGAGCC
TGTGCCTCTTCAGCTACCACCGCTTGAGCGACTTACTCTTGATTGCAACGAGGACTGTGGAACTTCTGGG
A---CGCAGGGGGTGGGAAATCCTCAAATATTGGTGGAATCTCCTACAATATTGGAGTCAGGAACTAAAG
AATAGTGCTGTTAGCTTGCTCAATGCCACAGCCATAGCAGTAGCTGAGGGGACAGATAGGGTTATAGAAG
TATTACAAAGAGCTTTTAGAGCTATTCTCCGCATACCTACCAGAATAAGACAGGGCTTCGAAAGGGCTTT
GCTA
>AY835771 
ATGAGAGTGAAGGGGATCAGGAGGAATTGTCAGCAC---TTGTGGAGATGGGGC------------ACCA
TGCTCCTTGGGATATTGATGATCTGTAGTGCTACAGAAAAA---TTGTGGGTCACAGTCTATTATGGGGT
ACCTGTGTGGAAAGAAGCAAACACCACTCTTTTTTGTGCATCAGATGCTAAAGCATATGATACAGAGGTA
CATAATGTCTGGGCCACACATGCCTGTGTACCCACAGACCCCAACCCACAAGAAGTAGTATTGGTAAATG
TGACAGAAAATTTTAACATGTGGAAAAATAACATGGTAGAACAGATGCATGAGGATATAATCAGTTTATG
GGATCAAAGCCTAAAGCCATGTGTAAAATTAACCCCACTCTGTGTCACTTTAAATTGCACTGAT---TGG
------------------------AAG------------------------------AATGCT------A
CT---------------AATACC------------------------AATAGTAGTAGAGAG---GTAAC
GATGGAGAGAGGAGAAATAAAAAACTGCTCTTTCAATATCACCACAAGCATGAGAGAT---AAGATGCAG
AAAGTATATGCACTTTTTTATAAACTTGATGTAGTACCAATA------GATAAT---GAT---AATGATA
GTAAT---------ACCAGCTATAGGTTGATAAGTTGTAACACCTCAGTCATTACACAGGCCTGTCCAAA
GGTATCCTTTGAGCCAATTCCCATACATTATTGTGCCCCGGCTGGTTTTGCGATTATAAAGTGTAAAGAT
AAGAAGTTCAATGGAACAGGACCATGTAAAAATGTCAGCACAGTACAATGTACACATGGAATTAGGCCAG
TAGTATCAACTCAACTGCTGTTAAATGGCAGTCTAGCAGAAGAAGAGGTAGTAATTAGATCTGCCAAATT
CTCGGACAATACTAAAACCATAATAGTACAGCTGAACGAATCTGTAGAAATTAATTGTATAAGACCCAAC
AACAATACAAGAAAAAGTATAACTATAGGACCAGGGAGAGCATTTTATACAACAGGAGATATAATAGGAG
ATATAAGACAAGCACATTGTAACCTTAGTAGAACAGAATGGAATAACACTTTGATACAGATAGTTGAAAA
ATTAAGAGAACAATTTAGG---AATAAA------ACAATAGCCTTTAATCGATCCTCAGGAGGGGACCCA
GAAATTGTAATGCACAGCTTTAATTGTGGAGGAGAATTTTTCTACTGTAATACAACACAACTGTTTAATA
GT------------------ACTTGGAATGTAACTGGT---------------ACTTGGAAT--------
----GTT---ACT---------------GCAAGGTCA------------------AATTACACTGGAGGA
AATGAC---AAT---------ATCACACTCCCATGCAGAATAAAACAAATTATAAACATGTGGCAGGAAG
TAGGAAAAGCAATGTATGCCCCTCCCATCAGCGGACAAATTAGATGTTCATCAAATATTACAGGGCTGCT
GTTAACAAGAGATGGTGGT------------------AACGAG---------AGCGAGACCACC------
------ACCGAGACCTTCAGACCTGGAGGAGGAGATATGAGGGACAATTGGAGAAGTGAATTATATAGAT
ATAAAGTAGTAAAAATTGAACCATTAGGAGTAGCGCCCACCAAGGCGAAGAGAAGAGTGGTGCAGAGAGA
GAAAAGA---GCAGTGGGA---ATAGGAGCTAAGTTCCTTGGGTTCTTGGGAGCAGCAGGAAGCACTATG
GGCGCAGCGTCACTGACGCTGACGGTACAGGCCAGACAATTATTGTCTGGTATAGTGCAACAGCAGAGCA
ATTTGCTGAGAGCTATTGAGGCGCAACAGCATCTGTTGCAACTCACAGTCTGGGGCATCAAGCAGCTCCA
GGCAAGAGTCCTGGCTGTGGAAAGATACCTAAAGGATCAACAGCTCCTGGGGATTTGGGGTTGCTCTGGA
AAACTCATTTGCACCACTACTGTGCCTTGGAATGCTAGTTGGAGT---AATAAAAATCTGAGTCAAATTT
GGGATAACATGACCTGGATGGAGTGGGAAAGAGAAATTGACAATTACACAAGCTTAATATACACCTTAAT
TGAAGAATCGCAAAACCAACAAGAAAAGAATGAACAAGAATTATTGGAATTGGATAAATGGGCAAGTTTG
TGGAATTGGTTTAACATAACACAATGGCTGTGGTATATAAAAATATTCATAATGATAGTAGGAGGCTTGG
TAGGTTTAAGAATAGTTTTTGCTGTACTTTCTATAGTGAATAGAGTTAGGCAGGGATACTCACCATTATC
GTTGCAGACCCGCCTCCCAAGCCAGAGGGGACCCGACAGGCCCGAAGGAATCGAAGAAGAAGGTGGAGAG
AGAGACAGAGACGGATCCGTCAGATTAGTGGATGGCTTCTTAGCACTTATCTGGGACGACCTGCGGAGCC
TGTGCCTCTTCAGCTACCACCGCTTGAGAGACTTACTCTTGATTGTAACGAGGATTGTGGAACTTCTGGG
A---CGCAGGGGGTGGGAAATCCTCAAATATTGGTGGAATCTCCTGCAGTATTGGAGTCAGGAACTAAAG
AATAGTGCTGTTAGCTTGTTTGATGCCTTAGCCATAGCAGTAGCTGAGGGGACAGATAGGGTTATAGAAG
TATTACAAAGAGCTTGTAGAGCTATTCTCCACATACCTAGAAGAATAAGACAGGGCTTGGAAAGGGCTTT
GCTA
>DQ410111 
ATGAGAGTGACGGAGATCAGGAGGAATTGTCAGCAC---TGGTGGAAATGGGGC------------ATCA
TGCTCCTGGGGATATTAATGATCTGTAATGCTACAGAAAAA---TTGTGGGTCACAGTCTATTATGGGGT
ACCTGTATGGAAAGAAGCAAACACCACTCTATTTTGTGCATCAGATGCTAAAGCATATGATACAGAGGTA
CATAATGTTTGGGCCACACATGCCTGTGTACCCACAGACCCCAACCCACAAGAAGTAGAATTGGAAAATG
TGACAGAAAATTTTAACATGTGGAAAAATAACATGGTAGAACAGATGCAGGAGGATATAATTAGTTTATG
GGATCAAAGCCTAAAGCCATGTGTAAAATTAACCCCACTCTGTGTTACTTTAAATTGCACTGAT---CCG
AGGAATGCTACTAATGCCACGAATAGG------------------------------AATGCT------A
CT---------------AATGCC------------------------ACGAATAGTAGCGAG---GGAAT
GATGGAGGGGGGAGAAATGAAAAATTGCTCTTTCAATATCACCACAAGCATAAGAGAT---AAGGTGCAG
AAAGAATATGCACTTTTTTATAAACTTGATATAATACAAATA------GAAAAT----------------
--------------ACTAGCTATAGGTTGATAAGTTGTAACACCTCAGTCATTACACAGGCCTGTCCAAA
GGTATCCTTTGAGCCAATTCCCATACATTATTGTGCCCCGGCTGGTTTTGCGATTCTAAAGTGTAACGAT
AAGAAGTTCAATGGAACAGGACCATGTGCAAATGTCAGCACAGTACAATGTACACATGGAATTAGGCCAG
TAGTATCAACTCAACTACTGTTAAATGGCAGTCTAGCAAAAGAAGAGGTAGTAATTAGAGCCGCCAATCT
CACGGACAATACTAAAATCATAATAGTACAGCTGAATGAATCTGTAGAAATGAATTGTACAAGACCCAAC
AACAATACAAGAAAAAGTATACCTATAGGACCAGGCAGAGCATTTTATACAACAGGAGCAATAATAGGAG
ATATAAGACAAGCACATTGTAACCTTAGTAGAGCAAAATGGAATGACACCTTAAAAAAGATAGCTATAAA
ATTGAGAGAACAATTTAAG---AATAAA------ACAATAGTCTTTAATCAATCCTCAGGAGGGGACCCA
GAAATTGTAACGCTCAGTTTTAATTGTGGAGGGGAATTTTTCTACTGTAATTCAACACAACTGTTTAATA
GT------------------ACTTGGAATAGTAGT------------------ACTTGGAAT--------
----AGT---------------------ACTAGGTCA------------------GATAATACTACAGAA
AATGGC---ACA---------ATCACACTCCCATGCAGAATAAAACAAATTATAAACATGTGGCAGAAAG
TAGGAAAAGCAATGTATGCCCCTCCCATCAGAGGACAAATTAGATGTTCATCAAATATCACAGGGCTGCT
ATTAACAAGAGATGGTGGT------------------AACGAG---------AGCAAG------------
------ACTGAAAGCTTCAGACCTGGAGGAGGAGATATGAGGGACAATTGGAGAAGTGAATTATATAAAT
ATAAAGTAGTAAAAATTGAACCATTAGGAGTAGCACCCACCAGAGCAAAGAGAAGAGTGGTGCAGAGAGA
AAAAAGA---GCAGTGGGA---ATAGGAGCTGTGTTCCTTGGGTTCTTGGGAGCAGCGGGAAGCACTATG
GGCGCAGCGTCAATGACGCTGACGGTACAGGCCAGACTATTATTGTCTGGTATAGTGCAACAGCAGAACA
ATTTGCTGAGGGCTATTGAAGCGCAACAGCATCTGTTGCAACTCACAGTCTGGGGCATCAAGCAGCTCCA
GGCAAGAATCCTGGCTGTGGAAAGATACCTAAAGGATCAACAGCTCCTGGGGATTTGGGGTTGCTCTGGA
AAACTCATTTGCACCACTACTGTGCCTTGGAATAAGAGTTGGAGT---AATAAATCTCTGGATCAGATTT
GGCAGAACATGACCTGGATGCAGTGGGAAAGAGAAATTGATAATTACACAAGCTTAATATACACCTTAAT
TGAAGAATCGCAAAACCAACAAGAAAAGAATGAACAAGAATTATTGGAATTAGATAAATGGGCAAGTTTG
TGGAATTGGTTTGACATAACAAACTGGCTGTGGTATATAAAAATATTCATAATGATAGTAGGAGGCTTGG
TAGGTTTAAGAATAGTTTTTATTGTACTTTCTATAGTAAATAGAGTTAGGCAGGGATACTCACCACTATC
GTTCCAGACCCACCTCCCAGGCCCGAGGGGACCCGACAGGCCCGAAGGAATCGAAGAAGGAGGTGGAGAG
AGAGACAGAGACAGATCCAGACAATTAGTGGATGGATTCTTAGCAAGCATCTGGGTCGATCTGCGGAGCC
TGTGCCTCTTCAGCTACCACCGCTTGAGAGACTTAATCTTGATTGTAACGAGGATTGTGGAACTTCTGGG
A---CGCAGGGGGTGGGAAGCCCTCAAATATTGGGGGAATCTCCTACAGTATTGGAGTCAGGAACTAAAG
AGTAGTGCCATTAGCTTGCTCAACGCCACAGCTATAGCAGTAGCTGAGGGGACAGATAGGGTTATAGAAG
TAGTACAAAGAGTTTGGATAGCTATTATCCACATACCTACAAGAATAAGACAGGGCTTGGAAAGGGCTTT
ACTA
>DQ410115 
ATGAGAGTGACGGAGATCAGGAGGAATTGTCAGCAC---TGGTGGAAATGGGGC------------ATCA
TGCTCCTGGGGATATTAATGATCTGTAATGCTACAGAAAAA---TTGTGGGTCACAGTCTATTATGGGGT
ACCTGTGTGGAAAGAAGCAAACACCACTCTATTTTGTGCATCAGATGCTAAAGCATATGATACAGAGGTA
CATAATGTTTGGGCCACACATGCCTGTGTACCCACAGACCCCAACCCACAAGAAGTAGAATTGGAAAATG
TGACAGAAAATTTTAACATGTGGAAAAATAACATGGTAGAACAGATGCAGGAGGATATAATTAGTTTATG
GGATCAAAGCCTAAAGCCATGTGTAAAATTAACCCCACTCTGTGTTACTTTAAATTGCACTGAT---CCG
AGGAGTGCTACTAATGCCACGAATAGG------------------------------AATGCT------A
CT---------------AATGCC------------------------ACGAATAGTAGCGAG---GGAAT
GATGGAGGGGGGAGAAATGAAAAATTGCTCTTTCAATATCACCACAAGCATAAGAGAT---AAGGTGCAG
AAAGAATATGCACTTTTTTATAAACTTGATATAATACAAATA------GAAAAT----------------
--------------ACTAGCTATAGGTTGATAAGTTGTAACACCTCAGTCATTACACAGGCCTGTCCAAA
GGTATCCTTTGAGCCAATTCCCATACATTATTGTGCCCCGGCTGGTTTTGCGATTCTAAAGTGTAACGAT
AAGAAGTTCAATGGAACAGGACCATGTGCAAATGTCAGCACAGTACAATGTACACATGGAATTAGGCCAG
TAGTATCAACTCAACTACTGTTAAATGGCAGTCTAGCAAAAGAAGAGGTAGTAATTAGAGCCGCCAATCT
CACGGACAATACTAAAATCATAATAGTACAGCTGAATGAATCTGTAGAAATGAATTGTACAAGACCCAAC
AACAATACAAGAAAAAGTATACCTATAGGACCAGGCAGAGCATTTTATACAACAGGAGCAATAATAGGAG
ATATAAGACAAGCACATTGTAACCTTAGTAGAGCAAAATGGAATGACACCTTAAAAAAGATAGCTATAAA
ATTGAGAGAACAATTTAAG---AATAAA------ACAATAGTCTTTAATCAATCCTCAGGAGGGGACCCA
GAAATTGTAACGCTCAGTTTTAATTGTGGAGGGGAATTTTTCTACTGTAATTCAACACAACTGTTTAATA
GT------------------ACTTGGAATAGTAGT------------------ACTTGGAAT--------
----AGT---------------------ACTAGGTCA------------------GATAATACTACAGAA
AATGGC---ACA---------ATCACACTCCCATGCAGAATAAAACAAATTATAAACATGTGGCAGAAAG
TAGGAAAAGCAATGTATGCCCCTCCCATCAGAGGACAAATTAGATGTTCATCAAATATCACAGGGCTGCT
ATTAACAAGAGATGGTGGT------------------AACGAG---------AACGAG------------
------ACTGAGAGCTTCAGACCTGGAGGAGGAGATATGAGGGACAATTGGAGAAGTGAATTATATAAAT
ATAAAGTAGTAAAAATTGAACCATTAGGAGTAGCACCCACCAGAGCAAAGAGAAGAGTGGTGCAGAGAGA
AAAAAGA---GCAGTGGGA---ATAGGAGCTGTGTTCCTTGGGTTCTTGGGAGCAGCAGGAAGCACTATG
GGCGCAGCGTCAATGACGCTGACGGTACAGGCCAGACTATTATTGTCTGGTATAGTGCAACAGCAGAACA
ATTTGCTGAGGGCTATTGAAGCGCAACAGCATCTGTTGCAACTCACAGTCTGGGGCATCAAGCAGCTCCA
GGCAAGAATCCTGGCTGTGGAAAGATACCTAAAGGATCAACAGCTCCTGGGGATTTGGGGTTGCTCTGGA
AAACTCATTTGCACCACTACTGTGCCTTGGAATAAGAGTTGGAGT---AGTAAATCTCTGGATCAGATTT
GGCAGAACATGACCTGGATGCAGTGGGAAAGAGAAATTGATAATTACACAAGCTTAATATACACCTTAAT
TGAAGAATCGCAAAACCAACAAGAAAAGAATGAACAAGAATTATTGGAATTAGATAAATGGGCAAGTTTG
TGGAATTGGTTTGACATAACAAACTGGCTGTGGTATATAAAAATATTCATAATGATAGTAGGAGGCTTGG
TAGGTTTAAGAATAGTTTTTATTGTACTTTCTATAGTAAATAGAGTTAGGCAGGGATACTCACCACTATC
GTTCCAGACCCACCTCCCAGGCCCGAGGGGACCCGACAGGCCCGAAGGAATCGAAGAAGGAGGTGGAGAG
AGAGACAGAGACAGATCCGGGCAATTAGTGGATGGATTCTTAGCAATCATCTGGGTCGATCTGCGGAGCC
TGTGCCTCTTCAGCTACCACCGCTTGAGAGACTTAATCTTGATTGTAACGAGGATTGTGGAACTTCTGGG
A---CGCAGGGGGTGGGAAGCCCTCAAATATTGGGGGAATCTCCTACAGTATTGGAGTCAGGAACTAAAG
AGTAGTGCCATTAGCTTGCTCAACGCCACAGCTATAGCAGTAGCTGAGGGGACAGATAGGGTTATAGAAG
TAGTACAAAGAGTTTGGAGAGCTATTATCCACATACCTACAAGAATAAGACACGGCTTGGAAAGGGCTTT
ACTA
>DQ410110 
ATGAGAGTGACGGAGATCAGGAGGAATTGTCAGCAC---TGGTGGAAATGGGGC------------ATCA
TGCTCCTGGGGATATTAATGATCTGTAATGCTACAGAAAAA---TTGTGGGTCACAGTCTATTATGGGGT
ACCTGTGTGGAAAGAAGCAAACACCACTCTATTTTGTGCATCAGATGCTAAAGCATATGATACAGAGGTA
CATAATGTTTGGGCCACACATGCCTGTGTACCCACAGACCCCAACCCACAAGAAGTAGAATTGGAAAATG
TGACAGAAAATTTTAACATGTGGAAAAATAACATGGTAGAACAGATGCAGGAGGATATAATTAGTTTATG
GGATCAAAGCCTAAAGCCATGTGTAAAATTAACCCCACTCTGTGTTACTTTAAATTGCACTGAT---CCG
AGGAATGCTACTAATGCCACGAATAGG------------------------------AATGCT------A
CT---------------AATGCC------------------------ACGAATAGTAGCGAG---GGAAT
GATGGAGGGGGGAGAAATGAAAAATTGCTCTTTCAATATCACCACAAGCATAAGAGAT---AAGGTGCAG
AAAGAATATGCACTTTTTTATAAACTTGATATAATACAAATA------GAAAAT----------------
--------------ACTAGCTATAGGTTGATAAGTTGTAACACCTCAGTCATTACACAGGCCTGTCCAAA
GGTATCCTTTGAGCCAATTCCCATACATTATTGTGCCCCGGCTGGTTTTGCGATTCTAAAGTGTAACGAT
AAGAAGTTCAATGGAACAGGACCATGTGCAAATGTCAGCACAGTACAATGTACACATGGAATTAGGCCAG
TAGTATCAACTCAACTACTGTTAAATGGCAGTCTAGCAAAAGAAGAGGTAGTAATTAGAGCCGCCAATCT
CACGGACAATACTAAAATCATAATAGTACAGCTGAATGAATCTGTAGAAATGAATTGTACAAGACCCAAC
AACAATACAAGAAAAAGTATACCTATAGGACCAGGCAGAGCATTTTATACAACAGGAGCAATAATAGGAG
ATATAAGACAAGCACATTGTAACCTTAGTAGAGCAAAATGGAATGACACCTTAAAAAAGATAGCTATAAA
ATTGAGAGAACAATTTAAG---AATAAA------ACAATAGTCTTTAATCAATCCTCAGGAGGGGACCCA
GAAATTGTAACGCTCAGTTTTAATTGTGGAGGGGAATTTTTCTACTGTAATTCAACACAACTGTTTAATA
GT------------------ACTTGGAAT---AGTAGT---------------ACTTGGAAT--------
----AGT---------------------ACTAGGTCA------------------GATAATACTACAGAA
AATGGC---ACA---------ATCACACTCCCATGCAGAATAAAACAAATTATAAACATGTGGCAGAAAG
TAGGAAAAGCAATGTATGCCCCTCCCATCAGAGGACAAATTAGATGTTCATCAAATATCACAGGGCTGCT
ATTAACAAGAGATGGTGGT---------------------AAC---------GAGAAC---GAG------
------ACTGAGAGCTTCAGACCTGGAGGAGGAGATATGAGGGACAATTGGAGAAGTGAATTATATAAAT
ATAAAGTAGTAAAAATTGAACCATTAGGAGTAGCCCCCACCAGAGCAAAGAGAAGAGTGGTGCAGAGAGA
AAAAAGA---GCAGTGGGA---ATAGGAGCTGTGTTCCTTGGGTTCTTGGGAGCAGCAGGAAGCACTATG
GGCGCAGCGTCAATGACGCTGACGGTACAGGCCAGACTATTATTGTCTGGTATAGTGCAACAGCAGAACA
ATTTGCTGAGGGCTATTGAAGCGCAACAGCATCTGTTGCAACTCACAGTCTGGGGCATCAAGCAGCTCCA
GGCAAGAATCCTGGCTGTGGAAAGATACCTAAAGGATCAACAGCTCCTGGGGATTTGGGGTTGCTCTGGA
AAACTCATTTGCACCACTACTGTGCCTTGGAATAAGAGTTGGAGT---AGTAAATCTCTGGATCAGATTT
GGCAGAACATGACCTGGATGCAGTGGGAAAGAGAAATTGATAATTACACAAGCTTAATATACACCTTAAT
TGAAGAATCGCAAAACCAACAAGAAAAGAATGAACAAGAATTATTGGAATTAGATAAATGGGCAAGTTTG
TGGAATTGGTTTGACATAACAAACTGGCTGTGGTATATAAAAATATTCATAATGATAGTAGGAGGCTTGG
TAGGTTTAAGAATAGTTTTTATTGTACTTTCTATAGTAAATAGAGTTAGGCAGGGATACTCACCACTATC
GTTCCAGACCCACCTCCCAGGCCCGAGGGGACCCGACAGGCCCGAAGGAATCGAAGAAGGAGGTGGAGAG
AGAGACAGAGACAGATCCGGGCAATTAGTGGATGGATTCTTAGCAATCATCTGGGTCGATCTGCGGAGCC
TGTGCCTCTTCAGCTACCACCGCTTGAGAGACTTAATCTTGATTGTAACGAGGATTGTGGAACTTCTGGG
A---CGCAGGGGGTGGGAAGCCCTCAAATATTGGGGGAATCTCCTACAGTATTGGAGTCAGGAACTAAAG
AGTAGTGCCATTAGCTTGCTCAACGCCACAGCTATAGCAGTAGCTGAGGGGACAGATAGGGTTATAGAAG
TAGTACAAAGAGTTTGGAGAGCTATTATCCACATACCTACAAGAATAAGACAGGGCTTGGAAAGGGCTTT
ACTA
>EU807760 
ATGAGAGTGAAGGGGAGCAGGAGGAATTATCAGCAC---TTGTGGAGATGGGGC------------ATCA
TGCTCCTTGGGATGTTAATGATCTGTAATGCTGCAGAGAAA---TTGTGGGTCACAGTCTATTATGGGGT
ACCTGTGTGGAAAGAAGCGACCACCACTCTATTTTGTGCATCAGATGCTAGAGCATATGATACAGAGGTA
CATAATGTTTGGGCCACACATGCCTGTGTACCCACAGACCCCAACCCACAAGAAGTAGTATTGGAAAATG
TGACAGAAAATTTTAACATGTGGAAAAATAACATGGTAGAACAGATGCATGAGGATATAATCAGTCTATG
GGATCAAAGTCTAAAGCCATGTGTAAAATTAACCCCACTCTGTATTACTTTAAATTGCACTGAT---TTG
------------------------AGG------------------------------AATGCT------A
CT---------------AATACC------------------------ACTAGTAGTAGTGGG---GGAAC
GATGGGGGGAGGAGAAATAAAAAATTGCTCTTTCAATATCACCACAAGCATAAAAGGT---AAGATGCAG
AAAGAATATGCACTTTTTTATAGTCTTGATGTAATACCAATA------GATAAT---GAT---AAT----
--------------ACTAGTTATAGGTTGAGAAGTTGTAACACCTCAGTCATTACACAGGCCTGTCCAAA
GGTATCCTTTGAGCCAATTCCCATACATTATTGTGCCCCGGCTGGTTTTGCGATTCTAAAGTGTAAAGAT
AAAAAGTTCAATGGAACAGGACCATGTGCAAATGTCAGCACAGTACAATGTACACATGGAATTAAGCCAG
TAGTATCAACTCAACTGCTGTTAAATGGCAGTCTAGCAGAAGGAGAGGTAGTAATTAGATCCTATAATTT
CACGGACAATGCTAAAATCATAATAGTACAGCTGAATGAATCTGTAGAAATTAACTGTACAAGACCCAAC
AACAATACAAGAAAAAGTATACATATAGGACAAGGCAGGGCACTTTATGCAACAGGAGAAATAATAGGAG
ATATAAGACAAGCACATTGTAATCTTAGTATAACAGAATGGAATAACACTTTAAAACGGATAGTTGTAAA
ATTAAGAGAACAATTTGAG---AATAGA------ACAATAGTCTTTAATCAATCCTCAGGAGGGGACCTA
GAAATTGTAATGCACAGTTTTACTTGTGGAGGGGAATTTTTCTACTGTAATACATCACAACTGTTTAATA
GT------------------ACTTGGCCT---TATAATAGT------------ACTTGGCCT--------
----GGT---ACT---------------GAAGGGTCA------------------AATAACACTGAAGAA
---------AAA---------ATCACACTCCCATGCAGAATAAAACAAATTATAAACATGTGGCAGGAGG
TAGGAAAAGCGATGTATGCCCCTCCCATCAGAGGACAAATTAAATGTATATCAAATATTACAGGACTGCT
ATTAACAAGAGATGGTGGT------------------AAGAAC---------AAGAAC---GGG------
------ACCGAGACCTTCAGACCTGGAGGAGGAGATATGAGGGACAATTGGAGAAGTGAATTATATAAAT
ATAAAGTAGTAAAAATTGAACCATTAGGAGTAGCACCCACCAAGGCAAAGAGAAGAGTGGTGCAGAGAGA
AAAAAGA---GCATTGGGA---ATAGGAGCTGTGTTCCTTGGGTTCTTGGGAGCAGCAGGAAGCACTATG
GGCGCAGCGTCAATGACGCTGACGGTACAAGCCAGACTATTATTGTCTGGTATAGTGCAACAGCAGAACA
ATTTGCTGAGGGCTATTGAGGCGCAACAGCATCTGTTGCAACTCACAGTCTGGGGCATCAAGCAGCTCCA
GGCAAGAGTCCTGGCTGTGGAAAGATACCTAAAGGATCAACAGCTCCTGGGGATTTGGGGTTGCTCTGGA
AAACTCATTTGTACCACTGCGGTGCCTTGGAACACTAGTTGGAGT---AATAAATCTCTGGATCAGATTT
GGCATAACATGACCTGGATGGAGTGGGAAAGAGAAATTGATAATTACACAAGCTTAATATACACCCTAAT
TGAAGAATCGCAGAACCAACAAGAAAAGAATGAACAAGAATTATTGGAATTAGATAAATGGGCAAGTTTG
TGGAATTGGTTTGACATAACAAAATGGCTGTGGTATATAAAAATATTCATAATGATAGTAGGGGGCTTGG
TAGGTTTAAGAATAGTTTTTACTGTACTTTCTATAGTGAATAGGGTTAGGCAGGGATACTCACCATTATC
GTTTCAGACCCGCATCCCAGCCTCGAGGGGACCCGACAGGCCCGAAGGAATCGAAGAAGAAGGTGGAGAG
AGAGACAGAGACAGATCCGGTCAATCAGTGAACTCATTCTTAACACTTATCTGGGTCGATCTGCAGAGCC
TGTGCCTCTTCAGCTACCACCGCTTGAGAGACTTACTCTTGATTGTAACGAGGATTGTGGAACTTCTGGG
A---CGCAGGGGGTGGGAACTCCTCAAATACTGGTGGAATCTCCTACAGTATTGGAGTCAGGAACTAAAG
AATAGTGCTGTTAGCTTGCTCAATGCCACAGCCATAGCAGTAGCTGAGGGGACAGATAGGATTATAGAAG
TATTACAAAGAGCTTATAGAGTTATTCTCCACATACCTACAAGAATAAGACAGGGCTTAGAAAGGGCTTT
GCTA
>EU807759 
ATGAGAGTGAAGGGGAGCAGGAGGAATTATCAGCAC---TTGTGGAGATGGGGC------------ATCA
TGCTCCTTGGGATGTTAATGATCTGTAATGCTGCAGAAAAA---TTGTGGGTCACAGTCTATTATGGGGT
ACCTGTGTGGAAAGAAGCGACCACCACTCTATTTTGTGCATCAGATGCTAGAGCATATGATACAGAGGTA
CATAATGTTTGGGCCACACATGCCTGTGTACCCACAGACCCCAACCCACAAGAAGTAGTATTGGAAAATG
TGACAGAAAATTTTAACATGTGGAAAAATAACATGGTAGAACAGATGCATGAGGATATAATCAGTCTATG
GGATCAAAGTCTAAAGCCATGTGTAAAATTAACCCCACTCTGTATTACTTTAAATTGCACTGAT---TTG
------------------------CTG------------------------------AATCAT------A
CT---------------AATACC------------------------ACTAGTAGTAGTGGG---GGAAC
GATGGGGGGAGGAGAAATAAAAAATTGCTCTTTCAATATCACCACAAGCATAAAAGGT---AAGATGCAG
AAAGAATATGCACTTTTTTATAGTCTTGATGTAATACCAATA------GATAAT---GAT---AAT----
--------------ACTAGTTATAGGTTGAGAAGTTGTAACACCTCAGTCATTACACAGGCCTGTCCAAA
GGTATCCTTTGAGCCAATTCCCATACATTATTGTGCCCCGGCTGGTTTTGCGATTCTAAAGTGTAAAGAT
AAAAAGTTCAATGGAACAGGACCATGTGCAAATGTCAGCACAGTACAATGTACACATGGAATTAAGCCAG
TAGTATCAACTCAACTGCTGTTAAATGGCAGTCTAGCAGAAGGAGAGGTAGTAATTAGATCCTATAATTT
CACGGACAATGCTAAAATCATAATAGTACAGCTGAATGAATCTGTAGAAATTAACTGTACAAGACCCAAC
AACAATACAAGAAAAAGTATACATATAGGACAAGGCAGGGCACTTTATGCAACAGGAGAAATAATAGGAG
ATATAAGACAAGCACATTGTAATCTTAGTATAACAGAATGGAATAACACTTTAAAACGGATAGTTGTAAA
ATTAAGAGAACAATTTGAG---AATAGA------ACAATAGTCTTTAATCAATCCTCAGGAGGGGACCTA
GAAATTGTAATGCACAGTTTTACTTGTGGAGGGGAATTTTTCTACTGTAATACATCACAACTGTTTAATA
GT------------------ACTTGGCCT---TATAATAGT------------ACTTGGCCT--------
----GGT---ACT---------------GAAGGGTCA------------------AATAACACTGAAGAA
---------AAA---------ATCACACTCCCATGCAGAATAAAACAAATTATAAACATGTGGCAGGAGG
TAGGAAAAGCGATGTATGCCCCTCCCATCAGAGGACAAATTAAATGTATATCAAATATTACAGGACTGCT
ATTAACAAGAGATGGTGGT------------------AAGAAC---------AAGAAC---GGG------
------ACCGAGACCTTCAGACCTGGAGGAGGAGATATGAGGGACAATTGGAGAAGTGAATTATATAAAT
ATAAAGTAGTAAAAATTGAACCATTAGGAGTAGCACCCACCAAGGCAAAGAGAAGAGTGGTGCAGAGAGA
AAAAAGA---GCATTGGGA---ATAGGAGCTGTGTTCCTTGGGTTCTTGGGAGCAGCAGGAAGCACTATG
GGCGCAGCGTCAATGACGCTGACGGTACAAGCCAGACTATTATTGTCTGGTATAGTGCAACAGCAGAACA
ATTTGCTGAGGGCTATTGAGGCGCAACAGCATCTGTTGCAACTCACAGTCTGGGGCATCAAGCAGCTCCA
GGCAAGAGTCCTGGCTGTGGAAAGATACCTAAAGGATCAACAGCTCCTGGGGATTTGGGGTTGCTCTGGA
AAACTCATTTGTACCACTGCGGTGCCTTGGAACACTAGTTGGAGT---AATAAATCTCTGGATCAGATTT
GGCATAACATGACCTGGATGGAGTGGGAAAGAGAAATTGATAATTACACAAGCTTAATATACACCCTAAT
TGAAGAATCGCAGAACCAACAAGAAAAGAATGAACAAGAATTATTGGAATTAGATAAATGGGCAAGTTTG
TGGAATTGGTTTGACATAACAAAATGGCTGTGGTATATAAAAATATTCATAATGATAGTAGGGGGCTTGG
TAGGTTTAAGAATAGTTTTTACTGTACTTTCTATAGTGAATAGGGTTAGGCAGGGATACTCACCATTATC
GTTTCAGACCCGCATCCCAGCCTCGAGGGGACCCGACAGGCCCGAAGGAATCGAAGAAGAAGGTGGAGAG
AGAGACAGAGACAGATCCGGTCAATCAGTGAACTCATTCTTAACACTTATCTGGGTCGATCTGCAGAGCC
TGTGCCTCTTCAGCTACCACCGCTTGAGAGACTTACTCTTGATTGTAACGAGGATTGTGGAACTTCTGGG
A---CGCAGGGGGTGGGAACTCCTCAAATACTGGTGGAATCTCCTACAGTATTGGAGTCAGGAACTAAAG
AATAGTGCTGTTAGCTTGCTCAATGCCACAGCCATAGCAGTAGCTGAGGGGACAGATAGGATTATAGAAG
TATTACAAAGAGCTTATAGAGTTATTCTCCACATACCTACAAGAATAAGACAGGGCTTAGAAAGGGCTTT
GCTA
>DQ410192 
ATGAGAGTGACGGGGATCAGGAGGAATTGTCAGCAC---TTGTGGAGATGGGGC------------ATCA
TGCTCCTTGGGATGTTAATGATCTGTAATGCTGCAGAGAAA---TTGTGGGTCACAGTCTATTATGGGGT
ACCTGTGTGGAAAGAAGCAACCACCACTCTATTTTGTGCATCAGATGCTAGAGCATATGATACAGAGGTA
CATAATGTTTGGGCCACACATGCCTGTGTACCCACAGACCCCAACCCACAAGAAGTAGTATTGGAAAATG
TGACAGAAAATTTTAACATGTGGAAAAATAACATGGTAGAACAGATGCATGAGGATATAATCAGTCTATG
GGATCAAAGTCTAAAGCCATGTGTAAAATTAACCCCACTCTGTGTTACTTTAAATTGCACTGAT---TTG
------------------------AGG------------------------------AATGCT------A
CT---------------AATACC------------------------ACTAGTAGTAGTGGG---AGAAC
GATGGGGGGAGGAGAAATAAAAAATTGCTCTTTCAATATCACCACAAGCATAAAAGGT---AAGATGCAG
AAAGAATATGCACTTTTTTATAGTCTTGATGTAATACCAATA------GATAAT---GAT---AAT----
--------------ACTAGTTATAGGTTGAGAAGTTGTAACACCTCAGTCATTACACAGGCCTGTCCAAA
GGTATCCTTTGAGCCAATTCCCATACATTATTGTGCCCCGGCTGGTTTTGCGATTCTAAAGTGTAAAGAT
AAAAAGTTCAATGGAACAGGACCATGTGCAAATGTCAGCACAGTACAATGTACACATGGAATTAGGCCAG
TAGTATCAACTCAACTGCTGTTAAATGGCAGTCTAGCAGAAGGAGAGGTAGTAATTAGATCCTATAATTT
CACGGACAATGCTAAAATCATAATAGTACAGCTGAATGAATCTGTAGAAATTGAATGTACAAGACCCAAC
AACAATACAAGAAAAAGTATACATATAGGACAAGGCAGGACACTTTATGCAACAGGAGAAATAATAGGAG
ATATAAGACAAGCACATTGTAATCTTAGTATAACAGAATGGAATAACACTTTAAAACAGATAGTTGTAAA
ATTAAGAGAACAATTTGAG---AATAGA------ACAATAGTCTTTAATCAATCCTCAGGAGGGGACCTA
GAAATTGTAATGCACAGTTTTACTTGTGGAGGGGAATTTTTCTACTGTAATACAACACAACTGTTTAATA
GT------------------ACTTGGCCT---TATAATAGT------------ACTTGGCCT--------
----GGT---ACT---------------GAAGGGTCA------------------AATAACACTGAAGAA
---------AAT---------ATCACACTCCCATGCAGAATAAAACAAATTATAAACATGTGGCAGGAGG
TAGGAAAAGCAATGTATGCCCCTCCCATCAGAGGACAAATTAGATGTATATCAAATATTACAGGACTGCT
ATTAACAAGAGATGGTGGT------------------AAGAAC---------GAGAAC---GAG------
------ACCGAGACCTTCAGACCTGGAGGAGGAGATATGAGGGACAATTGGAGAAGTGAATTATATAAAT
ATAAAGTAGTAAAAATTGAACCATTAGGAGTAGCACCCACCAAGGCAAAGAGAAGAGTGGTGCAGAGAGA
AAAAAGA---GCATTGGGA---ATAGGAGCTGTGTTCCTTGGGTTCTTGGGAGCAGCAGGAAGCACTATG
GGCGCAGCGTCAATGACGCTGACGGTACAAGCCAGACTATTATTGTCTGGTATAGTGCAACAGCAGAACA
ATTTGCTGAGGGCTATTGAGGCGCAACAGCATCTGTTGCAACTCACAGTCTGGGGCATCAAGCAACTCCA
GGCAAGAGTCCTGGCTGTGGAAAGATACCTAAAGGATCAACAGCTCCTGGGGATTTGGGGTTGCTCTGGA
AAACTCATTTGTACCACTGCGGTGCCTTGGAACACTAGTTGGAGT---AATAAATCTCTGGATCAGATTT
GGCATAACATGACCTGGATGGAGTGGGAAAGAGAAATTGATAATTACACAAGCTTAATATACACCCTAAT
TGAAGAATCGCAGAACCAACAAGAAAAGAATGAACAAGAATTATTGGAATTAGATAAATGGGCAAGTTTG
TGGAATTGGTTTGACATAACAAAATGGCTGTGGTATATAAAAATATTCATAATGATAGTAGGGGGCTTGG
TAGGTTTAAGAATAGTTTTTACTGTACTTTCTATAGTGAATAGAGTTAGGCAGGGATACTCACCATTATC
GTTTCAGACCCGCATCCCAACCTCGAGGGGACCCGACAGGCCCGAAGGAATCAAAGAAGAAGGTGGAGAG
AGAGACAGAGACAGATCCGGTCAATCAGTGGACTCATTCTTGACACTTATCTGGGTCGATCTGCAGAGCC
TGTGCCTCTTCAGCTACCACCGCTTGAGAGACTTACTCTTGATTGTAACGAGGATTGTGGAACTTCTGGG
A---CGCAGGGGGTGGGAACTCCTCAAATACTGGTGGAATCTCCTACAGTATTGGAGTCAGGAACTAAAG
AATAGTGCTGTTAGCTTGCTCAATGCCACAGCCATAGCAGTAGCTGAGGGGACAGATAGGATTATAGAAG
TATTACAAAGAGCTTATAGAGCTATTCTCCACATACCTACAAGAATAAGACAGGGCTTAGAAAGGGCTTT
GCTA
>DQ410191 
ATGAGAGTGACGGGGATCAGGAGGAATTGTCAGCAC---TTGTGGAGATGGGGC------------ATCA
TGCTCCTTGGGATGTTAATGATCTGTAATGCTGCAGAGAAA---TTGTGGGTCACAGTCTATTATGGGGT
ACCTGTGTGGAAAGAAGCAACCACCACTCTATTTTGTGCATCAGATGCTAGAGCATATGATACAGAGGTA
CATAATGTTTGGGCCACACATGCCTGTGTACCCACAGACCCCAACCCACAAGAAGTAGTATTGGAAAATG
TGACAGAAAATTTTAACATGTGGAAAAATAACATGGTAGAACAGATGCATGAGGATATAATCAGTCTATG
GGATCAAAGTCTAAAGCCATGTGTAAAATTAACCCCACTCTGTGTTACTTTAAATTGCACTGAT---TTG
------------------------AGG------------------------------AATGCT------A
CT---------------AATACC------------------------ACTAGTAGTAGTGGG---AGAAC
GATGGGGGGAGGAGAAATAAAAAATTGCTCTTTCAATATCACCACAAGCATAAAAGGT---AAGATGCAG
AAAGAATATGCACTTTTTTATAGTCTTGATGTAATACCAATA------GATAAT---GAT---AAT----
--------------ACTAGTTATAGGTTGAGAAGTTGTAACACCTCAGTCATTACACAGGCCTGTCCAAA
GGTATCCTTTGAGCCAATTCCCATACATTATTGTGCCCCGGCTGGTTTTGCGATTCTAAAGTGTAAAGAT
AAAAAGTTCAATGGAACAGGACCATGTGCAAATGTCAGCACAGTACAATGTACACATGGAATTAGGCCAG
TAGTATCAACTCAACTGCTGTTAAATGGCAGTCTAGCAGAAGGAGAGGTAGTAATTAGATCCTATAATTT
CACGGACAATGCTAAAATCATAATAGTACAGCTGAATGAATCTGTAGAAATTGAATGTACAAGACCCAAC
AACAATACAAGAAAAAGTATACATATAGGACAAGGCAGGACACTTTATGCAACAGGAGAAATAATAGGAG
ATATAAGACAAGCACATTGTAATCTTAGTATAACAGAATGGAATAACACTTTAAAACAGATAGTTGTAAA
ATTAAGAGAACAATTTGAG---AATAGA------ACAATAGTCTTTAATCAATCCTCAGGAGGGGACCTA
GAAATTGTAATGCACAGTTTTACTTGTGGAGGGGAATTTTTCTACTGTAATACAACACAACTGTTTAATA
GT------------------ACTTGGCCT---TATAATAGT------------ACTTGGCCT--------
----GGT---ACT---------------GAAGGGTCA------------------AATAACACTGAAGAA
AAT------------------ATCACACTCCCATGCAGAATAAAACAAATTATAAACATGTGGCAGGAGG
TAGGAAAAGCAATGTATGCCCCTCCCATCAGAGGACAAATTAGATGTATATCAAATATTACAGGACTGCT
ATTAACAAGAGATGGTGGT------------------AAGAAC---------GAGAAC---GAG------
------ACCGAGACCTTCAGACCTGGAGGAGGAGATATGAGGGACAATTGGAGAAGTGAATTATATAAAT
ATAAAGTAGTAAAAATTGAACCATTAGGAGTAGCCCCCACCAAGGCAAAGAGAAGAGTGGTGCAGAGAGA
AAAAAGA---GCATTGGGA---ATAGGAGCTGTGTTCCTTGGGTTCTTGGGAGCAGCAGGAAGCACTATG
GGCGCAGCGTCAATGACGCTGACGGTACAAGCCAGACTATTATTGTCTGGTATAGTGCAACAGCAGAACA
ATTTGCTGAGGGCTATTGAGGCGCAACAGCATCTGTTGCAACTCACAGTCTGGGGCATCAAGCAACTCCA
GGCAAGAGTCCTGGCTGTGGAAAGATACCTAAAGGATCAACAGCTCCTGGGGATTTGGGGTTGCTCTGGA
AAACTCATTTGTACCACTGCGGTGCCTTGGAACACTAGTTGGAGT---AATAAATCTCTGGATCAGATTT
GGCATAACATGACCTGGATGGAGTGGGAAAGAGAAATTGATAATTACACAAGCTTAATATACACCCTAAT
TGAAGAATCGCAGAACCAACAAGAAAAGAATGAACAAGAATTATTGGAATTAGATAAATGGGCAAGTTTG
TGGAATTGGTTTGACATAACAAAATGGCTGTGGTATATAAAAATATTCATAATGATAGTAGGGGGCTTGG
TAGGTTTAAGAATAGTTTTTACTGTACTTTCTATAGTGAATAGAGTTAGGCAGGGATACTCACCATTATC
GTTTCAGACCCGCATCCCAACCTCGAGGGGACCCGACAGGCCCGAAGGAATCAAAGAAGAAGGTGGAGAG
AGAGACAGAGACAGATCCGGTCAATCAGTGGACTCATTCTTGACACTTATCTGGGTCGATCTGCAGAGCC
TGTGCCTCTTCAGCTACCACCGCTTGAGAGACTTACTCTTGATTGTAACGAGGATTGTGGAACTTCTGGG
A---CGCAGGGGGTGGGAACTCCTCAAATACTGGTGGAATCTCCTACAGTATTGGAGTCAGGAACTAAAG
AATAGTGCTGTTAGCTTGCTCAATGCCACAGCCATAGCAGTAGCTGAGGGGACAGATAGGATTATAGAAG
TATTACAAAGAGCTTATAGAGCTATTCTCCACATACCTACAAGAATAAGACAGGGCTTAGAAAGGGCTTT
GCTA
>DQ410193 
ATGAGAGTGAAGGGGATCAGGAGGAATTATCAGCAC---TTGTGGAGATGGGGC------------ATCA
TGCTCCTTGGGATGTTAATGATCTGTAATGCTGCAGAGAAA---TTGTGGGTCACAGTCTATTATGGGGT
ACCTGTGTGGAAAGAAGCAACCACCACTCTATTTTGTGCATCAGATGCTAGAGCATATGATACAGAGGTA
CATAATGTTTGGGCCACACATGCCTGTGTACCCACAGACCCCAACCCACAAGAAGTAGTATTGGAAAATG
TGACAGAAAATTTTAACATGTGGAAAAATAACATGGTAGAACAGATGCATGAGGATATAATCAGTCTATG
GGATCAAAGTCTAAAGCCATGTGTAAAATTAACCCCACTCTGTGTTACTTTAAATTGCACTGAT---TTG
------------------------AGG------------------------------AATGCT------A
CT---------------AATACC------------------------ACTAGTAGTAGTGGG---GGAAC
GATGGGGGGAGGAGAAATAAAAAATTGCTCTTTCAATATCACCACAAGCATAAAAGGT---AAGATGCAG
AAAGAATATGCACTTTTTTATAGTCTTGATGTAATACCAATA------GATAAT---GAT---AAT----
--------------ACTAGTTATAGGTTGAGAAGTTGTAACACCTCAGTCATTACACAGGCCTGTCCAAA
GGTATCCTTTGAGCCAATTCCCATACATTATTGTGCCCCGGCTGGTTTTGCGATTCTAAAGTGTAAAGAT
AAAAAGTTCAATGGAACAGGACCATGTGCAAATGTCAGCACAGTACAATGTACACATGGAATTAGGCCAG
TAGTATCAACTCAACTGCTGTTAAATGGCAGTCTAGCAGAAGGAGAGGTAGTAATTAGATCCTATAATTT
CACGGACAATGCTAAAATCATAATAGTACAGCTGAATGAATCTGTAGAAATTGAATGTACAAGACCCAAC
AACAATACAAGAAAAAGTATACATATAGGACAAGGCAGGACACTTTATGCAACAGGAGAAATAATAGGAG
ATATAAGACAAGCACATTGTAATCTTAGTATAACAAAATGGAATAACACTTTAAAACAGATAGTTGTAAA
ATTAAGAGAACAATTTGAG---AATAGA------ACAATAGTCTTTAATCAATCCTCAGGAGGGGACCTA
GAAATTGTAATGCACAGTTTTACTTGTGGAGGGGAATTTTTCTACTGTAATACAACACAACTGTTTAATA
GT------------------ACTTGGCCT---TATAATAGT------------ACTTGGCCT--------
----GGT---ACT---------------GAAGGGTCA------------------AATAACACTGAAGGA
---------AAT---------ATCACACTCCCATGCAGAATAAAACAAATTATAAACATGTGGCAGGAGG
TAGGAAAAGCAATGTATGCCCCTCCCATCAGAGGACAAATTAGATGTATATCAAATATTACAGGACTGCT
ATTAACAAGAGATGGTGGT------------------AAGAAC---------GAGAAC---AGG------
------ACCGAGACCTTCAGACCTGGAGGAGGAGATATGAGGGACAATTGGAGAAGTGAATTATATAAAT
ATAAAGTAGTAAAAATTGAACCATTAGGAGTAGCACCCACCAAGGCAAAGAGAAGAGTGGTGCAGAGAGA
AAAAAGA---GCATTGGGA---ATAGGAGCTGTGTTCCTTGGGTTCTTGGGAGCAGCAGGAAGCACTATG
GGCGCAGCGTCAATGACGCTGACGGTACAAGCCAGACTATTATTGTCTGGTATAGTGCAACAGCAGAACA
ATTTGCTGAGGGCTATTGAGGCGCAACAGCATCTGTTGCAACTCACAGTCTGGGGCATCAAGCAACTCCA
GGCAAGAGTCCTGGCTGTAGAAAGATACCTAAAGGATCAACAGCTCCTGGGGATTTGGGGTTGCTCTGGA
AAACTCATTTGTACCACTGCGGTGCCTTGGAACACTAGTTGGAGT---AATAAATCTCTGGATCAGATTT
GGCATAACATGACCTGGATGGAGTGGGAAAGAGAAATTGATAATTACACAAGCTTAATATACACCCTAAT
TGAAGAATCGCAGAACCAACAAGAAAAGAATGAACAAGAATTATTGGAATTAGATAAATGGGCAAGTTTG
TGGAATTGGTTTGACATAACAAAATGGCTGTGGTATATAAAAATATTCATAATGATAGTAGGGGGCTTGG
TAGGTTTAAGAATAGTTTTTACTGTACTTTCTATAGTGAATAGAGTTAGGCAGGGATACTCACCATTATC
GTTTCAGACCCGCATCCCAGCCTCGAGGGGACCCGACAGGCCCGAAGGAATCAAAGAAGAAGGTGGAGAG
AGAGACAGAGACAGATCCGGTCAATCAGTGAACTCATTCTTGACACTTATCTGGGTCGATCTGCAGAGCC
TGTGCCTCTTCAGCTACCACCGCTTGAGAGACTTACTCTTGATTGTAACGAGGATTGTGGAACTTCTGGG
A---CGCAGGGGGTGGGAACTCCTCAAATACTGGTGGAATCTCCTACAGTATTGGAGTCAGGAACTAAAG
AATAGTGCTGTTAGCTTGCTCAATGCCACAGCCATAGCAGTAGCTGAGGGGACAGATAGGATTATAGAAG
TATCACAAGGAGCTTATAGAGCTATTCTCCACATACCTACAAGAATAAGACAGGGCTTAGAAAGGGCTTT
GCTA
>DQ410189 
ATGAGAGTGACGGGGATCAGGAGGAATTATCAGCAC---TTGTGGAGATGGGGC------------ATCA
TGCTCCTTGGGATGTTAATGATCTGTAATGCTGCAGAGAAA---TTGTGGGTCACAGTCTATTATGGGGT
ACCTGTGTGGAAAGAAGCAACCACTACTCTATTTTGTGCATCAGATGCTAGAGCATATGATACAGAGGTA
CATAATGTTTGGGCCACACATGCCTGTGTACCCACAGACCCCAACCCACAAGAAGTAGTATTGGAAAATG
TGACAGAAAATTTTAACATGTGGAAAAATAACATGGTAGAACAGATGCATGAGGATATAATCAGTCTATG
GGATCAAAGTCTAAAGCCATGTGTAAAATTAACCCCACTCTGTGTTACTTTAAATTGCACTGAT---TTG
------------------------GGG------------------------------AATGCT------A
CT---------------AATACC------------------------ACTAGTAGTAGTGGG---GGAAC
GATGGGGGGAGGAGAAATAAAAAATTGCTCTTTCAATATCACCACAAGCATAAAAGGT---AAGATGCAG
AAAGAATATGCACTTTTTTATAGTCTTGATGTAATACCAATA------GATAAT---GAT---AAT----
--------------ACTAGTTATAGGTTGAGAAGTTGTAACACCTCAGTCATTACACAGGCCTGTCCAAA
GGTATCCTTTGAGCCAATTCCCATACATTATTGTGCCCCGGCTGGTTTTGCGATTCTAAAGTGTAAAGAT
AAAAAGTTCAATGGAACAGGACCATGTGCAAATGTCAGCACAGTACAATGTACACATGGAATTAGGCCAG
TAGTATCAACTCAACTGCTGTTAAATGGCAGTCTAGCAGAAGGAGAGGTAGTAATTAGATCCTATAATTT
CACGGACAATGCTAAAATCATAATAGTACAGCTGAATGAATCTGTAGAAATTGAATGTACAAGACCCAAC
AACAATACAAGAAAAAGTATACATATAGGACAAGGCAGGGCACTTTATGCAACAGGAGAAATAATAGGAG
ATATAAGACAAGCACATTGTAATCTTAGTATAACAAAATGGAATAACACTTTAAAACAGATAGTTGTAAA
ATTAAGAGAACAATTTGAG---AATAGA------ACAATAGTCTTTAATCAATCCTCAGGAGGGGACCTA
GAAATTGTAATGCACAGTTTTACTTGTGGAGGGGAATTTTTCTACTGTAATACAACACAACTGTTTAATA
GT------------------ACTTGGCCT---TATAATAGT------------ACTTGGCCT--------
----GGT---ACT---------------GAAGGGTCA------------------AATAACACTGAAGGA
---AAT---------------ATCACACTCCCATGCAGAATAAAACAAATTATAAACATGTGGCAGGAGG
TAGGAAAAGCAATGTATGCCCCTCCCATCAGAGGACAAATTAGATGTATATCAAATATTACAGGACTGCT
ATTAACAAGAGATGGTGGT------------------AAGAAC---------GAGAAC---GAG------
------ACCGAGACCTTCAGACCTGGAGGAGGAGATATGAGGGACAATTGGAGAAGTGAATTATATAAAT
ATAAAGTAGTAAAAATTGAACCATTAGGAGTAGCACCCACCAAGGCAAAGAGAAGAGTGGTGCAGAGAGA
AAAAAGA---GCATTGGGA---ATAGGAGCTGTGTTCCTTGGGTTCTTGGGAGCAGCAGGAAGCACTATG
GGCGCAGCGTCAATGACGCTGACGGTACAAGCCAGACTATTATTGTCTGGTATAGTGCAACAGCAGAACA
ATTTGCTGAGGGCTATTGAGGCGCAACAGCATCTGTTGCAACTCACAGTCTGGGGCATCAAGCAACTCCA
GGCAAGAGTCCTGGCTGTGGAAAGATACCTAAAGGATCAACAGCTCCTGGGGATTTGGGGTTGCTCTGGA
AAACTCATTTGTACCACTGCGGTGCCTTGGAACACTAGTTGGAGT---AATAAATCTCTGGATCAGATTT
GGCATAACATGACCTGGATGGAGTGGGAAAGAGAAATTGATAATTACACAAGCTTAATATACACCCTAAT
TGAAGAATCGCAGAACCAACAAGAAAAGAATGAACAAGAATTATTGGAATTAGATAAATGGGCAAGTTTG
TGGAATTGGTTTGACATAACAAAATGGCTGTGGTATATAAAAATATTCATAATGATAGTAGGGGGCTTGG
TAGGTTTAAGAATAGTTTTTACTGTACTTTCTATAGTGAATAGAGTTAGGCAGGGATACTCACCATTATC
GTTTCAGACCCGCATCCCAGCTTCGAGGGGACCCGACAGGCCCGAAGGAATCAAAGAAGAAGGTGGAGAG
AGAGACAGAGACAGATCCGGTCAATCAGTGAACTCATTCTTGACACTTATCTGGGTCGATCTGCAGAGCC
TGTGCCTCTTCAGCTACCACCGCTTGAGAGACTTACTCTTGATTGTAACGAGGATTGTGGAACTTCTGGG
A---CGCAGGGGGTGGGAACTCCTCAAATACTGGTGGAATCTCCTACAGTATTGGAGTCAGGAACTAAAG
AATAGTGCTGTTAGCTTGCTCAATGCCACAGCCATAGCAGTAGCTGAGGGGACAGATAGGATTATAGAAG
TATTACAAGGAGCTTATAGAGCTATTCTCCACATACCTACAAGAATAAGACAGGGCTTAGAAAGGGCTTT
GCTA
>DQ410188 
ATGAGAGTGACGGGGATCAGGAGGAATTATCAGCAC---TTGTGGAGATGGGGC------------ATCA
TGCTCCTTGGGATGTTAATGATCTGTAATGCTGCAGAGAAA---TTGTGGGTCACAGTCTATTATGGGGT
ACCTGTGTGGAAAGAAGCAACCACCACTCTATTTTGTGCATCAGATGCTAGAGCATATGATACAGAGGTA
CATAATGTTTGGGCCACACATGCCTGTGTACCCACAGACCCCAACCCACAAGAAGTAGTATTGGAAAATG
TGACAGAAAATTTTAACATGTGGAAAAATAACATGGTAGAACAGATGCATGAGGATATAATCAGTCTATG
GGATCAAAGTCTAAAGCCATGTGTAAAATTAACCCCACTCTGTGTTACTTTAAATTGCACTGAT---TTG
------------------------AGG------------------------------AATGCT------A
CT---------------AATACC------------------------ACTAGTAGTAGTGGG---GGAAC
GATGGGGGGAGGAGAAATAAAAAATTGCTCTTTCAATATCACCACAAGCATAAAAGGT---AAGATGCAG
AAAGAATATGCACTTTTTTATAGTCTTGATGTAATACCAATA------GATAAT---GAT---AAT----
--------------ACTAGTTATAGGTTGAGAAGTTGTAACACCTCAGTCATTACACAGGCCTGTCCAAA
GGTATCCTTTGAGCCAATTCCCATACATTATTGTGCCCCGGCTGGTTTTGCGATTCTAAAGTGTAAAGAT
AAAAAGTTCAATGGAACAGGACCATGTGCAAATGTCAGCACAGTACAATGTACACATGGAATTAGGCCAG
TAGTATCAACTCAACTGCTGTTAAATGGCAGTCTAGCAGAAGGAGAGGTAGTAATTAGATCCTATAATTT
CACGGACAATGCTAAAATCATAATAGTACAGCTGAATGAATCTGTAGAAATTGAATGTACAAGACCCAAC
AACAATACAAGAAAAAGTATACATATAGGACAAGGCAGGGCACTTTATGCAACAGGAGAAATAATAGGAG
ATATAAGACAAGCACATTGTAATCTTAGTATAACAAAATGGAATAACACTTTAAAACAGATAGTTGTAAA
ATTAAGAGAACAATTTGAG---AATAGA------ACAATAGTCTTTAATCAATCCTCAGGAGGGGACCTA
GAAATTGTAATGCACAGTTTTACTTGTGGAGGGGAATTTTTCTACTGTAATACAACACAACTGTTTAATA
GT------------------ACTTGGCCT---TATAATAGT------------ACTTGGCCT--------
----GGT---ACT---------------GAAGGGTCA------------------AATAACACTGAAGGA
AAT------------------ATCACACTCCCATGCAGAATAAAACAAATTATAAACATGTGGCAGGAGG
TAGGAAAAGCAATGTATGCCCCTCCCATCAGAGGACAAATTAGATGTATATCAAATATTACAGGACTGCT
ATTAACAAGAGATGGTGGT------------------AAGAAC---------GAGAAC---GAG------
------ACCGAGACCTTCAGACCTGGAGGAGGAGATATGAGGGACAATTGGAGAAGTGAATTATATAAAT
ATAAAGTAGTAAAAATTGAACCATTAGGAGTAGCACCCACCAAGGCAAAGAGAAGAGTGGTGCAGAGAGA
AAAAAGA---GCATTGGGA---ATAGGAGCTGTGTTCCTTGGGTTCTTGGGAGCAGCAGGAAGCACTATG
GGCGCAGCGTCAATGACGCTGACGGTACAAGCCAGACTATTATTGTCTGGTATAGTGCAACAGCAGAACA
ATTTGCTGAGGGCTATTGAGGCGCAACAGCATCTGTTGCAACTCACAGTCTGGGGCATCAAGCAACTCCA
GGCAAGAGTCCTGGCTGTGGAAAGATACCTAAAGGATCAACAGCTCCTGGGGATTTGGGGTTGCTCTGGA
AAACTCATTTGTACCACTGCGGTGCCTTGGAACACTAGTTGGAGT---AATAAATCTCTGGATCAGATTT
GGCATAACATGACCTGGATGGAGTGGGAAAGAGAAATTGATAATTACACAAGCTTAATATACACCCTAAT
TGAAGAATCGCAGAACCAACAAGAAAAGAATGAACAAGAATTATTGGAATTAGATAAATGGGCAAGTTTG
TGGAATTGGTTTGACATAACAAAATGGCTGTGGTATATAAAAATATTCATAATGATAGTAGGGGGCTTGG
TAGGTTTAAGAATAGTTTTTACTGTACTTTCTATAGTGAATAGAGTTAGGCAGGGATACTCACCATTATC
GTTTCAGACCCGCATCCCAGCCTCGAGGGGACCCGACAGGCCCGAAGGAATCAAAGAAGAAGGTGGAGAG
AGAGACAGAGACAGATCCGGTCAATCAGTGAACTCATTCTTGACACTTATCTGGGTCGATCTGCAGAGCC
TGTGCCTCTTCAGCTACCACCGCTTGAGAGACTTACTCTTGATTGTAACGAGGATTGTGGAACTTCTGGG
A---CGCAGGGGGTGGGAACTCCTCAAATACTGGTGGAATCTCCTACAGTATTGGAGTCAGGAACTAAAG
AATAGTGCTGTTAGCTTGCTCAATGCCACAGCCATAGCAGTAGCTGAGGGGACAGATAGGATTATAGAAG
TATTACAAGGAGCTTATAGAGCTATTCTCCACATACCTACAAGAATAAGACAGGGCTTAGAAAGGGCTTT
GCTA
>AY247223 
ATGAAAGTGAAGGAGATCAGGAAGAATTATCAGCAT---TTGTGGAGATGGGGC------------ACCA
TGCTCCTTGGGATGTTGATGATCTGTAGTGCTGCAGAACAA---TTGTGGGTCACAGTCTATTATGGGGT
ACCTGTGTGGAAAGAAGCAACCACCACTCTATTTTGTGCATCAGATGCTAAAGCATATGATACAGAGGTA
CATAATGTTTGGGCCACACATGCCTGTGTACCCACAGACCCCAACCCACAAGAAGTATTATTGAAAAATG
TGACAGAAAGTTTTAACATGTGGAAAAATAACATGGTAGAACAGATGCATGAGGATATAATCAGTTTATG
GGATCAAAGCCTAAAGCCATGTGTAAAATTAACCCCACTCTGTGTCACTTTAAATTGCACTGATGATTTG
------------------------GGGAATACTACTACTACCACTAGTAGTAGTGGGAATACT------A
CT---------------AATACC------------------------ACTAGTAGTAGTGGG---GGAAC
GATGGATAGAGGAGAAATAAAAAACTGCTCTTTCAATATCACCACAAGCATAAGCAAT---AAGATGCAG
AAAGAATATGCACTTTTTTATAAACTTGATGTAGTACCAATA------GATAAT---GAT---AAT----
--------------ACTAGCTATAGGTTGATAAGTTGTAACACCTCAGTCATTACACAGGCCTGTCCAAA
GGTATCCTTTGAGCCAATTCCCATACATTATTGTACCCCGGCTGGTTTTGCGATTCTAAAGTGTAAAGAT
AAAAAGTTCAATGGAAAAGGACCATGTACAAACGTCAGCACAGTACAATGTACACATGGAATTAGGCCAG
TAGTGTCAACTCAACTGCTGTTAAATGGCAGTCTAGCAGAAGAAGAGGTAGTAATTAGATCTGACAATTT
CACGGACAATGCTAAAACCATAATAGTACAGCTGAAGGAAGCTGTAGAAATTAATTGTACAAGACCCAAC
AACAATACAAGAAAAAGTATACATATAGGACCAGGGAGAGCATGGTATGCAACAGGAGAAATAATAGGAG
ATATAAGACAAGCACATTGTAACCTTAGTAGAGCAAAATGGGATGACACTTTAAGACAGATAGTTGAAAA
ATTAAGAGAACAATTTAAG---AACAAA------ACAATAGTCTTTAATCAATCCTCAGGAGGGGACCCA
GAAATTGTAACGCACAGTTTTAATTGTGGAGGGGAATTTTTCTACTGTAATTCAACAAAACTGTTTAATA
GC---------------------------------------------------ACTTGGACT--------
----------------------------AGAGGGTCA------------------AATAACACAAATAGC
ACTGAAGAAACT---------ATCACACTCCCATGCAGAATAAAACAAATTGTAAACATGTGGCAGGGAG
TAGGAAAAGCAATGTATGCCCCTCCCATCAGAGGACAAATTAGATGTTTATCAAATATTACAGGGCTGCT
ATTAACAAGAGATGGTAGT------------------AATAAC---------GAGAAC---GGG------
------ACCGAGATCTTCAGACCTGGAGGAGGAGATATGAGGGACAATTGGAGAAGTGAATTATATAAAT
ATAAAGTAGTAAAAATTGAACCATTAGGAGTAGCACCCACCAAGGCAAAGAGAAGAGTGGTGCAGAGAGA
AAAAAGA---GCAGTAGGAACGCTGGGAGCTATGTTCCTTGGGTTCTTGGGAGCAGCAGGAAGCACTATG
GGCGCAGCGTCAATGACGCTGACGGTACAGGCCAGACTATTATTGTCTGGTATAGTGCAACAGCAGAACA
ATTTGCTGAGGGCTATTGAGGCGCAACAGCATCTGTTGCAACTCACAGTCTGGGGCATCAAGCAGCTCCA
GGCAAGAGTCCTGGCTGTGGAAAGATACCTAAGGGATCAACAGCTCCTAGGGATTTGGGGTTGCTCTGGA
AAACTCATTTGCACCACTACTGTGCCTTGGAATGCTAGTTGGAGT---AATAAATCTCTGGATAAGATTT
GGGATAACATGACCTGGATGGAGTGGGAAAGAGAAATTGACAATTACACAAGCTTAATATACACCTTAAT
TGAAGAATCGCAGAACCAACAAGAAAAGAATGAACAAGAATTATTGGAATTAGATGAGTGGGCAAGTTTG
TGGAATTGGTTTTCTATATCAAAATGGCTGTGGTATATAAAAATATTCATAATGATAGTAGGAGGCTTGG
TAGGTTTAAGAATAGTTTTTGCTGTACTTTCTATAGTGAATAGAGTTAGGCAGGGATACTCACCATTATC
ATTTCAGACCCGCCTCCCAACCCCGAGGGGACCCGACAGGCCCGAAGGAATCGAAGAAGAAGGTGGAGAG
AGAGACAGAGACAGATCCAGTCGCTTAGTGGATGGATTCTTAGCACTCATCTGGGACGATCTGCGAAGCC
TGTGCCTCTTCAGCTACCACCGCTTGAGAGACTTACTCTTGATTGCAGCGAGGATTGTGGAACTTCTGGG
A---CGCAGGGGGTGGGAAGTCCTCAAATATTGGTGGAATCTCCTGCAGTATTGGAGTCAGGAACTAAAG
AATAGTGCTGTTAGCTTGCTCAATGCCACAGCTATAGCAGTAGCTGAGGGGACAGATAGGGTTATAGAAA
TAGTACAAAGAGCTTGTAGAGCTATTCTCCACATACCTACAAGAATAAGACAAGGCTTGGAAAGGGCTTT
ACTA
>DQ410491 
ATGAGAGTGACGGGGATCAGGAAGAATTGTCAGCAC---TGGTGGAAATGGGGC------------ATCA
TGCTCCTTGGGATGTTAATGATCTGTAAGGCTACAGAACAA---TTGTGGGTCACAGTCTATTATGGGGT
ACCTGTGTGGAAAGAAGCAAACACCACTCTATTTTGTGCATCAGATGCTAAAGGATATAATACAGAGAAA
CATAATGTTTGGGCCACACATGCCTGTGTACCCACAGACCCCAACCCACAAGAAGTAGTATTGGAAAATG
TGACAGAAAATTTTAACATGTGGAAAAATCACATGGTAGAACAGATGCATGAGGATATAATTAGTTTATG
GGATCAAAGCCTAAAACCATGTGTAAAATTAACCCCACTCTGTGTTACTTTAAATTGCACTAAT---GCG
---------------------------------------------------------AATGTT------A
CT---------------AATACC------------------------ACGGGTATTAGTGAG---ACAAG
GTTGGAGAAGGAAGAAATAAAAAATTGCTCTTTCAATATCACCACAAGCATAAGAGAT---AAGGTGCAG
AAAGAATATGCACTTTTTTATAGACTTGATGTAATACCAATA------GAAAAT---GAT---AAT----
--------------ATTAGCTATAGGTTGATAAGTTGTAACACCTCAGTCATTACACAGGCCTGTCCAAA
GGTATCCTTTGAGCCAATTCCCATACATTATTGTGCCCCGGCTGGTTTTGCGATTCTAAAGTGTAATGAT
AAGAAGTTCAATGGAACAGGACCATGCACAAATGTTAGTACAGTACAATGTACACATGGAATTAGGCCAG
TGGTATCAACTCAACTGCTGTTAAATGGCAGTCTAGCAGAAAAAGAGATAGTAATCAGATCTGCCAATCT
CTCAGACAATGCTAAAACCATAATAGTACATCTGAATGAATCTGTAGTAATGAATTGTACAAGACCTAGC
AACAATACAAGAAGAGGTATACATATAGGACCAGGCAGAGCATTTTATACAACAGGACAAGTAATAGGAG
ATATAAGACAAGCACATTGTAACATTAGTGGAACAAAATGGAATGACACTTTAAAAAAGATAGTTATAAA
ATTAAGAGAACAATTTGAG---AATAAA------ACAATAGTCTTTAATCAATCCTCAGGAGGGGACCCA
GAAATTGTAATGCTCAGTTTTAATTGTGGAGGGGAATTTTTCTACTGTAACTCAACAAAACTGTTTAATA
GT------------------ACTTGGAATGCTACTAATAGT------------ACTTGGAAT--------
----GGT---------------------ACTGAGTCA------------------CATAACACAAAAGAA
AATGAC---ACA---------ATCATACTCCAATGCAGAATAAAACAAATTATAAACATGTGGCAGAAAG
TAGGAAAAGCAATGTATGCCCCTCCCATCAGAGGACAAATTAGATGTTCATCAAATATTACAGGGCTGCT
ATTAACAAGAGATGGTGGT------------------AACGAG---------AACAAT---GCC------
------ACTGAGATCTTCAGACCTGGAGGAGGAGAGATGAGGGACAATTGGAGAAATGAATTATATAAAT
ATAAAGTAGTAAAAATTGAACCATTAGGAGTAGCACCCACCAAGGCAAAGAGAAGAGTGGTGCAGAGAGA
AAAAAGA---GCAGTGGGA---ATAGGAGCTATGTTCCTTGGGTTCTTGGGAGCAGCAGGAAGCACTATG
GGCGCAGCGTCAGTGACGCTGACGGTACAGGCCAGACTATTATTGTCTGGTATAGTGCAACAGCAGAACA
ATTTGCTGAGGGCTATTGAGGCGCAACAACATCTGTTGCAACTCACAGTCTGGGGCATCAAGCAGCTCCA
GGCAAGAATCCTGGCTGTGGAAAGATACCTAAAGGATCAACAGCTCCTGGGGATTTGGGGTTGCTCTGGA
AGACTCATCTGCACCACTGCTGTGCCTTGGAATACTAGTTGGAGT---AATAAATCTCTGAATCAGATTT
GGCAGAACATGACCTGGATGCAGTGGGAAAAAGAAATTGAGAATTACACAGGCTTAATATACACCTTAAT
TGAAGAATCGCAAACCCAACAGGAAAAGAATGAACATGAATTATTGGAATTGGATAAATGGGCAAGTTTG
TGGAATTGGTTTGACATAACAAACTGGCTGTGGTATATAAGAATATTCATAATGATAGTAGGAGGCTTGG
TAGGTTTAAGAGTAGTTTTTATTGTGCTTTCTATAGTGAATAGAGTTAGGCAGGGATACTCACCATTATC
GTTCCAGACCCACCTCCCAGCCCAGAGGGGACCCGACAGGCCCGAAGGAATCGAAGAAGAAGGTGGAGAG
AGAGACAGAGACAGATCCGGTCAATTAGTGCATGGATTCTTAGCAATCATCTGGGTCGATCTGCGGAGCC
TGTGCCTCTTCAGCTACCACCGCTTGAGAGACTTACTCTTGATTGTAGCGAGGATTGTGGAACTTCTGGG
A---CGCAGGGGGTGGGAAATCCTCAAATATTGGTGGAATCTCCTACAGTATTGGGGTCAGGAACTAAAG
AATAGTGCTGTTAGCTTGCTCAACGCCACAGCCATAGCAGTAGCTGAGGGGACAGATAGGATTATAGAAA
TAGTGCAAAGAGTTTTTAGAGCTATCCTCCACATACCTACAAGAATAAGACAGGGCTTGGAAAGGGCTTT
GCTA
>DQ410507 
ATGAGAGTGACGGGGATCAGGAAGAATTGTCAGCAC---TGGTGGAAATGGGGC------------ATCA
TGCTCCTTGGGATGTTAATGATCTGTAAGGCTACAGAACAA---CTGTGGGTCACAGTCTATTATGGGGT
ACCTGTGTGGAAGGAAGCAAACACCACTCTATTTTGTGCATCAGATGCTAAAGGATATAATACAGAAAAA
CATAATGTTTGGGCCACACATGCCTGTGTACCCACAGACCCCAATCCACAAGAAATAGTAATGGAAAATG
TGACAGAAAATTTTAACATGTGGAAAAATCACATGGCAGAACAGATGCATGAGGATATAATTAGTTTATG
GGATCAAAGCCTGAAACCATGTGTAAAATTAACCCCACTCTGTGTTACTTTAAATTGCACTAAT---GCA
---------------------------------------------------------AATGTG------G
CT---------------AATACC------------------------ACGGGTAGTGGTGAG---ACAAG
GTTGGAGAAGGAAGACATAAAAAATTGCTCTTTCAATATCACCACAAGCATAAGAGAT---AAGGTACAG
AAAGAATATGCACTTTTTTATAAAATTGATGTAATACCAATA------GATGAT---GGT---AAT----
--------------ACTAGCTATAGGTTGATAAGTTGTAACACCTCAGTCATTACACAGGCCTGTCCAAA
GGTATCCTTTGAGCCAATTCCCATACATTATTGTGCCCCGGCTGGTTTTGCGATTCTAAAGTGTAATGAT
AAGAGGTTCAATGGAACAGGACCATGTACAAATGTTAGTACAGTACAATGTACACATGGAATTAGGCCAG
TGGTATCAACTCAACTGCTGTTAAATGGCAGTCTAGCAGAAAAAGAGATAGTAATCAGATCTGCCAATCT
CTCAGACAATGCTAAAAACATAATAGTACATCTGAATGAATCTGTAGTAATAAATTGTACAAGACCTAGC
AACAATACAAGAAGAGGTATACATATAGGACCAGGCAGAGCATTTTATACAACAGGACAAGTAGTAGGAG
ATATAAGACAAGCACATTGTAACATTAGTGGAACAAGATGGAATAACACTTTAAAAAAGATAGTTATAAA
ATTAAGAGAACAATTTCAG---AATAAA------ACAATAGTCTTTAATCAATCCTCAGGAGGGGATCCA
GAAATTGTAATGCTCAGTTTTAATTGTGGAGGGGAATTTTTCTACTGTAATTCAACAAAACTGTTTAATA
GT------------------ACTTGGAAT---GCTAATAGT------------ACTTGGAAT--------
----GGT---------------------ACTGAGTCA------------------CATAACACAAAAGAA
AATGAC---ACA---------ATCATACTCCCATGCAGAATAAAACAAATTATAAACATGTGGCAGAAAG
TAGGAAAAGCAATGTATGCCCCTCCCATCATAGGACAAATTAGATGTTCATCAAATATTACAGGGCTGCT
ATTAACAAGAGATGGTGGT------------------AATAGC---------AATACC---ACC------
------ACCGAGATCTTCAGACCTGGAGGAGGAGAGATGAGGGACAATTGGAGAAATGAATTATATAAAT
ATAAAGTAGTAAAAATTGAACCATTAGGAGTAGCTCCCACCAAGGCAAAGAGAAGAGTGGTGCAGAGAGA
AAAAAGA---GCAGTGGGA---ATAGGAGCTCTGTTCCTTGGGTTCTTGGGAGCAGCAGGAAGCGCTATG
GGCGCAGCGGCAATGACGCTGACGGTACAGGCCAGACCATTATTGTCTGGTATAGTGCAACAGCAGAACA
ATTTGCTGAGGGCTATTGAGGCGCAACAGCATCTGTTGCAACTCACAGTCTGGGGCGTCAAGCAGCTCCA
GGCAAGAATCCTGGCTGTAGAAAGATACCTAAAGGATCAACAGCTCCTGGGGATTTGGGGTTGCTCTGGA
AAACTCATCTGCACCACTACTGTGCCTTGGAATACTAGTTGGAGT---AATAAATCTCTGGATCAGATTT
GGCAGAACATGACCTGGATGCAGTGGGAAAAAGAAATTGATAATTACACAGGCTTAATATACACCTTAAT
TGAAGAATCGCAAACCCAACAAGAAAAGAATGAACAAGAATTATTGGCATTAGATAAATGGGCAAGTTTG
TGGAATTGGTTTGACATAACAAACTGGCTGTGGTATATAAGAATATTCATAATGATAGTAGGAGGCTTGG
TAGGATTAAGAGTAGTTTTTATTGTACTTTCTATAGTGAATAGAGTTAGGCAGGGATACTCACCATTATC
GTTCCAGACCCACCTCCCAGCCCAGAGGGGACCCGACAGGCCCGAAGGAATCGAAGAAGAAGGTGGAGAG
AGAGACAGAGACAGATCCGGTCAATTTGTGAATGGATTCTTAGCGATCATCTGGGTCGATCTGCGGAGCC
TGTGCCTCTTCAGCTACCACCGCTTGAGAGACTTACTCTTGATTGTAGCGAGGATTGTGGAACTTCTGGG
A---CGCAGGGGGTGGGAAATCCTCAAATATTGGTGGAATCTCCTACAGTATTGGGGGCAGGAACTAAAG
AATAGTGCTGTTAGCCTGCTCAACGCCACAGCCATAGCAGTAGCTGAAGGGACAGATAGGATTATAGAAA
TAGTGCAAAGAGTTTTTAGAGCTATCCTCCACATACCTACAAGAATAAGACAGGGCTTGGAAAGGGCTTT
GCTA
>DQ410506 
ATGAGAGTGACGGGGATCAGGAAGAATTGTCAGCAC---TGGTGGAAATGGGGC------------ATCA
TGCTCCTTGGGATGTTAATGATCTGTAAGGCTACAGAACAA---TTGTGGGTCACAGTCTATTATGGGGT
ACCTGTGTGGAAAGAAGCAAACACCACTCTATTTTGTGCATCAGATGCTAAAGGATATAATACAGAGAAA
CATAATGTTTGGGCCACACATGCCTGTGTACCCACAGACCCCAACCCACAAGAAATAGTATTGGAAAATG
TGACAGAAAATTTTAACATGTGGAAAAATCACATGGCAGAACAGATGCATGAGGATATAATTAGTTTATG
GGATCAAAGCCTAAAACCATGTGTAAAATTAACCCCACTCTGTGTTACTTTAAATTGCACTAAT---GCG
---------------------------------------------------------AATGTT------G
CT---------------AATACC------------------------ACGGGTATTGGTGAG---ACAAG
GTTGGAGAAGGAAGACATAAAAAATTGCTCTTTCAATATCACCACAAGCATAAGAGAT---AAGGTACAG
AAAGAATATGCACTTTTTTATAAAATTGATGTAATACCAATA------GATGAT---GGT---AAT----
--------------ACTAGCTATAGGTTGATAAGTTGTAACACCTCAGTCATTACACAGGCCTGTCCAAA
GGTATCCTTTGAGCCAATTCCCATACATTATTGTGCCCCGGCTGGTTTTGCGATTCTAAAGTGTAATGAT
AAAAAGTTCAATGGAACAGGACCATGTACAAATGTTAGTACAGTACAATGTACACATGGAATTAGGCCAG
TGGTATCAACTCAACTGCTGTTAAATGGCAGTCTAGCAGAAAAAGAGATAGTAATCAGATCTGCCAATCT
CTCAGACAATGCTAAAAACATAATAGTACATCTGAATGAATCTGTAGTAATAAATTGTACAAGACCTAGC
AACAATACAAGAAGAGGTATACATATAGGACCAGGCAGAGCATTTTATACAACAGGACAAGTAGTAGGAG
ATATAAGACAAGCACATTGTAACATTAGTGGAACAAGATGGAATGACACTTTAAAAAAGATAGTTATAAA
ATTAAGAGAACAATTTCAG---AATAAA------ACAATAGTCTTTAATCAATCCTCAGGAGGGGATCCA
GAAATTGTAATGCTCAGTTTTAATTGTGGAGGGGAATTTTTCTACTGTAATTCAACAAAACTGTTTAATA
GT------------------ACTTGGAAT---GCTAATAGT------------ACTTGGAAT--------
----AAT---------------------ACTGAGTCA------------------AAGAACACTCAAGGA
AATGAC---ACA---------ATCATACTCCCATGCAGAATAAAACAAATTATAAACATGTGGCAGAGAG
TAGGAAAAGCAATGTATGCCCCTCCCATCAGAGGACAAATTAGATGTTCATCAAATATTACAGGGCTGCT
ATTAACAAGAGATGGTGGT------------------AACGAG---------AACAAT---GCC------
------ACCGAGATCTTCAGACCTGGAGGAGGAGAGATGAGGGACAATTGGAGAAATGAATTATATAAAT
ATAAAGTAGTAAAAATTGAACCATTAGGAGTAGCACCCACCAAGGCAAAGAGAAGAGTGGTGCAGAGAGA
AAAAAGA---GCAGTGGAA---ATAGGAGCTATGTTCCTTGGGTTCTTGGGAGCAGCAGGAAGCACTATG
GGCGCAGCGTCAGTGACGCTGACGGTACAGGCCAGACTATTATTGTCTGGTATAGTGCAACAGCAGAACA
ATTTGCTGAGGGCTATTGAGGCGCAACAACATCTGTTGCAACTCACAGTCTGGGGCATCAAGCAGCTCCA
GGCAAGAATCCTGGCTGTGGAAAGATACCTAAAGGACCAACAGCTCCTGGGGATTTGGGGTTGCTCTGGA
AAACTCATCTGCACCACTGCTGTGCCTTGGAATACTAGTTGGAGT---AATAAATCTCTGAATCGGATTT
GGCAGAACATGACCTGGATGCAGTGGGAAAAAGAAATTGAGAATTACACAGGCTTAATATACACCTTAAT
TGAAGAATCGCAAACCCAACAAGAAAAGAATGAACAAGAATTATTGGCATTAGATAAATGGGCAAGTTTG
TGGAATTGGTTTGACATCACAAACTGGCTGTGGTATATAAGAATATTCATAATGATAGTAGGAGGCTTGG
TAGGTTTAAGAGTAGTTTTTATTGTACTTTCTATAGTGAATAGAGTTAGGCAGGGATACTCACCATTATC
GTTCCAGACCCACCTCCCAACCCAGAGGGGACCCGACAGGCCCGAAGGAATCGAAGAAGAAGGTGGAGAG
AGAGACAGAGACAGATCCGGACAATTAGTGAATGGATTCTTAGCGATCATCTGGGTCGATCTGCGGAGCC
TGTGCCTCTTCAGCTACCACCGCTTGAGAGACTTACTCTTGATTGTAACGAGGATTGTGGAACTTCTGGG
A---CGCAGGGGGTGGGAAATCCTCAAGTATTGGTGGAATCTCCTACAGTATTGGGGTCAGGAACTAAAG
AATAGTGCTGTTAGCTTGCTCAACGCCACAGCCATAACAGTAGCTGAAGGGACAGATAGGATTATAGAAA
TAGTGCAAAGAGTTTTTAGAGCTATCCTCCACATACCTACAAGAATAAGACAGGGCTTGGAAAGGGCTTT
GCTA
>DQ410487 
ATGAAAGTGACGGGGATCAGGAAGAATTGTCAGCAC---TGGTGGAAATGGGGC------------ATCA
TGCTCCTTGGGATGTTAATGATCTGTAAGGCTACAGAACAA---TTGTGGGTCACAGTCTATTATGGGGT
ACCTGTGTGGAAAGAAGCAAACACCACTCTATTTTGTGCATCAGATGCTAAAGGATATAATACAGAGAAA
CATAATGTTTGGGCCACACATGCCTGTGTACCCACAGACCCCAACCCACAAGAAATAGTATTGGAAAATG
TGACAGAAAATTTTAACATGTGGAAAAATCACATGGTAGAACAAATGCATGAGGATATAATTAGTTTATG
GGATCAAAGCCTAAAACCATGTGTAAAATTAACCCCACTCTGTGTTACTCTAAATTGCACTAAT---GCA
---------------------------------------------------------AATGTT------G
CT---------------AATACC------------------------ACGGGTAGTGGTGAG---ACAAG
GTTGGAGAAGGAAGACATAAAAAATTGCTCTTTCAATATCACCACAAGCATAAGAGAT---AAGTTACAG
AAAGAATATGCACTTTTTTATAAAATTGATGTAATACCAATA------GATGAT---GGT---AAT----
--------------ACTAGCTATAGGTTGATAAGTTGTAACACCTCAGTCATTACACAGGCCTGTCCAAA
GGTATCCTTTGAGCCAATTCCCATACATTATTGTGCCCCGGCTGGTTTTGCGATTCTAAAGTGTAATGAT
AAGAAGTTCAATGGAACAGGACCATGTACAAATGTTAGTACAGTACAATGTACACATGGAATTAGGCCAG
TGATATCAACTCAACTGCTGTTAAATGGCAGTCTAGCAGAAAAAGAGATAGTAATCAGATCTGCCAATCT
CTCAGACAATGCTAAAAACATAATAGTACATCTGAATGAATCTGTAGTAATGAATTGTACAAGACCTAGC
AACAATACAAGAAGAGGTATACATATAGGACCAGGCAGAGCATTTTATACAACAGGACAAGTAGTAGGAG
ATATAAGACAAGCACATTGTAACATTAGTGGAGCAAAATGGAATGACACTTTAAAAAAGATAGTTATAAA
ATTAAGAGAACAATTTCAG---AATAAA------ACAATAGTCTTTAATCAATCCTCAGGAGGGGATCCA
GAAATTGTAATGCTCAGTTTTAATTGTGGAGGGGAATTTTTCTACTGTAATTCAACAAAACTGTTTAATA
GT------------------ACTTGGAAT---GCTAATAGT------------ATTTGGAAT--------
----GGT---------------------ACTGAGTCA------------------CATAACACAAAAGAA
AATGAC---ACA---------ATCATACTCCCATGCAGAATAAAACAAATTATAAACATGTGGCAGAGAG
TAGGAAAAGCAATGTATGCCCCTCCCATCAGAGGACAAATTAGATGTTCATCAAATATTACAGGGCTGCT
ATTAACAAGGGATGGTGGT------------------AACGAG---------AACAAT---GCC------
------ACCGAGATCTTCAGACCTGGAGGAGGAGAGATGAGGGACAATTGGAGAAATGAGTTATATAAAT
ATAAAGTAGTAAAAATTGAACCATTAGGAGTAGCACCCACCAAGGCAAAGAGAAGAGTGGTGCAGAGAGA
AAAAAGA---GCAGTGGGA---ATAGGAGCTATGTTCCTTGGGTTCTTGGGAGCAGCAGGAAGCACTATG
GGCGCAGCGTCAGTGACGCTGACGGTACAGGCCAGACTATTATTGTCTGGTATAGTGCAACAGCAGAACA
ATTTGCTGAGGGCTATTGAGGCGCAACAGCACCTGTTGCAACTCACAGTCTGGGGCATCAAGCAGCTCCA
GGCAAGAATCCTGGCTGTGGAAAGATACCTAAAGGATCAACAGCTCCTGGGGATTTGGGGTTGCTCTGGA
AAACTCATCTGCACCACTGCTGTGCCTTGGAATACTAGTTGGAGT---AATAAATCTCTAAATCAGATTT
GGCAGAACATGACCTGGATGCAGTGGGAAAAAGAAATTGAGAATTACACAGGCTTAATATACACCTTAAT
TGAAGAATCGCAAACCCAACAGGAAAAGAATGAAAAAGAATTATTGGAATTGGATAAGTGGGCAAATTTG
TGGAGTTGGTTTGACATAACAAATTGGCTGTGGTATATAAAAATATTCATAATGATAGTAGGAGGCCTGG
TAGGTATAAGAATAGTTTTTACTGTGCTTTCTATAGTGAATAGAGTTAGGCAGGGATACTCACCATTATC
GTTCCAGACCCACCTCCCAGCCCAGAGGGGACCCGACAGGCCCGGAGGAACCGAAGAAGAAGGTGGAGAG
AGAGACAGAGACAGATCCAGTCCATTAGTGCATGGATTCTTAGCAATCATCTGGGTCGATCTGCGGAGCC
TGTTCCACTTCAGCTACCACCGCTTGAGAGACTTACTCTTAATTGTAACGAGGATTGTGGAACTTCTGGG
A---CGCAGGGGGTGGGAAATCCTCAAGTATTGGTGGAATCTCCTACAGTATTGGGGTCAGGAACTAAAG
AATAGTGCTGTTAGCTTGCTCAACGCCACAGCCATAGCAGTAGCTGAGGGGACAGATAGGATTATAGAAA
TAGTGCAAAGAGTTTTTAGAGCTATCCTCCACGTACCTACAAGAATAAGACAGGGCTTGGAAAGGGCTTT
GCTA
>DQ410505 
ATGAGAGTGACGGGGATCAGGAAGAATTGTCAGCAC---TGGTGGAAATGGGGC------------ATCA
TGCTCCTTGGGATGTTAATGATCTGTAAGGCTACAGAACAA---TTGTGGGTCACAGTCTATTATGGGGT
ACCTGTGTGGAAGGAAGCAAACACCACTCTATTTTGTGCATCAGATGCTAAAGGATATAATACAGAAAAA
CATAATGTTTGGGCCACACATGCCTGTGTACCCACAGACCCCAATCCACAAGAAATAGTAATGGAAAATG
TGACAGAAAATTTTAACATGTGGAAAAATCACATGGCAGAACAGATGCATGAGGATATAATTAGTTTATG
GGATCAAAGCCTGAAACCATGTGTAAAATTAACCCCACTCTGTGTTACTTTAAATTGCATTAAT---GCG
---------------------------------------------------------AATGTT------A
CT---------------AATACC------------------------ACGGGTAGTGGTGAG---ACAAG
GTTGGAGAAGGAAGACATAAAAAATTGCTCTTTCAATATCACCACAAGCATAAGAGAT---AAGGTACAG
AAAGAATATGCACTTTTTTATAAAATTGATGTAATACCAATA------GAAAAA---GAT---AAT----
--------------ACTAGCTATAGGTTGATAAGTTGTAACACCTCAGTCATTATACAGGCCTGTCCAAA
GGTATCCTTTGAGCCAATTCCCATACATTATTGTGCCCCGGCTGGTTTTGCGATTCTAAAGTGTAATGAT
AAGAAGTTCAATGGAACAGGACCATGTACAAATGTTAGTACAGTACAATGTACACATGGAATTAGGCCAG
TGGTATCAACTCAACTGCTGTTAAATGGCAGCCTAGCAGAAAAAGAGATAGTAATCAGATCTGCCAATCT
CTCAGACAATGCTAAAAACATAATAGTGCATCTGAATGAATCTGTAGTAATAAATTGTACAAGACCTAGC
AACAATACAAGAAGAGGTATACATATAGGACCAGGCAGAGCATTTTATACAACAGGACAAGTAGTAGGAG
ATATAAGACAAGCACATTGTAACATTAGTGGAACAAGATGGAATGACACTTTAAAAAAGATAGTTATAAA
ATTAAGAGAACAATTTGAG---AATAAA------ACAATAGTCTTTAATCAATCCTCAGGAGGGGACCCA
GAAATTGTAATGCTCAGTTTTAATTGTGGAGGGGAATTTTTCTACTGTAACTCAACAAAACTGTTTAATA
GT------------------ACTTGGAATGGTACTGATAGT------------ACTTGGAAT--------
----GAT---------------------ACTGAGTCA------------------AAGAACACTCAAGGA
AATGAC---ACA---------ATCATACTCCCATGCAGAATAAAACAAATTATAAACATGTGGCAGAAAG
TAGGAAAAGCAATGTATGCCCCTCCCATCAGAGGACAAATTAGATGTTCATCAAATATTACAGGGCTGCT
ATTAACAAGAGATGGTGGT------------------AACGAG---------AACAAT---GCC------
------ACCGAGATCTTCAGACCTGGAGGAGGAGAGATGAGGGACAATTGGAGAAATGAATTATATAAAT
ATAAAGTAGTAAAAATTGAACCATTAGGAGTAGCACCCACCAAGGCAAAGAGAAGAGTGGTGCAGAGAGA
AAAAAGA---GCAGTGGGA---ATAGGAGCTATGTTCCTTGGGTTCTTGGGAGCAGCAGGAAGCACTATG
GGCGCAGCGTCAGTGACGCTGACGGTACAGGCCAGACTATTATTGTCTGGTATAGTGCAACAGCAGAACA
ATTTGCTGAGGGCTATTGAGGCGCAACAGCATCTGTTGCAACTCACAGTCTGGGGCATCAAGCAGCTCCA
GGCAAGAATCCTGGCTGTGGAAAGATACCTAAAGGATCAACAGCTCCTGGGGATTTGGGGTTGCTCTGGA
AGACTCATCTGCACCACTGCTGTGCCTTGGAATACTAGTTGGAGT---AATAAATCTCTGAATCAGATTT
GGCAGAACATGACCTGGATGCAGTGGGAAAAAGAAATTGAAAATTACACAGGCTTAATATACACCTTAAT
TGAAGAATCGCAAACCCAACAGGAAAAGAATGAAAAAGAATTATTGGAATTGGATAAGTGGGCAAATTTG
TGGAGTTGGTTTGACATAACAAATTGGCTGTGGTATATAAAAATATTCATAATGATAGTAGGAGGCTTGG
TAGGTATAAGAATAGTTTTTATTGTGCTTTCTATAGTGAATAGAGTTAGGCAGGGATACTCACCATTATC
GTTCCAGACCCACCTCCCAGCCCAGAGGGGACCCGACAGGCCCGAAGGAATCGAAGAAGAAGGTGGAGAG
AGAGACAGAGACAGATCCAGTCCATTAGTGCATGGATTCTTAGCAATCATCTGGGTCGATCTGCGGAGCC
TGTTCCTCTTCAGCTACCACCGCTTGAGAGACTTACTCTTGATTGTAACGAGGATTGTGGAACTTCTGGG
A---CGCAGGGGGTGGGAACTCCTCAAGTATTGGTGGAATCTCCTCCAGTATTGGGGTCAGGAACTAAAG
AATAGTGCTGTTAGCTTGCTCAACGCCACAGCCATAGCAGTAGCTGAGGGGACAGATAGGATTATAGAAA
TAGTGCAAAGAGTTTTTAGAGCTATCCTCCACATACCTACAAGAATAAGACAGGGCTTTGAAAGGGCTTT
GCTA
>DQ410486 
ATGAGAGTGACGGGGATCAGGAAGAATTGTCAGCAC---TGGTGGAAATGGGGC------------ATCA
TGCTCCTTGGGATGTTAATGATCTGTAAGGCTACAGAACAA---TTGTGGGTCACAGTCTATTATGGGGT
ACCTGTGTGGAAAGAAGCAAACACCACTCTATTTTGTGCATCAGATGCTAAAGGATATAATACAGAGAAA
CATAATGTTTGGGCCACACATGCCTGTGTACCCACAGACCCCAACCCACAAGAAATAGTATTGGAAAATG
TGACAGAAAATTTTAACATGTGGAAAAATCACATGGTAGAACAAATGCATGAGGATATAATTAGTTTATG
GGATCAAAGCCTAAAACCATGTGTAAAATTAACCCCACTCTGTGTTACTCTAAATTGCACTAAT---GCA
---------------------------------------------------------AATGTT------G
CT---------------AATACC------------------------ACGGGTAGTGGTGAG---ACAAG
GTTGGAGAAGGAAGACATAAAAAATTGCTCTTTCAATATCACCACAAGCATAAGAGAT---AAGGTACAG
AAAGAATATGCACTTTTTTATAAAATTGATGTAATACCAATA------GAAAAT---AAT---AAT----
--------------ATTAGCTATAGGTTGATAAGTTGTAACACCTCAGTCATTACACAGGCCTGTCCAAA
GGTATCCTTTGAGCCAATTCCCATACATTATTGTGCCCCGGCTGGTTTTGCGATTCTAAAGTGTAATGAT
AAGAAGTTCAATGGAACAGGACCATGTACAAATGTTAGTACAGTACAATGTACACATGGAATTAGGCCAG
TGGTATCAACTCAACTGCTGTTAAATGGCAGTCTAGCAGAAAAAGAGATAGTAATCAGATCTGCCAACCT
CTCAGACAATGCTAAAAACATAATAGTACATCTGAATGAATCTGTAGTAATAAATTGTACAAGACCTAGC
AACAATACAAGAAGAGGTATACATATAGGACCAGGCAGAGCATTTTATACAACAGGACAAGTAGTAGGAG
ATATAAGACAAGCACATTGTAACATTAGTGGAACAAGATGGAATGACACTTTAAAAAAGATAGTTATAAA
ATTAAGAAAACAATTTCAG---AATAAA------ACAATAGTCTTTAATCAATCCTCAGGAGGGGATCCA
GAAATTGTAATGCTCAGTTTTAATTGTGGAGGGGAATTTTTCTACTGTAATTCAACAAAACTGTTTAATA
GT------------------ACTTGGAAT---GCTAATAGT------------ACTTGGAGT--------
----GGT---------------------ACTGAGTCA------------------CATAACACAAAAGAA
AATGAA---ACA---------ATCATACTCCCATGCAGAATAAAACAAATTATAAACATGTGGCAGAGAG
TAGGAAAAGCAATGTATGCCCCTCCCATCAGAGGACAAATTAGATGTTCATCAAATATTACAGGGCTGCT
ATTAACAAGAGATGGTGGT------------------AACGAG---------AACAAT---GCC------
------ACCGAGATCTTCAGGCCTGGAGGAGGAGAGATGAGGGACAATTGGAGAAATGAATTATATAAAT
ATAAAGTAGTAAAAATTGAACCATTAGGAGTAGCACCCACCAAGGCAAAGAGAAGAGTGGTGCAGAGAGA
AAAAAGA---GCAGTGGGA---ATAGGAGCTATGTTCCTTGGGTTCTTGGGAGCAGCAGGAAGCACTATG
GGCGCAGCGTCAGTGACGCTGACGGTACAGGCCAGACTATTATTGTCTGGTATAGTGCAACAGCAGAACA
ATTTGCTGAGAGCTATTGAGGCGCAACAGCATCTGTTGCAACTCACAGTCTGGGGCATCAAGCAGCTCCA
GGCAAGAATCCTGGCTGTGGAAAGATACCTAAAGGATCAACAGCTCCTGGGGATTTGGGGTTGCTCTGGA
AAACTCATCTGCACCACTGCTGTGCCTTGGAATACTAGTTGGAGT---AATAAATCTCTGAATCAGATTT
GGCAGAACATGACCTGGATGCAGTGGGAAAAAGAAATTGAGAATTACACAGGCTTAATATACACCTTAAT
TGAAGAATCGCAAACCCAACAGGAAAAGAATGAAAAAGAATTATTGGAATTGGATAAGTGGGCAAATTTG
TGGAGTTGGTTTGACATAACAAATTGGCTGTGGTATATAAAAATATTCATAATGATAGTAGGAGGCTTGG
TAGGTTTAAGAATAGTTTTTACTGTGCTTTCTATAGTGAATAGAGTTAGGCAGGGATACTCACCATTATC
GTTCCAGACCCACCTCCCAGCCCAGAGGGGACCCGACAGGCCCGAAGGAATCGAAGAAGAAGGTGGAGAG
AGAGACAGAGACAGATCCGGTCAATTTGTGAATGGATTCTTAGCGATCATCTGGGTCGATCTGCGGAGCC
TGTTCCTCTTCAGCTACCACCGCTTGAGAGACTTACTCTTGATTATAACGAGGATTGTGGAACTTCTGGG
A---CGCAGGGGGTGGGAAATCCTCAAGTATTGGTGGAATCTCCTCCAGTATTGGGGTCAGGAACTAAAG
AATAGTGCTGTTAGCTTGCTCAACGCCACAGCCATAGCAGTAGCTGAAGGGACAGATAGGATTATAGAAA
TAGTGCAAAGAGTTTTTAGAGCTATCCTCCACGTACCTACAAGAATAAGACAGGGCTTGGAAAGGGCTTT
GCTA
>DQ410501 
ATGAGAGTGACGGGGATCAGGAAGAATTGTCAGCAC---TGGTGGAAATGGGGC------------ATCA
TGCTCCTTGGGATGTTAATGATCTGTAAGGCTACAGAACAA---TTGTGGGTCACAGTCTATTATGGGGT
ACCTGTGTGGAAAGAAGCAAACACCACTCTATTTTGTGCATCAGATGCTAAAGGATATAATACAGAGAAA
CATAATGTTTGGGCCACACATGCCTGTGTACCCACAGACCCCAACCCACAAGAAATAGTATTGGAAAATG
TGACAGAAAATTTTAACATGTGGAAAAATCACATGGTAGAACAGATGCATGAGGATATAATTAGTTTATG
GGATCAAAGCCTAAAACCATGTGTAAAATTAACCCCACTCTGTGTTACTTTAAATTGCACTAAT---GCG
---------------------------------------------------------AATGTT------G
CT---------------AATACC------------------------ACGGGTAGTGGTGAG---ACAAG
GTTGGAGAAGGAAGACATAAAAAATTGCTCTTTCAATATCACCACAAGCATAAGAGAT---AAGGTACAG
AAAGAATATGCACTTTTTTATAAAATTGATGTAATACCAATA------GATGAT---AAT---AAT----
--------------ATTAGCTATAGGTTGATAAGTTGTAACACCTCAGTCATTACACAGGCCTGTCCAAA
GGTATCCTTTGAGCCAATTCCCATACATTATTGTGCCCCGGCTGGTTTTGCGATTCTAAAGTGTAATGAT
AAGAAGTTCAATGGAACAGGACCATGTACAAATGTTAGTACAGTACAATGTACACATGGAATTAGGCCAG
TGGTATCAACTCAACTGCTGTTAAATGGCAGTCTAGCAGAAAAAGAGATAGTAATCAGATCTGCCAATCT
CTCAGACAATGCTAAAAACATAATAGTACATCTGAATGAATCTGTAGTAATAAATTGTACAAGACCTAGC
AACAATACAAGAAGAGGTATACATATAGGACCAGGCAGAGCATTTTATACAACAGGACAAGTAGTAGGAG
ATATAAGACAAGCACATTGTAACATTAGTGGAACAAGATGGAATGACACTTTAAAAAAGATAGTTATAAA
ATTAAGAGAACAATTTCAG---AATAAA------ACAATAGTCTTTAATCAATCCTCAGGAGGGGATCCA
GAAATTGTAATGCTCAGTTTTAATTGTGGAGGGGAATTTTTCTACTGTAATTCAACAAAACTGTTTAATA
GT------------------ACTTGGAAT---GCTAATAGT------------ACTTGGAAT--------
----GGT---------------------ACTGAGTCA------------------CATAACACAAAAGAA
AATGAC---ACA---------ATCATACTCCCATGCAGAATAAAACAAATTATAAACATGTGGCAGAGAG
TAGGAAAAGCAATGTATGCCCCTCCCATCAGAGGACAAATTAGATGTTCATCAAATATTACAGGGCTGCT
ATTAACAAGAGATGGTGGT------------------AACGAG---------AACAAT---GCC------
------ACCGAGATCTTCAGACCTGGAGGAGGAGAGATGAGGGACAATTGGAGAAATGAATTATATAAAT
ATAAAGTAGTAAAAATTGAACCATTAGGAGTAGCACCCACCAAGGCAAAGAGAAGAGTGGTGCAGAGAGA
AAAAAGA---GCAGTGGGA---ATAGGAGCTATGTTCCTTGGGTTCTTGGGAGCAGCAGGAAGCACTATG
GGCGCAGCGTCAGTGACGCTGACGGTACAGGCCAGACTATTATTGTCTGGTATAGTGCAACAGCAGAACA
ATTTGCTGAGGGCTATTGAGGCGCAACAGCATCTGTTGCAACTCACAGTCTGGGGCATCAAGCAGCTCCA
GGCAAGAATCCTGGCTGTGGAAAGATACCTAAAGGACCAACAGCTCCTGGGGATTTGGGGTTGCTCTGGA
AAACTCATCTGCACCACTGCTGTGCCTTGGAATACTAGTTGGAGT---AATAAATCTCTGAATCAGATTT
GGCAGAACATGACCTGGATGCAGTGGGAAAAAGAAATTGAGAATTACACAGGCTTAATATACACCTTAAT
TGAAGAATCGCAAACCCAACAGGAAAAGAATGAAAAAGAATTATTGGAATTGGATAAGTGGGCAAATTTG
TGGAGTTGGTTTGACATAACAAATTGGCTGTGGTATATAAAAATATTCATAATGATAGTAGGAGGCTTGG
TAGGTATAAGAATAGTTTTTATTGTGCTTTCTATAGTGAATAGAGTTAGGCAGGGATACTCACCATTATC
GTTCCAGACCCACCTCCCAGCCCAGAGGGGACCCGACAGGCCCGAAGGAATCGAAGAAGAAGGTGGAGAG
AGAGACAGAGACAGATCCGGTCAATTTGTGCATGGATTCTTAGCGATCATCTGGGTCGATCTGCGGAGCC
TGTTCCTCTTCAGCTACCACCGCTTGAGAGACTTACTCTTGATTGTAACGAGGATTGTGGAACTTCTGGG
A---CGCAGGGGGTGGGAACTCCTCAAGTATTGGTGGAATCTCCTCCAGTATTGGGGTCAGGAACTAAAG
AATAGTGCTGTTAGCTTGCTCAACGCCACAGCCATAGCAGTAGCTGAGGGGACAGATAGGATTATAGAAA
TAGTGCAAAGAGTTTTTAGAGCTATCCTCCACATACCTACAAGAATAAGACAGGGCTTTGAAAGGGCTTT
GCTA
>DQ410502 
ATGAGAGTGACGGGGATCAGGAAGAATTGTCAGCAC---TGGTGGAAATGGGGC------------ATCA
TGCTCCTTGGGATGTTAATGATCTGTAAGGCTACAGAACAA---TTGTGGGTCACAGTCTATTATGGGGT
ACCTGTGTGGAAAGAAGCAAACACCACTCTATTTTGTGCATCAGATGCTAAAGGATATAATACAGAAAAA
CATAATGTTTGGGCCACACATGCCTGTGTACCCACAGACCCCAATCCACAAGAAATAGTAATGGAAAATG
TGACAGAAAATTTTAACATGTGGAAAAATCACATGGTAGAACAAATGCATGAGGATATAATTAGTTTATG
GGATCAAAGCCTAAAACCATGTGTAAAATTAACCCCACTCTGTGTTACTTTAAATTGCACTAAT---GCG
---------------------------------------------------------AATGTT------G
CT---------------AATACC------------------------ACGGGTAGTGGTGAG---ACAAG
GTTGGAGAAGGAAGACATAAAAAATTGCTCTTTCAATATCACCACAAGCATAAGAGAT---AAGGTACAG
AAAGAATATGCACTTTTTTATAAAATTGATGTAATACCAATA------GATGAT---GGT---AAT----
--------------ACTAGCTATAGGTTGATAAGTTGTAACACCTCAGTCATTACACAGGCCTGTCCAAA
GGTATCCTTTGAGCCAATTCCCATACATTATTGTGCCCCGGCTGGTTTTGCGATTCTAAAGTGTAATGAT
AAGAAGTTCAATGGAACAGGACCATGTACAAATGTTAGTACAGTACAATGTACACATGGAATTAGGCCAG
TGGTATCAACTCAACTGCTGTTAAATGGCAGTCTAGCAGAAAAAGAGATAGTAATCAGATCTGCCAATCT
CTCAGACAATGCTAAAAACATAATAGTACATCTGAATGAATCTGTAGTAATAAATTGTACAAGACCTAGC
AACAATACAAGAAGAGGTATACATATAGGACCAGGCAGAGCATTTTATACAACAGGACAAGTAGTAGGAG
ATATAAGACAAGCACATTGTAACATTAGTGGAACAAGATGGAATGACACTTTAAAAAGGATAGTTATAAA
ATTAAGAGAACAATTTCAG---AATAAA------ACAATAGTCTTTAATCAATCCTCAGGAGGGGATCCA
GAAATTGTAATGCTCAGTTTTAATTGTGGAGGGGAATTTTTCTACTGTAATTCAACAAAACTGTTTAATA
GTACTTGGAATGCTAATAGTACTTGGAGTGGT---ACTGAG------------TCA--------------
-------------------------------------------------------CATAACACAAAAGAA
AATGAA---ACA---------ATCATACTCCCATGCAGAATAAAACAAATTATAAACATGTGGCAGAGAG
TAGGAAAAGCAATGTATGCCCCTCCCATCAGAGGACAAATTAGATGTTCATCAAATATTACAGGGCTGCT
ATTAACAAGAGATGGTGGT------------------AACGAG---------AACAAT---GCC------
------ACCGAGATCTTCAGACCTGGAGGAGGAGAGATGAGGGACAATTGGAGAAATGAATTATATAAAT
ATAAAGTAGTAAAAATTGAACCATTAGGAGTAGCACCCACCAAGGCAAAGAGAAGAGTGGTGCAGAGAGA
AAAAAGA---GCAGTAGGA---ATAGGAGCTATGTTCCTTGGGTTCTTGGGAGCAGCAGGAAGCACTATG
GGCGCAGCGTCAGTGACGCTGACGGTACAGGCCAGACTATTATTGTCTGGTATAGTGCAACAGCAGAACA
ATTTGCTGAGGGCTATTGAGGCGCAACAACATCTGTTGCAACTCACAGTCTGGGGCATCAAGCAGCTCCA
GGCAAGAATCCTGGCTGTGGAAAGATACCTAAAGGATCAACAGCTCCTGGGGATTTGGGGTTGCTCTGGA
AGACTCATCTGCACCACTGCTGTGCCTTGGAATACTAGTTGGAGT---AATAAATCTCTGAATCAGATTT
GGCAGAACATGACCTGGATGCAGTGGGAAAAAGAAATTGAAAATTACACAGGCTTAATATACACCTTAAT
TGAAGAATCGCAAACCCAACAGGAAAAGAATGAAAAAGAATTATTGGAATTGGATAAGTGGGCAAATTTG
TGGAGTTGGTTTGACATAACAAATTGGCTGTGGTATATAAAAATATTCATAATGATAGTAGGAGGCTTGG
TAGGTATAAGAATAGTTTTTATTGTGCTTTCTATAGTGAATAGAGTTAGGCAGGGATACTCACCATTATC
GTTCCAGACCCACCTCCCAGCCCAGAGGGGACCCGACAGGCCCGAAGGAATCGAAGAAGAAGGTGGAGAG
AGAGACAGAGACAGATCCAGTCCATTAGTGCATGGATTCTTAGCAATCATCTGGGTCGATCTGCGGAGCC
TGTTCCTCTTCAGCTACCACCGCTTGAGAGACTTACTCTTGATTGTAACGAGGATTGTGGAACTTCTGGG
A---CGCAGGGGGTGGGAACTCCTCAAGTATTGGTGGAATCTCCTCCAGTATTGGGGTCAGGAACTAAAG
AATAGTGCTGTTAGCTTGCTCAACGCCACAGCCATAGCAGTAGCTGAGGGGACAGATAGGATTATAGAAA
TAGTGCAAAGAGTTTTTAGAGCTATCCTCCACATACCTACAAGAATAAGACAGGGCTTTGAAAGGGCTTT
GCTA
>DQ410494 
ATGAGAGTGACGGGGATCAGGAAGAATTGTCAGCGC---TGGTGGAAATGGGGC------------ATCA
TGCTCCTTGGGATATTAATGATCTGTAATGCTACAGAAAAA---TTGTGGGTCACAGTCTATTATGGGGT
ACCTGTGTGGAAAGAAGCAAACACCACTCTATTTTGTGCATCAGATGCTAAAGGATATGATACAGAGGTA
CATAATGTCTGGGCCACACATGCCTGTGTACCCACAGACCCCAATCCACAAGAAGTAGTATTGGAAAATG
TGACAGAAAATTTTAACATGTGGAAAAATAACATGGTAGAACAGATGCATGAGGATATAATTAGTTTATG
GGATCAAAGCCTAAAACCATGTGTAAAATTAACCCCACTCTGTGTTACTTTAAGTTGCACTGAT---CTG
---------------------------------------------------------AATGTT------A
CTAATGCCATGAGGAATGATACT------------------------AATACCACGAGCGAG--------
-ATGGAGAGGGGAGAAATAAAAAATTGCTCTTTCAATATCACCACAAGCATAAGAGAT---AAGGTGCAG
AAAGAATATGCATTTTTTTATAAACTTGATGTAATACCAATA------AAAGAT---GAT---AAT----
--------------ACTAGCTATAGGTTGATAAGTTGTAACACCTCAGTCATTACACAGGCCTGTCCAAA
GGTATCCTTTGAGCCAATTCCCATACATTATTGTGCCCCGGCTGGGTTTGCGATTCTAAAGTGTAACGAT
AAGACGTTCAATGGAACAGGACCATGTACAAATGTTAGCACAGTACAATGTACACATGGAATTAGGCCAG
TAGTATCAACTCAACTGCTGTTAAATGGCAGTCTAGCAGAAAAAGAGGTAGTAATTAGATCCGCCAATTT
CATGAACAATGCTAAAATCATAATAGTACAGCTGAATGAATCTGTAGAAATGAATTGTACAAGACCCAAC
AACAATACAAGAAAAAGTATACATATAGGACCAGGCAGAGCATTTTATACAACAGGAGAAATAATAGGAA
ATATAAGACAAGCACATTGTAACCTTAGTGGAGCAGAATGGAATAACACGTTAGGAAAGATAGCTATAAA
ATTAAGAGAACAATTCGGG---AATAAA------ACAATAGTCTTTAATCAATCCTCAGGAGGGGACCCA
GAAATTGTAATGCTCAGTTTTAATTGTGGAGGGGAATTTTTCTACTGTAATTCAACAAAATTGTTTAATA
GT------------------ACTTGGAATGGTACTAATAAT------------ACTTGGAAT--------
----GGC---------------------ACTGGGTCA------------------AATAACACA------
---------------------ATCGTACTCCCATGCAGAATAAAACAAATTATAAACATGTGGCAGAAAG
TAGGAAAAGCAATGTATGCCCCTCCCATCAGAGGACAAATTAGATGTTCATCAAAGATTACAGGGCTGCT
ATTAACAAGAGATGGTGGT------------------GATAAC---------GAGAAC---AAG------
------ACCGAGATCTTCAGACCTGGAGGAGGAGAGATGAGGGACAATTGGAGAAGTGAATTATATAAAT
ATAAAGTAGTAAAAATTGAACCATTAGGAGTAGCACCCACCAAGGCAAAGAGAAGGGTGGTGCAGAGAGA
AAAAAGA---GCAGTGGGA---ATAGGAGCTATGTTCCTTGGGTTCTTGGGAGCAGCAGGAAGCACTATG
GGCGCAGCGTCAATGACGCTGACGGTACAGGCCAGACTATTATTGTCTGGTATAGTGCAACAGCAGAACA
ATTTGCTGAGGGCTATTGAGGCGCAACAACATCTGTTGCAACTCACAGTCTGGGGCATCAAGCAGCTCCA
GGCAAGAATCCTGGCTGTGGAAAGATACCTAAAGGATCAACAGCTCCTGGGGATTTGGGGTTGCTCTGGA
AAACTCATTTGCACCACTACTGTGCCTTGGAATACTAGTTGGAGT---AATAAATCTCTGGATCAGATTT
GGCAGAATATGACCTGGATGCAGTGGGAAAAAGAAATTAATAACTACACAGGCTTAATATACACCTTAAT
TGAAGAATCGCAAAACCAACAAGAAAAGAATGAACAAGAATTATTGGAATTAGATAAATGGGCAAGTCTG
TGGAATTGGTTTGACATAACAAACTGGCTGTGGTATATAAAAATATTCATAATGATAGTAGGAGGCTTGG
TAGGTTTAAGAATAGTTTTTATTGTACTTTCTATAGTGAATAGAGTTAGGCAGGGATACTCACCATTATC
GTTCCAGACCCACCTCCCAGCCTCGAGGGGACCCGACAGGCCCGAAGGAATCGAAGAAGAAGGTGGAGAG
AGAGACAGAGACAGATCCGGTCAATTAGTGAATGGATTCTTAGCAATCATCTGGGTCGATCTGCGGAGCC
TGTGCCTCTTCAGCTACCACCGCTTGAGAGACTTACTCTTGATTGTAACGAGGATTGTGGAACTTCTGGG
A---CGCAGGGGGTGGGAAGTCCTCAAATATTGGTGGAATCTTCTACAGTATTGGGGTCAGGAACTAAAG
AGTAGTGCTGTTAGCTTGCTCAATGCCACAGCCATAGCAGTAGCTGAGGGGACAGATAGGGTTATAGAAA
TAGTGCAAAGAGCTTGTAGAGCTATTCTCCACATACCTACAAGAATAAGACAGGGCTTGGAAAGGGCTTT
GCTA
>DQ410495 
ATGAGAGTGACGGGGATCAGGAAGAATTGTCAGCAC---TGGTGGAAATGGGGC------------ATCA
TGCTCCTTGGGATATTAATGATCTGTAAGGCTACAGAAAGA---TTGTGGGTCACAGTCTATTATGGGGT
ACCTGTGTGGAAAGAAGCAAACACCACTCTATTTTGTGCATCAGATGCTAAAGGATATGATACAGAGGTA
CATAATGTTTGGGCCACACATGCCTGTGTACCCACAGACCCCAATCCACAAGAAGTAGTATTGGAAAATG
TGACAGAAAATTTTAACATGTGGAAAAATAACATGGTAGAACAGATGCATGAGGATATAATTAGTTTATG
GGATCAAAGCCTAAAACCATGTGTAAAATTAACCCCACTCTGTGTTACTTTAAATTGCACTAAT---CTG
---------------------------------------------------------AATGTT------A
CT---------------AATACC------------------------ACGAGTAGTAGCGAG---GGAAT
GATGGAGAGGGGAGAAATAAAAAATTGCTCTTTCAATATCACCACAAGCATAAGAGAT---AAGGTGCAG
AAAGAATATGCACTTTTCTATAAACTTGATGTAATACCAATA------GAAAAT---GAT---AAT----
--------------ACTAGCTATAGGTTGATAAGTTGTAACACCTCAGTCATTACACAGGCCTGTCCAAA
GGTATCCTTTGAGCCAATTCCCATACATTATTGTGCCCCGGCTGGTTTTGCGATTCTAAAGTGTAATGAT
AAGAAGTTCAATGGAACAGGACCATGTACAAATGTTAGTACAGTACAATGTACACATGGAATTAGGCCAG
TAGTATCAACTCAACTGCTGTTAAATGGCAGTCTAGCAGAAAAAGAGGTAGTAATCAGATCTGCCAATCT
CTCAGACAATGCTAAAATTATAATAGTACATCTGAATGAATCTGTAGAAATGAATTGTACAAGACCCAAC
AACAATTCAAGGAAAGGTATACATATAGGACCAGGCAGAGCATTTTATACAACAGGAGAAATAATAGGAG
ATATAAGACAAGCACATTGTAACATTAGTGGAACAAAATGGAATGACACTTTAGAAAAGATAGCTATAAA
ATTAAGAGAACAATTTAAG---AATAAA------ACAATAGTCTTTAATCAATCCTCAGGAGGGGACCCA
GAAATTGTAATGCTCAGTTTTAATTGTGGAGGGGAATTTTTCTACTGTAATTCAACAAAACTGTTTAATA
GT---------------------------------------------------ACTTGGAAT--------
----GGT---------------------ACTGAGTCA------------------AATAACACTCAAGGA
AATGACACAACA---------ATCGTACTCCCATGCAGAATAAAACAAATTATAAACATGTGGCAGGAAG
TAGGAAAAGCAATGTATGCCCCTCCCATCAGAGGACAAATTAGATGTTCATCAAATATTACAGGGCTGCT
ATTAACAAGAGATGGTGGT------------------AATAGC---------GAGAAC---ACC------
------ACCGAGATCTTCAGACCTGGAGGAGGAGAGATGAGGGACAATTGGAGAAGTGAATTATATAAAT
ATAAAGTAGTAAAAATTGAACCATTAGGAGTAGCACCCACCAAGGCAAAGAGAAGAGTGGTGCAGAGAGA
AAAAAGA---GCAGTGGGA---ATAGGAGCTATGTTCCTTGGGTTCTTGGGAGCAGCAGGAAGCACTATG
GGCGCAGCGTCAATGACGCTGACGGTACAGGCCAGACTATTATTGTCTGGTATAGTGCAACAGCAGAACA
ATTTGCTGAGGGCTATTGAGGCGCAACAGCATCTGTTGCAACTCACAGTCTGGGGCATCAAGCAGCTCCA
GGCAAGAATCCTGGCTGTGGAAAGATACCTAAAGGATCAACAGCTCCTGGGAATTTGGGGTTGCTCTGGA
AAACTCATTTGCACCACTACTGTACCTTGGAATACTAGTTGGAGT---AATAAATCTCTGGATCAGATTT
GGCAAAACATGACCTGGATGCAGTGGGAAAAAGAAATTAATAATTACACAGGCTTAATATACACCTTAAT
TGAAGAATCGCAAAACCAACAAGAAAAGAATGAACAAGAATTATTGGAATTAGATAAATGGGCAAGTTTG
TGGAATTGGTTTGACATAACAAACTGGCTGTGGTATATAAAAATATTCATAATGATAGTAGGAGGCTTGG
TAGGTTTAAGAATAGTTTTTATTGTACTTTCTATAGTGAATAGAGTTAGGCAGGGATACTCACCATTATC
GTTCCAGACCCACCTCCCAGCCCCGAGGGGACCCGACAGGCCCGAAGGAATCGAAGAAGAAGGTGGAGAG
AGAGACAGAGACAGATCCGGTCAATTAGTGAATGGATTCTTCGCAATCATCTGGGTCGATCTGCGGAGCC
TGTGCCTCTTCAGCTACCACCGCTTGAGAGACTTACTCTTGATTGTAACGAGGATTGTGGAACTTCTGGG
A---CGCAGGGGGTGGGAAGTCCTCAAATATTGGTGGAATCTCCTACAGTATTGGGGTCAGGAACTAAAG
AGTAGTGCTGTTAGCTTGCTTAATGCCACAGCCATAGCAGTAGCTGAGGGGACAGATAGGGTTATAGAAA
TAGTGCAAAGAGCTTGTAGAGCTATTCTCCACATACCTACAAGAATAAGACAGGGCTTAGAAAGGGCTTT
GCTA
>DQ410493 
ATGAGAGTGACGGGGATCAGGAGGAATTGTCAGCAC---TGGTGGAAATGGGGC------------ATCA
TGCTCCTTGGGATGTTAATGATCTGTAATGCTACAGAACAA---TTGTGGGTCACAGTCTATTATGGGGT
ACCTGTGTGGAAAGAAGCAAACACCACTCTATTTTGTGCATCAGATGCTAAAGGATATAATACAGAGAGA
CATAATGTTTGGGCCACACATGCCTGCGTACCCACAGACCCCAATCCACAAGAAGTAGTGTTGGAAAATG
TGACAGAAAATTTTAACATGTGGAAAAATAACATGGTAGAACAGATGCATGAGGATATAATTAGTTTATG
GGATCAAAGCCTAAAACCATGTGTAAAATTAACCCCACTCTGTGTTACTTTAAATTGCATTAAT---GTG
---------------------------------------------------------AATGGT------A
CT---------------AATACC------------------------ACGATTAGTAGTGAG---ACAAG
GATGGAGAAGGGAGAAATAAAAAATTGCTCTTTCAATATCACCACAAGCATAAGAGAT---AAGGTGCAG
AAAGAATATGCACTTTTTTATAAACTTGATGTAATACCAATA------GAAAAT---GAT---AAT----
--------------ACTAGCTATAGGTTGATAAGTTGTAACACCTCAGTCATTACACAGGCCTGTCCAAA
GGTATCCTTTGAGCCAATTCCCATACATTATTGTGCCCCGGCTGGTTTTGCGATTCTAAAGTGTAATGAT
AAGAAGTTCAATGGAACAGGACCATGTACAAATGTTAGTACAGTACAATGTACACATGGAATTAGGCCAG
TGGTATCAACTCAACTGCTGTTAAATGGCAGTCTAGCAGAAAAAGAGGTAGTAATCAGATCTGCCAATCT
CTCAGACAATGCTAAAACCATAATAGTACATCTGAATGAATCTGTAAAAATGAATTGTACAAGACCCAGC
AACAATACAAGGAAAGGTATACATATAGGACCAGGCAGAGCATTTTATGCAACAAGAAACATAATAGGAG
ATATAAGACAAGCACATTGTAACATTAGTGGAACAAAATGGAATGACACTTTAAAAAAGATAGTTATAAA
ATTAAGAGAACAATTTAAG---AATAAA------ACAATAGCCTTTAATCAATCCTCAGGAGGGGACCCA
GAAATTGTAATGCTCAGTTTTAATTGTGGAGGGGAATTTTTCTACTGTAATTCAACAAAACTGTTTAATA
GT---------------------------------------------------ACTTGGAAT--------
----GGT---------------------ACTGAGTCA------------------AATAACACTCAAGGA
AATGACACAACA---------ATCATACTCCCATGCAGAATAAAACAAATTATAAACATGTGGCAGAAAG
TAGGAAAAGCAATGTATGCCCCTCCCATCAGAGGACAAATTAGATGTTCATCAAATATTACAGGGCTGCT
ATTAACAAGAGATGGTGGT------------------GATAAC---------GAGAAC---AAG------
------ACCGAGATCTTCAGACCTGGAGGAGGAGAGATGAGGGACAATTGGAGAAGTGAATTATATAAAT
ATAAAGTAGTAAAAATTGAACCATTAGGAGTAGCACCCACCAAGGCAAAGAGAAGAGTGGTGCAGAGAGA
AAAAAGA---GCAGTGGGA---ATAGGAGCTATGTTCCTTGGGTTCTTGGGAGCAGCAGGAAGCACTATG
GGCGCAGCGTCAGTGACGCTGACGGTACAGGCCAGACTATTATTGTCTGGTATAGTGCAACAGCAGAACA
ATTTGCTGAGGGCTATTGAGGCGCAACAGCATCTGTTGCAACTCACAGTCTGGGGCATCAAGCAGCTCCA
GGCAAGAATCCTGGCTGTGGAAAGATACCTAAAGGATCAACAGCTCCTGGGGATTTGGGGATGCTCTGGA
AGACTCATCTGCACCACTGCTGTGCCTTGGAATACTAGTTGGAGT---AATAAATCTCTGGATCAGATTT
GGCAGAACATGACCTGGATGCAGTGGGAAAAAGAAATTAATAATTACACAGGCTTAATATACACCTTAAT
TGAAGAATCGCAAACCCAACAGGAAAAGAATGAACAAGAATTATTGGAATTGGATAAGTGGGCAAGTTTG
TGGAATTGGTTTGACATAACAAATTGGCTGTGGTATATAAAAATATTCATAATGATAGTAGGAGGCTTGG
TAGGTTTAAGAATAGTTTTTATTGTACTTTCTATAGTGAATAGAGTTAGGCAGGGATACTCACCATTATC
GTTCCAGACCCACCTCCCAGCCCAGAGGGGACCCGACAGGCCCGGAGGAACCGAAGAAGAAGGTGGAGAG
AGAGACAGAGACAGATCCGGTCAATTAGTGAATGGATTCTTAGCGATCATCTGGGTCGATCTGCGGAGCC
TGTGCCTCTTCAGCTACCACCGCTTGAGAGACTTACTCTTGATTGTAACGAGGATTGTGGAACTTCTGGG
A---CGCAGGGGGTGGGAAGTCCTCAAATATTGGTGGAATCTTCTACAGTATTGGGGTCAGGAACTAAAG
AGTAGTGCTGTTAGCTTGCTCAATACCACAGCCATTGCAGTAGCTGAGGGGACAGATAGGGTTATAGAAA
TATTGCAAAGAGTTTGTAGAGCTATTCTCCACATACCTACAAGAATAAGACAGGGCTTGGAAAGGGCTTT
GCTA
>DQ410496 
ATGAGAGTGACGGGGATCAGGAAGAATTGTCAGCAC---TGGTGGAAATGGGGC------------ATCA
TGCTCCTTGGGATGTTAATGATCTGTAAGGCTACAGAACAA---TTGTGGGTCACAGTCTATTATGGGGT
ACCTGTGTGGAAAGAAGCAAACACCACTCTATTTTGTGCATCAGATGCTAAGGGATATAATACAGAGAGA
CATAATGTTTGGGCCACACATGCCTGTGTACCCACAGACCCCAATCCACAAGAAGTAGTATTGGAAAATG
TGACAGAAAATTTTAACATGTGGAAAAATAACATGGTAGAACAGATGCATGAGGATATAATTAATTTATG
GGATCAAAGCCTAAAACCATGTGTAAAATTAACCCCACTCTGTGTTACTTTAAATTGCATTAAT---GCG
---------------------------------------------------------AATGTT------G
CT---------------AATACC------------------------ACGGGTAGTAATGAG---ACAAG
GATGGAGAGGGAAGAAATAAAAAATTGTTCTTTCAATATCACCACAAGCATAAGAGAT---AAGGTGCAG
AAAGAATATGCACTGTTTTATAAACTTGATGTAATACCAATA------GAAAAT---GAT---AAT----
--------------ACTAGCTATAGGTTGATAAGTTGTAACACCTCAGTCATTACACAGGCCTGTCCAAA
GGTATCCTTTGAGCCAATTCCCATACATTATTGTGCCCCGGCTGGCTTTGCGATTCTAAAGTGTAACGAT
AAGAAGTTCAATGGAACAGGACCATGTACAAATGTTAGTACAGTACAATGTACACATGGAATTAGGCCAG
TGGTATCAACTCAACTGCTGTTAAATGGCAGCCTAGCAGAAAAAGAGGTAGTAATCAGATCTGCCAATCT
CTCAGACAATGCTAAAACCATAATAGTACATCTGAATGAATCTGTAAAAATGAATTGTACAAGACCCAGC
AACAATACAAGGAAAGGTATACATATAGGACCAGGCAGAGCATTTTATGCAACAAGAAACATAATAGGAG
ATATAAGACAAGCACATTGTAACCTTAGTGGAACAGAATGGAATAACACTTTAGGAAAGATAGCTATAAA
ATTAAGAGAACAATTCGGG---AATAAA------ACAATAGTCTTTAATCAATCCTCAGGAGGGGACCCA
GAAATTGTAATGCTCAGTTTTAATTGTGGAGGGGAATTTTTCTACTGTAATTCAACAAAATTGTTTAATA
GT------------------ACTTGGAATGGTACTAATAAT------------ACTTGGAAT--------
----GGC---------------------ACTGGGTCA------------------AAGAACAATAAAGAA
AACGAC---ACA---------ATCATACTCCCATGCAGAATAAAACAAATTATAAACATGTGGCAGAAAG
TAGGAAAAGCAATGTATGCCCCTCCCATCAGAGGACAGATTAGATGTTCATCAAATATTACAGGGCTGCT
ATTAACAAGAGATGGTGGT------------------GATAAC---------GAGAAC---AAG------
------ACCGAGATCTTCAGACCTGGAGGAGGAGAGATGAGGGACAATTGGAGAAATGAATTATATAAAT
ATAAAGTAGTAAAAATTGAACCATTAGGAGTAGCACCCACCAAGGCAAAGAGAAGAGTGGTGCAGAGAGA
AAAAAGA---GCAGTGGGA---ATAGGAGCTATGTTCCTTGGGTTCTTGGGAGCAGCAGGAAGCACTATG
GGCGCAGCGTCAGTGACGCTGACGGTACAGGCCAGACTATTATTGTCTGGTATAGTGCAACAGCAGAACA
ATTTGCTGAGGGCTATTGAGGCGCAACAGCATCTGTTGCAACTCACAGTCTGGGGCATCAAGCAGCTCCA
GGCAAGAATCCTGGCTGTGGAAAGATACCTAAAGGATCAACAGCTCCTGGGGATTTGGGGATGCTCTGGA
AGACTCATCTGCACCACTGCTGTGCCTTGGAATACTAGTTGGAGT---AATAAATCTCTGGATCAGATTT
GGCAGAACATGACCTGGATGCAGTGGGAAAAAGAAATTAATAATTACACAGGCTTAATATACACCTTAAT
TGAAGAATCGCAAACCCAACAAGAAAAGAATGAACAAGAATTATTGGAATTGGATAAGTGGGCAAGTTTG
TGGAATTGGTTTGACATAACAAATTGGCTGTGGTATATAAAAATATTCATAATGATAGTAGGAGGCTTGG
TAGGTTTAAGAATAGTTTTTATTGTACTTTCTATAGTGAATAGAGTTAGGCAGGGATACTCACCATTATC
GTTCCAGACCCACCTCCCAGCCCAGAGGGGACCCGACAGGCCCGAAGGAATCGAAGAAGAAGGTGGAGAG
AGAGACAGAGACAGATCCGGGCAATTAGTGAATGGATTCTTAGCGATCATCTGGGTCGATCTGCGGAGCC
TGTGCCTCTTCAGCTACCACCGCTTGAGAGACTTACTCTTGATTGTAACGAGGATTGTGGAACTTCTGGG
A---CGCAGGGGGTGGGAAGTCCTCAAATATTGGTGGAATCTCCTACAGTATTGGGGTCAGGAACTAAAG
AGTAGTGCTGTTAGCTTGCTTAATGCCACAGCCATTGCAGTAGCTGAGGGGACAGATAGGGTTATAGAAA
TAGTGCAAAGAGTTGGTAGAGCTATCCTCCACATTCCTACAAGAATAAGACAGGGCTTGGAAAGGGCTTT
GCTA
>U63632 
ATGAGAGTGAAGGGGATCAGGAAGAGTTATCAGTAC---TTGTGGAAAGGGGGC------------ACCT
TGCTCCTTGGGATATTAATGATCTGTAGTGCTGTAGAAAAG---TTGTGGGTCACAGTCTATTATGGGGT
ACCTGTGTGGAAAGAAGCAACCACCACTCTATTTTGTGCATCAGATGCTAAAGCATATGATACAGAGGTA
CATAATGTTTGGGCCACACATGCCTGTGTACCCACAGACCCCAACCCACAAGAAGTAGTATTGGAAAATG
TAACAGAACATTTTAACATGTGGAAAAATAACATGGTAGAACAGATGCAGGAGGATATAATCAGTTTATG
GGATCAAAGCCTAAAGCCATGTGTAAAATTAACCCCACTCTGTGTTACTTTAAATTGCAAGGAT---GTG
---------------------------------------------------------AATGCT------A
CT---------------AATACC------------------------ACTAATGATAGCGAG---GGAAC
GATGGAGAGAGGAGAAATAAAAAACTGCTCTTTCAATATCACCACAAGCATAAGAGAT---GAGGTGCAG
AAAGAATATGCTCTTTTTTATAAACTTGATGTAGTACCAATA------GATAAT---AAT---AAT----
--------------ACCAGCTATAGGTTGATAAGTTGTGACACCTCAGTCATTACACAGGCCTGTCCAAA
GATATCCTTTGAGCCAATTCCCATACATTATTGTGCCCCGGCTGGTTTTGCGATTCTAAAGTGTAATGAT
AAGACGTTCAATGGAAAAGGACCATGTAAAAATGTCAGCACAGTACAATGTACACATGGAATTAGGCCAG
TAGTATCAACTCAACTGCTGCTAAATGGCAGTCTAGCAGAAGAAGAGGTAGTAATTAGATCTGACAATTT
CACGAACAATGCTAAAACCATAATAGTACAGCTGAAAGAATCTGTAGAAATTAATTGTACAAGACCCAAC
AACAATACAAGAAAAAGTATACATATAGGACCAGGGAGAGCATTTTATACTACAGGAGAAATAATAGGAG
ATATAAGACAAGCACATTGTAACATTAGTAGAGCAAAATGGAATGACACTTTAAAACAGATAGTTATAAA
ATTAAGAGAACAATTTGAG---AATAAA------ACAATAGTCTTTAATCACTCCTCAGGAGGGGACCCA
GAAATTGTAATGCACAGTTTTAATTGTGGAGGAGAATTTTTCTACTGTAATTCAACACAACTGTTTAATA
GT---------------------------------------------------ACTTGGAAT--------
----AATAATACT---------------GAAGGGTCA------------------AATAACACTGAAGGA
AATACT---------------ATCACACTCCCATGCAGAATAAAACAAATTATAAACATGTGGCAGGAAG
TAGGAAAAGCAATGTATGCCCCTCCCATCAGAGGACAAATTAGATGTTCATCAAATATTACAGGGCTGCT
ATTAACAAGAGATGGTGGT------------------ATTAAT---------GAGAAT---GGG------
------ACCGAGATCTTCAGACCTGGAGGAGGAGATATGAGGGACAATTGGAGAAGTGAATTATATAAAT
ATAAAGTAGTAAAAATTGAACCATTAGGAGTAGCACCCACCAAGGCAAAGAGAAGAGTGGTGCAAAGAGA
AAAAAGA---GCAGTGGGA---ATAGGAGCTGTGTTCCTTGGGTTCTTGGGAGCAGCAGGAAGCACTATG
GGCGCAGCGTCAATGACACTGACGGTACAGGCCAGACTATTATTGTCTGGTATAGTGCAACAGCAGAACA
ATTTGCTGAGGGCTATTGAGGCGCAACAGCGTATGTTGCAACTCACAGTCTGGGGCATCAAGCAGCTCCA
GGCAAGAGTCCTGGCTGTGGAAAGATACCTAGGGGATCAACAGCTCCTGGGGATTTGGGGTTGCTCTGGA
AAACTCATTTGCACCACTGCTGTGCCTTGGAATGCTAGTTGGAGT---AATAAATCTCTGGATAGGATTT
GGAATAACATGACCTGGATGGAGTGGGAAAGAGAAATTGACAATTACACAAGCGAAATATACACCCTAAT
TGAAGAATCGCAGAACCAACAAGAAAAGAATGAACAAGAATTATTGGAATTAGATAAATGGGCAAGTTTG
TGGAATTGGTTTGACATAACAAAATGGCTGTGGTATATAAAAATATTCATAATGATAGTAGGAGGCTTAG
TAGGTTTAAGACTAGTTTTTACTGTACTTTCTATAGTGAATAGAGTTAGGCAGGGATACTCACCATTATC
GTTTCAGACCCTCCTCCCAGCCCCGAGGGGACCCGACAGGCCCGAAGGAATCGAAGAAGAAGGTGGAGAG
AGAGACAGAGACAGATCCGGACGATTAGTGAACGGATTCTTAGCACTTATCTGGGTCGACCTGCGGAGCC
TGTGCCTCTTCAGCTACCACCGCTTGAGAGACTTACTCTTGACTGTAACGAGGATTGTGGAACTTCTGGG
A---CGCAGGGGGTGGGAAGTCCTGAAATATTGGTGGAATCTCCTACAGTATTGGAGTCAGGAACTAAAG
AATAGTGCTGTTAGCTTGCTCAATGCCACAGCCATAGCAGTAGCTGAGGGGACAGATAGGATTATAGAAG
CATTACAAAGAACTTATAGAGCTATTCTCCACATACCTACAAGAATAAGACAGGGCTTGGAAAGGGCTTT
GCTA
>AY247225 
ATGAGAGTGAAGGAGATCAGGAGGAATTATCAGCAC---TTGTGGAGATGGGGC------------ACGA
TGCTCCTTGGGATGTTAATGATCTGTAGTGCTGCAGAACAA---TTGTGGGTCACAGTCTATTATGGGGT
ACCTGTGTGGAAAGAAGCAACCACCACTCTATTTTGTGCATCAGATGCTAAAGCATATGATACAGAGGTA
CATAATGTTTGGGCCACACATGCCTGTGTACCCACAGACCCCAACCCACAAGAAGTAGGATTGGAAAATG
TGACAGAAAATTTTAACATGTGGAAAAATAATATGGTAGAACAGATGCATGAGGATATAATCAGTTTATG
GGATCAAAGCCTAAAGCCATGTGTAAAATTAACCCCACTCTGTGTTACTTTAAATTGCACTGATTATTTG
------------------------GGG------------------------------AATGTTACTAATA
CT---------------AATACC------------------------ACTAGTAGTAGCGGG---GGAAC
GATGGAGAAAGGAGAAATAAAAGAATGCTCTTTCAATATCACCACAAGCATAAGAGAT---AAGGTGCAG
AAAGAATATGCACTTTTTTATAAACTTGATGTAGTACCAATA------GATGAT---GAT---AAT----
--------------ACTAGCTATAGGTTGATAAGTTGTAACACCTCAGTCATTACACAGGCCTGTCCAAA
GATATCCTTTGAGCCAATTCCCATACATTATTGTGCCCCGGCTGGTTTTGCGATTCTAAAGTGTAAAGAT
AAGAAGTTCAATGGAAAAGGATCATGTACAAATGTCAGCACAGTACAATGTACACATGGAATTAGGCCAG
TAGTATCAACTCAACTGCTGTTAAATGGCAGTCTAGCAGAAGAAGAGGTAGTAATTAGATCTGAAAATTT
CACAAACAATGCTAAAACCATAATAGTACAGCTGAACGAATCTGTAGTAATTAATTGTACAAGACCCAAC
AACAATACAAGAAAAAGTATACATATAGGACCAGGGAGAGCATTTTATACAACAGGAGAAATAATAGGAA
ATATAAGACAAGCACATTGTAACCTTAGTAGAGCAGAATGGAATAAAACTTTAGAACAGATAGTTGGAAA
ATTAAGAGAACAATTTGGG---AATAAA------ACAATAGTCTTTAATCAATCCTCAGGAGGGGACCCA
GAAATTGTAACGCACAGTTTTAATTGTGGAGGGGAATTTTTCTACTGTAATACAACACAACTGTTTAATA
GT------------------ACTTGG---------------------------ACTTGGAAT--------
----GGT---ACT---------------GAAGGGTTA------------------AATAACACTGAAGGA
AAT------------------ATCACACTCCCATGCAGAATAAAACAAATTGTAAACATGTGGCAGGAAG
TAGGGAAAGCAATGTATGCCCCTCCCATCAGAGGACAAATTAGATGTTCATCAAATATTACAGGGCTGCT
ATTAACAAGAGATGGAGGT------------------AATAAC---------GAGAAC---GGGACCGAG
AACGGGACCGAGATCTTCAGACCTGGAGGAGGAGATATGAGGGACAATTGGAGAAGTGAATTATATAAAT
ATAAAGTAGTAAAAATTGAACCATTAGGAGTAGCACCCACCAGGGCAAAGAGAAGAGTGGTGCAGAGAGA
AAAAAGA---GCAGTGGGA---ATAGGAGCTGTGTTCCTTGGGTTCTTGGGAGCAGCAGGAAGCACTATG
GGCGCAGCGTCAATAACGCTGACGGTACAGGCCAGACTATTATTGTCTGGTATAGTGCAACAGCAGAACA
ATTTGCTGAGGGCTATTGAGGCGCAACAGCATCTGTTGCAACTCACAGTCTGGGGCATCAAGCAGCTCCA
GGCAAGAGTCCTGGCTGTGGAAAGATACCTAAAGGATCAACAGCTCCTGGGGATTTGGGGTTGCTCTGGA
AAACTCATTTGCACCACTGCTGTGCCTTGGAATGCTAGTTGGAGT---AATAAATCTCTGAATGAGATTT
GGGATAACATGACCTGGATGGAGTGGGAAAGAGAAATTAACAATTACACAGGCTTAATATACAACTTAAT
TGAAGAATCGCAGAACCAACAAGAAAAGAATGAGCAAGAATTATTGGAGTTAGATAAATGGGCAAATTTG
TGGACTTGGTTTGACATAACAAACTGGCTGTGGTATATAAAAATATTCATAATGATAGTAGGAGGCTTGA
TAGGTTTAAGAATAGTTTTTACTGTACTTTCTATAGTGAATAGAGTTAGGCAGGGATACTCACCATTATC
GTTTCAGACCCGCCTCCCAGCCCCGAGGGGACCCGACAGGCCCGAAGGAATCGAAGAAGAAGGTGGAGAG
AGAGACAGAGACAGATCCGGTCCATTAGTGGATGGATTCTTAGCACTTATCTGGGTCGACCTGCGGAGCC
TGTGCCTCTTCAGCTACCACCGCTTGAGAGACTTACTCTTGATTGTAACGAGGATTGTGGAACTTCTGGG
A---CGCAGGGGGTGGGAAGTCCTCAAAATTTGGTGGAATCTCCTACAGTATTGGAGTCAGGAACTAAAG
AATAGTGCTGTTAGCTTGTTCAATGCCATAGCCATAGCAGTAGCTGAGGGGACAGATAGGGTTATAGAAG
CATTACAAAGAGCTTATAGAGCTATTCTACACATACCTACAAGAATAAGACAGGGCTTGGAAAGGGCTTT
GCTA
>AY835770 
ATGAAAGTGAAGGGGATCAGGAAGAATTATCAGCAC---TTGTGGAGATGGGGC------------ACCA
TGCTCCTTGGGATATTGATGATCTGTAGTGCTACAGAAAAA---TTGTGGGTCACAGTCTATTATGGGGT
ACCTGTGTGGAAAGAAGCAGACACCACTTTATTTTGTGCATCAGATGCTAAAGCATATGATACAGAGGTA
CATAATGTTTGGGCCACACATGCCTGTGTACCCACAGACCCCAACCCACAAGAAGTAGTATTGGAAAATG
TGACAGAAAACTTTAACATGTGGAAAAAAGACATGGTAGAACAGATGCATGAGGATATAATCAGTTTATG
GGATCAAAGCCTAAAGCCATGTGTAAAATTAACCCCACTCTGTGTCACTTTAAATTGCACTGAT---TTG
------------------------AGG------------------------------AATGAT------A
CT---------------AATACC------------------------AATAGTAGTAGAGAG---GTAAC
GATGGAGAGAGGAGAAATAAAAAACTGCTCTTTCAATATCACCACAAGCATAAGAGAT---AAGATGCAG
AAAGAATATGCACTTTTTTATAAACTTGATGTAGTACCAATA------GATAAT---GAT---AAT----
--------------ACCAGCTATAGGTTGATAAGTTGTAACACCTCAGTCATTACACAGGCCTGTCCAAA
GGTATCCTTTGAGCCAATTCCCATACATTATTGTGCCCCAGCTGGTTTTGCGATTATAAAGTGTAAAGAT
AAGAAGTTCAATGGAACAGGACCATGTAAAAATGTCAGCACAGTACAATGTACACATGGAATTAGGCCAG
TAGTATCAACTCAACTGCTGTTAAATGGCAGTCTAGCAGAAGAAGAGGTAGTAATTAGATCTGCCAATTT
CACGAACAATGCTAAAACCATAATAGTACAGCTGAACGAATCTGTAGAAATTAATTGTACAAGACCCAAC
AACAATACAAGAAAAAGTATACCTATAGGACCAGGGAGAGCATTTTATACAACAGGAGACATAATAGGAG
ATATAAGACAAGCACATTGTAACCTTAGTAGAACAAAATGGAATGACACTTTAAAACAGATAGTTGAAAA
ATTAAGAGAACAATTTGGG---AATAAA------ACAATAATCTTTAATCAATCCTCAGGAGGGGACCCA
GAAATTGTAATGCACAGCTTTAATTGTGGAGGAGAATTTTTCTACTGTAATTCAACACAACTGTTTAATA
GT------------------ACTTGGAAT---GGTAATAGT------------ACTTGGAAT--------
----GTT---ACT---------------GAAGGGTCAAATACTGAAGGGTCAAATAATAACACTACAGGA
AATGAC---ACA---------ATCACACTCCCATGCAGAATAAAACAAATTATAAACATGTGGCAGGAAG
TAGGAAAAGCAATGTATGCCCCTCCCATCAGAGGACAAATTAGATGTTCATCAAATATTACAGGGCTGCT
GTTAACAAGAGATGGTGGT------------------GATAAT---------AGCAAC---GAA------
------TCGGAGGGCCCGAGACCTGGAGGAGGAGATATGAGGGACAATTGGAGAAGTGAATTATATAAAT
ATAAAGTGGTAAAAATTGAACCATTAGGGGTAGCGCCCACCAAGGCGAAGAGAAGAGTGGTGCAAAGAGA
GAAAAGA---GCAGTGGGA---ATAGGAGCTATGTTCCTTGGGTTCTTGGGAGCAGCAGGAAGCACTATG
GGCGCAGCGTCAATGACGCTGACGGTACAGGCCAGACTATTATTGTCTGGTATAGTGCAACAGCAAAACA
ATTTGCTGAGAGCTATTGAGGCGCAACAGCATCTGTTGCAACTCACAGTCTGGGGCATCAAGCAGCTCCA
GGCAAGAGTCCTGGCTGTGGAAAGATACCTAAAGGATCAACAGCTCCTGGGGATTTGGGGTTGCTCTGGA
AAACTCATTTGCACCACTACTGTGCCTTGGAATGCTAGTTGGAGT---AATAAATCTCTGAATCAAATTT
GGGATAGCATGACCTGGATGGAGTGGGAAAGAGAAATTAGCAATTACACAAGCTTAATATACACCTTAAT
TGAAGAATCGCAAAACCAACAAGAAAAGAATGAACAAGAATTATTGGAATTAGATAAATGGGCAAGTTTG
TGGAATTGGTTTGACATAACACATTGGCTGTGGTATATAAAAATATTCATAATGATAGTAGGAGGCTTGG
TAGGTTTAAGAATAGTTTTTGCTGTACTTTCTATAGTGAATAGAGTTAGGCAGGGATACTCACCATTATC
GTTGCAGACCCGCCTCCCCAGCCCGAGGGGACCCGACAGGCCCGAAGGAATCGAAGAAGAAGGTGGAGAG
AGAGACAGAGACGGATCCGGCAGATTAGTGGATGGATTCTTAGCGCTTTTCTGGGTCGACCTGCGGAGCC
TGTGCCTCTTCAGCTACCACCGCTTGAGAGACTTACTCTTGATTGTAACGAGGATTGTGGAACTTCTGGG
A---CGCAGGGGGTGGGAAGTCCTCAAATATTGGTGGAATCTCCTGCAGTATTGGAGTCAGGAACTAAAG
AATAGTGCTGTTAGCTTGTTTGATGCCATAGCCATAGCAGTAGCTGAGGGGACAGATAGGGTTATAGAAG
TATTACAAAGAGCTTGTAGAGCTATTCTCCACATACCTACAAGAATAAGACAGGGCTTGGAAAGGGCGTT
GCTA
>AY247220 
ATGAGAGTGAAGGAGATCGGGAAGAATTATCAGTAC---TTATGGAGATGGGGC------------ACCA
TGCTCCTTGGGATATTGATGATCTGTAGTGCTGCAGAACAA---TTGTGGGTCACAGTCTATTATGGGGT
ACCTGTGTGGAAAGAAGCAACCACCACTCTCTTTTGTGCATCAGATGCTAAAGCCTATGATACAGAGGTA
CATAATGTTTGGGCCACACATGCCTGTGTACCCACAGACCCCAACCCACAAGAAGTAGGATTGGAAAATG
TGACAGAAAATTTTAACATGTGGAAAAATAACATGGTAGAACAGATGCATGAGGATATAATCAGTTTATG
GGATCAAAGCCTAAAGCCATGTGTAAAATTAACCCCACTCTGCGTTACTTTAAATTGCACTGAT---TTG
------------------------GGG------------------------------AATACT------A
CT---------------AATACC------------------------ACTAGTAGTAGCGGG---GGAGG
AATGGAGAGAGGAGAAATAAAAAACTGCTCTTTCAATATCACCACAAGCATAAGAGAT---AAGGTGCAG
AAAGAATATGCACTTTTGTATAAACTTGATATAGTACCAATA------GATGAT---AAT---AAT----
--------------ACCAGCTATAGGTTGATAAGTTGCAACACCTCAGTCATTACACAGGCCTGTCCAAA
GGTATCCTTTGAGCCAATTCCCATACATTATTGTGCCCCGGCTGGTTTTGCGATTCTAAAGTGTAGAGAC
AAGAAGTTCAATGGAAAAGGACCATGTACAAATGTCAGCACAGTACAATGCACACATGGAATTAGGCCAG
TAGTATCAACTCAACTGCTGTTAAATGGCAGTCTAGCAGAAGAAGAGGTAGTAATTAGATCTGACAATTT
CACGGACAATGCTAAAACCATAATAGTACAGCTGAAAGAATCTGTAGAAATTAATTGTACAAGACCCAAC
AACAATACAAGAAAAAGTATACATATAGGACCAGGGAGAGCATTTTACACAACAGGAGATATAGTAGGAG
ATATAAGACAAGCACATTGTAACATTAGTAAAGCAAAATGGAATACTACTTTAAAACAGATAGTTACAAA
ATTAAGAGAACAATTTGGA---AATCGA------ACAATAGTCTTTAATCAATCCTCAGGAGGGGACCCA
GAAATTGTAATGCACAGTTTTAATTGTGGAGGGGAATTTTTCTACTGTAATTCAACACAACTGTTTAATA
GT------------------ACTTGGAAT---GCTAGTAGT------------ACTTGGAAT--------
----GAT---ACT---------------GAAGGGTCA------------------AATAACACTGAAGGA
---------ACT---------ATCACACTCCCATGCAGAATAAAACAAATTATAAACATGTGGCAGGAAG
TAGGAAAAGCAATGTATGCCCCTCCCATCAGAGGACAAATTAGATGTTCATCAAATATTACAGGGCTGAT
ATTAACAAGAGATGGTGGT------------------AGTAAC---------GAGAAC---GAC------
------ACCGAGATCTTCAGACCTGGAGGAGGAAATATGAGGGACAATTGGAGAAGTGAATTATATAAAT
ATAAAGTAGTAAAAATTGAACCATTAGGAGTAGCACCCACCAAGGCAAAGAGAAGAGTGGTGCAAAGAGA
AAAAAGA---GCAGTAGGA---ATAGGAGCTGTGTTCCTTGGGTTCTTGGGAGCAGCAGGAAGCACTATG
GGCGCAGCGTCAATGACACTGACGGTACAGGCCAGATTATTATTGTCTGGTATAGTGCAACAGCAGAACA
ATCTGCTGAGGGCTATTGAGGCGCAGCAGCATCTGTTGCAACTCACGGTCTGGGGCATCAAGCAGCTCCA
GGCAAGAGTCCTGGCTATGGAAAGATACCTAAAGGATCAACAGCTCCTGGGGATTTGGGGCTGCTCTGGA
AAACTCATTTGCACCACTACTGTGCCTTGGAATGCTAGTTGGAGT---AATAAATCTCTGGATAACATTT
GGAATAACATGACCTGGATGGAGTGGGATAGAGAAATTAACAATTACACAAGCTTAATATATACCTTAAT
TGAAGAATCGCAGAACCAACAAGAAAAGAATGAACAAGAATTATTGGAATTAGATAAATGGGCAAGTTTA
TGGAATTGGTTTGACATAACAAAATGGCTGTGGTATATAAAAATATTCATAATGATAGTAGGAGGCTTGG
TAGGTTTAAGAATAGTTTTTGCTGTACTTTCTATAGTGAATAGAGTTAGGCAGGGATACTCACCATTATC
GTTTCAGACCCGCCTCCCAGCCCCGAGGGGACCCGACAGGCCCGAAGGAATCGAAGAAGAAGGTGGAGAG
AAAGACAGAGACAGATCCGGACGATTAGTGGATGGATTCTTAGCGATTATCTGGGTCGATCTACGGAGCC
TGTGCCTCTTCAGCTACCACCGCTTGAGAGACTTACTCTTGATTGTAACGAGGATTGTGGAACTTCTGGA
A---CGCAGGGGGTGGGAAGCCCTCAAATACTGGTGGAATCTCCTACAGTATTGGAGTCAGGAACTAAAG
AATAGTGCTGTTAACTTGCTCAATACCACAGCCATAGCAGTAGCTGAGGGGACAGATAGGGTTATAGAAG
TATTACAAAGAGCTTATAGAGCTCTTCTCCACATACCTAGAAGAATAAGACAGGGCTTGGAAAGGCTTTT
GCTA
>DQ410099 
ATGAGAGTGACGGAGATCAAGAAGAATTGTCAGCAC---TGGTGGAAATGGGGC------------ATCA
TGCTCCTTGGGATATTAATGATCTGTAATGCTGCAGAAAAA---TTGTGGGTCACAGTCTATTATGGGGT
ACCTGTGTGGAAGGAAGCAACCACCACTCTATTTTGTGCATCAGATGCTAAAGTATATGATACAGAGGTA
CATAATGTTTGGGCCACACATGCCTGTGTACCCACAGACCCCAACCCACAAGAAGTAGTATTGGAAAATG
TGACAGAAAATTTTAACATGTGGAAAAATAATATGGTAGAACAGATGCATGAGGATATAATTAGTGTATG
GGATCAAAGCCTAAAGCCATGTGTAAAATTAACCCCACTCTGTGTTACTTTAAATTGCACTGAT---CTG
------------------------AGG------------------------------AATGCT------A
CT---------------AATACC------------------------ACGAGTAGTAGCGAG---AGAAC
GATGGAGGGGGGAGAAATAAAAAATTGCTCTTTCAATATCACCACAAGCATAAGAGAT---AAGGTGCAG
AAAGAATATGCACTTTTTTATAAACTTGATGTAATACCAATA------GAAAAA---GAT---AAT----
--------------ACTAGCTATAGGTTGATAAGTTGTAACACCTCAGTCATTACACAGGCCTGTCCAAA
GGTATCCTTTGAGCCAATTCCCATACATTATTGTGCCCCGGCTGGTTTTGCGATTCTAAAGTGTAACGAT
AAGAAGTTCAATGGAAAAGGACCATGTACAAATGTCAGCACAGTACAATGTACACATGGAATTAGGCCAG
TAGTATCAACTCAACTGCTGTTAAATGGCAGTCTAGCAGAAGAAGAGGTAGTAATTAGATCCGCCAATCT
CACGGACAATGCTAAAATCATAATAGTACAGCTGAATAAATCTGTAGAAATGAATTGTACAAGACCCAAC
AACAATACAAGAAAAAGTATACCTATGGGACCAGGCAGAGCATTTTATACAACAGGAGAAATAATAGGAG
ATATAAGACAAGCACATTGTAACCTTAGTAGAGCAAAATGGAATGACAATTTAGAAAAGATAGCTATAAA
ATTAAGAGAACAATTTAAG---AATAAA------ACAATAGTCTTTAGGCAATCCTCAGGAGGGGACCCA
GAAATTGTAACGCTCAGTTTTAATTGTGGAGGGGAATTTTTCTACTGTAATTCAACACAACTGTTTAGTA
GT---------------------------------------------------ACTTGGAAT--------
----GGT---------------------ACTGGGTCA------------------AATAACACTAAAGGA
AATGAC---ACA---------ATCACACTCCCATGCAGAATAAAACAAATTATAAACATGTGGCAGGAAG
TAGGAAAAGCAATGTATGCCCCTCCCATCAGAGGACAAATTAGATGTTCATCAAATATTACAGGGCTGCT
ATTAACAAGAGATGGTGGT------------------GAAAAC---------GAGAGC---GAG------
------ACCGAGATCTTCAGACCTGGAGGAGGAGATATGAGGGACAATTGGAGAAGTGAATTATATAAAT
ATAAAGTAGTAAAAATTGAACCATTAGGAGTAGCACCCACCAAGGCAAAGAGAAGAGTGGTGCAGAGAGA
AAAAAGA---GCAGTGGGA---ATAGGAGCTATGTTCCTTGGGTTCTTGGGAGCAGCAGGAAGCACTATG
GGCGCAGCGTCAATGACGCTGACGGTACAGGCCAGACTATTATTGTCTGGTATAGTGCAACAGCAGAACA
ATTTGCTGAGGGCTATTGAGGCGCAACAGCATCTGTTGCAACTCACAGTCTGGGGCATCAAGCAGCTCCA
GGCAAGAGTCCTGGCTGTGGAAAGATACCTAAAGGATCAACAGCTCCTGGGGATTTGGGGTTGCTCTGGA
AAACTCATTTGCACCACTACTGTGCCTTGGAATACTAGTTGGAGT---AATAAATCTCTGAATCAGATTT
GGCAGAACATGACCTGGATGCAGTGGGAAAGAGAAATTAATAATTACACAAGCTTAATATACACCTTAAT
TGAAGAATCGCAAAACCAACAAGAAAAGAATGAACAAGAATTATTGGAATTAGATAAATGGGCAAGTTTG
TGGAATTGGTTTGACATAACAAACTGGCTGTGGTATATAAAAATATTCATAATGATAGTAGGAGGCTTGG
TAGGTTTAAGAATAGTTTTTATTGTACTTTCTATAGTGAATAGAGTTAGGCAGGGATACTCACCATTATC
GTTCCAGACCCGCCTCCCAGCCCCGAGGGGACCCGACAGGCCCGAAGAAATCGAAGAAGAAGGTGGAGAG
AGAGACAGAGACAGATCCGGTCAATTAGTGAATGGATTCTTAGCAATCATCTGGGTCGATCTGCGGAGCC
TGTGCCTCTTCAGCTACCACCGCTTGAGAGACTTACTCTTGATTGTAACGAGGATTGTGGAACTTCTGGG
A---CGCAGGGGGTGGGAAGTCCTCAAATATTGGTGGAATCTCCTACAGTATTGGAGTCAGGAACTAAAG
AGTAGTGCTGTTAGCTTGCTCAATGCCACAGCCATAGCAGTAGCTGAGGGGACAGATAGGGTTATAGAAG
TATTACAAAGAGCTTGTAGAGCTATTCTCCACATACCTACAAGAATAAGACAGGGCTTGGAAAGGGCTTT
GCTA
>DQ410100 
ATGAGAGTGACGGAGATCAAGAAGAATTGTCAGCAC---TGGTGGAAATGGGGC------------ATCA
TGCTCCTTGGGATATTAATGATCTGTAATGCTGCAGAAAAA---TTGTGGGTCACAGTCTATTATGGGGT
ACCTGTGTGGAAGGAAGCAACCACCACTCTATTTTGTGCATCAGATGCTAAAGTATATGATACAGAGGTA
CATAATGTTTGGGCCACACATGCCTGTGTACCCACAGACCCCAACCCACAAGAAGTAGTATTGGAAAATG
TGACAGAAAATTTTAACATGTGGAAAAATAATATGGTAGAACAGATGCATGAGGATATAATTAGTGTATG
GGATCAAAGCCTAAAGCCATGTGTAAAATTAACCCCACTCTGTGTTACTTTAAATTGCACTGAT---CTG
------------------------AGG------------------------------AATGCT------A
CT---------------AATACC------------------------ACGAGTAGTAGCGAG---AGAAC
GATGGAGGGGGGAGAAATAAAAAATTGCTCTTTCAATATCACCACAAGCATAAGAGAT---AAGGTGCAG
AAAGAATATGCACTTTTTTATAAACTTGATGTAATACCAATA------GAAAAA---GAT---AAT----
--------------ACTAGCTATAGGTTGATAAGTTGTAACACCTCAGTCATTACACAGGCCTGTCCAAA
GGTATCCTTTGAGCCAATTCCCATACATTATTGTGCCCCGGCTGGTTTTGCGATTCTAAAGTGTAACGAT
AAGAAGTTCAATGGAAAAGGACCATGTACAAATGTCAGCACAGTACAATGTACACATGGAATTAGGCCAG
TAGTATCAACTCAACTGCTGTTAAATGGCAGTCTAGCAGAAGAAGAGGTAGTAATTAGATCCGCCAATCT
CACGGACAATGCTAAAATCATAATAGTACAGCTGAATAAATCTGTAGAAATGAATTGTACAAGACCCAAC
AACAATACAAGAAAAAGTATACCTATGGGACCAGGCAGAGCATTTTATACAACAGGAGAAATAATAGGAG
ATATAAGACAAGCACATTGTAACCTTAGTAGAGCAAAATGGAATGACACTTTAGAAAAGATAGCTATAAA
ATTAAGAGAACAATTTAAG---AATAAA------ACAATAGTCTTTAGGCAATCCTCAGGAGGGGACCCA
GAAATTGTAACGCTCAGTTTTAATTGTGGAGGGGAATTTTTCTACTGTAATTCAACACAACTGTTTAGTA
GT---------------------------------------------------ACTTGGAAT--------
----GGT---------------------ACTGGGTCA------------------AATAACACTAAAGGA
AATGAC---ACA---------ATCACACTCCCATGCAGAATAAAACAAATTATAAACATGTGGCAGGAAG
TAGGAAAAGCAATGTATGCCCCTCCCATCAGAGGACAAATTAGATGTTCATCAAATATTACAGGGCTGCT
ATTAACAAGAGATGGTGGT------------------GAAAAC---------GAGAGC---GAG------
------ACCGAGATCTTCAGACCTGGAGGAGGAGATATGAGGGACAATTGGAGAAGTGAATTATATAAAT
ATAAAGTAGTAAAAATTGAACCATTAGGAGTAGCACCCACCAAGGCAAAGAGAAGAGTGGTGCAGAGAGA
AAAAAGA---GCAGTGGGA---ATAGGAGCTATGTTCCTTGGGTTCTTGGGAGCAGCAGGAAGCACTATG
GGCGCAGCGTCAATGACGCTGACGGTACAGGCCAGACTATTATTGTCTGGTATAGTGCAACAGCAGAACA
ATTTGCTGAGGGCTATTGAGGCGCAACAGCATCTGTTGCAACTCACAGTCTGGGGCATCAAGCAGCTCCA
GGCAAGAGTCCTGGCTGTGGAAAGATACCTAAAGGATCAACAGCTCCTGGGGATTTGGGGTTGCTCTGGA
AAACTCATTTGCACCACTACTGTGCCTTGGAATACTAGTTGGAGT---AATAAATCTCTGAATCAGATTT
GGCAGAACATGACCTGGATGCAGTGGGAAAGAGAAATTAATAATTACACAAGCTTAATATACACCTTAAT
TGAAGAATCGCAAAACCAACAAGAAAAGAATGAACAAGAATTATTGGAATTAGATAAATGGGCAAGTTTG
TGGAATTGGTTTGACATAACAAACTGGCTGTGGTATATAAAAATATTCATAATGATAGTAGGAGGCTTGG
TAGGTTTAAGAATAGTTTTTATTGTACTTTCTATAGTGAATAGAGTTAGGCAGGGATACTCACCATTATC
GTTCCAGACCCGCCTCCCAGCCCCGAGGGGACCCGACAGGCCCGAAGAAATCGAAGAAGAAGGTGGAGAG
AGAGACAGAGACAGATCCGGTCAATTAGTGAATGGATTCTTAGCAATCATCTGGGTCGATCTGCGGAGCC
TGTGCCTCTTCAGCTACCACCGCTTGAGAGACTTACTCTTGATTGTAACGAGGATTGTGGAACTTCTGGG
A---CGCAGGGGGTGGGAAGTCCTCAAATATTGGTGGAATCTCCTACAGTATTGGAGTCAGGAACTAAAG
AGTAGTGCTGTTAGCTTGCTCAATGCCACAGCCATAGCAGTAGCTGAGGGGACAGATAGGGTTATAGAAG
TATTACAAAGAGCTTGTAGAGCTATTCTCCACATACCTACAAGAATAAGACAGGGCTTGGAAAGGGCTTT
GCTA
>DQ410097 
ATGAGAGTGACGGAGATCAAGAAGAATTGTCAGCAC---TGGTGGAAATGGGGC------------ATCA
TGCTCCTTGGGATATTAATGATCTGTAATGCTGCAGAAAAA---TTGTGGGTCACAGTCTATTATGGGGT
ACCTGTGTGGAAGGAAGCAACCACCACTCTATTTTGTGCATCAGATGCTAAAGTATATGATACAGAGGTA
CATAATGTTTGGGCCACACATGCCTGTGTACCCACAGACCCCAACCCACAAGAAGTAGTATTGGAAAATG
TGACAGAAAATTTTAACATGTGGAAAAATAATATGGTAGAACAGATGCATGAGGATATAATTAGTGTATG
GGATCAAAGCCTAAAGCCATGTGTAAAATTAACCCCACTCTGTGTTACTTTAAATTGCACTGAT---CTG
------------------------AGG------------------------------AATGCT------A
CT---------------AATACC------------------------ACGAGTAGTAGCGAG---AGAAC
GATGGAGGGGGGAGAAATAAAAAATTGCTCTTTCAATATCACCACAAGCATAAGAGAT---AAGGTGCAG
AAAGAATATGCACTTTTTTATAAACTTGATGTAATACCAATA------GAAAAA---GAT---AAT----
--------------ACTAGCTATAGGTTGATAAGTTGTAACACCTCAGTCATTACACAGGCCTGTCCAAA
GGTATCCTTTGAGCCAATTCCCATACATTATTGTGCCCCGGCTGGTTTTGCGATTCTAAAGTGTAACGAT
AAGAAGTTCAATGGAAAAGGACCATGTACAAATGTCAGCACAGTACAATGTACACATGGAATTAGGCCAG
TAGTATCAACTCAACTGCTGTTAAATGGCAGTCTAGCAGAAGAAGAGGTAGTAATTAGATCCGCCAATCT
CACGGACAATGCTAAAATCATAATAGTACAGCTGAATAAATCTGTAGAAATGAATTGTACAAGACCCAAC
AACAATACAAGAAAAAGTATACCTATGGGACCAGGCAGAGCATTTTATACAACAGGAGAAATAATAGGAG
ATATAAGACAAGCACATTGTAACCTTAGTAGAGCAAAATGGAATGACACTTTAGAAAAGATAGCTATAAA
ATTAAGAGAACAATTTAAG---AATAAA------ACAATAGTCTTTAGGCAATCCTCAGGAGGGGACCCA
GAAATTGTAACGCTCAGTTTTAATTGTGGAGGGGAATTTTTCTACTGTAATTCAACACAACTGTTTAGTA
GT---------------------------------------------------ACTTGGAAT--------
----GGT---------------------ACTGGGTCA------------------AATAACACTAAAGGA
AATGAC---ACA---------ATCACACTCCCATGCAGAATAAAACAAATTATAAACATGTGGCAGGAAG
TAGGAAAAGCAATGTATGCCCCTCCCATCAGAGGACAAATTAGATGTTCATCAAATATTACAGGGCTGCT
ATTAACAAGAGATGGTGGT------------------GAAAAC---------GAGAGC---GAG------
------ACCGAGATCTTCAGACCTGGAGGAGGAGATATGAGGGACAATTGGAGAAGTGAATTATATAAAT
ATAAAGTAGTAAAAATTGAACCATTAGGAGTAGCACCCACCAAGGCAAAGAGAAGAGTGGTGCAGAGAGA
AAAAAGA---GCAGTGGGA---ATAGGAGCTATGTTCCTTGGGTTCTTGGGAGCAGCAGGAAGCACTATG
GGCGCAGCGTCAATGACGCTGACGGTACAGGCCAGACTATTATTGTCTGGTATAGTGCAACAGCAGAACA
ATTTGCTGAGGGCTATTGAGGCGCAACAGCATCTGTTGCAACTCACAGTCTGGGGCATCAAGCAGCTCCA
GGCAAGAGTCCTGGCTGTGGAAAGATACCTAAAGGATCAACAGCTCCTGGGGATTTGGGGTTGCTCTGGA
AAACTCATTTGCACCACTACTGTGCCTTGGAATACTAGTTGGAGT---AATAAATCTCTGAATCAGATTT
GGCAGAACATGACCTGGATGCAGTGGGAAAGAGAAATTAATAATTACACAAGCTTAATATACACCTTAAT
TGAAGAATCGCAAAACCAACAAGAAAAGAATGAACAAGAATTATTGGAATTAGATAAATGGGCAAGTTTG
TGGAATTGGTTTGACATAACAAACTGGCTGTGGTATATAAAAATATTCATAATGATAGTAGGAGGCTTGG
TAGGTTTAAGAATAGTTTTTATTGTACTTTCTATAGTGAATAGAGTTAGGCAGGGATACTCACCATTATC
GTTCCAGACCCGCCTCCCAGCCCCGAGGGGACCCGACAGGCCCGAAGAAATCGAAGAAGAAGGTGGAGAG
AGAGACAGAGACAGATCCGGTCAATTAGTGAATGGATTCTTAGCAATCATCTGGGTCGATCTGCGGAGCC
TGTGCCTCTTCAGCTACCACCGATTGAGAGACTTACTCTTGATTGTAACGAGGATTGTGGAACTTCTGGG
A---CGCAGGGGGTGGGAAGTCCTCAAATATTGGTGGAATCTCCTACAGTATTGGAGTCAGGAACTAAAG
AGTAGTGCTGTTAGCTTGCTCAATGCCACAGCCATAGCAGTAGCTGAGGGGACAGATAGGGTTATAGAAG
TATTACAAAGAGCTTGTAGAGCTATTCTCCACATACCTACAAGAATAAGACAGGGCTTGGAAAGGGCTTT
GCTA
>DQ410094 
ATGAGAGTGACGGAGATCAAGAAGAATTGTCAGCAC---TGGTGGAAATGGGGC------------ATCA
TGCTCCTTGGGATATTAATGATCTGTAATGCTGCAGAAAAA---TTGTGGGTCACAGTCTATTATGGGGT
ACCTGTGTGGAAGGAAGCAACCACCACTCTATTTTGTGCATCAGATGCTAAAGTATATGATACAGAGGTA
CATAATGTTTGGGCCACACATGCCTGTGTACCCACAGACCCCAACCCACAAGAAGTAGTATTGGAAAATG
TGACAGAAAATTTTAACATGTGGAAAAATAATATGGTAGAACAGATGCATGAGGATATAATTAGTGTATG
GGATCAAAGCCTAAAGCCATGTGTAAAATTAACCCCACTCTGTGTTACTTTAAATTGCACTGAT---CTG
------------------------AGG------------------------------ACTGCT------A
CT---------------AATACC------------------------ACGAGTAGTAGCGAG---AGAAC
GATGGAGGGGGGAGAAATAAAAAATTGCTCTTTCAATATCACCACAAGCATAAGAGAT---AAGGTGCAG
AAAGAATATGCACTTTTTTATAAACTTGATGTAATACCAATA------GAAAAA---GAT---AAT----
--------------ACTAGCTATAGGTTGATAAGCTGTAACACCTCAGTCATTACACAGGCCTGTCCAAA
GGTATCCTTTGAGCCAATTCCCATACATTATTGTGCCCCGGCTGGTTTTGCGATTCTAAAGTGTAACGAT
AAGAAGTTCAATGGAAAAGGACCATGTACAAATGTCAGCACAGTACAATGTACACATGGAATTAGGCCAG
TAGTATCAACTCAACTGCTGTTAAATGGCAGTCTAGCAGAAGAAGAGGTAGTAATTAGATCCGCCAATCT
CACGGACAATGCTAAAATCATAATAGTACAGCTGAATAAATCTGTAGAAATGAATTGTACAAGACCCAAC
AACAATACAAGAAAAAGTATACCTATGGGACCAGGCAGAGCATTTTATACAACAGGAGAAATAATAGGAG
ATATAAGACAAGCACATTGTAACCTTAGTAGAGCAAAATGGAATGACACTTTAGAAAAGATAGCTATAAA
ATTAAGAGAACAATTTAAG---AATAAA------ACAATAGTCTTTAGGCAATCCTCAGGAGGGGACCCA
GAAATTGTAACGCTCAGTTTTAATTGTGGAGGGGAATTTTTCTACTGTAATTCAACACAACTGTTTAGTA
GT---------------------------------------------------ACTTGGAAT--------
----GGT---------------------ACTGGGTCA------------------AATAACACTAAAGGA
AATGAC---ACA---------ATCACACTCCCATGCAGAATAAAACAAATTATAAACATGTGGCAGGAAG
TAGGAAAAGCAATGTATGCCCCTCCCATCAGAGGACAAATTAGATGTTCATCAAATATTACAGGGCTGCT
ATTAACAAGAGATGGTGGT------------------GAAAAC---------GAGAGC---GAG------
------ACCGAGATCTTCAGACCTGGAGGAGGAGATATGAGGGACAATTGGAGAAGTGAATTATATAAAT
ATAAAGTAGTAAAAATTGAACCATTAGGAGTAGCACCCACCAAGGCAAAGAGAAGAGTGGTGCAGAGAGA
AAAAAGA---GCAGTGGGA---ATAGGAGCTATGTTCCTTGGGTTCTTGGGAGCAGCAGGAAGCACTATG
GGCGCAGCGTCAATGACGCTGACGGTACAGGCCAGACTATTATTGTCTGGTATAGTGCAACAGCAGAACA
ATTTGCTGAGGGCTATTGAGGCGCAACAGCATCTGTTGCAACTCACAGTCTGGGGCATCAAGCAGCTCCA
GGCAAGAGTCCTGGCTGTGGAAAGATACCTAAAGGATCAACAGCTCCTGGGGATTTGGGGTTGCTCTGGA
AAACTCATTTGCACCACTACTGTGCCTTGGAATACTAGTTGGAGT---AATAAATCTCTGAATCAGATTT
GGCAGAACATGACCTGGATGCAGTGGGAAAGAGAAATTAATAATTACACAAGCTTAATATACACCTTAAT
TGAAGAATCGCAAAACCAACAAGAAAAGAATGAACAAGAATTATTGGAATTAGATAAATGGGCAAGTTTG
TGGAATTGGTTTGACATAACAAACTGGCTGTGGTATATAAAAATATTCATAATGATAGTAGGAGGCTTGG
TAGGTTTAAGAATAGTTTTTATTGTACTTTCTATAGTGAATAGAGTTAGGCAGGGATACTCACCATTATC
GTTCCAGACCCGCCTCCCAGCCCCGAGGGGACCCGACAGGCCCGAAGAAATCGAAGAAGAAGGTGGAGAG
AGAGACAGAGACAGATCCGGTCAATTAGTGAATGGATTCTTAGCAATCATCTGGGTCGATCTGCGGAGCC
TGTGCCTCTTCAGCTACCACCGCTTGAGAGACTTACTCTTGATTGTAACGAGGATTGTGGAACTTCTGGG
A---CGCAGGGGGTGGGAAGTCCTCAAATATTGGTGGAATCTCCTACAGTATTGGAGTCAGGAACTAAAG
AGTAGTGCTGTTAGCTTGCTCAATGCCACAGCCATAGCAGTAGCTGAGGGGACAGATAGGGTTATAGAAG
TATTACAAAGAGCTTGTAGAGCTATTCTCCACATACCTACAAGAATAAGACAGGGCTTGGAAAGGGCTTT
GCTA
>DQ410107 
ATGAGAGTGACGGAGATCAGGAAGCATTGTCAGCAC---TGGTGGAAATGGGGC------------ATCA
TGCTCCTTGGGATATTAATGATCTGTAATGCTGCAGAAAAA---TTGTGGGTCACAGTCTATTATGGGGT
ACCTGTGTGGAAAGAAGCAACCACCACTCTATTTTGTGCATCAGATGCTAAAGTATATGATACAGAGGTA
CATAATGTTTGGGCCACACATGCCTGTGTACCCACAGACCCCAACCCACAAGAAGTAGTATTGGAAAATG
TAACAGAAAATTTTAACATGTGGAAAAATAACATGGTAGAACAGATGCATGAGGATATAATTAGTTTATG
GGATCAAAGCCTAAAGCCATGTGTAAAATTAACCCCACTCTGTGTTACTTTAAATTGCACTGAT---CTG
------------------------AGG------------------------------AATGCT------A
CT---------------AATACC------------------------ACGAGTAGTAGCGAG---AGAAC
GATGGAGGGGGGAGAAATAAAAAATTGCTCTTTCAATATCACCACAAGCATAAGAGAT---AAGGTGCAG
AAAGAATATGCACTTTTTTATAAACTTGATGTAATACCAATA------GAAAAA---GAT---AAT----
--------------ACTAGCTATAGGTTGATAAGTTGTAACACCTCAGTCATTACACAGGCCTGTCCAAA
GGTATCCTTTGAGCCAATTCCCATACATTATTGTGCCCCGGCTGGTTTTGCGATTCTAAAGTGTAACGAT
AAGAAGTTCAATGGAAAAGGACTATGTACAAATGTCAGCACAGTACAATGTACACATGGAATTAGGCCAG
TAGTATCAACTCAACTGCTGTTAAATGGCAGTCTAGCAGAAGAAGAGGTAGTAATTAGATCCGCCAATCT
CACGGACAATGCTAAAATCATAATAGTAAAGCTGAGTAAATCTGTAGAAATGAATTGTACAAGACCCAAC
AACAATACAAGAAAAAGTATACCTATAGGACCAGGCAGAGCATTTTATACAACAGGAGAAATAATAGGAG
ATATAAGACAAGCACATTGTAACCTTAGTAGAGCAAAATGGACTGACACTTTAGGAAAGATAGCTATAAA
ATTAAGAGAACAATTTAAG---AATAAA------ACAATAGTCTTTAATCAATCCTCAGGAGGGGACCCA
GAAATTGTAACGCTCAATTTTAATTGTGGAGGGGAATTTTTCTACTGTAATTCAACACAACTGTTTAGTA
GT---------------------------------------------------ACTTGGAAT--------
----GGT---------------------ACTGGGTCA------------------AATGACACTAAAGGA
AATGAC---ACA---------ATCACACTCCCATGCAGAATAAAACAAATTATAAACATGTGGCAGGAAG
TAGGAAAAGCAATGTATGCCCCTCCCATCAGAGGACAAATTAGATGTTCATCAAATATTACAGGGCTGCT
ATTAACAAGAGATGGTGGT------------------ATAAAC---------GAGAGC---GAG------
------ACCGAGATCTTCAGACCTGGAGGAGGAGATATGAGGGACAATTGGAGAAGTGAATTATATAAAT
ATAAAGTAGTAAAAATTGAACCATTAGGAGTAGCACCCACCAAGGCAAAGAGAAGAGTGGTGCAGAGAGA
AAAAAGA---GCAGTGGGA---ATAGGAGCTATGTTCCTTGGGTTCTTGGGAGCAGCAGGAAGCACTATG
GGCGCAGCGTCAATAACGCTGACGGTACAGGCCAGACTATTATTGTCTGGTATAGTGCAACAGCAGAACA
ATTTGCTGAGGGCTATTGAGGCGCAACAGCATCTGTTGCAACTCACAGTCTGGGGCATCAAGCAGCTCCA
GGCAAGAGTCCTGGCTGTGGAAAGATACCTAAAGGATCAACAGCTCCTGGGGATTTGGGGTTGCTCTGGA
AAACTCATTTGCACCACTACTGTGCCTTGGAATACTAGTTGGAGT---AATAAATCTCTGAATCAGATTT
GGCAGAACATGACCTGGATGCAGTGGGAAAGAGAAATTAATAATTACACAAGCTTAATATACACTTTAAT
TGAAGAATCGCAAAACCAACAAGAAAAGAATGAACAAGAATTATTGGAATTAGATAAATGGGCAAGTTTG
TGGAATTGGTTTGACATAACAAGCTGGCTGTGGTATATAAAAATATTCATAATGATAGTAGGAGGCTTGG
TAGGTTTAAGAATAGTTTTTATTGTACTTTCTATAGTGAATAGAGTTAGGCAGGGATACTCACCATTATC
GTTCCAGACCCGCCTCCCAGCCCCGAGGGGACCCGACAGGCCCGAAGGAATCGAAGAAGAAGGTGGAGAG
AGAGACAGAGACAGATCCGGTCAATTAGTGAATGGATTCTTAGCAATCATCTGGGTCGATCTGAGGAGCC
TGTGCCTCTTCAGCTACCACCGCTTGAGAGACTTACTCTTGATTGTAACGAGGATTGTGGAACTTCTGGG
A---CGCAGGGGGTGGGAAGTCCTCAAATATTGGTGGAATCTCCTACAGTATTGGAGTCAGGAACTAAAG
AGTAGTGCTGTTAGCTTGCTCAATGCCACAGCCATAGCAGTAGCTGAGGGGACAGATAGGGTTATAGAAG
TAGTACACAGAGCTGGTAGAGCTATTCTCCACATACCTACAAGAATAAGACAGGGCTTGGAAAGGGTTTT
GCTA
>DQ410105 
ATGAGAGTGACGGAGATCAGGAAGCATTGTCAGCAC---TGGTGGAAATGGGGC------------ATCA
TGCTCCTTGGGATATTAATGATCTGTAATGCTGCAGAAAAA---TTGTGGGTCACAGTCTATTATGGGGT
ACCTGTGTGGAAAGAAGCAACCACCACTCTATTTTGTGCATCAGATGCTAAAGTATATGATACAGAGGTA
CATAATGTTTGGGCCACACATGCCTGTGTACCCACAGACCCCAACCCACAAGAAGTAGTATTGGAAAATG
TAACAGAAAATTTTAACATGTGGAAAAATAACATGGTAGAACAGATGCATGAGGATATAATTAGTTTATG
GGATCAAAGCCTAAAGCCATGTGTAAAATTAACCCCACTCTGTGTTACTTTAAATTGCACTGAT---CTG
------------------------AGG------------------------------AATGCT------A
CT---------------AATACC------------------------ACGAGTAGTAGCGAG---AGAAC
GATGGAGGGGGGAGAAATAAAAAATTGCTCTTTCAATATCACCACAAGCATAAGAGAT---AAGGTGCAG
AAAGAATATGCACTTTTTTATAAACTTGATGTAATACCAATA------GAAAAA---GAT---AAT----
--------------ACTAGCTATAGGTTGATAAGTTGTAACACCTCAGTCATTACACAGGCCTGTCCAAA
GGTATCCTTTGAGCCAATTCCCATACATTATTGTGCCCCGGCTGGTTTTGCGATTCTAAAGTGTAACGAT
AAGAAGTTCAATGGAAAAGGACCATGTACAAATGTCAGCACAGTACAATGTACACATGGAATTAGGCCAG
TAGTATCAACTCAACTGCTGTTAAATGGCAGTCTAGCAGAAGAAGAGGTAGTAATTAGATCCGCCAATCT
CATGGACAATGCTAAAATCATAATAGTAAAGCTGAATAAATCTGTAGAAATGAATTGTACAAGACCCAAC
AACAATACAAGAAAAAGTATACCTATAGGACCAGGCAGAGCATTTTATACAACAGGAGAAATAATAGGAG
ATATAAGACAAGCACATTGTAACCTTAGTAGAGCAAAATGGAATGACACTTTAGAAAAGATAGCTATAAA
ATTAAGAGAACAATTTAAG---AATAAA------ACAATAGTCTTTAATCAATCCTCAGGAGGGGACCCA
GAAATTGTAACGCTCAATTTTAATTGTGGAGGGGAATTTTTCTACTGTAATTCAACACAACTGTTTAGTA
GT---------------------------------------------------ACTTGGAAT--------
----GGT---------------------ACTGGGTCA------------------AATAACACTAAAGGA
AATGAC---ACA---------ATCACACTCCCATGCAGAATAAAACAAATTATAAACATGTGGCAGGAAG
TAGGAAAAGCAATGTATGCCCCTCCCATCAGAGGACAAATTAGATGTTCATCAAATATTACAGGGCTGCT
ATTAACAAGAGATGGTGGT------------------ACAAAC---------GAGAGC---GAG------
------ACCGAGATCTTCAGACCTGGAGGAGGAGATATGAGGGACAATTGGAGAAGTGAATTATATAAAT
ATAAAGTAGTAAAAATTGAACCATTAGGAGTAGCACCCACCAAGGCAAAGAGAAGAGTGGTGCAGAGAGA
AAAAAGA---GCAGTGGGA---ATAGGAGCTATGTTCCTTGGGTTCTTGGGAGCAGCAGGAAGCACTATG
GGCGCAGCGTCAATAACGCTGACGGTACAGGCCAGACTATTATTGTCTGGTATAGTGCAACAGCAGAACA
ATTTGCTGAGGGCTATTGAGGCGCAACAGCATCTGTTGCAACTCACAGTCTGGGGCATCAAGCAGCTCCA
GGCAAGAGTCCTGGCTGTGGAAAGATACCTAAAGGATCAACAGCTCCTGGGGATTTGGGGTTGCTCTGGA
AAACTCATTTGCACCACTACTGTGCCTTGGAATACTAGTTGGAGT---AATAAATCTCTGAATCAGATTT
GGCAGAACATGACCTGGATGCAGTGGGAAAGAGAAATTAATAATTACACAAGCTTAATATACACCTTAAT
TGAAGAATCGCAAAACCAACAAGAAAAGAATGAACAAGAATTATTGGAATTAGATAAATGGGCAAGTTTG
TGGAATTGGTTTGACATAACAAACTGGCTGTGGTATATAAAAATATTCATAATGATAGTAGGAGGCTTGG
TAGGTTTAAGAATAGTTTTTATTGTACTTTCTATAGTGAATAGAGTTAGGCAGGGATACTCACCATTATC
GTTCCAGACCCGCCTCCCAGCCCCGAGGGGACCCGACAGGCCCGAAGGAATCGAAGAAGAAGGTGGAGAG
AGAGACAGAGACAGATCCGGTCAATTAGTGAATGGATTCTTAGCAATCATCTGGGTCGATCTGAGGAGCC
TGTGCCTCTTCAGCTACCACCGCTTGAGAGACTTACTCTTGATTGTAACGAGGATTGTGGAACTTCTGGG
A---CGCAGGGGGTGGGAAGTCCTCAAATATTGGTGGAATCTCCTACAGTATTGGAGTCAGGAACTAAAG
AGTAGTGCTGTTAGCTTGCTCAATGCCACAGCCATAGCAGTAGCTGAGGGGACAGATAGGGTTATAGAAG
TAGTACAAAGAGCTGGTAGAGCTATTCTCCACATACCTACAAGAATAAGACAGGGCTTGGAAAGGGTTTT
GCTA
>DQ410106 
ATGAGAGTGACGGAGATCAGGAAGCATTGTCAGCAC---TGGTGGAAATGGGGC------------ATCA
TGCTCCTTGGGATATTAATGATCTGTAATGCTGCAGAAAAA---TTGTGGGTCACAGTCTATTATGGGGT
ACCTGTGTGGAAAGAAGCAACCACCACTCTATTTTGTGCATCAGATGCTAAAGTATATGATACAGAGGTA
CATAATGTTTGGGCCACACATGCCTGTGTACCCACAGACCCCAACCCACAAGAAGTAGTATTGGAAAATG
TAACAGAAAATTTTAACATGTGGAAAAATAACATGGTAGAACAGATGCATGAGGATATAATTAGTTTATG
GGATCAAAGCCTAAAGCCATGTGTAAAATTAACCCCACTCTGTGTTACTTTAAATTGCACTGAT---CTG
------------------------AGG------------------------------AATGCT------A
CT---------------AATACC------------------------ACGAGTAGTAGCGAG---AGAAC
GATGGAGGGGGGAGAAATAAAAAATTGCTCTTTCAATATCACCACAAGCATAAGAGAT---AAGGTGCAG
AAAGAATATGCACTTTTTTATAAACTTGATGTAATACCAATA------GAAAAA---GAT---AAT----
--------------ACTAGCTATAGGTTGATAAGTTGTAATACCTCAGTCATTACACAGGCCTGTCCAAA
GGTATCCTTTGAGCCAATTCCCATACATTATTGTGCCCCGGCTGGTTTTGCGATTCTAAAGTGTAACGAT
AAGAAGTTCAATGGAAAAGGACCATGTACAAATGTCAGCACAGTACAATGTACACATGGAATTAGGCCAG
TAGTATCAACTCAACTGCTGTTAAATGGCAGTCTAGCAGAAGAAGAGGTAGTAATTAGATCCGCCAATCT
CATGGACAATGCTAAAATCATAATAGTAAAGCTGAATAAATCTGTAGAAATGAATTGTACAAGACCCAAC
AACAATACAAGAAAAAGTATACCTATAGGACCAGGCAGAGCATTTTATACAACAGGAGAAATAATAGGAG
ATATAAGACAAGCACATTGTAACCTTAGTAGAGCAAAATGGAATGACACTTTAGAAAAGATAGCTATAAA
ATTAAGAGAACAATTTAAG---AATAAA------ACAATAGTCTTTAATCAATCCTCAGGAGGGGACCCA
GAAATTGTAACGCTCAATTTTAATTGTGGAGGGGAATTTTTCTACTGTAATTCAACACAACTGTTTAGTA
GT---------------------------------------------------ACTTGGAAT--------
----GGT---------------------ACTGGGTCA------------------AATAACACTAAAGGA
AATGAC---ACA---------ATCACACTCCCATGCAGAATAAAACAAATTATAAACATGTGGCAGGAAG
TAGGAAAAGCAATGTATGCCCCTCCCATCAGAGGACAAATTAGATGTTCATCAAATATTACAGGGCTGCT
ATTAACAAGAGATGGTGGT------------------ACAAAC---------GAGAGC---GAG------
------ACCGAGATCTTCAGACCTGGAGGAGGAGATATGAGGGACAATTGGAGAAGTGAATTATATAAAT
ATAAAGTAGTAAAAATTGAACCATTAGGAGTAGCACCCACCAAGGCAAAGAGAAGAGTGGTGCAGAGAGA
AAAAAGA---GCAGTGGGA---ATAGGAGCTATGTTCCTTGGGTTCTTGGGAGCAGCAGGAAGCACTATG
GGCGCAGCGTCAATAACGCTGACGGTACAGGCCAGACTATTATTGTCTGGTATAGTGCAACAGCAGAACA
ATTTGCTGAGGGCTATTGAGGCGCAACAGCATCTGTTGCAACTCACAGTCTGGGGCATCAAGCAGCTCCA
GGCAAGAGTCCTGGCTGTGGAAAGATACCTAAAGGATCAACAGCTCCTGGGGATTTGGGGTTGCTCTGGA
AAACTCATTTGCACCACTACTGTGCCTTGGAATACTAGTTGGAGT---AATAAATCTCTGAATCAGATTT
GGCAGAACATGACCTGGATGCAGTGGGAAAGAGAAATTAATAATTACACAAGCTTAATATACACCTTAAT
TGAAGAATCGCAAAACCAACAAGAAAAGAATGAACAAGAATTATTGGAATTAGATAAATGGGCAAGTTTG
TGGAATTGGTTTGACATAACAAACTGGCTGTGGTATATAAAAATATTCATAATGATAGTAGGAGGCTTGG
TAGGTTTAAGAATAGTTTTTATTGTACTTTCTATAGTGAATAGAGTTAGGCAGGGATACTCACCATTATC
GTTCCAGACCCGCCTCCCAGCCCCGAGGGGACCCGACAGGCCCGAAGGAATCGAAGAAGAAGGTGGAGAG
AGAGACAGAGACAGATCCGGTCAATTAGTGAATGGATTCTTAGCAATCATCTGGGTCGATCTGAGGAGCC
TGTGCCTCTTCAGCTACCACCGCTTGAGAGACTTACTCTTGATTGTAACGAGGATTGTGGAACTTCTGGG
A---CGCAGGGGGTGGGAAGTCCTCAAATATTGGTGGAATCTCCTACAGTATTGGAGTCAGGAACTAAAG
AGTAGTGCTGTTAGCTTGCTCAATGCCGCAGCCATAGCAGTAGCTGAGGGGACAGATAGGGTTATAGAAG
TAGTACAAAGAGCTGGTAGAGCTATTCTCCACATACCTACAAGAATAAGACAGGGCTTGGAAAGGGTTTT
GCTA
>AY247219 
ATGAGAGTGAAGGGGATCAGGAAGAATTATCAGCAT---TTGTGGAGATGGGGC------------ACCA
TGCTCCTTGGGATATTGATGATCTGTAGTGCTACAGAAAAA---TTGTGGGTCACAGTCTATTATGGGGT
ACCTGTGTGGAAAGAAGCAACCACCACTCTATTTTGTGCATCAGATGCTAAAGCATATGATACAGAGGTA
CATAATGTTTGGGCCACACATGCCTGTGTCCCCACAGACCCCAACCCACAAGAAGTAGTATTGGGAAATG
TGACAGAAAATTTTAACATGTGGAAAAATGACATGGTAGAACAGATGCATGAGGATATAATCAGTTTATG
GGATCAAAGCCTAAAGCCATGTGTAAAATTAACCCCACTCTGTGTTACTTTAAATTGCACTGAT---TTG
------------------------AGG------------------------------AATGCT------A
CT---------------AATACC------------------------ACTAGTAGTAGCGGG---GAAAA
GATGGAGGGAGGAGAAATAAAAAACTGCTCTTTCAATATCACCACAAGCTTAAGAGAT---AAGATGCAG
AAGGAATATGCACTTTTTTATAAACTTGATGTAGTACCAATA------GATAAT---GAT---AAT---A
CTAAT---------ACCAGCTATAGGTTGATAAGTTGTAACACCTCAGTCATTACACAGGCCTGTCCAAA
AGTATCCTTTGAGCCAATTCCCATACATTTTTGTGCCCCGGCTGGTTTTGCGATTCTAAAATGTAATGAT
AAGAAGTTCAGTGGAAAAGGACCATGTACAAATGTTAGTACAGTACAATGTACACATGGAATTAGGCCAG
TAGTATCAACTCAACTGCTGTTAAATGGCAGTCTAGCAGAAGAAGAGGTAGTAATCAGATCTGACAATTT
CACGGACAATGCTAAAACCATAATAGTACAGCTGAAAGAACCTGTAGAAATTAATTGTACAAGACCCAAC
AACAATACAAGAAAAAGTATACATATAGGACCAGGGAGAGCATTTTATACAACAGGAGAAATAATAGGAG
ATATAAGACAGGCACATTGCAACCTTAGTATAACAAAATGGAATGACACTTTAAAACAGATAGTTAAAAA
ATTAAAAGAACAATTTGGG---AATAAA------ACAATAGTCTTTAAGCAATCCTCAGGAGGGGACCCA
GAAATTGTAACGCACAGTTTTAATTGTGGAGGGGAATTTTTCTACTGTAATTCAACAAAACTGTTTAATA
GT------------------ACTTGGAAT---AATAGT---------------ACTTGGAAT--------
----GGT---ACT---------------GAAGGGTCA------------------AATAACCCTGAAGGA
---------AAT---------ATCACACTCCCATGCAGAATAAAACAAATTGTAAACATGTGGCAGGAAG
TAGGAAAAGCAATGTATGCCCCTCCCATTAGAGGACAAATTAGATGTTCATCAAATATTACAGGGCTGCT
ATTAACAAGAGATGGTGGT------------------AGTAAT---------ACGAGC---GGG------
------ACCGAGATCTTCAGACCTGGAGGAGGAGATATGAGGGACAATTGGAGAAGTGAATTATATAAAT
ATAAAGTAGTAAAAATTGAACCATTAGGAGTAGCACCCACCAAGGCAAAGAGAAGAGTGGTGCAGAGAGA
AAAAAGA---GCAGTGGGA---ATAGGAGCTTTGTTCCTTGGGTTCTTGGGAGCAGCAGGAAGCACTATG
GGCGCAGCGTCAATGTCGCTGACGGTACAGGCCAGACTATTATTGTCTGGTATAGTGCAACAGCAGAACA
ATTTGCTGAGGGCTATTGAGGCGCAACAGCATCTGTTGCAACTCACAGTCTGGGGCATCAAGCAGCTCCA
GGCAAGAGTCCTGGCTGTGGAAAGATACCTAAAGGATCAACAGCTCCTGGGGATTTGGGGTTGCTCTGGA
AAACTCATTTGCACCACTACTGTGCCTTGGAATGCTAGTTGGAGT---AATAAATCTCTGGATAAGATTT
GGGATAACATGACCTGGATGGAGTGGGAAAGAGAAATTAACAATTACACAAGCTTAATATACACCTTAAT
TGAAGAATCGCAGAACCAACAGGAAAAGAATGAACTAGAATTATTGGAATTGGATAAATGGGCAAGTTTG
TGGAATTGGTTTGACATAACAAAATGGCTGTGGTATATAAAAATATTCATAATGATAGTAGGAGGCTTGG
TAGGTTTAAGAATAGTTTTTGCTGTACTTTCTATAGTGAATAGAGTTAGGCAGGGATACTCACCATTATC
GTTTCAGACCCACCTCCCAGCCCCGAGGGGACCCGACAGGCCCGAAGGAATCGAAGAAGAAGGTGGAGAG
AAAGACAGAGACAGATCCGGTCGCTTAGTGGATGGATTCTTAGCAATTATCTGGGTCGATCTGCGGAGCC
TGTGCCTCTTCAGCTACCACCGCTTGAGAGACTTACTCTTGATTGTAACGAGGATTGTGGAACTTCTGGG
A---CGCAGGGGGTGGGAAGTCCTCAAATATTGGTGGAATCTCCTACAGTATTGGAGTCAGGAACTAAAG
AATAGTGCTGTTAGCTTGCTCAATGCCACAGCCATAGCAGTAGCTGAGGGGACAGATAGGGTTATAGAAG
TATTACAAAGAGCTTATAGAGCTATTCTCCACATACCTACAAGAATAAGACAGGGCTTGGAAAGGGCTTT
GCTA
>DQ410062 
ATGAGAGTGACGGAGATCAGGAAGAATTATCAGCAC---TTGTGGAGATGGGGC------------ATCA
TGCTCCTTGGGATATTAATGATCTGTAATGCTGCAGAAAAC---TTGTGGGTCACAGTCTATTATGGGGT
ACCTGTGTGGAAAGAAGCAACCACCACTCTCTTTTGTGCATCAGATGCTAAAGCATATGATACAGAGGGA
CATAATGTTTGGGCCACACATGCCTGTGTACCCACAGACCCCAGCCCACAAGAAGTAGTATTGGAAAATG
TGACAGAAAATTTTAACATGTGGAAAAATAACATGGTAGAACAGATGCATGAGGATATAATTAGTTTATG
GGATCAAAGCTTAAAGCCATGTGTAAAATTAACCCCACTCTGTGTTACTTTAAATTGCACTGAT---TTG
------------------------AGG------------------------------AATGCT------A
CT---------------AATACC------------------------AATAGTAGTAGCGGG---GGAAC
GATGGAGGGAGGAGAAATAAAAAATTGCTCTTTCAAAATCACCACAAGCATAAGAGAT---AAGGTGCAG
AAAGAATATGCACTTTTTTATAAACTTGATGTGATACCAATA------GAAAAT---GAT---AAT----
--------------ACTAGCTATAGGTTGAGAAGTTGTAACACCTCAGTCATTACACAGGCCTGTCCAAA
GGTATCCTTTGAGCCAATTCCCATACATTATTGTGCCCCGGCTGGTTTTGCGATTCTAAAGTGTAAAGAT
AAGAAGTTCAATGGAACAGGACCATGTACAAATGTCAGCACAGTACAATGTACACATGGAATTAAGCCAG
TAGTATCAACTCAACTGCTGTTAAATGGCAGTCTAGCAGAAGAAGAGGTAGTAATTAGATCCGAAAATTT
CACGAACAATGCTAAAATCATAATAGTACAGCTGAATGAATCTGTAGAAATTAATTGTACAAGACCCAAC
AACAATACAAGAAAAAGTATACATATAGGACCAGGCAGAGCATTTTATACAACAGGAGACATAATAGGAG
ATATAAGACAAGCACATTGTAACCTTAGTAGAGCAAAATGGGATGACACTTTAAAACAGATAGCTATAAA
ATTAGGAGAACAATTTAAG---AATAAA------ACAATAGTCTTTGATCAATCTTCAGGAGGGGACCCA
GAAATTGTAATGCACAGTTTTAATTGTGGAGGGGAATTTTTCTACTGTGATTCAACACAACTGTTTAATA
GT---------------------------------------------------ACTTGGACT--------
----------------------------GAAGGGTCA------------------AATAACACTGAAGGA
AATGGC---ACA---------ATCACACTCCCATGCAGAATAAAACAAATTATAAACATGTGGCAAGAAG
TAGGAAAAGCAATGTATGCCCCTCCCATCAGAGGACAAATTAGATGTTCATCAAATATTACAGGGCTGCT
ATTAACAAGAGATGGTGGT------------------AATAGT---------AGTTCC---CAC------
------ACCGAGATCTTCAGACCTGGAGGAGGAGATATGAGGGACAATTGGAGAAGTGAATTATATAAAT
ATAAAGTAGTAAAAATTGAACCATTAGGAGTAGCACCCACCAAGGCAAAGAGAAGAGTGGTGCAGAGAGA
AAAAAGA---GCAGTGGGA---ATAGGAGCTGTGTTCCTTGGGTTCTTGGGAGCAGCAGGAAGCACTATG
GGCGCAGCGTCAGTGACGCTGACGGTACAGGCCAGACTATTATTGTCTGGTATAGTGCAACAGCAGAACA
ATCTACTGAGGGCTATTGATGCGCAACAGCATCTGTTGCAACTCACAGTCTGGGGCATCAAGCAGCTCCA
GGCAAGAGTCCTGGCTGTGGAAAGATACCTAAAGGATCAACAGCTCCTGGGGATTTGGGGTTGCTCTGGA
AAACTCATTTGCACCACTACTGTGCCTTGGAATACTAGTTGGAGT---AATAAATCTCTGGATCAGATTT
GGCAGAACATGACCTGGATGGAGTGGGAAAGAGAAATTGATAATTACACAAGCTTAATATACAACTTAAT
TGAAGAATCGCAAAACCAACAAGAAAAGAATGAACATGAATTATTGGAATTAGATAAATGGGCAAGTTTG
TGGAATTGGTTTGACATAACAAATTGGCTGTGGTATATAAAAATATTCATAATGATAGTAGGAGGCTTGG
TAGGTTTAAGAATAGTTTTTACTGTACTTTCTATAGTGAATAGAGTTAGGCAGGGATACTCACCCTTATC
GTTCCAGACCCGCCTCCCAGCCCCGAGGGGACCCGACAGGCCCGAAGGAACCGAAGAAGAAGGTGGAGAG
AGAGACAGAGACAGATCCGGTCAATTAGTGGATGGATTCTTAGCACTCATCTGGGTCGATCTGCGGAGCC
TGTGCCTCTTCAGCTACCACCGCTTGAGAGACTTACTCTTGATTGTAACGAGGATTGTGACACTTCTGGG
A---CGCAGGGGGTGGGAAGCCCTCAAATATTGGTGGAATCTCCTACAGTATTGGAGTCAGGAGCTAAAG
AATAGTGCTATTAGCTTGCTCAACGCCACAGCCATAGCAGTAGCTGAAGGGACAGATAGGGTTATAGAAG
TATTACAAAGAATTTGTAGAGCTATTCTCCATATACCTACAAGAATAAGACAGGGCTTGGAAAGGATTTT
GCTA
>DQ410067 
ATGAGAGTGACGGAGATCAGGAAGAATTATCAGCAC---TTGTGGAGATGGGGC------------ATCA
TGCTCCTTGGGGTATTAATGATCTGTAACGCTGCAGAAAAC---TTGTGGGTCACAGTCTATTATGGGGT
ACCTGTGTGGAAAGAAGCAACCACCACTCTCTTTTGTGCATCAGATGCTAAAGCATATGATACAGAGGGA
CATAATGTTTGGGCCACACATGCCTGTGTACCCACAGACCCCAGCCCACAAGAAGTAGTATTGGAAAATG
TGACAGAAAATTTTAACATGTGGAAAAATAACATGGTAGAACAGATGCATGAGGATATAATTAGTTTATG
GGATCAAAGCTTAAAGCCATGTGTAAAATTAACCCCACTCTGTGTTACTTTAAATTGCACTGAT---TTG
------------------------AGA------------------------------AATGCT------A
CT---------------AATACC------------------------AATAGCAGTAGCGGG---GGAAC
GAGGGAGGGAGGAGAAATAAAAAATTGCTCTTTCAAAATCACCACAAGCATAAGAGAT---AAGGTGCAG
GAAGAATATGCACTTTTTTATAAACTTGATGTGATACCAATA------GAAGAT---GAT---AAT----
--------------ACTAGCTATAGGTTGAGAAGTTGTAACACCTCAGTCATTACACAGGCCTGTCCAAA
GGTATCCTTTGAGCCAATTCCCATACATTATTGTGCCCCGGCTGGTTTTGCGATTCTAAAGTGTAAAGAT
AGGAAGTTCAATGGAACAGGGCCATGTACAAATGTCAGCACAGTACAATGTACACATGGAATTAAGCCAG
TAGTATCAACTCAACTGCTGTTAAATGGCAGTCTAGCAGAAGAAGAGGTAGTAATTAGATCCGAAAATTT
CACGAACAATGCTAAAATCATAATAGTACAGCTGAATGAATCTGTAGAAATTAATTGTACAAGACCCAAC
AACAATACAAGAAAAAGTATACATATAGGACCAGGCAGAGCATTTTATACAACAGGAGACATAATAGGAG
ATATAAGACAAGCACATTGTAACCTTAGTAGAGCAAAATGGGATAACACTTTAAAACAGATAGCTATAAA
ATTAAGAGAACAATTTAAT---CATAAC------ACAACAGTCTTTGATCAATCTTCAGGAGGGGACCCA
GAAATTGTAAAGCACAGTTTTAATTGTGGAGGAGAATTTTTCTACTGTGATTCAACACAACTGTTTAACA
GT---------------------------------------------------ACTTGGACT--------
----------------------------GAAGGGTCA------------------AATAACACTGAAGGA
AAGGAC---CCA---------ATCACACTCCCATGCAGAATAAAACAAATTATAAACATGTGGCAAGAAG
TAGGAAAAGCAATGTATGCCCCTCCCGTCAGAGGACAAATTAGATGTTCATCAAATATTACAGGACTGAT
CTTGATAAGAGATGGTGGT------------------AATAGT---------AGTTCC---CAC------
------AATGAGACTTTCAGACCTGGAGGAGGAGATATGAGAGACAATTGGAGGAGTGAATTATATAAAT
ATAAAGTAGTAAAAATTGAACCATTAGGAGTAGCACCCACCAAGGCAAAGAGAAGAGTGGTGCAGAGAGA
AAAAAGA---ACAGTGGGA---ATAGGAGCTGTGTTCCTTGGGTTCTTGGGAGCAGCAGGAAGCACTATG
GGCGCAGCGTCAGTGACGTTGACGGTACAGGCCAGACTATTGTTATCTGGTATAGTGCAACAGCAGAACA
ATCTACTGAGGGCTATTGATGCGCAACAGCATCTGTTGCAACTCACAGTCTGGGGCATCAAGCAGCTCCA
GGCAAGAGTCCTGGCTGTGGAAAGATACCTAAAGGATCAACAGCTCCTGGGGATTTGGGGTTGCTCTGGA
AAACTCATTTGCACCACTACTGTTCCTTGGAATACTAGTTGGAGT---AATAAATCTCTGGATCAGATTT
GGCAGAACATGACCTGGATGGAGTGGGAAAGAGAAATTCAGAATTACACAAGTTTAATATACAACTTAAT
TGAGGAATCGCAAAACCAACAAGAAAAGAATGAACATGAATTATTGGAATTAGATAAATGGGCAAGTTTG
TGGAATTGGTTTGACATAACAAATTGGCTGTGGTATATAAAAATATTCATAATGGTAGTAGGAGGCTTGG
TAGGTTTAAGAATAGTTTTTATTGTACTTTCTATAGTGAATAGGGTTAGGCAGGGATACTCACCCTTATC
GTTCCAGACCCGCCTCCCAGCCCCGAGGGGACCCGACAGGCCCGAAGAAACCGAAGAAGAAGGTGGAGAG
AGAGACAGAGACAGATCCGGTCGATTAGTGGATGGATTCTTAGCACTCATCTGGGTCGATCTGCGGAGCC
TGTGCCTCTTCAGCTACCACCACTTGAGAGGCTTACTCTTGATTGTAACGAGGATTGTGACACTTCTGGG
A---CGCAGGGGGTGGGAAGCCCTCAAATATTGGTGGAATCTCCTACAGTATTGGAGTCAGGAGCTAAAG
AATAGTGCTCTTAGCTTGCTCAACGCCACAGCCATAGCAGTAGCTGAAGGGACAGATAGGGTTATAGAGG
TATTACAAAGAATTTGTAGAGCTATTCTCCATATACCTACAAGAATAAGACAGGGCTTGGAAAGGATTTT
GCTA
>DQ410068 
ATGAGAGTGACGGAGATCAGGAAGAATTATCAGCAC---TTGTGGAGATGGGGC------------ATCA
TGCTCCTTGGGATATTAATGATCTGTAACGCTGCAGAAAAC---TTGTGGGTCACAGTCTATTATGGGGT
ACCTGTGTGGAAAGAAGCAACCACCACTCTCTTTTGTGCATCAGATGCTAAAGCATATGATACAGAGGGA
CATAATGTTTGGGCCACACATGCCTGTGTACCCACAGACCCCAGCCCACAAGAAGTAGTATTGGAAAATG
TGACAGAAAATTTTAACATGTGGAAAAATAACATGGTAGAACAGATGCATGAGGATATAATTAGTTTATG
GGATCAAAGCTTAAAGCCATGTGTAAAATTAACCCCACTCTGTGTTACTTTAAATTGCACTGAT---TTG
------------------------AGA------------------------------AATGCT------A
CT---------------AATACC------------------------AATAGCAGTAGCGGG---GGAAC
GAGGGAGGGAGGAGAAATAAAAAATTGCTCTTTCAAAATCACCACAAGCATAAAAGAT---AAGGTGCAG
GAAGAATATGCACTTTTTTATAAACTTGATGTGATACCAATA------GAAGAT---GAT---AAT----
--------------ACTAGCTATAGGTTGAGAAGTTGTAACACCTCAGTCATTACACAGGCCTGTCCAAA
GGTATCCTTTGAGCCAATTCCCATACATTATTGTGCCCCGGCTGGTTTTGCGATTCTAAAGTGTAAAGAT
AGGAAGTTCAATGGAACAGGGCCATGTACAAATGTCAGCACAGTACAATGTACACATGGAATTAAGCCAG
TAGTATCAACTCAACTGCTGTTAAATGGCAGTCTAGCAGAAGAAGAGGTAGTAATTAGATCCGAAAATTT
CACGAACAATGCTAAAATCATAATAGTACAGCTGAATGAATCTGTAGAAATTACTTGTACAAGACCCAAC
AACAATACAAGAAAAAGTATACATATAGGACCAGGCAGAGCATTTTATACAACAGGAGACATAATAGGAG
ATATAAGACAAGCACATTGTAACCTTAGTAGAGCAAAATGGGATAACACTTTAAAACAGATAGCTATAAA
ATTAAGAGAACAATTTAAT---CATAAC------ACAACAGTCTTTGATCAATCTTCAGGAGGGGACCCA
GAAATTGTAAAGCACAGTTTTAATTGTGGAGGAGAATTTTTCTACTGTGATTCAACACAACTGTTTAACA
GT---------------------------------------------------ACTTGGACT--------
----------------------------GAAGGGTCA------------------AATAACACTGAAGGA
AATGAC---CCA---------ATCACACTCCCATGCAGAATAAAACAAATTATAAACATGTGGCAAGAAG
TAGGAAAAGCAATGTATGCCCCTCCCGTCGGAGGACAAATTAGATGTTCATCAAATATTACAGGACTGAT
CTTGATAAGAGATGGTGGT------------------AATAGT---------AGTTCC---CAC------
------AATGAGACTTTCAGACCTGGAGGAGGAGATATGAGAGACAATTGGAGGAGTGAATTATATAAAT
ATAAAGTAGTAAAAATTGAACCATTAGGAGTAGCACCCACCAAGGCAAAGAGAAGAGTGGTGCAGAGAGA
AAAAAGA---ACAGTGGGA---ATAGGAGCTGTGTTCCTTGGGTTCTTGGGAGCAGCAGGAAGCACTATG
GGCGCAGCGTCAGTGACGTTGACGGTACAGGCCAGACTATTGTTATCTGGTATAGTGCAACAGCAGAACA
ATCTACTGAGGGCTATTGATGCGCAACAGCATCTGTTGCAACTCACAGTCTGGGGCATCAAGCAGCTCCA
GGCAAGAGTCCTGGCTGTGGAAAGATACCTAAAGGATCAACAGCTCCTGGGGATTTGGGGTTGCTCTGGA
AAACTCATTTGCACCACTACTGTTCCTTGGAATACTAGTTGGAGT---AATAAATCTCTGGATCAGATTT
GGCAGAACATGACCTGGATGGAGTGGGAAAGAGAAATTCAGAATTACACAAGTTTAATATACAACTTAAT
TGAGGAATCGCAAAACCAACAAGAAAAGAATGAACATGAATTATTGGAATTAGATAAATGGGCAAGTTTG
TGGAATTGGTTTGACATAACAAATTGGCTGTGGTATATAAAAATATTCATAATGGTAGTAGGAGGCTTGG
TAGGTTTAAGAATAGTTTTTATTGTACTTTCTATAGTGAATAGGGTTAGGCAGGGATACTCACCCTTATC
GTTCCAGACCCGCCTCCCAGCCCCGAGGGGACCCGACAGGCCCGAAGAAACCGAAGAAGAAGGTGGAGAG
AGAGACAGAGACAGATCCGGTCGATTAGTGGATGGATTCTTAGCACTCATCTGGGTCGATCTGCGGAGCC
TGTGCCTCTTCAGCTACCACCACTTGAGAGGCTTACTCTTGATTGTAACGAGGATTGTGACACTTCTGGG
A---CGCAGGGGGTGGGGAGCCCTCAAATATTGGTGGAATCTCCTACAGTATTGGAGTCAGGAGCTAAAG
AATAGTGCTCTTAGCTTGCTCAACGCCACAGCCATAGCAGTAGCTGAAGGGACAGATAGGGTTATAGAGG
TATTACAAAGAATTTGTAGAGCTATTCTCCATATACCTACAAGAATAAGACAGGGCTTGGAAAGGATTTT
GCTA
>DQ410066 
ATGAGAGTGACGGAGATCAGGAAGAATTATCAGCAC---TTGTGGAGATGGGGC------------ATCA
TGCTCCTTGGGATATTAATGATCTGTAACGCTGCAGAAAAC---TTGTGGGTCACAGTCTATTATGGGGT
ACCTGTGTGGAAAGAAGCAACCACCACTCTCTTTTGTGCATCAGATGCTAAAGCATATGATACAGAGGGA
CATAATGTTTGGGCCACACATGCCTGTGTACCCACAGACCCCAGCCCACAAGAAGTAGTATTGGAAAATG
TGACAGAAAATTTTAACATGTGGAAAAATAACATGGTAGAACAGATGCATGAGGATATAATTAGTTTATG
GGATCAAAGCTTAAAGCCATGTGTAAAATTAACCCCACTCTGTGTTACTTTAAATTGCACTGAT---TTG
------------------------AGA------------------------------AATGCT------A
CT---------------AATACC------------------------AATAGCAGTAGCGGG---GGAAC
GAGGGAGGGAGGAGAAATAAAAAATTGCTCTTTCAAAATCACCACAAGCATAAAAGAT---AAGGTGCAG
GAAGAATATGCACTTTTTTATAAACTTGATGTGATACCAATA------GAAGAT---GAT---AAT----
--------------ACTAGCTATAGGTTGAGAAGTTGTAACACCTCAGTCATTACACAGGCCTGTCCAAA
GGTATCCTTTGAGCCAATTCCCATACATTATTGTGCCCCGGCTGGTTTTGCGATTCTAAAGTGTAAAGAT
AGGAAGTTCAATGGAACAGGGCCATGTACAAATGTCAGCACAGTACAATGTACACATGGAATTAAGCCAG
TAGTATCAACTCAACTGCTGTTAAATGGCAGTCTAGCAGAAGAAGAGGTAGTAATTAGATCCGAAAATTT
CACGAACAATGCTAAAATCATAATAGTACAGCTGAATGAATCTGTAGAAATTACTTGTACAAGACCCAAC
AACAATACAAGAAAAAGTATACATATAGGACCAGGCAGAGCATTTTATACAACAGGAGACATAATAGGAG
ATATAAGACAAGCACATTGTAACCTTAGTAGAGCAAAATGGGATAACACTTTAAAACAGATAGCTATAAA
ATTAAGAGAACAATTTAAT---CATAAC------ACAACAGTCTTTGATCAAGCTTCAGGAGGGGACCCA
GAAATTGTAAAGCACAGTTTTAATTGTGGAGGAGAATTTTTCTACTGTGATTCAACACAACTGTTTAACA
GT---------------------------------------------------ACTTGGACT--------
----------------------------GAAGGGTCA------------------AATAACACTGAAGGA
AATGAC---CCA---------ATCACACTCCCATGCAGAATAAAACAAATTATAAACATGTGGCAAGAAG
TAGGAAAAGCAATGTATGCCCCTCCCGTCAGAGGACAAATTAGATGTTCATCAAATATTACAGGACTGAT
CTTGATAAGAGATGGTGGT------------------AATAGT---------AGTTCC---CAC------
------AATGAGACTTTCAGACCTGGAGGAGGAGATATGAGAGACAATTGGAGGAGTGAATTATATAAAT
ATAAAGTAGTAAAAATTGAACCATTAGGAGTAGCACCCACCAAGGCAAAGAGAAGAGTGGTGCAGAGAGA
AAAAAGA---ACAGTGGGA---ATAGGAGCTGTGTTCCTTGGGTTCTTGGGAGCAGCAGGAAGCACTATG
GGCGCAGCGTCAGTGACGTTGACGGTACAGGCCAGACTATTGTTATCTGGTATAGTGCAACAGCAGAACA
ATCTACTGAGGGCTATTGATGCGCAACAGCATCTGTTGCAACTCACAGTCTGGGGCATCAAGCAGCTCCA
GGCAAGAGTCCTGGCTGTGGAAAGATACCTAAAGGATCAACAGCTCCTGGGGATTTGGGGTTGCTCTGGA
AAACTCATTTGCACCACTACTGTTCCTTGGAATACTAGTTGGAGT---AATAAATCTCTGGAACAGATTT
GGCAGAACATGACCTGGATGGAGTGGGAAAGAGAAATTCAGAATTACACAAGTTTAATATACAACTTAAT
TGAGGAATCGCAAAACCAACAAGAAAAGAATGAACATGAATTATTGGAATTAGATAAATGGGCAAGTTTG
TGGAATTGGTTTGACATAACAAATTGGCTGTGGTATATAAAAATATTCATAATGGTAGTAGGAGGCTTGG
TAGGTTTAAGAATAGTTTTTATTGTACTTTCTATAGTGAATAGGGTTAGGCAGGGATACTCACCCTTATC
GTTCCAGACCCGCCTCCCAGCCCCGAGGGGACCCGACAGGCCCGAAGAAACCGAAGAAGAAGGTGGAGAG
AGAGACAGAGACAGATCCGGTCGATTAGTGGATGGATTCTTAGCACTCATCTGGGTCGATCTGCGGAGCC
TGTGCCTCTTCAGCTACCACCACTTGAGAGGCTTACTCTTGATTGTAACGAGGATTGTGACACTTCTGGG
A---CGCAGGGGGTGGGGAGCCCTCAAATATTGGTGGAATCTCCTACAGTATTGGAGTCAGGAGCTAAAG
AATAGTGCTCTTAACTTGCTCAACGCCACAGCCATAGCAGTAGCTGAAGGGACAGATAGGGTTATAGAGG
TATTACAAAGAATTTGTAGAGCTATTCTCCATATACCTACAAGAATAAGACAGGGCTTGGAAAGAATTTT
GCTA
>AY835754 
ATGAGAGTGAAGGAGATCAGGAAGAATTATCAGCACTGGTGGTGGAGATGGGGC------------ACCA
TGCTCCTTGGGATATTAATGATCTGTAGTGCTGCAGACAAA---TTGTGGGTCACAGTCTATTATGGGGT
GCCTGTGTGGAAAGAAGCAACCACCACTCTATTTTGTGCATCAGATGCTAAAGCATATGATACAGAGGTA
CATAATGTTTGGGCCACACATGCCTGTGTACCCACAGACCCCAACCCACAAGAAGTAGTATTGGAAAATG
TAACAGAAAATTTTAACATGTGGAAAAATAACATGGTAGAACAGATGCATGAGGATATAATCAGTTTATG
GGATCAAAGCCTAAAGCCATGTGTAAAATTAACCCCACTCTGTGTTACTTTAAATTGCACTGAT---CTG
------------------------AGG------------------------------AATGCT------A
CT---------------AATACC------------------------ACTAGTGGTAGTGGG---GGAGT
GATGGAGAAAGGAGAAATAAAAAACTGCTCTTTCAATATCACCACAAGCATAAGAGAT---AAGGTGCAG
AAAGAACATGCACTTTTTTATAAACTTGATGTAGTACCAATA------GATAAT---GAT---AAT----
--------------ACCAGCTATAGGTTGATAAGTTGTAACACCTCAGTCATTACACAGGCCTGTCCAAA
GGTATCCTTTGAGCCAATTCCCATACATTATTGTACCCCGGCTGGTTTTGCGATTCTAAAGTGTAACGAT
AAGAAGTTCAATGGAAAAGGACCATGTACAAATGTCAGCACAGTACAATGTACACATGGAATTAGGCCAG
TAGTATCAACTCAACTGCTGTTAAATGGCAGTCTAGCAGAAGAAGAGGTAATAATTAGATCTGACAATTT
CACGGACAATGCTAAAACTATAATAGTACAGCTGAAAGAATCTGTAGAAATTAATTGTACAAGACCCAAC
AACAATACAAGAAAAAGTATACATATAGGACCAGGGAGAGCATTTTATACAACAGGACAAATAATAGGAG
ATATAAGACAAGCACATTGTAACCTTAGTAGAACAAAATGGGATAACACTTTAAAACAGATAGCTGAAAA
ATTAAGAGAACAATTTGGG---AATAGT------ACAATAGTCTTTAATCATTCCTCAGGAGGGGACCCA
GAAATTGTAACGCACAGTTTTAATTGTGGAGGGGAATTTTTCTACTGTAATTCAACACAACTGTTTAATA
GT---------------------------------------------------ACTTGGAAT--------
----GGT---ACT---------------GATGTGTCA------------------AATAACACTGAAGGA
AAT------------------ATCACACTCCCATGCAGAATAAAACAAATTGTAAACATGTGGCAGGAAG
TAGGAAAAGCAATGTATGCTCCTCCCATCAGAGGACAAATTAGATGCTCATCAAATATTACAGGGCTGCT
ATTAACAAGAGATGGTGGT------------------GATAAC---------CAGAAC---GAG------
------ACCGAGATCTTTAGACCTGGAGGAGGAGATATGAGGGACAATTGGAGAAGTGAATTATATAAAT
ATAAAGTAGTAAAAATTGACCCATTAGGAGTAGCACCCACTAAGGCAAAGAGAAGAGTGGTGCAGAGAGA
AAAAAGA---GCAGTGGGA---ATAGGAGCTGTGTTCCTTGGGTTCTTGGGAGCAGCAGGAAGCACTATG
GGCGCAGCGTCAATGACGCTGACGGTACAGGCCAGACTATTATTGTCTGGTATAGTGCAACAGCAGAACA
ATTTGCTGAGGGCTATTGAGGCGCAACAGCATCTGTTGCAACTCACAGTCTGGGGCATCAAGCAGCTCCA
GGCAAGAGTCTTAGCTGTGGAAAGATACCTAAGGGATCAACAGCTCCTGGGGATTTGGGGTTGCTCTGGA
AAACTCATTTGCACCACTACTGTGCCTTGGAATGCTAGTTGGAGT---AATAAATCTTTGGATGAGATTT
GGGATAACATGACCTGGATGCAGTGGGAAAGAGAAATTAACAATTACACAAGCTTGATATACACCTTAAT
TGAAGAATCGCAAAACCAACAAGAAAAGAATGAACAAGAATTATTGGAATTGGATAAATGGGCAAGTTTG
TGGAATTGGTTTGACATAACAAAATGGCTGTGGTATATAAAAATATTCATAATGATAGTAGGAGGCTTGG
TAGGTTTAAGAATAGTTTTTACTATACTTTCTATAGTGAATAGAGTTAGGCAGGGATATTCACCATTATC
GTTTCAGACCCACCTCCCAGCCCAGAGAGGACCCGACAGGCCCGAAGGAATCGAAGAAGAAGGTGGAGAG
AGAGACAGAGACAGATCCGGTCGCTTAGTGGATGGATTCTTAGCAATTTTCTGGGTCGACCTACGGAGCC
TGTGCCTTTTCAGCTACCACCGCTTGAGAGACTTACTCTTGATTGTAACGAGGATTGTGGAACTTCTGGG
A---CGCAGGGGGTGGGAAGCCCTCAAATATTGGTGGAATCTCCTACAGTATTGGAGTCAGGAACTAAAG
AATAGTGCTATTAGCTTGCTCAATGCCACAGCCATAGCAGTAGCTGAGGGGACAGACAGGGTTATAGAAG
TATTACAAAGAGCTTTTAGAGCTATTCTCCATATACCTGTAAGAATAAGACAGGGCTTGGAAAGGGCTTT
GCTA
>AY247218 
ATGAGAGTGAAGGGGATCAGGAAGAATTGTCAACAC---TTGTGGAGATGGGGC------------ACCA
TGCTCCTTGGAATATTAATGATCTGTAGTGCTGCAGGAAAA---TTGTGGGTCACAGTCTATTATGGGGT
ACCTGTGTGGAAAGAAGCAACCACCACTCTATTTTGTGCATCAGATGCTAAAGCATATGATACAGAGATA
CATAATGTTTGGGCCACACATGCCTGTGTACCCACAGACCCCAACCCACAAGAAGTAGCATTGGAAAATG
TGACAGAAAATTTTAACATGTGGAAAAATAACATGGTAGAACAGATGCATGAGGATATAATCAGTTTATG
GGATCAAAGCCTAAAGCCATGTGTAAAATTAACCCCACTCTGTGTTACTTTAAATTGCACTGAT---TTG
------------------------AGG------------------------------AATGCT------A
CT---------------AATACC------------------------ACTAGTAGTAGCGGG---GGAAA
GATGGAGAAAGGAGAAATAAAAAACTGCTCTTTCAATATCACCACAAACATAAGAGAT---AAGATGCAG
AAAGAATATGCACTTTTTTATAGACTTGATGTAGTACCAATA------GATAAT---GAT---AGT---A
CTAAT---------ACCAGCTATAGGTTGATAAGTTGTAACACCTCAGTCATTACACAGGCCTGTCCAAA
GGTATCCTTTGAGCCAATTCCCATACATTATTGTACCCCGGCTGGTTTTGCGATTTTAAAGTGTAACGAT
AAGAAGTTCAATGGAACAGGACCATGTACAAATGTCAGCACAGTACAATGTACACATGGAATTAGGCCAG
TAATATCAACTCAACTGCTGTTAAATGGCAGTCTAGCAGAAGAAGAGGTAGTAATTAGATCTGACAATTT
CATGGACAATGCTAAAACCATAATAGTACAGCTGAATGAATCTGTAGAAATTAATTGTACAAGACCCAAC
AACAATACAAGAAAAAGTATACATATAGGACCAGGGAGAGCATTTTATACAACAGGAGAAATAATAGGAG
ATATAAGACAAGCACATTGTAACCTTAGTAGAACAAAATGGAATAACACTTTAAGACAGATAGTTTACAA
ATTAAGAGAACAATTTGGG---AATAAA------ACAATAGTCTTTAATCAATCCTCAGGAGGGGACCCA
GAAATTGTAACGCACAGTTTTAATTGTGGAGGGGAATTTTTCTACTGTGATTCAACACAATTGTTTAATA
GT------------------ACTTGGAAT---AATGATACTTTGTTTAATAGTACTTGGAAT--------
----AATGATACT---------------AAAGGGTCA------------------AATAACACTGAAGAC
---------ACA---------ATCACACTCCCATGTAGAATAAAACAAATTATAAACATGTGGCAGGAAG
TAGGAAAAGCAATGTATGCCCCTCCCATCAGAGGACAAATTAGATGTTCATCAAATATTACAGGGCTGTT
ATTAACAAGAGATGGTGGT------------------AATAAC---------AAAAGC---GAGACC---
------ACCGAGATCTTCAGACCTGGAGGAGGAGATATGAGGGACAATTGGAGAAGTGAATTATATAAAT
ATAAAGTAGTAAAAATTGAACCATTAGGAGTAGCACCCACTAAGGCAAAGAGAAGAGTGGTGCAGAGAGA
[truncated: 39,122 more chars]
