# Supplementary material for: Superinfection with drug-resistant HIV is rare and does not contribute substantially to therapy failure in a large European cohort
Source: BMC Infect Dis. 2013 Nov 12;13:537. doi: 10.1186/1471-2334-13-537 (PMC3879221; doi:10.1186/1471-2334-13-537)
Supplement: Additional file 8 — Sequence sets - Sets of case and control sequences for the samples of the 18 validated patients. Fasta files contain the alignments used to infer superinfection in each validated patient. The sequences from the patient under investigation are indicated in the fasta header lines. [file 1471-2334-13-537-S8.zip › additionalfile8source/env/Control1/d.fasta]

>QUERY_2002-02-15_ENV 
NNNNNNGTGAGGGGGATCAGGAAGAATTGKCAGCAC---TTG---------TGGGGATGGGGGGGCATMT
TGCTCCTTGGAATGTTGATGATCTGTAGTGCT---RAAGACGAATTGTGGGTCMCAGTCTATTATGGAGT
ACCTGTGTGGAAGGAAGCAACTACCACYTTATTTTGTGCATCAGATGCTAAAGCCTATRRTACAGAGGTA
CATAATGTTTGGGCCACACATSCCTGTGTACCCACAGACCCCAACCCACAAGAAGTATTATTGCCA---A
ATGTAACAGAAGATTTTAACATGTGGAAAAATAACATGGTAGAACAAATGCAAGAGGATATAATCAGTCT
ATGGGATCAAAGCTTAAARCCATGTGTAAAATTAACCCCACTCTGTGTTACTCTAAATTGCATTGAT---
------------------GTGAATGATACTCAAACCAGTAATAATACTCAAACCAATAGTAGTAAC----
--------------TGG---GRMACAATGGATAAAGGAGAAATAAAAAACTGTTCTTTCAATATTACCAC
AAACATAGGAAATAAGATGCAGAAAGAGTATGCACTTCTTTATAAACTTGATGTAGTACCAATA------
GAGAATGATAAT---------------------ATTAGCTATAGGTTGATAAGTTGTAACACCTCAATCA
TTACACAGGCCTGTCCAAAGGTAACCTTTGAGCCAATTCCCATACATTATTGTGCCCCGGCTGGTTTTGC
GATTCTAAAGTGTAACGATAAGAAGTTCAATGGAACAGGATCATGTAAAAATGTCAGCACAGTRCAATGT
ACACATGGAATCAAACCAGTGGTGTCAACTCAACTGCTGCTAAATGGCAGTTTAGCAGAAGAAGAAGTAG
TAATCAGGTCTGAAAATTTCACGAMCAATGCTAAAACCATAATAGTGCAGCTAAAGAACCCTGTAAACAT
TACTTGTACAAGACCTAACAACAATACAAGAAAARGTATA---------CATATG---GGACCAGGG---
---AGTACATGGTATRCAACAGGAGGGATCATAGGAAATATAAGACAAGCACATTGTAACATTTCTAGAG
GAACATGGAATCGAACTTTAMAAGAGATAGTTRAAAAATTAAGAGAACAATTTGAG---AATAAA---AC
AATAACTTTTAATCAATCCTCAGGAGGGGATCCAGAAGTTGTAAGGTTCAGTCTTAATTGTGGAGGAGAA
TTTTTCTACTGCGATTCATCACAACTGTTTAATAGTACT------TGG----------------------
--CTGCATAATAGTACTTGG---CCG------CCTAATAATGGTACTACACAA------------TATAA
TGATAGTAGGGAAAAT---ATCACAATCCCA------------------TGTAGAATAAAACAAATTATA
AACATGTGGCAGCAAGTAGGAAAAGCAATGTATGCCCCTCCCATCGGAGGACTAATTGAATGTTCATCAA
ATATTACAGGGCTGTTATTAACAAGAGATGGTGGTAACCATAACAATACT---------AACAAT---AC
MGAGATTTTCAGACCAGGAGGAGGAGATATGAGGGACAATTGGAGAAGTGAATTATATAAATACAAAGTA
GTASAAATTGAACCATTAGGAATAGCACCCACCAAGGCAAGGAGAAGAGTGGTGCAGAGAGAAAAAAGAG
CA---GTG---GGA---ATAGGAGCTTTGTTCCTTGGGTTCTTGGGAGCAGCAGGAAGCACTATGGGCGC
AGCGTCAGTGACGCTGACGGGACAGGCCAGACAATTATTGTCTGGTATAGTGCAACAGCAGAACAATCTG
CTGAAGGCTATTGAGGCGCAACAGCATCTGTTGCAACTCACAGTCTGGGGCATCAAGCAGCTCCAGGCAA
GAGTCCTGGCTGTGGARAGATACCTAMAGGATCAACAGCTCCTGGGAATTTGGGGCTGCTCTGGAAAACT
CATTTGCACCACTRATGTGCCTTGGAATACTAGTTGGAGT---AATAAAYCYCACAATGAGATTTGGGRR
AACATGACCTGGATGCAGTGGGAAARAGAAATTGACAATTATACAGRCGAAATATACACCCTACTTGTAG
AATCGCAAAACCAACAAGACAAGAATGAAAAGGAATTATTAGAATTAAATAAGTGGGCAAGTTTGTGGAA
TTGGTTTGATATATCAAATTGGCTGTGGTATATAAAAATATTCATAATGATARTAGGAGGCTTGATAGGT
TTAAGAATAGTTTTTGCTGTACTTTCTATAGTAAATAGAGTTAGGCAGGGATACTCACCTTTGTCATTGC
AGACCCACCTCCCAACCCAGAGGGGACCCGACAGGSCCGAAGGAATCGAAGAAGAAGGKGGAGAGAGAGA
CAAAGACAGATCCGTTCGATTAGTGACTGGATTCTTAGCGATTTTCTGGGACGACCTGCGGAGCCTGTGC
CTCTTCAGCTACCACCGCTTGAGAGACTTACTMTCGATTGTAACGAGGATTGTGGAACTTCTGGGACGCA
GGGGGTGGGAAGCCCTCAAGTATTGTTGGAATCTCCTACAATACTGGAGTCAGGAACTAAAGAATAGTGC
TGTTAGCTTGCTTAATACAACAGCTATAGCAGTAGCTGAGGGGACAGATAGGATTATAGAAGTCTTACAA
AGAGCTTGTAGAGCTATCCTCCACATACCTAGAAGAATAAGACAGGGCTTGGAAAGGGCTTTGCTA
>QUERY_2003-07-24_ENV 
NNNNNNGTGAGGGGGATCAGGAAGAATTGTCAGCAC---TTG---------TGGGGATGGGGGGGCATCT
TGCTCCTTGGAATGTTGATGATCTGTAGTGCT---GAAGAAGAATTGTGGGTCACAGTCTATTATGGAGT
ACCTGTGTGGAAGGAAGCAAATACCACCTTATTTTGTGCATCAGATGCTAAAGCCTATAATACAGAGGTA
CATAATGTTTGGGCCACACATGCCTGTGTACCCACAGACCCCAACCCACAAGAAATATTATTGCCA---A
ATGTAACAGAAGATTTTGACATGTGGAAAAATAACATGGTAGAACAAATGCAAGAGGATATAATCAGTCT
ATGGGATCAAAGCTTAAAGCCATGTGTAAAATTAACCCCACTCTGTGTTACTCTACATTGCACTGAT---
------------------GCGAATAATACTCAAACCAGTAAACATACTCAAACCAATAATAGTAGC----
--------------TGG---GAAACAATGGATAAAGGAGAAATAAAAAACTGTTCTTTCAATATTACA--
-AACATAGGAAATAAGATACACAAAGAGTATGCACTTCTTTATAAACTTGATGTAGTACCAATA------
GAGAAGGATAAT---------------------ATTAGCTATAGGTTGATAAGTTGTAACACCTCAACCA
TTACACAGGCCTGTCCAAAGGTATCCTTTGAGCCAATTCCCATACATTATTGTGCCCCGGCTGGTTTTGC
AATGCTAAAGTGTAATGATAAGAAGTTCAATGGAACAGGATCATGTAAAAATGTCAGCACAGTACAATGT
ACACATGGAATCAAACCAGTGGTGTCAACTCAACTACTGCTAAATGGCAGTTTAGCAGAAGAAGAAGTAG
TAATCAGGTCTGAAAATTTCACGAACAATGCTAAAACCATAATAGTACAGTTAAAGAACCCTGTAAACAT
TACTTGTATAAGACCTAACAACTATACAAGACAAGGTATA---------CATATGGGAGGACCGGGAAGG
AGGAGGACATGGTATACAAAAAAAGGAATCATAGGAGATATAAGAAAAGCACATTGTAACATTACTAGAG
AAGAATGGAATCAAACTTTACAACAGGTAGTTAAAAAATTAGGAGAACAATTTGGGAAGAATAAA---AC
AATGAGCTTTAAACAATCCCCAGGAGGGGACCCAGAAGTTGTAATGCTCAGTCTTAATTGTGGAGGAGAA
TTTTTCTACTGTAATACATCACAACTGTTTAATAGTACT------TGG------------------CAGC
GGGATAATAATGATACTTGG---CAA------CCTAATAATGATACTTGGCAA------------TCTAA
TGATAGTAGGAAAAAT---ATCACAATCCCA------------------TGTAGAATAAAACAAATTATA
AACATGTGGCAGCAAGTAGGAAAAGCAATGTATGCCCCTCCCATTAATGGACTAATTAAATGTACATCAA
ATATTACAGGGCTGTTATTAACAAGAGATGGCGGTAATACTAGCCATGCT---------AATAAT---AC
AGAGATTTTCAGACCAGGAGGAGGAGATATGAGGGACAATTGGAGAAGTGAACTATATAAATACAAAGTA
GTAGAAATTGAACCATTAGGAATAGCACCCACCAAGGCAAAGAGACGAGTGGTGCAGAGAGAAAAAAGAG
CA---GTG---GGACTACTAGGAGCTGTGTTCCTTGGGTTCTTGGGAGCAGCAGGAAGCACTATGGGCGC
AGCGTCAATAACGCTGACGGTACAGGCCAGACAATTATTGTCTGGTATAGTGCAACAGCAGAACAATCTG
CTGAAGGCTATTGAGGCGCAACAGCATCTGTTGCAACTCACAGTCTGGGGCATCAAACAGCTCCAGGCAA
GAGTCCTGGCTGTGGAAAGATACCTACAGGATCAACAGCTCCTGGGAATTTGGGGCTGCTCTGGAAAACT
CATTTGCACCACTAATGTGCCTTGGAATACTAGTTGGAGT---AATAAATCCCACGATGAGATTTGGGGT
AACATGACCTGGAGACAGTGGGAAAGAGAAATTGACATTTATACAGGTGAAATATACACCCTACTTGTA-
----------------------------------------------------------------------
----------------------------------------------------------------------
----------------------------------------------------------------------
----------------------------------------------------------------------
----------------------------------------------------------------------
----------------------------------------------------------------------
----------------------------------------------------------------------
----------------------------------------------------------------------
------------------------------------------------------------------
>U36874 
------GCGCGAGGGATCAGGAAGAATTGTCAGCAC---TTG---------TGGAAATGGGGGGGCATCT
TGCTCCTTGGGATATTGATGATCTGTAGTGCT---AGAGAAAATTTGTGGGTCACAGTCTATTATGGGGT
ACCTGTGTGGAATGAAGCAACCACCACTCTATTTTGTGCATCAGATGCTAAAGCATATGATACAGAGGTA
CATAATGTTTGGGCCACGCATGCCTGTGTACCCACAGACCCCAACCCACAGGAAATAAAATTGGAA---A
ATGTGACAGAAAATTTTAACATGTGGAAAAATAACATGGTAGAACAGATGCATGAGGATATAATCAGTTT
ATGGGATCAAAGCCTAAAGCCATGTGTAAAATTAACCCCACTCTGTGTTACTTTACATTGCACTGAT---
---------GCTAATTGCACTAAGAATTGTACTAATTCGGAAAATGCTGCCATTAGTAATAGCACA----
--------------GGA---ATGATAATGGAAAAAGGAGAAATAAAAAACTGCTCTTTCAATATCACCTC
AAATATAAGAGATAAGTGGCAGAAAGAATATGCACTTTTTTATAAACTTGATGTAGTACCAATA------
GATAAGAATAAT------------------AATGCCAGCTATAGGTTGATAAGTTGTAACACCTCAGTCA
TTACACAGGCCTGTCCAAAGGTATCCTTTGAGCCAATTCCCATACATTATTGTACCCCGGCTGGTTTTGC
GCTGCTAAAGTGTAATGATAAGAAGTTCAATGGAGCAGGACCATGTACAAATGTCAGCACAGTACAATGT
ACACATGGAATTAGGCCAGTAGTATCAACTCAATTGCTGCCAAATGGCAGTCTAGCAGAAGAAGAGATAG
TAATTAGATCTGAAAATTTTTCGAACAATGCTAAAACCATAATAGTACAGCTGACAAAACCTGTAGTAAT
TAATTGTACAAGACCCAACAACAATACAAGAAAAAGTATA---------CCTATA---GGACCAGGA---
---AGAGCATTTTATGCAACAGGAGACAATATAGGAGACATAAGACAGGCACATTGTAACCTTAGTAAAA
CAGACTGGAATAACACTTTAAAACAGATAGTTGAAAAATTAAGAGAAGAATTTGGG---AATAAA---AC
AATAGCCTTTAATCAATCCTCAGGAGGGGACCCAGAAATTGAAATGCACAGTTTTAATTGTGGAGGGGAA
TTTTTCTACTGTAATACAACAAAATTATTCAATAGTACT------TGG----------------------
--------------ACTTGG------------------AATGATACTGAAGGG------------TCAGA
TAGCACTGAAGGAAAT---ATCACACTCCCA------------------TGCAGAATAAAACAATTTATA
AACATGTGGCAGGAAGTAGGAAAAGCAATGTATGCCCCTCCCATCAGAGGACAAATTAGATGTTCATCAA
ATATTACAGGGCTGCTATTAACAAGAGATGGTGGTGATGATAACAAGACT---------AACACC---AC
CGAGACCTTCAGACCTGGAGGAGGAGATATGAGGGACAATTGGAGAAGTGAATTATACAAATATAAAGTA
GTAAAAATTGAACCATTAGGAGTAGCACCCACTAAGTCAAGGAGAAGAGTGGTGCAGAGAGAAAAAAGAG
CA---GTG---GGA---ATAGGAGCTGTGTTCCTTGGGTTCTTGGGAGCAGCAGGAAGCACTATGGGCGC
AGCGTCACTGACACTGACGGTACAGGCCAGACTATTATTGTCTGGTATAGTGCAACAGCAGAACAATTTG
CTGAGGGCTATTGAGGCGCAACAGCATCTGTTGCAACTCACAGTCTGGGGCATCAAGCAGCTCCAGGCAA
GAGTCCTGGCTGTGGAAAGATACCTAAAGGATCAACAGCTCCTGGGGATTTGGGGTTGCTCTGGAAAACT
CATTTGCACCACTGCTGTGCCTTGGAATACTAGTTGGAGT---AACAAAACTATGCAGGAGATTTGGGAC
AACATGACCTGGATGCAGTGGGAAAAAGAAATTGAAAATTACACAGGCTTAATATACACATTAATTGAAG
AATCGCAGAACCAACAAGAAAAGAATGAACAAGACTTATTGGCACTAGATAAATGGGACAGTTTGTGGAA
TTGGTTTAGCATAACAAAATGGCTGTGGTACATAAAAATATTCATAATGATAGTAGGAGGCTTAATAGGT
TTAAGAATAGTTTTTACTGTATTTTCTATAGTGAATAGTGTTAGGAAGGGATACTCACCATTATCGTTTC
AGACCCGCCTCCCAACCCAGAGGGGACCCGACAGGCCCGAAGGAATCGAAGAAGAAGGTGGAGAGAGAGA
CAGAGACACATCCGGGCGATTAGTGGAAGGATTCTTAGCGATTTTCTGGGTCGACCTGCGGAGCCTGTTC
CTTTTCAGCTACCACCGCTTGAGAGACTTACTCTCGATTGTGACGAGGATTGTGGAACTTCTGGGACGCA
GGGGGTGGGAAGTCCTGAAATACTGGTGGAATCTCCTGCAGTATTGGAGTCAGGAACTAAAGAATAGTGC
TATCAGCTTGCTCAACGCTACAGCCATAGCAGTAGGTGAGGGGACAGATAGGATTATAGAAGTAGTACAA
AGGGCTTGTAGA------------------AGGAGAATAGAACAGGGTTTGGAAAGGGCTTTGCTA
>U36870 
ATGAGAGTGAAGGGGATCAGGAAGAATTGTCAGCAC---TTG---------TGGAAATGGGGGGGCATCT
TGCTCCTTGGGATATTGATGATCTGTAGTGCT---AGAGAAAATTTGTGGGTCACAGTCTATTATGGGGT
ACCTGTGTGGAAAGAAGCAACCACCACTCTATTTTATGCATCAGATGCTAAAGCATATGATACAGAGGTA
CATAATGTTTGGGCCACGCATGCCTGTGTACCCACAGACCCCAACCCACAGGAAATAAAATTGGAA---A
ATGTGACAGAAAATTTTAACATGTGGAAAAATAACATGGTAGAACAGATGCATGAGGATATAATCAGTTT
ATGGGATCAAAGCCTAAAGCCATGTGTAAAATTAACCCCACTCTGTGTTACTTTACATTGCACTGAT---
---------GCTAATTGCACTAAGAATTGTACTAATTCGGAAAATGCTGCCATTAGTAATAGCACA----
--------------GGA---ATGATAATGGAAAAAGGAGAAATAAAAAACTGCTCTTTCAATATCACCTC
AAATATAAGAGATAAGTGGCAGAAAGTATATGCACTTTTTTATAAACTTGATGTAGTACCAATA------
GATAAGAATAAT------------------AATGCCAGCTATAGGTTGATAAGTTGTAACACCTCAGTCA
TTACACAGGCCTGTCCAAAGGTATCCTTTGAGCCAATTCCCATACATTATTGTTCCCCGGCTGGTTTTGC
GCTGCTAAAGTGTAATGATAAGAAGTCCAATGGAACAGGACCATGTACAAATGTCAGCACAGTACAATGT
ACACATGGAATTAGGCCAGTAGTATCAACTCAATTGCTGCTAAATGGCAGTCTAGCAGAAGAAGAGATAG
TAATTAGATCTGAAAATTTTTCGAACAATGCTAAAACCATAATAGTACAGCTGACAAAACCTGTAGTAAT
TAATTGTACAAGACCCAACAACAATACAAGAAAAAGTATA---------CCTATA---GGACCAGGA---
---AGAGCATTTTATGCAACAGGAGACATAATAGGAGACATAAGACAGGCACATTGTAACCTTAGTAAAA
CAGACTGGAATAACACTTTAAAACAGATAGTTGAAAAATTAAGAGAAGAATTTGGG---AATAAA---AC
AATAGCCTTTAATCAATCCTCAGGAGGGGACCCAGAAATTGAAATGCACAGTTTTAACTGTGGAGGGGAA
TTTTTCTACTGTAATACAACAAAATTATTCAATAGTACT------TGG----------------------
--------------ACTTGG------------------AATGATACTGAAGGG------------TCAGA
TAGCACTGAAGGAAAT---ATCACACTCCCA------------------TGCAGAATAAAACAATTTATA
AACATGTGGCAGGAAGTAGGAAAAGCAATGTATGCCCCTCCCATCAGAGGACAAATTAGATGTTCATCAA
ATATTACAGGGCTGCTATTAACAAGAGATGGTGGTAATGATAACAAGACT---------AACACC---AC
CGAGACCTTCAGACCTGGAGGAGGAGATATGAGGGACAATTGGAGAAGTGAATTATACAAATATAAAGTA
GTAAAAATTGAACCATTAGGAGTAGCACCCACTAAGTCAAGGAGAAGAGTGGTGCAGAGAGAAAAAAGAG
CA---GTG---GGA---ATAGGAGCTGTGTTCCTTGGGTTCTTGGGAGCAGCAGGAAGCACTATGGGCGC
AGCGTCACTGACACTGACGGTACAGGCCAGACTATTATTGTCTGGTATAGTGCAACAGCAGAACAATTTG
CTGAGGGCTATTGAGGCGCAACAGCATCTGTTGCAACTCACAGTCTGGGGCATCAAGCAGCTCCAGGCAA
GAGTCCTGGCTGTGGAAAGATACCTAAAGGATCAACAGCTCCTGGGGATTTGGGGTTGCTCTGGAAAACT
CATTTGCACCACTGCTGTGCCTTGGAATACTAGTTGGAGT---AACAAAACTATGCAGGAGATTTGGGAC
AACATGACCTGGATGCAGTGGGAAAAAGAAATTGAAAATTACACAGGCTTAATATACACATTAATTGAAG
AATCGCAGAACCAACAAGAAAGGAATGAACAAGACTTATTGGCACTAGATAAATGGGACAGTTTGTGGAA
TTGGTTTAGCATAACAAAATGGCTGTGGTACATAAAAATATTCATAATGATAGTAGGAGGCTTAATAGGT
TTAAGAATAGTTTTTACTGTATTTTCTATAGTGAATAGTGTTAGGAAGGGATACTCACCATTATCGTTTC
AGACCCGCCTCCCAACCCAGAGGGGACCCGACAGGCCCGAAGGAATCGAAGAAGAAGGTGGAGAGAGAGA
CAGAGACACATCCGGGCGATTAGTGGAAGGATTCTTAGCGATTTTCTGGGTCGACCTGCGGAGCCTGTTC
CTTTTCAGCTACCACCGCTTGAGAGACTTACTCTCGATTGTGACGAGGATTGTGGAACTTCTGGGACGCA
GGGGGTTGGAAGTCCTGAAATACTGGTGGAATCTCCTGCAGTATTGGAGTCAGGAACTAAAGAATAGTGC
TATTAGCTTGCTCAACGCTACAGCCATAGCAGTAGGTGAGGGGACAGATAGGATTATAGAAGTAGTACAA
AGGGCTTGTAGA---------------------AGAATAGAACAGGGTTTGGAAAGGGCTTTGCTA
>GU330419 
ATGAGAGTGAAGGGGATCATGAGGAATTATCAGCAC---TTA---------TGGAGATGG---GGCATGA
TGCTCCTTGGGATAATCATGATCTGTAGTGCT---GCAGAACAATTGTGGGTCACAATCTATTATGGGGT
ACCTGTGTGGAAAGAAGCAACCACCACTCTATTTTGTGCATCAAATGCTAAAGCATATGATACAGAGGTA
CATAATGTCTGGGCCACACATGCCTGTGTACCCACAGACCCCAACCCACAAGAAGTAAGATTGGAA---A
ATGTGACAGAAAATTTTAACATGTGGAAAAATAATATGGTAGAACAGATGCATGAGGATATAATTAGCCT
ATGGGATCAAAGCCTAAAACCATGTGTGAAATTAACCCCACTCTGTGTTACTTTAAACTGCACTGAT---
---------------------GCTAATACCACTAATACTAATGCCAATAGTACTAATAACAGTAGC----
--------------TTG---GGAACAATGGAGAAAGGAGAAATAAAAAACTGCTCTTTCAACATCACCAC
AAACCTAAGAGATAAGGTGCAGAAAGAATATGCACTTTTTTATAACCTTGATGTAGTGCCAATA------
AAGGGTGAGGAT------------------AATACTAGCTATAGGTTGATAAGTTGTAATACCTCAGTCA
TTACACAGGCCTGTCCAAAGGTATCCTTTGAGCCAATTCCCATACATTATTGTACTCCAGCTGGTTTTGC
GATTCTACAATGTAATGATAAGAAATTCAATGGATCAGGACCATGTACAAATGTCAGCACAGTACAATGT
ACACATGGAATTAGGCCAGTAGTATCAACTCAACTGCTGTTAAATGGCAGTCTAGCAGAAAAAGAGGTAG
TAATTAGGTCTGAGAATTTCACAAATAATGCTAAAACCATAGTAGTACAGCTAAATGAATCTGTAGTAAT
TAATTGTACAAGACCCAACAACAATACAAGAAAAAGTATA---------CCTATA---GGACCAGGA---
---AGAGCATTTTATGCAACAGGAGAAATAATAGGAGATATAAGACAAGCACATTGTAACGTTAGTACAA
AAGCCTGGAAGGAAGCTTTACAACAGGTAGCTATAAAACTATCAGAACAATTTGGG---AATAAA---AC
AATAGTCTTTAATCAATCCTCAGGAGGAGACCCAGAAGTTGTAATGCACAGTTTTAATTGTAGAGGGGAA
TTTTTCTACTGTAATACAACAGGACTGTTTAATAATACT------TGG----------------------
--GGGTTTAATAGTACTTGG---GAT---------GCTATTAATGTGCCAGAA------------AATGA
C------------ACA---ATCACACTCCCA------------------TGCAGAATAAAACAAATTGTA
AACATGTGGCAGGAAGTAGGAAAAGCAATGTATGCCCCTCCCATCAGAGGACGACTTAATTGTTCATCAA
ATATTACAGGGCTGCTATTAACAAGAGATGGTGGTAATACCACA---------------AATAAC---AC
TGAGGTCTTCAGACCTGGAGGAGGAGATATGAGAGACAATTGGAGAAGTGAATTATATAAATATAAAGTA
GTAAAAATTGAACCATTAGGAATAGCACCCACCAAGGCAAAGAGAAGAGTGGTGCAGAGAGAAAAAAGAG
CA---GTG---GGA---ATAGGAGCTTTGTTCCTTGGGTTCTTGGGAGCAGCAGGAAGCACTATGGGCGC
AGCGTCGATGACGCTGACGGTACAGGCCAGACTATTATTGTCTGGTATAGTGCAACAGCAGAACAATTTG
CTGAGAGCTATTGAGGCGCAACAGCATCTGTTGCAACTCACAGTCTGGGGCATCAAGCAGCTCCAGGCAA
GAGTCCTGGCTGTGGAAAGATACCTAAGAGATCAACAGCTCCTGGGGATTTGGGGATGCTCTGGAAAACT
CATTTGCACCACTACTGTGCCTTGGAATGTTAGTTGGAGT---AATAAATCCATGAATGACATTTGGAAT
AACATGACCTGGATGGAGTGGGAAAGAGAGATTGACAATTATACAAACATAATATACACCTTACTTGAAG
AATCGCAGAACCAACAAGATAAGAATGAACAGGAATTATTGGAATTGGATAAATGGGCAAGTTTGTGGAA
TTGGTTTAGCATAACAAATTGGCTGTGGTACATAAAAATATTCATAATGATAGTAGGAGGCTTAATAGGT
TTAAGAATAGTTTTTACTGTATTTTCTATAGTGAATAGAGTTAGGCAGGGATATTCATCATTATCGTTTC
AGACCCGCTTCCCAACCTCGAGGGGACTCGACAGGCCCGAAGGAATCGAAGAAGAAGGTGGAGACAGAGA
CAGAGACAGATCCAGGCCATTAGTGGATGGATTCTTAGCAATTATCTGGGTCGACCTGCGGAGCCTGTGC
CTCTTCAGCTACCATCGCTTGAGAGACTTACTCTTGATTGTAGCGAGGATTGTGGAACTTCTGGGACGCA
GGGGGTGGGAAGCCCTCAAATATTGGTGGAATCTCCTGCGGTATTGGAGCCAGGAACTAAGGAATAGTGC
TATTAGCTTGCTTAATGCCACAGCCATAGCAGTAGCTGAGGGAACAGATAGGGTGGTAGAAGTATTACAA
AGAGCTTTTAGAGCTGTTATACACATACCTAGAAGAATAAGACAGGGCTTAGAAAGGTTTTTGCTA
>GU330439 
ATGAGAGTGAAGGGGATCATGAGGAATTATCAGCAC---TTA---------TGGAGATGG---GGCATGA
TGCTCCTTGGGATAATCATGATCTGTAGTGCT---GCAGAACAATTGTGGGTCACAATCTATTATGGGGT
ACCTGTGTGGAAAGAAGCAACCACCACTCTATTTTGTGCATCAAATGCTAAAGCATATGATACAGAGGTA
CATAATGTCTGGGCCACACATGCCTGTGTACCCACAGACCCCAACCCACAAGAAGTAAGATTGGAA---A
ATGTGACAGAAAATTTTAACATGTGGAAAAATAATATGGTAGAACAGATGCATGAGGATATAATTAGCCT
ATGGGATCAAAGCCTAAAACCATGTGTGAAATTAACCCCACTCTGTGTTACTTTAAACTGCACTGAT---
---------------------GCTAATACCACTAATACTAATGCCAATAGTACTAATAACAGTAGC----
--------------TTG---GGAACAATGGAGAAAGGAGAAATAAAAAACTGCTCTTTCAACATCACCAC
AAACCTAAGAGATAAGGTGCAGAAAGAATATGCACTTTTTTATAACCTTGATGTAGTGCCAATA------
AAGGGTGAGGAT------------------AATACTAGCTATAGGTTGATAAGTTGTAATACCTCAGTCA
TTACACAGGCCTGTCCAAAGGTATCCTTTGAGCCAATTCCCATACATTATTGTACTCCAGCTGGTTTTGC
GATTCTACAATGTAATGATAAGAAATTCAATGGATCAGGACCATGTACAAATGTCAGCACAGTACAATGT
ACACATGGAATTAGGCCAGTAGTATCAACTCAACTGCTGTTAAATGGCAGTCTAGCAGAAAAAGAGGTAG
TAATTAGGTCTGAGAATTTCACAAATAATGCTAAAACCATAATAGTACAGCTAAATGAATCTGTAGTAAT
TAATTGTACAAGACCCAACAACAATACAAGAAAAAGTATA---------CCTATA---GGACCAGGA---
---AGAGCATTTTATGCAACAGGAGAAATAATAGGAGATATAAGACAAGCACATTGTAACGTTAGTACAA
AAGCCTGGAAGGAAGCTTTACAACAGGTAGCTATAAAACTATCAGAACAATTTGGG---AATAAA---AC
AATAGTCTTTAATCAATCCTCAGGAGGAGACCCAGAAGTTGTAATGCACAGTTTTAATTGTAGAGGGGAA
TTTTTCTACTGTAATACAACAGGACTGTTTAATAATACT------TGG----------------------
--GGGTTTAATAGTACTTGG---GAT---------GCTATTAATGTGCCAGAA------------AATGA
C------------ACA---ATCACACTCCCA------------------TGCAGAATAAAACAAATTGTA
AACATGTGGCAGGAAGTAGGAAAAGCAATGTATGCCCCTCCCATCAGAGGACGACTTAATTGTTCATCAA
ATATTACAGGGCTGCTATTAACAAGAGATGGTGGTAATACCACA---------------AATAAC---AC
TGAGGTCTTCAGACCTGGAGGAGGAGATATGAGAGACAATTGGAGAAGTGAATTATATAAATATAAAGTA
GTAAAAATTGAACCATTAGGAATAGCACCCACCAAGGCAAAGAGAAGAGTGGTGCAGAGAGAAAAAAGAG
CA---GTG---GGA---ATAGGAGCTTTGTTCCTTGGGTTCTTGGGAGCAGCAGGAAGCACTATGGGCGC
AGCGTCGATGACGCTGACGGTACAGGCCAGACTATTATTGTCTGGTATAGTGCAACAGCAGAACAATTTG
CTGAGAGCTATTGAGGCGCAACAGCATCTGTTGCAACTCACAGTCTGGGGCATCAAGCAGCTCCAGGCAA
GAGTCCTGGCTGTGGAAAGATACCTAAGAGATCAACAGCTCCTGGGGATTTGGGGATGCTCTGGAAAACT
CATTTGCACCACTACTGTGCCTTGGAATGTTAGTTGGAGT---AATAAATCCATGAATGACATTTGGAAT
AACATGACCTGGATGGAGTGGGAAAGAGAGATTGACAATTATACAAACATAATATACACCTTACTTGAAG
AATCGCAGAACCAACAAGATAAGAATGAACAGGAATTATTGGAATTGGATAAATGGGCAGGTTTGTGGAA
TTGGTTTAGCATAACAAATTGGCTGTGGTACATAAAAATATTCATAATGATAGTAGGAGGCTTAATAGGT
TTAAGAATAGTTTTTACTGTATTTTCTATAGTGAATAGAGTTAGGCAGGGATATTCACCATTATCGTTTC
AGACCCGCTTCCCAACCTCGAGGGGACTCGACAGGCCCGAAGGAATCGAAGAAGAAGGTGGAGACAGAGA
CAGAGACAGATCCAGGCCATTAGTGGATGGATTCTTAGCAATTATCTGGGTCGACCTGCGGAGCCTGTGC
CTCTTCAGCTACCATCGCTTGAGAGACTTACTCTTGATTGTAGCGAGGATTGTGGAACTTCTGGGACGCA
GGGGGTGGGAAGCCTTCAAATATTGGTGGAATCTCCTGCGGTATTGGAGCCAGGAACTAAGGAATAGTGC
TATTAGCTTGCTTAATGCCACAGCCATAGCAGTAGCTGAGGGAACAGATAGGGTGGTAGAAGTATTACAA
AGAGCTTTTAGAGCTGTTATACACATACCTAGAAGAATAAGACAGGGCTTAGAAAGGTTTTTGCTA
>GU330420 
ATGAGAGTGAAGGGGATCATGAGGAATTATCAGCAC---TTA---------TGGAGATGG---GGCATGA
TGCTCCTTGGGATAATCATGATCTGTAGTGCT---GCAGAACAATTGTGGGTCACAATCTATTATGGGGT
ACCTGTGTGGAAAGAAGCAACCACCACTCTATTTTGTGCATCAAATGCTAAAGCATATGATACAGAGGTA
CATAATGTCTGGGCCACACATGCCTGTGTACCCACAGACCCCAACCCACAAGAAGTAAGATTGGAA---A
ATGTGACAGAAAATTTTAACATGTGGAAAAATAATATGGTAGAACAGATGCATGAGGATATAATTAGCCT
ATGGGATCAAAGCCTAAAACCATGTGTGAAATTAACCCCACTCTGTGTTACTTTAAACTGCACTGAT---
---------------------GCTAATACCACTAATACTAATGCCAATAGTACTAATAACAGTAGC----
--------------TTG---GGAACAATGGAGAAAGGAGAAATAAAAAACTGCTCTTTCAACATCACCAC
AAACCTAAGAGATAAGGTGCAGAAAGAATATGCACTTTTTTATAACCTTGATGTAGTGCCAATA------
AAGGGTGAGGAT------------------AATACTAGCTATAGGTTGATAAGTTGTAATACCTCAGTCA
TTACACAGGCCTGTCCAAAGGTATCCTTTGAGCCAATTCCCATACATTATTGTACTCCAGCTGGTTTTGC
GATTCTACAATGTAATGATAAGAAATTCAATGGATCAGGACCATGTACAAATGTCAGCACAGTACAATGT
ACACATGGAATTAGGCCAGTAGTATCAACTCAACTGCTGTTAAATGGCAGTCTAGCAGAAAAAGAGGTAG
TAATTAGGTCTGAGAATTTCACAAATAATGCTAAAACCATAATAGTACAGCTAAATGAATCTGTAGTAAT
TAATTGTACAAGACCCAACAACAATACAAGAAAAAGTATA---------CCTATA---GGACCAGGA---
---AGAGCATTTTATGCAACAGGAGAAATAATAGGAGATATAAGACAAGCACATTGTAACGTTAGTACAA
AAGCCTGGAAGGAAGCTTTACAACAGGTAGCTATAAAACTATCAGAACAATTTGGG---AATAAA---AC
AATAGTCTTTAATCAATCCTCAGGAGGAGACCCAGAAGTTGTAATGCACAGTTTTAATTGTAGAGGGGAA
TTTTTCTACTGTAATACAACAGGACTGTTTAATAATACT------TGG----------------------
--GGGTTTAATAGTACTTGG---GAT---------GCTATTAATGTGCCAGAA------------AATGA
C------------ACA---ATCACACTCCCA------------------TGCAGAATAAAACAAATTGTA
AACATGTGGCAGGAAGTAGGAAAAGCAATGTATGCCCCTCCCATCAGAGGACGACTTAATTGTTCATCAA
ATATTACAGGGCTGCTATTAACAAGAGATGGTGGTAATACCACA---------------AATAAC---AC
TGAGGTCTTCAGACCTGGAGGAGGAGATATGAGAGACAATTGGAGAAGTGAATTATATAAATATAAAGTA
GTAAAAATTAAACCATTAGGAATAGCACCCACCAAGGCAAAGAGAAGAGTGGTGCAGAGAGAAAAAAGAG
CA---GTG---GGA---ATAGGAGCTTTGTTCCTTGGGTTCTTGGGAGCAGCAGGAAGCACTATGGGCGC
AGCGTCGATGACGCTGACGGTACAGGCCAGACTATTATTGTCTGGTATAGTGCAACAGCAGAACAATTTG
CTGAGAGCTATTGAGGCGCAACAGCATCTGTTGCAACTCACAGTCTGGGGCATCAAGCAGCTCCAGGCAA
GAGTCCTGGCTGTGGAAAGATACCTAAGGGATCAACAGCTCCTGGGGATTTGGGGATGCTCTGGAAAACT
CATTTGCACCACTACTGTGCCTTGGAATGTTAGTTGGAGT---AATAAATCCATGAATGACATTTGGAAT
AACATGACCTGGATGGAGTGGGAAAGAGAGATTGACAATTATACAAACATAATATACACCTTACTTGAAG
AATCGCAGAACCAACAAGATAAGAATGAACAGGAATTATTGGAATTGGATAAATGGGCAAGTTTGTGGAA
TTGGTTTAGCATAACAAATTGGCTGTGGTACATAAAAATATTCATAATGATAGTAGGAGGCTTAATAGGT
TTAAGAATAGTTTTTACTGTATTTTCTATAGTGAATAGAGTTAGGCAGGGATATTCACCATTATCGTTTC
AGACCCGCCTCCCAACTTCGAGGGGACTCGACAGGCCCGAAGGAATCGAAGAAGAAGGTGGAGACAGAGA
CAGAGACAGATCCAGGCCATTAGTGGATGGATTCTTAGCAATTATCTGGGTCGACCTGCGGAGCCTGTGC
CTCTTCAGCTACCATCGCTTGAGAGACTTACTCTTGATTGTAGCGAGGATTGTGGAACTTCTGGGACGCA
GGGGGTGGGAAGCCCTCAAATATTGGTGGAATCTCCTGCGGTATTGGAGCCAGGAACTAAGGAATAGTGC
TATTAGCTTGCTTAATGCCACAGCCATAGCAGTAGCTGAGGGAACAGATAGGGTGTTAGAAGTATTACAA
AGAGCTTTTAGAGCTGTTATACACATACCTAGAAGAATAAGACAGGGCTTAGAAAGGTTTTTGCTA
>GU330427 
ATGAGAGTGAAGGGGATCATGAGGAATTATCAGCAC---TTA---------TGGAGATGG---GGCATGA
TGCTCCTTGGGATAATCATGATCTGTAGTGCT---GCAGAACAATTGTGGGTCACAATCTATTATGGGGT
ACCTGTGTGGAAAGAAGCAACCACCACTCTATTTTGTGCATCAAATGCTAAAGCATATGATACAGAGGTA
CATAATGTCTGGGCCACACATGCCTGTGTACCCACAGACCCCAACCCACAAGAAGTAAGATTGGAA---A
ATGTGACAGAAAATTTTAACATGTGGAAAAATAATATGGTAGAACAGATGCATGAGGATATAATTAGCCT
ATGGGATCAAAGCCTAAAACCATGTGTGAAATTAACCCCACTCTGTGTTACTTTAAACTGCACTGAT---
---------------------GCTAATACCACTAATACTAATGCCAATAGTACTAATAACAGTAGC----
--------------TTG---GGAACAATGGAGAAAGGAGAAATAAAAAACTGCTCTTTCAACATCACCAC
AAACCTAAGAGATAAGGTGCAGAAAGAATATGCACTTTTTTATAACCTTGATGTAGTGCCAATA------
AAGGGTGAGGAT------------------AATACTAGCTATAGGTTGATAAGTTGTAATACCTCAGTCA
TTACACAGGCCTGTCCAAAGGTATCCTTTGAGCCAATTCCCATACATTATTGTACTCCAGCTGGTTTTGC
GATTCTACAATGTAATGATAAGAAATTCAATGGATCAGGACCATGTACAAATGTCAGCACAGTACAATGT
ACACATGGAATTAGGCCAGTAGTATCAACTCAACTGCTGTTAAATGGCAGTCTAGCAGAAAAAGAGGTAG
TAATTAGGTCTGAGAATTTCACAAATAATGCTAAAACCATAATAGTACAGCTAAATGAATCTGTAGTAAT
TAATTGTACAAGACCCAACAACAATACAAGAAAAAGTATA---------CCTATA---GGACCAGGA---
---AGAGCATTTTATGCAACAGGAGAAATAATAGGAGATATAAGACAAGCACATTGTAACGTTAGTACAA
AAGCCTGGAAGGAAGCTTTACAACAGGTAGCTATAAAACTATCAGAACAATTTGGG---AATAAA---AC
AATAGTCTTTAATCAATCCTCAGGAGGAGACCCAGAAGTTGTAATGCACAGTTTTAATTGTAGAGGGGAA
TTTTTCTACTGTAATACAACAGGACTGTTTAATAATACT------TGG----------------------
--GGGTTTAATAGTACTTGG---GAT---------GCTATTAATGTGCCAGAA------------AATGA
C------------ACA---ATCACACTCCCA------------------TGCAGAATAAAACAAATTGTA
AACATGTGGCAGGAAGTAGGAAAAGCAATGTATGCCCCTCCCATCAGAGGACGACTTAATTGTTCATCAA
ATATTACAGGGCTGCTATTAACAAGAGATGGTGGTAATACCACA---------------AATAAC---AC
TGAGGTCTTCAGACCTGGAGGAGGAGATATGAGAGACAATTGGAGAAGTGAATTATATAAATATAAAGTA
GTAAAAATTGAACCATTAGGAATAGCACCCACCAAGGCAAAGAGAAGAGTGGTGCAGAGAGAAAAAAGAG
CA---GTG---GGA---ATAGGAGCTTTGTTCCTTGGGTTCTTGGGAGCAGCAGGAAGCACTATGGGCGC
AGCGTCGATGACGCTGACGGTACAGGCCAGACTATTATTGTCTGGTATAGTGCAACAGCAGAACAATTTG
CTGAGAGCTATTGAGGCGCAACAGCATCTGTTGCAACTCACAGTCTGGGGCATCAAGCAGCTCCAGGCAA
GAGTCCTGGCTGTGGAAAGATACCTAAGGGATCAACAGCTCCTGGGGATTTGGGGATGCTCTGGAAAACT
CATTTGCACCACTGCTGTGCCTTGGAATGTTAGTTGGAGT---AATAAATCCATGAATGACATTTGGAAT
AACATGACCTGGATGGAGTGGGAAAGAGAGATTGACAATTATACAAACATAATATACACCTTACTTGAAG
AATCGCAGAACCAACAAGATAAGAATGAACAGGAATTATTGGAATTGGATAAATGGGCAAGTTTGTGGAA
TTGGTTTAGCATAACAAATTGGCTGTGGTACATAAAAATATTCATAATGATAGTAGGAGGCTTAATAGGT
TTAAGAATAGTTTTTACTGTATTTTCTATAGTGAATAGAGTTAGGCAGGGATATTCACCATTATCGTTTC
AGACCCGCTTCCCAACCTCGAGGGGACTCGACAGGCCCGAAGGAATCGAAGAAGAAGGTGGAGACAGAGA
CAGAGACAGATCCAGGCCATTAGTGGATGGATTCTTAGCAATTATCTGGGTCGACCTGCGGAGCCTGTGC
CTCTTCAGCTACCATCGCTTGAGAGACTTACTCTTGATTGTAGCGAGGATTGTGGAACTTCTGGGACGCA
GGGGGTGGGAAGCCCTCAAATATTGGTGGAATCTCCTGCGGTATTGGAGCCAGGAACTAAGGAATAGTGC
TATTAGCTTGCTTAATGCCACAGCCATAGCAGTAGCTGAGGGAACAGATAGGGTGGTAGAAGTATTACAA
AGAGCTTTTAGAGCTGTTATACACATACCTAGAAGAATAAGACAGGGCTTAGAAAGGTTTTTGCTA
>GU330412 
ATGAGAGTGAAGGGGATCATGAGGAATTATCAGCAC---TTA---------TGGAGATGG---GGCATGA
TGCTCCTTGGGATAATCATGATCTGTAGTGCT---GCAGAACAATTGTGGGTCACAATCTATTATGGGGT
ACCTGTGTGGAAAGAAGCAACCACCACTCTATTTTGTGCATCAAATGCTAAAGCATATGATACAGAGGTA
CATAATGTCTGGGCCACACATGCCTGTGTACCCACAGACCCCAACCCACAAGAAGTAAGATTGGAA---A
ATGTGACAGAAAATTTTAACATGTGGAAAAATAATATGGTAGAACAGATGCATGAGGATATAATTAGCCT
ATGGGATCAAAGCCTAAAACCATGTGTGAAATTAACCCCACTCTGTGTTACTTTAAACTGCACTGAT---
---------------------GCTAATACCACTAATACTAATGCCAATAGTACTAATAACAGTAGC----
--------------TTG---GGAACAATGGAGAAAGGAGAAATAAAAAACTGCTCTTTCAACATCACCAC
AAACCTAAGAGATAAGGTGCAGAAAGAATATGCACTTTTTTATAACCTTGATGTAGTGCCAATA------
AAGGGTGAGGAT------------------AATACTAGCTATAGGTTGATAAGTTGTAATACCTCAGTCA
TTACACAGGCCTGTCCAAAGGTATCCTTTGAGCCAATTCCCATACATTATTGTACTCCAGCTGGTTTTGC
GATTCTACAATGTAATGATAAGAAATTCAATGGATCAGGACCATGTACAAATGTCAGCACAGTACAATGT
ACACATGGAATTAGGCCAGTAGTATCAACTCAACTGCTGTTAAATGGCAGTCTAGCAGAAAAAGAGGTAG
TAATTAGGTCTGAGAATTTCACAAATAATGCTAAAACCATAATAGTACAGCTAAATGAATCTGTAGTAAT
TAATTGTACAAGACCCAACAACAATACAAGAAAAAGTATA---------CCTATA---GGACCAGGA---
---AGAGCATTTTATGCAACAGGAGAAATAATAGGAGATATAAGACAAGCACATTGTAACGTTAGTACAA
AAGACTGGAAGGAAGCTTTACAACAGGTAGCTATAAAACTATCAGAACAATTTGGG---AATAAA---AC
AATAGTCTTTAATCAATCCTCAGGAGGAGACCCAGAAGTTGTAATGCACAGTTTTAATTGTAGAGGGGAA
TTTTTCTACTGTAATACAACAGGACTGTTTAATAATACT------TGG----------------------
--GGGTTTAATAGTACTTGG---GAT---------GCTATTAATGTGCCAGAA------------AATGA
C------------ACA---ATCACACTCCCA------------------TGCAGAATAAAACAAATTGTA
AACATGTGGCAGGAAGTAGGAAAAGCAATGTATGCCCCTCCCATCAGAGGACGACTTAATTGTTCATCAA
ATATTACAGGGCTGCTATTAACAAGAGATGGTGGTAATACCACA---------------AATAAC---AC
TGAGGTCTTCAGACCTGGAGGAGGAGATATGAGAGACAATTGGAGAAGTGAATTATATAAATATAAAGTA
GTAAAAATTGAACCATTAGGAATAGCACCCACCAAGGCAAAGAGAAGAGTGGTGCAGAGAGAAAAAAGAG
CA---GTG---GGA---ATAGGAGCTTTGTTCCTTGGGTTCTTGGGAGCAGCAGGAAGCACTATGGGCGC
AGCGTCGATGACGCTGACGGTACAGGCCAGACTATTATTGTCTGGTATAGTGCAACAGCAGAACAATTTG
CTGAGAGCTATTGAGGCGCAACAGCATCTGTTGCAACTCACAGTCTGGGGCATCAAGCAGCTCCAGGCAA
GAGTCCTGGCTGTGGAAAGATACCTAAGAGATCAACAGCTCCTGGGGATTTGGGGATGCTCTGGAAAACT
CATTTGCACCACTACTGTGCCTTGGAATGTTAGTTGGAGT---AATAAATCCATGAATGACATTTGGAAT
AACATGACCTGGATGGAGTGGGAAAGAGAGATTGACAATTATACAAACATAATATACACCTTACTTGAAG
AATCGCAGAACCAACAAGATAAGAATGAACAGGAATTATTGGAATTGGATAAATGGGCAAGTTTGTGGAA
TTGGTTTAGCATAACAAATTGGCTGTGGTACATAAAAATATTCATAATGATAGTAGGAGGCTTAATAGGT
TTAAGAATAGTTTTTACTGTATTTTCTATAGTGAATAGAGTTAGGCAGGGATATTCACCATTATCGTTTC
AGACCCGCTTCCCAACCTCGAGGGGACTCGACAGGCCCGAAGGAATCGAAGAAGAAGGTGGAGACAGAGA
CAGAGACAGATCCAGGCCATTAGTGGATGGATTCTTAGCAATTATCTGGGTCGACCTGCGGAGCCTGTGC
CTCTTCAGCTACCATCGCTTGAGAGACTTACTCTTGATTGTAGCGAGGATTGTGGAACTTCTGGGACGCA
GGGGGTGGGAAGCCCTCAAATATTGGTGGAATCTCCTGCGGTATTGGAGCCAGGAACTAAGGAATAGTGC
TATTAGCTTGCTTAATGCCACAGCCATAGCAGTAGCTGAGGGAACAGATAGGGTGGTAGAAGTATTACAA
AGAGCTTTTAGAGCTGTTATACACATACCTAGAAGAATAAGACAGGGCTTAGAAAGGTTTTTGCTA
>GU330401 
ATGAGAGTGAAGGGGATCATGAGGAATTATCAGCAC---TTA---------TGGAGATGG---GGCATGA
TGCTCCTTGGGATAATCATGATCTGTAGTGCT---GCAGAACAATTGTGGGTCACAATCTATTATGGGGT
ACCTGTGTGGAAAGAAGCAACCACCACTCTATTTTGTGCATCAAATGCTAAAGCATATGATACAGAGGTA
CATAATGTCTGGGCCACACATGCCTGTGTACCCACAGACCCCAACCCACAAGAAGTAAGATTGGAA---A
ATGTGACAGAAAATTTTAACATGTGGAAAAATAATATGGTAGAACAGATGCATGAGGATATAATTAGCCT
ATGGGATCAAAGCCTAAAACCATGTGTGAAATTAACCCCACTCTGTGTTACTTTAAACTGCACTGAT---
---------------------GCTAATACCACTAATACTAATGCCAATAGTACTAATAACAGTAGC----
--------------TTG---GGAACAATGGAGAAAGGAGAAATAAAAAACTGCTCTTTCAACATCACCAC
AAACCTAAGAGATAAGGTGCAGAAAGAATATGCACTTTTTTATAACCTTGATGTAGTGCCAATA------
AAGGGTGAGGAT------------------AATACTAGCTATAGGTTGATAAGTTGTAATACCTCAGTCA
TTACACAGGCCTGTCCAAAGGTATCCTTTGAGCCAATTCCCATACATTATTGTACTCCAGCTGGTTTTGC
GATTCTACAATGTAATGATAAGAAATTCAATGGATCAGGACCATGTACAAATGTCAGCACAGTACAATGT
ACACATGGAATTAGGCCAGTAGTATCAACTCAACTGCTGTTAAATGGCAGTCTAGCAGAAAAAGAGGTAG
TAATTAGGTCTGAGAATTTCACAAATAATGCTAAAACCATAATAGTACAGCTAAATGAATCTGTAGTAAT
TAATTGTACAAGACCCAACAACAATACAAGAAAAAGTATA---------CCTATA---GGACCAGGA---
---AGAGCATTTTATGCAACAGGAGAAATAATAGGAGATATAAGACAAGCACATTGTAACGTTAGTACAA
AAGCCTGGAAGGAAGCTTTACAACAGGTAGCTATAAAACTATCAGAACAATTTGGG---AATAAA---AC
AATAGTCTTTAATCAATCCTCAGGAGGAGACCCAGAAGTTGTAATGCACAGTTTTAATTGTAGAGGGGAA
TTTTTCTACTGTAATACAACAGGACTGTTTAATAATACT------TGG----------------------
--GGGTTTAATAGTACTTGG---GAT---------GCTATTAATGTGCCAGAA------------AATGA
C------------ACA---ATCACACTCCCA------------------TGCAGAATAAAACAAATTGTA
AACATGTGGCAGGAAGTAGGAAAAGCAATGTATGCCCCTCCCATCAGAGGACGACTTAATTGTTCATCAA
ATATTACAGGGCTGCTATTAACAAGAGATGGTGGTAATACCACA---------------AATAAC---AC
TGAGGTCTTCAGACCTGGAGGAGGAGATATGAGAGACAATTGGAGAAGTGAATTATATAAATATAAAGTA
GTAAAAATTGAACCATTAGGAATAGCACCCACCAAGGCAAAGAGAAGAGTGGTGCAGAGAGAAAAAAGAG
CA---GTG---GGA---ATAGGAGCTTTGTTCCTTGGGTTCTTGGGAGCAGCAGGAAGCACTATGGGCGC
AGCGTCGATGACGCTGACGGTACAGGCCAGACTATTATTGTCTGGTATAGTGCAACAGCAGAACAATTTG
CTGAGAGCTATTGAGGCGCAACAGCATCTGTTGCAACTCACAGTCTGGGGCATCAAGCAGCTCCAGGCAA
GAGTCCTGGCTGTGGAAAGATACCTAAGAGATCAACAGCTCCTGGGGATTTGGGGATGCTCTGGAAAACT
CATTTGCACCACTACTGTGCCTTGGAATGTTAGTTGGAGT---AATAAATCCATGAATGACATTTGGAAT
AACATGACCTGGATGGAGTGGGAAAGAGAGATTGACAATTATACAAACATAATATACACCTTACTTGAAG
AATCGCAGAACCAACAGGATAAGAATGAACAGGAATTATTGGAATTGGATAAATGGGCAAGTTTGTGGAA
TTGGTTTAGCATAACAAATTGGCTGTGGTACATAAAAATATTCATAATGATAGTAGGAGGCTTAATAGGT
TTAAGAATAGTTTTTACTGTATTTTTTATAGTGAATAGAGTTAGGCAGGGATATTCACCATTATCGTTTC
AGACCCGCTTCCCAACCTCGAGGGGACTCGACAGGCCCGAAGGAATCGAAGAAGAAGGTGGAGACAGAGA
CAGAGACAGATCCAGGCCATTAGTGGATGGATTCTTAGCAATTATCTGGGTCGACCTGCGGAGCCTGTGC
CTCTTCAGCTACCATCGCTTGAGAGACTTACTCTTGATTGTAGCGAGGATTGTGGAACTTCTGGGACGCA
GGGGGTGGGAAGCCCTCAAATATTGGTGGAATCTCCTGCGGTATTGGAGCCAGGAACTAAGGAATAGTGC
TATTAGCTTGCTTAATGCCACAGCCATAGCAGTAGCTGAGGGAACAGATAGGGTGGTAGAAGTATTACAA
AGAGCTTTTAGAGCTGTTATACACATACCTAGAAGAATAAGACAGGGCTTAGAAAGGTTTTTGCTA
>GU330411 
ATGAGAGTGAAGGGGATCATGAGGAATTATCAGCAC---TTA---------TGGAGATGG---GGCATGA
TGCTCCTTGGGATAATCATGATCTGTAGTGCT---GCAGAACAATTGTGGGTCACAATCTATTATGGGGT
ACCTGTGTGGAAAGAAGCAACCACCACTCTATTTTGTGCATCAAATGCTAAAGCATATGATACAGAGGTA
CATAATGTCTGGGCCACACATGCCTGTGTACCCACAGACCCCAACCCACAAGAAGTAAGATTGGAA---A
ATGTGACAGAAAATTTTAACATGTGGAAAAATAATATGGTAGAACAGATGCATGAGGATATAATTAGCCT
ATGGGATCAAAGCCTAAAACCATGTGTGAAATTAACCCCACTCTGTGTTACTTTAAACTGCACTGAT---
---------------------GCTAATACCACTAATACTAATGCCAATAGTACTAATAACAGTAGC----
--------------TTG---GGAACAATGGAGAAAGGAGAAATAAAAAACTGCTCTTTCAACATCACCAC
AAACCTAAGAGATAAGGTGCAGAAAGAATATGCACTTTTTTATAACCTTGATGTAGTGCCAATA------
AAGGGTGAGGAT------------------AATACTAGCTATAGGTTGATAAGTTGTAATACCTCAGTCA
TTACACAGGCCTGTCCAAAGGTATCCTTTGAGCCAATTCCCATACATTATTGTACTCCAGCTGGTTTTGC
GATTCTACAATGTAATGATAAGAAATTCAATGGATCAGGACCATGTACAAATGTCAGCACAGTACAATGT
ACACATGGAATTAGGCCAGTAGTATCAACTCAACTGCTGTTAAATGGCAGTCTAGCAGGAAAAGAGGTAG
TAATTAGGTCTGAGAATTTCACAAATAATGCTAAAACCATAATAGTACAGCTAAATGAATCTGTAGTAAT
TAATTGTACAAGACCCAACAACAATACAAGAAAAAGTATA---------CCTATA---GGACCAGGA---
---AGAGCATTTTATGCAACAGGAGAAATAATAGGAGATATAAGACAAGCACATTGTAACGTTAGTACAA
AAGCCTGGAAGGAAGCTTTACAACAGGTAGCTATAAAACTATCAGAACAATTTGGG---AATAAA---AC
AATAGTCTTTAATCAATCCTCAGGAGGAGACCCAGAAGTTGTAATGCACAGTTTTAATTGTAGAGGGGAA
TTTTTCTACTGTAATACAACAGGACTGTTTAATAATACT------TGG----------------------
--GGGTTTAATAGTACTTGG---GAT---------GCTATTAATGTGCCAGAA------------AATGA
C------------ACA---ATCACACTCCCA------------------TGCAGAATAAAACAAATTGTA
AACATGTGGCAGGAAGTAGGAAAAGCAATGTATGCCCCTCCCATCAGAGGACGACTTAATTGTTCATCAA
ATATTACAGGGCTGCTATTAACAAGAGATGGTGGTAATACCACA---------------AATAAC---AC
TGAGGTCTTCAGACCTGGAGGAGGAGATATGAGAGACAATTGGAGAAGTGAATTATATAAATATAAAGTA
GTAAAAATTGAACCATTAGGAATAGCACCCACCAAGGCAAAGAGAAGAGTGGTGCAGAGAGAAAAAAGAG
CA---GTG---GGA---ATAGGAGCTTTGTTCCTTGGGTTCTTGGGAGCAGCAGGAAGCACTATGGGCGC
AGCGTCGATGACGCTGACGGTACAGGCCAGACTATTATTGTCTGGTATAGTGCAACAGCAGAACAATTTG
CTGAGAGCTATTGAGGCGCAACAGCATCTGTTGCAACTCACAGTCTGGGGCATCAAGCAGCTCCAGGCAA
GAGTCCTGGCTGTGGAAAGATACCTAAGAGATCAACAGCTCCTGGGGATTTGGGGATGCTCTGGAAAACT
CATTTGCACCACTACTGTGCCTTGGAATGTTAGTTGGAGT---AATAAATCCATGAATGACATTTGGAAT
AACATGACCTGGATGGAGTGGGAAAGAGAGATTGACAATTATACAAACATAATATACACCTTACTTGAAG
AATCGCAGAACCAACAAGATAAGAATGAACAGGAATTATTGGAATTGGATAAATGGGCAAGTTTGTGGAA
TTGGTTTAGCATAACAAATTGGCTGTGGTACATAAAAATATTCATAATGATAGTAGGAGGCTTAATAGGT
TTAAGAATAGTTTTTACTGTATTTTCTATAGTGAATAGAGTTAGGCAGGGATATTCACCATTATCGTTTC
AGACCCGCTTCCCAACCTCGAGGGGACTCGACAGGCCCGAAGGAATCGAAGAAGAAGGTGGAGACAGAGA
CAGAGACAGATCCAGGCCATTAGTGGATGGATTCTTAGCAATTATCTGGGTCGACCTGCGGAGCCTGTGC
CTCTTCAGCTACCATCGCTTGAGAGACTTACTCTTGATTGTAGCGAGGATTGTGGAACTTCTGGGACGCA
GGGGGTGGGAAGCCCTCAAATATTGGTGGAATCTCCTGCGGTATTGGAGCCAGGAACTAAGGAATAGTGC
TATTAGCTTGCTTAATGCCACAGCCATAGCAGTAGCTGAGGGAACAGATAGGGTGGTAGAAGTATTACAA
AGAGCTTTTAGAGCTGTTATACACATACCTAGAAGAATAAGACAGGGCTTAGAAAGGTTTTTGCTA
>GU330405 
ATGAGAGTGAAGGGGATCATGAGGAATTATCAGCAC---TTA---------TGGAGATGG---GGCATGA
TGCTCCTTGGGATAATCATGATCTGTAGTGCT---GCAGAACAATTGTGGGTCACAATCTATTATGGGGT
ACCTGTGTGGAAAGAAGCGACCACCACTCTATTTTGTGCATCAAATGCTAAAGCATATGATACAGAGGTA
CATAATGTCTGGGCCACACATGCCTGTGTACCCACAGACCCCAACCCACAAGAAGTAAGATTGGAA---A
ATGTGACAGAAAATTTTAACATGTGGAAAAATAATATGGTAGAACAGATGCATGAGGATATAATTAGCCT
ATGGGATCAAAGCCTAAAACCATGTGTGAAATTAACCCCACTCTGTGTTACTTTAAACTGCACTGAT---
---------------------GCTAATACCACTAATACTAATGCCAATAGTACTAATAACAGTAGC----
--------------TTG---GGAACAATGGAGAAAGGAGAAATAAAAAACTGCTCTTTCAACATCACCAC
AAACCTAAGAGATAAGGTGCAGAAAGAATATGCACTTTTTTATAACCTTGATGTAGTGCCAATA------
AAGGGTGAGGAT------------------AATACTAGCTATAGGTTGATAAGTTGTAATACCTCAGTCA
TTACACAGGCCTGTCCAAAGGTATCCTTTGAGCCAATTCCCATACATTATTGTACTCCAGCTGGTTTTGC
GATTCTACAATGTAATGATAAGAAATTCAATGGATCAGGACCATGTACAAATGTCAGCACAGTACAATGT
ACACATGGAATTAGGCCAGTAGTATCAACTCAACTGCTGTTAAATGGCAGTCTAGCAGAAAAAGAGGTAG
TAATTAGGTCTGAGAATTTCACAAATAATGCTAAAACCATAATAGTACAGCTAAATGAATCTGTAGTAAT
TAATTGTACAAGACCCAACAACAATACAAGAAAAAGTATA---------CCTATA---GGACCAGGA---
---AGAGCATTTTATGCAACAGGAGAAATAATAGGAGATATAAGACAAGCACATTGTAACGTTAGTACAA
AAGCCTGGAAGGAAGCTTTACAACAGGTAGCTATAAAACTATCAGAACAATTTGGG---AATAAA---AC
AATAGTCTTTAATCAATCCTCAGGAGGAGACCCAGAAGTTGTAATGCACAGTTTTAATTGTAGAGGGGAA
TTTTTCTACTGTAATACAACAGGACTGTTTAATAATACT------TGG----------------------
--GGGTTTAATAGTACTTGG---GAT---------GCTATTAATGTGCCAGAA------------AATGA
C------------ACA---ATCACACTCCCA------------------TGCAGAATAAAACAAATTGTA
AACATGTGGCAGGAAGTAGGAAAAGCAATGTATGCCCCTCCCATCAGAGGACGACTTAATTGTTCATCAA
ATATTACAGGGCTGCTATTAACAAGAGATGGTGGTAATACCACA---------------AATAAC---AC
TGAGGTCTTCAGACCTGGAGGAGGAGATATGAGAGACAATTGGAGAAGTGAATTATATAAATATAAAGTA
GTAAAAATTGAACCATTAGGAATAGCACCCACCAAGGCAAAGAGAAGAGTGGTGCAGAGAGAAAAAAGAG
CA---GTG---GGA---ATAGGAGCTTTGTTCCTTGGGTTCTTGGGAGCAGCAGGAAGCACTATGGGCGC
AGCGTCGATGACGCTGACGGTACAGGCCAGACTATTATTGTCTGGTATAGTGCAACAGCAGAACAATTTG
CTGAGAGCTATTGAGGCGCAACAGCATCTGTTGCAACTCACAGTCTGGGGCATCAAGCAGCTCCAGGCAA
GAGTCCTGGCTGTGGAAAGATACCTAAGAGATCAACAGCTCCTGGGGATTTGGGGATGCTCTGGAAAACT
CATTTGCACCACTACTGTGCCTTGGAATGTTAGTTGGAGT---AATAAATCCATGAATGACATTTGGAAT
AACATGACCTGGATGGAGTGGGAAAGAGAGATTGACAATTATACAAACATAATATACACCTTACTTGAAG
AATCGCAGAACCAACAAGATAAGAATGAACAGGAATTATTGGAATTGGATAAATGGGCAAGTTTGTGGAA
TTGGTTTAGCATAACAAATTGGCTGTGGTACATAAAAATATTCATAATGATAGTAGGAGGCTTAATAGGT
TTAAGAATAGTTTTTACTGTATTTTCTATAGTGAATAGAGTTAGGCAGGGATATTCACCATTATCGTTTC
AGACCCGCTTCCCAACCTCGAGGGGACTCGACAGGCCCGAAGGAATCGAAGAAGAAGGTGGAGACAGAGA
CAGAGACAGATCCAGGCCATTAGTGGATGGATTCTTAGCAATTATCTGGGTCGACCTGCGGAGCCTGTGC
CTCTTCAGCTACCATCGCTTGAGAGACTTACTCTTGATTGTAGCGAGGATTGTGGAACTTCTGGGACGCA
GGGGGTGGGAAGCCCTCAAATATTGGTGGAATCTCCTGCGGTATTGGAGCCAGGAACTAAGGAATAGTGC
TATTAGCTTGCTTAATGCCACAGCCATAGCAGTAGTTGAGGGAACAGATAGGGTGGTAGAAGTATTACAA
AGAGCTTTTAGAGCTGTTATACACATACCTAGAAGAATAAGACAGGGCTTAGAAAGGTTTTTGCTA
>GU330460 
ATGAGAGTGAAGGGGATCATGAGGAATTATCAGCAC---TTA---------TGGAGATGG---GGCATGA
TGCTCCTTGGGATAATCATGATCTGTAGTGCT---GCAGAACAATTGTGGGTCACAATCTATTATGGGGT
ACCTGTGTGGAAAGAAGCAACCACCACTCTATTTTGTGCATCAAATGCTAAAGCATATGATACAGAGGTA
CATAATGTCTGGGCCACACATGCCTGTGTACCCACAGACCCCAACCCACAAGAAGTAAGATTGGAA---A
ATGTGACAGAAAATTTTAACATGTGGAAAAATAATATGGTAGAACAGATGCATGAGGATATAATTAGCCT
ATGGGATCAAAGCCTAAAACCATGTGTGAAATTAACCCCACTCTGTGTTACTTTAAACTGCACTGAT---
---------------------GCTAATACCACTAATACTAATGCCAATAGTACTAATAACAGTAGC----
--------------TTG---GGAACAATGGAGAAAGGAGAAATAAAAAACTGCTCTTTCAACATCACCAC
AAACCTAAGAGATAAGGTGCAGAAAGAATATGCACTTTTTTATAACCTTGATGTAGTGCCAATA------
AAGGGTGAGGAT------------------AATACTAGCTATAGGTTGATAAGTTGTAATACCTCAGTCA
TTACACAGGCCTGTCCAAAGGTATCCTTTGAGCCAATTCCCATACATTATTGTACTCCAGCTGGTTTTGC
GATTCTACAATGTAATGATAAGAAATTCAATGGATCAGGACCATGTACAAATGTCAGCACAGTACAATGT
ACACATGGAATTAGGCCAGTAGTATCAACTCAACTGCTGTTAAATGGCAGTCTAGCAGAAAAAGAGGTAG
TAATTAGGTCTGAGAATTTCACAAATAATGCTAAAACCATAATAGTACAGCTAAATGAATCTGTAGTAAT
TAATTGTACAAGACCCAACAACAATACAAGAAAAAGTATA---------CCTATA---GGACCAGGA---
---AGAGCATTTTATGCAACAGGAGAAATAATAGGAGATATAAGACAAGCACATTGTAACGTTAGTACAA
AAGCCTGGAAGGAAGCTTTACAACAGGTAGCTATAAAACTATCAGAACAATTTGGG---AATAAA---AC
AATAGTCTTTAATCAATCCTCAGGAGGAGACCCAGAAGTTGTAATGCACAGTTTTAATTGTAGAGGGGAA
TTTTTCTACTGTAATACAACAGGACTGTTTAATAATACT------TGG----------------------
--GGGTTTAATAGTACTTGG---GAT---------GCTATTAATGTGCCAGAA------------AATGA
C------------ACA---ATCACACTCCCA------------------TGCAGAATAAAACAAATTGTA
AACATGTGGCAGGAAGTAGGAAAAGCAATGTATGCCCCTCCCATCAGAGGACGACTTAATTGTTCATCAA
ATATTACAGGGCTGCTATTAACAAGAGATGGTGGTAATACCACA---------------AATAAC---AC
TGAGGTCTTCAGACCTGGAGGAGGAGATATGAGAGACAATTGGAGAAGTGAATTATATAAATATAAAGTA
GTAAAAATTGAACCATTAGGAATAGCACCCACCAAGGCAAAGAGAAGAGTGGTGCAGAGAGAAAAAAGAG
CA---GTG---GGA---ATAGGAGCTTTGTTCCTTGGGTTCTTGGGAGCAGCAGGAAGCACTATGGGCGC
AGCGTCGATGACGCTGACGGTACAGGCCAGACTATTATTGTCTGGTATAGTGCAACAGCAGAACAATTTG
CTGAGAGCTATTGAGGCGCAACAGCATCTGTTGCAACTCACAGTCTGGGGCATCAAGCAGCTCCAGGCAA
GAGTCCTGGCTGTGGAAAGATACCTAAGAGATCAACAGCTCCTGGGGATTTGGGGATGCTCTGGAAAACT
CATTTGCACCACTACTGTGCCTTGGAATGTTAGTTGGAGT---AATAAATCCATGAATGACATTTGGAAT
AACATGACCTGGATGGAGTGGGAAAGAGAGATTGACAATTATACAAACATAATATACACCTTACTTGAAG
AATCGCAGAACCAACAAGATAAGAATGAACAGGAATTATTGGAATTGGATAAATGGGCAAGTTTGTGGAA
TTGGTTTAGCATAACAAATTGGCTGTGGTACATAAAAATATTCATAATGATAGTAGGAGGCTTAATAGGT
TTAAGAATAGTTTTTACTGTATTTTCTATAGTGAATAGAGTTAGGCAGGGATATTCACCATTATCGTTTC
AGACCCGCTTCCCAACCTCGAGGGGACTCGACAGGCCCGAAGGAATCGAAGAAGAAGGTGGAGACAGAGA
CAGAGACAGATCCAGGCCATTAGTGGATGGATTCTTAGCAATTATCTGGGTCGACCTGCGGAGCCTGTGC
CTCTTCAGCTACCATCGCTTGAGAGACTTACTCTTGATTGTAGCGAGGATTGTGGAACTTCTGGGACGCA
GGGGGTGGGAAGCCCTCAAATATTGGTGGAATCTCCTGCGGTATTGGAGCCAGGAACTAAGGAATAGTGC
TATTAGCTTGCTTAATGCCACAGCCATAGCAGTAGCTGAGGGAACAGATAGGGTGGTAGAAGTATTACAA
AGAGCTTTTAGAGCTGTTATACACATACCTAGAAGAATAAGACAGGGCTTAGAAAGGTTTTTGCTA
>GU330458 
ATGAGAGTGAAGGGGATCATGAGGAATTATCAGCAC---TTA---------TGGAGATGG---GGCATGA
TGCTCCTTGGGATAATCATGATCTGTAGTGCT---GCAGAACAATTGTGGGTCACAATCTATTATGGGGT
ACCTGTGTGGAAAGAAGCAACCACCACTCTATTTTGTGCATCAAATGCTAAAGCATATGATACAGAGGTA
CATAATGTCTGGGCCACACATGCCTGTGTACCCACAGACCCCAACCCACAAGAAGTAAGATTGGAA---A
ATGTGACAGAAAATTTTAACATGTGGAAAAATAATATGGTAGAACAGATGCATGAGGATATAATTAGCCT
ATGGGATCAAAGCCTAAAACCATGTGTGAAATTAACCCCACTCTGTGTTACTTTAAACTGCACTGAT---
---------------------GCTAATACCACTAATACTAATGCCAATAGTACTAATAACAGTAGC----
--------------TTG---GGAACAATGGAGAAAGGAGAAATAAAAAACTGCTCTTTCAACATCACCAC
AAACCTAAGAGATAAGGTGCAGAAAGAATATGCACTTTTTTATAACCTTGATGTAGTGCCAATA------
AAGGGTGAGGAT------------------AATACTAGCTATAGGTTGATAAGTTGTAATACCTCAGTCA
TTACACAGGCCTGTCCAAAGGTATCCTTTGAGCCAATTCCCATACATTATTGTACTCCAGCTGGTTTTGC
GATTCTACAATGTAATGATAAGAAATTCAATGGATCAGGACCATGTACAAATGTCAGCACAGTACAATGT
ACACATGGAATTAGGCCAGTAGTATCAACTCAACTGCTGTTAAATGGCAGTCTAGCAGAAAAAGAGGTAG
TAATTAGGTCTGAGAATTTCACAAATAATGCTAAAACCATAATAGTACAGCTAAATGAATCTGTAGTAAT
TAATTGTACAAGACCCAACAACAATACAAGAAAAAGTATA---------CCTATA---GGACCAGGA---
---AGAGCATTTTATGCAACAGGAGAAATAATAGGAGATATAAGACAAGCACATTGTAACGTTAGTACAA
AAGCCTGGAAGGAAGCTTTACAACAGGTAGCTATAAAACTATCAGAACAATTTGGG---AATAAA---AC
AATAGTCTTTAATCAATCCTCAGGAGGAGACCCAGAAGTTGTAATGCACAGTTTTAATTGTAGAGGGGAA
TTTTTCTACTGTAATACAACAGGACTGTTTAATAATACT------TGG----------------------
--GGGTTTAATAGTACTTGG---GAT---------GCTATTAATGTGCCAGAA------------AATGA
C------------ACA---ATCACACTCCCA------------------TGCAGAATAAAACAAATTGTA
AACATGTGGCAGGAAGTAGGAAAAGCAATGTATGCCCCTCCCATCAGAGGACGACTTAATTGTTCATCAA
ATATTACAGGGCTGCTATTAACAAGAGATGGTGGTAATACCACA---------------AATAAC---AC
TGAGGTCTTCAGACCTGGAGGAGGAGATATGAGAGACAATTGGAGAAGTGAATTATATAAATATAAAGTA
GTAAAAATTGAACCATTAGGAATAGCACCCACCAAGGCAAAGAGAAGAGTGGTGCAGAGAGAAAAAAGAG
CA---GTG---GGA---ATAGGAGCTTTGTTCCTTGGGTTCTTGGGAGCAGCAGGAAGCACTATGGGCGC
AGCGTCGATGACGCTGACGGTACAGGCCAGACTATTATTGTCTGGTATAGTGCAACAGCAGAACAATTTG
CTGAGAGCTATTGAGGCGCAACAGCATCTATTGCAACTCACAGTCTGGGGCATCAAGCAGCTCCAGGCAA
GAGTCCTGGCTGTGGAAAGATACCTAAGAGATCAACAGCTCCTGGGGATTTGGGGATGCTCTGGAAAACT
CATTTGCACCACTACTGTGCCTTGGAATGTTAGTTGGAGT---AATAAATCCATGAATGACATTTGGAAT
AACATGACCTGGATGGAGTGGGAAAGAGAGATTGACAATTATACAAACATAATATACACCTTACTTGAAG
AATCGCAGAACCAACAAGATAAGAATGAACAGGAATTATTGGAATTGGATAAATGGGCAAGTTTGTGGAA
TTGGTTTAGCATAACAAATTGGCTGTGGTACATAAAAATATTCATAATGATAGTAGGAGGCTTAATAGGT
TTAAGAATAGTTTTTACTGTATTTTCTATAGTGAATAGAGTTAGGCAGGGATATTCACCATTATCGTTTC
AGACCCGCTTCCCAACCTCGAGGGGACTCGACAGGCCCGAAGGAATCGAAGAAGAAGGTGGAGACAGAGA
CAGAGACAGATCCAGGCCATTAGTGGATGGATTCTTAGCAATTATCTGGGTCGACCTGCGGAGCCTGTGC
CTCTTCAGCTACCATCGCTTGAGAGACTTACTCTTGATTGTAGCGAGGATTGTGGAACTTCTGGGACGCA
GGGGGTGGGAAGCCCTCAAATATTGGTGGAATCTCCTGCGGTATTGGAGCCAGGAACTAAGGAATAGTGC
TATTAGCTTGCTTAATGCCACAGCCATAGCAGTAGCTGAGGGAACAGATAGGGTGGTAGAAGTATTACAA
AGAGCTTTTAGAGCTGTTATACACATACCTAGAAGAATAAGACAGGGCTTAGAAAGGTTTTTGCTA
>GU330400 
ATGAGAGTGAAGGGGATCATGAGGAATTATCAGCAC---TTA---------TGGAGATGG---GGCATGA
TGCTCCTTGGGATAATCATGATCTGTAGTGCT---GCAGAACAATTGTGGGTCACAATCTATTATGGGGT
ACCTGTGTGGAAAGAAGCAAACACCACTCTATTTTGTGCATCAAATGCTAAAGCATATGATACAGAGGTA
CATAATGTCTGGGCCACACATGCCTGTGTACCCACAGACCCCAACCCACAAGAAGTAAGATTGGAA---A
ATGTGACAGAAAATTTTAACATGTGGAAAAATAATATGGTAGAACAGATGCATGAGGATATAATTAGCCT
ATGGGATCAAAGCCTAAAACCATGTGTGAAATTAACCCCACTCTGTGTTACTTTAAACTGCACTGAT---
---------------------GCTAATACCACTAATACTAATGCCAATAGTACTAATAACAGTAGC----
--------------TTG---GGAACAATGGAGAAAGGAGAAATAAAAAACTGCTCTTTCAACATCACCAC
AAACCTAAGAGATAAGGTGCAGAAAGAATATGCACTTTTTTATAACCTTGATGTAGTGCCAATA------
AAGGGTGAGGAT------------------AATACTAGCTATAGGTTGATAAGTTGTAATACCTCAGTCA
TTACACAGGCCTGTCCAAAGGTATCCTTTGAGCCAATTCCCATACATTATTGTACTCCAGCTGGTTTTGC
GATTCTACAATGTAATGATAAGAAATTCAATGGATCAGGACCATGTACAAATGTCAGCACAGTACAATGT
ACACATGGAATTAGGCCAGTAGTATCAACTCAACTGCTGTTAAATGGCAGTCTAGCAGAAAAAGAGGTAG
TAATTAGGTCTGAGAATTTCACAAATAATGCTAAAACCATAATAGTACAGCTAAATGAATCTGTAGTAAT
TAATTGTACAAGACCCAACAACAATACAAGAAAAAGTATA---------CCTATA---GGACCAGGA---
---AGAGCATTTTATGCAACAGGAGAAATAATAGGAGATATAAGACAAGCACATTGTAACGTTAGTACAA
AAGCCTGGAAGGAAGCTTTACAACAGGTAGCTATAAAACTATCAGAACAATTTGGG---AATAAA---AC
AATAGTCTTTAATCAATCCTCAGGAGGAGACCCAGAAGTTGTAATGCACAGTTTTAATTGTAGAGGGGAA
TTTTTCTACTGTAATACAACAGGACTGTTTAATAATACT------TGG----------------------
--GGGTTTAATAGTACTTGG---GAT---------GCTATTAATGTGCCAGAA------------AATGA
C------------ACA---ATCACACTCCCA------------------TGCAGAATAAAACAAATTGTA
AACATGTGGCAGGAAGTAGGAAAAGCAATGTATGCCCCTCCCATCAGAGGACGACTTAATTGTTCATCAA
ATATTACAGGGCTGCTATTAACAAGAGATGGTGGTAATACCACA---------------AATAAC---AC
TGAGGTCTTCAGACCTGGAGGAGGAGATATGAGAGACAATTGGAGAAGTGAATTATATAAATATAAAGTA
GTAAAAATTGAACCATTAGGAATAGCACCCACCAAGGCAAAGAGAAGAGTGGTGCAGAGAGAAAAAAGAG
CA---GTG---GGA---ATAGGAGCTTTGTTCCTTGGGTTCTTGGGAGCAGCAGGAAGCACTATGGGCGC
AGCGTCGATGACGCTGACGGTACAGGCCAGACTATTATTGTCTGGTATAGTGCAACAGCAGAACAATTTG
CTGAGAGCTATTGAGGCGCAACAGCATCTGTTGCAACTCACAGTCTGGGGCATCAAGCAGCTCCAGGCAA
GAGTCCTGGCTGTGGAAAGATACCTAAGAGATCAACAGCTCCTGGGGATTTGGGGATGCTCTGGAAAACT
CATTTGCACCACTACTGTGCCTTGGAATGTTAGTTGGAGT---AATAAATCCATGAATGACATTTGGAAT
AACATGACCTGGATGGAGTGGGAAAGAGAGATTGACAATTATACAAACATAATATACACCTTACTTGAAG
AATCGCAGAACCAACAAGATAAGAATGAACAGGAATTATTGGAATTGGATAAATGGGCAAGTTTGTGGAA
TTGGTTTAGCATAACAAATTGGCTGTGGTACATAAAAATATTCATAATGATAGTAGGAGGCTTAATAGGT
TTAAGAATAGTTTTTACTGTATTTTCTATAGTGAATAGAGTTAGGCAGGGATATTCACCATTATCGTTTC
AGACCCGCCTCCCAACTTCGAGGGGACTCGACAGGCCCGAAGGAATCGAAGAAGAAGGTGGAGACAGAGA
CAGAGACAGATCCAGGCCATTAGTGGATGGATTCTTAGCAATTATCTGGGTCGACCTGCGGAGCCTGTGC
CTCTTCAGCTACCATCGCTTGAGAGACTTACTCTTGATTGTAGCGAGGATTGTGGAACTTCTGGGACGCA
GGGGGTGGGAAGCCCTCAAATATTGGTGGAATCTCCTGCGGTATTGGAGCCAGGAACTAAGGAATAGTGC
TATTAGCTTGCTTAATGCCACAGCCATAGCAGTAGCTGAGGGAACAGATAGGGTGTTAGAAGTATTACAA
AGAGCTTTTAGAGCTGTTATACACATACCTAGAAGAATAAGACAGGGCTTAGAAAGGTTTTTGCTA
>GU330433 
ATGAGAGTGAAGGGGATCATGAGGAATTATCAGCAC---TTA---------TGGAGATGG---GGCATGA
TGCTCCTTGGGATAATCATGATCTGTAGTGCT---GCAGAACAATTGTGGGTCACAATCTATTATGGGGT
ACCTGTGTGGAAAGAAGCAAACACCACTCTATTTTGTGCATCAAATGCTAAAGCATATGATACAGAGGTA
CATAATGTCTGGGCCACACATGCCTGTGTACCCACAGACCCCAACCCACAAGAAGTAAGATTGGAA---A
ATGTGACAGAAAATTTTAACATGTGGAAAAATAATATGGTAGAACAGATGCATGAGGATATAATTAGCCT
ATGGGATCAAAGCCTAAAACCATGTGTGAAATTAACCCCACTCTGTGTTACTTTAAACTGCACTGAT---
---------------------GCTAATACCACTAATACTAATGCCAATAGTACTAATAACAGTAGC----
--------------TTG---GGAACAATGGAGAAAGGAGAAATAAAAAACTGCTCTTTCAACATCACCAC
AAACCTAAGAGATAAGGTGCAGAAAGAATATGCACTTTTTTATAACCTTGATGTAGTGCCAATA------
AAGGGTGAGGAT------------------AATACTAGCTATAGGTTGATAAGTTGTAATACCTCAGTCA
TTACACAGGCCTGTCCAAAGGTATCCTTTGAGCCAATTCCCATACATTATTGTACTCCAGCTGGTTTTGC
GATTCTACAATGTAATGATAAGAAATTCAATGGATCAGGACCATGTACAAATGTCAGCACAGTACAATGT
ACACATGGAATTAGGCCAGTAGTATCAACTCAACTGCTGTTAAATGGCAGTCTAGCAGAAAAAGAGGTAG
TAATTAGGTCTGAGAATTTCACAAATAATGCTAAAACCATAATAGTACAGCTAAATGAATCTGTAGTAAT
TAATTGTACAAGACCCAACAACAATACAAGAAAAAGTATA---------CCTATA---GGACCAGGA---
---AGAGCATTTTATGCAACAGGAGAAATAATAGGAGATATAAGACAAGCACATTGTAACGTTAGTACAA
AAGCCTGGAAGGAAGCTTTACAACAGGTAGCTATAAAACTATCAGAACAATTTGGG---AATAAA---AC
AATAGTCTTTAATCAATCCTCAGGAGGAGACCCAGAAGTTGTAATGCACAGTTTTAATTGTAGAGGGGAA
TTTTTCTACTGTAATACAACAGGACTGTTTAATAATACT------TGG----------------------
--GGGTTTAATAGTACTTGG---GAT---------GCTATTAATGTGCCAGAA------------AATGA
C------------ACA---ATCACACTCCCA------------------TGCAGAATAAAACAAATTGTA
AACATGTGGCAGGAAGTAGGAAAAGCAATGTATGCCCCTCCCATCAGAGGACGACTTAATTGTTCATCAA
ATATTACAGGGCTGCTATTAACAAGAGATGGTGGTAATACCACA---------------AATAAC---AC
TGAGGTCTTCAGACCTGGAGGAGGAGATATGAGAGACAATTGGAGAAGTGAATTATATAAATATAAAGTA
GTAAAAATTGAACCATTAGGAATAGCACCCACCAAGGCAAAGAGAAGAGTGGTGCAGAGAGAAAAAAGAG
CA---GTG---GGA---ATAGGAGCTTTGTTCCTTGGGTTCTTGGGAGCAGCAGGAAGCACTATGGGCGC
AGCGTCGATGACGCTGACGGTACAGGCCAGACTATTATTGTCTGGTATAGTGCAACAGCAGAACAATTTG
CTGAGAGCTATTGAGGCGCAACAGCATCTGTTGCAACTCACAGTCTGGGGCATCAAGCAGCTCCAGGCAA
GAGTCCTGGCTGTGGAAAGATACCTAAGAGATCAACAGCTCCTGGGGATTTGGGGATGCTCTGGAAAACT
CATTTGCACCACTACTGTGCCTTGGAATGTTAGTTGGAGT---AATAAATCCATGAATGACATTTGGAAT
AACATGACCTGGATGGAGTGGGAAAGAGAGATTGACAATTATACAAACATAATATACACCTTACTTGAAG
AATCGCAGAACCAACAAGATAAGAATGAACAGGAATTATTGGAATTGGATAAATGGGCAAGTTTGTGGAA
TTGGTTTAGCATAACAAATTGGCTGTGGTACATAAAAATATTCATAATGATAGTAGGAGGCTTAATAGGT
TTAAGAATAGTTTTTACTGTATTTTCTATAGTGAATAGAGTTAGGCAGGGATATTCACCATTATCGTTTC
AGACCCGCTTCCCAACCTCGAGGGGACTCGACAGGCCCGAAGGAATCGAAGAAGAAGGTGGAGACAGAGA
CAGAGACAGATCCAGGCCATTAGTGGATGGATTCTTAGCAATTATCTGGGTCGACCTGCGGAGCCTGTGC
CTCTTCAGCTACCATCGCTTGAGAGACTTACTCTTGATTGTAGCGAGGATTGTGGAACTTCTGGGACGCA
GGGGGTGGGAAGCCCTCAAATATTGGTGGAATCTCCTGCGGTATTGGAGCCAGGAACTAAGGAATAGTGC
TATTAGCTTGCTTAATGCCACAGCCATAGCAGTAGCTGAGGGAACAGATAGGGTGTTAGAAGTATTACAA
AGAGCTTTTAGAGCTGTTATACACATACCTAGAAGAATAAGACAGGGCTTAGAAAGGTTTTTGCTA
>GU330453 
ATGAGAGTGAAGGGGATCATGAGGAATTATCAGCAC---TTA---------TGGAGATGG---GGCATGA
TGCTCCTTGGGATAATCATGATCTGTAGTGCT---GCAGAACAATTGTGGGTCACAATCTATTATGGGGT
ACCTGTGTGGAAAGAAGCAACCACCACTCTATTTTGTGCATCAAATGCTAAAGCATATGATACAGAGGTA
CATAATGTCTGGGCCACACATGCCTGTGTACCCACAGACCCCAACCCACAAGAAGTAAGATTGGAA---A
ATGTGACAGAAAATTTTAACATGTGGAAAAATAATATGGTAGAACAGATGCATGAGGATATAATTAGCCT
ATGGGATCAAAGCCTAAAACCATGTGTGAAATTAACCCCACTCTGTGTTACTTTAAACTGCACTGAT---
---------------------GCTAATACCACTAATACTAATGCCAATAGTACTAATAACAGTAGC----
--------------TTG---GGAACAATGGAGAAAGGAGAAATAAAAAACTGCTCTTTCAACATCACCAC
AAACCTAAGAGATAAGGTGCAGAAAGAATATGCACTTTTTTATAACCTTGATGTAGTGCCAATA------
AAGGGTGAGGAT------------------AATACTAGCTATAGGTTGATAAGTTGTAATACCTCAGTCA
TTACACAGGCCTGTCCAAAGGTATCCTTTGAGCCAATTCCCATACATTATTGTACTCCAGCTGGTTTTGC
GATTCTACAATGTAATGATAAGAAATTCAATGGATCAGGACCATGTACAAATGTCAGCACAGTACAATGT
ACACATGGAATTAGGCCAGTAGTATCAACTCAACTGCTGTTAAATGGCAGTCTAGCAGAAAAAGAGGTAG
TAATTAGGTCTGAGAATTTCACAAATAATGCTAAAACCATAATAGTACAGCTAAATGAATCTGTAGTAAT
TAATTGTACAAGACCCAACAACAATACAAGAAAAAGTATA---------CCTATA---GGACCAGGA---
---AGAGCATTTTATGCAACAGGAGAAATAATAGGAGATATAAGACAAGCACATTGTAACGTTAGTACAA
AAGCCTGGAAGGAAGCTTTACAACAGGTAGCTATAAAACTATCAGAACAATTTGGG---AATAAA---AC
AATAGTCTTTAATCAATCCTCAGGAGGAGACCCAGAAGTTGTAATGCACAGTTTTAATTGTAGAGGGGAA
TTTTTCTACTGTAATACAACAGGACTGTTTAATAATACT------TGG----------------------
--GGGTTTAATAGTACTTGG---GAT---------GCTATTAATGTGCCAGAA------------AATGA
C------------ACA---ATCACACTCCCA------------------TGCAGAATAAAACAAATTGTA
AACATGTGGCAGGAAGTAGGAAAAGCAATGTATGCCCCTCCCATCAGAGGACGACTTAATTGTTCATCAA
ATATTACAGGGCTGCTATTAACAAGAGATGGTGGTAATACCACA---------------AATAAC---AC
TGAGGTCTTCAGACCTGGAGGAGGAGATATGAGAGACAATTGGAGAAGTGAATTATATAAATATAAAGTA
GTAAAAATTGAACCATTAGGAATAGCACCCACCAAGGCAAAGAGAAGAGTGGTGCAGAGAGAAAAAAGAG
CA---GTG---GGA---ATAGGAGCTTTGTTCCTTGGGTTCTTGGGAGCAGCAGGAAGCACTATGGGCGC
AGCGTCGATGACGCTGACGGTACAGGCCAGACTATTATTGTCTGGTATAGTGCAACAGCAGAACAATTTG
CTGAGAGCTATTGAGGCGCAACAGCATCTGTTGCAACTCACAGTCTGGGGCATCAAGCAGCTCCAGGCAA
GAGTCCTGGCTGTGGAAAGATACCTAAGAGATCAACAGCTCCTGGGGATTTGGGGATGCTCTGGAAAACT
CATTTGCACCACTACTGTGCCTTGGAATGTTAGTTGGAGT---AATAAATCCATGAATGACATTTGGAAT
AACATGACCTGGATGGAGTGGGAAAGAGAGATTGACAATTATACAAACATAATATACACCTTACTTGAAG
AATCGCAGAACCAACAAGATAAGAATGAACAGGAATTATTGGAATTGGATAAATGGGCAAGTTTGTGGAA
TTGGTTTAGCATAACAAATTGGCTGTGGTACATAAAAATATTCATAATGATAGTAGGAGGCTTAATAGGT
TTAAGAATAGTTTTTACTGTATTTTCTATAGTGAATAGAGTTAGGCAGGGATATTCACCATTATCGTTTC
AGACCCGCTTCCCAACCTCGAGGGGACTCGACAGGCCCGAAGGAATCGAAGAAGAAGGTGGAGACAGAGA
CAGAGACAGATCCAGGCCATTAGTGGATGGATTCTTAGCAATTATCTGGGTCGACCTGCGGAGCCTGTGC
CTCTTCAGCTACCATCGCTTGAGAGACTTACTCTTGATTGTAGCGAGGATTGTGGAACTTCTGGGACGCA
GGGGGTGGGAAGCCATCAAATATTGGTGGAATCTCCTGCGGTATTGGAGCCAGGAACTAAGGAATAGTGC
TATTAGCTTGCTTAATGCCACAGCCATAGCAGTAGCTGAGGGAACAGATAGGGTGTTAGAAGTATTACAA
AGAGCTTTTAGAGCTGTTATACACATACCTAGAAGAATAAGACAGGGCTTAGAAAGGTTTTTGCTA
>GU330451 
ATGAGAGTGAAGGGGATCATGAGGAATTATCAGCAC---TTA---------TGGAGATGG---GGCATGA
TGCTCCTTGGGATAATCATGATCTGTAGTGCT---GCAGAACAATTGTGGGTCACAATCTATTATGGGGT
ACCTGTGTGGAAAGAAGCAACCACCACTCTATTTTGTGCATCAAATGCTAAAGCATATGATACAGAGGTA
CATAATGTCTGGGCCACACATGCCTGTGTACCCACAGACCCCAACCCACAAGAAGTAAGATTGGAA---A
ATGTGACAGAAAATTTTAACATGTGGAAAAATAATATGGTAGAACAGATGCATGAGGATATAATTAGCCT
ATGGGATCAAAGCCTAAAACCATGTGTGAAATTAACCCCACTCTGTGTTACTTTAAACTGCACTGAT---
---------------------GCTAATACCACTAATACTAATGCCAATAGTACTAATAACAGTAGC----
--------------TTG---GGAACAATGGAGAAAGGAGAAATAAAAAACTGCTCTTTCAACATCACCAC
AAACCTAAGAGATAAGGTGCAGAAAGAATATGCACTTTTTTATAACCTTGATGTAGTGCCAATA------
AAGGGTGAGGAT------------------AATACTAGCTATAGGTTGATAAGTTGTAATACCTCAGTCA
TTACACAGGCCTGTCCAAAGGTATCCTTTGAGCCAATTCCCATACATTATTGTACTCCAGCTGGTTTTGC
GATTCTACAATGTAATGATAAGAAATTCAATGGATCAGGACCATGTACAAATGTCAGCACAGTACAATGT
ACACATGGAATTAGGCCAGTAGTATCAACTCAACTGCTGTTAAATGGCAGTCTAGCAGAAAAAGAGGTAG
TAATTAGGTCTGAGAATTTCACAAATAATGCTAAAACCATAATAGTACAGCTAAATGAATCTGTAGTAAT
TAATTGTACAAGACCCAACAACAATACAAGAAAAAGTATA---------CCTATA---GGACCAGGA---
---AGAGCATTTTATGCAACAGGAGAAATAATAGGAGATATAAGACAAGCACATTGTAACGTTAGTACAA
AAGCCTGGAAGGAAGCTTTACAACAGGTAGCTATAAAACTATCAGAACAATTTGGG---AATAAA---AC
AATAGTCTTTAATCAATCCTCAGGAGGAGACCCAGAAGTTGTAATGCACAGTTTTAATTGTAGAGGGGAA
TTTTTCTACTGTAATACAACAGGACTGTTTAATAATACT------TGG----------------------
--GGGTTTAATAGTACTTGG---GAT---------GCTATTAATGTGCCAGAA------------AATGA
C------------ACA---ATCACACTCCCA------------------TGCAGAATAAAACAAATTGTA
AACATGTGGCAGGAAGTAGGAAAAGCAATGTATGCCCCTCCCATCAGAGGACGACTTAATTGTTCATCAA
ATATTACAGGGCTGCTATTAACAAGAGATGGTGGTAATACCACA---------------AATAAC---AC
TGAGGTCTTCAGACCTGGAGGAGGAGATATGAGAGACAATTGGAGAAGTGAATTATATAAATATAAAGTA
GTAAAAATTGAACCATTAGGAATAGCACCCACCAAGGCAAAGAGAAGAGTGGTGCAGAGAGAAAAAAGAG
CA---GTG---GGA---ATAGGAGCTTTGTTCCTTGGGTTCTTGGGAGCAGCAGGAAGCACTATGGGCGC
AGCGTCGATGACGCTGACGGTACAGGCCAGACTATTATTGTCTGGTATAGTGCAACAGCAGAACAATTTG
CTGAGAGCTATTGAGGCGCAACAGCATCTGTTGCAACTCACAGTCTGGGGCATCAAGCAGCTCCAGGCAA
GAGTCCTGGCTGTGGAAAGATACCTAAGAGATCAACAGCTCCTGGGGATTTGGGGATGCTCTGGAAAACT
CATTTGCACCACTACTGTGCCTTGGAATGTTAGTTGGAGT---AATAAATCCATGAATGACATTTGGAAT
AACATGACCTGGATGGAGTGGGAAAGAGAGATTGACAATTATACAAACATAATATACACCTTACTTGAAG
AATCGCAGAACCAACAAGATAAGAATGAACAGGAATTATTGGAATTGGATAAATGGGCAAGTTTGTGGAA
TTGGTTTAGCATAACAAATTGGCTGTGGTACATAAAAACATTCATAATGATAGTAGGAGGCTTAATAGGT
TTAAGAATAGTTTTTACTGTATTTTCTATAGTGAATAGAGTTAGGCAGGGATATTCACCATTATCGTTTC
AGACCCGCTTCCCAACCTCGAGGGGACTCGACAGGCCCGAAGGAATCGAAGAAGAAGGTGGAGACAGAGA
CAGAGACAGATCCAGGCCATTAGTGGATGGATTCTTAGCAATTATCTGGGTCGACCTGCGGAGCCTGTGC
CTCTTCAGCTACCATCGCTTGAGAGACTTACTCTTGATTGTAGCGAGGATTGTGGAACTTCTGGGACGCA
GGGGGTGGGAAGCCCTCAAATATTGGTGGAATCTCCTGCGGTATTGGAGCCAGGAACTAAGGAATAGTGC
TATTAGCTTGCTTAATGCCACAGCCATAGCAGTAGCTGAGGGAACAGATAGGGTGTTAGAAGTATTACAA
AGAGCTTTTAGAGCTGTTATACACATACCTAGAAGAATAAGACAGGGCTTAGAAAGGTTTTTGCTA
>GU330447 
ATGAGAGTGAAGGGGATCATGAGGAATTATCAGCAC---TTA---------TGGAGATGG---GGCATGA
TGCTCCTTGGGATAATCATGATCTGTAGTGCT---GCAGAACAATTGTGGGTCACAATCTATTATGGGGT
ACCTGTGTGGAAAGAAGCAACCACCACTCTATTTTGTGCATCAAATGCTAAAGCATATGATACAGAGGTA
CATAATGTCTGGGCCACACATGCCTGTGTACCCACAGACCCCAACCCACAAGAAGTAAGATTGGAA---A
ATGTGACAGAAAATTTTAACATGTGGAAAAATAATATGGTAGAACAGATGCATGAGGATATAATTAGCCT
ATGGGATCAAAGCCTAAAACCATGTGTGAAATTAACCCCACTCTGTGTTACTTTAAACTGCACTGAT---
---------------------GCTAATACCACTAATACTAATGCCAATAGTACTAATAACAGTAGC----
--------------TTG---GGAACAATGGAGAAAGGAGAAATAAAAAACTGCTCTTTCAACATCACCAC
AAACCTAAGAGATAAGGTGCAGAAAGAATATGCACTTTTTTATAACCTTGATGTAGTGCCAATA------
AAGGGTGAGGAT------------------AATACTAGCTATAGGTTGATAAGTTGTAATACCTCAGTCA
TTACACAGGCCTGTCCAAAGGTATCCTTTGAGCCAATTCCCATACATTATTGTACTCCAGCTGGTTTTGC
GATTCTACAATGTAATGATAAGAAATTCAATGGATCAGGACCATGTACAAATGTCAGCACAGTACAATGT
ACACATGGAATTAGGCCAGTAGTATCAACTCAACTGCTGTTAAATGGCAGTCTAGCAGAAAAAGAGGTAG
TAATTAGGTCTGAGAATTTCACAAATAATGCTAAAACCATAATAGTACAGCTAAATGAATCTGTAGTAAT
TAATTGTACAAGACCCAACAACAATACAAGAAAAAGTATA---------CCTATA---GGACCAGGA---
---AGAGCATTTTATGCAACAGGAGAAATAATAGGAGATATAAGACAAGCACATTGTAACGTTAGTACAA
AAGCCTGGAAGGAAGCTTTACAACAGGTAGCTATAAAACTATCAGAACAATTTGGG---AATAAA---AC
AATAGTCTTTAATCAATCCTCAGGAGGAGACCCAGAAGTTGTAATGCACAGTTTTAATTGTAGAGGGGAA
TTTTTCTACTGTAATACAACAGGACTGTTTAATAATACT------TGG----------------------
--GGGTTTAATAGTACTTGG---GAT---------GCTATTAATGTGCCAGAA------------AATGA
C------------ACA---ATCACACTCCCA------------------TGCAGAATAAAACAAATTGTA
AACATGTGGCAGGAAGTAGGAAAAGCAATGTATGCCCCTCCCATCAGAGAACGACTTAATTGTTCATCAA
ATATTACAGGGCTGCTATTAACAAGAGATGGTGGTAATACCACA---------------AATAAC---AC
TGAGGTCTTCAGACCTGGAGGAGGAGATATGAGAGACAATTGGAGAAGTGAATTATATAAATATAAAGTA
GTAAAAATTGAACCATTAGGAATAGCACCCACCAAGGCAAAGAGAAGAGTGGTGCAGAGAGAAAAAAGAG
CA---GTG---GGA---ATAGGAGCTTTGTTCCTTGGGTTCTTGGGAGCAGCAGGAAGCACTATGGGCGC
AGCGTCGATGACGCTGACGGTACAGGCCAGACTATTATTGTCTGGTATAGTGCAACAGCAGAACAATTTG
CTGAGAGCTATTGAGGCGCAACAGCATCTGTTGCAACTCACAGTCTGGGGCATCAAGCAGCTCCAGGCAA
GAGTCCTGGCTGTGGAAAGATACCTAAGAGATCAACAGCTCCTGGGGATTTGGGGATGCTCTGGAAAACT
CATTTGCACCACTACTGTGCCTTGGAATGTTAGTTGGAGT---AATAAATCCATGAATGACATTTGGAAT
AACATGACCTGGATGGAGTGGGAAAGAGAGATTGACAATTATACAAACATAATATACACCTTACTTGAAG
AATCGCAGAACCAACAAGATAAGAATGAACAGGAATTATTGGAATTGGATAAATGGGCAAGTTTGTGGAA
TTGGTTTAGCATAACAAATTGGCTGTGGTACATAAAAATATTCATAATGATAGTAGGAGGCTTAATAGGT
TTAAGAATAGTTTTTACTGTATTTTCTATAGTGAATAGAGTTAGGCAGGGATATTCACCATTATCGTTTC
AGACCCGCTTCCCAACCTCGAGGGGACTCGACAGGCCCGAAGGAATCGAAGAAGAAGGTGGAGACAGAGA
CAGAGACAGATCCAGGCCATTAGTGGATGGATTCTTAGCAATTATCTGGGTCGACCTGCGGAGCCTGTGC
CTCTTCAGCTACCATCGCTTGAGAGACTTACTCTTGATTGTAGCGAGGATTGTGGAACTTCTGGGACGCA
GGGGGTGGGAAGCCCTCAAATATTGGTGGAATCTCCTGCGGTATTGGAGCCAGGAACTAAGGAATAGTGC
TATTAGCTTGCTTAATGCCACAGCCATAGCAGTAGCTGAGGGAACAGATAGGGTGTTAGAAGTATTACAA
AGAGCTTTTAGAGCTGTTATACACATACCTAGAAGAATAAGACAGGGCTTAGAAAGGTTTTTGCTA
>GU330414 
ATGAGAGTGAAGGGGATCATGAGGAATTATCAGCAC---TTA---------TGGAGATGG---GGCATGA
TGCTCCTTGGGATAATCATGATCTGTAGTGCT---GCAGAACAATTGTGGGTCACAATCTATTATGGGGT
ACCTGTGTGGAAAGAAGCAACCACCACTCTATTTTGTGCATCAAATGCTAAAGCATATGATACAGAGGTA
CATAATGTCTGGGCCACACATGCCTGTGTACCCACAGACCCCAACCCACAAGAAGTAAGATTGGAA---A
ATGTGACAGAAAATTTTAACATGTGGAAAAATAATATGGTAGAACAGATGCATGAGGATATAATTAGCCT
ATGGGATCAAAGCCTAAAACCATGTGTGAAATTAACCCCACTCTGTGTTACTTTAAACTGCACTGAT---
---------------------GCTAATACCACTAATACTAATGCCAATAGTACTAATAACAGTAGC----
--------------TTG---GGAACAATGGAGAAAGGAGAAATAAAAAACTGCTCTTTCAACATCACCAC
AAACCTAAGAGATAAGGTGCAGAAAGAATATGCACTTTTTTATAACCTTGATGTAGTGCCAATA------
AAGGGTGAGGAT------------------AATACTAGCTATAGGTTGATAAGTTGTAATACCTCAGTCA
TTACACAGGCCTGTCCAAAGGTATCCTTTGAGCCAATTCCCATACATTATTGTACTCCAGCTGGTTTTGC
GATTCTACAATGTAATGATAAGAAATTCAATGGATCAGGACCATGTACAAATGTCAGCACAGTACAATGT
ACACATGGAATTAGGCCAGTAGTATCAACTCAACTGCTGTTAAATGGCAGTCTAGCAGAAAAAGAGGTAG
TAATTAGGTCTGAGAATTTCACAAATAATGCTAAAACCATAATAGTACAGCTAAATGAATCTGTAGTAAT
TAATTGTACAAGACCCAACAACAATACAAGAAAAAGTATA---------CCTATA---GGACCAGGA---
---AGAGCATTTTATGCAACAGGAGAAATAATAGGAGATATAAGACAAGCACATTGTAACGTTAGTACAA
AAGCCTGGAAGGAAGCTTTACAACAGGTAGCTATAAAACTATCAGAACAATTTGGG---AATAAA---AC
AATAGTCTTTAATCAATCCTCAGGAGGAGACCCAGAAGTTGTAATGCACAGTTTTAATTGTAGAGGGGAA
TTTTTCTACTGTAATACAACAGGACTGTTTAATAATACT------TGG----------------------
--GGGTTTAATAGTACTTGG---GAT---------GCTATTAATGTACCAGAA------------AATGA
C------------ACA---ATCACACTCCCA------------------TGCAGAATAAAACAAATTGTA
AACATGTGGCAGGAAGTAGGAAAAGCAATGTATGCCCCTCCCATCAGAGGACGACTTAATTGTTCATCAA
ATATTACAGGGCTGCTATTAACAAGAGATGGTGGTAATACCACA---------------AATAAC---AC
TGAGGTCTTCAGACCTGGAGGAGGAGATATGAGAGACAATTGGAGAAGTGAATTATATAAATATAAAGTA
GTAAAAATTGAACCATTAGGAATAGCACCCACCAAGGCAAAGAGAAGAGTGGTGCAGAGAGAAAAAAGAG
CA---GTG---GGA---ATAGGAGCTTTGTTCCTTGGGTTCTTGGGAGCAGCAGGAAGCACTATGGGCGC
AGCGTCGATGACGCTGACGGTACAGGCCAGACTATTATTGTCTGGTATAGTGCAACAGCAGAACAATTTG
CTGAGAGCTATTGAGGCGCAACAGCATCTGTTGCAACTCACAGTCTGGGGCATCAAGCAGCTCCAGGCAA
GAGTCCTGGCTGTGGAAAGATACCTAAGAGATCAACAGCTCCTGGGGATTTGGGGATGCTCTGGAAAACT
CATTTGCACCACTACTGTGCCTTGGAATGTTAGTTGGAGT---AATAAATCCATGAATGACATTTGGAAT
AACATGACCTGGATGGAGTGGGAAAGAGAGATTGACAATTATACAAACATAATATACACCTTACTTGAAG
AATCGCAGAACCAACAAGATAAGAATGAACAGGAATTATTGGAATTGGATAAATGGGCAAGTTTGTGGAA
TTGGTTTAGCATAACAAATTGGCTGTGGTACATAAAAATATTCATAATGATAGTAGGAGGCTTAATAGGT
TTAAGAATAGTTTTTACTGTATTTTCTATAGTGAATAGAGTTAGGCAGGGATATTCACCATTATCGTTTC
AGACCCGCTTCCCAACCTCGAGGGGACTCGACAGGCCCGAAGGAATCGAAGAAGAAGGTGGAGACAGAGA
CAGAGACAGATCCAGGCCATTAGTGGATGGATTCTTAGCAATTATCTGGGTCGACCTGCGGAGCCTGTGC
CTCTTCAGCTACCATCGCTTGAGAGACTTACTCTTGATTGTAGCGAGGATTGTGGAACTTCTGGGACGCA
GGGGGTGGGAAGCCCTCAAATATTGGTGGAATCTCCTGCGGTATTGGAGCCAGGAACTAAGGAATAGTGC
TATTAGCTTGCTTAATGCCACAGCCATAGCAGTAGCTGAGGGAACAGATAGGGTGTTAGAAGTATTACAA
AGAGCTTTTAGAGCTGTTATACACATACCTAGAAGAATAAGACAGGGCTTAGAAAGGTTTTTGCTA
>GU330461 
ATGAGAGTGAAGGGGATCATGAGGAATTATCAGCAC---TTA---------TGGAGATGG---GGCATGA
TGCTCCTTGGGATAATCATGATCTGTAGTGCT---GCAGAACAATTGTGGGTCACAATCTATTATGGGGT
ACCTGTGTGGAAAGAAGCAACCACCACTCTATTTTGTGCATCAAATGCTAAAGCATATGATACAGAGGTA
CATAATGTCTGGGCCACACATGCCTGTGTACCCACAGACCCCAACCCACAAGAAGTAAGATTGGAA---A
ATGTGACAGAAAATTTTAACATGTGGAAAAATAATATGGTAGAACAGATGCATGAGGATATAATTAGCCT
ATGGGATCAAAGCCTAAAACCATGTGTGAAATTAACCCCACTCTGTGTTACTTTAAACTGCACTGAT---
---------------------GCTAATACCACTAATACTAATGCCAATAGTACTAATAACAGTAGC----
--------------TTG---GGAACAATGGAGAAAGGAGAAATAAAAAACTGCTCTTTCAACATCACCAC
AAACCTAAGAGATAAGGTGCAGAAAGAATATGCACTTTTTTATAACCTTGATGTAGTGCCAATA------
AAGGGTGAGGAT------------------AATACTAGCTATAGGTTGATAAGTTGTAATACCTCAGTCA
TTACACAGGCCTGTCCAAAGGTATCCTTTGAGCCAATTCCCATACATTATTGTACTCCAGCTGGTTTTGC
GATTCTACAATGTAATGATAAGAAATTCAATGGATCAGGACCATGTACAAATGTCAGCACAGTACAATGT
ACACATGGAATTAGGCCAGTAGTATCAACTCAACTGCTGTTAAATGGCAGTCTAGCAGAAAAAGAGGTAG
TAATTAGGTCTGAGAATTTCACAAATAATGCTAAAACCATAATAGTACAGCTAAATGAATCTGTAGTAAT
TAATTGTACAAGACCCAACAACAATACAAGAAAAAGTATA---------CCTATA---GGACCAGGA---
---AGAGCATTTTATGCAACAGGAGAAATAATAGGAGATATAAGACAAGCACATTGTAACGTTAGTACAA
AAGCCTGGAAGGAAGCTTTACAACAGGTAGCTATAAAACTATCAGAACAATTTGGG---AATAAA---AC
AATAGTCTTTAATCAATCCTCAGGAGGAGACCCAGAAGTTGTAATGCACAGTTTTAATTGTAGAGGGGAA
TTTTTCTACTGTAATACAACAGGACTGTTTAATAATACT------TGG----------------------
--GGGTTTAATAGTACTTGG---GAT---------GCTATTAATGTGCCAGAA------------AATGA
C------------ACA---ATCACACTCCCA------------------TGCAGAATAAAACAAATTGTA
AACATGTGGCAGGAAGTAGGAAAAGCAATGTATGCCCCTCCCATCAGAGGACGACTTAATTGTTCATCAA
ATATTACAGGGCTGCTATTAACAAGAGATGGTGGTAATACCACA---------------AATAAC---AC
TGAGGTCTTCAGACCTGGAGGAGGAGATATGAGAGACAATTGGAGAAGTGAATTATATAAATATAAAGTA
GTAAAAATTGAACCATTAGGAATAGCACCCACCAAGGCAAAGAGAAGAGTGGTGCAGAGAGAAAAAAGAG
CA---GTG---GGA---ATAGGAGCTTTGTTCCTTGGGTTCTTGGGAGCAGCAGGAAGCACTATGGGCGC
AGCGTCGATGACGCTGACGGTACAGGCCAGACTATTATTGTCTGGTATAGTGCAACAGCAGAACAATTTG
CTGAGAGCTATTGAGGCGCAACAGCATCTGTTGCAACTCACAGTCTGGGGCATCAAGCAGCTCCAGGCAA
GAGTCCTGGCTGTGGAAAGATACCTAAGAGATCAACAGCTCCTGGGGATTTGGGGATGCTCTGGAAAACT
CATTTGCACCACTACTGTGCCTTGGAATGTTAGTTGGAGT---AATAAATCCATGAATGACATTTGGAAT
AACATGACCTGGATGGAGTGGGAAAGAGAGATTGACAATTATACAAACATAATATACACCTTACTTGAAG
AATCGCAGAACCAACAAGATAAGAATGAACAGGAATTATTGGAATTGGATAAATGGGCAAGTTTGTGGAA
TTGGTTTAGCATAACAAATTGGCTGTGGTACATAAAAATATTCATAATGATAGTAGGAGGCTTAATAGGT
TTAAGAATAGTTTTTACTGTATTTTCTATAGTGAATAGAGTTAGGCAGGGATATTCACCATTATCGTTTC
AGACCCGCTTCCCAACCTCGAGGGGACTCGACAGGCCCGAAGGAATCGAAGAAGAAGGTGGAGACAGAGA
CAGAGACAGATCCAGGCCATTAGTGGATGGATTCTTAGCAATTATCTGGGTCGACCTGCGGAGCCTGTGC
CTCTTCAGCTACCATCGCTTGAGAGACTTACTCTTGATTGTAGCGAGGATTGTGGAACTTCTGGGACGCA
GGGGGTGGGAAGCCCTCAAATATTGGTGGAATCTCCTGCGGTATTGGAGCCAGGAACTAAGGAATAGTGC
TATTAGCTTGCTTAATGCCACAGCCATAGCAGTAGCTGAGGGAACAGATAGGGTGTTAGAAGTATTACAA
AGAGCTTTTAGAGCTGTTATACACATACCTAGAAGAATAAGACAGGGCTTAGAAAGGTTTTTGCTA
>GU330435 
ATGAGAGTGAAGGGGATCATGAGGAATTATCAGCAC---TTA---------TGGAGATGG---GGCATGA
TGCTCCTTGGGATAATCATGATCTGTAGTGCT---GCAGAACAATTGTGGGTCACAATCTATTATGGGGT
ACCTGTGTGGAAAGAAGCAACCACCACTCTATTTTGTGCATCAAATGCTAAAGCATATGATACAGAGGTA
CATAATGTCTGGGCCACACATGCCTGTGTACCCACAGACCCCAACCCACAAGAAGTAAGATTGGAA---A
ATGTGACAGAAAATTTTAACATGTGGAAAAATAATATGGTAGAACAGATGCATGAGGATATAATTAGCCT
ATGGGATCAAAGCCTAAAACCATGTGTGAAATTAACCCCACTCTGTGTTACTTTAAACTGCACTGAT---
---------------------GCTAATACCACTAATACTAATGCCAATAGTACTAATAACAGTAGC----
--------------TTG---GGAACAATGGAGAAAGGAGAAATAAAAAACTGCTCTTTCAACATCACCAC
AAACCTAAGAGATAAGGTGCAGAAAGAATATGCACTTTTTTATAACCTTGATGTAGTGCCAATA------
AAGGGTGAGGAT------------------AATACTAGCTATAGGTTGATAAGTTGTAATACCTCAGTCA
TTACACAGGCCTGTCCAAAGGTATCCTTTGAGCCAATTCCCATACATTATTGTACTCCAGCTGGTTTTGC
GATTCTACAATGTAATGATAAGAAATTCAATGGATCAGGACCATGTACAAATGTCAGCACAGTACAATGT
ACACATGGAATTAGGCCAGTAGTATCAACTCAACTGCTGTTAAATGGCAGTCTAGCAGAAAAAGAGGTAG
TAATTAGGTCTGAGAATTTCACAAATAATGCTAAAACCATAATAGTACAGCTAAATGAATCTGTAGTAAT
TAATTGTACAAGACCCAACAACAATACAAGAAAAAGTATA---------CCTATA---GGACCAGGA---
---AGAGCATTTTATGCAACAGGAGAAATAATAGGAGATATAAGACAAGCACATTGTAACGTTAGTACAA
AAGCCTGGAAGGAAGCTTTACAACAGGTAGCTATAAAACTATCAGAACAATTTGGG---AATAAA---AC
AATAGTCTTTAATCAATCCTCAGGAGGAGACCCAGAAGTTGTAATGCACAGTTTTAATTGTAGAGGGGAA
TTTTTCTACTGTAATACAACAGGACTGTTTAATAATACT------TGG----------------------
--GGGTTTAATAGTACTTGG---GAT---------GCTATTAATGTGCCAGAA------------AATGA
C------------ACA---ATCACACTCCCA------------------TGCAGAATAAAACAAATTGTA
AACATGTGGCAGGAAGTAGGAAAAGCAATGTATGCCCCTCCCATCAGAGGACGACTTAATTGTTCATCAA
ATATTACAGGGCTGCTATTAACAAGAGATGGTGGTAATACCACA---------------AATAAC---AC
TGAGGTCTTCAGACCTGGAGGAGGAGATATGAGAGACAATTGGAGAAGTGAATTATATAAATATAAAGTA
GTAAAAATTGAACCATTAGGAATAGCACCCACCAAGGCAAAGAGAAGAGTGGTGCAGAGAGAAAAAAGAG
CA---GTG---GGA---ATAGGAGCTTTGTTCCTTGGGTTCTTGGGAGCAGCAGGAAGCACTATGGGCGC
AGCGTCGATGACGCTGACGGTACAGGCCAGACTATTATTGTCTGGTATAGTGCAACAGCAGAACAATTTG
CTGAGAGCTATTGAGGCGCAACAGCATCTGTTGCAACTCACAGTCTGGGGCATCAAGCAGCTCCAGGCAA
GAGTCCTGGCTGTGGAAAGATACCTAAGAGATCAACAGCTCCTGGGGATTTGGGGATGCTCTGGAAAACT
CATTTGCACCACTACTGTGCCTTGGAATGTTAGTTGGAGT---AATAAATCCATGAATGACATTTGGAAT
AACATGACCTGGATGGAGTGGGAAAGAGAGATTGACAATTATACAAACATAATATACACCTTACTTGAAG
AATCGCAGAACCAACAAGATAAGAATGAACAGGAATTATTGGAATTGGATAAATGGGCAAGTTTGTGGAA
TTGGTTTAGCATAACAAATTGGCTGTGGTACATAAAAATATTCATAATGATAGTAGGAGGCTTAATAGGT
TTAAGAATAGTTTTTACTGTATTTTCTATAGTGAATAGAGTTAGGCAGGGATATTCACCATTATCGTTTC
AGACCCGCTTCCCAACCTCGAGGGGACTCGACAGGCCCGAAGGAATCGAAGAAGAAGGTGGAGACAGAGA
CAGAGACAGATCCAGGCCATTAGTGGATGGATTCTTAGCAATTATCTGGGTCGACCTGCGGAGCCTGTGC
CTCTTCAGCTACCATCGCTTGAGAGACTTACTCTTGATTGTAGCGAGGATTGTGGAACTTCTGGGACGCA
GGGGGTGGGAAGCCCTCAAATATTGGTGGAATCTCCTGCGGTATTGGAGCCAGGAACTAAGGAATAGTGC
TATTAGCTTGCTTAATGCCACAGCCATAGCAGTAGCTGAGGGAACAGATAGGGTGTTAGAGGTATTACAA
AGAGCTTTTAGAGCTGTTATACACATACCTAGAAGAATAAGACAGGGCTTAGAAAGGTTTTTGCTA
>GU330454 
ATGAGAGTGAAGGGGATCATGAGGAATTATCAGCAC---TTA---------TGGAGATGG---GGCATGA
TGCTCCTTGGGATAATCATGATCTGTAGTGCT---GCAGAACAATTGTGGGTCACAATCTATTATGGGGT
ACCTGTGTGGAAAGAAGCAACCACCACTCTATTTTGTGCATCAAATGCTAAAGCATATGATACAGAGGTA
CATAATGTCTGGGCCACACATGCCTGTGTACCCACAGACCCCAACCCACAAGAAGTAAGATTGGAA---A
ATGTGACAGAAAATTTTAACATGTGGAAAAATAATATGGTAGAACAGATGCATGAGGATATAATTAGCTT
ATGGGATCAAAGCCTAAAACCATGTGTGAAATTAACCCCACTCTGTGTTACTTTAAACTGCACTGAT---
---------------------GCTAATACCACTAATACTAATGCCAATAGTACTAATAACAGTAGC----
--------------TTG---GGAACAATGGAGAAAGGAGAAATAAAAAACTGCTCTTTCAACATCACCAC
AAACCTAAGAGATAAGGTGCAGAAAGAATATGCACTTTTTTATAACCTTGATGTAGTGCCAATA------
AAGGGTGAGGAT------------------AATACTAGCTATAGGTTGATAAGTTGTAATACCTCAGTCA
TTACACAGGCCTGTCCAAAGGTATCCTTTGAGCCAATTCCCATACATTATTGTACTCCAGCTGGTTTTGC
GATTCTACAATGTAATGATAAGAAATTCAATGGATCAGGACCATGTACAAATGTCAGCACAGTACAATGT
ACACATGGAATTAGGCCAGTAGTATCAACTCAACTGCTGTTAAATGGCAGTCTAGCAGAAAAAGAGGTAG
TAATTAGGTCTGAGAATTTCACAAATAATGCTAAAACCATAATAGTACAGCTAAATGAATCTGTAGTAAT
TAATTGTACAAGACCCAACAACAATACAAGAAAAAGTATA---------CCTATA---GGACCAGGA---
---AGAGCATTTTATGCAACAGGAGAAATAATAGGAGATATAAGACAAGCACATTGTAACGTTAGTACAA
AAGCCTGGAAGGAAGCTTTACAACAGGTAGCTATAAAACTATCAGAACAATTTGGG---AATAAA---AC
AATAGTCTTTAATCAATCCTCAGGAGGAGACCCAGAAGTTGTAATGCACAGTTTTAATTGTAGAGGGGAA
TTTTTCTACTGTAATACAACAGGACTGTTTAATAATACT------TGG----------------------
--GGGTTTAATAGTACTTGG---GAT---------GCTATTAATGTGCCAGAA------------AATGA
C------------ACA---ATCACACTCCCA------------------TGCAGAATAAAACAAATTGTA
AACATGTGGCAGGAAGTAGGAAAAGCAATGTATGCCCCTCCCATCAGAGGACGACTTAATTGTTCATCAA
ATATTACAGGGCTGCTATTAACAAGAGATGGTGGTAATACCACA---------------AATAAC---AC
TGAGGTCTTCAGACCTGGAGGAGGAGATATGAGAGACAATTGGAGAAGTGAATTATATAAATATAAAGTA
GTAAAAATTGAACCATTAGGAATAGCACCCACCAAGGCAAAGAGAAGAGTGGTGCAGAGAGAAAAAAGAG
CA---GTG---GGA---ATAGGAGCTTTGTTCCTTGGGTTCTTGGGAGCAGCAGGAAGCACTATGGGCGC
AGCGTCGATGACGCTGACGGTACAGGCCAGACTATTATTGTCTGGTATAGTGCAACAGCAGAACAATTTG
CTGAGAGCTATTGAGGCGCAACAGCATCTGTTGCAACTCACAGTCTGGGGCATCAAGCAGCTCCAGGCAA
GAGTCCTGGCTGTGGAAAGATACCTAAGAGATCAACAGCTCCTGGGGATTTGGGGATGCTCTGGAAAACT
CATTTGCACCACTACTGTGCCTTGGAATGTTAGTTGGAGT---AATAAATCCATGAATGACATTTGGAAT
AACATGACCTGGATGGAGTGGGAAAGAGAGATTGACAATTATACAAACATAATATACACCTTACTTGAAG
AATCGCAGAACCAACAAGATAAGAATGAACAGGAATTATTGGAATTGGATAAATGGGCAAGTTTGTGGAA
TTGGTTTAGCATAACAAATTGGCTGTGGTACATAAAAATATTCATAATGATAGTAGGAGGCTTAATAGGT
TTAAGAATAGTTTTTACTGTATTTTCTATAGTGAATAGAGTTAGGCAGGGATATTCACCATTATCGTTTC
AGACCCGCTTCCCAACCTCGAGGGGACTCGACAGGCCCGAAGGAATCGAAGAAGAAGGTGGAGACAGAGA
CAGAGACAGATCCAGGCCATTAGTGGATGGATTCTTAGCAATTATCTGGGTCGACCTGCGGAGCCTGTGC
CTCTTCAGCTACCATCGCTTGAGAGACTTACTCTTGATTGTAGCGAGGATTGTGGAACTTCTGGGACGCA
GGGGGTGGGAAGCCCTCAAATATTGGTGGAATCTCCTGCGGTATTGGAGCCAGGAACTAAGGAATAGTGC
TATTAGCTTGCTTAATGCCACAGCCATAGCAGTAGCTGAGGGAACAGATAGGGTGTTAGAAGTATTACAA
AGAGCTTTTAGAGCTGTTATACACATACCTAGAAGAATAAGACAGGGCTTAGAAAGGTTTTTGCTA
>GU330445 
ATGAGAGTGAAGGGGATCATGAGGAATTATCAGCAC---TTA---------TGGAGATGG---GGCATGA
TGCTCCTTGGGATAATCATGATCTGTAGTGCT---GCAGAACAATTGTGGGTCACAATCTATTATGGGGT
ACCTGTGTGGAAAGAAGCAACCACCACTCTATTTTGTGCATCAAATGCTAAAGCATATGATACAGAGGTA
CATAATGTCTGGGCCACACATGCCTGTGTACCCACAGACCCCAACCCACAAGAAGTAAGATTGGAA---A
ATGTGACAGAAAATTTTAACATGTGGAAAAATAATATGGTAGAGCAGATGCATGAGGATATAATTAGCCT
ATGGGATCAAAGCCTAAAACCATGTGTGAAATTAACCCCACTCTGTGTTACTTTAAACTGCACTGAT---
---------------------GCTAATACCACTAATACTAATGCCAATAGTACTAATAACAGTAGC----
--------------TTG---GGAACAATGGAGAAAGGAGAAATAAAAAACTGCTCTTTCAACATCACCAC
AAACCTAAGAGATAAGGTGCAGAAAGAATATGCACTTTTTTATAACCTTGATGTAGTGCCAATA------
AAGGGTGAGGAT------------------AATACTAGCTATAGGTTGATAAGTTGTAATACCTCAGTCA
TTACACAGGCCTGTCCAAAGGTATCCTTTGAGCCAATTCCCATACATTATTGTACTCCAGCTGGTTTTGC
GATTCTACAATGTAATGATAAGAAATTCAATGGATCAGGACCATGTACAAATGTCAGCACAGTACAATGT
ACACATGGAATTAGGCCAGTAGTATCAACTCAACTGCTGTTAAATGGCAGTCTAGCAGAAAAAGAGGTAG
TAATTAGGTCTGAGAATTTCACAAATAATGCTAAAACCATAATAGTACAGCTAAATGAATCTGTAGTAAT
TAATTGTACAAGACCCAACAACAATACAAGAAAAAGTATA---------CCTATA---GGACCAGGA---
---AGAGCATTTTATGCAACAGGAGAAATAATAGGAGATATAAGACAAGCACATTGTAACGTTAGTACAA
AAGCCTGGAAGGAAGCTTTACAACAGGTAGCTATAAAACTATCAGAACAATTTGGG---AATAAA---AC
AATAGTCTTTAATCAATCCTCAGGAGGAGACCCAGAAGTTGTAATGCACAGTTTTAATTGTAGAGGGGAA
TTTTTCTACTGTAATACAACAGGACTGTTTAATAATACT------TGG----------------------
--GGGTTTAATAGTACTTGG---GAT---------GCTATTAATGTGCCAGAA------------AATGA
C------------ACA---ATCACACTCCCA------------------TGCAGAATAAAACAAATTGTA
AACATGTGGCAGGAAGTAGGAAAAGCAATGTATGCCCCTCCCATCAGAGGACGACTTAATTGTTCATCAA
ATATTACAGGGCTGCTATTAACAAGAGATGGTGGTAATACCACA---------------AATAAC---AC
TGAGGTCTTCAGACCTGGAGGAGGAGATATGAGAGACAATTGGAGAAGTGAATTATATAAATATAAAGTA
GTAAAAATTGAACCATTAGGAATAGCACCCACCAAGGCAAAGAGAAGAGTGGTGCAGAGAGAAAAAAGAG
CA---GTG---GGA---ATAGGAGCTTTGTTCCTTGGGTTCTTGGGAGCAGCAGGAAGCACTATGGGCGC
AGCGTCGATGACGCTGACGGTACAGGCCAGACTATTATTGTCTGGTATAGTGCAACAGCAGAACAATTTG
CTGAGAGCTATTGAGGCGCAACAGCATCTGTTGCAACTCACAGTCTGGGGCATCAAGCAGCTCCAGGCAA
GAGTCCTGGCTGTGGAAAGATACCTAAGAGATCAACAGCTCCTGGGGATTTGGGGATGCTCTGGAAAACT
CATTTGCACCACTACTGTGCCTTGGAATGTTAGTTGGAGT---AATAAATCCATGAATGACATTTGGAAT
AACATGACCTGGATGGAGTGGGAAAGAGAGATTGACAATTATACAAACATAATATACACCTTACTTGAAG
AATCGCAGAACCAACAAGATAAGAATGAACAGGAATTATTGGAATTGGATAAATGGGCAAGTTTGTGGAA
TTGGTTTAGCATAACAAATTGGCTGTGGTACATAAAAATATTCATAATGATAGTAGGAGGCTTAATAGGT
TTAAGAATAGTTTTTACTGTATTTTCTATAGTGAATAGAGTTAGGCAGGGATATTCACCATTATCGTTTC
AGACCCGCTTCCCAACCTCGAGGGGACTCGACAGGCCCGAAGGAATCGAAGAAGAAGGTGGAGACAGAGA
CAGAGACAGATCCAGGCCATTAGTGGATGGATTCTTAGCAATTATCTGGGTCGACCTGCGGAGCCTGTGC
CTCTTCAGCTACCATCGCTTGAGAGACTTACTCTTGATTGTAGCGAGGATTGTGGAACTTCTGGGACGCA
GGGGGTGGGAAGCCCTCAAATATTGGTGGAATCTCCTGCGGTATTGGAGCCAGGAACTAAGGAATAGTGC
TATTAGCTTGCTTAATGCCACAGCCATAGCAGTAGCTGAGGGAACAGATAGGGTGTTAGAAGTATTACAA
AGAGCTTTTAGAGCTGTTATACACATACCTAGAAGAATAAGACAGGGCTTAGAAAGGTTTTTGCTA
>GU331611 
ATGAGAGTGAAGGGGATCATGAGGAATTATCAGCAC---TTA---------TGGAGATGG---GGCATGA
TGCTCCTTGGGATGATCATGATCTGTAGTGCT---GCAGAACAATTGTGGGTCACAATCTATTATGGGGT
ACCTGTGTGGAAAGAAGCAACCACCACTCTATTTTGTGCATCAAATGCTAAAGCATATGATACAGAGGTA
CATAATGTCTGGGCCACACATGCCTGTGTACCCACAGACCCCAACCCACAAGAAGTAAGATTGGAA---A
ATGTGACAGAAAATTTTAACATGTGGAAAAATAATATGGTAGAACAGATGCATGAGGATATAATTAGCCT
ATGGGATCAAAGCCTAAAACCATGTGTGAAATTAACCCCACTCTGTGTTACTTTAAACTGCACTGAT---
---------------------GCTAATACCACTAATACTAATGCCAATAGTACTAATAACAGTAGC----
--------------TTG---GGAACAATGGAGAAAGGAGAAATAAAAAACTGCTCTTTCAACATCACCAC
AAACCTAAGAGATAAGGTGCAGAAAGAATATGCACTTTTTTATAACCTTGATGTAGTGCCAATA------
AAGGGTGAGGAT------------------AATACTAGCTATAGGTTGATAAGTTGTAATACCTCAGTCA
TTACACAGGCCTGTCCAAAGATATCCTTTGAGCCAATTCCCATACATTATTGTACTCCAGCTGGTTTTGC
GATTCTACAATGTAATGATAAGAAATTCAATGGATCAGGACCATGTACAAATGTCAGCACAGTACAATGT
ACACATGGAATTAGGCCAGTAGTATCAACTCAACTGCTGTTAAATGGCAGTCTAGCAGAAAAAGAGGTAG
TAATTAGGTCTGAGAATTTCACAAATAATGCTAAAACCATAATAGTACAGCTAAATGAATCTGTAGTAAT
TAATTGTACAAGACCCAACAACAATACAAGAAAAAGTATA---------CCTATA---GGACCAGGA---
---AGAGCATTTTATGCAACAGGAGAAATAATAGGAGATATAAGACAAGCACATTGTAACGTTAGTACAA
AAGCCTGGAAGGAAGCTTTACAACAGGTAGCTATAAAACTATCAGAACAATTTGGG---AATAAA---AC
AATAGTCTTTAATCAATCCTCAGGAGGAGACCCAGAAGTTGTAATGCACAGTTTTAATTGTAGAGGGGAA
TTTTTCTACTGTAATACAACAGGACTGTTTAATAATACT------TGG----------------------
--GGGTTTAATAGTACTTGG---GAT---------GCTATTAATGTGCCAGAA------------AATGA
C------------ACA---ATCACACTCCCA------------------TGCAGAATAAAACAAATTGTA
AACATGTGGCAGGAAGTAGGAAAAGCAATGTATGCCCCTCCCATCAGAGGACAACTTAATTGTTCATCAA
ATATTACAGGGCTGCTATTAACAAGAGATGGTGGTAATACCACA---------------AATAAC---AC
TGAGGTCTTCAGACCTGGAGGAGGAGATATGAGAGACAATTGGAGAAGTGAATTATATAAATATAAAGTA
GTAAAAATTGAACCATTAGGAATAGCACCCACCAAGGCAAAGAGAAGAGTGGTGCAGAGAGAAAAAAGAG
CA---GTG---GGA---ATAGGAGCTTTGTTCCTTGGGTTCTTGGGAGCAGCAGGAAGCACTATGGGCGC
AGCGTCGATGACGCTGACGGTACAGGCCAGACTATTATTGTCTGGTATAGTGCAACAGCAGAACAATTTG
CTGAGAGCTATTGAGGCGCAACAGCATCTGTTGCAACTCACAGTCTGGGGCATCAAGCAGCTCCAGGCAA
GAGTCCTGGCTGTGGAAAGATACCTAAGGGATCAACAGCTCCTGGGGATTTGGGGATGCTCTGGAAAACT
CATTTGCACCACTGCTGTGCCTTGGAATGTTAGTTGGAGT---AATAAATCCATGAATGACATTTGGAAT
AACATGACCTGGATGGAGTGGGAAAGAGAGATTGACAATTATACAAACATAATATACACCTTACTTGAAG
AATCGCAGAACCAACAAGATAAGAATGAACAGGAATTATTGGAATTAGATAAATGGGCAAGTTTGTGGAA
TTGGTTTAGCATAACAAATTGGCTGTGGTACATAAAAATATTCATAATGATAGTAGGAGGCTTAATAGGT
TTAAGAATAGTTTTTACTGTATTTTCTATAGTGAATAGAGTTAGGCAGGGATATTCACCATTATCGTTTC
AGACCCGCCTCCCAACTTCGAGGGGACTCGACAGGCCCGAAGGAATCGAAGAAGAAGGTGGAGACAGAGA
CAGAGACAGATCCAGGCCATTAGTGGATGGATTCTTAGCAATTATCTGGGTCGACCTGCGGAGCCTGTGC
CTCTTCAGCTACCATCGCTTGAGAGACTTACTCTTGATTGTAGCGAGGATTGTGGAACTTCTGGGACGCA
GGGGGTGGGAAGCCCTCAAATATTGGTGGAATCTCCTGCGGTATTGGAGCCAGGAACTAAGGAATAGTGC
TATTAGCTTGCTTAATGCCACAGCCATAGCAGTAACTGAGGGAACAGATAGGGTGTTAGAAGTATTACAA
AGAGCTTTTAGAGCTGTTATACACATACCTAGAAGAATAAGACAGGGCTTAGAAAGGTTTTTGCTA
>GU330426 
ATGAGAGTGAAGGGGATCATGAGGAATTATCAGCAC---TTA---------TGGAGATGG---GGCATGA
TGCTCCTTGGGATAATCATGATCTGTAGTGCT---GCAGAACAATTGTGGGTCACAATCTATTATGGGGT
ACCTGTGTGGAAAGAAGCAAACACCACTCTATTTTGTGCATCAAATGCTAAAGCATATGATACAGAGGTA
CATAATGTCTGGGCCACACATGCCTGTGTACCCACAGACCCCAACCCACAAGAAGTAAGATTGGAA---A
ATGTGACAGAAAATTTTAACATGTGGAAAAATAATATGGTAGAACAGATGCATGAGGATATAATTAGCCT
ATGGGATCAAAGCCTAAAACCATGTGTGAAATTAACCCCACTCTGTGTTACTTTAAACTGCACTGAT---
---------------------GCTAATACCACTAATACTAATGCCAATAGTACTAATAACAGTAGC----
--------------TTG---GGAACAATGGAGAAAGGAGAAATAAAAAACTGCTCTTTCAACATCACCAC
AAACCTAAGAGATAAGGTGCAGAAAGAATATGCACTTTTTTATAACCTTGATGTAGTGCCAATA------
AAGGGTGAGGAT------------------AATACTAGCTATAGGTTGATAAGTTGTAATACCTCAGTCA
TTACACAGGCCTGTCCAAAGGTATCCTTTGAGCCAATTCCCATACATTATTGTACTCCAGCTGGTTTTGC
GATTCTACAATGTAATGATAAGAAATTCAATGGATCAGGACCATGTACAAATGTCAGCACAGTACAATGT
ACACATGGAATTAGGCCAGTAGTATCAACTCAACTGCTGTTAAATGGCAGTCTAGCAGAAAAAGAGGTAG
TAATTAGGTCTGAGAATTTCACAAATAATGCTAAAACCATAATAGTACAGCTAAATGAATCTGTAGTAAT
TAATTGTACAAGACCCAACAACAATACAAGAAAAAGTATA---------CCTATA---GGACCAGGA---
---AGAGCATTTTATGCAACAGGAGAAATAATAGGAGATATAAGACAAGCACATTGTAACGTTAGTACAA
AAGCCTGGAAGGAAGCTTTACAACAGGTAGCTATAAAACTATCAGAACAATTTGGG---AATAAA---AC
AATAGTCTTTAATCAATCCTCAGGAGGAGACCCAGAAGTTGTAATGCACAGTTTTAATTGTAGAGGGGAA
TTTTTCTACTGTAATACAACAGGACTGTTTAATAATACT------TGG----------------------
--GGGTTTAATAGTACTTGG---GAT---------GCTATTAATGTGCCAGAA------------AATGA
C------------ACA---ATCACACTCCCA------------------TGCAGAATAAAACAAATTGTA
AACATGTGGCAGGAAGTAGGAAAAGCAATGTATGCCCCTCCCATCAGAGGACAACTTAATTGTTCATCAA
ATATTACAGGGCTGCTATTAACAAGAGATGGTGGTAATACCACA---------------AATAAC---AC
TGAGGTCTTCAGACCTGGAGGAGGAGATATGAGAGACAATTGGAGAAGTGAATTATATAAATATAAAGTA
GTAAAAATTGAACCATTAGGAATAGCACCCACCAAGGCAAAGAGAAGAGTGGTGCAGAGAGAAAAAAGAG
CA---GTG---GGA---ATAGGAGCTTTGTTCCTTGGGTTCTTGGGAGCAGCAGGAAGCACTATGGGCGC
AGCGTCGATGACGCTGACGGTACAGGCCAGACTATTATTGTCTGGTATAGTGCAACAGCAGAACAATTTG
CTGAGAGCTATTGAGGCGCAACAGCATCTGTTGCAACTCACAGTCTGGGGCATCAAGCAGCTCCAGGCAA
GAGTCCTGGCTGTGGAAAGATACCTAAGAGATCAACAGCTCCTGGGGATTTGGGGATGCTCTGGAAAACT
CATTTGCACCACTGCTGTGCCTTGGAATGTTAGTTGGAGT---AATAAATCCATGAATGACATTTGGAAT
AACATGACCTGGATGGAGTGGGAAAGAGAGATTGACAATTATACAAACATAATATACACCTTACTTGAAG
AATCGCAGAACCAACAAGATAAGAATGAACAGGAATTATTGGAATTGGATAAATGGGCAAGTTTGTGGAA
TTGGTTTAGCATAACAAATTGGCTGTGGTACATAAAAATATTCATAATGATAGTAGGAGGCTTAATAGGT
TTAAGAATAGTTTTTACTGTATTTTCTATAGTGAATAGAGTTAGGCAGGGATATTCACCATTATCGTTTC
AGACCCGCTTCCCAACCTCGAGGGGACTCGACAGGCCCGAAGGAATCGAAGAAGAAGGTGGAGACAGAGA
CAGAGACAGATCCAGGCCATTAGTGGATGGATTCTTAGCAATTATCTGGGTCGACCTGCGGAGCCTGTGC
CTCTTCAGCTACCATCGCTTGAGAGACTTACTCTTGATTGTAGCGAGGATTGTGGAACTTCTGGGACGCA
GGGGGTGGGAAGCCCTCAAATATTGGTGGAATCTCCTGCGGTATTGGAGCCAGGAACTAAGGAATAGTGC
TATTAGCTTGCTTAATGCCACAGCCATAGCAGTAGCTGAGGGAACAGATAGGGCGTTAGAAGTATTACAA
AGAGCTTTTAGAGCTGTTATACACATACCTAGAAGAATAAGACAGGGCTTAGAAAGGTTTTTGCTA
>GU330416 
ATGAGAGTGAAGGGGATCATGAGGAATTATCAGCAC---TTA---------TGGAGATGG---GGCATGA
TGCTCCTTGGGATAATCATGATCTGTAGTGCT---GCAGAACAATTGTGGGTCACAATCTATTATGGGGT
ACCTGTGTGGAAAGAAGCAACCACCACTCTATTTTGTGCATCAAATGCTAAAGCATATGATACAGAGGTA
CATAATGTCTGGGCCACACATGCCTGTGTACCCACAGACCCCAACCCACAAGAAGTAAGATTGGAA---A
ATGTGACAGAAAATTTTAACATGTGGAAAAATAATATGGTAGAACAGATGCATGAGGATATAATTAGCCT
ATGGGATCAAAGCCTAAAACCATGTGTGAAATTAACCCCACTCTGTGTTACTTTAAACTGCACTGAT---
---------------------GCTAATACCACTAATACTAATGCCAATAGTACTAATAACAGTAGC----
--------------TTG---GAAACAATGGAGAAAGGAGAAATAAAAAACTGCTCTTTCAACATCACCAC
AAACCTAAGAGATAAGGTGCAGAAAGAATATGCACTTTTTTATAACCTTGATGTAGTGCCAATA------
AAGGGTGAGGAT------------------AATACTAGCTATAGGTTGATAAGTTGTAATACCTCAGTCA
TTACACAGGCCTGTCCAAAGGTATCCTTTGAGCCAATTCCCATACATTATTGTACTCCAGCTGGTTTTGC
GATTCTACAATGTAATGATAAGAAATTCAATGGATCAGGACCATGTACAAATGTCAGCACAGTACAATGT
ACACATGGAATTAGGCCAGTAGTATCAACTCAACTGCTGTTAAATGGCAGTCTAGCAGAAAAAGAGGTAG
TAATTAGGTCTGAGAATTTCACAAATAATGCTAAAACCATAATAGTACAGCTAAATGAATCTGTAGTAAT
TAATTGTACAAGACCCAACAACAATACAAGAAAAAGTATA---------CCTATA---GGACCAGGA---
---AGAGCATTTTATGCAACAGGAGAAATAATAGGAGATATAAGACAAGCACATTGTAACGTTAGTACAA
AAGCCTGGAAGGAAGCTTTACAACAGGTAGCTATAAAACTATCAGAACAATTTGGG---AATAAA---AC
AATAGTCTTTAATCAATCCTCAGGAGGAGACCCAGAAGTTGTAATGCACAGTTTTAATTGTAGAGGGGAA
TTTTTCTACTGTAATACAACAGGACTGTTTAATAATACT------TGG----------------------
--GGGTTTAATAGTACTTGG---GAT---------GCTATTAATGTGCCAGAA------------AATGA
C------------ACA---ATCACACTCCCA------------------TGCAGAATAAAACAAATTGTA
AACATGTGGCAGGAAGTAGGAAAAGCAATGTATGCCCCTCCCATCAGAGGACAACTTAATTGTTCATCAA
ATATTACAGGGCTGCTATTAACAAGAGATGGTGGTAATACCACA---------------AATAAC---AC
TGAGGTCTTCAGACCTGGAGGAGGAGATATGAGAGACAATTGGAGAAGTGAATTATATAAATATAAAGTA
GTAAAAATTGAACCATTAGGAATAGCACCCACCAAGGCAAAGAGAAGAGTGGTGCAGAGAGAAAAAAGAG
CA---GTG---GGA---ATAGGAGCTTTGTTCCTTGGGTTCTTGGGAGCAGCAGGAAGCACTATGGGCGC
AGCGTCGATGACGCTGACGGTACAAGCCAGACTATTATTGTCTGGTATAGTGCAACAGCAGAACAATTTG
CTGAGAGCTATTGAGGCGCAACAGCATCTGTTGCAACTCACAGTCTGGGGCATCAAGCAGCTCCAGGCAA
GAGTCCTGGCTGTGGAAAGATACCTAAGGGATCAACAGCTCCTGGGGATTTGGGGATGCTCTGGAAAACT
CATTTGCACCACTGCTGTGCCTTGGAATGTTAGTTGGAGT---AATAAATCCATGAATGACATTTGGAAT
AACATGACCTGGATGGAGTGGGAAAGAGAGATTGACAATTATACAAACATAATATACACCTTACTTGAAG
AATCGCAGAACCAACAAGATAAGAATGAACAGGAATTATTGGAATTGGATAAATGGGCAAGTTTGTGGAA
TTGGTTTAGCATAACAAATTGGCTGTGGTACATAAAAATATTCATAATGATAGTAGGAGGCTTAATAGGT
TTAAGAATAGTTTTTACTGTATTTTTTATAGTGAATAGAGTTAGGCAGGGATATTCACCATTATCGTTTC
AGACCCGCTTCCCAACCTCGAGGGGACTCGACAGGCCCGAAGGAATCGAAGAAGAAGGTGGAGACAGAGA
CAGAGACAGATCCAGGCCATTAGTGGATGGATTCTTAGCAATTATCTGGGTCGACCTGCGGAGCCTGTGC
CTCTTCAGCTACCATCGCTTGAGAGACTTACTCTTGATTGTAGCGAGGATTGTGGAACTTCTGGGACGCA
GGGGGTGGGAAGCCCTCAAATATTGGTGGAATCTCCTGCGGTATTGGAGCCAGGAACTAAGGAATAGTGC
TATTAGCTTGCTTAATGCCACAGCCATAGCAGTAGCTGAGGGAACAGATAGGGTGTTAGAAGTATTACAA
AGAGCTTTTAGAGCTGTTATACACATACCTAGAAGAATAAGACAGGGCTTAGAAAGGTTTTTGCTA
>GU330423 
ATGAGAGTGAAGGGGATCATGAGGAATTATCAGCAC---TTA---------TGGAGATGG---GGCATGA
TGCTCCTTGGGATAATCATGATCTGTAGTGCT---GCAGAACAATTGTGGGTCACAATCTATTATGGGGT
ACCTGTGTGGAAAGAAGCAACCACCACTCTATTTTGTGCATCAAATGCTAAAGCATATGATACAGAGGTA
CATAATGTCTGGGCCACACATGCCTGTGTACCCACAGACCCCAACCCACAAGAAGTAAGATTGGAA---A
ATGTGACAGAAAATTTTAACATGTGGAAAAATAATATGGTAGAACAGATGCATGAGGATATAATTAGCCT
ATGGGATCAAAGCCTAAAACCATGTGTGAAATTAACCCCACTCTGTGTTACTTTAAACTGCACTGAT---
---------------------GCTAATACCACTAATACTAATGCCAATAGTACTAATAACAGTAGC----
--------------TTG---GGAACAATGGAGAAAGGAGAAATAAAAAACTGCTCTTTCAACATCACCAC
AAACCTAAGAGATAAGGTGCAGAAAGAATATGCACTTTTTTATAACCTTGATGTAGTGCCAATA------
AAGGGTGAGGAT------------------AATACTAGCTATAGGTTGATAAGTTGTAATACCTCAGTCA
TTACACAGGCCTGTCCAAAGGTATCCTTTGAGCCAATTCCCATACATTATTGTACTCCAGCTGGTTTTGC
GATTCTACAATGTAATGATAAGAAATTCAATGGATCAGGACCATGTACAAATGTCAGCACAGTACAATGT
ACACATGGAATTAGGCCAGTAGTATCAACTCAACTGCTGTTAAATGGCAGTCTAGCAGAAAAAGAGGTAG
TAATTAGGTCTGAGAATTTCACAAATAATGCTAAAACCATAATAGTACAGCTAAATGAATCTGTAGTAAT
TAATTGTACAAGACCCAACAACAATACAAGAAAAAGTATA---------CCTATA---GGACCAGGA---
---AGAGCATTTTATGCAACAGGAGAAATAATAGGAGATATAAGACAAGCACATTGTAACGTTAGTACAA
AAGCCTGGAAGGAAGCTTTACAACAGGTAGCTATAAAACTATCAGAACAATTTGGG---AATAAA---AC
AATAGTCTTTAATCAATCCTCAGGAGGAGACCCAGAAGTTGTAATGCACAGTTTTAATTGTAGAGGGGAA
TTTTTCTACTGTAATACAACAGGACTGTTTAATAATACT------TGG----------------------
--GGGTTTAATAGTACTTGG---GAT---------GCTATTAATGTGCCAGAA------------AATGA
C------------ACA---ATCACACTCCCA------------------TGCAGAATAAAACAAATTGTA
AACATGTGGCAGGAAGTAGGAAAAGCAATGTATGCCCCTCCCATCAGAGGACAAATTAATTGTTCATCAA
ATATTACAGGGCTGCTATTAACAAGAGATGGTGGTAATACCACA---------------AATAAC---AC
TGAGGTCTTCAGACCTGGAGGAGGAGATATGAGAGACAATTGGAGAAGTGAATTATATAAATATAAAGTA
GTAAAAATTGAACCATTAGGAATAGCACCCACCAAGGCAAAGAGAAGAGTGGTGCAGAGAGAAAAAAGAG
CA---GTG---GGA---ATAGGAGCTTTGTTCCTTGGGTTCTTGGGAGCAGCAGGAAGCACTATGGGCGC
AGCGTCGATGACGCTGACGGTACAGGCCAGACTATTATTGTCTGGTATAGTGCAACAGCAGAACAATTTG
CTGAGAGCTATTGAGGCGCAACAGCATCTGTTGCAACTCACAGTCTGGGGCATCAAGCAGCTCCAGGCAA
GAGTCCTGGCTGTGGAAAGATACCTAAGGGATCAACAGCTCCTGGGGATTTGGGGATGCTCTGGAAAACT
CATTTGCACCACTGCTGTGCCTTGGAATGTTAGTTGGAGT---AATAAATCCATGAATGACATTTGGAAT
AACATGACCTGGATGGAGTGGGAAAGAGAGATTGACAATTATACAAACATAATATACACCTTACTTGAAG
AATCGCAGAACCAACAAGATAAGAATGAACAGGAATTATTGGAATTGGATAAATGGGCAAGTTTGTGGAA
TTGGTTTAGCATAACAAATTGGCTGTGGTACATAAAAATATTCATAATGATAGTAGGAGGCTTAATAGGT
TTAAGAATAGTTTTTACTGTATTTTCTATAGTGAATAGAGTTAGGCAGGGATATTCACCATTATCGTTTC
AGACCCGCTTCCCAACCTCGAGGGGACTCGACAGGCCCGAAGGAATCGAAGAAGAAGGTGGAGACAGAGA
CAGAGACAGATCCAGGCCATTAGTGGATGGATTCTTAGCAATTATCTGGGTCGACCTGCGGAGCCTGTGC
CTCTTCAGCTACCATCGCTTGAGAGACTTACTCTTGATTGTAGCGAGGATTGTGGAACTTCTGGGACGCA
GGGGGTGGGAAGCCCTCAAATATTGGTGGAATCTCCTGCGGTATTGGAGCCAGGAACTAAGGAATAGTGC
TATTAGCTTGCTTAATGCCACAGCCATAGCAGTAGCTGAGGGAACAGATAGGGTGTTAGAAGTATTACAA
AGAGCTTTTAGAGCTGTTATACACATACCTAGAAGAATAAGACAGGGCTTAGAAAGGTTTTTGCTA
>GU330441 
ATGAGAGTGAAGGGGATCATGAGGAATTATCAGCAC---TTA---------TGGAGATGG---GGCATGA
TGCTCCTTGGGATAATCATGATCTGTAGTGCT---GCAGAACAATTGTGGGTCACAATCTATTATGGGGT
ACCTGTGTGGAAAGAAGCAACCACCACTCTATTTTGTGCATCAAATGCTAAAGCATATGATACAGAGGTA
CATAATGTCTGGGCCACACATGCCTGTGTACCCACAGACCCCAACCCACAAGAAGTAAGATTGGAA---A
ATGTGACAGAAAATTTTAACATGTGGAAAAATAATATGGTAGAACAGATGCATGAGGATATAATTAGCCT
ATGGGATCAAAGCCTAAAACCATGTGTGAAATTAACCCCACTCTGTGTTACTTTAAACTGCACTGAT---
---------------------GCTAATACCACTAATACTAATGCCAATAGTACTAATAACAGTAGC----
--------------TTG---GGAACAATGGAGAAAGGAGAAATAAAAAACTGCTCTTTCAACATCACCAC
AAACCTAAGAGATAAGGTGCAGAAAGAATATGCACTTTTTTATAACCTTGATGTAGTGCCAATA------
AAGGGTGAGGAT------------------AATACTAGCTATAGGTTGATAAGTTGTAATACCTCAGTCA
TTACACAGGCCTGTCCAAAGGTATCCTTTGAGCCAATTCCCATACATTATTGTACTCCAGCTGGTTTTGC
GATTCTACAATGTAATGATAAGAAATTCAATGGATCAGGACCATGTACAAATGTCAGCACAGTACAATGT
ACACATGGAATTAGGCCAGTAGTATCAACTCAACTGCTGTTAAATGGCAGTCTAGCAGAAAAAGAGGTAG
TAATTAGGTCTGAGAATTTCACAAATAATGCTAAAACCATAATAGTACAGCTAAATGAATCTGTAGTAAT
TAATTGTACAAGACCCAACAACAATACAAGAAAAAGTATA---------CCTATA---GGACCAGGA---
---AGAGCATTTTATGCAACAGGAGAAATAATAGGAGATATAAGACAAGCACATTGTAACGTTAGTACAA
AAGCCTGGAAGGAAGCTTTACAACAGGTAGCTATAAAACTATCAGAACAATTTGGG---AATAAA---AC
AATAGTCTTTAATCAATCCTCAGGAGGAGACCCAGAAGTTGTAATGCACAGTTTTAATTGTAGAGGGGAA
TTTTTCTACTGTAATACAACAGGACTGTTTAATAATACT------TGG----------------------
--GGGTTTAATAGTACTTGG---GAT---------GCTATTAATGTGCCAGAA------------AATGA
C------------ACA---ATCACACTCCCA------------------TGCAGAATAAAACAAATTGTA
AACATGTGGCAGGAAGTAGGAAAAGCAATGTATGCCCCTCCCATCAGAGGACAAATTAATTGTTCATCAA
ATATTACAGGGCTGCTATTAACAAGAGATGGTGGTAATACCACA---------------AATAAC---AC
TGAGGTCTTCAGACCTGGAGGAGGAGATATGAGAGACAATTGGAGAAGTGAATTATATAAATATAAAGTA
GTAAAAATTGAACCATTAGGAATAGCACCCACCAAGGCAAAGAGAAGAGTGGTGCAGAGAGAAAAAAGAG
CA---GTG---GGA---ATAGGAGCTTTGTTCCTTGGGTTCTTGGGAGCAGCAGGAAGCACTATGGGCGC
AGCGTCGATGACGCTGACGGTACAGGCCAGACTATTATTGTCTGGTATAGTGCAACAGCAGAACAATTTG
CTGAGAGCTATTGAGGCGCAACAGCATCTGTTGCAACTCACAGTCTGGGGCATCAAGCAGCTCCAGGCAA
GAGTCCTGGCTGTGGAAAGATACCTAAGGGATCAACAGCTCCTGGGGATTTGGGGATGCTCTGGAAAACT
CATTTGCACCACTGCTGTGCCTTGGAATGTTAGTTGGAGT---AATAAATCCATGAATGACATTTGGAAT
AACATGACCTGGATGGAGTGGGAAAGAGAGATTGACAATTATACAAACATAATATACACCTTACTTGAAG
AATCGCAGAACCAACAAGATAAGAATGAACAGGAATTATTGGAATTGGATAAATGGGCAAGTTTGTGGAA
TTGGTTTAGCATAACAAATTGGCTGTGGTACATAAAAATATTCATAATGATAGTAGGAGGCTTAATAGGT
TTAAGAATAGTTTTTACTGTATTTTCTATAGTGAATAGAGTTAGGCAGGGATATTCACCATTATCGTTTC
AGACCCGCCTCCCAACTTCGAGGGGACTCGACAGGCCCGAAAGAATCGAAGAAGAAGGTGGAGACAGAGA
CAGAGACAGATCCAGGCCATTAGTGGATGGATTCTTAGCAATTATCTGGGTCGACCTGCGGAGCCTGTGC
CTCTTCAGCTACCATCGCTTGAGAGACTTACTCTTGATTGTAGCGAGGATTGTGGAACTTCTGGGACGCA
GGGGGTGGGAAGCCCTCAAATATTGGTGGAATCTCCTGCGGTATTGGAGCCAGGAACTAAGGAATAGTGC
TATTAGCTTGCTTAATGCCACAGCCATAGCAGTAGCTGAGGGAACAGATAGGGTGTTAGAAGTATTACAA
AGAGCTTTTAGAGCTGTTATACACATACCTAGAAGAATAAGACAGGGCTTAGAAAGGTTTTTGCTA
>GU330418 
ATGAGAGTGAAGGGGATCATGAGGAATTATCAGCAC---TTA---------TGGAGATGG---GGCATGA
TGCTCCTTGGGATAATCATGATCTGTAGTGCT---GCAGAACAATTGTGGGTCACAATCTATTATGGGGT
ACCTGTGTGGAAAGAAGCAACCACCACTCTATTTTGTGCATCAAATGCTAAAGCATATGATACAGAGGTA
CATAATGTCTGGGCCACACATGCCTGTGTACCCACAGACCCCAACCCACAAGAAGTAAGATTGGAA---A
ATGTGACAGAAAATTTTAACATGTGGAAAAATAATATGGTAGAACAGATGCATGAGGATATAATTAGCCT
ATGGGATCAAAGCCTAAAACCATGTGTGAAATTAACCCCACTCTGTGTTACTTTAAACTGCACTGAT---
---------------------GCTAATACCACTAATACTAATGCCAATAGTACTAATAACAGTAGC----
--------------TTG---GGAACAATGGAGAAAGGAGAAATAAAAAACTGCTCTTTCAACATCACCAC
AAACCTAAGAGATAAGGTGCAGAAAGAATATGCACTTTTTTATAACCTTGATGTAGTGCCAATA------
AAGGGTGAGGAT------------------AATACTAGCTATAGGTTGATAAGTTGTAATACCTCAGTCA
TTACACAGGCCTGTCCAAAGGTATCCTTTGAGCCAATTCCCATACATTATTGTACTCCAGCTGGTTTTGC
GATTCTACAATGTAATGATAAGAAATTCAATGGATCAGGACCATGTACAAATGTCAGCACAGTACAATGT
ACACATGGAATTAGGCCAGTAGTATCAACTCAACTGCTGTTAAATGGCAGTCTAGCAGAAAAAGAGGTAG
TAATTAGGTCTGAGAATTTCACAAATAATGCTAAAACCATAATAGTACAGCTAAATGAATCTGTAGTAAT
TAATTGTACAAGACCCAACAACAATACAAGAAAAAGTATA---------CCTATA---GGACCAGGA---
---AGAGCATTTTATGCAACAGGAGAAATAATAGGAGATATAAGACAAGCACATTGTAACGTTAGTACAA
AAGCCTGGAAGGAAGCTTTACAACAGGTAGCTATAAAACTATCAGAACAATTTGGG---AATAAA---AC
AATAGTCTTTAATCAATCCTCAGGAGGAGACCCAGAAGTTGTAATGCACAGTTTTAATTGTAGAGGGGAA
TTTTTCTACTGTAATACAACAGGACTGTTTAATAATACT------TGG----------------------
--GGGTTTAATAGTACTTGG---GAT---------GCTATTAATGTGCCAGAA------------AATGA
C------------ACA---ATCACACTCCCA------------------TGCAGAATAAAACAAATTGTA
AACATGTGGCAGGAAGTAGGAAAAGCAATGTATGCCCCTCCCATCAGAGGACAAATTAATTGTTCATCAA
ATATTACAGGGCTGCTATTAACAAGAGATGGTGGTAATACCACA---------------AATAAC---AC
TGAGGTCTTCAGACCTGGAGGAGGAGATATGAGAGACAATTGGAGAAGTGAATTATATAAATATAAAGTA
GTAAAAATTGAACCATTAGGAATAGCACCCACCAGGGCAAAGAGAAGAGTGGTGCAGAGAGAAAAAAGAG
CA---GTG---GGA---ATAGGAGCTTTGTTCCTTGGGTTCTTGGGAGCAGCAGGAAGCACTATGGGCGC
AGCGTCGATGACGCTGACGGTACAGGCCAGACTATTATTGTCTGGTATAGTGCAACAGCAGAACAATTTG
CTGAGAGCTATTGAGGCGCAACAGCATCTGTTGCAACTCACAGTCTGGGGCATCAAGCAGCTCCAGGCAA
GAGTCCTGGCTGTGGAAAGATACCTAAGGGATCAACAGCTCCTGGGGATTTGGGGATGCTCTGGAAAACT
CATTTGCACCACTGCTGTGCCTTGGAATGTTAGTTGGAGT---AATAAATCCATGAATGACATTTGGAAT
AACATGACCTGGATGGAGTGGGAAAGAGAGATTGACAATTATACAAACATAATATACACCTTACTTGAAG
AATCGCAGAACCAACAAGATAAGAATGAACAGGAATTATTGGAATTGGATAAATGGGCAAGTTTGTGGAA
TTGGTTTAGCATAACAAATTGGCTGTGGTACATAAAAATATTCATAATGATAGTAGGAGGCTTAATAGGT
TTAAGAATAGTTTTTACTGTATTTTCTATAGTGAATAGAGTTAGGCAGGGATATTCACCATTATCGTTTC
AGACCCGCCTCCCAACTTCGAGGGGACTCGACAGGCCCGAAGGAATCGAAGAAGAAGGTGGAGACAGAGA
CAGAGACAGATCCAGGCCATTAGTGGATGGATTCTTAGCAATTATCTGGGTCGACCTGCGGAGCCTGTGC
CTCTTCAGCTACCATCGCTTGAGAGACTTACTCTTGATTGTAGCGAGGATTGTGGAACTTCTGGGACGCA
GGGGGTGGGAAGCCCTCAAATATTGGTGGAATCTCCTGCGGTATTGGAGCCAGGAACTAAGGAATAGTGC
TATTAGCTTGCTTAATGCCACAGCCATAGCAGTAGCTGAGGGAACAGATAGGGTGTTAGAAGTATTACAA
AGAGCTTTTAGAGCTGTTATACACATACCTAGAAGAATAAGACAGGGCTTAGAAAGGTTTTTGCTA
>GU330446 
ATGAGAGTGAAGGGGATCATGAGGAATTATCAGCAC---TTA---------TGGAGATGG---GGCATGA
TGCTCCTTGGGATAATCATGATCTGTAGTGCT---GCAGAACAATTGTGGGTCACAATCTATTATGGGGT
ACCTGTGTGGAAAGAAGCAACCACCACTCTATTTTGTGCATCAAATGCTAAAGCATATGATACAGAGGTA
CATAATGTCTGGGCCACACATGCCTGTGTACCCACAGACCCCAACCCACAAGAAGTAAGATTGGAA---A
ATGTGACAGAAAATTTTAACATGTGGAAAAATAATATGGTAGAACAGATGCATGAGGATATAATTAGCCT
ATGGGATCAAAGCCTAAAACCATGTGTGAAATTAACCCCACTCTGTGTTACTTTAAACTGCACTGAT---
---------------------GCTAATACCACTAATACTAATGCCAATAGTACTAATAACAGTAGC----
--------------TTG---GGAACAATGGAGAAAGGAGAAATAAAAAACTGCTCTTTCAACATCACCAC
AAACCTAAGAGATAAGGTGCAGAAAGAATATGCACTTTTTTATAACCTTGATGTAGTGCCAATA------
AAGGGTGAGGAT------------------AATACTAGCTATAGGTTGATAAGTTGTAATACCTCAGTCA
TTACACAGGCCTGTCCAAAGGTATCCTTTGAGCCAATTCCCATACATTATTGTACTCCAGCTGGTTTTGC
GATTCTACAATGTAATGATAAGAAATTCAATGGATCAGGACCATGTACAAATGTCAGCACAGTACAATGT
ACACATGGAATTAGGCCAGTAGTATCAACTCAACTGCTGTTAAATGGCAGTCTAGCAGAAAAAGAGGTAG
TAATTAGGTCTGAGAATTTCACAAATAATGCTAAAACCATAATAGTACAGCTAAATGAATCTGTAGTAAT
TAATTGTACAAGACCCAACAACAATACAAGAAAAAGTATA---------CCTATA---GGACCAGGA---
---AGAGCATTTTATGCAACAGGAGAAATAATAGGAGATATAAGACAAGCACATTGTAACGTTAGTACAA
AAGCCTGGAAGGAAGCTTTACAACAGGTAGCTATAAAACTATCAGAACAATTTGGG---AATAAA---AC
AATAGTCTTTAATCAATCCTCAGGAGGAGACCCAGAAGTTGTAATGCACAGTTTTAATTGTAGAGGGGAA
TTTTTCTACTGTAATACAACAGGACTGTTTAATAATACT------TGG----------------------
--GGGTTTAATAGTACTTGG---GAT---------GCTATTAATGTGCCAGAA------------AATGA
C------------ACA---ATCACACTCCCA------------------TGCAGAATAAAACAAATTGTA
AACATGTGGCAGGAAGTAGGAAAAGCAATGTATGCCCCTCCCATCAGAGGACAACTTAATTGTTCATCAA
ATATTACAGGGCTGCTATTAACAAGAGATGGTGGTAATACCACA---------------AATAAC---AC
TGAGGTCTTCAGACCTGGAGGAGGAGATATGAGAGACAATTGGAGAAGTGAATTATATAAATATAAAGTA
GTAAAAATTGAACCATTAGGAATAGCACCCACCAAGGCAAAGAGAAGAGTGGTGCAGAGAGAAAAAAGAG
CA---GTG---GGA---ATAGGAGCTTTGTTCCTTGGGTTCTTGGGAGCAGCAGGAAGCACTATGGGCGC
AGCGTCGATGACGCTGACGGTACAGGCCAGACTATTATTGTCTGGTATAGTGCAACAGCAGAACAATTTG
CTGAGAGCTATTGAGGCGCAACAGCATCTGTTGCAACTCACAGTCTGGGGCATCAAGCAGCTCCAGGCAA
GAGTCCTGGCTGTGGAAAGATACCTAAGGGATCAACAGCTCCTGGGGATTTGGGGATGCTCTGGAAAACT
CATTTGCACCACTGCTGTGCCTTGGAATGTTAGTTGGAGT---AATAAATCCATGAATGACATTTGGAAT
AACATGACCTGGATGGAGTGGGAAAGAGAGATTGACAATTATACAAACATAATATACACCTTACTTGAAG
AATCGCAGAACCAACAAGATAAGAATGAACAGGAATTATTGGAATTGGATAAATGGGCAAGTTTGTGGAA
TTGGTTTAGCATAACAAATTGGCTGTGGTACATAAAAATATTCATAATGATAGTAGGAGGCTTAATAGGT
TTAAGAATAGTTTTTACTGTATTTTCTATAGTGAATAGAGTTAGGCAGGGATATTCACCATTATCGTTTC
AGACCCGCCTCCCAACTTCGAGGGGACTCGACAGGCCCGAAGGAATCGAAGAAGAAGGTGGAGACAGAGA
CAGAGACAGATCCAGGCCATTAGTGGATGGATTCTTAGCAATTATCTGGGTCGACCTGCGGAGCCTGTGC
CTCTTCAGCTACCATCGCTTGAGAGACTTACTCTTGATTGTAGCGAGGATTGTGGAACTTCTGGGACGCA
GGGGGTGGGAAGCCCTCAAATATTGGTGGAATCTCCTGCGGTATTGGAGCCAGGAACTAAGGAATAGTGC
TATTAGCTTGCTTAATGCCACAGCCATAGCAGTAGCTGAGGGAACAGATAGGGTGTTAGAAGTATTACAA
AGAGCTTTTAGAGCTGTTATACACATACCTAGAAGAATAAGACAGGGCTTAGAAAGGTTTTTGCTA
>GU330452 
ATGAGAGTGAAGGGGATCATGAGGAATTATCAGCAC---TTA---------TGGAGATGG---GGCATGA
TGCTCCTTGGGATAATCATGATCTGTAGTGCT---GCAGAACAATTGTGGGTCACAATCTATTATGGGGT
ACCTGTGTGGAAAGAAGCAACCACCACTCTATTTTGTGCATCAAATGCTAAAGCATATGATACAGAGGTA
CATAATGTCTGGGCCACACATGCCTGTGTACCCACAGACCCCAACCCACAAGAAGTAAGATTGGAA---A
ATGTGACAGAAAATTTTAACATGTGGAAAAATAATATGGTAGAACAGATGCATGAGGATATAATTAGCCT
ATGGGATCAAAGCCTAAAACCATGTGTGAAATTAACCCCACTCTGTGTTACTTTAAACTGCACTGAT---
---------------------GCTAATACCACTAATACTAATGCCAATAGTACTAATAACAGTAGC----
--------------TTG---GGAACAATGGAGAAAGGAGAAATAAAAAACTGCTCTTTCAACATCACCAC
AAACCTAAGAGATAAGGTGCAGAAAGAATATGCACTTTTTTATAACCTTGATGTAGTGCCAATA------
AAGGGTGAGGAT------------------AATACTAGCTATAGGTTGATAAGTTGTAATACCTCAGTCA
TTACACAGGCCTGTCCAAAGGTATCCTTTGAGCCAATTCCCATACATTATTGTACTCCAGCTGGTTTTGC
GATTCTACAATGTAATGATAAGAAATTCAATGGATCAGGACCATGTACAAATGTCAGCACAGTACAATGT
ACACATGGAATTAGGCCAGTAGTATCAACTCAACTGCTGTTAAATGGCAGTCTAGCAGAAAAAGAGGTAG
TAATTAGGTCTGAGAATTTCACAAATAATGCTAAAACCATAATAGTACAGCTAAATGAATCTGTAGTAAT
TAATTGTACAAGACCCAACAACAATACAAGAAAAAGTATA---------CCTATA---GGACCAGGA---
---AGAGCATTTTATGCAACAGGAGAAATAATAGGAGATATAAGACAAGCACATTGTAACGTTAGTACAA
AAGCCTGGAAGGAAGCTTTACAACAGGTAGCTATAAAACTATCAGAACAATTTGGG---AATAAA---AC
AATAGTCTTTAATCAATCCTCAGGAGGAGACCCAGAAGTTGTAATGCACAGTTTTAATTGTAGAGGGGAA
TTTTTCTACTGTAATACAACAGGACTGTTTAATAATACT------TGG----------------------
--GGGTTTAATAGTACTTGG---GAT---------GCTATTAATGTGCCAGAA------------AATGA
C------------ACA---ATCACACTCCCA------------------TGCAGAATAAAACAAATTGTA
AACATGTGGCAGGAAGTAGGAAAAGCAATGTATGCCCCTCCCATCAGAGGACAAATTAATTGTTCATCAA
ATATTACAGGGCTGCTATTAACAAGAGATGGTGGTAATACCACA---------------AATAAC---AC
TGAGGTCTTCAGACCTGGAGGAGGAGATATGAGAGACAATTGGAGAAGTGAATTATATAAATATAAAGTA
GTAAAAATTGAACCATTAGGAATAGCACCCACCAAGGCAAAGAGAAGAGTGGTGCAGAGAGAAAAAAGAG
CA---GTG---GGA---ATAGGAGCTTTGTTCCTTGGGTTCTTGGGAGCAGCAGGAAGCACTATGGGCGC
AGCGTCGATGACGCTGACGGTACAGGCCAGACTATTATTGTCTGGTATAGTGCAACAGCAGAACAATTTG
CTGAGAGCTATTGAGGCGCAACAGCATCTGTTGCAACTCACAGTCTGGGGCATCAAGCAGCTCCAGGCAA
GAGTCCTGGCTGTGGAAAGATACCTAAGGGATCAACAGCTCCTGGGGATTTGGGGATGCTCTGGAAAACT
CATTTGCACCACTGCTGTGCCTTGGAATGTTAGTTGGAGT---AATAAATCCATGAATGACATTTGGAAT
AACATGACCTGGATGGAGTGGGAAAGAGAGATTGACAATTATACAAACATAATATACACCTTACTTGAAG
AATCGCAGAACCAACAAGATAAGAATGAACAGGAATTATTGGAATTGGATAAATGGGCAAGTTTGTGGAA
TTGGTTTAGCATAACAAATTGGCTGTGGTACATAAAAATATTCATAATGATAGTAGGAGGCTTAATAGGT
TTAAGAATAGTTTTTACTGTATTTTCTATAATGAATAGAGTTAGGCAGGGATATTCACCATTATCGTTTC
AGACCCGCCTCCCAACTTCGAGGGGACTCGACAGGCCCGAAGGAATCGAAGAAGAAGGTGGAGACAGAGA
CAGAGACAGATCCAGGCCATTAGTGGATGGATTCTTAGCAATTATCTGGGTCGACCTGCGGAGCCTGTGC
CTCTTCAGCTACCATCGCTTGAGAGACTTACTCTTGATTGTAGCGAGGATTGTGGAACTTCTGGGACGCA
GGGGGTGGGAAGCCCTCAAATATTGGTGGAATCTCCTGCGGTATTGGAGCCAGGAACTAAGGAATAGTGC
TATTAGCTTGCTTAATGCCACAGCCATAGCAGTAGCTGAGGGAACAGATAGGGTGTTAGAAGTATTACAA
AGAGCTTTTAGAGCTGTTATACACATACCTAGAAGAATAAGACAGGGCTTAGAAAGGTTTTTGCTA
>GU330440 
ATGAGAGTGAAGGGGATCATGAGGAATTATCAGCAC---TTA---------TGGAGATGG---GGCATGA
TGCTCCTTGGGATAATCATGATCTGTAGTGCT---GCAGAACAATTGTGGGTCACAATCTATTATGGGGT
ACCTGTGTGGAAAGAAGCAACCACCACTCTATTTTGTGCATCAAATGCTAAAGCATATGATACAGAGGTA
CATAATGTCTGGGCCACACATGCCTGTGTACCCACAGACCCCAACCCACAAGAAGTAAGATTGGAA---A
ATGTGACAGAAAATTTTAACATGTGGAAAAATAATATGGTAGAACAGATGCATGAGGATATAATTAGCCT
ATGGGATCAAAGCCTAAAACCATGTGTGAAATTAACCCCACTCTGTGTTACTTTAAACTGCACTGAT---
---------------------GCTAATACCACTAATACTAATGCCAATAGTACTAATAACAGTAGC----
--------------TTG---GGAACAATGGAGAAAGGAGAAATAAAAAACTGCTCTTTCAACATCACCAC
AAACCTAAGAGATAAGGTGCAGAAAGAATATGCACTTTTTTATAACCTTGATGTAGTGCCAATA------
AAGGGTGAGGAT------------------AATACTAGCTATAGGTTGATAAGTTGTAATACCTCAGTCA
TTACACAGGCCTGTCCAAAGGTATCCTTTGAGCCAATTCCCATACATTATTGTACTCCAGCTGGTTTTGC
GATTCTACAATGTAATGATAAGAAATTCAATGGATCAGGACCATGTACAAATGTCAGCACAGTACAATGT
ACACATGGAATTAGGCCAGTAGTATCAACTCAACTGCTGTTAAATGGCAGTCTAGCAGAAAAAGAGGTAG
TAATTAGGTCTGAGAATTTCACAAATAATGCTAAAACCATAATAGTACAGCTAAATGAATCTGTAGTAAT
TAATTGTACAAGACCCAACAACAATACAAGAAAAAGTATA---------CCTATA---GGACCAGGA---
---AGAGCATTTTATGCAACAGGAGAAATAATAGGAGATATAAGACAAGCACATTGTAACGTTAGTACAA
AAGCCTGGAAGGAAGCTTTACAACAGGTAGCTATAAAACTATCAGAACAATTTGGG---AATAAA---AC
AATAGTCTTTAATCAATCCTCAGGAGGAGACCCAGAAGTTGTAATGCACAGTTTTAATTGTAGAGGGGAA
TTTTTCTACTGTAATACAACAGGACTGTTTAATAATACT------TGG----------------------
--GGGTTTAATAGTACTTGG---GAT---------GCTATTAATGTGCCAGAA------------AATGA
C------------ACA---ATCACACTCCCA------------------TGCAGAATAAAACAAATTGTA
AACATGTGGCAGGAAGTAGGAAAAGCAATGTATGCCCCTCCCATCAGAGGACAAATTAATTGTTCATCAA
ATATTACAGGGCTGCTATTAACAAGAGATGGTGGTAATACCACA---------------AATAAC---AC
TGAGGTCTTCAGACCTGGAGGAGGAGATATGAGAGACAATTGGAGAAGTGAATTATATAAATATAAAGTA
GTAAAAATTGAACCATTAGGAATAGCACCCACCAAGGCAAAGAGAAGAGTGGTGCAGAGAGAAAAAAGAG
CA---GTG---GGA---ATAGGAGCTTTGTTCCTTGGGTTCTTGGGAGCAGCAGGAAGCACTATGGGCGC
AGCGTCGATGACGCTGACGGTACAGGCCAGACTATTATTGTCTGGTATAGTGCAACAGCAGAACAATTTG
CTGAGAGCTATTGAGGCGCAACAGCATCTGTTGCAACTCACAGTCTGGGGCATCAAGCAGCTCCAGGCAA
GAGTCCTGGCTGTGGAAAGATACCTAAGGGATCAACAGCTCCTGGGGATTTGGGGATGCTCTGGAAAACT
CATTTGCACCACTGCTGTGCCTTGGAATGTTAGTTGGAGT---AATAAATCCATGAATGACATTTGGAAT
AACATGACCTGGATGGAGTGGGAAAGAGAGATTGACAATTATACAAACATAATATACACCTTACTTGAAG
AATCGCAGAACCAACAAGATAAGAATGAACAGGAATTATTGGAATTGGATAAATGGGCAAGTTTGTGGAA
TTGGTTTAGCATAACAAATTGGCTGTGGTACATAAAAATATTCATAATGATAGTAGGAGGCTTAATAGGT
TTAAGAATAGTTTTTACTGTATTTTCTATAGTGAATAGAGTTAGGCAGGGATATTCACCATTATCGTTTC
AGACCCGCCTCCCAACTTCGAGGGGACTCGACAGGCCCGAAGGAATCGAAGAAGAAGGTGGAGACAGAGA
CAGAGACAGATCCAGGCCATTAGTGGATGGATTCTTAGCAATTATCTGGGTCGACCTGCGGAGCCTGTGC
CTCTTCAGCTACCATCGCTTGAGAGACTTACTCTTGATTGTAGCGAGGATTGTGGAACTTCTGGGACGCA
GGGGGTGGGAAGCCCTCAAATATTGGTGGAATCTCCTGCGGTATTGGAGCCAGGAACTAAGGAATAGTGC
TATTAGCTTGCTTAATGCCACAGCCATAGCAGTAGCTGAGGGAACAGATAGGGTGTTAGAAGTATTACAA
AGAGCTTTTAGAGCTGTTATACACATACCTAGAAGAATAAGACAGGGCTTAGAAAGGTTTTTGCTA
>GU330396 
ATGAGAGTGAAGGGGATCATGAGGAATTATCAGCAC---TTA---------TGGAGATGG---GGCATGA
TGCTCCTTGGGATAATCATGATCTGTAGTGCT---GCAGAACAATTGTGGGTCACAATCTATTATGGGGT
ACCTGTGTGGAAAGAAGCAACCACCACTCTATTTTGTGCATCAAATGCTAAAGCATATGATACAGAGGTA
CATAATGTCTGGGCCACACATGCCTGTGTACCCACAGACCCCAACCCACAAGAAGTAAGATTGGAA---A
ATGTGACAGAAAATTTTAACATGTGGAAAAATAATATGGTAGAACAGATGCATGAGGATATAATTAGCCT
ATGGGATCAAAGCCTAAAACCATGTGTGAAATTAACCCCACTCTGTGTTACTTTAAACTGCACTGAT---
---------------------GCTAATACCACTAATACTAATGCCAATAGTACTAATAACAGTAGC----
--------------TTG---GGAACAATGGAGAAAGGAGAAATAAAAAACTGCTCTTTCAACATCACCAC
AAACCTAAGAGATAAGGTGCAGAAAGAATATGCACTTTTTTATAACCTTGATGTAGTGCCAATA------
AAGGGTGAGGAT------------------AATACTAGCTATAGGTTGATAAGTTGTAATACCTCAGTCA
TTACACAGGCCTGTCCAAAGGTATCCTTTGAGCCAATTCCCATACATTATTGTACTCCAGCTGGTTTTGC
GATTCTACAATGTAATGATAAGAAATTCAATGGATCAGGACCATGTACAAATGTCAGCACAGTACAATGT
ACACATGGAATTAGGCCAGTAGTATCAACTCAACTGCTGTTAAATGGCAGTCTAGCAGAAAAAGAGGTAG
TAATTAGGTCTGAGAATTTCACAAATAATGCTAAAACCATAATAGTACAGCTAAATGAATCTGTAGTAAT
TAATTGTACAAGACCCAACAACAATACAAGAAAAAGTATA---------CCTATA---GGACCAGGA---
---AGAGCATTTTATGCAACAGGAGAAATAATAGGAGATATAAGACAAGCACATTGTAACGTTAGTACAA
AAGCCTGGAAGGAAGCTTTACAACAGGTAGCTATAAAACTATCAGAACAATTTGGG---AATAAA---AC
AATAGTCTTTAATCAATCCTCAGGAGGAGACCCAGAAGTTGTAATGCACAGTTTTAATTGTAGAGGGGAA
TTTTTCTACTGTAATACAACAGGACTGTTTAATAATACT------TGG----------------------
--GGGTTTAATAGTACTTGG---GAT---------GCTATTAATGTGCCAGAA------------AATGA
C------------ACA---ATCACACTCCCA------------------TGCAGAATAAAACAAATTGTA
AACATGTGGCAGGAAGTAGGAAAAGCAATGTATGCCCCTCCCATCAGAGGACAAATTAATTGTTCATCAA
ATATTACAGGGCTGCTATTAACAAGAGATGGTGGTAATACCACA---------------AATAAC---AC
TGAGGTCTTCAGACCTGGAGGAGGAGATATGAGAGACAATTGGAGAAGTGAATTATATAAATATAAAGTA
GTAAAAATTGAACCATTAGGAATAGCACCCACCAAGGCAAAGAGAAGAGTGGTGCAGAGAGAAAAAAGAG
CA---GTG---GGA---ATAGGAGCTTTGTTCCTTGGGTTCTTGGGAGCAGCAGGAAGCACTATGGGCGC
AGCGTCGATGACGCTGACGGTACAGGCCAGACTATTATTGTCTGGTATAGTGCAACAGCAGAACAATTTG
CTGAGAGCTATTGAGGCGCAACAGCATCTGTTGCAACTCACAGTCTGGGGCATCAAGCAGCTCCAGGCAA
GAGTCCTGGCTGTGGAAAGATACCTAAGGGATCAACAGCTCCTGGGGATTTGGGGATGCTCTGGAAAACT
CATTTGCACCACTGCTGTGCCTTGGAATGTTAGTTGGAGT---AATAAATCCATGAATGACATTTGGAAT
AACATGACCTGGATGGAGTGGGAAAGAGAGATTGACAATTATACAAACATAATATACACCTTACTTGAAG
AATCGCAGAACCAACAAGATAAGAATGAACAGGAATTATTGGAATTGGATAAATGGGCAAGTTTGTGGAA
TTGGTTTAGCATAACAAATTGGCTGTGGTACATAAAAATATTCATAATGATAGTAGGAGGCTTAATAGGT
TTAAGAATAGTTTTTACTGTATTTTCTATAGTGAATAGAGTCAGGCAGGGATATTCACCATTATCGTTTC
AGACCCGCCTCCCAACTTCGAGGGGACTCGACAGGCCCGAAGGAATCGAAGAAGAAGGTGGAGACAGAGA
CAGAGACAGATCCAGGCCATTAGTGGATGGATTCTTAGCAATTATCTGGGTCGACCTGCGGAGCCTGTGC
CTCTTCAGCTACCATCGCTTGAGAGACTTACTCTTGATTGTAGCGAGGATTGTGGAACTTCTGGGACGCA
GGGGGTGGGAAGCCCTCAAATATTGGTGGAATCTCCTGCGGTATTGGAGCCAGGAACTAAGGAATAGTGC
TATTAGCTTGCTTAATGCCACAGCCATAGCAGTAGCTGAGGGAACAGATAGGGTGTTAGAAGTATTACAA
AGAGCTTTTAGAGCTGTTATACACATACCTAGAAGAATAAGACAGGGCTTAGAAAGGTTTTTGCTA
>GU330402 
ATGAGAGTGAAGGGGATCATGAGGAATTATCAGCAC---TTA---------TGGAGATGG---GGCATGA
TGCTCCTTGGGATAATCATGATCTGTAGTGCT---GCAGAACAATTGTGGGTCACAATCTATTATGGGGT
ACCTGTGTGGAAAGAAGCAACCACCACTCTATTTTGTGCATCAAATGCTAAAGCATATGATACAGAGGTA
CATAATGTCTGGGCCACACATGCCTGTGTACCCACAGACCCCAACCCACAAGAAGTAAGATTGGAA---A
ATGTGACAGAAAATTTTAACATGTGGAAAAATAATATGGTAGAACAGATGCATGAGGATATAATTAGCCT
ATGGGATCAAAGCCTAAAACCATGTGTGAAATTAACCCCACTCTGTGTTACTTTAAACTGCACTGAT---
---------------------GCTAATACCACTAATACTAATGCCAATAGTACTAATAACAGTAGC----
--------------TTG---GGAACAATGGAGAAAGGAGAAATAAAAAACTGCTCTTTCAACATCACCAC
AAACCTAAGAGATAAGGTGCAGAAAGAATATGCACTTTTTTATAACCTTGATGTAGTGCCAATA------
AAGGGTGAGGAT------------------AATACTAGCTATAGGTTGATAAGTTGTAATACCTCAGTCA
TTACACAGGCCTGTCCAAAGGTATCCTTTGAGCCAATTCCCATACATTATTGTACTCCAGCTGGTTTTGC
GATTCTACAATGTAATGATAAGAAATTCAATGGATCAGGACCATGTACAAATGTCAGCACAGTACAATGT
ACACATGGAATTAGGCCAGTAGTATCAACTCAACTGCTGTTAAATGGCAGTCTAGCAGAAAAAGAGGTAG
TAATTAGGTCTGAGAATTTCACAAATAATGCTAAAACCATAATAGTACAGCTAAATGAATCTGTTGTAAT
TAATTGTACAAGACCCAACAACAATACAAGAAAAAGTATA---------CCTATA---GGACCAGGA---
---AGAGCATTTTATGCAACAGGAGAAATAATAGGAGATATAAGACAAGCACATTGTAACGTTAGTACAA
AAGCCTGGAAGGAAGCTTTACAACAGGTAGCTATAAAACTATCAGAACAATTTGGG---AATAAA---AC
AATAGTCTTTAATCAATCCTCAGGAGGAGACCCAGAAGTTGTAATGCACAGTTTTAATTGTAGAGGGGAA
TTTTTCTACTGTAATACAACAGGACTGTTTAATAATACT------TGG----------------------
--GGGTTTAATAGTACTTGG---GAT---------GCTATTAATGTGCCAGAA------------AATGA
C------------ACA---ATCACACTCCCA------------------TGCAGAATAAAACAAATTGTA
AACATGTGGCAGGAAGTAGGAAAAGCAATGTATGCCCCTCCCATCAGAGGACAAATTAATTGTTCATCAA
ATATTACAGGGCTGCTATTAACAAGAGATGGTGGTAATACCACA---------------AATAAC---AC
TGAGGTCTTCAGACCTGGAGGAGGAGATATGAGAGACAATTGGAGAAGTGAATTATATAAATATAAAGTA
GTAAAAATTGAACCATTAGGAATAGCACCCACCAAGGCAAAGAGAAGAGTGGTGCAGAGAGAAAAAAGAG
CA---GTG---GGA---ATAGGAGCTTTGTTCCTTGGGTTCTTGGGAGCAGCAGGAAGCACTATGGGCGC
AGCGTCGATGACGCTGACGGTACAGGCCAGACTATTATTGTCTGGTATAGTGCAACAGCAGAACAATTTG
CTGAGAGCTATTGAGGCGCAACAGCATCTGTTGCAACTCACAGTCTGGGGCATCAAGCAGCTCCAGGCAA
GAGTCCTGGCTGTGGAAAGATACCTAAGGGATCAACAGCTCCTGGGGATTTGGGGATGCTCTGGAAAACT
CATTTGCACCACTGCTGTGCCTTGGAATGTTAGTTGGAGT---AATAAATCCATGAATGACATTTGGAAT
AACATGACCTGGATGGAGTGGGAAAGAGAGATTGACAATTATACAAACATAATATACACCTTACTTGAAG
AATCGCAGAACCAACAAGATAAGAATGAACAGGAATTATTGGAATTGGATAAATGGGCAAGTTTGTGGAA
TTGGTTTAGCATAACAAATTGGCTGTGGTACATAAAAATATTCATAATGATAGTAGGAGGCTTAATAGGT
TTAAGAATAGTTTTTACTGTATTTTCTATAGTGAATAGAGTTAGGCAGGGATATTCACCATTATCGTTTC
AGACCCGCCTCCCAACTTCGAGGGGACTCGACAGGCCCGAAGGAATCGAAGAAGAAGGTGGAGACAGAGA
CAGAGACAGATCCAGGCCATTAGTGGATGGATTCTTAGCAATTATCTGGGTCGACCTGCGGAGCCTGTGC
CTCTTCAGCTACCATCGCTTGAGAGACTTACTCTTGATTGTAGCGAGGATTGTGGAACTTCTGGGACGCA
GGGGGTGGGAAGCCCTCAAATATTGGTGGAATCTCCTGCGGTATTGGAGCCAGGAACTAAGGAATAGTGC
TATTAGCTTGCTTAATGCCACAGCCATAGCAGTAGCTGAGGGAACAGATAGGGTGTTAGAAGTATTACAA
AGAGCTTTTAGAGCTGTTATACACATACCTAGAAGAATAAGACAGGGCTTAGAAAGGTTTTTGCTA
>AY779559 
ATGAAAGTGAAGGGGCCCAGGAAGAATTGTCGGCAC---TTG---------TGGAGATGG---GGCATCA
TGCTCCTTGGAATGTTGATGATCTGTAGTGCT---GCAGAACAATTGTGGGTCACAGTCTATTATGGGGT
ACCTGTGTGGAAAGAAGCAGACACCACTCTATTTTGTGCATCAGATGCTAAAGCATATGATACAGAGGTA
CATAATGTTTGGGCCACACATGCCTGTGTACCCACAGACCCCAACCCACAAGAAATAGAATTGAAA---A
ATGTGACAGAAGAATTTAACATGTGGAAAAATAACATGGTAGAACAGATGCATGAGGATATAATCAGTTT
ATGGGATCAAAGCCTAAAGCCATGTGTAAAATTAACCCCACTCTGTGTTACTTTAAATTGCACTGAT---
------------------TTGAGGAATAATACTAATACCAATACTACTAATACCACTAGTAGTGGT----
--------------TGG---AAAATGATGGAGAAAGGAGAAATAAAAAACTGCTCTTTCAATATCACAGC
AGGCATAAGAGATAAAGTTCAGAAAGCATTTGCATTTTTTTATAAGCTTGACATAGTACCAATA------
GATAAGGATAGT---------------AATACTACCAACTATAGGTTGATAAGTTGTAACACCTCAACTA
TTACCCAAGCCTGTCCAAAGGTATCCTTTGAACCAATTCCCATACATTATTGTACCCCGGCTGGTTTTGC
GCTTATAAAGTGTAACAATAAGACGTTCAATGGAAAAGGAGAATGTACAAATGTCAGCATAGTACAATGT
ACACATGGAATTAGGCCAGTAGTGTCAACTCAACTGCTGTTAAATGGCAGTTTAGCGGAAGAAGAGATAG
TAATTAGATCTGACAATTTCACGGACAATGCTAAAACCATAATAGTCCAGCTGAACGAATCTGTAAAAAT
TAATTGTACAAGACCCAACAACAATACAAGAAAAGGTATA---------CCTATA---GGACCAGGG---
---AGAACATTTTATGCAACAGGACAAATAATAGGAGATATAAGACAAGCACATTGTAACATTAGTAGAG
CAGAATGGAATAACACTTTAAGACAGATAGTGGAAAAATTAAGAGAACAATTTAAG---AATAAA---AC
AATAGTCTTTAATCACTCCTCAGGAGGGGACCCAGAAAATGTAATGCACAGTTGTAATTGTGGAGGGGAA
TTTTTCTACTGTAATTCAACACAACTGTTTAATAGTACT------TGG----------------------
--GAGTTTAATAGTACTTGG---------------AATAACACTGATCCAGATCTCACTGGAGCAGAAAA
T------------------ATCACACTCCCA------------------TGCAGAATAAAACAAATTATA
AACATGTGGCAGGAAGTAGGAAAAGCAATGTATGCCCCTCCCATCCAAGGACAAATTAGCTGTTCATCAA
ATATTACAGGGCTGCTATTAACAAGAGATGGTGGTAATGACAACAAT------------GACACC---AC
CGAGATCTTCAGACCTGGAGGAGGAGATATGAGGGATAATTGGAGAAGTGAATTATATAAATATAAAGTA
GTAAAAATTGAACCATTAGGAGTAGCACCCACCAAGGCAAAGAGAAGAGTGGTGCAGAGAGAAAAAAGAG
CA---GTAGTGGGA---ATAGGAGCTATGTTCCTTGGGTTCTTGGGAGCAGCAGGAAGCACTATGGGCGC
AGCGTCACTAACGCTGACGATACAGACCAGACAATTATTGTCTGGTATAGTGCAACAGCAGAACAATTTG
CTGAGGGCTATTGAGGCGCAACAGCATCTGTTGCAACTCACAGTCTGGGGCATCAAGCAGCTCCAGGCAA
GAGTCCTGGCTGTAGAAAGATACCTAAGGGATCAACAGCTCCTAGGGATGTGGGGTTGCTCTGGAAAACT
CATCTGCACCACTACTGTGCCTTGGAATGCTAGTTGGAGT---AATAAATCTCTGGGTGACATCTGGAGT
AACATGACCTGGATGCAGTGGGAAAAAGAAATTAGCAATTACACAAGCTTAATATACACCTTAATTGAAG
AATCACAAATCCAACAAGAAAAGAATGAACAAGAATTATTAGAATTAGATAAGTGGGCAGATCTGTGGAG
TTGGTTTAGCATAACAAACTGGCTGTGGTATATAAGACTATTCATAATGATAGTAGGAGGCTTGGTAGGC
TTAAGAATAATTTTTGCTGTACTTTCTATAGTGAATAGAGTTAGGCAGGGATACTCACCATTATCGTTGC
AGACCCACTTCCCAGCCCCGAGGGGACCCGACAGGCCCGGAGGAACCGAAGAAGAAGGTGGAGAGAAAGA
CAGAGGCAGGTCCGGAAGATTAGTGAATGGATTCTTACCACTCATCTGGGACGATCTGAGGAGTCTGTGC
CTCTTCAGCTACCACCGCTTGAGAGACTTACTCTTGATTGTAACGAGGATTGTGGAACTTCTGGGACGCA
GGGGGTGGGAAGCCCTCAAATATTGGTGGAATCTCCTACAGTATTGGAGTCAGGAACTAAAGAATAGTGC
TGTTAGCTTGCTCAATGCCATAGCTATAGCAGTAGCTGAGGGGACAGATAGGGTTATAGAAATAGTACAA
AGAGCTTTTAGAGCTATTCTCCACATACCTACAAGAATAAGACAGGGCTTGGAAAGGCTTTTGCTA
>AY779560 
ATGAAAGTGAAGGGGACCAGGAAGAATTGTCAGCAC---TTG---------TGGAGATGG---GGCATCA
TGCTCCTTGGGATGTTGATGATCTGTAGTGCT---GCAGAACAATTGTGGGTCACAGTCTATTATGGGGT
ACCTGTGTGGAAAGAAGCAGACACCACTCTATTTTGTGCATCAGATGCTAAAGCATATGATACAGAGGTA
CATAATGTTTGGGCCACACATGCCTGTGTACCCACAGACCCCAACCCACAAGAAATAGAATTGAAA---A
ATGTGACAGAAGAATTTAACATGTGGAAAAATAACATGGTAGAACAGATGCATGAGGATATAATCAGTTT
ATGGGATCAAAGCCTAAAGCCATGTGTAAAATTAACCCCACTCTGTGTTACTTTAAATTGCACTGAT---
------------------TTGAGGAATGATACTAATACCAATACTACTAATACCACTAGTAGTGGT----
--------------TGG---AAAATGATGGAGAAAGGAGAAATAAAAAACTGCTCTTTCAATATCACAGC
AGGCATAAGAGATAAAGTTCAGAAAGCATTTGCATTTTTTTATAAGCCTGACATAGTACCAATA------
GATAAGGATAGT---------------ACTACTACCAACTATAGGTTGATAAGTTGTAACACCTCAACTA
TTACCCAAGCCTGTCCAAAGGTATCCTTTGAACCAATTCCCATACATTATTGTACCCCGGCTGGTTTTGC
GCTTATAAAGTGTAACAATAAGACGTTCAATGGAAAAGGAAAATGTACAAATGTCAGCATAGTACAATGT
ACACATGGAATTAGGCCAGTAGTGTCAACTCAACTGCTGTTAAATGGCAGTTTAGCAGAAAAAGAGGTAG
TAATTAGATCTGACAATTTCACGGACAATGCTGAAACCATAATAGTACAGCTGAACGAATCTGTAAAAAT
TAATTGTACAAGACCCAACAACAATACAAGAAAAGGTATA---------GCTATA---GGACCAGGG---
---AGAACATTTTATGCAACAGGAAAAATAATAGGAGATATAAGACAAGCACATTGTAACATTAGTAGAG
CAGAATGGAATACCACTTTAAAACAGATAGTGGAAAAATTAAGAGAACAATTTAAG---AATAGA---AC
AATAGTCTTTAATCACTCCTCAGGAGGGGACCCAGAAATTGTAATGCACAGTTTTAATTGTGGAGGGGAA
TTTTTCTACTGTAATTCAACACAACTGTTTAATAGTACT------TGG----------------------
--GAGTTTAATAGTACTTGG---------------AATAACACTGATCCAGATCTCACTGGAGCAGAAAA
T------------------ATCACACTCCCA------------------TGCAGAATAAGACAAATTGTA
AACATGTGGCAGGAAGTAGGAAAAGCAATGTATGCCCCTCCCATCCAAGGACAAATTAGCTGTTCATCAA
ATATTACAGGGCTGCTATTAACAAGAGATGGTGGTAATGACAACACT------------GACACC---AC
CGAGATCTTCAGACCTGGAGGAGGAGATATGAGGGATAATTGGAGAAGTGAATTATATAAATATAAAGTA
GTAAAAATTGAACCATTAGGAGTAGCACCCACCAAGGCAAAGAGAAGAGTGGTGCAGAGAGAAAAAAGAG
CA---GTGGGAGTA---ATAGGAGCTATGTTCCTTGGGTTCTTGGGAGCAGCAGGAAGCACTATGGGCGC
AGCGTCAATAGCGCTGACGGTACAGACCAGACAATTATTGTCTGGTATAGTGCAACAGCAGAACAATTTG
CTGAGGGCTATTGAGGCGCAACAGCATCTGTTGCAACTCACAGTCTGGGGCATCAAGCAGCTCCAGGCAA
GAGTCCTGGCTGTAGAAAGATACCTAAGGGATCAACAGCTCCTAGGAATGTGGGGCTGCTCTGGAAAACT
CATCTGCACCACTACTGTGCCTTGGAATGCTAGTTGGAGT---AATAAATCTCTGGGTAACATTTGGGAT
AACATGACCTGGATGCAGTGGGAAAAAGAAATTAGCAATTACACAAGCTTAATATACACCTTAATTGAAG
AATCACACATCCAACAAGAAAAGAATGAACAAGAATTATTAGAATTAGATAAGTGGGCAGATCTGTGGAG
TTGGTTTAGCATAACAAACTGGCTGTGGTATATAAGACTATTCATAATGATAGTAGGAGGCTTGGTAGGC
TTAAGAATAATTTTTGCTGTACTTTCTATAGTGAATAGAGCTAGGCAGGGATACTCACCATTATCGTTGC
AGACCCACTTCCCAGCCCCGAGGGGACCCGACAGGCCCGGAGGAACCGAAGAAGAAGGTGGAGAGAAAGA
CAGAGACAGGTCCGGAAGATTAGTGAATGGATTCTTACCACTCATCTGGGACGATCTGAGGAGTCTGTGC
CTCTTCAGCTACCACCGCTTGAGAGACTTACTCTTGATTGTAACGAGGATTGTGGAACTTCTGGGACGCA
GGGGGTGGGAAATCCTCAAATATTGGTGGAATCTCCTACAGTATTGGAGCCAGGAACTAAAGAATAGTGC
TATTAGCTTGCTCAATGCCACAGCCATAGCAGTAGCTGAGGGAACAGATAGGGTTATAGAAGTAGTACAA
AGAGCTTATAGAGCTATTCTACATATACCTAGAAGAATAAGACAGGGCTTGGAAAGGCTTTTGCTA
>AY779561 
ATGAAAGTGAAGGGGCCCAGAAGGAATTGTCAGCAC---TTG---------TGGAGATGG---GGCATCA
TGCTCCTTGGGATGTTGATGATCTGTAGTGCT---GTAGAACAATTGTGGGTCACAGTCTATTATGGGGT
ACCTGTGTGGAAAGAAGCAGACACCACTCTATTTTGTGCATCAGATGCTAAAGCATATGATACAGAGGTA
CATAATGTTTGGGCCACACATGCCTGTGTACCCACAGACCCCAACCCACAAGAAATAGAATTGAAA---A
ATGTGACAGAAGAATTTAACATGTGGAAAAATAACATGGTAGAACAGATGCATGAGGATATAATCAGTTT
ATGGGATCAAAGCCTAAAGCCATGTGTAAAATTAACCCCACTCTGTGTTACTTTAAATTGCACTGAT---
------------------TTGAGGAATGATACTAATACCAATACTAGCAATACCACTAGTAGTGGT----
--------------TGG---AAAATGATGGAGAAAGGAGAAATAAAAAACTGCTCTTTCAATATCACAGC
AGGCATAAGAGATAAAGTTCAGAAAGCATTTGCATTTTTTTATAAGCCTGACATAGTACCAATA------
GATAAGGATAGT---------------ACTAATACCAACTTTAGGTTGATAAGTTGTAACACCTCAACTA
TTACCCAAGCCTGTCCAAAGGTATCCTTTGAACCAATTCCCATACATTATTGTACCCCGGATGGTTTTGC
GCTTATAAAGTGTAACAATAAGACGTTCAATGGAAAAGGAAAATGTACAAATGTCAGCATAGTACAATGT
ACACATGGAATTAGGCCAGTAGTGTCAACTCAACTGCTGTTAAATGGCAGTTTAGCGGAAAAAGAGATAG
TAATTAGATCTGACAATTTCACGGACAATGCTAAAACCATAATAGTACAGCTGAACAAATCTGTAAAAAT
TAATTGTACAAGACCCAACAACAATACAAGAAAAGGTATA---------GCTATA---GGACCAGGG---
---AGAACATTTTATGCAACAGGAAAAATAATAGGAGATATAAGACAAGCACATTGCAACATTAGTAGAG
CAGAATGGAATAACACTTTAAAACAGATAGTGGAAAAATTAAGAGAACAATTTAAG---AATAGA---AC
AATAGTCTTTAATCACTCCTCAGGAGGGGACCCAGAAATTGTAATGCACAGTTTTAATTGTGGAGGGGAA
TTTTTCTACTGTAATTCAACACAACTGTTTAATAGTACT------TGG----------------------
--AAGTTTAATAGTACTTGG---AAT---------AACACTGATCCAGATCTC------------ACTGG
AGCAGAA------AAT---ATCACACTCCCA------------------TGCAGAATAAAACAAATTATA
AACATGTGGCAGGAAGTAGGAAAAGCAATGTATGCCCCTCCCATCAAAGGACAAATTAGCTGTTCATCAA
ATATTACAGGGCTGCTATTAACAAGAGATGGTGGTAATGACAACAAT------------GATACC---AC
CGAGATCTTCAGACCTGGAGGAGGAGATATGAGGGATAATTGGAGAAGTGAATTATATAAATATAAAGTA
GTAAAAATTGAACCATTAGGAGTAGCACCCACCAAGGCAAAGAGAAGAGTGGTGCAGAGAGAAAAAAGAG
TG---GGA---GTA---ATAGGAGCTATGTTCCTTGGGTTCTTGGGAGCAGCAGGAAGCACTATGGGCGC
AGCGTCAATAACGCTGACGATACAGACCAGACAATTATTGTCTGGTATAGTGCAACAGCAGAACAATTTG
CTGAGGGCTATTGAGGCGCAACAGCATCTGTTGCAACTCACAGTCTGGGGCATCAAGCAGCTCCAGGCAA
GAGTCCTGGCTGTAGAAAGATACCTAAGGGATCAACAGCTCCTAGGGATGTGGGGTTGCTCTGGAAAACT
CATTTGCACCACTACTGTGCCTTGGAATGCTAGTTGGAGT---AATAAATCTCTGGGTGACATTTGGGAT
AACATGACCTGGATGCAGTGGGAGAAAGAAATTAGCAATTACACAAGCTTAATATACACCTTAATTGAAG
AATCACAAATCCAACAAGAAAAGAATGAACAGGAATTATTGAAATTAGATAAGTGGGCAGATCTGTGGAG
TTGGTTTAGCATAACAAACTGGCTATGGTATATAAGACTATTCATAATGATAGTAGGAGGCTTGGTAGGC
TTAAGAATAATTTTTGCTGTACTTTCTATAGTGAATAGAGTTAGGCAGGGATACTCACCATTATCGTTGC
AGACCCACTTCCCAGCCCCGAGGGGACCCGACAGGCCCGGAGGAATCGAAGAAGAAGGTGGAGAGAAAGA
CAGAGGCAGGTCCGGAAGATTAGTGAATGGATTCTTACCACTCATCTGGGACGATCTGAGGAGTCTGTGC
CTCTTCAGCTACCACCGCTTGAGAGACTTACTCTTGATTGTCACGAGGATTGTGGAACTTCTGGGACGCA
GGGGGTGGGAAGCCCTCAAATATTGGTGGAATCTCCTACAGTATTGGAGCCAGGAACTAAAGAATAGTGC
TGTTAGCTTGCTCAATGCCACAGCCATAGCAGTAGCTGAGGGGACAGATAGGGTTATAGAAGTAGTACAA
AGAGCTTATAGAGCTATTCTACACATACCTAGAAGAATAAGACAGGGCTTGGAAAGGCTTTTGCTA
>HQ216686 
ATGAGAGTGAAGGGGATCAGGAAGAGTTGTCACAAC---TTG---------TGGAGAGGG---GGCACCT
TGCTCCTTGGGATGTTAATGATCTATAGTGCT---GTAGGACAACTGTGGGTCACAGTCTATTATGGGGT
ACCTGTGTGGAAAGAAGCAACTACCACTCTATTTTGTGCATCAGATGCTAAAGCATATGACACAGAGGTA
CATAATGTTTGGGCCACACATGCCTGTGTACCCACAGACCCCAACCCACAAGAAGTTGTATTGGCA---A
ATGTGACAGAAAATTTTAACATGTGGAAAAATAACATGGTAGAGCAGATGCATGAGGATATAATCAGTCT
ATGGGATCAAAGCCTAAAGCCATGTGTAAAATTAACCCCACTCTGTGTTACTTTAAATTGCACTGAT---
------------------TTGGGAAATGCTACTAATACCAATACTACTAATACCACTAGTAGTAGC----
--------------GGG---GGAATGATGGAAAAAGGAGAACTAAAAAACTGCTCTTTCAATATCACCAC
AAACATGAGGGACAAGATGCAAAAAGAATATGCATTATTTTATAAACTAGATGTAGTACAAATA------
GATAAGGATAAT---------------GATAATACCAGCTATAGGTTGACAAGTTGTAACACCTCAGTCA
TTACACAAGCCTGTCCAAAGGTAACCTTTGAACCAATTCCCATACATTATTGTGCCCCGGCTGGTTTTGC
GATTCTGAAGTGTAATAATAAAACGTTCAATGGAACAGGACCGTGTACAAATGTCAGCACAGTACAATGT
ACACATGGAATTAGGCCAGTAGTGTCAACTCAACTGCTGTTAAATGGCAGTCTAGCAGAAGAAGAGGTAA
GAATTAGATCTGAGAATTTCACAAACAATGCTAAAACCATAATAGTACAGCTGAAGGAATCTATACCAAT
TCATTGTATAAGACCCAACAACAATACAAGAAAAAGTATC---------CATATA---GGACCAGGG---
---AGAGCATTTTATGCAACA---GACATAATAGGGGATATAAGACAAGCACATTGTAACCTTAGCAGAG
AAGGATGGAATAACACCTTAAAACAGATAGTTGCAAAATTACAAAAACAATTTGGG---AATAAA---AC
AATAGTCTTTAATAGCTCATCAGGAGGGGACCCAGAAATTACAATGCACAGCTTTAATTGTGGAGGGGAA
TTTTTCTACTGTGATTCAACACAGCTGTTTAATAGTACT------TGG----------------------
--CCGTCTAATAGTACTTGG---TCG------TTTAATGATACTACAAATAAT------ACTGTAGGCAC
A------------AAT---ATCACACTCCCA------------------TGCAGAATAAAACAAATTATA
AACATGTGGCAGGAAGTAGGAAAAGCAATGTATGCCCCTCCCATCAGAGGACAAATTAGATGTTCATCAA
ATATTACAGGCCTGCTATTAACAAGGGATGGTGGGGTTGGTAATAATAGCAGCAATACAACGAAC---CC
CGAGATCTTCAGACCTGGAGGAGGAGATATGAGGGACAATTGGAGAAGTGAATTATATAAATATAAAGTA
GTAAAAATTGAACCATTAGGAATAGCGCCCACTAAGGCAAAGAGAAGAGTGGTGCAAAGAGAAAAAAGAG
CA---GTG---GGG---CTAGGAGCTATGTTCCTTGGGTTCTTGGGAGCAGCAGGAAGCACTATGGGCGC
AGCGTCAATAACGCTGACGGTACAGGCCAGACAATTATTGTCTGGTATAGTGCAACAGCAGAACAATTTG
CTGAAGGCTATTGAGGCGCAACAGCATCTGTTGCAACTCACAGTCTGGGGCATCAAGCAGCTCCAGGCAA
GAGTCCTGGCTGTGGAAAGATACCTAAAGGATCAACAGCTCCTAGGAATTTGGGGTTGCTCTGGAAAACT
CATTTGCACCACTGCTGTACCTTGGAATGATAGTTGGAGCAACAATAAATCTCTGGATGACATTTGGGGT
AACATGACCTGGATGCAGTGGGAAAGAGAAATTGACAATTACACAGCTGTAATATATGACTTACTTGAAA
AATCGCAAACCCAGCAAGAAAAGAATGAACAAGAATTATTGGAATTAGATAAATGGGCAAATTTGTGGAA
TTGGTTTGACATAACAAACTGGCTGTGGTACATAAGAATATTCATAATAATAGTAGGAGGCTTGGTAGGT
TTAAGAATAGTTTTTACTGTACTTTCTATAGTAAATAGAGTTAGGCAGGGATACTCACCATTGTCGTTTC
AGACCCACCTCCCAGCCCAGAGGGGACCCGGCAGGCCCGAAGGAATCGAAGAAGAAGGTGGAGAGAGAGA
CAGAGACAGATCCGGTTTCTTAGTGGATGGCTTCTTAGCAATTATCTGGGTCGACCTGCGGAACCTGTGC
ATCTTCCTCTACCACCGATTGAGAGACTTACTCTTGATTGTAACGAGGATTGTGGAACTTCTGGGACGCA
GGGGGTGGGAAGCTCTCAAATATCTGTGGAATCTCCTACAGTATTGGATTCAGGAACTAAAGAATAGTGC
TATTAGTTTGCTTAATGCCACAGCTATAGCAGTAGGTGAGGGGACAGATAGGATTATAGAAGTAGTACAA
AGAACTGGGAGAGCTATTCTCCACATACCTAGAAGAATAAGACAGGGCTTAGAAAGAAGCTTATTA
>HQ216700 
ATGAGAGTGAAGGGGATCAGGAAGAATTGGCAGAAC---TTG---------TGGAGAGGG---GGCACCT
TGCTCCTTGGGATGTTAATGATCTATAGTGCT---GCAGGACAACTGTGGGTCACAATCTATTATGGGGT
ACCTGTGTGGAAAGAAGCAACTACCACTCTATTTTGTGCATCAGATGCTAAAGCATATGACACAGAGGTA
CATAATGTTTGGGCCACACATGCCTGTGTACCCACGGACCCCAACCCACAAGAAGTAGTATTGGCA---A
ATGTGACAGAAAATTTTAACATGTGGAAAAATAACATGGTAGAGCAGATGCATGAGGATATAATCAGCCT
ATGGGATCAAAGCCTAAAGCCATGTGTAAAATTAACCCCACTCTGTGTTACTTTAAATTGCACTGAT---
------------------TTGGGGAATGCTACTAATACCAATACTACTAATACCACTAGTAGTAGC----
--------------GGG---GGAATGATGGAAAAGGGAGAACTAAAAAACTGCTCTTTCAATATCACCAC
AAACATGAGGGACAAGATGCAAAAAGAATATGCATTATTTTATAAACTAGATGTAGTACAAATA------
GATAAGGATAAT---------------GATAATACCAGCTATAGATTGACAAGTTGTAACACCTCAGTCA
TTACACAAGCCTGTCCAAAGGTAACCTTTGAACCAATTCCCATACATTATTGTGCCCCGGCTGGTTTTGC
GATTCTAAAGTGTAATAATAAAACGTTCAATGGAACAGGACCGTGTACAAATGTCAGCACAGTACAATGT
ACACATGGAATTAGGCCAGTAGTGTCAACTCAACTGCTGCTAAATGGCAGTCTAGCAGAAGAAGAGGTAA
GAATTAGATCTGAGAACTTCACGAACAATGCTAAAACCATAATAGTACAGCTGAGTAAATCTATACCAAT
TCATTGTATAAGACCCAACAACAATACAAGAAAAAGTATC---------CATATA---GGACCAGGG---
---AGAGCATTTTATGCAACA---GACATAATAGGAGATATAAGACAAGCACATTGTAACCTTAGCAGAG
AAGGATGGAATAACACCTTAAAACAGATAGTTGCAAAATTACGAAAACAATTTGGG---AATAAA---AC
AATAGTCTTTAATAGCTCATCAGGAGGGGACCCAGAAATTACAATGCACAGCTTTAATTGTGGAGGGGAA
TTTTTCTACTGTAATTCAACACAGCTGTTTAATAGTACT------TGG----------------------
-----TTTAATAGTACTTGG---TCA---------TTTAATGATACTGGGAAT------GCTACTGAAGG
GTCAGATATCACAAAT---ATCACACTCCCA------------------TGCAGAATAAAACAAATTATA
AACATGTGGCAGGAAGTAGGAAAAGCAATGTATGCCCCTCCCATCAAAGGACAAATTAGATGTTCATCAA
ATATTACAGGGCTGCTATTAACAAGGGATGGTGGTAATAACAACGACACA---------AAGACC---TC
CGAGATCTTCAGACCTGGAGGAGGAGATATGAGGGACAATTGGAGAAGTGAATTATATAAATATAAAGTA
GTAAAAATTGAACCATTAGGAATAGCGCCCACTAAGGCAAAAAGAAGAGTGGTGCAAAGAGAAAAAAGAG
CA---GTG---GGG---CTAGGAGCTATGTTCCTTGGGTTCTTGGGAGCAGCAGGAAGCACTATGGGCGC
AGCGTCAATAACGCTGACGGTACAGGCCAGACAATTATTGTCTGGTATAGTGCAACAGCAGAGCAATTTG
CTGAAGGCTATTGAGGCGCAACAGCATCTGTTGCAACTCACAGTCTGGGGCATCAAGCAACTCCAGGCAA
GAGTCCTGGCTGTGGAAAGATACCTAAAGGATCAACAGCTCCTAGGAATTTGGGGTTGCTCTGGAAAACT
CATTTGCACCACTGCTGTACCTTGGAATAATAGTTGGAGCAACAATAAATCTCTGGATGACATTTGGGGT
AACATGACCTGGATGCAGTGGGAAAGAGAAATTGACAATTACACAGCTGTAATATATGACTTACTTGAAA
AATCGCAAACCCAGCAAGAAAAGAATGAACAAGAATTATTGGAATTGGATAAATGGGCAAATTTGTGGAA
TTGGTTTGACATAACAAACTGGCTGTGGTACATAAGACTATTCATAATGATAGTAGGAGGCTTGATAGGT
TTAAGAATAGTTTTTACTGTACTTTCTATAGTAAATAGAGTTAGGCAGGGATACTCACCATTGTCGTTTC
AGACCCACCTCCCAGCCCAGAGGGGACCCGGCAGGCCCGAAGGAATCGAAGAAGAAGGTGGAGAGAGAGA
CAGAGACAGATCCGGTTTCTTAGTGGATGGCTTCTTAGCAATTATCTGGGTCGACCTGCGGAACCTGTGC
ATCTTCCTCTACCACCGATTGAGAGACTTACTCTTGATTGTAACGAGGATTGTGGAACTTCTGGGACGCA
GGGGGTGGGAAGCCCTCAAATATCTGTGGAATCTCCTACAGTATTGGATTCAGGAACTAAAGAATAGTGC
TGTTAGTTTGCTTAATGCCACAGCTATAGCAGTAGGTGAGGGGACAGATAGGATTATAGAAATAGTACAA
AGAACTTGGAGAGCTATTCTCCACATACATAGAAGAATAAGACAGGGCTTAGAAAGAAGCTTACTA
>JN251867 
ATGAAAGTGAGGGAGATCAGGAAGAGCTGTCAGCAC---TTG---------TGGGGATGG---GGCATCA
TGCTCCTTGGAATATTGATGATCTGTAGTGCT---GCAGACAAATTGTGGGTCACAGTCTATTATGGGGT
ACCTGTGTGGAAAGAAGCAACTACCACTCTATTTTGTGCGTCAGATGCTAAAGCATATGATACAGAGGTA
CATAATGTCTGGGCTACACATGCCTGTGTACCCACAGACCCCAACCCACAAGAAGTAGAATTGAAA---A
ATGTGACAGAAAATTTTAATATGTGGAAAAATAACATGGTAGAACAAATGCATGAGGATATAATCAGTTT
ATGGGATCAAAGCTTAAAGCCATGTGTAAAATTAACCCCACTCTGTGTCACTTTAAATTGCACTGAG---
---------TGG------------------------AGAAATGTTACTAATGCCACTAATAGTAGC----
--------------GGG---GGAACGATGGAGGGAGGAGAGATGAAAAACTGCTCTTTCAATATCACCAC
AAACATAAGAGACAAGACGAAGAACGAATATGCACTTTTTTATAAACTTGATGTAATACCAATA------
GATGGTGATAAT---------------------ACTAGCTATAGGTTGATAAATTGTAACACCTCAGTCA
TTACACAGGCCTGTCCAAAGGTATCCTTTGAACCAATTCCCATACATTATTGTACCCCAGCTGGTTTTGC
GATTCTAAAGTGTAATGATACGAAGTTCAATGGATCAGGACCATGTAAAAATGTCAGCACAGTACAATGT
ACACATGGAATTAGGCCAACAGTGTCAACTCAACTGTTATTAAATGGCAGTCTAGCAGAAGAAGGGGTAG
TACTTAGGTCTGAAAATTTCACGAATAATGCTAAAATCATAATAGTGCAGCTGAAGGAACCTGTAAACAT
TACTTGTACAAGACCCAACAACAATACAAGAAAAGGTATA---------CATATA---GGACCAGGG---
---AGAACACTTTATGCAACAGGAGAAATAATAGGAAATATAAGACAGGCACATTGTAACATTAATGGAG
CAGACTGGAATAATACTTTACACCAGATAGTTATAAAATTAAGAGAACAATTTGGG---AATAAA---AC
AATAGCCTTTAATCAATCCTCAGGAGGGGACCCAGAAGTTGTAATGCACATGTTTAATTGTGGGGGGGAA
TTTTTCTACTGTAATTCATCACCACTGTTTAATAGTACT------TGG----------------------
--CCGGTTAATGGTACTAGC---------------AATAATAGCATTAAAGAA-----------------
-------------AAT---ATCACACTCCCA------------------TGTAGAATAAAACAAATTATA
AACATGTGGCAGGAGGTAGGAAAAGCAATGTATGCCCCTCCCATCAGAGGACCAATTAAGTGTTCATCAA
ATATTACAGGGCTGATATTAACAAGAGATGGTGGTGATAACACG---------------AACCAAAGCAC
AGAGATCTTCAGACCGGGAGGAGGAGATATGAGGGACAATTGGAGAAGTGAATTATATAAATACAAAGTA
GTAAAAATTGAACCATTAGGGATAGCACCCACCAAGGCAAAGAGACGAGTGGTGCAGAGAGAAAAAAGAT
CA---GTG---ACA---TTAGGAGCTATGTTCCTTGGGTTCTTGGGAGCAGCAGGAAGCACTATGGGCGC
AGCGTCAATGGCGCTGACGGTACAGGCTAGACAATTATTGTCTGGTATAGTGCAGCAGCAGAACAATTTG
CTGAAGGCTATTGAGGCGCAACAACATCTGTTGCAACTCACAGTCTGGGGCATCAAGCAACTCCAGGCAA
GAGTCCTGGCTGTGGAAAGATACCTAAAGGATCAACAGCTCCTGGGAATTTGGGGTTGCTCTGGAAAACT
CATTTGCACCACTGCTGTGCCTTGGAATACTAGTTGGAGT---AATAAATCTCTGAGTGAGATTTGGAAC
AACATGACCTGGATGGAGTGGGAAAGAGAAATTGACAATTACACAAGCTTAATATACACTTTAATTGAAG
AATCGCAGAACCAACAAGAAAAGAATGAACAAGAATTATTGGAATTAGATAAATGGGCAAGTTTGTGGAA
TTGGTTTGACATAACAAAATGGCTGTGGTATATAAAAATATTCATAATGATAGTAGGAGGCTTGGTAGGT
TTAAGAATAGTTTTTGCTGTACTTTCTATAGTGAATAGAGTTAGGCAGGGATACTCACCATTATCATTTC
AGACCCATTTCCCAGCCCCGAGGGGACCCGACAGGCCCGAAGGAATCGAAGAAGAAGGTGGAGAGAGAGA
CAGAGACAGATCCGGTCGATTAGTGAACGGATTCTTAGCACTTATCTGGGAGGATCTGCGGAGCCTGTGC
CTCTTCAGCTACCACCGCTTGAGCGACTTACTCTTGATTGTAACGAGGATTGTGGAACTTCTGGGACGCA
GGGGGTGGGAAGCCCTCAAATATTGGTGGAATCTCCTGCAGTATTGGAGACAGGAACTAAAGAAGAGTGC
TGTTAGCTTGCTCAATACCATAGCCATAGCAGTAGCTGAGGGGACAGATAGGATTATAGAAGTATTACAA
AGAGCTTGGAAAGCTATTATCCACATACCTAGAAGAATAAGACAGGGCTTGGAAAGGGTTTTGCAA
>L02317 
ATGAGAGTGAAGGAGATCAGGAAGAATTATCAGCAC---TTG---------TGGAGATGG---GGCACCA
TGCTCTTTGGGATATTGATGATCTATAGTGCT---GCAGGGAATTTGTGGGTCACAGTATATTATGGGGT
ACCTGTATGGAAAGAAGCAACCACCACTCTATTTTGTGCATCAGATGCTAAAGCATATGATACAGAGGTA
CATAATGTTTGGGCCACACATGCCTGTATACCCACAGACCCCAACCCACAAGAGATAGTATTAGAA---A
ATGTGACAGAAGATTTTAACATGTGGAAAAATAACATGGTAGAACAGATGCAGGAGGATATAATCAGTTT
ATGGGATCAAAGCCTAAAGCCATGTGTAAAATTAACCCCACTCTGTGTTACTCTAAATTGCACTGAT---
---------------GAGTTGAAGAATGCTACTAATACCACTAGTACTAATACCCCTAGTGGTAGC----
--------------TGG---AAAAAGATGGAAAGAGGAGAAATAAAGAACTGCTCTTTCAATGTC-----
----TTAGGAGATAAGAAGCAGAAAGCATATGCACTCTTTTATAAACTTGATGTAGTACCAATA------
GATAATGATAAG---------------AATAGTACCAAATATAGGTTGATAAGTTGTAACACCTCAGTCA
CTACACAGGCCTGTCCAAAGATATCCTTTGAGCCAATTCCCATACATTATTGTGCCCCGGCTGGTTTTGC
GATTCTAAAGTGTAAAGATAAGAAGTTCAATGGAACAGGATCATGTAAAAATGTCAGCACAGTACAATGT
ACACATGGAATTAAGCCAGTAGTATCAACTCAACTGCTGTTAAATGGCAGCCTAGCAGAAGAAGAGGTAG
TAATTAGATCTGCCAATTTCTCGGACAATGCTAAAACCATAATAGTACAGCTGAAAGAAGCTGTAGAAAT
TAATTGCACAAGACCCAACAAAAAAACAAGAAAACGTATA---------ACTACG---GGACCAGGG---
---AGAGTATATTATACAACAGGAGAAATAGTAGGAGATATAAGACAAGCACATTGTAACCTTAGTAGAG
CAAAATGGAATGACACTTTAAGACAGATAGTTATAAAATTAAGAGAACAATTTGAG---AATAAA---AC
AATAGTCTTTAATCAATCCTCAGGAGGGGACCCAGAAATTGTAATGCATAGTTTTAATTGTGGAGGGGAA
TTTTTCTACTGTAAGTCAACACAACTGTTTAATAGTACT------TGG----------------------
--GCTGGGAATAATACTTGG---------------AATAGTAGTGCTGAAAGG------------TCAGA
TGACACTGGAGGAAAT---ATCACACTCCCA------------------TGCAGAATAAAACAAATTATA
AACATGTGGCAGGAAGTAGGAAAAGCAATGTATGCCCCTCCCATCAGCGGACAAATTAGATGTACATCAA
ATATTACAGGGCTGCTATTAACAAGAGATGGTGGTACGAGCGATACC------------AATACC---AC
CGAGACCTTCAGACCTGGAGGAGGAGATATGAGGGACAATTGGAGAAGTGAATTATATAAATATAAAGTA
GTAAAAATTGAACCATTAGGAGTAGCACCCACCACGGCAAAGAGAAGAGTGGTGCAAAGAGAAAAAAGAG
CA---GTG---GGA---ATAGGAGCTCTGTTCCTTGGGTTCTTGGGAGCAGCAGGAAGCACTATGGGCGC
AGCGTCAATGACGTTGACGGTACAGGCCAGACAATTATTGTCTGGTATAGTGCAACAGCAGAACAATTTG
CTGAGGGCTATTGAGGCGCAACAGCATCTGTTGCAACTCACAGTCTGGGGCATCAAGCAGCTCCAGGCAA
GAGTCCTGGCTGTGGAAAGATACCTAAAGGATCAACAGCTCCTGGGGATTTGGGGTTGCTCTGGAAAACT
CATTTGCACCACTGCTGTGCCTTGGAATGCTAGTTGGAGT---AATAAATCTCTGAATCAGATTTGGGAT
AACATGACTTGGATGCAGTGGGAAAGAGAAATTGAAAATTACACAGACTTAATATACAACTTAATTGAAG
AATCGCAGAACCAGCAAGAAAAGAATGAACAAGAATTATTGGAATTAGATAAATGGGCAAGTTTGTGGAA
TTGGTTTACAATAACAAACTGGCTGTGGTATATAAAAATATTCATAATGATAGTAGGAGGCTTGATAGGT
TTAAGAATAGTTTTTACTGTACTTTCTATAGTGAATAGAGTTAGGCAGGGATACTCACCATTGTCGTTTC
AGACCCACCTCCCAACCCCGAGGGGACCCGACAGGCCCGAAGGAATCGAAGAAGAAGGTGGAGAGAGAGA
CAGAGACAGATCCGGTCGATTAGTGAACGGATTCTTAGCACTTTTCTGGGACGATCTGCGGAGCCTGTGC
CTCTTCAGCTACCACCGCTTGAGAGACTTAATCTTGGTTGTAACGAGGATTGTGGAACTTCTGGGACGCA
GGGGGTGGGAAGCCCTCAAGTATTGGTGGAGTCTCCTACAGTATTGGAGCCAGGAACTAAAGAATAGTGC
TGTTAACTTGCTTAATGTCACAGCCATAGCAGTAGCTGAGGGAACAGATAGGGTTATAGAAGTAGTACAA
AGAACTTATAGAGCTATTCTCCACATACCTAGAAGAATAAGACAGGGCTTGGAAAGGCTTTTGCTA
>M17449 
ATGAGAGTGAAGGGGATCAGGAGGAATTATCAGCAC---TGG---------TGGGGATGG---GGCACGA
TGCTCCTTGGGTTATTAATGATCTGTAGTGCT---ACAGAAAAATTGTGGGTCACAGTCTATTATGGGGT
ACCTGTGTGGAAAGAAGCAACCACCACTCTATTTTGTGCATCAGATGCTAAAGCATATGATACAGAGGTA
CATAATGTTTGGGCCACACAAGCCTGTGTACCCACAGACCCCAACCCACAAGAAGTAGAATTGGTA---A
ATGTGACAGAAAATTTTAACATGTGGAAAAATAACATGGTAGAACAGATGCATGAGGATATAATCAGTTT
ATGGGATCAAAGCCTAAAGCCATGTGTAAAATTAACCCCACTCTGTGTTACTTTAAATTGCACTGAT---
---------TTGAGGAATACTACTAATACCAATAATAGTACTGCTAATAACAATAGTAATAGCGAG----
--------------------GGAACAATAAAGGGAGGAGAAATGAAAAACTGCTCTTTCAATATCACCAC
AAGCATAAGAGATAAGATGCAGAAAGAATATGCACTTCTTTATAAACTTGATATAGTATCAATA------
GATAATGATAGT---------------------ACCAGCTATAGGTTGATAAGTTGTAATACCTCAGTCA
TTACACAAGCTTGTCCAAAGATATCCTTTGAGCCAATTCCCATACACTATTGTGCCCCGGCTGGTTTTGC
GATTCTAAAATGTAACGATAAAAAGTTCAGTGGAAAAGGATCATGTAAAAATGTCAGCACAGTACAATGT
ACACATGGAATTAGGCCAGTAGTATCAACTCAACTGCTGTTAAATGGCAGTCTAGCAGAAGAAGAGGTAG
TAATTAGATCTGAGAATTTCACTGATAATGCTAAAACCATCATAGTACATCTGAATGAATCTGTACAAAT
TAATTGTACAAGACCCAACTACAATAAAAGAAAAAGGATA---------CATATA---GGACCAGGG---
---AGAGCATTTTATACAACAAAAAATATAATAGGAACTATAAGACAAGCACATTGTAACATTAGTAGAG
CAAAATGGAATGACACTTTAAGACAGATAGTTAGCAAATTAAAAGAACAATTTAAG---AATAAA---AC
AATAGTCTTTAATCAATCCTCAGGAGGGGACCCAGAAATTGTAATGCACAGTTTTAATTGTGGAGGGGAA
TTTTTCTACTGTAATACATCACCACTGTTTAATAGTACT------TGG----------------------
--AATGGTAATAATACTTGG---------------AATAATACTACAGGGTCA------------AATAA
C------------AAT---ATCACACTTCAA------------------TGCAAAATAAAACAAATTATA
AACATGTGGCAGGAAGTAGGAAAAGCAATGTATGCCCCTCCCATTGAAGGACAAATTAGATGTTCATCAA
ATATTACAGGGCTACTATTAACAAGAGATGGTGGTAAGGACACGGACACG---------AACGAC---AC
CGAGATCTTCAGACCTGGAGGAGGAGATATGAGGGACAATTGGAGAAGTGAATTATATAAATATAAAGTA
GTAACAATTGAACCATTAGGAGTAGCACCCACCAAGGCAAAGAGAAGAGTGGTGCAGAGAGAAAAAAGAG
CA---------GCG---ATAGGAGCTCTGTTCCTTGGGTTCTTAGGAGCAGCAGGAAGCACTATGGGCGC
AGCGTCAGTGACGCTGACGGTACAGGCCAGACTATTATTGTCTGGTATAGTGCAACAGCAGAACAATTTG
CTGAGGGCCATTGAGGCGCAACAGCATATGTTGCAACTCACAGTCTGGGGCATCAAGCAGCTCCAGGCAA
GAGTCCTGGCTGTGGAAAGATACCTAAAGGATCAACAGCTCCTGGGGTTTTGGGGTTGCTCTGGAAAACT
CATTTGCACCACTACTGTGCCTTGGAATGCTAGTTGGAGT---AATAAATCTCTGGATGATATTTGGAAT
AACATGACCTGGATGCAGTGGGAAAGAGAAATTGACAATTACACAAGCTTAATATACTCATTACTAGAAA
AATCGCAAACCCAACAAGAAAAGAATGAACAAGAATTATTGGAATTGGATAAATGGGCAAGTTTGTGGAA
TTGGTTTGACATAACAAATTGGCTGTGGTATATAAAAATATTCATAATGATAGTAGGAGGCTTGGTAGGT
TTAAGAATAGTTTTTGCTGTACTTTCTATAGTGAATAGAGTTAGGCAGGGATACTCACCATTGTCGTTGC
AGACCCGCCCCCCAGTTCCGAGGGGACCCGACAGGCCCGAAGGAATCGAAGAAGAAGGTGGAGAGAGAGA
CAGAGACACATCCGGTCGATTAGTGCATGGATTCTTAGCAATTATCTGGGTCGACCTGCGGAGCCTGTTC
CTCTTCAGCTACCACCAC---AGAGACTTACTCTTGATTGCAGCGAGGATTGTGGAACTTCTGGGACGCA
GGGGGTGGGAAGTCCTCAAATATTGGTGGAATCTCCTACAGTATTGGAGTCAGGAACTAAAGAGTAGTGC
TGTTAGCTTGCTTAATGCCACAGCTATAGCAGTAGCTGAGGGGACAGATAGGGTTATAGAAGTACTGCAA
AGAGCTGGTAGAGCTATTCTCCACATACCTACAAGAATAAGACAGGGCTTGGAAAGGGCTTTGCTA
>AY835756 
ATGAAAGTGAAGGAGACCAGGAAGAATTGTCAGCAC---TTG---------TGGAGATGG---GGCACCA
TGCTCCTTGGGATGTTGATGATCTGTAGTGCT---GCAGAAAACTTGTGGGTCACAGTCTATTATGGGGT
ACCTGTGTGGAAAGAAGCAACCACCACTCTATTTTGTGCATCAGATGCTAAAGCATATGACACAGAGGTA
CATAATGTTTGGGCCACACATGCCTGTGTGCCCACAGACCCCAACCCACAAGAAGTAGCATTGGAA---A
ATGTGACAGAAAAATTTAACATGTGGAAAAATAACATGGTAGAACAGATGCATGAGGACATAATCAGTTT
ATGGGATCAAAGCCTAAAGCCATGTGTAAAATTAACCCCACTCTGTGTCACTCTAGATTGCACTGAT---
---------------------------------TTAGGGAATGCTACTAATACCAATAGTAATAGT----
--------------TGG---GGAGAGATGGAGAAAGGAGAAATAAAAAACTGCTCTTTCAATATCACCAC
AAACATAAGAGACAAGGTGACAAAAGAATATGCACTTTTTTATAACCTTGATGTAGTACCAATA------
GATAAGAATAAG---------------------ACTAGCTTTAGGTTGATACATTGTAACACCTCAACCA
TTACACAGGCCTGTCCAAAGGTATCCTTTGAGCCAATTCCCATACATTATTGTGCCCCGGCTGGTTTTGC
GATTCTAAAGTGTAATGATAAAAGGTTCAATGGAAAAGAATCATGTAAAAATGTCAGCACAGTACAATGT
ACACATGGAATTAGGCCAGTGGTATCAACTCAACTACTGTTAAATGGCAGTCTAGCAGAAGAAGAAGTAG
TAATTAGATCTGACAATCTCACGGACAATGCTAAAACCATAATAGTACAGCTGAAGGAACCTGTAGAAAT
TAATTGTACAAGACCCAACAACAATACAAGAAAAGGTATA---------TATATA---GGACCAGGG---
---AGAGCATTTTATACAACAGAAAAAATAATAGGAGATATAAGACGAGCACATTGTAACATTAGTAGAG
TAAAATGGAATAACACTTTACAACAGATAGTTAAAAAATTAAGAGAAAAATTTGAG---AATAAA---AC
AATAGTCTTTAATCGATCCTCAGGAGGGGACCCAGAAGTTGTAATGCACAGTTTTAATTGTGGAGGAGAA
TTTTTCTACTGTAATTCATCACAACTGTTTAATAGTACT------TGG----------------------
-----AATAATGGTACTTGG---AAT---------GATACTAACACTGAAGGA-----------------
-------------ACT---ATCACACTCCCA------------------TGTAGAATAAAACAAATTATA
AACAGGTGGCAGGAAGTGGGAAAAGCAATGTATGCCCCTCCCATCAACGGACAAATTAGATGTTCATCAA
ATATTACAGGGCTGCTATTAACAAGAGATGGTGGTAATAGCGAGGAC------------AATACC---AC
AGAGATCTTCAGACCTGGAGGAGGAGATATGAGGGACAATTGGAGAAGTGAATTATATAAATATAAAGTA
GTAGAAATTGACCCATTAGGAGTAGCACCCACCAGGGCAAAGAGAAGAGTGGTGCAGAGAGAAAAAAGAG
CA---GTGGGAATG---CTAGGAGCTGTGTTCCTTGGGGTCTTGGGAGCAGCAGGAAGCACCATGGGCGC
AGTGTCAATGACGCTGACGGTACAGACCAGACAATTATTGTCTGGGATAGTGCAACAGCAGAACAATTTG
CTGAGGGCTATTGAGGCGCAACAACATCTGTTGCAACTCACAGTCTGGGGCATCAAGCAGCTCCAGGCAA
GAGTCCTGGCTGTGGAAAGATACCTACAGGATCAACAGCTCCTAGGGATTTGGGGGTGCTCTGGAAAACT
CATTTGCACCACTGCTGTGCCTTGGAATAGTAGTTGGAGT---AATAAATCTCTGAATGAGATTTGGGAT
AACATGACCTGGATGGAGTGGGAAAGAGAAATTAACAATTACACAAACTTAATATACACCTTAATTGCAG
AATCGCAAAACCAACAAGAAAAGAATGAGCAAGAATTATTGGAATTAGATAAGTGGGCAAGTTTGTGGAA
TTGGTTTAGCATAACAAATTGGCTGTGGTATATAAAAATATTCATAATGATAGTAGGAGGCTTGATAGGT
TTAAGAATAGTTTTTGCTGTGCTTTCTATAGTGAATAGAGTTAGGCAGGGATATTCACCATTGTCATTGC
AGACCCGCCTCCCAACCCCGAGGGGACCCGACAGGCCCGAAGGAATCGAAGAAGACGGTGGAGAGAGAGA
CAGAGACAGATCCGGAATATTAGTGAACGGATTCTTAGCACTTTTCTGGGACGACCTGCGGAGCCTGTGC
CTCTTCAGCTACCACCGCTTGAGAGACTTACTCTTGATTGTAGCGAGGATTGTGGAACTTCTGGGACGCA
GGGGGTGGGAAATCCTCAAGTATTGGTGGAATCTCCTACAGTATTGGAGTCAGGAACTAAAGAATAGTGC
TGTTAGCTTGCTCAACGCCACTGCCATAGTAGTAGCTGAGGGGACAGATAGGGTTATAGAAGTAGTACAA
AGAGCTGGTAGAGCTATTCTCCACATACCTAGAAGAATAAGACAGGGCTTGGAAAGGGCTTTGCTA
>AF042101 
ATGAGAGTGAAGGGGATCAGGAAGAATTATCAGCAC---TTG---------TGGAGATGG---GGCACCA
TGCTCCTTGGGTTATTAATGATCTGTAGTGCT---GCAGACAAATTGTGGGTCACAGTCTATTATGGGGT
ACCTGTGTGGAAAGAAGCAACCACCACTCTATTTTGTGCATCAGATGCTAAAGCATATGATACAGAGGTA
CATAATGTTTGGGCCACACATGCCTGTGTACCCACAGACCCCAACCCACAAGAAGTAGTATTGAAA---A
ATGTGACAGAAAATTTTAACATGTGGAAAAATAACATGGTAGAACAAATGCATGAGGATATAATCAGTTT
ATGGGATCAAAGCCTAAAGCCATGTGTGAAATTAACCCCACTCTGTGTTACTTTAAATTGCACTGAC---
---------TAC---------------------TCAAAGAATGCTACTAATACCACTAGTAGTAGCGAGA
CAGTGATGGAGAAGGGAGAAAAAGTGATGGAGAAGGGAGAAATAAAAAACTGCTCTTTCAATATCACCAC
AAACATAAGGGGTAAGGTGCAGAAAGAATATGCACTTTTTTATAAACTTGATGTAGTACCAGTA------
GATAAGGACAAT---------------------ACTAGTTATAAGTTGATAAGTTGTAACACCTCAGTCA
TTACACAGGCCTGTCCAAAGGTATCCTTTGAGCCAATTCCCATTTATTATTGTGCCCCGGCTGGTTTTGC
GATTCTAAAGTGTAAAGATGAAAAGTTCAATGGAAAAGGACTATGTACAAATGTCAGCACAGTACAATGT
ACACATGGAATTAGGCCAGTAGTATCAACTCAACTGCTGTTAAATGGCAGTCTAGCAGAAGGAGAGGTAA
TAATTAGATCTGAAAATATCACAAACAATGCTAAAACCATAATAGTACAGCTGAAAGATCCTGTAGAAAT
TAATTGTACAAGACCCAACAACAATACAAGAAAAAGTATA---------CATATA---GGACCAGGG---
---AGAGCATTTTATGCAACAGGAGATATAATAGGAAATATAAGGCAAGCATATTGTACCCTTAATAGAG
CAAGGTGGAATGACACTTTAAAACAGATAGCTGAAAAATTAGGAGAACAATTTAAG---AATAAA---AC
AATAGTATTTAATCAATCCTCAGGAGGGGACCCAGAAATTGTAATGCACAGTTTTAATTGTGGAGGGGAA
TTCTTTTACTGTAATTCAACACAACTGTTTAATGGTACT------TGG---------------------A
ATGATACTGAAAGGTCATGG---------------TCATATAACACTGCAGAA---------AATAATGA
C------------ACA---ATCACGCTCCCA------------------TGTAAAATAAAACAAATTATA
AACAGGTGGCAGGAAGTAGGAAAAGCAATATATGCCCCTCCCATCAGAGGACAAATTAAATGTTCATCAA
ACATTACAGGGCTGCTCTTAACAAGAGATGGTGGCCCTGACAAT---------------AAAGAC---AC
TGAGATCTTCAGACCTGGAGGAGGAGATATGAGGGACAATTGGAGAAGTGAATTATATAAATATAAAGTA
GTAAAAATTGAACCATTAGGAATAGCACCCACTAAGGCAAAGAGAAGAGTGGTGCAGAGAGAAAAAAGAG
CA---GTG---GGA---CTAGGAGCTTTGTTCCTTGGGTTCTTGGGAGCAGCAGGAAGCACTATGGGCGC
AGCGTCAATAACGCTGACGGTACAGGCCAGACAATTATTGTCTGGTATAGTGCAGCAGCAGAACAATCTG
CTGAGGGCTATTGAGGCGCAACAGCATCTGTTGCAACTCACAGTCTGGGGCATCAAGCAGCTCCAGGCAA
GACTCCTGGCTGTGGAAAGATACCTAAAGGATCAACAGCTCCTGGGAATTTGGGGTTGCTCTGGGAAACT
CATTTGCACCACTACTGTGCCTTGGAATGCTAGTTGGAGT---AATAAATCTCTGGATAAGATTTGGAAT
AACATGACCTGGAGGGAGTGGGAAAAAGAAATTGACAATTACACAGACTTGATATACACCTTAATTGAAC
AATCGCAGAACCAGCAAGAAAAGAATGAACAAGAATTATTAGAATTAGATAAATGGGCAAGTTTGTGGAA
TTGGTTTGACATAACCAATTGGCTGTGGTATATAAAAATATTCATAATGATAGTAGGAGGCTTGATAGGC
TTAAGAATAGTTTTTATTGTACTTTCTGTAGTGAATAGAGTTAGGCAGGGATACTCACCATTATCGTTTC
AGACCCGCTTCCCAGCCCCGAGGGGACCCGGCAGGCCCGAAGGAATCGAAGAAGAAGGTGGAGAGAGAGA
CAGAGACAGATCCGAGAGATTAGTGGACGGATTCTTAGCACTTTTCTGGGTGGACCTACGGAGCCTGTGC
CTCTTCAGCTACCACCGCTTGAGAGACTTACTCTTGATTGTAACAAGGATTGTGGAACTTCTGGGACGCA
GGGGGTGGGAAGCCCTCAAGTATTGGTGGAATCTCCTACAGTATTGGAGTCAGGAACTAAAGAATAGTGC
TGTTAGCTTGCTCAATGTCACAGCCATAGCAGTAGCTGAGGGGACAGATAGGGTTATAGAAGTATTACAA
AGAATTTATAGAGCTATTATCCACATACCTACAAGAATAAGACAGGGCTTTGAAAGGGCTTTGCTA
>GU331683 
ATGAGAGTGAAGGGGATCAGGAAGAATTATCAGCAC---TTG---------TGGAGATGG---GGCATCA
TGCTCCTTGGGATATTAATGATGAGTAATGCT---GCAGAAGATTTGTGGGTCACAGTCTATTATGGGGT
ACCTGTGTGGAAAGAAGCAACCACCACTTTATTTTGTGCATCAGATGCTAAAGCATATGATACAGAGGTA
CATAATGTCTGGGCAACACATGCCTGTGTACCCACAGACCCCAACCCACAAGAAGTAGTATTGGGA---A
ATGTAACAGAAAATTTTAACATGTGGAAAAATAACATGGTAGAACAAATGCATGAGGATATAATCAGTTT
ATGGGATCAAAGCCTAAAGCCATGTGTAAAATTAACCCCACTCTGTGTTACCTTAAATTGCACTGAC---
---------------GACCTGGGGAATGCTACCCTGGGGGATGCTACCAATAACAATAATAGTAGC----
--------------GAG---TTAATAATGGAAAAAGGAGAAATAAAAAATTGCTCTTTCAATATCACCAC
AAGCATAAGAGACAAGGTGCAGAGAGAATATGCATATTTTTATAAACTTGATGTAATACCAATA------
GATAATGATAAT---------------------ACTAGCTATAGGTTGATAAGTTGTAACACCTCAGTCA
TTACACAGGCCTGTCCAAAGATATCCTTTGAGCCAATTCCCATACATTATTGTGCCCCGGCTGGTTTTGC
GATTCTAAAATGTAATGATAAGAAGTTCAATGGAACAGGACCATGTAAAAATGTCAGCACAGTACAATGT
ACACATGGAATTAGGCCAGTAGTATCAACTCAACTGCTGCTAAATGGCAGTCTAGCAGAAAAAGAGGTAG
TAATTAGATCTGAAAATTTCACGAACAATGCTAAAAACATAATAGTACAGCTGAAAGAATCTGTAGTGAT
TAATTGTACAAGACCTAACAACAATACAAGAAAAGGTATA---------CATATG---GGACCAGGG---
---GGAGCATTATATACAACAGGAAGCATAATAGGAAATATAAGACAAGCACATTGTAACCTTAGTATTA
CACAATGGAATAACACTTTACAACAGATAGTCACAAAATTAAGAGAACAATTTGGG---AATAAAACAAC
AATAGTCTTTAATCACTCCTCAGGAGGAGACCCAGAAATTGTGATGCACAGTTTTAATTGTGGAGGGGAA
TTTTTCTACTGTAATACAACAAAACTGTTTAACAGTACT------TGG----------------------
--AATGATAACAGTACTTGG---------------AATGTTAACGGTACTGGG------AATGATAATGA
C------------ACC---ATCATACTCCCA------------------TGCAGAATTAAACAAATTGTA
AACATGTGGCAGGAAGTAGGAAAAGCAATGTATGCCCCTCCCATCAGAGGACTAATTAAATGTTCATCAA
ATATCACAGGGCTGATATTAACAAGAGATGGTGGTAATAACATCACT------------AACGAG---AC
CGAGATCTTCAGACCTGCAGGAGGAGATATGAAGGACAATTGGAGAAGTGAATTATATAAATATAAAGTA
GTACAAATTGAACCATTGGGAGTAGCACCCACTAAGGCAAAGAGAAGAGTGGTGCAAAGAGAAAAAAGAG
CA---GTG---GGA---ATAGGAGCTTTGTTCCTTGGGTTCTTGGGAGCAGCAGGAAGCACTATGGGCGC
AGCGTCAATAACGCTGACGGTACAGGCCAGACAATTATTGTCTGGTATAGTGCAACAGCAAAACAACTTG
CTGAGGGCTATTGAGGCGCAACAGCACCTGTTGCAACTCACAGTCTGGGGCATCAAGCAGCTCCAGGCAA
GAGTCCTGGCTGTGGAAAGATACCTAAGGGATCAACAGCTCCTGGGAATTTGGGGATGCTCTGGAAAACT
CATTTGCACCACTGCTGTGCCTTGGAATACTAGTTGGAGT---AATAAATCTCTAGATTATATTTGGGGA
AACATGACCTGGATGGAGTGGGAAAGAGAAATTGACAATTACACAGGCATAATATACACTTTAATTGAAG
AATCGCAGAACCAGCAAGAAAAGAATGAAAAAGAATTATTGGAATTAGATAAATGGGCAAATTTGTGGAG
TTGGTTTGACATAACAAACTGGCTGTGGTATATAAAATTATTCATAATGATAGTAGGAGGCTTGATAGGT
TTAAGAATAGTTTTTACTGTGCTTTCTATAGTGAATAGAGTTAGGCAGGGATACTCACCATTATCGTTTC
AGACCCACCTCCCAGCTCAGAGGGGACCCGACAGGCCCGGAGGAATCGAAGAAGAAGGTGGAGAGAGAGA
CAGAGACAGATCCGGTCCATTAGTGGATGGATTCTTAGCAATTATCTGGGTCGACCTGCGGAGCCTGTGC
CTCTTCAGCTACCACCGCTTGAGAGACTTACTCTTGATTGTGACGAGGATTGTGGAACTTCTGGGACGCA
GGGGG-----------------------------------------------------------------
----------------------------------------GGACTCTCAAATATTGTGGAACTCCTA---
------------------------------------------------------------------
>GU331715 
ATGAGAGTGAAGGGGATCAGGAAGAATTATCAGCAC---TTG---------TGGAGATGG---GGCATCA
TGCTCCTTGGGATATTAATGATGAGTAATGCT---GCAGAAGATTTGTGGGTCACAGTCTATTATGGGGT
ACCTGTGTGGAAAGAAGCAACCACCACTTTATTTTGTGCATCAGATGCTAAAGCATATGATACAGAGGTA
CATAATGTCTGGGCAACACATGCCTGTGTACCCACAGACCCCAACCCACAAGAAGTAGTATTGGGA---A
ATGTAACAGAAAATTTTAACATGTGGAAAAATAACATGGTAGAACAAATGCATGAGGATATAATCAGTTT
ATGGGATCAAAGCCTAAAGCCATGTGTAAAATTAACCCCACTCTGTGTTACCTTAAATTGCACTGAC---
---------------GACCTGGGGAATGCTACCCTGGGGGATGCTACCAATAACAATAATAGTAGC----
--------------GAG---TTAATAATGGAAAAAGGAGAAATAAAAAATTGCTCTTTCAATATCACCAC
AAGCATAAGAGACAAGGTGCAGAGAGAATATGCATATTTTTATAAACTTGATGTAATACCAATA------
GATAATGATAAT---------------------ACTAGCTATAGGTTGATAAGTTGTAACACCTCAGTCA
TTACACAGGCCTGTCCAAAGATATCCTTTGAGCCAATTCCCATACATTATTGTGCCCCGGCTGGTTTTGC
GATTCTAAAATGTAATGATAAGAAGTTCAATGGAACAGGACCATGTAAAAATGTCAGCACAGTACAATGT
ACACATGGAATTAGGCCAGTAGTATCAACTCAACTGCTGCTAAATGGCAGTCTAGCAGAAAAAGAGGTAG
TAATTAGATCTGAAAATTTCACGAACAATGCTAAAAACATAATAGTACAGCTGAAAGAATCTGTAGTGAT
TAATTGTACAAGACCTAACAACAATACAAGAAAAGGTATA---------CATATG---GGACCAGGG---
---GGAGCATTATATACAACAGGAAACATAATAGGAAATATAAGACAAGCACATTGTAACCTTAGTATTA
CACAATGGAATAACACTTTACAACAGATAGTCACAAAATTAAGAGAACAATTTGGG---AATAAAACAAC
AATAGTCTTTAATCACTCCTCAGGAGGAGACCCAGAAATTGTGATGCACAGTTTTAATTGTGGAGGGGAA
TTTTTCTACTGTAATACAACAAAACTGTTTAACAGTACT------TGG----------------------
--AATGATAACAGTACTTGG---------------AATGTTAACGGTACTGGG------AATGATAATGA
C------------ACC---ATCATACTCCCA------------------TGCAGAATTAAACAAATTGTA
AACATGTGGCAGGAAGTAGGAAAAGCAATGTATGCCCCTCCCATCAGAGGACTAATTAAATGTTCATCAA
ATATCACAGGGCTGATATTAACAAGAGATGGTGGTAATAACATCACT------------AACGAG---AC
CGAGATCTTCAGACCTGCAGGAGGAGATATGAAGGACAATTGGAGAAGTGAATTATATAAATATAAAGTA
GTACAAATTGAACCATTAGGAGTAGCACCCACTAAGGCAAAGAGAAGAGTGGTGCAGAGAGAAAAAAGAG
CA---GTG---GAA---ATAGGAGCTTTGTTCCTTGGGTTCTTGGGAGCAGCAGGAAGCACTATGGGCGC
AGCGTCAATAACGCTGACGGTACAGGCCAGACAATTATTGTCTGGTATAGTGCAACAGCAAAACAACTTG
CTGAGGGCTATTGAGGCGCAACAGCACCTGTTGCAACTCACAGTCTGGGGCATCAAGCAGCTCCAGGCAA
GAGTCCTGGCTGTGGAAAGATACCTAAGGGATCAACAGCTCCTGGGAATTTGGGGATGCTCTGGAAAACT
CATTTGCACCACTGCTGTGCCTTGGAATACTAGTTGGAGT---AATAAATCTCTAGATTATATTTGGGGA
AACATGACCTGGATGAAGTGGGAAAGAGAAATTGACAATTACACAGGCATAATATACACTTTAATTGAAG
AATCGCAGAACCAGCAAGAAAAAAATGAAAAAGAATTATTGGAATTAGATAAATGGGCAAATTTGTGGAG
TTGGTTTGACATAACAAACTGGCTGTGGTATATAAAATTATTCATAATGATAGTAGGAGGCTTGATAGGT
TTAAGAATAGTTTTTACTGTGCTTTCTATAGTGAATAGAGTTAGGCAGGGATACTCACCATTATCGTTTC
AGACCCACCTCCCAGCTCAGAGGGGACCCGACAGGCCCGGAGGAATCGAAGAAGAAGGTGGAGAGAGAGA
CAGAGACAGATCCGGTCCATTAGTGGATGGATTCTTAGCAATTATCTGGGTCGACCTGCGGAGCCTGTGC
CTCTTCAGCTACCACCGCTTGAGAGACTTACTCTTGATTGTGACGAGGATTGTGGAACTTCTGGGACGCA
GGGGGTGGGAACTCCTCAAATATTGGTGGAATCTCCTACAATATTGGGGTCAGGAACTAAAGAAGAGTGC
TGTTAGCTTGCTCAACGCCACAGCCATAGCAGTAGCTGAGGGGACAGATAGGATTATAGAAGTAGTGCAA
AGAGCTTTTAGAGCTATCCTCCACATACCTAGAAGAATAAGACAGGGCTTTGAAAGAGCTTTACTA
>GU331681 
ATGAGAGTGAAGGGGATCAGGAAGAATTATCAGCAC---TTG---------TGGAGATGG---GGCATCA
TGCTCCTTGGGATATTAATGATGAGTAATGCT---GCAGAAGATTTGTGGGTCACAGTCTATTATGGGGT
ACCTGTGTGGAAAGAAGCAACCACCACTTTATTTTGTGCATCAGATGCTAAAGCATATGATACAGAGGTA
CATAATGTCTGGGCAACACATGCCTGTGTACCCACAGACCCCAACCCACAAGAAGTAGTATTGGGA---A
ATGTAACAGAAAATTTTAACATGTGGAAAAATAACATGGTAGAACAAATGCATGAGGATATAATCAGTTT
ATGGGATCAAAGCCTAAAGCCATGTGTAAAATTAACCCCACTCTGTGTTACCTTAAATTGCACTGAC---
---------------GACCTGGGGAATGCTACCCTGGGGGATGCTACCAATAACAATAATAGTAGC----
--------------GAG---TTAATAATGGAAAAAGGAGAAATAAAAAATTGCTCTTTCAATATCACCAC
AAGCATAAGAGACAAGGTGCAGAGAGAATATGCATATTTTTATAAACTTGATGTAATACCAATA------
GATAATGATAAT---------------------ACTAGCTATAGGTTGATAAGTTGTAACACCTCAGTCA
TTACACAGGCCTGTCCAAAGATATCCTTTGAGCCAATTCCCATACATTATTGTGCCCCGGCTGGTTTTGC
GATTCTAAAATGTAATGATAAGAAGTTCAATGGAACAGGACCATGTAAAAATGTCAGCACAGTACAATGT
ACACATGGAATTAGGCCAGTAGTATCAACTCAACTGCTGCTAAATGGCAGTCTAGCAGAAAAAGAGGTAG
TAATTAGATCTGAAAATTTCACGAACAATGCTAAAAACATAATAGTACAGCTGAAAGAATCTGTAGTGAT
TAATTGTACAAGACCTAACAACAATACAAGAAAAGGTATA---------CATATG---GGACCAGGG---
---GGAGCATTATATACAACAGGAAGCATAATAGGAAATATAAGACAAGCACATTGTAACCTTAGTATTA
CACAATGGAATAACACTTTACAACAGATAGTCACAAAATTAAGAGAACAATTTGGG---AATAAAACAAC
AATAGTCTTTAATCACTCCTCAGGAGGAGACCCAGAAATTGTGATGCACAGTTTTAATTGTGGAGGGGAA
TTTTTCTACTGTAATACAACAAAACTGTTTAACAGTACT------TGG----------------------
--AATGATAACAGTACTTGG---------------AATGTTAACGGTACTGGG------AATGATAATGA
C------------ACC---ATCATACTCCCA------------------TGCAGAATTAAACAAATTGTA
AACATGTGGCAGGAAGTAGGAAAAGCAATGTATGCCCCTCCCATCAGAGGACTAATTAAATGTTCATCAA
ATATCACAGGGCTGATATTAACAAGAGATGGTGGTAATAACATCACT------------AACGAG---AC
CGAGATCTTCAGACCTGCAGGAGGAAATATGAAGGACAATTGGAGAAGTGAATTATATAAATATAAAGTA
GTACAAATTGAACCATTAGGAGTAGCACCCACTAAGGCAAAGAGAAGAGTGGTGCAAAGAGAAAAAAGAG
CA---GTG---GGA---ATAGGAGCTTTGTTCCTTGGGTTCTTGGGAGCAGCAGGAAGCACTATGGGCGC
AGCGTCAATAACGCTGACGGTACAGGCCAGACAATTATTGTCTGGTATAGTGCAACAGCAAAACAACTTG
CTGAGGGCTATTGAGGCGCAACAGCACCTGTTGCAACTCACAGTCTGGGGCATCAAGCAGCTCCAGGCAA
GAGTCCTGGCTGTGGAAAGATACCTAAGGGATCAACAGCTCCTGGGAATTTGGGGATGCTCTGGAAAACT
CATTTGCACCACTGCTGTGCCTTGGAATACTAGTTGGAGT---AATAAATCTCTAGATTATATTTGGGGA
AACATGACCTGGATGGAGTGGGAAAGAGAAATTGACAATTACACAGGCATAATATACACTTTAATTGAAG
AATCGCAGAACCAGCAAGAAAAGAATGAAAAAGAATTATTGGAATTAGATAAATGGGCAAATTTGTGGAG
TTGGTTTGACATAACAAACTGGCTGTGGTATATAAAATTATTCATAATGATAGTAGGAGGCTTGATAGGT
TTAAAAATAGTTTTTACTGTGCTTTCTATAGTGAATAGAGTTAGGCAGGGATACTCACCATTATCGTTTC
AGACCCACCTCCCAGCTCAGAGGGGACCCGACAGGCCCGGAGGAATCGAAGAAGAAGGTGGAGAGAGAGA
CAGAGACAGATCCGGTCCATTAGTGGATGGATTCTTAGCAATTATCTGGGTCGACCTGCGGAGCCTGTGC
CTCTTCAGCTACCACCGCTTGAGAGACTTACTCTTGATTGTGACGAGGATTGTGGAACTTCTGGGACGCA
GGGGGTGGGAACTCCTCAAATATTGGTGGAATCTCCTACAATATTGGGGTCAGGAACTAAAGAAGAGTGC
TGTTAGCTTGCTCAACGCCACAGCCATAGCAGTAGCTGAGGGGACAGATAGGATTATAGAAGTAGTGCAA
AGAGCTTTTAGAGCTATCCTCCACATACCTAGAAGAATAAGACAGGGCTTTGAAAGAGCTTTACTA
>GU331697 
ATGAGAGTGAAGGGGATCAGGAAGAATTATCAGCAC---TTG---------TGGAGATGG---GGCATCA
TGCTCCTTGGGATATTAATGATGAGTAATGCT---GCAGAAGATTTGTGGGTCACAGTCTATTATGGGGT
ACCTGTGTGGAAAGAAGCAACCACCACTTTATTTTGTGCATCAGATGCTAAAGCATATGATACAGAGGTA
CATAATGTCTGGGCAACACATGCCTGTGTACCCACAGACCCCAACCCACAAGAAGTAGTATTGGGA---A
ATGTAACAGAAAATTTTAACATGTGGAAAAATAACATGGTAGAACAAATGCATGAGGATATAATCAGTTT
ATGGGATCAAAGCCTAAAGCCATGTGTAAAATTAACCCCACTCTGTGTTACCTTAAATTGCACTGAC---
---------------GACCTGGGGAATGCTACCCTGGGGGATGCTACCAATAACAATAATAGTAGC----
--------------GAG---TTAATAATGGAAAAAGGAGAAATAAAAAATTGCTCTTTCAATATCACCAC
AAGCATAAGAGACAAGGTGCAGAGAGAATATGCATATTTTTATAAACTTGATGTAATACCAATA------
GATAATGATAAT---------------------ACTAGCTATAGGTTGATAAGTTGTAACACCTCAGTCA
TTACACAGGCCTGTCCAAAGATATCCTTTGAGCCAATTCCCATACATTATTGTGCCCCGGCTGGTTTTGC
GATTCTAAAATGTAATGATAAGAAGTTCAATGGAACAGGACCATGTAAAAATGTCAGCACAGTACAATGT
ACACATGGAATTAGGCCAGTAGTATCAACTCAACTGCTGCTAAATGGCAGTCTAGCAGAAAAAGAGGTAG
TAATTAGATCTGAAAATTTCACGAACAATGCTAAAAACATAATAGTACAGCTGAAAGAATCTGTAGTGAT
TAATTGTACAAGACCTAACAACAATACAAGAAAAGGTATA---------CATATG---GGACCAGGG---
---GGAGCATTATATACAACAGGAAGCATAATAGGAAATATAAGACAAGCACATTGTAACCTTAGTATTA
CACAATGGAATAACACTTTACAACAGATAGTCACAAAATTAAGAGAACAATTTGGG---AATAAAACAAC
AATAGTCTTTAATCACTCCTCAGGAGGAGACCCAGAAATTGTGATGCACAGTTTTAATTGTGGAGGGGAA
TTTTTCTACTGTAATACAACAAAACTGTTTAACAGTACT------TGG----------------------
--AATGATAACAGTACTTGG---------------AATGTTAACGGTACTGGG------AATGATAATGA
C------------ACC---ATCATACTCCCA------------------TGCAGAATTAAACAAATTGTA
AACATGTGGCAGGAAGTAGGAAAAGCAATGTATGCCCCTCCCATCAGAGGACTAATTAAATGTTCATCAA
ATATCACAGGGCTGATATTAACAAGAGATGGTGGTAATAACATCACT------------AACGAG---AC
CGAGATCTTCAGACCTACAGGAGGAGATATGAAGGACAATTGGAGAAGTGAATTATATAAATATAAAGTA
GTACAAATTGAACCATTAGGAGTAGCACCCACTAAGGCAAAGAGAAGAGTGGTGCAAAGAGAAAAAAGAG
CA---GTG---GGA---ATAGGAGCTTTGTTCCTTGGGTTCTTGGGAGCAGCAGGAAGCACTATGGGCGC
AGCGTCAATAACGCTGACGGTACAGGCCAGACAATTATTGTCTGGTATAGTGCAACAGCAAAACAACTTG
CTGAGGGCTATTGAGGCGCAACAGCACCTGTTGCAACTCACAGTCTGGGGCATCAAGCAGCTCCAGGCAA
GAGTCCTGGCTGTGGAAAGATACCTAAGGGATCAACAGCTCCTGGGAATTTGGGGATGCTCTGGAAAACT
CATTTACACCACTGCTGTGCCTTGGAATACTAGTTGGAGT---AATAAATCTCTAGATTATATTTGGGGA
AACATGACCTGGATGGAGTGGGAAAGAGAAATTGACAATTACACAGGCATAATATACACTTTAATTGAAG
AATCGCAGAACCAGCAAGAAAAGAATGAAAAAGAATTATTAGAATTAGATAAATGGGCAAATTTGTGGAG
TTGGTTTGACATAACAAACTGGCTGTGGTATATAAAATTATTCATAATGATAGTAGGAGGCTTGATAGGT
TTAAGAATAGTTTTTACTGTGCTTTCTATAGTGAATAGAGTTAGGCAGGGATACTCACCATTATCGTTTC
AGACCCACCTCCCAGCTCAGAGGGGACCCGACAGGCCCGGAGGAATCGAAGAAGAAGGTGGAGAGAGAGA
CAGAGACAGATCCGGTCCATTAGTGGATGGATTCTTAGCAATTATCTGGGTCGACCTGCGGAGCCTGTGC
CTCTTCAGCTACCACCGCTTGAGAGACTTACTCTTGATTGTGACGAGGATTGTGGAACTTCTGGGACGCA
GGGGGTGGGAACTCCTCAAATATTGGTGGAATCTCCTACAATATTGGGGTCAGGAACTAAAGAAGAGTGC
TGTTAGCTTGCTCAACGCCACAGCCATAGCAGTAGCTGAGGGGACAGATAGGATTATAGAAGTAGTGCAA
AGAGCTTTTAGAGCTATCCTCCACATACCTAGAAGAATAAGACAGGGCTTTGAAAGAGCTTTACTA
>DQ444258 
ATGAGAGTGAAGGGGATCAGGAAGAATTATCAGCAC---TTG---------TGGAGATGG---GGCATCA
TGCTCCTTGGGATATTAATGATGAGTAATGCT---GCAGAAGATTTGTGGGTCACAGTCTATTATGGGGT
ACCTGTGTGGAAAGAAGCAACCACCACTTTATTTTGTGCATCAGATGCTAAAGCATATGATACAGAGGTA
CATAATGTCTGGGCAACACATGCCTGTGTACCCACAGACCCCAACCCACAAGAAGTAGTATTGGGA---A
ATGTAACAGAAAATTTTAACATGTGGAAAAATAACATGGTAGAACAAATGCATGAGGATATAATCAGTTT
ATGGGATCAAAGCCTAAAGCCATGTGTAAAATTAACCCCACTCTGTGTTACCTTAAATTGCACTGAC---
---------------GACCTGGGGAATGCTACCCTGGGGGATGCTACCAATAACAATAATAGTAGC----
--------------GAG---TTAATAATGGAAAAAGGAGAAATAAAAAATTGCTCTTTCAATATCACCAC
AAGCATAAGAGACAAGGTGCAGAGAGAATATGCATATTTTTATAAACTTGATGTAATACCAATA------
GATAATGATAAT---------------------ACTAGCTATAGGTTGATAAGTTGTAACACCTCAGTCA
TTACACAGGCCTGTCCAAAGATATCCTTTGAGCCAATTCCCATACATTATTGTGCCCCGGCTGGTTTTGC
GATTCTAAAATGTAATGATAAGAAGTTCAATGGAACAGGACCATGTAAAAATGTCAGCACAGTACAATGT
ACACATGGAATTAGGCCAGTAGTATCAACTCAACTGCTGCTAAATGGCAGTCTAGCAGAAAAAGAGGTAG
TAATTAGATCTGAAAATTTCACGAACAATGCTAAAAACATAATAGTACAGCTGAAAGAATCTGTAGTGAT
TAATTGTACAAGACCTAACAACAATACAAGAAAAGGTATA---------CATATG---GGACCAGGG---
---GGAGCATTATATACAACAGGAAGCATAATAGGAAATATAAGACAAGCACATTGTAACCTTAGTATTA
CACAATGGAATAACACTTTACAACAGATAGTCACAAAATTAAGAGAACAATTNGGG---AATAAAACAAC
AATAGTCTTTAATCACTCCTCAGGAGGAGACCCAGAAATTGTGATGCACAGTTTTAATTGTGGAGGGGAA
TTTTTCTACTGTAATACAACAAAACTGTTTAACAGTACT------TGG----------------------
--AATGATAACAGTACTTGG---------------AATGTTAACGGTACTGGG------AATGATAATGA
C------------ACC---ATCATACTCCCA------------------TGCAGAATTAAACAAATTGTA
AACATGTGGCAGGAAGTAGGAAAAGCAATGTATGCCCCTCCCATCAGAGGACTAATTAAATGTTCATCAA
ATATCACAGGGCTGATATTAACAAGAGATGGTGGTAATAACATCACT------------AACGAG---AC
CGAGATCTTCAGACCTGCAGGAGGAGATATGAAGGACAATTGGAGAAGTGAATTATATAAATATAAAGTA
GTACAAATTGAACCATTAGGAGTAGCACCCACTAAGGCAAAGAGAAGAGTGGTGCAGAGAGAAAAAAGAG
CA---GTG---GGA---ATAGGAGCTTTGTTCCTTGGGTTCTTGGGAGCAGCAGGAAGCACTATGGGCGC
AGCGTCAATAACGCTGACGGTACAGGCCAGGCAATTATTGTCTGGTATAGTGCAACAGCAAAACAACTTG
CTGAGGGCTATTGAGGCGCAACAGCACCTGTTGCAACTCACAGTCTGGGGCATCAAGCAGCTCCAGGCAA
GAGTCCTGGCTGTGGAAAGATACCTAAGGGATCAACAGCTCCTGGGAATTTGGGGATGCTCTGGAAAACT
CATTTGCACCACTGCTGTGCCTTGGAATACTAGTTGGAGT---AATAAATCTCTAGATTATATTTGGGGA
AACATGACCTGGATGGAGTGGGAAAGAGAAATTGACAATTACACAGGCATAATATACACTTTAATTGAAG
AATCGCAGAACCAGCAAGAAAAGAATGAAAAAGAATTATTGGAATTAGATAAATGGGCAAATTTGTGGAG
TTGGTTTGACATAACAAACTGGCTGTGGTATATAAAATTATTCATAATGATAGTAGGAGGCCTGATAGGT
TTAAGAATAGTTTTTACTGTGCTTTCTATAGTGAATAGAGTTAGGCAGGGATACTCACCATTATCGTTTC
AGACCCACCTCCCAGCTCAGAGGGGACCCGACAGGCCCGGAGGAATCGAAGAAGGAGGTGGAGAGAGAGA
CAGAGACAGATCCGGTCCATTAGTGGATGGATTCTTAGCAATTATCTGGGTCGACCTGCGGAGCCTGTGC
CTCTTCAGCTACCACCGCTTGAGAGACTTACTCTTGATTGTGACGAGGATTGTGGAACTTCTGGGACGCA
GGGGGTGGGAACTCCTCAAATATTGGTGGAATCTCCTACAATATTGGGGTCAGGAACTAAAGAAGAGTGC
TGTTAGCTTGCTCAACGCCACAGCCATAGCAGTAGCTGAGGGGACAGATAGGATTATAGAAGTAGTGCAA
AGAGCTTTTAGAGCTATCCTCCACATACCTAGAAGAATAAGACAGGGCTTTGAAAGAGCTTTACTA
>GU331703 
ATGAGAGTGAAGGGGATCAGGAAGAATTATCAGCAC---TTG---------TGGAGATGG---GGCATCA
TGCTCCTTGGGATATTAATGATGAGTAATGCT---GCAGAAGATTTGTGGGTCACAGTCTATTATGGGGT
ACCTGTGTGGAAAGAAGCAACCACCACTTTATTTTGTGCATCAGATGCTAAAGCATATGATACAGAGGTA
CATAATGTCTGGGCAACACATGCCTGTGTACCCACAGACCCCAACCCACAAGAAGTAGTATTGGGA---A
ATGTAACAGAAAATTTTAACATGTGGAAAAATAACATGGTAGAACAAATGCATGAGGATATAATCAGTTT
ATGGGATCAAAGCCTAAAGCCATGTGTAAAATTAACCCCACTCTGTGTTACCTTAAATTGCACTGAC---
---------------GACCTGGGGAATGCTACCCTGGGGGATGCTACCAATAACAATAATAGTAGC----
--------------GAG---TTAATAATGGAAAAAGGAGAAATAAAAAATTGCTCTTTCAATATCACCAC
AAGCATAAGAGACAAGGTGCAGAGAGAATATGCATATTTTTATAAACTTGATGTAATACCAATA------
GATAATGATAAT---------------------ACTAGCTATAGGTTGATAAGTTGTAACACCTCAGTCA
TTACACAGGCCTGTCCAAAGATATCCTTTGAGCCAATTCCCATACATTATTGTGCCCCGGCTGGTTTTGC
GATTCTAAAATGTAATGATAAGAAGTTCAATGGAACAGGACCATGTAAAAATGTCAGCACAGTACAATGT
ACACATGGAATTAGGCCAGTAGTATCAACTCAACTGCTGCTAAATGGCAGTCTAGCAGAAAAAGAGGTAG
TAATTAGATCTGAAAATTTCACGAACAATGCTAAAAACATAATAGTACAGCTGAAAGAATCTGTAGTGAT
TAATTGTACAAGACCTAACAACAATACAAGAAAAGGTATA---------CATATG---GGACCAGGG---
---GGAGCATTATATACAACAGGAAGCATAATAGGAAATATAAGACAAGCACATTGTAACCTTAGTATTA
CACAATGGAATAACACTTTACAACAGATAGTCACAAAATTAAGAGAACAATTTGGG---AATAAAACAAC
AATAGTCTTTAATCACTCCTCAGGAGGAGACCCAGAAATTGTGATGCACAGTTTTAATTGTGGAGGGGAA
TTTTTCTACTGTAATACAACAAAACTGTTTAACAGTACT------TGG----------------------
--AATGATAACAGTACTTGG---------------AATGTTAACGGTACTGGG------AATGATAATGA
C------------ACC---ATCATACTCCCA------------------TGCAGAATTAAACAAATTGTA
AACATGTGGCAGGAAGTAGGAAAAGCAATGTATGCCCCTCCCATCAGAGGACTAATTAAATGTTCATCAA
ATATCACAGGGCTGATATTAACAAGAGATGGTGGTAATAACATCACT------------AACGAG---AC
CGAGATCTTCAGACCTGCAGGAGGAGATATGAAGGACAATTGGAGAAGTGAATTATATAAATATAAAGTA
GTACAAATTGAACCATTAGGAGTAGCACCCACTAAGGCAAAGAGAAGAGTGGTGCAAAGAGAAAAAAGAG
CA---GTG---GGA---ATAGGAGCTTTGTTCCTTGGGTTCTTGGGAGCAGCAGGAAGCACTATGGGCGC
AGCGTCAATAACGCTGACGGTACAGGCCAGACAATTATTGTCTGGTATAGTGCAACAGCAAAACAACTTG
CTGAGGGCTATTGAGGCGCAACAGCACCTGTTGCAACTCACAGTCTGGGGCATCAAGCAGCTCCAGGCAA
GAGTCCTGGCTGTGGAAAGATACCTAAGGGATCAACAGCTCCTGGGAATTTGGGGATGCTCTGGAAAACT
CATTTGCACCACTGCTGTGCCTTGGAATACTAGTTGGAGT---AATAAATCTCTAGATTATATTTGGGGA
AACATGACCTGGATGGAGTGGGAAAGAGAAATTGACAATTACACAGGCATAATATACACTTTAATTGAAG
AATCGCAGAACCAGCAAGAAAAGAATGAAAAAAAATTATTGGAATTAGATAAATGGGCAAATTTGTGGAG
TTGGTTTGACATAACAAACTGGCTGTGGTATATAAAATTATTCATAATGATAGTAGGAGGCTTGATAGGT
TTAAGAATAGTTTTTACTGTGCTTTCTATAGTGAATAGAGTTAGGCAGGGATACTCACCATTATCGTTTC
AGACCCACCTCCCAGCTCAGAGGGGACCCGACAGGCCCGGAGGAATCGAAGAAGAAGGTGGAGAGAGAGA
CAGAGACAGATCCGGTCCATTAGTGGATGGATTCTTAGCAATTATCTGGGTCGACCTGCGGAGCCTGTGC
CTCTTCAGCTACCACCGCTTGAGAGACTTACTCTTGATTGTGACGAGGATTGTGGAACTTCTGGGACGCA
GGGGGTGGGAACTCCTCAAATATTGGTGGAATCTCCTACAATATTGGGGTCAGGAACTAAAGAAGAGTGC
TGTTAGCTTGCTCAACGCCACAGCCATAGCAGTAGCTGAGGGGACAGATAGGATTATAGAAGTAGTGCAA
AGAGCTTTTAGAGCTATCCTCCACATACCTAGAAGAATAAGACAGGGCTTTGAAAGAGCTTTACTA
>GU331679 
ATGAGAGTGAAGGGGATCAGGAAGAATTATCAGCAC---TTG---------TGGAGATGG---GGCATCA
TGCTCCTTGGGATATTAATGATGAGTAATGCT---GCAGAAGATTTGTGGGTCACAGTCTATTATGGGGT
ACCTGTGTGGAAAGAAGCAACCACCACTTTATTTTGTGCATCAGATGCTAAAGCATATGATACAGAGGTA
CATAATGTCTGGGCAACACATGCCTGTGTACCCACAGACCCCAACCCACAAGAAGTAGTATTGGGA---A
ATGTAACAGAAAATTTTAACATGTGGAAAAATAACATGGTAGAACAAATGCATGAGGATATAATCAGTTT
ATGGGATCAAAGCCTAAAGCCATGTGTAAAATTAACCCCACTCTGTGTTACCTTAAATTGCACTGAC---
---------------GACCTGGGGAATGCTACCCTGGGGGATGCTACCAATAACAATAATAGTAGC----
--------------GAG---TTAATAATGGAAAAAGGAGAAATAAAAAATTGCTCTTTCAATATCACCAC
AAGCATAAGAGACAAGGTGCAGAGAGAATATGCATATTTTTATAAACTTGATGTAATACCAATA------
GATAATGATAAT---------------------ACTAGCTATAGGTTGATAAGTTGTAACACCTCAGTCA
TTACACAGGCCTGTCCAAAGATATCCTTTGAGCCAATTCCCATACATTATTGTGCCCCGGCTGGTTTTGC
GATTCTAAAATGTAATGATAAGAAGTTCAATGGAACAGGACCATGTAAAAATGTCAGCACAGTACAATGT
ACACATGGAATTAGGCCAGTAGTATCAACTCAACTGCTGCTAAATGGCAGTCTAGCAGAAAAAGAGGTAG
TAATTAGATCTGAAAATTTCACGAACAATGCTAAAAACATAATAGTACAGCTGAAAGAATCTGTAGTGAT
TAATTGTACAAGACCTAACAACAATACAAGAAAAGGTATA---------CATATG---GGACCAGGG---
---GGAGCATTATATACAACAGGAAGCATAATAGGAAATATAAGACAAGCACATTGTAACCTTAGTATTA
CACAATGGAATAACACTTTACAACAGATAGTCACAAAATTAAGAGAACAATTTGGG---AATAAAACAAC
AATAGTCTTTAATCACTCCTCAGGAGGAGACCCAGAAATTGTGATGCACAGTTTTAATTGTGGAGGGGAA
TTTTTCTACTGTAATACAACAAAACTGTTTAACAGTACT------TGG----------------------
--AATGATAACAGTACTTGG---------------AATGTTAACGGTACTGGG------AATGATAATGA
C------------ACC---ATCATACTCCCA------------------TGCAGAATTAAACAAATTGTA
AACATGTGGCAGGAAGTAGGAAAAGCAATGTATGCCCCTCCCATCAGAGGACTAATTAAATGTTCATCAA
ATATCACAGGGCTGATATTAACAAGAGATGGTGGTAATAACATCACT------------AACGAG---AC
CGAGATCTTCAGACCTGCAGGAGGAGATATGAAGGACAATTGGAGAAGTGAATTATATAAATATAAAGTA
GTACAAATTGAACCATTAGGAGTAGCACCCACTAAGGCAAAGAGAAGAGTGGTGCAAAGAGAAAAAAGAG
CA---GTG---GGA---ATAGGAGCTTTGTTCCTTGGGTTCTTGGGAGCAGCAGGAAGCACTATGGGCGC
AGCGTCAATAACGCTGACGGTACAGGCCAGACAATTATTGTCTGGTATAGTGCAACAGCAAAACAACGTG
CTGAGGGCTATTGAGGCGCAACAGCACCTGTTGCAACTCACAGTCTGGGGCATCAAGCAGCTCCAGGCAA
GAGTCCTGGCTGTGGAAAGATACCTAAGGGATCAACAGCTCCTGGGAATTTGGGGATGCTCTGGAAAACT
CATTTGCACCACTGCTGTGCCTTGGAATACTAGTTGGAGT---AATAAATCTCTAGATTATATTTGGGGA
AACATGACCTGGATGGAGTGGGAAAGAGAAATTGACAATTACACAGGCATAATATACACTTTAATTGAAG
AATCGCAGAACCAGCAAGAAAAGAATGAAAAAGAATTATTGGAATTAGATAAATGGGCAAATTTGTGGAG
TTGGTTTGACATAACAAACTGGCTGTGGTATATAAAATTATTCATAATGATAGTAGGAGGCTTGATAGGT
TTAAGAATAGTTTTTACTGTGCTTTCTATAGTGAATAGAGTTAGGCAGGGATACTCACCATTATCGTTTC
AGACCCACCTCCCAGCTCAGAGGGGACCCGACAGGCCCGGAGGAATCGAAGAAGAAGGTGGAGAGAGAGA
CAGAGACAGATCCGGTCCATTAGTGGATGGATTCTTAGCAATTATCTGGGTCGACCTGCGGAGCCTGTGC
CTCTTCAGCTACCACCGCTTGAGAGACTTACTCTTGATTGTGACGAGGATTGTGGAACTTCTGGGACGCA
GGGGGTGGGAACTCCTCAAATATTGGTGGAATCTCCTACAATATTGGGGTCAGGAACTAAAGAAGAGTGC
TGTTAGCTTGCTCAACGCCACAGCCATAGCAGTAGCTGAGGGGACAGATAGGATTATAGAAGTAGTGCAA
AGAGCTTTTAGAGCTATCCTCCACATACCTAGAAGAATAAGACAGGGCTTTGAAAGAGCTTTACTA
>GU331712 
ATGAGAGTGAAGGGGATCAGGAAGAATTATCAGCAC---TTG---------TGGAGATGG---GGCATCA
TGCTCCTTGGGATATTAATGATGAGTAATGCT---GCAGAAGATTTGTGGGTCACAGTCTATTATGGGGT
ACCTGTGTGGAAAGAAGCAACCACCACTTTATTTTGTGCATCAGATGCTAAAGCATATGATACAGAGGTA
CATAATGTCTGGGCAACACATGCCTGTGTACCCACAGACCCCAACCCACAAGAAGTAGTATTGGGA---A
ATGTAACAGAAAATTTTAACATGTGGAAAAATAACATGGTAGAACAAATGCATGAGGATATAATCAGTTT
ATGGGATCAAAGCCTAAAGCCATGTGTAAAATTAACCCCACTCTGTGTTACCTTAAATTGCACTGAC---
---------------GACCTGGGGAATGCTACCCTGGGGGATGCTACCAATAACAATAATAGTAGC----
--------------GAG---TTAATAATGGAAAAAGGAGAAATAAAAAATTGCTCTTTCAATATCACCAC
AAGCATAAGAGACAAGGTGCAGAGAGAATATGCATATTTTTATAAACTTGATGTAATACCAATA------
GATAATGATAAT---------------------ACTAGCTATAGGTTGATAAGTTGTAACACCTCAGTCA
TTACACAGGCCTGTCCAAAGATATCCTTTGAGCCAATTCCCATACATTATTGTGCCCCGGCTGGTTTTGC
GATTCTAAAATGTAATGATAAGAAGTTCAATGGAACAGGACCATGTAAAAATGTCAGCACAGTACAATGT
ACACATGGAATTAGGCCAGTAGTATCAACTCAACTGCTGCTAAATGGCAGTCTAGCAGAAAAAGAGGTAG
TAATTAGATCTGAAAATTTCACGAACAATGCTAAAAACATAATAGTACAGCTGAAAGAATCTGTAGTGAT
TAATTGTACAAGACCTAACAACAATACAAGAAAAGGTATA---------CATATG---GGACCAGGG---
---GGAGCATTATATACAACAGGAAGCATAATAGGAAATATAAGACAAGCACATTGTAACCTTAGTATTA
CACAATGGAATAACACTTTACAACAGATAGTCACAAAATTAAGAGAACAATTTGGG---AATAAAACAAC
AATAGTCTTTAATCACTCCTCAGGAGGAGACCCAGAAATTGTGATGCACAGTTTTAATTGTGGAGGGGAA
TTTTTCTACTGTAATACAACAAAACTGTTTAACAGTACT------TGG----------------------
--AATGATAACAGTACTTGG---------------AATGTTAACGGTACTGGG------AATGATAATGA
C------------ACC---ATCATACTCCCA------------------TGCAGAATTAAACAAATTGTA
AACATGTGGCAGGAAGTAGGAAAAGCAATGTATGCCCCTCCCATCAGAGGACTAATTAAATGTTCATCAA
ATATCACAGGGCTGATATTAACAAGAGATGGTGGTAATAACATCACT------------AACGAG---AC
CGAGATCTTCAGACCTGCAGGAGGAGATATGAAGGACAATTGGAGAAGTGAATTATATAAATATAAAGTA
GTACAAATTGAACCATTAGGAGTAGCACCCACTAAGGCAAAGAGAAGAGTGGTGCAAAGAGAAAAAAGAG
CA---GTG---GGA---ATAGGAGCTTTGTTCCTTGGGTTCTTGGGAGCAGCAGGAAGCACTATGGGCGC
AGCGTCAATAACGCTGACGGTACAGGCCAGACAATTATTGTCTGGTATAGTGCAACAGCAAAACAACTTG
CTGAGGGCTATTGAGGCGCAACAGCACCTGTTGCAACTCACAGTCTGGGGCATCAAGCAGCTCCAGGCAA
GAGTCCTGGCTGTGGAAAGATACCTAAGGGATCAACAGCTCCTGGGAATTTGGGGATGCTCTGGAAAACT
CATTTGCACCACTGCTGTGCCTTGGAATACTAGTTGGAGT---AATAAATCTCTAGATTATATTTGGGGA
AACATGACCTGGATGGAGTGGGAAAGAGAAATTGACAATTACACAGGCATAATATACACTTTAATTGAAG
AATCGCAGAACCAGCAAGAAAAGAATGAAAAAGAATTATTGGAATTAGATAAATGGGCAAATTTGTGGAG
TTGGTTTGACATAACAAACTGGCTGTGGTATATAAAATTATTCATAATGATAGTAGGAGGCTTGATAGGT
TTAAGAATAGTTTTTACTGTGCTTTCTATAGTGAATAGAGTTAGGCAGGGATACTCACCATTATCGTTTC
AGACCCACCTCCCAGCTCAGAGGGGACCCGACAGGCCCGGAGGAATCGAAGAAGAAGGTGGAGAGAGAGA
CAGAGACAGATCCGGTCCATTAGTGGATGGATTCTTAGCAATTATCTGGGTCGACCTGCGGAGCCTGTGC
CTCTTCAGCTACCACCGCTTGAGAGACTTACTCTTGATTGTGACGAGGATTGTGGAACTTCTGGGACACA
GGGGGTGGGAACTCCTCAAATATTGGTGGAATCTCCTACAATATTGGGGTCAGGAACTAAAGAAGAGTGC
TGTTAGCTTGCTCAACGCCACAGCCATAGCAGTAGCTGAGGGGACAGATAGGATTATAGAAGTAGTGCAA
AGAGCTTTTAGAGCTATCCTCCACATACCTAGAAGAATAAGACAGGGCTTTGAAAGAGCTTTACTA
>GU331702 
ATGAGAGTGAAGGGGATCAGGAAGAATTATCAGCAC---TTG---------TGGAGATGG---GGCATCA
TGCTCCTTGGGATATTAATGATGAGTAATGCT---GCAGAAGATTTGTGGGTCACAGTCTATTATGGGGT
ACCTGTGTGGAAAGAAGCAACCACCACTTTATTTTGTGCATCAGATGCTAAAGCATATGATACAGAGGTA
CATAATGTCTGGGCAACACATGCCTGTGTACCCACAGACCCCAACCCACAAGAAGTAGTATTGGGA---A
ATGTAACAGAAAATTTTAACATGTGGAAAAATAACATGGTAGAACAAATGCATGAGGATATAATCAGTTT
ATGGGATCAAAGCCTAAAGCCATGTGTAAAATTAACCCCACTCTGTGTTACCTTAAATTGCACTGAC---
---------------GACCTGGGGAATGCTACCCTGGGGGATGCTACCAATAACAATAATAGTAGC----
--------------GAG---TTAATAATGGAAAAAGGAGAAATAAAAAATTGCTCTTTCAATATCACCAC
AAGCATAAGAGACAAGGTGCAGAGAGAATATGCATATTTTTATAAACTTGATGTAATACCAATA------
GATAATGATAAT---------------------ACTAGCTATAGGTTGATAAGTTGTAACACCTCAGTCA
TTACACAGGCCTGTCCAAAGATATCCTTTGAGCCAATTCCCATACATTATTGTGCCCCGGCTGGTTTTGC
GATTCTAAAATGTAATGATAAGAAGTTCAATGGAACAGGACCATGTAAAAATGTCAGCACAGTACAATGT
ACACATGGAATTAGGCCAGTAGTATCAACTCAACTGCTGCTAAATGGCAGTCTAGCAGAAAAAGAGGTAG
TAATTAGATCTGAAAATTTCACGAACAATGCTAAAAACATAATAGTACAGCTGAAAGAATCTGTAGTGAT
TAATTGTACAAGACCTAACAACAATACAAGAAAAGGTATA---------CATATG---GGACCAGGG---
---GGAGCATTATATACAACAGGAAGCATAATAGGAAATATAAGACAAGCACATTGTAACCTTAGTATTA
CACAATGGAATAACACTTTACAACAGATAGTCACAAAATTAAGAGAACAATTTGGG---AATAAAACAAC
AATAGTCTTTAATCACTCCTCAGGAGGAGACCCAGAAATTGTGATGCACAGTTTTAATTGTGGAGGGGAA
TTTTTCTACTGTAATACAACAAAACTGTTTAACAGTACT------TGG----------------------
--AATGATAACAGTACTTGG---------------AATGTTAACGGTACTGGG------AATGATAATGA
C------------ACC---ATCATACTCCCA------------------TGCAGAATTAAACAAATTGTA
AACATGTGGCAGGAAGTAGGAAAAGCAATGTATGCCCCTCCCATCAGAGGACTAATTAAATGTTCATCAA
ATATCACAGGGCTGATATTAACAAGAGATGGTGGTAATAACATCACT------------AACGAG---AC
CGAGATCTTCAGACCTGCAGGAGGAGATATGAAGGACAATTGGAGAAGTGAATTATATAAATATAAAGTA
GTACAAATTGAACCATTAGGAGTAGCACCCACTAAGGCAAAGAGAAGAGTGGTGCAAAGAGAAAAAAGAG
CA---GTG---GGA---ATAGGAGCTTTGTTCCTTGGGTTCTTGGGAGCAGCAGGAAGCACTATGGGCGC
AGCGTCAATAACGCTGACGGTACAGGCCAGACAATTATTGTCTGGTATAGTGCAACAGCAAAACAACTTG
CTGAGGGCTATTGAGGCGCAACAGCACCTGTTGCAACTCACAGTCTGGGGCATCAAGCAGCTCCAGGCAA
GAGTCCTGGCTGTGGAAAGATACCTAAGGGATCAACAGCTCCTGGGAATTTGGGGATGCTCTGGAAAACT
CATTTGCACCACTGCTGTGCCTTGGAATACTAGTTGGAGT---AATAAATCTCTAGATTATATTTGGGGA
AACATGACCTGGATGGAGTGGGAAAGAGAAATTGACAATTACACAGGCATAATATACACTTTAATTGAAG
AATCGCAGAACCAGCAAGAAAAGAATGAAAAAGAATTATTGGAATTAGATAAATGGGCAAATTTGTGGAG
TTGGTTTGACATAACAAACTGGCTGTGGTATATAAAATTATTCATAATGATAGTAGGAGGCTTGATAGGT
TTAAGAATAGTTTTTACTGTGCTTTCTATAGTGAATAGAGTTAGGCAGGGATACTCACCATTATCGTTTC
AGACCCACCTCCCAGCTCAGAGGGGACCCGACAGGCCCGGAGGAATCGAAGAAGAAGGTGGAGAGAGAGA
CAGAGACAGATCCGGTCCATTAGTGGATGGATTCTTAGCAATTATCTGGGTCGACCTGCGGAGCCTGTGC
CTCTTCAGCTACCACCGCTTGAGAGACTTACTCTTGATTGTGACGAGGATTGTGGAACTTCTGGGACGCA
GGGGGTGGGAACTCCTCAAATATTGGTGGAATCTCCTACAATATTGGGGTCAGGAACTAAAGAAGAGTGC
TGTTAGCTCGCTCAACGCCACAGCCATAGCAGTAGCTGAGGGGACAGATAGGATTATAGAAGTAGTGCAA
AGAGCTTTTAGAGCTATCCTCCACATACCTAGAAGAATAAGACAGGGCTTTGAAAGAGCTTTACTA
>GU331686 
ATGAGAGTGAAGGGGATCAGGAAGAATTATCAGCAC---TTG---------TGGAGATGG---GGCATCA
TGCTCCTTGGGATATTAATGATGAGTAATGCT---GCAGAAGATTTGTGGGTCACAGTCTATTATGGGGT
ACCTGTGTGGAAAGAAGCAACCACCACTTTATTTTGTGCATCAGATGCTAAAGCATATGATACAGAGGTA
CATAATGTCTGGGCAACACATGCCTGTGTACCCACAGACCCCAACCCACAAGAAGTAGTATTGGGA---A
ATGTAACAGAAAATTTTAACATGTGGAAAAATAACATGGTAGAACAAATGCATGAGGATATAATCAGTTT
ATGGGATCAAAGCCTAAAGCCATGTGTAAAATTAACCCCACTCTGTGTTACCTTAAATTGCACTGAC---
---------------GACCTGGGGAATGCTACCCTGGGGGATGCTACCAATAACAATAATAGTAGC----
--------------GAG---TTAATAATGGAAAAAGGAGAAATAAAAAATTGCTCTTTCAATATCACCAC
AAGCATAAGAGACAAGGTGCAGAGAGAATATGCATATTTTTATAAACTTGATGTAATACCAATA------
GATAATGATAAT---------------------ACTAGCTATAGGTTGATAAGTTGTAACACCTCAGTCA
TTACACAGGCCTGTCCAAAGATATCCTTTGAGCCAATTCCCATACATTATTGTGCCCCGGCTGGTTTTGC
GATTCTAAAATGTAATGATAAGAAGTTCAATGGAACAGGACCATGTAAAAATGTCAGCACAGTACAATGT
ACACATGGAATTAGGCCAGTAGTATCAACTCAACTGCTGCTAAATGGCAGTCTAGCAGAAAAAGAGGTAG
TAATTAGATCTGAAAATTTCACGAACAATGCTAAAAACATAATAGTACAGCTGAAAGAATCTGTAGTGAT
TAATTGTACAAGACCTAACAACAATACAAGAAAAGGTATA---------CATATG---GGACCAGGG---
---GGAGCATTCTATACAACAGGAAGCATAATAGGAAATATAAGACAAGCACATTGTAACCTTAGTATTA
CACAATGGAATAACACTTTACAACAGATAGTCACAAAATTAAGAGAACAATTTGGG---AATAAAACAAC
AATAGTCTTTAATCACTCCTCAGGAGGAGACCCAGAAATTGTGATGCACAGTTTTAATTGTGGAGGGGAA
TTTTTCTACTGTAATACAACAAAACTGTTTAACAGTACT------TGG----------------------
--AATGATAACAGTACTTGG---------------AATGTTAACGGTACTGGG------AATGATAATGA
C------------ACC---ATCATACTCCCA------------------TGCAGAATTAAACAAATTGTA
AACATGTGGCAGGAAGTAGGAAAAGCAATGTATGCCCCTCCCATCAGAGGACTAATTAAATGTTCATCAA
ATATCACAGGGCTGATATTAACAAGAGATGGTGGTAATAACATCACT------------AACGAG---AC
CGAGATCTTCAGACCTGCAGGAGGAGATATGAAGGACAATTGGAGAAGTGAATTATATAAATATAAAGTA
GTACAAATTGAACCATTAGGAGTAGCACCCACTAAGGCAAAGAGAAGAGTGGTGCAAAGAGAAAAAAGAG
CA---GTG---GGA---ATAGGAGCTTTGTTCCTTGGGTTCTTGGGAGCAGCAGGAAGCACTATGGGCGC
AGCGTCAATAACGCTGACGGTACAGGCCAGACAATTATTGTCTGGTATAGTGCAACAGCAAAACAACTTG
CTGAGGGCTATTGAGGCGCAACAGCACCTGTTGCAACTCACAGTCTGGGGCATCAAGCAGCTCCAGGCAA
GAGTCCTGGCTGTGGAAAGATACCTAAGGGATCAACAGCTCCTGGGAATTTGGGGATGCTCTGGAAAACT
CATTTGCACCACTGCTGTGCCTTGGAATACTAGTTGGAGT---AATAAATCTCTAGATTATATTTGGGGA
AACATGACCTGGATGGAGTGGGAAAGAGAAATTGACAATTACACAGGCATAATATACACTTTAATTGAAG
AATCGCAGAACCAGCAAGAAAAGAATGAAAAAGAATTATTGGAATTAGATAAATGGGCAAATTTGTGGAG
TTGGTTTGACATAACAAACTGGCTGTGGTATATAAAATTATTCATAATGATAGTAGGAGGCTTGATAGGT
TTAAGAATAGTTTTTACTGTGCTTTCTATAGTGAATAGAGTTAGGCAGGGATACTCACCATTATCGTTTC
AGACCCACCTCCCAGCTCAGAGGGGACCCGACAGGCCCGGAGGAATCGAAGAAGAAGGTGGAGAGAGAGA
CAGAGACAGATCCGGTCCATTAGTGGATGGATTCTTAGCAATTATCTGGGTCGACCTGCGGAGCCTGTGC
CTCTTCAGCTACCACCGCTTGAGAGACTTACTCTTGATTGTGACGAGGATTGTGGAACTTCTGGGACGCA
GGGGGTGGGAACTCCTCAAATATTGGTGGAATCTCCTACAATATTGGGGTCAGGAACTAAAGAAGAGTGC
TGTTAGCTTGCTCAACGCCACAGCCATAGCAGTAGCTGAGGGGACAGATAGGATTATAGAAGTAGTGCAA
AGAGCTTTTAGAGCTATCCTCCACATACCTAGAAGAATAAGACAGGGCTTTGAAAGAGCTTTACTA
>GU331699 
ATGAGAGTGAAGGGGATCAGGAAGAATTATCAGCAC---TTG---------TGGAGATGG---GGCATCA
TGCTCCTTGGGATATTAATGATGAGTAATGCT---GCAGAAGATTTGTGGGTCACAGTCTATTATGGGGT
ACCTGTGTGGAAAGAAGCAACCACCACTTTATTTTGTGCATCAGATGCTAAAGCATATGATACAGAGGTA
CATAATGTCTGGGCAACACATGCCTGTGTACCCACAGACCCCAACCCACAAGAAGTAGTATTGGGA---A
ATGTAACAGAAAATTTTAACATGTGGAAAAATAACATGGTAGAACAAATGCATGAGGATATAATCAGTTT
ATGGGATCAAAGCCTAAAGCCATGTGTAAAATTAACCCCACTCTGTGTTACCTTAAATTGCACTGAC---
---------------GACCTGGGGAATGCTACCCTGGGGGATGCTACCAATAACAATAATAGTAGC----
--------------GAG---TTAATAATGGAAAAAGGAGAAATAAAAAATTGCTCTTTCAATATCACCAC
AAGCATAAGAGACAAGGTGCAGAGAGAATATGCATATTTTTATAAACTTGATGTAATACCAATA------
GATAATGATAAT---------------------ACTAGCTATAGGTTGATAAGTTGTAACACCTCAGTCA
TTACACAGGCCTGTCCAAAGATATCCTTTGAGCCAATTCCCATACATTATTGTGCCCCGGCTGGTTTTGC
GATTCTAAAATGTAATGATAAGAAGTTCAATGGAACAGGACCATGTAAAAATGTCAGCACAGTACAATGT
ACACATGGAATTAGGCCAGTAGTATCAACTCAACTGCTGCTAAATGGCAGTCTAGCAGAAAAAGAGGTAG
TAATTAGATCTGAAAATTTCACGAACAATGCTAAAAACATAATAGTACAGCTGAAAGAATCTGTAGTGAT
TAATTGTACAAGACCTAACAACAATACAAGAAAAGGTATA---------CATATG---GGACCAGGG---
---GGAGCATTATATACAACAGGAAGCATAATAGGAAATATAAGACAAGCACATTGTAACCTTAGTATTA
CACAATGGAATAACACTTTACAACAGATAGTCACAAAATTAAGAGAACAATTTGGG---AATAAAACAAC
AATAGTCTTTAATCACTCCTCAGGAGGAGACCCAGAAATTGTGATGCACAGTTTTAATTGTGGAGGGGAA
TTTTTCTACTGTAATACAACAAAACTGTTTAACAGTACT------TGG----------------------
--AATGATAACAGTACTTGG---------------AATGTTAACGGTACTGGG------AATGATAATGA
C------------ACC---ATCATACTCCCA------------------TGCAGAATTAAACAAATTGTA
AACATGTGGCAGGAAGTAGGAAAAGCAATGTATGCCCCTCCCATCAGAGGACTAATTAAATGTTCATCAA
ATATCACAGGGCTGATATTAACAAGAGATGGTGGTAATAACATCACT------------AACGAG---AC
CGAGATCTTCAGACCTGCAGGAGGAGATATGAAGGACAATTGGAGAAGTGAATTATATAAATATAAAGTA
GTACAAATTGAACCATTAGGGGTAGCACCCACTAAGGCAAAGAGAAGAGTGGTGCAAAGAGAAAAAAGAG
CA---GTG---GGA---ATAGGAGCTTTGTTCCTTGGGTTCTTGGGAGCAGCAGGAAGCACTATGGGCGC
AGCGTCAATAACGCTGACGGTACAGGCCAGACAATTATTGTCTGGTATAGTGCAACAGCAAAACAACTTG
CTGAGGGCTATTGAGGCGCAACAGCACCTGTTGCAACTCACAGTCTGGGGCATCAAGCAGCTCCAGGCAA
GAGTCCTGGCTGTGGAAAGATACCTAAGGGATCAACAGCTCCTGGGAATTTGGGGATGCTCTGGAAAACT
CATTTGCACCACTGCTGTGCCTTGGAATACTAGTTGGAGT---AATAAATCTCTAGATTATATTTGGGGA
AACATGACCTGGATGGAGTGGGAAAGAGAAATTGACAATTACACAGGCATAATATACACTTTAATTGAAG
AATCGCAGAACCAGCAAGAAAAGAATGAAAAAGAATTATTGGAATTAGATAAATGGGCAAATTTGTGGAG
TTGGTTTGACATAACAAACTGGCTGTGGTATATAAAATTATTCATAATGATAGTAGGAGGCTTGATAGGT
TTAAGAATAGTTTTTACTGTGCTTTCTATAGTGAATAGAGTTAGGCAGGGATACTCACCATTATCGTTTC
AGACCCACCTCCCAGCTCAGAGGGGACCCGACAGGCCCGGAGGAATCGAAGAAGAAGGTGGAGAGAGAGA
CAGAGACAGATCCGGTCCATTAGTGGATGGATTCTTAGCAATTATCTGGGTCGACCTGCGGAGCCTGTGC
CTCTTCAGCTACCACCGCTTGAGAGACTTACTCTTGATTGTGACGAGGATTGTGGAACTTCTGGGACGCA
GGGGGTGGGAACTCCTCAAATATTGGTGGAATCTCCTACAATATTGGGGTCAGGAACTAAAGAAGAGTGC
TGTTAGCTTGCTCAACGCCACAGCCATAGCAGTAGCTGAGGGGACAGATAGGATTATAGAAGTAGTGCAC
AGAGCTTTTAGAGCTATCCTCCACATACCTAGAAGAATAAGACAGGGCTTTGAAAGAGCTTTACTA
>GU331694 
ATGAGAGTGAAGGGGATCAGGAAGAATTATCAGCAC---TTG---------TGGAGATGG---GGCATCA
TGCTCCTTGGGATATTAATGATGAGTAATGCT---GCAGAAGATTTGTGGGTCACAGTCTATTATGGGGT
ACCTGTGTGGAAAGAAGCAACCACCACTTTATTTTGTGCATCAGATGCTAAAGCATATGATACAGAGGTA
CATAATGTCTGGGCAACACATGCCTGTGTACCCACAGACCCCAACCCACAAGAAGTAGTATTGGGA---A
ATGTAACAGAAAATTTTAACATGTGGAAAAATAACATGGTAGAACAAATGCATGAGGATATAATCAGTTT
ATGGGATCAAAGCCTAAAGCCATGTGTAAAATTAACCCCACTCTGTGTTACCTTAAATTGCACTGAC---
---------------GACCTGGGGAATGCTACCCTGGGGGATGCTACCAATAACAATAATAGTAGC----
--------------GAG---TTAATAATGGAAAAAGGAGAAATAAAAAATTGCTCTTTCAATATCACCAC
AAGCATAAGAGACAAGGTGCAGAGAGAATATGCATATTTTTATAAACTTGATGTAATACCAATA------
GATAATGATAAT---------------------ACTAGCTATAGGTTGAAAAGTTGTAACACCTCAGTCA
TTACACAGGCCTGTCCAAAGATATCCTTTGAGCCAATTCCCATACATTATTGTGCCCCGGCTGGTTTTGC
GATTCTAAAATGTAATGATAAGAAGTTCAATGGAACAGGACCATGTAAAAATGTCAGCACAGTACAATGT
ACACATGGAATTAGGCCAGTAGTATCAACTCAACTGCTGCTAAATGGCAGTCTAGCAGAAAAAGAGGTAG
TAATTAGATCTGAAAATTTCACGAACAATGCTAAAAACATAATAGTACAGCTGAAAGAATCTGTAGTGAT
TAATTGTACAAGACCTAACAACAATACAAGAAAAGGTATA---------CATATG---GGACCAGGG---
---GGAGCATTATATACAACAGGAAGCATAATAGGAAATATAAGACAAGCACATTGTAACCTTAGTATTA
CACAATGGAATAACACTTTACAACAGATAGTCACAAAATTAAGAGAACAATTTGGG---AATAAAACAAC
AATAGTCTTTAATCACTCCTCAGGAGGAGACCCAGAAATTGTGATGCACAGTTTTAATTGTGGAGGGGAA
TTTTTCTACTGTAATACAACAAAACTGTTTAACAGTACT------TGG----------------------
--AATGATAACAGTACTTGG---------------AATGTTAACGGTACTGGG------AATGATAATGA
C------------ACC---ATCATACTCCCA------------------TGCAGAATTAAACAAATTGTA
AACATGTGGCAGGAAGTAGGAAAAGCAATGTATGCCCCTCCCATCAGAGGACTAATTAAATGTTCATCAA
ATATCACAGGGCTGATATTAACAAGAGATGGTGGTAATAACATCACT------------AACGAG---AC
CGAGATCTTCAGACCTGCAGGAGGAGATATGAAGGACAATTGGAGAAGTGAATTATATAAATATAAAGTA
GTACAAATTGAACCATTAGGAGTAGCACCCACTAAGGCAAAGAGAAGAGTGGTGCAAAGAGAAAAAAGAG
CA---GTG---GGA---ATAGGAGCTTTGTTCCTTGGGTTCTTGGGAGCAGCAGGAAGCACTATGGGCGC
AGCGTCAATAACGCTGACGGTACAGGCCAGACAATTATTGTCTGGTATAGTGCAACAGCAAAACAACTTG
CTGAGGGCTATTGAGGCGCAACAGCACCTGTTGCAACTCACAGTCTGGGGCATCAAGCAGCTCCAGGCAA
GAGTCCTGGCTGTGGAAAGATACCTAAGGGATCAACAGCTCCTGGGAATTTGGGGATGCTCTGGAAAACT
CATTTGCACCACTGCTGTGCCTTGGAATACTAGTTGGAGT---AATAAATCTCTAGATTATATTTGGGGA
AACATGACCTGGATGGAGTGGGAAAGAGAAATTGACAATTACACAGGCATAATATACACTTTAATTGAAG
AATCGCAGAACCAGCAAGAAAAGAATGAAAAAGAATTATTGGAATTAGATAAATGGGCAAATTTGTGGAG
TTGGTTTGACATAACAAACTGGCTGTGGTATATAAAATTATTCATAATGATAGTAGGAGGCTTGATAGGT
TTAAGAATAGTTTTTACTGTGCTTTCTATAGTGAATAGAGTTAGGCAGGGATACTCACCATTATCGTTTC
AGACCCACCTCCCAGCTCAGAGGGGACCCGACAGGCCCGGAGGAATCGAAGAAGAAGGTGGAGAGAGAGA
CAGAGACAGATCCGGTCCATTAGTGGATGGATTCTTAGCAATTATCTGGGTCGACCTGCGGAGCCTGTGC
CTCTTCAGCTACCACCGCTTGAGAGACTTACTCTTGATTGTGACGAGGATTGTGGAACTTCTGGGACGCA
GGGGGTGGGAACTCCTCAAATATTGGTGGAATCTCCTACAATATTGGGGTCAGGAACTAAAGAAGAGTGC
TGTTAGCTTGCTCAACGCCACAGCCATAGCAGTAGCTGAGGGGACAGATAGGATTATAGAAGTAGTGCAA
AGAGCTTTTAGAGCTATCCTCCACATACCTAGAAGAATAAGACAGGGCTTTGAAAGAGCTTTACTA
>GU331678 
ATGAGAGTGAAGGGGATCAGGAAGAATTATCAGCAC---TTG---------TGGAGATGG---GGCATCA
TGCTCCTTGGGATATTAATGATGAGTAATGCT---GCAGAAGATTTGTGGGTCACAGTCTATTATGGGGT
ACCTGTGTGGAAAGAAGCAACCACCACTTTATTTTGTGCATCAGATGCTAAAGCATATGATACAGAGGTA
CATAATGTCTGGGCAACACATGCCTGTGTACCCACAGACCCCAACCCACAAGAAGTAGTATTGGGA---A
ATGTAACAGAAAATTTTAACATGTGGAAAAATAACATGGTAGAACAAATGCATGAGGATATAATCAGTTT
ATGGGATCAAAGCCTAAAGCCATGTGTAAAATTAACCCCACTCTGTGTTACCTTAAATTGCACTGAC---
---------------GACCTGGGGAATGCTACCCTGGGGGATGCTACCAATAACAATAATAGTAGC----
--------------GAG---TTAATAATGGAAAAAGGAGAAATAAAAAATTGCTCTTTCAATATCACCAC
AAGCATAAGAGACAAGGTGCAGAGAGAATATGCATATTTTTATAAACTTGATGTAATACCAATA------
GATAATGATAAT---------------------ACTAGCTATAGGTTGATAAGTTGTAACACCTCAGTCA
TTACACAGGCCTGTCCAAAGATATCCTTTGAGCCAATTCCCATACATTATTGTGCCCCGGCTGGTTTTGC
GATTCTAAAATGTAATGATAAGAAGTTCAATGGAACAGGACCATGTAAAAATGTCAGCACAGTACAATGT
ACACATGGAATTAGGCCAGTAGTATCAACTCAACTGCTGCTAAATGGCAGTCTAGCAGAAAAAGAGGTAG
TAATTAGATCTGAAAATTTCACGAACAATGCTAAAAACATAATAGTACAGCTGAAAGAATCTGTAGTGAT
TAATTGTACAAGACCTAACAACAGTACAAGAAAAGGTATA---------CATATG---GGACCAGGG---
---GGAGCATTATATACAACAGGAAGCATAATAGGAAATATAAGACAAGCACATTGTAACCTTAGTATTA
CACAATGGAATAACACTTTACAACAGATAGTCACAAAATTAAGAGAACAATTTGGG---AATAAAACAAC
AATAGTCTTTAATCACTCCTCAGGAGGAGACCCAGAAATTGTGATGCACAGTTTTAATTGTGGAGGGGAA
TTTTTCTACTGTAATACAACAAAACTGTTTAACAGTACT------TGG----------------------
--AATGATAACAGTACTTGG---------------AATGTTAACGGTACTGGG------AATGATAATGA
C------------ACC---ATCATACTCCCA------------------TGCAGAATTAAACAAATTGTA
AACATGTGGCAGGAAGTAGGAAAAGCAATGTATGCCCCTCCCATCAGAGGACTAATTAAATGTTCATCAA
ATATCACAGGGCTGATATTAACAAGAGATGGTGGTAATAACATCACT------------AACGAG---AC
CGAGATCTTCAGACCTGCAGGAGGAGATATGAAGGACAATTGGAGAAGTGAATTATATAAATATAAAGTA
GTACAAATTGAACCATTAGGAGTAGCACCCACTAAGGCAAAGAGAAGAGTGGTGCAAAGAGAAAAAAGAG
CA---GTG---GGA---ATAGGAGCTTTGTTCCTTGGGTTCTTGGGAGCAGCAGGAAGCACTATGGGCGC
AGCGTCAATAACGCTGACGGTACAGGCCAGACAATTATTGTCTGGTATAGTGCAACAGCAAAACAACTTG
CTGAGGGCTATTGAGGCGCAACAGCACCTGTTGCAACTCACAGTCTGGGGCATCAAGCAGCTCCAGGCAA
GAGTCCTGGCTGTGGAAAGATACCTAAGGGATCAACAGCTCCTGGGAATTTGGGGATGCTCTGGAAAACT
CATTTGCACCACTGCTGTGCCTTGGAATACTAGTTGGAGT---AATAAATCTCTAGATTATATTTGGGGA
AACATGACCTGGATGGAGTGGGAAAGAGAAATTGACAATTACACAGGCATAATATACACTTTAATTGAAG
AATCGCAGAACCAGCAAGAAAAGAATGAAAAAGAATTATTGGAATTAGATAAATGGGCAAATTTGTGGAG
TTGGTTTGACATAACAAACTGGCTGTGGTATATAAAATTATTCATAATGATAGTAGGAGGCTTGATAGGT
TTAAGAATAGTTTTTACTGTGCTTTCTATAGTGAATAGAGTTAGGCAGGGATACTCACCATTATCGTTTC
AGACCCACCTCCCAGCTCAGAGGGGACCCGACAGGCCCGGAGGAATCGAAGAAGAAGGTGGAGAGAGAGA
CAGAGACAGATCCGGTCCATTAGTGGATGGATTCTTAGCAATTATCTGGGTCGACCTGCGGAGCCTGTGC
CTCTTCAGCTACCACCGCTTGAGAGACTTACTCTTGATTGTGACGAGGATTGTGGAACTTCTGGGACGCA
GGGGGTGGGAACTCCTCAAATATTGGTGGAATCTCCTACAATATTGGGGTCAGGAACTAAAGAAGAGTGC
TGTTAGCTTGCTCAACGCCACAGCCATAGCAGTAGCTGAGGGGACAGATAGGATTATAGAAGTAGTGCAA
AGAGCTTTTAGAGCTATCCTCCACATACCTAGAAGAATAAGACAGGGCTTTGAAAGAGCTTTACTA
>GU331700 
ATGAGAGTGAAGGGGATCAGGAAGAATTATCAGCAC---TTG---------TGGAGATGG---GGCATCA
TGCTCCTTGGGATATTAATGATGAGTAATGCT---GCAGAAGATTTGTGGGTCACAGTCTATTATGGGGT
ACCTGTGTGGAAAGAAGCAACCACCACTTTATTTTGTGCATCAGATGCTAAAGCATATGATACAGAGGTA
CATAATGTCTGGGCAACACATGCCTGTGTACCCACAGACCCCAACCCACAAGAAGTAGTATTGGGA---A
ATGTAACAGAAAATTTTAACATGTGGAAAAATAACATGGTAGAACAAATGCATGAGGATATAATCAGTTT
ATGGGATCAAAGCCTAAAGCCATGTGTAAAATTAACCCCACTCTGTGTTACCTTAAATTGCACTGAC---
---------------GACCTGGGGAATGCTACCCTGGGGGATGCTACCAATAACAATAATAGTAGC----
--------------GAG---TTAATAATGGAAAAAGGAGAAATAAAAAATTGCTCTTTCAATATCACCAC
AAGCATAAGAGACAAGGTGCAGAGAGAATATGCATATTTTTATAAACTTGATGTAATACCAATA------
GATAATGATAAT---------------------ACTAGCTATAGGTTGATAAGTTGTAACACCTCAGTCA
TTACACAGGCCTGTCCAAAGATATCCTTTGAGCCAATTCCCATACATTATTGTGCCCCGGCTGGTTTTGC
GATTCTAAAATGTAATGATAAGAAGTTCAATGGAACAGGACCATGTAAAAATGTCAGCACAGTACAATGT
ACACATGGAATTAGGCCAGTAGTATCAACTCAACTGCTGCTAAATGGCAGTCTAGCAGAAAAAGAGGTAG
TAATTAGATCTGAAAATTTCACGAACAATGCTAAAAACATAATAGTACAGCTGAAAGAATCTGTAGTGAT
TAATTGTACAAGACCTAACAACAATACAAGAAAAGGTATA---------CATATG---GGACCAGGG---
---GGAGCATTATATACAACAGGAAGCATAATAGGAAATATAAGACAAGCACATTGTAACCTTAGTATTA
CACAATGGAATAACACTTTACAACAGATAGTCACAAAATTAAGAGAACAATTTGGG---AATAAAACAAC
AATAGTCTTTAATCACTCCTCAGGAGGAGACCCAGAAATTGTGATGCACAGTTTTAATTGTGGAGGGGAA
TTTTTCTACTGTAATACAACAAAACTGTTTAACAGTACT------TGG----------------------
--AATGATAACAGTACTTGG---------------AATGTTAACGGTACTGGG------AATGATAATGA
C------------ACC---ATCATACTCCCA------------------TGCAGAATTAAACAAATTGTA
AACATGTGGCAGGAAGTAGGAAAAGCAATGTATGCCCCTCCCATCAGAGGACTAATTAAATGTTCATCAA
ATATCACAGGGCTGATATTAACAAGAGATGGTGGTAATAACATCACT------------AACGAG---AC
CGAGATCTTCAGACCTGCAGGAGGAGATATGAAGGACAATTGGAGAAGTGAATTATATAAATATAAAGTA
GTACAAATTGAACCATTAGGAGTAGCACCCACTAAGGCAAAGAGAAGAGTGGTGCAGAGAGAAAAAAGAG
CA---GTG---GGA---ATAGGAGCTTTGTTCCTTGGGTTCTTGGGAGCAGCAGGAAGCACTATGGGCGC
AGCGTCAATAACGCTGACGGTACAGGCCAGACAATTATTGTCTGGTATAGTGCAACAGCAAAACAACTTG
CTGAGGGCTATTGAGGCGCAACAGCACCTGTTGCAACTCACAGTCTGGGGCATCAAGCAGCTCCAGGCAA
GAGTCCTGGCTGTGGAAAGATACCTAAGGGATCAACAGCTCCTGGGAATTTGGGGATGCTCTGGAAAACT
CATTTGCACCACTGCTGTGCCTTGGAATACTAGTTGGAGT---AATAAATCTCTAGATTATATTTGGGGA
AACATGACCTGGATGGAGTGGGAAAGAGAAATTGACAATTACACAGGCATAATATACACTTTAATTGAAG
AATCGCAGAACCAGCAAGAAAAGAATGAAAAAGAATTATTGGAATTAGATAAATGGGCAAATTTGTGGAG
TTGGTTTGACATAACAAACTGGCTGTGGTATATAAAATTATTCATAATGATAGTAGGAGGCTTGATAGGT
TTAAGAATAGTTTTTACTGTGCTTTCTATAGTGAATAGAGTTAGGCAGGGATACTCACCATTATCGTTTC
AGACCCACCTCCCAGCTCAGAGGGGACCCGACAGGCCCGGAGGAATCGAAGAAGAAGGTGGAGAGAGAGA
CAGAGACAGATCCGGTCCATTAGTGGATGGATTCTTAGCAATTATCTGGGTCGACCTGCGGAGCCTGTGC
CTCTTCAGCTACCACCGCTTGAGAGACTTACTCTTGATTGTGACGAGGATTGTGGAACTTCTGGGACGCA
GGGGGTGGGAACTCCTCAAATATTGGTGGAATCTCCTACAATATTGGGGTCAGGAACTAAAGAAGAGTGC
TGTTAGCTTGCTCAACGCCACAGCCATAGCAGTAGCTGAGGGGACAGATAGGATTATAGAAGTAGTGCAA
AGAGCTTTTAGAGCTATCCTCCACATACCTAGAAGAATAAGACAGGGCTTTGAAAGAGCTTTACTA
>GU331721 
ATGAGAGTGAAGGGGATCAGGAAGAATTATCAGCAC---TTG---------TGGAGATGG---GGCATCA
TGCTCCTTGGGATATTAATGATGAGTAATGCT---GCAGAAGATTTGTGGGTCACAGTCTATTATGGGGT
ACCTGTGTGGAAAGAAGCAACCACCACTTTATTTTGTGCATCAGATGCTAAAGCATATGATACAGAGGTA
CATAATGTCTGGGCAACACATGCCTGTGTACCCACAGACCCCAACCCACAAGAAGTAGTATTGGGA---A
ATGTAACAGAAAATTTTAACATGTGGAAAAATAACATGGTAGAACAAATGCATGAGGATATAATCAGTTT
ATGGGATCAAAGCCTAAAGCCATGTGTAAAATTAACCCCACTCTGTGTTACCTTAAATTGCACTGAC---
---------------GACCTGGGGAATGCTACCCTGGGGGATGCTACCAATAACAATAATAGTAGC----
--------------GAG---TTAATAATGGAAAAAGGAGAAATAAAAAATTGCTCTTTCAATATCACCAC
AAGCATAAGAGACAAGGTGCAGAGAGAATATGCATATTTTTATAAACTTGATGTAATACCAATA------
GATAATGATAAT---------------------ACTAGCTATAGGTTGATAAGTTGTAACACCTCAGTCA
TTACACAGGCCTGTCCAAAGATATCCTTTGAGCCAATTCCCATACATTATTGTGCCCCGGCTGGTTTTGC
GATTCTAAAATGTAATGATAAGAAGTTCAATGGAACAGGACCATGTAAAAATGTCAGCACAGTACAATGT
ACACATGGAATTAGGCCAGTAGTATCAACTCAACTGCTGCTAAATGGCAGTCTAGCAGAAAAAGAGGTAG
TAATTAGATCTGAAAATTTCACGAACAATGCTAAAAACATAATAGTACAGCTGAAAGAATCTGTAGTGAT
TAATTGTACAAGACCTAACAACAATACAAGAAAAGGTATA---------CATATG---GGACCAGGG---
---GGAGCATTATATACAACAGGAAGCATAATAGGAAATATAAGACAAGCACATTGTAACCTTAGTATTA
CACAATGGAATAACACTTTACAACAGATAGTCACAAAATTAAGAGAACAATTTGGG---AATAAAACAAC
AATAGTCTTTAATCACTCCTCAGGAGGAGACCCAGAAATTGTGATGCACAGTTTTAATTGTGGAGGGGAA
TTTTTCTACTGTAATACAACAAAACTGTTTAACAGTACT------TGG----------------------
--AATGATAACAGTACTTGG---------------AATGTTAACGGTACTGGG------AATGATAATGA
C------------ACC---ATCATACTCCCA------------------TGCAGAATTAAACAAATTGTA
AACATGTGGCAGGAAGTAGGAAAAGCAATGTATGCCCCTCCCATCAGAGGACTAATTAAATGTTCATCAA
ATATCACAGGGCTGATATTAACAAGAGATGGTGGTAATAACATCACT------------AACGAG---AC
CGAGATCTTCAGACCTGCAGGAGGAGATATGAAGGACAATTGGAGAAGTGAATTATATAAATATAAAGTA
GTACAAATTGAACCATTAGGAGTAGCACCCACTAAGGCAAAGAGAAGAGTGGTGCAAAGAGAAAAAAGAG
CA---GTG---GGA---ATAGGAGCTTTGTTCCTTGGGTTCTTGGGAGCAGCAGGAAGCACTATGGGCGC
AGCGTCAATAACGCTGACGGTACAGGCCAGACAATTATTGTCTGGTATAGTGCAACAGCAAAACAACTTG
CTGAGGGCTATTGAGGCGCAACAGCACCTGTTGCAACTCACAGTCTGGGGCATCAAGCAGCTCCAGGCAA
GAGTCCTGGCTGTGGAAAGATACCTAAGGGATCAACAGCTCCTGGGAATTTGGGGATGCTCTGGAAAACT
CATTTGCACCACTGCTGTGCCTTGGAATACTAGTTGGAGT---AATAAATCTCTAGATTATATTTGGGGA
AACATGACCTGGATGGAGTGGGAAAGAGAAATTGACAATTACACAGGCATAATATACACTTTAATTGAAG
AATCGCAGAACCAGCAAGAAAAGAATGAAAAAGAATTATTGGAATTAGATAAATGGGCAAATTTGTGGAG
TTGGTTTGACATAACAAACTGGCTGTGGTATATAAAATTATTCATAATGATAGTAGGAGGCTTGATAGGT
TTAAGAATAGTTTTTACTGTGCTTTCTATAGTGAATAGAGTTAGGCAGGGATACTCACCATTATCGTTTC
AGACCCACCTCCCAGCTCAGAGGGGACCCGACAGGCCCGGAGGAATCGAAGAAGAAGGTGGAGAGAGAGA
CAGAGACAGATCCGGTCCATTAGTGGATGGATTCTTAGCAATTATCTGGGTCGACCTGCGGAGCCTGTGC
CTCTTCAGCTACCACCGCTTGAGAGACTTACTCTTGATTGTGACGAGGATTGTGGAACTTCTGGGACGCA
GGGGGTGGGAACTCCTCAAATATTGGTGGAATCTCCTACAATATTGGGGTCAGGAACTAAAGAAGAGTGC
TGTTAGCTTGCTCAACGCCACAGCCATAGCAGTAGCTGAGGGGACAGATAGGATTATAGAAGTAGTGCAA
AGAGCTTTTAGAGCTATCCTCCACATACCTAGAAGAATAAGACAGGGCTTTGAAAGAGCTTTACTA
>GU331708 
ATGAGAGTGAAGGGGATCAGGAAGAATTATCAGCAC---TTG---------TGGAGATGG---GGCATCA
TGCTCCTTGGGATATTAATGATGAGTAATGCT---GCAGAAGATTTGTGGGTCACAGTCTATTATGGGGT
ACCTGTGTGGAAAGAAGCAACCACCACTTTATTTTGTGCATCAGATGCTAAAGCATATGATACAGAGGTA
CATAATGTCTGGGCAACACATGCCTGTGTACCCACAGACCCCAACCCACAAGAAGTAGTATTGGGA---A
ATGTAACAGAAAATTTTAACATGTGGAAAAATAACATGGTAGAACAAATGCATGAGGATATAATCAGTTT
ATGGGATCAAAGCCTAAAGCCATGTGTAAAATTAACCCCACTCTGTGTTACCTTAAATTGCACTGAC---
---------------GACCTGGGGAATGCTACCCTGGGGGATGCTACCAATAACAATAATAGTAGC----
--------------GAG---TTAATAATGGAAAAAGGAGAAATAAAAAATTGCTCTTTCAATATCACCAC
AAGCATAAGAGACAAGGTGCAGAGAGAATATGCATATTTTTATAAACTTGATGTAATACCAATA------
GATAATGATAAT---------------------ACTAGCTATAGGTTGATAAGTTGTAACACCTCAGTCA
TTACACAGGCCTGTCCAAAGATATCCTTTGAGCCAATTCCCATACATTATTGTGCCCCGGCTGGTTTTGC
GATTCTAAAATGTAATGATAAGAAGTTCAATGGAACAGGACCATGTAAAAATGTCAGCACAGTACAATGT
ACACATGGAATTAGGCCAGTAGTATCAACTCAACTGCTGCTAAATGGCAGTCTAGCAGAAAAAGAGGTAG
TAATTAGATCTGAAAATTTCACGAACAATGCTAAAAACATAATAGTACAGCTGAAAGAATCTGTAGTGAT
TAATTGTACAAGACCTAACAACAATACAAGAAAAGGTATA---------CATATG---GGACCAGGG---
---GGAGCATTATATACAACAGGAAGCATAATAGGAAATATAAGACAAGCACATTGTAACCTTAGTATTA
CACAATGGAATAACACTTTACAACAGATAGTCACAAAATTAAGAGAACAATTTGGG---AATAAAACAAC
AATAGTCTTTAATCACTCCTCAGGAGGAGACCCAGAAATTGTGATGCACAGTTTTAATTGTGGAGGGGAA
TTTTTCTACTGTAATACAACAAAACTGTTTAACAGTACT------TGG----------------------
--AATGATAACAGTACTTGG---------------AATGTTAACGGTACTGGG------AATGATAATGA
C------------ACC---ATCATACTCCCA------------------TGCAGAATTAAACAAATTGTA
AACATGTGGCAGGAAGTAGGAAAAGCAATGTATGCCCCTCCCATCAGAGGACTAATTAAATGTTCATCAA
ATATCACAGGGCTGATATTAACAAGAGATGGTGGTAATAACATCACT------------AACGAG---AC
CGAGATCTTCAGACCTGCAGGAGGAGATATGAAGGACAATTGGAGAAGTGAATTATATAAATATAAAGTA
GTACAAATTGAACCATTAGGAGTAGCACCCACTAAGGCAAAGAGAAGAGTGGTGCAAAGAGAAAAAAGAG
CA---GTG---GGA---ATAGGAGCTTTGTTCCTTGGGTTCTTGGGAGCAGCAGGAAGCACTATGGGCGC
AGCGTCAATAACGCTGACGGTACAGGCCAGACAATTATTGTCTGGTATAGTGCAACAGCAAAACAACTTG
CTGAGGGCTATTGAGGCGCAACAGCACCTGTTGCAACTCACAGTCTGGGGCATCAAGCAGCTCCAGGCAA
GAGTCCTGGCTGTGGAAAGATACCTAAGGGATCAACAGCTCCTGGGAATTTGGGGATGCTCTGGAAAACT
CATTTGCACCACTGCTGTGCCTTGGAATACTAGTTGGAGT---AATAAATCTCTAGATTATATTTGGGGA
AACATGACCTGGATGGAGTGGGAAAGAGAAATTGACAATTACACAGGCATAATATACACTTTAATTGAAG
AATCGCAGAACCAGCAAGAAAAGAATGAAAAAGAATTATTGGAATTAGATAAATGGGCAAATTTGTGGAG
TTGGTTTGACATAACAAACTGGCTGTGGTATATAAAATTATTCATAATGATAGTAGGAGGCTTGATAGGT
TTAAGAATAGTTTTTACTGTGCTTTCTATAGTGAATAGAGTTAGGCAGGGATACTCACCATTATCGTTTC
AGACCCACCTCCCAGCTCAGAGGGGACCCGACAGGCCCGGAGGAATCGAAGAAGAAGGTGGAGAGAGAGA
CAGAGACAGATCCGGTCCATTAGTGGATGGATTCTTAGCAATTATCTGGGTCGACCTGCGGAGCCTGTGC
CTCTTCAGCTACCACCGCTTGAGAGACTTACTCTTGATTGTGACAAGGATTGTGGAACTTCTGGGACGCA
GGGGGTGGGAACTCCTCAAATATTGGTGGAATCTCCTACAATATTGGGGTCAGGAACTAAAGAAGAGTGC
TGTTAGCTTGCTCAACGCCACAGCCATAGCAGTAGCTGAGGGGACAGATAGGATTATAGAAGTAGTGCAA
AGAGCTTTTAGAGCTATCCTCCACATACCTAGAAGAATAAGACAGGGCTTTGAAAGAGCTTTACTA
>GU331704 
ATGAGAGTGAAGGGGATCAGGAAGAATTATCAGCAC---TTG---------TGGAGATGG---GGCATCA
TGCTCCTTGGGATATTAATGATGAGTAATGCT---GCAGAAGATTTGTGGGTCACAGTCTATTATGGGGT
ACCTGTGTGGAAAGAAGCAACCACCACTTTATTTTGTGCATCAGATGCTAAAGCATATGATACAGAGGTA
CATAATGTCTGGGCAACACATGCCTGTGTACCCACAGACCCCAACCCACAAGAAGTAGTATTGGGA---A
ATGTAACAGAAAATTTTAACATGTGGAAAAATAACATGGTAGAACAAATGCATGAGGATATAATCAGTTT
ATGGGATCAAAGCCTAAAGCCATGTGTAAAATTAACCCCACTCTGTGTTACCTTAAATTGCACTGAC---
---------------GACCTGGGGAATGCTACCCTGGGGGATGCTACCAATAACAATAATAGTAGC----
--------------GAG---TTAATAATGGAAAAAGGAGAAATAAAAAATTGCTCTTTCAATATCACCAC
AAGCATAAGAGACAAGGTGCAGAGAGAATATGCATATTTTTATAAACTTGATGTAATACCAATA------
GATAATGATAAT---------------------ACTAGCTATAGGTTGATAAGTTGTAACACCTCAGTCA
TTACACAGGCCTGTCCAAAGATATCCTTTGAGCCAATTCCCATACATTATTGTGCCCCGGCTGGTTTTGC
GATTCTAAAATGTAATGATAAGAAGTTCAATGGAACAGGACCATGTAAAAATGTCAGCACAGTACAATGT
ACACATGGAATTAGGCCAGTAGTATCAACTCAACTGCTGCTAAATGGCAGTCTAGCAGAAAAAGAGGTAG
TAATTAGATCTGAAAATTTCACGAACAATGCTAAAAACATAATAGTACAGCTGAAAGAATCTGTAGTGAT
TAATTGTACAAGACCTAACAACAATACAAGAAAAGGTATA---------CATATG---GGACCAGGG---
---GGAGCATTATATACAACAGGAAGCATAATAGGAAATATAAGACAAGCACATTGTAACCTTAGTATTA
CACAATGGAATAACACTTTACAACAGATAGTCACAAAATTAAGAGAACAATTTGGG---AATAAAACAAC
AATAGTCTTTAATCACTCCTCAGGAGGAGACCCAGAAATTGTGATGCACAGTTTTAATTGTGGAGGGGAA
TTTTTCTACTGTAATACAACAAAACTGTTTAACAGTACT------TGG----------------------
--AATGATAACAGTACTTGG---------------AATGTTAACGGTACTGGG------AATGATAATGA
C------------ACC---ATCATACTCCCA------------------TGCAGAATTAAACAAATTGTA
AACATGTGGCAGGAAGTAGGAAAAGCAATGTATGCCCCTCCCATCAGAGGACTAATTAAATGTTCATCAA
ATATCACAGGGCTGATATTAACAAGAGATGGTGGTAATAACATCACT------------AACGAG---AC
CGAGATCTTCAGACCTGCAGGAGGAGATATGAAGGACAATTGGAGAAGTGAATTATATAAATATAAAGTA
GTACAAATTGAACCATTAGGAGTAGCACCCACTAAGGCAAAGAGAAGAGTGGTGCAAAGAGAAAAAAGAG
CA---GTG---GGA---ATAGGAGCTTTGTTCCTTGGGTTCTTGGGAGCAGCAGGAAGCACTATGGGCGC
AGCGTCAATAACGCTGACGGTACAGGCCAGACAATTATTGTCTGGTATAGTGCAACAGCAAAACAACTTG
CTGAGGGCTATTGAGGCGCAACAGCACCTGTTGCAACTCACAGTCTGGGGCATCAAGCAGCTCCAGGCAA
GAGTCCTGGCTGTGGAAAGATACCTAAGGGATCAACAGCTCCTGGGAATTTGGGGATGCTCTGGAAAACT
CATTTGCACCACTGCTGTGCCTTGGAATACTAGTTGGAGT---AATAAATCTCTAGATTATATTTGGGGA
AACATGACCTGGATGGAGTGGGAAAGAGAAATTGACAATTACACAGGCATAATATACACTTTAATTGAAG
AATCGCAGAACCAGCAAGAAAAGAATGAAAAAGAACTATTGGAATTAGATAAATGGGCAAATTTGTGGAG
TTGGTTTGACATAACAAACTGGCTGTGGTATATAAAATTATTCATAATGATAGTAGGAGGCTTGATAGGT
TTAAGAATAGTTTTTACTGTGCTTTCTATAGTGAATAGAGTTAGGCAGGGATACTCACCATTATCGTTTC
AGACCCACCTCCCAGCTCAGAGGGGACCCGACAGGCCCGGAGGAATCGAAGAAGAAGGTGGAGAGAGAGA
CAGAGACAGATCCGGTCCATTAGTGGATGGATTCTTAGCAATTATCTGGGTCGACCTGCGGAGCCTGTGC
CTCTTCAGCTACCACCGCTTGAGAGACTTACTCTTGATTGTGACGAGGATTGTGGAACTTCTGGGACGCA
GGGGGTGGGAACTCCTCAAATATTGGTGGAATCTCCTACAATATTGGGGTCAGGAACTAAAGAAGAGTGC
TGTTAGCTTGCTCAACGCCACAGCCATAGCAGTAGCTGAGGGGACAGATAGGATTATAGAAGTAGTGCAA
AGAGCTTTTAGAGCTATCCTCCACATACCTAGAAGAATAAGACAGGGCTTTGAAAGAGCTTTACTA
>GU331684 
ATGAGAGTGAAGGGGATCAGGAAGAATTATCAGCAC---TTG---------TGGAGATGG---GGCATCA
TGCTCCTTGGGATATTAATGATGAGTAATGCT---GCAGAAGATTTGTGGGTCACAGTCTATTATGGGGT
ACCTGTGTGGAAAGAAGCAACCACCACTTTATTTTGTGCATCAGATGCTAAAGCATATGATACAGAGGTA
CATAATGTCTGGGCAACACATGCCTGTGTACCCACAGACCCCAACCCACAAGAAGTAGTATTGGGA---A
ATGTAACAGAAAATTTTAACATGTGGAAAAATAACATGGTAGAACAAATGCATGAGGATATAATCAGTTT
ATGGGATCAAAGCCTAAAGCCATGTGTAAAATTAACCCCACTCTGTGTTACCTTAAATTGCACTGAC---
---------------GACCTGGGGAATGCTACCCTGGGGGATGCTACCAATAACAATAATAGTAGC----
--------------GAG---TTAATAATGGAAAAAGGAGAAATAAAAAATTGCTCTTTCAATATCACCAC
AAGCATAAGAGACAAGGTGCAGAGAGAATATGCATATTTTTATAAACTTGATGTAATACCAATA------
GATAATGATAAT---------------------ACTAGCTATAGGTTGATAAGTTGTAACACCTCAGTCA
TTACACAGGCCTGTCCAAAGATATCCTTTGAGCCAATTCCCATACATTATTGTGCCCCGGCTGGTTTTGC
GATTCTAAAATGTAATGATAAGAAGTTCAATGGAACAGGACCATGTAAAAATGTCAGCACAGTACAATGT
ACACATGGAATTAGGCCAGTAGTATCAACTCAACTGCTGCTAAATGGCAGTCTAGCAGAAAAAGAGGTAG
TAATTAGATCTGAAAATTTCACGAACAATGCTAAAAACATAATAGTACAGCTGAAAGAATCTGTAGTGAT
TAATTGTACAAGACCTAACAATAATACAAGAAAAGGTATA---------CATATG---GGACCAGGG---
---GGAGCATTATATACAACAGGAAGCATAATAGGAAATATAAGACAAGCACATTGTAACCTTAGTATTA
CACAATGGAATAACACTTTACAACAGATAGTCACAAAATTAAGAGAACAATTTGGG---AATAAAACAAC
AATAGTCTTTAATCACTCCTCAGGAGGAGACCCAGAAATTGTGATGCACAGTTTTAATTGTGGAGGGGAA
TTTTTCTACTGTAATACAACAAAACTGTTTAACAGTACT------TGG----------------------
--AATGATAACAGTACTTGG---------------AATGTTAACGGTACTGGG------AATGATAATGA
C------------ACC---ATCATACTCCCA------------------TGCAGAATTAAACAAATTGTA
AACATGTGGCAGGAAGTAGGAAAAGCAATGTATGCCCCTCCCATCAGAGGACTAATTAAATGTTCATCAA
ATATCACAGGGCTGATATTAACAAGAGATGGTGGTAATAACATCACT------------AACGAG---AC
CGAGATCTTCAGACCTGCAGGAGGAGATATGAAGGACAATTGGAGAAGTGAATTATATAAATATAAAGTA
GTACAAATTGAACCATTAGGAGTAGCACCCACTAAGGCAAAGAGAAGAGTGGTGCAAAGAGAAAAAAGAG
CA---GTG---GGA---ATAGGAGCTTTGTTCCTTGGGTTCTTGGGAGCAGCAGGAAGCACTATGGGCGC
AGCGTCAATAACGCTGACGGTACAGGCCAGACAATTATTGTCTGGTATAGTGCAACAGCAAAACAACTTG
CTGAGGGCTATTGAGGCGCAACAGCACCTGTTGCAACTCACAGTCTGGGGCATCAAGCAGCTCCAGGCAA
GAGTCCTGGCTGTGGAAAGATACCTAAGGGATCAACAGCTCCTGGGAATTTGGGGATGCTCTGGAAAACT
CATTTGCACCACTGCTGTGCCTTGGAATACTAGTTGGAGT---AATAAATCTCTAGATTATATTTGGGGA
AACATGACCTGGATGGAGTGGGAAAGAGAAATTGACAATTACACAGGCATAATATACACTTTAATTGAAG
AATCGCAGAACCAGCAAGAAAAGAATGAAAAAGAATTATTGGAATTAGATAAATGGGCAAATTTGTGGAG
TTGGTTTGACATAACAAACTGGCTGTGGTATATAAAATTATTCATAATGATAGTAGGAGGCTTGATAGGT
TTAAGAATAGTTTTTACTGTGCTTTCTATAGTGAATAGAGTTAGGCAGGGATACTCACCATTATCGTTTC
AGACCCACCTCCCAGCTCAGAGGGGACCCGACAGGCCCGGAGGAATCGAAGAAGAAGGTGGAGAGAGAGA
CAGAGACAGATCCGGTCCATTAGTGGATGGATTCTTAGCAATTATCTGGGTCGACCTGCGGAGCCTGTGC
CTCTTCAGCTACCACCGCTTGAGAGACTTACTCTTGATTGTGACGAGGATTGTGGAACTTCTGGGACGCA
GGGGGTGGGAACTCCTCAAATATTGGTGGAATCTCCTACAATATTGGGGTCAGGAACTAAAGAAGAGTGC
TGTTAGCTTGCTCAACGCCACAGCCATAGCAGTAGCTGAGGGGACAGATAGGATTATAGAAGTAGTGCAA
AGAGCTTTTAGAGCTATCCTCCACATACCTAGAAGAATAAGACAGGGCTTTGAAAGAGCTTTACTA
>GU331677 
ATGAGAGTGAAGGGGATCAGGAAGAATTATCAGCAC---TTG---------TGGAGATGG---GGCATCA
TGCTCCTTGGGATATTAATGATGAGTAATGCT---GCAGAAGATTTGTGGGTCACAGTCTATTATGGGGT
ACCTGTGTGGAAAGAAGCAACCACCACTTTATTTTGTGCATCAGATGCTAAAGCATATGATACAGAGGTA
CATAATGTCTGGGCAACACATGCCTGTGTACCCACAGACCCCAACCCACAAGAAGTAGTATTGGGA---A
ATGTAACAGAAAATTTTAACATGTGGAAAAATAACATGGTAGAACAAATGCATGAGGATATAATCAGTTT
ATGGGATCAAAGCCTAAAGCCATGTGTAAAATTAACCCCACTCTGTGTTACCTTAAATTGCACTGAC---
---------------GACCTGGGGAATGCTACCCTGGGGGATGCTACCAATAACAATAATAGTAGC----
--------------GAG---TTAATAATGGAAAAAGGAGAAATAAAAAATTGCTCTTTCAATATCACCAC
AAGCATAAGAGACAAGGTGCAGAGAGAATATGCATATTTTTATAAACTTGATGTAATACCAATA------
GATAATGATAAT---------------------ACTAGCTATAGGTTGATAAGTTGTAACACCTCAGTCA
TTACACAGGCCTGTCCAAAGATATCCTTTGAGCCAATTCCCATACATTATTGTGCCCCGGCTGGTTTTGC
GATTCTAAAATGTAATGATAAGAAGTTCAATGGAACAGGACCATGTAAAAATGTCAGCACAGTACAATGT
ACACATGGAATTAGGCCAGTAGTATCAACTCAACTGCTGCTAAATGGCAGTCTAGCAGAAAAAGAGGTAG
TAATTAGATCTGAAAATTTCACGAACAATGCTAAAAACATAATAGTACAGCTGAAAGAATCTGTAGTGAT
TAATTGTACAAGACCTAACAACAATACAAGAAAAGGTATA---------CATATG---GGACCAGGG---
---GGAGCATTATATACAACAGGAAGCATAATAGGAAATATAAGACAAGCACATTGTAACCTTAGTATTA
CACAATGGAATAACACTTTACAACAGATAGTCACAAAATTAAGAGAACAATTTGGG---AATAAAACAAC
AATAGTCTTTAATCACTCCTCAGGAGGAGACCCAGAAATTGTGATGCACAGTTTTAATTGTGGAGGGGAA
TTTTTCTACTGTAATACAACAAAACTGTTTAACAGTACT------TGG----------------------
--AATGATAACAGTACTTGG---------------AATGTTAACGGTACTGGG------AATGATAATGA
C------------ACC---ATCATACTCCCA------------------TGCAGAATTAAACAAATTGTA
AACATGTGGCAGGAAGTAGGAAAAGCAATGTATGCCCCTCCCATCAGAGGACTAATTAAATGTTCATCAA
ATATCACAGGACTGATATTAACAAGAGATGGTGGTAATAACATCACT------------AACGAG---AC
CGAGATCTTCAGACCTGCAGGAGGAGATATGAAGGACAATTGGAGAAGTGAATTATATAAATATAAAGTA
GTACAAATTGAACCATTAGGAGTAGCACCCACTAAGGCAAAGAGAAGAGTGGTGCAAAGAGAAAAAAGAG
CA---GTG---GGA---ATAGGAGCTTTGTTCCTTGGGTTCTTGGGAGCAGCAGGAAGCACTATGGGCGC
AGCGTCAATAACGCTGACGGTACAGGCCAGACAATTATTGTCTGGTATAGTGCAACAGCAAAACAACTTG
CTGAGGGCTATTGAGGCGCAACAGCACCTGTTGCAACTCACAGTCTGGGGCATCAAGCAGCTCCAGGCAA
GAGTCCTGGCTGTGGAAAGATACCTAAGGGATCAACAGCTCCTGGGAATTTGGGGATGCTCTGGAAAACT
CATTTGCACCACTGCTGTGCCTTGGAATACTAGTTGGAGT---AATAAATCTCTAGATTATATTTGGGGA
AACATGACCTGGATGGAGTGGGAAAGAGAAATTGACAATTACACAGGCATAATATACACTTTAATTGAAG
AATCGCAGAACCAGCAAGAAAAGAATGAAAAAGAATTATTGGAATTAGATAAATGGGCAAATTTGTGGAG
TTGGTTTGACATAACAAACTGGCTGTGGTATATAAAATTATTCATAATGATAGTAGGAGGCTTGATAGGT
TTAAGAATAGTTTTTACTGTGCTTTCTATAGTGAATAGAGTTAGGCAGGGATACTCACCATTATCGTTTC
AGACCCACCTCCCAGCTCAGAGGGGACCCGACAGGCCCGGAGGAATCGAAGAAGAAGGTGGAGAGAGAGA
CAGAGACAGATCCGGTCCATTAGTGGATGGATTCTTAGCAATTATCTGGGTCGACCTGCGGAGCCTGTGC
CTCTTCAGCTACCACCGCTTGAGAGACTTACTCTTGATTGTGACGAGGATTGTGGAACTTCTGGGACGCA
GGGGGTGGGAACTCCTCAAATATTGGTGGAATCTCCTACAATATTGGGGTCAGGAACTAAAGAAGAGTGC
TGTTAGCTTGCTCAACGCCACAGCCATAGCAGTAGCTGAGGGGACAGATAGGATTATAGAAGTAGTGCAA
AGAGCTTTTAGAGCTATCCTCCACATACCTAGAAGAATAAGACAGGGCTTTGAAAGAGCTTTACTA
>JN002002 
ATGAGAGTGAAGGAG---------AAATATCAGCACTTGTGGAGATGGGGGTGGAGATGG---GGCACCA
TGCTCCTTGGGATGTTGATGATCTGTAGTGCT---ACAGAAAAATTGTGGGTCACAGTCTATTATGGGGT
ACCTGTGTGGAAGGAAGCAACCACCACTCTATTTTGTGCATCAGATGCTAAAGCATATGATACAGAGGTG
CACAATGTCTGGGCCACACATGCCTGTGTACCCACAGACCCTGACCCACAAGAAGTAGTATTGGAA---A
ATGTGACAGAAGATTTTAACATGTGGAAAAATAACATGGTAGAACAGATGAATGAGGATATAATCAGTCT
ATGGGATCAAAGCCTAAAGCCATGTGTAAAATTAACCCCACTCTGTGTTACTTTAAATTGCACTGAT---
------------------------GATTTGAGGAATGATACTAATACCAATAATAATAGTAGTGAG----
--------------AGAGTGATAGAGATAGAGAAAGGAGAAATAAAAAACTGTTCTTTCAATGTCACCAC
AAGCATAAGAAATAAGATGCAGAAAGAATATGCATTTTTTAATAGACTTGATGTAGTAAAAATA------
GATAATGATAAT---------------------ACTAGCTATAGGTTAATAAATTGTAATACCTCAGTCA
TTACACAGGCATGTCCAAAGGTATCCTTTGAGCCAATTCCCATACATTATTGTGCCCCGGCTGGTTTTGC
GATTCTAAAGTGTAACAATAAGATGTTCAATGGAACAGGAGCATGTACAAATGTCAGCACAGTACAATGT
ACACATGGAATTAGGCCAGTAGTGTCAACTCAACTGCTGTTAAATGGCAGTCTAGCAGAAAAAGAGGTAG
TAATTAGATCTGAAAATTTCGCAAACAATGCTAAAACCATAATAGTACAGCTAAATGAATCTGTAGTAAT
TAATTGTACAAGACCCAACAACAATACAAGAAAAAGTATA---------CATATA---GCACCAGGG---
---AGAGCATTTTATGCAACAGGGGAAAAAATAGGAGATATAAGACAAGCACATTGTAACCTTAGTGAAG
CAAAATGGAATAACACGCTAAAACAGATAGTTATAAAATTAAGAGAACAATTTGGG---AATAAA---AC
AATAGTCTTTAATCAATCCTCTGGAGGGGACCCAGAAATTGTAATGCACAGTTTTAATTGTGGAGGGGAA
TTTTTCTACTGTAACACAACACAGCTGTTTAATAGTACT------TGG------------AATTCAACAC
AACTGTTTAATAGTACTGGG---------------GATGATACTGGAGAGTCA------------AATAA
A------------ATA---ATCACACTCCCA------------------TGTAGAATAAAACAAATTATA
AACATGTGGCAGGAAGTAGGAAAAGCAATGTATGCCCCTCCCATCAGAGGACAAATTAGATGTTTATCAA
ATATTACAGGGCTGATATTAACAAGAGATGGTGGTAATAACAGTGACACG---------AACACC---AC
CGAGATCTTCAGACCGGGAGGAGGAGATATGAGGGACAATTGGAGAAGTGAACTATATAAATATAAAGTA
GTAAAAATTGAACCATTAGGAGTAGCACCTACCAAGGCAAAGAGAAGAGTGGTGCAGAGAGAAAAAAGAG
CA---GTGGGAACG---CTGGGAGCTATGTTCCTTGGGTTCTTGGGAGCAGCAGGAAGCACTATGGGCGC
AGCGTCAATAACGCTGACGGTACAGGCCAGACTATTATTGACTGGTATAGTGCAACAGCAGAACAACCTG
CTGAGGGCTATTGAGGCGCAACAGCATCTGTTGCAACTCACAGTCTGGGGCATCAAGCAGCTCCAGGCAA
GAGTCCTGGCTGTGGAAAGATACCTAAGGGATCAACAGCTCCTAGGGATTTGGGGTTGCTCTGGAAAACT
CATTTGCACCACCTCTGTGCCTTGGAATGCTAGTTGGAGT---AATAAAACTCTAGAAAACATTTGGGAT
AACATGACCTGGATGCAGTGGGAAAGAGAAATTAGCAATTACACAGACATAATATACACCTTACTTGCAG
AATCGCAGAACCAACAAGAAAAGAATGAACAAGAATTATTAGAATTAGATAAGTGGGCAAGTTTGTGGAA
TTGGTTTGACATAACAAACTGGCTGTGGTATATAAAAATATTCATAATGATAGTAGGAGGCTTGGTAGGT
TTAAGAATAGTTTTTGCTGTAATTTCAATAGTGAATAGAGTTAGGCAGGGATACTCACCATTATCGTTGC
AGACCCACCTCCCAGCTCCGAGGGGACCCGACAGGCCCGAAGGAATCGAAGAAGAAGGTGGAGAGCAAGG
CAGAGACAGATCCATTCGATTAGTGGACGGATCCTTGGCACTTATCTGGGACGATCTGCGGAGCCTGTGC
CTCTTCAGCTACCACCGCTTGAGAGACTTACTCTTGATTGTAACGAGGATTGTGGAACTTCTGGGACGCA
GGGGGTGGGAAGCCCTCAAATATTGGTGGAATCTCCTACAGTATTGGAGTCAGGAACTAAAGAATAGTGC
TGTTAGCTTGCTCAATGCCACAGCCATAGCAGTAGCTGAGGGGACAGATAGGGTTATAGAAGTAGTACAA
GGAGCTTGTAGAGCTATTCGCCACATACCTAGAAGAATAAGACAGGGCTTGGAAAGGATTTTGCTA
>EU579073 
ATGAAAGTGAAGGGGATCAGGAAGAATTAC---------TTG---------TGGAGATGG---GGCATCT
TGCTCCTTGGGATGTTAATGATCTGTAGTGCT---ACAGAAAATTTGTGGGTCACAGTCTATTATGGAGT
ACCTGTGTGGAAAGAAGCAACCACCACTCTATTTTGTGCATCAGATGCTAAAGCATATGATACAGAAGTA
CATAACGTTTGGGCCACACATGCCTGTGTACCCACAGACCCCAACCCACAAGAAGTAGTATTGGAA---A
ATGTGACAGAAAACTTTAACATGTGGAAAAATAACATGGTAGAACAGATGCATGAGGATATAATCAGTTT
ATGGGATCAAAGCCTACAACCATGTGTAAGATTAACTCCACTCTGTGTTACTTTAAATTGCACTGAT---
------------------------------TATGTCAAGAATGTTACTAATGCCACTAGTACTAAT----
--------------GCC---ACTAGTAGCGAGGGAGGAGAAATGAAAAACTGCTCTTTCAATGTCACCAC
AAACATGAGAGATAAGAAGCAAAAAGAATATGCACTTTTTTATAACCTTGATATAGTACAAATA------
GATAATGATAAT---------------GCTAATAACAGCTATAGGTTGATAAGTTGTAACACCTCAGTCA
TTACACAGGCCTGTCCAAAGGTATCCTTTGAGCCAATTCCCATACATTATTGTGCCCCGGCTGGTTTTGC
GATTCTAAGGTGTAATGATAAGAAGTTCAATGGAACAGGACCATGTACAAATGTCAGCACAGTACAATGT
ACACATGGAATCAGGCCAGTAGTATCTACTCAACTGCTGTTAAATGGCAGTCTAGCAGAAGAAGAAGTAG
TAATTAGATCTAAAAATTTCACGAACAATGCTAACATCATAATAGTACAGCTGAATGACTCTGTAGAAAT
TAATTGTACAAGACCCAACAACAATACAAGAAAAAGTATA---------CCTATA---GGACCAGGG---
---AGAGCATTTTATACAACAGGAGAAATAATAGGAGATATAAGACAAGCACATTGTAACATTAGTAAAA
GCAAATGGAATGACACTTTACAACAAATAGTTAAAAAATTAAGAGAACAATTTAAG---AATAAA---AC
AATAGTCTTTACTCATTCCTCAGGAGGGGACCCAGAAATTGTAATGCACAGTTTTAATTGTGGAGGGGAA
TTTTTCTATTGTAATACAACACAACTGTTTAATAGTACT------TGG----------------------
--TATATTAATAATACTGGG---AAT------GGTGCTAAAGGGTCAGATAAC------------ACTGA
C------------ACT---ATCAAACTCCCA------------------TGCAGAATAAAACAAATTATA
AACATGTGGCAGGAGGTAGGAAAAGCAATGTATGCCCCTCCCATCAGAGGACAAATTAGATGTTCCTCAA
ATATTACAGGACTGATATTAACAAGAGATGGGGGTAATAACAATGATACCAAC------AATGAT---AC
CGAGGTCTTCAGACCTGGAGGAGGAGATATGAGAGACAATTGGAGAAGTGAATTATATAAATATAAAGTA
GTAAAAATTGAACCATTAGGAGTAGCACCCACTAAGGCAAAGAGAAGAGTGGTGCAGAGAGAAAAAAGAG
CA---GTG---GGA---ATAGGAGCCTTGTTCCTTGGGTTCTTGGGAGCAGCAGGAAGCACTATGGGCGC
AGCGTCAGTGACGCTGACGGTACAGGCCAGACAATTGTTGTCTGGTATAGTGCAACAGCAGAACAATTTG
CTGAAGGCTATTGAGGCGCAACAGCATCTGTTGCAACTCACAGTCTGGGGCATCAAACAGCTCCAGGCAA
GAGTCCTGGCTGTAGAAAGATACCTAAAGGATCAACAGCTCCTGGGAATTTGGGGTTGCTCTGGAAAACT
CATCTGCACCACTGCTGTGCCTTGGAATGCTAGTTGGAGT---AATAAATCTCTGAACGAGATCTGGGAT
AACATGACCTGGATGCAGTGGGAAAAAGAAATTGACAATTACACAAGTTTAATATACACCTTACTTGAAC
AATCGCAAAACCAACAAGAAAAGAATGAACAAGAGTTATTGGAATTGGATAAATGGGCAAGTTTGTGGAA
TTGGTTTGACATAACAAATTGGCTGTGGTATATAAAAATATTCATAATGATAGTAGGAGGCTTGGTAGGT
TTAAGAATAGTTTTTACTGTACTTTCTATAGTAAATAGAGTTAGGCAGGGATATTCACCATTATCGTTCC
AGACCCGCCTCCCAGTTCCGAGGGGACCCGACAGGCCCGAAGGAATCGAAGAAGAAGGTGGAGACAGAGA
CAGAGACAGATCCAGTCGCTTAGTGGATGGATTCTTAGCACTCATCTGGGAAGACCTGCGGAGCCTGTGC
CTCTTCAGCTACCACCGCTTGAGAGACTTACTATTGATTGTAACGAGGATTGTGGAACTTCTGGGACGCA
GGGGGTGGGAACTCCTCAAATATTGGTGGAATCTTCTACAGTATTGGAGCCAGGAACTAAAGAGTAGTGC
TGTTAGTTTGCTTAATGCCACAGCTATAGCAGTAGCTGAGGGGACAGATAGGATTATAGAAGGATTACAA
AGAGCTTTTAGAGCTATTCTCAACATACCTACAAGAATAAGACAGGGCTTGGAAAGGGCTTTACTA
>EU577059 
ATGAAAGTGAAGGGGATCAGGAAGAATTAC---------TTT---------TGGAGATGG---GGCATCT
TGCTCCTTGGGATGTTAATGATCTGTAGTGCT---ACAGAAAATTTGTGGGTCACAGTCTATTATGGAGT
ACCTGTGTGGAAAGAAGCAACCACCACTCTATTTTGTGCATCAGATGCTAAAGCATATGATACAGAAGTA
CATAACGTTTGGGCCACACATGCCTGTGTACCCACAGACCCCAACCCACAAGAAGTAGTATTGGAA---A
ATGTGACAGAAAACTTTAACATGTGGAAAAATAACATGGTAGAACAGATGCATGAGGATATAATCAGTTT
ATGGGATCAAAGCCTACAACCATGTGTAAGATTAACTCCACTCTGTGTTACTTTAAATTGCACTGAT---
------------------------------TATGTCAAGAATGTTACTAATGCCACTAGTACTAAT----
--------------GCC---ACTAGTAGCGAGGGAGGAGAAATAAAAAACTGCTCTTTCAATGTCACCAC
AAACATGAGAGATAAGAAGCAAAAAGAATATGCACTTTTTTATAACCTTGATATAGTACAAATA------
GATAATGATAAT---------------GCTAATAACAGCTATAGGTTGATAAGTTGTAACACCTCAGTCA
TTACACAGGCCTGTCCAAAGGTATCCTTTGAGCCAATTCCCATACATTATTGTGCCCCGGCTGGTTTTGC
GATTCTAAGGTGTAATGATAAGAAGTTCAATGGAACAGGACCATGTACAAATGTCAGCACAGTACAATGT
ACACATGGAATCAGGCCAGTAGTATCTACTCAACTGCTGTTAAATGGCAGTCTAGCAGAAGAAGAAGTAG
TAATTAGATCTAAAAATTTCACGAACAATGCTAACATCATAATAGTACAGCTGAATGACTCTGTAGAAAT
TAATTGTACAAGACCCAACAACAATACAAGAAAAAGTATA---------CCTATA---GGACCAGGG---
---AGAGCATTTTATACAACAGGAGAAATAATAGGAGATATAAGACAAGCACATTGTAACATTAGTAAAA
GCAAATGGAATGACACTTTACAACAAATAGTTAAAAAATTAAGAGAACAATTTAAG---AATAAA---AC
AATAGTCTTTACTCATTCCTCAGGAGGGGACCCAGAAATTGTAATGCACAGTTTTAATTGTGGAGGGGAA
TTTTTCTATTGTAATACAACACAACTGTTTAATAGTACT------TGG----------------------
--TATATTAATAATACTGGG---AAT------GGTGCTAAAGGGTCAGATAAC------------ACTGA
C------------ACT---ATCAAACTCCCA------------------TGCAGAATAAAACAAATTATA
AACATGTGGCAGGAGGTAGGAAAAGCAATGTATGCCCCTCCCATCAGAGGACAAATTAGATGTTCCTCAA
ATATTACAGGACTGATATTAACAAGAGATGGGGGTAATAACAATGATACCAAC------AATGAT---AC
CGAGGTCTTCAGACCTGGAGGAGGAGATATGAGAGACAATTGGAGAAGTGAATTATATAAATATAAAGTA
GTAAAAATTGAACCATTAGGAGTAGCACCCACTAAGGCAAAGAGAAGAGTGGTGCAGAGAGAAAAAAGAG
CA---GTG---GGA---ATAGGAGCCTTGTTCCTTGGGTTCTTGGGAGCAGCAGGAAGCACTATGGGCGC
AGCGTCAGTGACGCTGACGGTACAGGCCAGACAATTGTTGTCTGGTATAGTGCAACAGCAGAACAATTTG
CTGAAGGCTATTGAGGCGCAACAGCATCTGTTGCAACTCACAGTCTGGGGCATCAAACAGCTCCAGGCAA
GAGTCCTGGCTGTAGAAAGATACCTAAAGGATCAACAGCTCCTGGGAATTTGGGGTTGCTCTGGAAAACT
CATCTGCACCACTGCTGTGCCTTGGAATGCTAGTTGGAGT---AATAAATCTCTGAACGAGATCTGGGAT
AACATGACCTGGATGCAGTGGGAAAAAGAAATTGACAATTACACAAGTTTAATATACACCTTACTTGAAC
AATCGCAAAACCAACAAGAAAAGAATGAACAAGAGTTATTGGAATTGGATAAATGGGCAAGTTTGTGGAA
TTGGTTTGACATAACAAATTGGCTGTGGTATATAAAAATATTCATAATGATAGTAGGAGGCTTGGTAGGT
TTAAGAATAGTTTTTACTGTACTTTCTATAGTAAATAGAGTTAGGCAGGGATATTCACCATTATCGTTCC
AGACCCGCCTCCCAGTTCCGAGGGGACCCGACAGGCCCGAAGGAATCGAAGAAGAAGGTGGAGACAGAGA
CAGAGACAGATCCAGTCGCTTAGTGGATGGATTCTTAGCACTCATCTGGGAAGACCTGCGGAGCCTGTGC
CTCTTCAGCTACCACCGCTTGAGAGACTTACTATTGATTGTAACGAGGATTGTGGAACTTCTGGGACGCA
GGGGGTGGGAACTCCTCAAATATTGGTGGAATCTTCTACAGTATTGGAGCCAGGAACTAAAGAGTAGTGC
TGTTAGTTTGCTTAATGCCACAGCTATAGCAGTAGCTGAGGGGACAGATAGGATTATAGAAGGATTACAA
AGAGCTTTTAGAGCTATTCTCAACATACCTACAAGAATAAGACAGGGCTTGGAAAGGGCTTTACTA
>EU577072 
ATGAAAGTGAAGGGGATCAGGAAGAATTAC---------TTT---------TGGAGATGG---GGCATCT
TGCTCCTTGGGATGTTAATGATCTGTAGTGCT---ACAGAAAATTTGTGGGTCACAGTCTATTATGGAGT
ACCTGTGTGGAAAGAAGCAACCACCACTCTATTTTGTGCATCAGATGCTAAAGCATATGATACAGAAGTA
CATAACGTTTGGGCCACACATGCCTGTGTACCCACAGACCCCAACCCACAAGAAGTAGTATTGGAA---A
ATGTGACAGAAAACTTTAACATGTGGAAAAATAACATGGTAGAACAGATGCATGAGGATATAATCAGTTT
ATGGGATCAAAGCCTACAACCATGTGTAAGATTAACTCCACTCTGTGTTACTTTAAATTGCACTGAT---
------------------------------TATGTCAAGAATGTTACTAATGCCACTAGTACTAAT----
--------------GCC---ACTAGTAGCGAGGGAGGAGAAATGAAAAACTGCTCTTTCAATGTCACCAC
AAACATGAGAGATAAGAAGCAAAAAGAATATGCACTTTTTTATAACCTTGATATAGTACAAATA------
GATAATGATAAT---------------GCTAATAACAGCTATAGGTTGATAAGTTGTAACACCTCAGTCA
TTACACAGGCCTGTCCAAAGGTATCCTTTGAGCCAATTCCCATACATTATTGTGCCCCGGCTGGTTTTGC
GATTCTAAGGTGTAATGATAAGAAGTTCAATGGAACAGGACCATGTACAAATGTCAGCACAGTACAATGT
ACACATGGAATCAGGCCAGTAGTATCTACTCAACTGCTGTTAAATGGCAGTCTAGCAGAAGAAGAAGTAG
TAATTAGATCTAAAAATTTCACGAACAATGCTAACATCATAATAGTACAGCTGAATAACTCTGTAGAAAT
TAATTGTACAAGACCCAACAACAATACAAGAAAAAGTATA---------CCTATA---GGACCAGGG---
---AGAGCATTTTATACAACAGGAGAAATAATAGGAGATATAAGACAAGCACATTGTAACATTAGTAAAA
GCAAATGGAATGACACTTTACAACAAATAGTTAAAAAATTAAGAGAACAATTTAAG---AATAAA---AC
AATAGTCTTTACTCATTCCTCAGGAGGGGACCCAGAAATTGTAATGCACAGTTTTAATTGTGGAGGGGAA
TTTTTCTATTGTAATACAACACAACTGTTTAATAGTACT------TGG----------------------
--TATATTAATAATACTGGG---AAT------GGTGCTAAAGGGTCAGATAAC------------ACTGA
C------------ACT---ATCAAACTCCCA------------------TGCAGAATAAAACAAATTATA
AACATGTGGCAGGAGGTAGGAAAAGCAATGTATGCCCCTCCCATCAGAGGACAAATTAGATGTTCCTCAA
ATATTACAGGACTGATATTAACAAGAGATGGGGGTAATAACAATGATACCAAC------AATGAT---AC
CGAGGTCTTCAGACCTGGAGGAGGAGATATGAGAGACAATTGGAGAAGTGAATTATATAAATATAAAGTA
GTAAAAATTGAACCATTAGGAGTAGCACCCACTAAGGCAAAGAGAAGAGTGGTGCAGAGAGAAAAAAGAG
CA---GTG---GGA---ATAGGAGCCTTGTTCCTTGGGTTCTTGGGAGCAGCAGGAAGCACTATGGGCGC
AGCGTCAGTGACGCTGACGGTACAGGCCAGACAATTGTTGTCTGGTATAGTGCAACAGCAGAACAATTTG
CTGAAGGCTATTGAGGCGCAACAGCATCTGTTGCAACTCACAGTCTGGGGCATCAAACAGCTCCAGGCAA
GAGTCCTGGCTGTAGAAAGATACCTAAAGGATCAACAGCTCCTGGGAATTTGGGGTTGCTCTGGAAAACT
CATCTGCACCACTGCTGTGCCTTGGAATGCTAGTTGGAGT---AATAAATCTCTGAACGAGATCTGGGAT
AACATGACCTGGATGCAGTGGGAAAAAGAAATTGACAATTACACAAGTTTAATATACACCTTACTTGAAC
AATCGCAAAACCAACAAGAAAAGAATGAACAAGAGTTATTGGAATTGGATAAATGGGCAAGTTTGTGGAA
TTGGTTTGACATAACAAATTGGCTGTGGTATATAAAAATATTCATAATGATAGTAGGAGGCTTGGTAGGT
TTAAGAATAGTTTTTACTGTACTTTCTATAGTAAATAGAGTTAGGCAGGGATATTCACCATTATCGTTCC
AGACCCGCCTCCCAGTTCCGAGGGGACCCGACAGGCCCGAAGGAATCGAAGAAGAAGGTGGAGACAGAGA
CAGAGACAGATCCAGTCGCTTAGTGGATGGATTCTTAGCACTCATCTGGGAAGACCTGCGGAGCCTGTGC
CTCTTCAGCTACCACCGCTTGAGAGACTTACTATTGATTGTAACGAGGATTGTGGAACTTCTGGGACGCA
GGGGGTGGGAACTCCTCAAATATTGGTGGAATCTTCTACAGTATTGGAGCCAGGAACTAAAGAGTAGTGC
TGTTAGTTTGCTTAATGCCACAGCTATAGCAGTAGCTGAGGGGACAGATAGGATTATAGAAGGATTACAA
AGAGCTTTTAGAGCTATTCTCAACATACCTACAAGAATAAGACAGGGCTTGGAAAGGGCTTTACTA
>EU579094 
ATGAAAGTGAAGGGGATCAGGAAGAATTAC---------TTT---------TGGAGATGG---GGCATCT
TGCTCCTTGGGATGTTAATGATCTGTAGTGCT---ACAGAAAATTTGTGGGTCACAGTCTATTATGGAGT
ACCTGTGTGGAAAGAAGCAACCACCACTCTATTTTGTGCATCAGATGCTAAAGCATATGATACAGAAGTA
CATAACGTTTGGGCCACACATGCCTGTGTACCCACAGACCCCAACCCACAAGAAGTAGTATTGGAA---A
ATGTGACAGAAAACTTTAACATGTGGAAAAATAACATGGTAGAACAGATGCATGAGGATATAATCAGTTT
ATGGGATCAAAGCCTACAACCATGTGTAAGATTAACTCCACTCTGTGTTACTTTAAATTGCACTGAT---
------------------------------TATGTCAAGAATGTTACTAATGCCACTAGTACTAAT----
--------------GCC---ACTAGTAGCGAGGGAGGAGAAATGAAAAACTGCTCTTTCAATGTCACCAC
AAACATGAGAGATAAGAAGCAAAAAGAATATGCACTTTTTTATAACCTTGATATAGTACAAATA------
GATAATGATAAT---------------GCTAATAACAGCTATAGGTTGATAAGTTGTAACACCTCAGTCA
TTACACAGGCCTGTCCAAAGGTATCCTTTGAGCCAATTCCCATACATTATTGTGCCCCGGCTGGTTTTGC
GATTCTAAGGTGTAATGATAAGAAGTTCAATGGAACAGGACCATGTACAAATGTCAGCACAGTACAATGT
ACACATGGAATCAGGCCAGTAGTATCTACTCAACTGCTGTTAAATGGCAGTCTAGCAGAAGAAGAAGTAG
TAATTAGATCTAAAAATTTCACGAACAATGCTAACATCATAATAGTACAGCTGAATGACTCTGTAGAAAT
TAATTGTACAAGACCCAACAACAATACAAGAAAAAGTATA---------CCTATA---GGACCAGGG---
---AGAGCATTTTATACAACAGGAGAAATAATAGGAGATATAAGACAAGCACATTGTAACATTAGTAAAA
GCAAATGGAATGACACTTTACAACAAATAGTTAAAAAATTAAGAGAACAATTTAAG---AATAAA---AC
AATAGTCTTTACTCATTCCTCAGGAGGGGACCCAGAAATTGTAATGCACAGTTTTAATTGTGGAGGGGAA
TTTTTCTATTGTAATACAACACAACTGTTTAATAGTACT------TGG----------------------
--TATATTAATAATACTGGG---AAT------GGTGCTAAAGGGTCAGATAAC------------ACTGA
C------------ACT---ATCAAACTCCCA------------------TGCAGAATAAAACAAATTATA
AACATGTGGCAGGAGGTAGGAAAAGCAATGTATGCCCCTCCCATCAGAGGACAAATTAGATGTTCCTCAA
ATATTACAGGACTGATATTAACAAGAGATGGGGGTAATAACAATGATACCAAC------AATGAT---AC
CGAGGTCTTCAGACCTGGAGGAGGAGATATGAGAGACAATTGGAGAAGTGAATTATATAAATATAAAGTA
GTAAAAATTGAACCATTAGGAGTAGCACCCACTAAGGCAAAGAGAAGAGTGGTGCAGAGAGAAAAAAGAG
CA---GTG---GGA---ATAGGAGCCTTGTTCCTTGGGTTCTTGGGAGCAGCAGGAAGCACTATGGGCGC
AGCGTCAGTGACGCTGACGGTACAGGCCAGACAATTGTTGTCTGGTATAGTGCAACAGCAGAACAATTTG
CTGAAGGCTATTGAGGCGCAACAGCATCTGTTGCAACTCACAGTCTGGGGCATCAAACAGCTCCAGGCAA
GAGTCCTGGCTGTAGAAAGATACCTAAAGGATCAACAGCTCCTGGGAATTTGGGGTTGCTCTGGAAAACT
CATCTGCACCACTGCTGTGCCTTGGAATGCTAGTTGGAGT---AATAAATCTCTGAACGAGATCTGGGAT
AACATGACCTGGATGCAGTGGGAAAAAGAAATTGACAATTACACAAGTTTAATATACACCTTACTTGAAC
AATCGCAAAACCAACAAGAAAAGAATGAACAAGAGTTATTGGAATTGGATAAATGGGCAAGTTTGTGGAA
TTGGTTTGACATAACAAATTGGCTGTGGTATATAAAAATATTCATAATGATAGTAGGAGGCTTGGTAGGT
TTAAGAATAGTTTTTACTGTACTTTCTATAGTAAATAGAGTTAGGCAGGGATATTCACCATTATCGTTCC
AGACCCGCCTCCCAGTTCCGAGGGGACCCGACAGGCCCGAAGGAATCGAAGAAGAAGGTGGAGACAGAGA
CAGAGACAGATCCGGTCGCTTAGTGGATGGATTCTTAGCACTCATCTGGGAAGACCTGCGGAGCCTGTGC
CTCTTCAGCTACCACCGCTTGAGAGACTTACTATTGATTGTAACGAGGATTGTGGAACTTCTGGGACGCA
GGGGGTGGGAACTCCTCAAATATTGGTGGAATCTTCTACAGTATTGGAGCCAGGAACTAAAGAGTAGTGC
TGTTAGTTTGCTTAATGCCACAGCTATAGCAGTAGCTGAGGGGACAGATAGGATTATAGAAGGATTACAA
AGAGCTTTTAGAGCTATTCTCAACATACCTACAAGAATAAGACAGGGCTTGGAAAGGGCTTTACTA
>EU579029 
ATGAAAGTGAAGGGGATCAGGAAGAATTAC---------TTT---------TGGAGATGG---GGCATCT
TGCTCCTTGGGATGTTAATGATCTGTAGTGCT---ACAGAAAATTTGTGGGTCACAGTCTATTATGGAGT
ACCTGTGTGGAAAGAAGCAACCACCACTCTATTTTGTGCATCAGATGCTAAAGCATATGATACAGAAGTA
CATAACGTTTGGGCCACACATGCCTGTGTACCCACAGACCCCAACCCACAAGAAGTAGTATTGGAA---A
ATGTGACAGAAAACTTTAACATGTGGAAAAATAACATGGTAGAACAGATGCATGAGGATATAATCAGTTT
ATGGGATCAAAGCCTACAACCATGTGTAAGATTAACTCCACTCTGTGTTACTTTAAATTGCACTGAT---
------------------------------TATGTCAAGAATGTTACTAATGCCACTAGTACTAAT----
--------------GCC---ACTAGTAGCGAGGGAGGAGAAATGAAAAACTGCTCTTTCAATGTCACCAC
AAACATGAGAGATAAGAAGCAAAAAGAATATGCACTTTTTTATAACCTTGATATAGTACAAATA------
GATAATGATAAT---------------GCTAATAACAGCTATAGGTTGATAAGTTGTAACACCTCAGTCA
TTACACAGGCCTGTCCAAAGGTATCCTTTGAGCCAATTCCCATACATTATTGTGCCCCGGCTGGTTTTGC
GATTCTAAGGTGTAATGATAAGAAGTTCAATGGAACAGGACCATGTACAAATGTCAGCACAGTACAATGT
ACACATGGAATCAGGCCAGTAGTATCTACTCAACTGCTGTTAAATGGCAGTCTAGCAGAAGAAGAAGTAG
TAATTAGATCTAAAAATTTCACGAACAATGCTAACATCATAATAGTACAGCTGAATGACTCTGTAAAAAT
TAATTGTACAAGACCCAACAACAATACAAGAAAAAGTATA---------CCTATA---GGACCAGGG---
---AGAGCATTTTATACAACAGGAGAAATAATAGGAGATATAAGACAAGCACATTGTAACATTAGTAAAA
GCAAATGGAATGACACTTTACAACAAATAGTTAAAAAATTAAGAGAACAATTTAAG---AATAAA---AC
AATAGTCTTTACTCATTCCTCAGGAGGGGACCCAGAAATTGTAATGCACAGTTTTAATTGTGGAGGGGAA
TTTTTCTATTGTAATACAACACAACTGTTTAATAGTACT------TGG----------------------
--TATATTAATAATACTGGG---AAT------GGTGCTAAAGGGTCAGATAAC------------ACTGA
C------------ACT---ATCAAACTCCCA------------------TGCAGAATAAAACAAATTATA
AACATGTGGCAGGAGGTAGGAAAAGCAATGTATGCCCCTCCCATCAGAGGACAAATTAGATGTTCCTCAA
ATATTACAGGACTGATATTAACAAGAGATGGGGGTAATAACAATGATACCAAC------AATGAT---AC
CGAGGTCTTCAGACCTGGAGGAGGAGATATGAGAGACAATTGGAGAAGTGAATTATATAAATATAAAGTA
GTAAAAATTGAACCATTAGGAGTAGCACCCACTAAGGCAAAGAGAAGAGTGGTGCAGAGAGAAAAAAGAG
CA---GTG---GGA---ATAGGAGCCTTGTTCCTTGGGTTCTTGGGAGCAGCAGGAAGCACTATGGGCGC
AGCGTCAGTGACGCTGACGGTACAGGCCAGACAATTGTTGTCTGGTATAGTGCAACAGCAGAACAATTTG
CTGAAGGCTATTGAGGCGCAACAGCATCTGTTGCAACTCACAGTCTGGGGCATCAAACAGCTCCAGGCAA
GAGTCCTGGCTGTAGAAAGATACCTAAAGGATCAACAGCTCCTGGGAATTTGGGGTTGCTCTGGAAAACT
CATCTGCACCACTGCTGTGCCTTGGAATGCTAGTTGGAGT---AATAAATCTCTGAACGAGATCTGGGAT
AACATGACCTGGATGCAGTGGGAAAAAGAAATTGACAATTACACAAGTTTAATATACACCTTACTTGAAC
AATCGCAAAACCAACAAGAAAAGAATGAACAAGAGTTATTGGAATTGGATAAATGGGCAAGTTTGTGGAA
TTGGTTTGACATAACAAATTGGCTGTGGTATATAAAAATATTCATAATGATAGTAGGAGGCTTGGTAGGT
TTAAGAATAGTTTTTACTGTACTTTCTATAGTAAATAGAGTTAGGCAGGGATATTCACCATTATCGTTCC
AGACCCGCCTCCCAGTTCCGAGGGGACCCGACAGGCCCGAAGGAATCGAAGAAGAAGGTGGAGACAGAGA
CAGAGACAGATCCAGTCGCTTAGTGGATGGATTCTTAGCACTCATCTGGGAAGACCTGCGGAGCCTGTGC
CTCTTCAGCTACCACCGCTTGAGAGACTTACTATTGATTGTAACGAGGATTGTGGAACTTCTGGGACGCA
GGGGGTGGGAACTCCTCAAATATTGGTGGAATCTTCTACAGTATTGGAGCCAGGAACTAAAGAGTAGTGC
TGTTAGTTTGCTTAATGCCACAGCTATAGCAGTAGCTGAGGGGACAGATAGGATTATAGAAGGATTACAA
AGAGCTTTTAGAGCTATTCTCAACATACCTACAAGAATAAGACAGGGCTTGGAAAGGGCTTTACTA
>FJ496145 
ATGAAAGTGAAGGGGATCAGGAAGAATTAC---------TTT---------TGGAGATGG---GGCATCT
TGCTCCTTGGGATGTTAATGATCTGTAGTGCT---ACAGAAAATTTGTGGGTCACAGTCTATTATGGAGT
ACCTGTGTGGAAAGAAGCAACCACCACTCTATTTTGTGCATCAGATGCTAAAGCATATGATACAGAAGTA
CATAACGTTTGGGCCACACATGCCTGTGTACCCACAGACCCCAACCCACAAGAAGTAGTATTGGAA---A
ATGTGACAGAAAACTTTAACATGTGGAAAAATAACATGGTAGAACAGATGCATGAGGATATAATCAGTTT
ATGGGATCAAAGCCTACAACCATGTGTAAGATTAACTCCACTCTGTGTTACTTTAAATTGCACTGAT---
------------------------------TATGTCAAGAATGTTACTAATGCCACTAGTACTAAT----
--------------GCC---ACTAGTAGCGAGGGAGGAGAAATGAAAAACTGCTCTTTCAATGTCACCAC
AAACATGAGAGATAAGAAGCAAAAAGAATATGCACTTTTTTATAACCTTGATATAGTACAAATA------
GATAATGATAAT---------------GCTAATAACAGCTATAGGTTGATAAGTTGTAACACCTCAGTCA
TTACACAGGCCTGTCCAAAGGTATCCTTTGAGCCAATTCCCATACATTATTGTGCCCCGGCTGGTTTTGC
GATTCTAAGGTGTAATGATAAGAAGTTCAATGGAACAGGACCATGTACAAATGTCAGCACAGTACAATGT
ACACATGGAATCAGGCCAGTAGTATCTACTCAACTGCTGTTAAATGGCAGTCTAGCAGAAGAAGAAGTAG
TAATTAGATCTAAAAATTTCACGAACAATGCTAACATCATAATAGTACAGCTGAATGACTCTGTAGAAAT
TAATTGTACAAGACCCAACAACAATACAAGAAAAAGTATA---------CCTATR---GGACCAGGG---
---AGAGCATTTTATACAACAGGAGAAATAATAGGAGATATAAGACAAGCACATTGTAACATTAGTAAAA
GCAAATGGAATGACACTTTACAACAAATAGTTAAAAAATTAAGAGAACAATTTAAG---AATAAA---AC
AATAGTCTTTACTCATTCCTCAGGAGGGGACCCAGAAATTGTAATGCACAGTTTTAATTGTGGAGGGGAA
TTTTTCTATTGTAATACAACACAACTGTTTAATAGTACT------TGG----------------------
--TATATTAATAATACTGGG---AAT------GGTGCTAAAGGGTCAGATAAC------------ACTGA
C------------ACT---ATCAAACTCCCA------------------TGCAGAATAAAACAAATTATA
AACATGTGGCAGGAGGTAGGAAAAGCAATGTATGCCCCTCCCATCAGAGGACAAATTAGATGTTCCTCAA
ATATTACAGGACTGATATTAACAAGAGATGGGGGTAATAACAATGATACCAAC------AATGAT---AC
CGAGGTCTTCAGACCTGGAGGAGGAGATATGAGAGACAATTGGAGAAGTGAATTATATAAATATAAAGTA
GTAAAAATTGAACCATTAGGAGTAGCACCCACTAAGGCAAAGAGAAGAGTGGTGCAGAGAGAAAAAAGAG
CA---GTG---GGA---ATAGGAGCCTTGTTCCTTGGGTTCTTGGGAGCAGCAGGAAGCACTATGGGCGC
AGCGTCAGTGACGCTGACGGTACAGGCCAGACAATTGTTGTCTGGTATAGTGCAACAGCAGAACAATTTG
CTGAAGGCTATTGAGGCGCAACAGCATCTGTTGCAACTCACAGTCTGGGGCATCAAACAGCTCCAGGCAA
GAGTCCTGGCTGTAGAAAGATACCTAAAGGATCAACAGCTCCTGGGAATTTGGGGTTGCTCTGGAAAACT
CATCTGCACCACTGCTGTGCCTTGGAATGCTAGTTGGAGT---AATAAATCTCTGAACGAGATCTGGGAT
AACATGACCTGGATGCAGTGGGAAAAAGAAATTGACAATTACACAAGTTTAATATACACCTTACTTGAAC
AATCGCAAAACCAACAAGAAAAGAATGAACAAGAGTTATTGGAATTGGATAAATGGGCAAGTTTGTGGAA
TTGGTTTGACATAACAAATTGGCTGTGGTATATAAAAATATTCATAATGATAGTAGGAGGCTTGGTAGGT
TTAAGAATAGTTTTTACTGTACTTTCTATAGTAAATAGAGTTAGGCAGGGATATTCACCATTATCGTTCC
AGACCCGCCTCCCAGTTCCGAGGGGACCCGACAGGCCCGAAGGAATCGAAGAAGAAGGTGGAGACAGAGA
CAGAGACAGATCCAGTCGCTTAGTGGATGGATTCTTAGCACTCATCTGGGAAGACCTGCGGAGCCTGTGC
CTCTTCAGCTACCACCGCTTGAGAGACTTACTATTGATTGTAACGAGGATTGTGGAACTTCTGGGACGCA
GGGGGTGGGAACTCCTCAAATATTGGTGGAATCTTCTACAGTATTGGAGCCAGGAACTAAAGAGTAGTGC
TGTTAGTTTGCTTAATGCCACAGCTATAGCAGTAGCTGAGGGGACAGATAGGATTATAGAAGGATTACAA
AGAGCTTTTAGAGCTATTCTCAACATACCTACAAGAATAAGACAGGGCTTGGAAAGGGCTTTACTA
>EU579083 
ATGAAAGTGAAGGGGATCAGGAAGAATTAC---------TTT---------TGGAGATGG---GGCATCT
TGCTCCTTGGGATGTTAATGATCTGTAGTGCT---ACAGAAAATTTGTGGGTCACAGTCTATTATGGAGT
ACCTGTGTGGAAAGAAGCAACCACCACTCTATTTTGTGCATCAGATGCTAAAGCATATGATACAGAAGTA
CATAACGTTTGGGCCACACATGCCTGTGTACCCACAGACCCCAACCCACAAGAAGTAGTATTGGAA---A
ATGTGACAGAAAACTTTAACATGTGGAAAAATAACATGGTAGAACAGATGCATGAGGATATAATCAGTTT
ATGGGATCAAAGCCTACAACCATGTGTAAGATTAACTCCACTCTGTGTTACTTTAAATTGCACTGAT---
------------------------------TATGTCAAGAATGTTACTAATGCCACTAGTACTAAT----
--------------GCC---ACTAGTAGCGAGGGAGGAGAAATGAAAAACTGCTCTTTCAATGTCACCAC
AAACATGAGAGATAAGAAGCAAAAAGAATATGCACTTTTTTATAACCTTGATATAGTACAAATA------
GATAATGATAAT---------------GCTAATAACAGCTATAGGTTGATAAGTTGTAACACCTCAGTCA
TTACACAGGCCTGTCCAAAGGTATCCTTTGAGCCAATTCCCATACATTATTGTGCCCCGGCTGGTTTTGC
GATTCTAAGGTGTAATGATAAGAAGTTCAATGGAACAGGACCATGTACAAATGTCAGCACAGTACAATGT
ACACATGGAATCAGGCCAGTAGTATCTACTCAACTGCTGTTAAATGGCAGTCTAGCAGAAGAAGAAGTAG
TAATTAGATCTAAAAATTTCACGAACAATGCTAACATCATAATAGTACAGCTGAATGACTCTGTAGAAAT
TAATTGTACAAGACCCAACAACAATACAAGAAAAAGTATA---------CCTATA---GGACCAGGG---
---AGAGCATTTTATACAACAGGAGAAATAATAGGAGATATAAGACAAGCACATTGTAACATTAGTAAAA
GCAAATGGAATGACACTTTACAACAAATAGTTAAAAAATTAAGAGAACAATTTAAG---AATAAA---AC
AATAGTCTTTACTCATTCCTCAGGAGGGGACCCAGAAATTGTAATGCACAGTTTTAATTGTGGAGGGGAA
TTTTTCTATTGTAATACAACACAACTGTTTAATAGTACT------TGG----------------------
--TATATTAATAATACTGGG---AAT------GGTGCTAAAGGGTCAGATAAC------------ACTGA
C------------ACT---ATCAAACTCCCA------------------TGCAGAATAAAACAAATTATA
AACATGTGGCAGGAGGTAGGAAAAGCAATGTATGCCCCTCCCATCAGAGGACAAATTAGATGTTCCTCAA
ATATTACAGGACTGATATTAACAAGAGATGGGGGTAATAACAATGATACCAAC------AATGAT---AC
CGAGGTCTTCAGACCTGGAGGAGGAGATATGAGAGACAATTGGAGAAGTGAATTATATAAATATAAAGTA
GTAAAAATTGAACCATTAGGAGTAGCACCCACTAAGGCAAAGAGAAGAGTGGTGCAGAGAGAAAAAAGAG
CA---GTG---GGA---ATAGGAGCCTTGTTCCTTGGGTTCTTGGGAGCAGCAGGAAGCACTATGGGCGC
AGCGTCAGTGACGCTGACGGTACAGGCCAGACAATTGTTGTCTGGTATAGTGCAACAGCAGAACAATTTG
CTGAAGGCTATTGAGGCGCAACAGCATCTGTTGCAACTCACAGTCTGGGGCATCAAACAGCTCCAGGCAA
GAGTCCTGGCTGTAGAAAGATACCTAAAGGATCAACAGCTCCTGGGAATTTGGGGTTGCTCTGGAAAACT
CATCTGCACCACTGCTGTGCCTTGGAATGCTAGTTGGAGT---AATAAATCTCTGAACGAGATCTGGGAT
AACATGACCTGGATGCAGTGGGAAAAAGAAATTGACAATTACACAAGTTTAATATACACCTTACTTGAAC
AATCGCAAAACCAACAAGAAAAGAATGAACAAGAGTTATTGGAATTGGATAAATGGGCAAGTTTGTGGAA
TTGGTTTGACATAACAAATTGGCTGTGGTATATAAAAATATTCATAATGATAGTAGGAGGCTTGGTAGGT
TTAAGAATAGTTTTTACTGTACTTTCTATAGTAAATAGAGTTAGGCAGGGATATTCACCATTATCGTTCC
AGACCCGCCTCCCAGTTCCGAGGGGACCCGACAGGCCCGAAGGAATCGAAGAAGAAGGTGGAGACAGAGA
CAGAGACAGATCCAGTCGATTAGTGGATGGATTCTTAGCACTCATCTGGGAAGACCTGCGGAGCCTGTGC
CTCTTCAGCTACCACCGCTTGAGAGACTTACTATTGATTGTAACGAGGATTGTGGAACTTCTGGGACGCA
GGGGGTGGGAACTCCTCAAATATTGGTGGAATCTTCTACAGTATTGGAGCCAGGAACTAAAGAGTAGTGC
TGTTAGTTTGCTTAATGCCACAGCTATAGCAGTAGCTGAGGGGACAGATAGGATTATAGAAGGATTACAA
AGAGCTTTTAGAGCTATTCTCAACATACCTACAAGAATAAGACAGGGCTTGGAAAGGGCTTTACTA
>EU577050 
ATGAAAGTGAAGGGGATCAGGAAGAATTAC---------TTT---------TGGAGATGG---GGCATCT
TGCTCCTTGGGATGTTAATGATCTGTAGTGCT---ACAGAAAATTTGTGGGTCACAGTCTATTATGGAGT
ACCTGTGTGGAAAGAAGCAACCACCACTCTATTTTGTGCATCAGATGCTAAAGCATATGATACAGAAGTA
CATAACGTTTGGGCCACACATGCCTGTGTACCCACAGACCCCAACCCACAAGAAGTAGTATTGGAA---A
ATGTGACAGAAAACTTTAACATGTGGAAAAATAACATGGTAGAACAGATGCATGAGGATATAATCAGTTT
ATGGGATCAAAGCCTACAACCATGTGTAAGATTAACTCCACTCTGTGTTACTTTAAATTGCACTGAT---
------------------------------TATGTCAAGAATGTTACTAATGCCACTAGTACTAAT----
--------------GCC---ACTAGTAGCGAGGGAGGAGAAATGAAAAACTGCTCTTTCAATGTCACCAC
AAACATGAGAGATAAGAAGCAAAAAGAATATGCACTTTTTTATAACCTTGATATAGTACAAATA------
GATAATGATAAT---------------GCTAATAACAGCTATAGGTTGATAAGTTGTAACACCTCAGTCA
TTACACAGGCCTGTCCAAAGGTATCCTTTGAGCCAATTCCCATACATTATTGTGCCCCGGCTGGTTTTGC
GATTCTAAGGTGTAATGATAAGAAGTTCAATGGAACAGGACCATGTACAAATGTCAGCACAGTACAATGT
ACACATGGAATCAGGCCAGTAGTATCTACTCAACTGCTGTTAAATGGCAGTCTAGCAGAAGAAGAAGTAG
TAATTAGATCTAAAAATTTCACGAACAATGCTAACATCATAATAGTACAGCTGAATGACTCTGTAGAAAT
TAATTGTACAAGACCCAACAACAATACAAGAAAAAGTATA---------CCTATA---GGACCAGGG---
---AGAGCATTTTATACAACAGGAGAAATAATAGGAGATATAAGACAAGCACATTGTAACATTAGTAAAA
GCAAATGGAATGACACTTTACAACAAATAGTTAAAAAATTAAGAGAACAATTTAAG---AATAAA---AC
AATAGTCTTTACTCATTCCTCAGGAGGGGACCCAGAAATTGTAATGCACAGTTTTAATTGTGGAGGGGAA
TTTTTCTATTGTAATACAACACAACTGTTTAATAGTACT------TGG----------------------
--TATATTAATAATACTGGG---AAT------GGTGCTAAAGGGTCAGATAAC------------ACTGA
C------------ACT---ATCAAACTCCCA------------------TGCAGAATAAAACAAATTATA
AACATGTGGCAGGAGGTAGGAAAAGCAATGTATGCCCCTCCCATCAGAGGACAAATTAGATGTTCCTCAA
ATATTACAGGACTGATATTAACAAGAGATGGGGGTAATAACAATGATACCAAC------AATGAT---AC
CGAGGTCTTCAGACCTGGAGGAGGAGATATGAGAGACAATTGGAGAAGTGAATTATATAAATATAAAGTA
GTAAAAATTGAACCATTAGGAGTAGCACCCACTAAGGCAAAGAGAAGAGTGGTGCAGAGAGAAAAAAGAG
CA---GTG---GGA---ATAGGAGCCTTGTTCCTTGGGTTCTTGGGAGCAGCAGGAAGCACTATGGGCGC
AGCGTCAGTGACGCTGACGGTACAGGCCAGACAATTGTTGTCTGGTATAGTGCAACAGCAGAACAATTTG
CTGAAGGCTATTGAGGCGCAACAGCATCTGTTGCAACTCACAGTCTGGGGCATCAAACAGCTCCAGGCAA
GAGTCCTGGCTGTAGAAAGATACCTAAAGGATCAACAGCTCCTGGGAATTTGGGGTTGCTCTGGAAAACT
CATCTGCACCACTGCTGTGCCTTGGAATGCTAGTTGGAGT---AATAAATCTCTGAACGAGATCTGGGAT
AACATGACCTGGATGCAGTGGGAAAAAGAAATTGACAATTACACAAGTTTAATATACACCTTACTTGAAC
AATCGCAAAACCAACAAGAAAAGAATGAACAAGAGTTATTGGAATTGGATAAATGGGCAAGTTTGTGGAA
TTGGTTTGACATAACAAATTGGCTGTGGTATATAAAAATATTCATAATGATAGTAGGAGGCTTGGTAGGT
TTAAGAATAGTTTTTACTGTACTTTCTATAGTAAATAGAGTTAGGCAGGGATATTCACCATTATCATTCC
AGACCCGCCTCCCAGTTCCGAGGGGACCCGACAGGCCCGAAGGAATCGAAGAAGAAGGTGGAGACAGAGA
CAGAGACAGATCCAGTCGCTTAGTGGATGGATTCTTAGCACTCATCTGGGAAGACCTGCGGAGCCTGTGC
CTCTTCAGCTACCACCGCTTGAGAGACTTACTATTGATTGTAACGAGGATTGTGGAACTTCTGGGACGCA
GGGGGTGGGAACTCCTCAAATATTGGTGGAATCTTCTACAGTATTGGAGCCAGGAACTAAAGAGTAGTGC
TGTTAGTTTGCTTAATGCCACAGCTATAGCAGTAGCTGAGGGGACAGATAGGATTATAGAAGGATTACAA
AGAGCTTTTAGAGCTATTCTCAACATACCTACAAGAATAAGACAGGGCTTGGAAAGGGCTTTACTA
>HQ217810 
ATGAGAGTGAAGGGGATCAGGAAGAATTATCCATGC---TTG---------TGGAGATGG---GGCATGA
TGCTCCTTGGGATATTAATGATCTGTAGTGCT------GAAAACTTGTGGGTTACAGTCTATTATGGGGT
ACCTGTGTGGAAAGAAGCAACCACCACTTTATTTTGTGCATCAGATGCTAAAGCATATGATACAGAGGTA
CATAATGTTTGGGCCACACATGCCTGTGTACCCACAGACCCAAACCCACAAGAAGTAGTACTGGGA---A
ATGTGACAGAAGATTTTAACATGTGGAAAAATAGCATGGTAGAACAGATGCATGAGGATATAATCAGTTT
ATGGGATCAAAGCCTAAAGCCATGTGTAAAATTAACCCCAATCTGTGTTACTTTAAATTGCACTGAT---
---------------------------------TTGGGGAATGCTACTACTACCAATGCTAGTAGC----
--------------------ACGGTGATGGAAAAAGGAGAAATAAAAAACTGCTCTTTCAATATCACCAC
AAGCATAAGAGATAAGGTGAAGAAAGAATATGCCCTCTTTTATAAACTTGATGTAGTGCCAATA------
GATGATGACAAT---------------------ACAAGCTATAGGTTGATAAGTTGTAACACATCAGTCC
TTACACAGGCCTGTCCAAAGGTATCTTTTCAGCCAATTCCCATACATTATTGTGCCCCGGCTGGTTTTGC
GATTCTAAAGTGTAATAATAAGACGTTCAATGGAAAAGGGCCATGTACAAATGTCAGCACAGTACAATGT
ACACATGGAATTAAACCAGTAGTGTCAACTCAACTGCTGTTAAATGGCAGTCTAGCAGAAGGAGGGGTAG
TAATTAGGACTGACAATATCACAGACAATACAAAAACCATAATAGTACAGCTAACAGAACCTGTAAACAT
TACTTGCACAAGACCCAACAACAATACACGAAAAAGTATA---------CATATA---GGACCAGGG---
---AGTGCATTTTATACAACAGGAGAAATAATAGGAGACATAAGACAAGCACATTGTAACATTAGTAAAG
AACAGTGGAATAAAACTTTACAACAGATAGTTACAAAATTAAGAGAACAATTTAGG---AATAAA---AC
AATAATGTTTAAGCCCTCCGCAGGAGGGGACCCAGAAGTTGTAACGCACAGTTTTAATTGTGGAGGAGAG
TTTTTCTACTGTAACTCAACACAACTGTTTAATAGCACT------TGG----------------------
--------GATGCTACTAAA---------------GAGCTTAATAACACTGGG------------AATGA
TACTAAAGGGTCAAAT---ATCACACTCCCA------------------TGCAGAATAAAACAAATCATA
AACATGTGGCAGGAAGTAGGAAAAGCAATGTATGCCCCTCCCATCAGAGGACAAATTACATGTGTATCAA
ATATTACAGGACTGCTATTAACAAGAGATGGTGGTAAGGATAACAATACTAAC------AATAAC---AC
CGAGATCTTCAGACCTGCAGGAGGAGACATGAGGGACAATTGGAGAAGTGAATTATATAAATATAAAGTA
GTAAAAATTGAACCATTAGGAATAGCACCCACCAAGGCAAAGAGAAGAGTGGTGCAGAGAGAAAAAAGAG
CA---GTG---GGA---ATAGGAGCTGTGTTCCTTGGGTTCTTGGGAGCAGCAGGAAGCACTATGGGCGC
AGCGTCAATGACGCTGACGGTACAAGCCAGACTATTATTGTCTGGTATAGTGCAACAGCAGAACAACTTG
CTGAGAGCTATTGAGGCGCAACAACATCTGTTGCAACTCACAGTCTGGGGTATCAAGCAGCTCCAGGCAA
GAATCCTGGCTGTGGAAAGATACCTAAAGGATCAACAGCTCCTGGGGATTTGGGGTTGCTCTGGAAAACT
CATTTGCACCACTGCTGTGCCTTGGAATACTAGTTGGAGT---AATAAATCTCTGAATGACATTTGGGAT
AACATGACCTGGATGCAGTGGGACAAAGAAATTCACAACTATACAAACTTAATATACACCTTAATTGAAG
AATCGCAAAACCAACAAGAAAAGAATGAAAAAGACTTATTAGAATTAGATAGTTGGGCAAGTTTGTGGAA
TTGGTTTAGCATAACAAAATGGCTGTGGTATATAAAAATATTCATAATGATAGTAGGAGGCTTAGTAGGG
TTAAGAATAGTTTTTAGTGTACTTTCTATAGTGAATAGAGTTAGGCAGGGATACTCACCATTGTCGTTTC
AGACCCGCCCCCCAGCCCAGAGGGGACCCGACAGGCCCGAAGGAATCGAAGAAGAAGGTGGAGAGAGAGA
CAGAGACAGATCCGGTCGATTAGTGGATGGATTCTTAGCACTTATCTGGGTCGATCTGCGGAGCCTGTGC
CTCTTCAGCTACCACCGCTTGAGAGACTTACTCTTGATAGTGACGAGGATTGTGGAACTTCTGGGACGCA
GGGGGTGGGAAGCCCTGAAATACTGTTGGAATCTCCTACAGTATTGGAGTCAGGAACTAAAGAATAGTGC
TGTTAGCTTGCTCAATACCACAGCTATAGCAGTAGCTGCAGGGACAGATAGGGTTATAGAAACATTGCAA
AGAGTTTATAGAGCTATTATCCATATACCTACAAGAATAAGACAGGGCTTGGAAAGGGCTTTGCTA
>L14574 
ATGAGAGTGAAGGGGATCAAGAAGACTTATCGGCAC---TTA---------TGGAGATGG---GGTACCA
TGCTCCTTGGGATATTGATGATCAGTAGTGCT---GCAGGACAATTGTGGGTCACAGTCTATTATGGGGT
ACCTGTGTGGAAAGAAGCAACCACCACTTTATTTGGTGCATCAGATGCCAAAGCTTATGATAAGGAAGTA
CATAATGTTTGGGCCACACATGCCTGTGTACCCACAGACCCCGACCCAAAAGAATTACCATTGGAA---A
ATGTGACAGAAAATTTTAACATGTGGAAAAATAACATGGTAGAACAGATGCATGAGGATATAATCAGTTT
ATGGGATCAAAGTCTAAAGCCATGTGTGAAATTGACCCCACTCTGTGTTACTTTAAATTGCACTGAC---
------------------------------TTCAGTAGGAATGATACTAATACCAATAATAGTAGT----
--------------GGG---GAAAAGATGGAGAAAGGAGAAATAAAAAATTGCTCTTTCAATATCACCAC
AGAAGTAAGAGATAAGATACAGAAACAATATGCACTTTTTTATAAACTTGATGTAGTACCAATA------
GAAAATGATAAT---------------GATAATACTAGCTATAGGTTGATAAGTTGTAACACCTCAGTCA
TTACACAAGCCTGTCCAAAGGTAACCTTTGAGCCAATTCCCATACATTATTGTGCTCCGGCTGGTTTTGC
GATTCTAAAGTGTAAAGATAAGACGTTCAATGGAACAGGACCATGTACAAATGTCAGCACAGTACAATGT
ACACATGGAATTAGGCCAGTAGTATCAACTCAACTGCTGTTAAATGGCAGTCTAGCAGAAGAAGAGGTAG
TAATTAGGTCTGTAAATTTCACGAACAATGCTAGAACCATAATAGTACAGCTGAGAGAAGCTGTAGAAAT
TAATTGTACAAGACCCAGCAACAATACAAGAAAAAGTATA---------CATATA---GGACCAGGG---
---AGAGCATTTTATACAACAGGAAATATAATAGGAGATATAAGACAAGCACATTGTAACATTAGTAGAG
GAAAATGGAATAACACTTTAAAACAGATAGTTAGCAAATTAAGAGAACAATTTGGA---AATAAA---AC
AATAGTCTTTAATCAATCCTCAGGAGGGGACCCAGAAATTGTAATGCACAGTTTTAATTGTGGAGGGGAA
TTTTTCTACTGTAATTCAACACAACTGTTTAATAGTACT------TGG----------------------
--GGGGCTAATGATACTTGG---ACT---------GAGTCAAATAACAATGAA-----------------
-------------ACA---ATCACACTCCCA------------------TGCAGAATAAAACAAATTATA
AACATGCGGCAGGAAGTAGGAAAAGCAATGTATGCCCCTCCCATCGCAGGACAAATTAGATGTTCATCAA
ATATTACAGGGCTGCTACTAACAAGAGATGGTGGTAATAAAAACGATAGC---------AACGGG---AC
CGAGATCTTCAGACCTGGAGGAGGAGATATGAGGGACAATTGGAGAAGTGAATTATATAAATATAAAGTA
GTAAAAATTGAACCATTAGGAATAGCACCCACCAAGGCAAAGAGAAGAGTGGTGCAGAGAGAAAAAAGAG
CA---GTA---GGC---CTAGGAGCTATGTTCCTTGGGTTCTTGGGAGCAGCAGGAAGCACTATGGGCGC
AGCGTCAATAACGCTGACGGTACAGGCCAGACAATTATTGTCTGGTATAGTGCAACAGCAGAACAATTTG
CTGAGGGCTATTGAGGCGCAACAGCATCTGTTGCAACTCACAGTCTGGGGCATCAAACAGCTCCAGGCAA
GAGTCCTGGCTGTGGAAAGATATCTAAAGGATCAACAGCTCCTGGGGATTTGGGGTTGCTCTGGAAAACT
CATCTGCACCACTGCTGTGCCTTGGAATACTAGTTGGAGT---AATAAATCTCTGGATCAAATTTGGGAT
AACATGACCTGGATGGAGTGGGAAAGAGAAATTGACAATTACACAAACACAATATACACCTTACTTGAAG
AATCGCAGCTCCAACAGGAAAAGAATGAACAAGAATTATTGGAATTGGATAAATGGACAAGTTTGTGGAG
TTGGTTTAGCATAACACACTGGCTGTGGTATATAAAAATATTCATAATGATAGTAGAAGGCTTAATAGGT
TTAAGAATAGTTTTTGCTGTACTTTCTATAGTGAAGAGAGTTAGGCAGGGATATTCACCATTGTCGTTTC
AGACCCTCCTCCCAGTCCCGAGGGGACCCGACAGGCCCGAAGGAACAGAAGAAGAAGGTGGAGAGAGAGA
CAGAGACAGATCCATACGTTTAGTGGATGGATTCTTAGCACTTATCTGGGACGATCTGCGGAGCCTGTGC
CTCTTCAGCTACCACCGCTTGAGAGACTTACTCTTGATTGTAACGAGGACTGTGGAACTTCTGGGACGCA
GGGGGTGGGAAGCCCTCAAATATTGGTGGAATCTCCTACAGTATTGGAGTCAGGAACTAAAGAATAGTGC
TGTTAACTTGCTCAACACCACAGCCATCGCAGTAGCTGAGGGGACAGATAGGGTTATAGAAGTATTACAA
AGAATTTATAGAGCTTTTTGCAACATACCTAGAAGAATAAGACAGGGCTTGGAAAGGCTTTTGCTA
>AY173952 
ATGAGAGTGAAGGGGATCAAGAAGACTTATCGGCAC---TTA---------TGGAGATGG---GGTACCA
TGCTCCTTGGGATATTGATGATCAGTAGTGCT---GCAGGACAATTGTGGGTCACAGTCTATTATGGGGT
ACCTGTGTGGAAAGAAGCAACCACCACTTTATTTTGTGCATCAGATGCCAAAGCTTATGATAAGGAAGTA
CATAATGTTTGGGCCACACATGCCTGTGTACCCACAGACCCCGACCCAAAAGAATTACCATTGGAA---A
ATGTGACAGAAAATTTTAACATGTGGAAAAATAACATGGTAGAACAGATGCATGAGGATATAATCAGTTT
ATGGGATCAAAGTCTAAAGCCATGTGTGAAATTGACCCCACTCTGTGTTACTTTAAATTGCACTGAC---
------------------------------TTCAGTAGGAATGATACTAATACCAATAATAGTAGT----
--------------GGG---GAAAAGATGGAGAAAGGAGAAATAAAAAATTGCTCTTTCAATATCACCAC
AGAAGTAAGAGATAAGATACAGAAACAATATGCACTTTTTTATAAACTTGATGTAGTACCAATA------
GAAAATGATAAT---------------GATAATACTAGCTATAGGTTGATAAGTTGTAACACCTCAGTCA
TTACACAAGCCTGTCCAAAGGTAACCTTTGAGCCAATTCCCATACATTATTGTGCTCCGGCTGGTTTTGC
GATTCTAAAGTGTAAAGATAAGACGTTCAATGGAACAGGACCATGTACAAATGTCAGCACAGTACAATGT
ACACATGGAATTAGGCCAGTAGTATCAACTCAACTGCTGTTAAATGGCAGTCTAGCAGAAGAAGAGGTAG
TAATTAGGTCTGAAAATTTCACGAACAATGCTAGAACCATAATAGTACAGCTGAGAGAAGCTGTAGAAAT
TAATTGTACAAGACCCAGCAACAATACAAGAAAAAGTATA---------CATATA---GGACCAGGG---
---AGAGCATTTTATACAACAGGAAATATAATAGGAGATATAAGACAAGCACATTGTAACATTAGTAGAG
GAAAATGGAATAACACTTTAAAACAGATAGTTAGCAAATTAAGAGAACAATTTGGA---AATAAA---AC
AATAGTCTTTAATCAATCCTCAGGAGGGGACCCAGAAATTGTAATGCACAGTTTTAATTGTGGAGGGGAA
TTTTTCTACTGTAATTCAACACAACTGTTTAATAGTACT------TGG----------------------
--GGGGCTAATGATACTTGG---ACT---------GAGTCAAATAACAATGAA-----------------
-------------ACA---ATCACACTCCCA------------------TGCAGAATAAAACAAATTATA
AACATGTGGCAGGAAGTAGGAAAAGCAATGTATGCCCCTCCCATCGCAGGACAAATTAGATGTTCATCAA
ATATTACAGGGCTGCTACTAACAAGAGATGGTGGTAATAAAAACGATAGC---------AACGGG---AC
CGAGATCTTCAGACCTGGAGGAGGAGATATGAGGGACAATTGGAGAAGTGAATTATATAAATATAAAGTA
GTAAAAATTGAACCATTAGGAATAGCACCCACCAAGGCAAAGAGAAGAGTGGTGCAGAGAGAAAAAAGAG
CA---GTA---GGC---CTAGGAGCTATGTTCCTTGGGTTCTTGGGAGCAGCAGGAAGCACTATGGGCGC
AGCGTCAATAACGCTGACGGTACAGGCCAGACAATTATTGTCTGGTATAGTGCAACAGCAGAACAATTTG
CTGAGGGCTATTGAGGCGCAACAGCATCTGTTGCAACTCACAGTCTGGGGCATCAAACAGCTCCAGGCAA
GAGTCCTGGCTGTGGAAAGATATCTAAAGGATCAACAGCTCCTGGGGATTTGGGGTTGCTCTGGAAAACT
CATCTGCACCACTGCTGTGCCTTGGAATACTAGTTGGAGT---AATAAATCTCTGGATCAAATTTGGGAT
AACATGACCTGGATGGAGTGGGAAAGAGAAATTGACAATTACACAAACACAATATACACCTTACTTGAAG
AATCGCAGCTCCAACAGGAAAAGAATGAACAAGAATTATTGGAATTGGATAAATGGGCAAGTTTGTGGAG
TTGGTTTAGCATAACACACTGGCTGTGGTATATAAAAATATTCATAATGATAGTAGGAGGCTTAATAGGT
TTAAGAATAGTTTTTGCTGTACTTTCTATAGTGAAGAGAGTTAGGCAGGGATATTCACCATTGTCGTTTC
AGACCCTCCTCCCAGTCCCGAGGGGACCCGACAGGCCCGAAGGAACAGAAGAAGAAGGTGGAGAGAGAGA
CAGAGACAGATCCATACGTTTAGTGGATGGATTCTTAGCACTTATCTGGGACGATCTGCGGAGCCTGTGC
CTCTTCAGCTACCACCGCTTGAGAGACTTACTCTTGATTGTAACGAGGACTGTGGAACTTCTGGGACGCA
GGGGGTGGGAAGCCCTCAAATATTGGTGGAATCTCCTACAGTATTGGAGTCAGGAACTAAAGAATAGTGC
TGTTAACTTGCTCAACACCACAGCCATCGCAGTAGCTGAGGGGACAGATAGGGTTATAGAAGTATTACAA
AGAATTTATAGAGCTTTTTGCAACATACCTAGAAGAATAAGACAGGGCTTGGAAAGGCTTTTGCTA
>AY736817 
ATGAGAGTGAAGGGGATCAAGAAGACTTATCGGCAC---TTA---------TGGAGATGG---GGTACCA
TGCTCCTTGGGATATTGATGATCAGTAGTGCT---GCAGGACAATTGTGGGTCACAGTCTATTATGGGGT
ACCTGTGTGGAAAGAAGCAACCACCACTTTATTTTGTGCATCAGATGCCAAAGCTTATGATAAGGAAGTA
CATAATGTTTGGGCCACACATGCCTGTGTACCCACAGACCCCGACCCAAAAGAATTACCATTGGAA---A
ATGTGACAGAAAATTTTAACATGTGGAAAAATAACATGGTAGAACAGATGCATGAGGATATAATCAGTTT
ATGGGATCAAAGTCTAAAGCCATGTGTGAAATTGACCCCACTCTGTGTTACTTTAAATTGCACTGAC---
------------------------------TTCAGTAGGAATGATACTAATACCAATAATAGTAGT----
--------------GGG---GAAAAGATGGAGAAAGGAGAAATAAAAAATTGCTCTTTCAATATCACCAC
AGAAGTAAGAGGTAAGATACAGAAACAATATGCACTTTTTTATAAACTTGATGTAGTACCAATA------
GAAAATGATAAT---------------GATAATACTAGCTATAGGTTGATAAGTTGTAACACCTCAGTCA
TTACACAAGCCTGTCCAAAGGTAACCTTTGAGCCAATTCCCATACATTATTGTGCTCCGGCTGGTTTTGC
GATTCTAAAGTGTAAAGATAAGACGTTCAATGGAACAGGACCATGTACAAATGTCAGCACAGTACAATGT
ACACATGGAATTAGGCCAGTAGTATCAACTCAACTGCTGTTAAATGGCAGTCTAGCAGAAGAAGAGGTAG
TAATTAGGTCTGAAAATTTCACGAACAATGCTAGAACCATAATAGTACAGCTGAGAGAAGCTGTAGAAAT
TAATTGTACAAGACCCAGCAACAATACAAGAAAAAGTATA---------CATATA---GGACCAGGG---
---AGAGCATTTTATACAACAGGAAATATAATAGGAGATATAAGACAAGCACATTGTAACATCAGTAGAG
GAAAATGGAATAACACTTTAAAACAGATAGTTAGCAAATTAAGAGAACAATTTGGA---AATAAA---AC
AATAGTCTTTAATCAATCCTCAGGAGGGGACCCAGAAATTGTAATGCACAGTTTTAATTGTGGAGGGGAA
TTTTTCTACTGTAATTCAACACAACTGTTTAATAGTACT------TGG----------------------
--GGGGCTAATGATACTTGG---ACT------GAGTCAAATAACAATGAAACA-----------------
-------------------ATCACACTCCCA------------------TGCAGAATAAAACAAATTATA
AACATGTGGCAGGAAGTAGGAAAAGCAATGTATGCCCCTCCCATCGCAGGACAAATTAGATGTTCATCAA
ATATTACAGGGCTGCTACTAACAAGAGATGGTGGTAATAAAAACGATAGC---------AACGGG---AC
CGAGATCTTCAGACCTGGAGGAGGAGATATGAGGGACAATTGGAGAAGTGAATTATATAAATATAAAGTA
GTAAAAATTGAACCATTAGGAATAGCACCCACCAAGGCAAAGAGAAGAGTGGTGCAGAGAGAAAAAAGAG
CA---GTA---GGC---CTAGGAGCTATGTTCCTTGGGTTCTTGGGAGCAGCAGGAAGCACTATGGGCGC
AGCGTCAATAACGCTGACGGTACAGGCCAGACAATTATTGTCTGGTATAGTGCAACAGCAGAACAATTTG
CTGAGGGCTATTGAGGCGCAACAGCATCTGTTGCAACTCACAGTCTGGGGCATCAAACAGCTCCAGGCAA
GAGTCCTGGCTGTGGAAAGATATCTAAAGGATCAACAGCTCCTGGGGATTTGGGGTTGCTCTGGAAAACT
CATCTGCACCACTGCTGTGCCTTGGAATACTAGTTGGAGT---AATAAATCTCTGGATCAAATTTGGGAT
AACATGACCTGGATGGAGTGGGAAAGAGAAATTGACAATTACACAAACACAATATACACCTTACTTGAAG
AATCGCAGCTCCAACAGGAAAAGAATGAACAAGAATTATTGGAATTGGATAAATGGGCAAGTTTGTGGAG
TTGGTTTAGCATAACACACTGGCTGTGGTATATAAAAATATTCATAATGATAGTAGGAGGCTTAATAGGT
TTAAGAATAGTTTTTGCTGTACTTTCTATAGTGAAGAGAGTTAGGCAGGGATATTCACCATTGTCGTTTC
AGACCCTCCTCCCAGTCCCGAGGGGACCCGACAGGCCCGAAGGAACAGAAGAAGAAGGTGGAGAGAGAGA
CAGAGACAGATCCATACGTTTAGTGGATGGATTCTTAGCACTTATCTGGGACGATCTGCGGAGCCTGTGC
CTCTTCAGCTACCACCGCTTGAGAGACTTACTCTTGATTGTAACGAGGACTGTGGAACTTCTGGGACGCA
GGGGGTGGGAAGCCCTCAAATATTGGTGGAATCTCCTACAGTATTGGAGTCAGGAACTAAAGAATAGTGC
TGTTAACTTGCTCAACACCACAGCCATCGCAGTAGCTGAGGGGACAGATAGGGTTATAGAAGTATTACAA
AGAATTTATAGAGCTTTTTGCAACATACCTAGAAGAATAAGACAGGGCTTGGAAAGGCTTTTGCTA
>L08656 
ATGAGAGCGAAGGGGACCAGGAAGAATTATCAGTAC---TTG---------TGGAAATGG---GGCACCA
TGCTCCTTGGGATGTTGATGATCTGTAGTGCT---GCTGAACAATTGTGGGTCACAGTCTATTATGGGGT
ACCTGTGTGGAAAGAAGCAACCACCACTCTATTTTGTGCATCAGATGCTAAAGCATATGATACAGAGGTA
CATAATGTTTGGGCCACACATGCCTGTGTACCCACAAACCCCAACCCACAAGAAGTAGTATTGGAA---A
ATGTGACAGAAGATTTTAACATGTGGAAAAATAACATGGTAGAACAGATGCATGAGGATATAATCAGTTT
ATGGGATCAAAGCCTAAAGCCATGTGTAAAATTAACCCCACTCTATGTTACTTTACATTGCACTGAT---
------------------TTGAAGAATGCTACTAATACCACTAGTAGTAATACCAATAGTAGTAGT----
--------------TGG---GGAATGATGGAGAAAGGAGAAATAAAAAACTGCTCTTTCAATATCACCAC
AGCCATAAGAGATAAGGTGCGGAGAGAACATACACTTTTTTATAAACTTGATGTAGTACCAATA------
GATAATGATAAG------------AAAAATATTACCAGCTATAGGTTGATACATTGTAACACCTCAGTCA
TTACACAGGCCTGTCCAAAGATATCCTTTGAGCCAATTCCCATACACTATTGTGCCCCGGCTGGTTTTGC
GATTCTAAAGTGTAACAATAAGACGTTCAGTGGGAAAGGACCATGTACAAATGTCAGCACAGTACAATGT
ACACATGGAATTAGGCCAGTAGTGTCAACTCAACTGCTGTTAAATGGCAGTCTAGCAGAAGAAGATGTAG
TAATTAGATCTGACAATTTCACAGACAATGCTAAAACCATAATAGTACAACTGAACGAATCTGTGGTAAT
TAATTGTACAAGACCTAACAACAACACAAGAAAAGGTATA---------CATATA---GGACCAGGG---
---AGAGCAGTTTATACAACAGGAAGAATAATAGGATATATAAGACAAGCACATTGTAACATTAGTGGAG
TAAAATGGAATAAAACTTTAGAACAGATAGTTACAAAATTAAGAGAACAATTTAGG---AATAAA---AC
AATAGTCTTTAATCAATCCTCAGGAGGGGACCCAGAAATTGTAATGCACAGTTTTAATTGTGGAGGGGAA
TTTTTCTACTGTAATACAACACAACTGTTTAATAGTACT------TGG----------------------
--TATGCTAATGATACTAGA---GGG---------TCAAATGACATTAAAGGA-----------------
-------------AAT---ATCACACTCCCA------------------TGTAGAATAAAACAAATTATA
AACATGTGGCAGGAAGTAGGGAAAGCAATGTATGCCCCTCCCATCAAAGGACAAATTAGATGTTCATCAA
ATATTACAGGGCTGCTATTAACAAGAGATGGTGGTGATAACAAC------------------GTC---AC
CGAGATCTTCAGACCTGGAGGAGGAGATATGAGGGACAATTGGAGAAGTGAATTATATAAATATAAAGTA
GTAAAAATTGAGCCATTAGGAGTAGCACCCACCAAGGCAAAGAGAAGAGTGGTGCAGAGAGAAAAAAGAG
CA---GTGGGAATG---ATAGGAGCTATGTTCCTTGGGTTCTTGGGAGCAGCAGGAAGCACTATGGGCGC
AGCGTCGCTGACGCTGACGGTACAGGCCAGACAATTATTGTCTGGTATAGTGCAACAGCAGAACAATTTG
CTGAGGGCTATTGAGGCGCAACAGCATCTGTTGCAACTCACAGTCTGGGGCATCAAACAGCTCCAGGCAA
GAGTCCTGGCTGTGGAAAGATACCTAAAGGATCAACAGCTCCTAGGGATTTGGGGTTGCTCTGGAAAACT
CATTTGCACCACTGCTGTGCCTTGGAATGCTAGCTGGAGC---AATAAATCTCTGGATACGATTTGGAAT
AACATGACCTGGATGCAGTGGGAAAAAGAAATAGACAATTACACAGGCTTAATATACACCTTAATTGAAG
AATCGCAGAACCAACAAGAAAAGAATGAACAAGAATTATTGGAATTAGATAAGTGGGCAAGTTTGTGGAA
TTGGTTTGACATAACAAAATGGCTGTGGTATATAAAAATATTCATAATGATAGTAGGAGGCTTGGTAGGT
TTAAGAATAATTTTTGCTGTACTTTCTATAGTCAATAGAGTTAGGCAGGGATACTCACCTTTATCATTGC
AGACCCGCTTCCCAGCCCCGAGGGGACCCGACAGGCCCGACGGAATCGAAGAAGAAGGTGGAGAGAGAGA
CAGAGGCAGATCCGGAAGATTAGTGAACGGCTTCTTAGCACTTATCTGGGACGATCTGCGGAGCCTGTGC
CTTTTCAGCTACCACCGCTTGAGAGACTTACTCTTGATTGTAACGAGGATTGTGGAACTTCTGGGACGCA
GGGGGTGGGAAGTCCTCAAATATTGGTGGAATCTCCTGCAGTATTGGATTCAGGAACTAAAGAATAGTGC
TGTTAGTTTGCTTAATACCACAGCTATAGCAGTAGCTGAGGGGACAGATAGGGTAATAGAAGTAGTACAA
AGAATTTGTAGAGCTATTCTCCACATACCTGCAAGAATAAGACAGGGCTTAGAAAGGGCTTTGCTA
>AF025754 
ATGAAAGCGAAGGAGATCAGGAAGAATTATCATCCCTTGTTG---------TGGAGATGG---GGCATCA
TGCTCCTTGGGATGTTGATGATCTGTAGTGCT---ACAGAAAAGTTGTGGGTCACAGTCTATTATGGGGT
ACCTGTGTGGAAAGAAGCAACCACCACTTTATTTTGTGCATCAGATGCTAAAGCATATGATACAGAGGCA
CATAATATTTGGGCCACACATGCCTGTGTACCCACAGACCCCAACCCACAAGAAGTAGATTTGGAA---A
ATGTGACAGAAAATTTTAACATGTGGAAAAATAACATGGTAGAACAGATGCATGAGGATATAATCAGTTT
ATGGGATCAAAGCCTAAAGCCATGTGTAAAATTAACCCCACTCTGTGTTACTTTAAAATGCACTAAT---
------------------------------GATTTGAAGAATACTACTAATACCACTAATAATAGT----
--------------TGG---GAAAAGATGGAGACAGGAGAAATAAAAAACTGCTCTTTCAATATCACCAC
AAACAGAAGAGGCAAGATGCAGAAAGAATATGCACTTTTTTATAAACTTGATGTAGTATCAATA------
GATAATGATAAT---------------------ACTAGCTATAGGTTGATAAGTTGTAACACCTCAGTCA
TTACACAAGCCTGTCCAAAAGTATCCTTTCAGCCAATTCCCATACATTATTGCGCCCCGGCTGGTTTTGC
GATTCTAAAATGTAAAGATAAGAAGTTCAGTGGAAAAGGACCATGTATAAATGTCAGCACAGTACAATGT
ACACATGGAATTAGGCCAGTAGTATCAACTCAACTGCTGTTAAATGGCAGTCTAGCAGAAGAAGAGGTAG
TAATTAGGTCTGACAATTTCACGGACAATGCTAAAACCATAATAGTACAGCTAAAGGAACCTGTAGAAAT
TAATTGTACAAGACCCAACAACAATACAAGAAAAAGTATA---------CCTATA---GGACCAGGG---
---AGAGCATTTTACACAACAGGAGAAATAATAGGAAATATAAGACAAGCACATTGTAACATTAGTAGAG
CAAAATGGAATAACACTTTACAACAGATAGTTATAGAATTAAAAGAACATTTCAAA---AATAAA---AC
AATAGTCTTTAATCACTCCTCAGGAGGGGACCCAGAAATTGTAATGCACAGTTTTAATTGTGGAGGGGAA
TTTTTCTACTGTAATTCAACACAACTGTTTAGTAGTACT------TGG----------------------
--------AATAATACTGAATCTGAA------GGGGTAAATAACACTGAAGGA------------AATGA
C------------ACA---ATCATACTCCTA------------------TGCAGAATAAAACAAATTGTA
AACATGTGGCAGGAAGTAGGAAAAGCAATGTATGCCCCTCCCATCAGAGGACAAATTAGATGCTCATCAA
ATATTACAGGGCTGCTATTAACAAGAGATGGTGGTAATAGTAATGGCAGC---------AACAAG---GC
CGAGGTCTTCAGACCTGGAGGAGGAGATATGAGGGACAATTGGAGAAGTGAATTATATAAATATAAAATA
GTAAAAATTGAACCATTAGAAGTAGCACCCACTAAGGCAAAGAGAAGAGTGGTGCAGAGAGAAAAAAGAG
CA---GCG---GGA---CTAGGAGTTATGTTCCTTGGGTTCTTGGGAGCAGCAGGAAGCACTATGGGCGC
AGCGTCAATGACGCTGACGGTACAGGCCAGACAATTATTGTCTGGTATAGTGCAACAGCAGAACAATTTG
CTGAGGGCTATTGAGGCGCAACAGCATCTGTTGCAACTCACAGTCTGGGGCATCAAACAGCTCCAGGCGA
GAGTCCTGGCTGTGGAAAGATACCTAAAGGATCAACAGCTCCTGGGGATTTGGGGTTGCTCTGGAAAACT
CATTTGCACCACTGCTGTGCCTTGGAATACCAGTTGGAGT---AATAAATCTCTGGATAGGATTTGGAAT
AACATGACCTGGATGGAGTGGGAAAAAGAAATTGACAATTACACAAGCTTAATATACACCTTAATTGAAG
AATCGCAGAACCAACAAGAAAAGAATGAACAAGAATTATTGGAATTAGATAAATGGGCAAGTTCGTGGAA
TTGGTTTGACATAACACAATGGCTGTGGTATATAAAAATATTCATAATGATAGTAGGAGGCTTGGTAGGT
TTAAGAATAGTTTTTGCTGTACTTTCTATAGTAAATAGGGTTAGGCAGGGATACTCACCATTATCATTTC
AGACCCGCCTCCCAGCCCAGAGGGGACCCGACAGGCCCGAAGGAATCGAAGAAGAAGGTGGAGAGAGAGA
CAGAGACAGATCCGGCCGATTAGTGAACGGATTCTTAGCACTTTTCTGGGACGACCTACGGAACCTGTGC
CTCTTCAGCTACCACCGCTTGAGAGACTTACTCTTGATTGTAGCGAGGATTGTGGAACTTCTGGGACACA
GGGGGTGGGAAGCCCTCAAATATTGGTGGAATCTCCTACAGTATTGGGGTCAGGAACTAAAGAATAGTGC
TGTCAGCTTGCTCAACGCCACAGCTATAGCAGTAGCTGAGGGGACAGATAGGGTTATAGAAGTAGTACAA
AGAGCTTGTAGAGCTATTCTCCACATACCTAGAAGAGTGAGACAGGGCTTGGAAAGGATTTTGCTA
>DQ141341 
ATGAGAGTGAAGGGGATCAGGAAGAATTATCAGCAC---TTG---------TGGAAATGG---GGCACGA
TGCTCCTTGGGTTATTAATGATCTGTAATGCT---ACAGAACAATTGTGGGTCACAGTCTATTATGGGGT
ACCTGTGTGGAAAGAAGCAACCACTACTCTATTTTGTGCATCAGATGCTAAAGCACATGACACAGAGGTG
CATAATGTTTGGGCCACACATGCCTGTGTACCCACAGACCCCAACCCACAAGAAGTAGTATTGGAA---A
ATGTGACAGAAAATTTTAACATGTGGAAAAATAACATGGTAGAACAGATGCATGAGGATATAATCAGTTT
ATGGGATCAAAGCCTAAAGCCATGTGTAAAATTAACCCCACTTTGTGTTACTTTAAATTGCACTGAT---
---------TGG---------AAGAATGCTACTAATACCAATAGTACTAATACCAATAGTAGTAGC----
--------------GAG---GGAACGATGGAGGGAGGAGAAGTAAAAAACTGCTCTTTCAATATCACCAC
AAACATAGGGGATAAGGTGCAGAAAGAATATGCACTTTTTTATAAACTTGATGTAGCACCAATA------
GAAGATGATAAT------------AGTGATAATAGTAGCTATAGGTTGATAAGTTGTAACACCTCAGTCA
TTACACAGGCCTGTCCAAAAATATCCTTTGAACCAATTCCCATACATTATTGTGCCCCGGCTGGTTTTGC
GATTCTAAAGTGTAACAATAAGACGTTCAATGGAAAAGGACCATGTACAAATGTCAGCACAGTACAATGT
ACACATGGAATTAGGCCAGTAGTATCGACTCAACTACTGTTAAATGGCAGTCTAGCAGAAGGAGAAGTAG
TAATTAGATCTGAAAATTTCACGAACAATGCTAAAACCATAATAGTACATCTGAATGCATCTGTAGAAAT
TAATTGTACAAGACCCGGCAACAATACAAGAAGAAGTATA---------CATATA---GGACCAGGG---
---AGAGCATTTTATACAACAGGACAAATAATAGGAGATATAAGACAAGCACATTGTAACCTTAGTAGAG
CACAATGGAATGACACTTTAAAACAGATAGTTGAAAAATTACAAGGACAATTTAGG---AATAAA---AC
AATAGTCTTTAATCAACCCTCAGGAGGGGACCCAGAAATTGTAATGCACAGTTTTAATTGTGGAGGGGAA
TTTTTCTACTGTAATTCATCACAACTGTTTAATAGTTCT------TGG----------------------
--------AATGTTAATGGA---GAA---------TCAAATAACACTGAAGGA------------AATGA
C------------ACA---ATCACACTCCCA------------------TGCAGAATAAAACAAATTATA
AACATGTGGCAGGAAGTAGGAAAAGCAATGTATGCCCCTCCCATTAGAGGACAAATTAGCTGTTCATCAA
ATATTACAGGGCTGCTATTAACAAGAGATGGTGGTAACAATAACGAGACC---------ACCACC---AC
CGAGACCTTCAGACCTGGAGGAGGAGATATGAGGGACAATTGGAGAAGTGAATTATATAAATATAAAGTA
GTAAAAATTGAACCATTAGGAATAGCACCCACCAGGGCAAAGAGAAGAGTGGTGCAGAGAGAAAAAAGAG
CA---GTG---GGA---ATAGGAGCTATGTTCCTTGGGTTCTTGGGAGCAGCAGGAAGCACTATGGGCGC
AGCGTCAGTGACGTTGACGGTACAGGCCAGACTATTATTGTCTGGTATAGTGCAACAGCAGAACAATTTG
CTGAGGGCTATTGAGGCGCAACAGCGTATGTTGCAACTCACAGTCTGGGGCATCAAGCAGCTCCAGGCAA
GAGTCCTGGCTGTGGAAAGATACCTAAAGGATCAACAGCTCCTGGGGATTTGGGGTTGCTCTGGAAAACT
CACCTGCACCACTGCTGTGCCTTGGAATGCTAGTTGGAGT---AATAAATCTCTAAATGAGATTTGGGAT
AACATGACCTGGATGGAGTGGGAAAGAGAAATTGACAATTACACAAACTTAATATACAACTTACTTGAAG
AATCGCAGAACCAACAAGAAAAGAATGAAAAAGAATTATTGGAATTGGATAAATGGGCAAGTTTGTGGAA
TTGGTTTAGCATAACGAATTGGCTGTGGTATATAAGAATATTCATAATGATAGTAGGAGGCTTGATAGGT
TTAAGAATAATTTTTACTGTACTTTCTATAGTGAATAGAGTTAGGCAGGGATACTCACCATTATCGTTTC
AGACCCGCCCCCCAGCCCCGAGGGGACCCGACAGGCCCGAAGGAATCGAAGAAGAAGGTGGAGAGAGAGA
CAGAGACAGATCCGGTCGCTTAGTGGATGGATTCTTAGCAATTATCTGGGTCGACCTGCGGAGCCTGTGC
CTCTTCAGCTACCACCGCTTGAGGGACTTACTCTTGATTGTAACGAGGATTGTGGGACTTCTGGGGCGCA
GGGGGTGGGAAGTCCTCAAATATTGGTGGAATCTCCTACAGTATTGGAGTCAGGAACTAAGGAATAGTGC
TGTTAGCTTGTTCAATGCCACAGCCATAGCAGTAGCTGAGGGGACAGATAGGATTATAGAAGCAGTACAA
AGAGCTTTTAGAGCTATTATCCACATACCTACAAGAATAAGACAGGGCTTGGAAAGGGCTTTGCTA
>EF159973 
ATGAGAGCGAAGGGGACCAGGAAGAATTGTCAGCAC---TTG---------TGGAGATGG---GGCACCA
TGCTCCTTGGAATGTTGATGATCTGTAGTGCT---GCAGACAATTTGTGGGTCACAGTCTATTATGGGGT
ACCTGTGTGGAAAGAAGCTACCACCACTCTATTTTGTGCATCAGATGCTAAAGCATACGATACAGAGGCA
CATAATGTTTGGGCCACACATGCCTGTGTACCCACAGACCCCAACCCACAAGAAGTAGTATTGGGA---A
ATGTGACAGAAAATTTTAACATGTGGAAAAATGACATGGTAGAACAGATGCATGAGGATATAATCAGTTT
ATGGGATCAAAGCCTAAAGCCATGTGTAAAATTAACCCCACTCTGTGTTACCTTAAATTGCACTAAT---
---------TGG---------------AATGGTACTAAGAATGGTACTAGTGTCACTAGTAATAGT----
--------------GAG---ATAAAGATAGAGCCAGGAGAAATAAAAAACTGCTCTTTCAAGATCACCAC
AGGCATAAGAGATAAGGTGCAGAAACAATATGCACTTTTTTATAGACTTGATGTAGTACCAATA------
GATGATAATAAT---------------GATAGTACTAGTTATAGATTGATAAATTGTAATACCTCAGTCA
TTACACAGGCCTGTCCAAAGGTATCCTTTGAGCCAATTCCCATACATTTTTGTACCCCGGCTGGTTTTGC
GATTCTAAAGTGTAACGATAGGAAGTTCAATGGAACAGGACCATGTACAAATGTCAGCACAGTACAGTGT
ACCCATGGAATTAGACCAGTAGTATCAACTCAACTGCTGTTAAATGGCAGTCTAGCAGAAGGAGATGTAA
TAATTAGATCTGAAAATTTCACGAACAATGCTAAAACCATAATAGTACAGCTGAATGAAACTGTAGAAAT
TAATTGTACAAGACCCAGCAACAATACAAGAAAAGGAATA---------CATATA---GGACCAGGG---
---AGAGCATTTTATACAACAGGAGAAATAACAGGAGATATAAGACAAGCACATTGTAACATTAGTAGAG
CAAAATGGAATAACACTTTAAAACAGGTAGTTACAAAGTTAAGAGAACAGTTTGGG---AATAAA---AC
AATAGTCTTTAATCAATCCTCAGGAGGGGATCCAGAAATTATAATGCACAGTTTTAATTGTGGAGGGGAA
TTTTTCTACTGTAATTCAACACAACTGTTTAATAGTACTTTTAATTGGAATAGTACTGAAGGGTCAGATA
GTACTTGGAATAGTACTGAA---GGG---------TCAAATAAC--------------------------
-------------ACT---ATCACACTCCAA------------------TGCAGAATAAAACAAATTATA
AACATGTGGCAGGAAGTAGGCAAAGCAATGTATGCCCCTCCCATCAGAGGACTAATTAGATGTTCATCAA
ATATTACAGGGCTGCTATTAACAAGAGATGGGGGTAATAATGACAAG------------GATGAG---AT
CGAGATCTTCAGACCTGGAGGAGGAGATATGAGGGACAATTGGAGAAGTGAATTATATAAATATAAAGTA
GTAAAAATTGAACCATTAGGAGTAGCACCCACCAAGGCAAAGAGAAGAGTGGTGCAGAGAGAAAAAAGAG
CA---GTGGGAACA---ATAGGAGCTATGTTCCTTGGGTTCTTGGGAGCAGCAGGAAGCACTATGGGCGC
AGCGTCGATGACGCTGACGGTACAGGCCAGACTATTACTGTCTGGTATAGTGCAACAGCAGAACAATCTG
CTGAGGGCTATTGAGGCGCAACAGCATCTGTTGCAACTCACAGTCTGGGGCATCAAGCAGCTCCAGGCAA
GAGTCCTGGCTGTGGAAAGATACCTAAAGGATCAACAGCTCCTAGGGATTTGGGGTTGCTCTGGAAAACT
CATTTGCACCACTACTGTGCCTTGGAACGCTAGTTGGAGT---AATAAATCTCTGGATAAGATTTGGAAT
AACATGACCTGGATGGAGTGGGACAGAGAAATTAACAATTACACAAGCTTAATATACACCTTAATTGAAG
AATCGCAAAACCAGCAAGAAAAGAATGAACAAGAATTATTAGAATTAGATAAGTGGGCAAGTTTGTGGAG
TTGGTTTGATATAACAAACTGGCTGTGGTATATAAAAATATTCATAATGATAGTAGGAGGCTTGGTAGGT
TTAAGAATAGTTTTTACTGTACTTTCTGTAGTGAATAGAGTTAGGCAGGGATACTCACCATTATCATTTC
AGACCCGCCTCCCAGCCCCGAGGGGACCCGACAGGCCCGAAGGAATCGAAGAAGAAGGTGGAGACAGAGA
CAGAGACAGATCCGGTCGATTAGTGACTGGATTCTTACCACTTCTCTGGGACGATCTGTGGAGCCTGTGC
CTCTTCAGCTACCACCACTTGAGAGACTTACTCTTGATTGTAGCGAGGATTGTGGAACTTCTGGGACGCA
GGGGGTGGGAGGCCCTCAAGTATTGGTGGAATCTCCTGCAGTATTGGAGTCAGGAACTAAAAAATAGTGC
TGTTAACTTGCTTAATACTACAGCTATAGCAGTAGCTGAGGGGACAGATAGGGTTATAGCAGTAATACAA
AGAGCTGGTAGAGCTATTCTCCATATACCTACAAGAATAAGACAGGGCTTAGAAAGGGCTTTGCTA
>AF025752 
ATGAGAGTGAAGGGGACCAGGAAGAATTATCAGCAC---TTG---------TGGAGATGG---GGCATCA
TGCTCCTTGGGATGTTAATGATCTGTAGTGCT---ACAGAAAAAATGTGGGTCACAGTCTATTATGGGGT
ACCTGTGTGGAAAGAAGCAACCACCACTCTATTTTGTGCATCAAATGCTAAAGCATATGATACAGAGGTG
CATAATGTTTGGGCCACACATGCCTGTGTACCCACAGACCCCAACCCACAAGAAGTAGGATTGGAA---A
ATGTGACAGAAAATTTTAACATGTGGAAAAATAACATGGTAGAACAGATGCATGAGGATATAATCAGTTT
ATGGGATCAAAGCCTAAAGCCATGTGTAAAATTAACCCCACTCTGTGTTACTTTAAATTGCATTGAC---
------------------------TTGAAGAATGCTACTAATACCACTAATACCAATAGTAGTGGA----
--------------TGG---AAAATGATGGAGCCAGGAGAAATAAAAAACTGCTCTTTTAATATCACCAC
AAGAATAAGAGATAAGCCACAGAAAGAATATGCACTTTTTTATAAACTTGATGTAGTACCAATA------
AATAATGATAAT---------------ACTAGTACCAGTTATAGGTTGATAAGTTGTAATACCTCAGTCA
TTACACAGGCCTGTCCAAAGGTGTCTTATGAACCAATTCCCATACATTATTGTGCCCCGGCTGGTTTTGC
GATTCTAAGGTGTAGAGATAAGAAGTTCAATGGAACAGGACCATGTACAAATGTCAGCACAGTACAATGT
ACACATGGAATTAAGCCAGTAGTATCAACTCAACTGCTGTTAAATGGCAGTCTAGCAGAAGAAGAGGTAG
TAATTAGATCTGACAATTTCACGGACAATGCTAAAATCATAATAGTACAGCTGAAAGAAGCTGTAGAAAT
TAATTGTACAAGACCCAACAACAATACAAGAAAAAGTATA---------AATATA---GGACCAGGG---
---AAAGCACTTTATACAACAGGAGAAATAATAGGAGATATAAGACAAGCACATTGTAACATTAGTAGAG
CAAAATGGAATAACACTTTAAAACAGATAGTTACAAAATTAAGAGAACAATTTGGG---AATAAA---AC
AATAGTCTTTAATCGATCCTCAGGAGGGGACCTAGAAATTGTAACGCACAGCTTTAATTGTGGAGGGGAA
TTTCTCTACTGTAATTCAACACAATTGTTTAATAGTACT------TGG----------------------
--AAGTTTAATAGTACTTGG------------------AATGATACTGAAGGG------------TCAAA
TAACACTGAAGGAAAT---ATCACACTCCCA------------------TGCAGAATAAAACAAATTATA
AACATGTGGCAGGAAGTAGGAAAAGCAATGTATGCCCCTCCCATCAGAGGACAAATTAGATGTTCATCAA
AGATTACAGGGCTGTTATTAACAAGAGATGGTGGTACTACCAAA---AACGGGAACAACAACGAT---AC
TGAGATCTTTGGACCTGGAGGAGAAGATATGAAGGACAATTGGAGAAGTGAATTATATAAATATAAAGTA
GTAAAAATTGAACCATTAGGAGTAGCACCCACTAAGGCAAAGAGAAGAGTGGTGCAGAGAGAAAAAAGAG
CA---GTG---GGA---CTAGGAGCTATGTTCCTTGGGTTCTTGGGAGCAGCAGGAAGCACTATGGGCGC
AGCGTCAATGACGCTGACGGTACAGGCCAGACAATTATTGTCTGGTATAGTGCAACAGCAAAACAATTTG
CTGAGGGCTATTGATGCGCAACAGCATATGTTGCAACTCACAGTCTGGGGCATCAAGCAGCTCCAGGCAA
GAGTCCTGGCTGTGGAAAGATACCTAAAGGATCAACAGCTCATGGGAATTTGGGGTTGCTCTGGAAAACT
CATTTGCACCACTACTGTGCCTTGGAATACTAGTTGGAGT---AATAAATCTTACAATGATATTTGGAAG
AACATGACCTGGATGCAGTGGGAAAGAGAAATTGACAATTACACAGGCTTAATATACCATTTAATTGAAG
AATCGCAGAACCAACAAGAAAAAAATGAACAAGAATTATTGGAATTGGATAAATGGGCAAGTTTGTGGAA
TTGGTTTGACATCACAAATTGGCTGCGGTATATAAAAATATTCATAATGATAGTAGGAGGCTTGGTAGGT
TTAAGAATAGTTTTTACTGTACTTTCTATAGTGAATAGAGTTAGGCAGGGATACTCACCGTTATCGTTTC
AGACCCGCCTCCCAGCCCAGAGGGGACCCGACAGGCCCGAAGGAATCGAAGAAGAAGGTGGAGAGAAAGA
CAGAGACAGATCCGATCGATTAGTGAACGGATTATTAGCACTTATCTGGGTCGACCTGCGGAGCCTGTGC
CTCTTCAGCTACCACCGCTTGAGAGACTTACTCTTGATTGTAACGAGGATTGTGGAACTTCTGGGACGCA
GGGGGTGGGAAGTCCTCAAATATTGGTGGAATCTCCTACAATATTGGAGTCAGGAACTAAAGAATAGTGC
TATTAGCTTGTTCAATGCCACAGCCATAGCAGTAGCTGGGGGGACAGATAGGGTTATAGAAGTATTACAA
AAAGCTTGGAGAGCTTTTCTCCACATACCTACAGGAATAAGACAGGGCTTGGAAAGGGCTTTGCTA
>DQ487191 
ATGAGAGTGATGGAGATCAGGAACAATTGTCAGCAC---TTA---------TGGAGATGG---GGCATGA
TGCTCCTTGGGATATTAATGATCTGTAATGCT---AAAGAAAAATTGTGGGTCACAGTCTATTATGGGGT
ACCTGTGTGGAAAGAAGCAACCACCACTCTATTTTGTGCATCAGATGCTAAAGCATATGATACAGAGGTA
CATAATGTATGGGCCACACATGCCTGTGTACCCACAGACCCCAACCCACAAGAAGTATTCTTGGGGGCAA
ATGTGACAGAAAATTTTAACATGTGGAAGAATAACATGGTAGAACAAATGCATGAGGATATAATCAGTTT
ATGGGATCAAAGCCTAAAGCCATGTGTAAAATTAACCCCACTCTGTGTTACTTTAAAGTGCACTGAT---
------TATAATAATACCATTGGTAATACTACTAAGACCACTACTACTAATACCACTAGTAGTAGC----
--------------TGG---GAAAAGATGGATAAAGGAGAGATAAAAAATTGCTCTTTCAATATCACCAC
AAACATAAGAGATAAGATGCAGAAAGAATATGCGCTTTTTTATAAACTTGATATAGTACCAATA------
GGTAATGATAAT---------------------ACTAGCTATAGGTTGATAAGTTGTAACACCTCAGTCA
TTACACAGGCCTGTCCAAAGGTATCCTTTGAGCCAATTCCCATACATTATTGTGCCCCGGCTGGTTTTGC
GATTCTAAAGTGTAATGATAAGAAGTTCAATGGAACAGGACCATGTACAAATGTCAGCACAGTACAATGT
ACACATGGAATTAGGCCAGTAGTATCAACTCAACTGCTGTTAAATGGCAGTCTAGCAGAAGAAGAGGTAG
TAATTAGATCCAGCAATTTCACGGACAATACAAAAACCATAATAGTACAGTTGAAKGAATCTGTAGTAAT
TGATTGTGCAAGACCCAACAACAATACAAGGAAAGGTATA---------CCTATA---GGACCAGGC---
---AGAGCATTTTATGCAACAGGAGAAATAATAGGAAATATAAGAAAAGCACATTGTACCCTTAATAGAG
CAAAATGGAATAACACTTTAAACCAGATAGTCACAAAATTAAGAGAACAATTTGAG---AATAAA---AC
AATAGTCTTTAATCAMTCCGCAGGAGGGGACCTAGAAATTGTAATGCACACTTTTAATTGTGGAGGGGAA
TTTTTCTACTGTGATTCAACACAACTGTTTAATAGTACT------TGG----------------------
--------AATAGTACTGAA---GGG---------TCAAATAAAACGGAAGGA------------AATGA
C------------ACA---ATCACACTCCCA------------------TGCAGAATAAAACAAATTATA
AACATGTGGCAGGAAGTGGGAAAAGCAATGTATGCCCCTCCCATCAGAGGACAAATTAGATGTTCATCAA
ATATTACAGGGCTGCTCTTAACAAGAGATGGTGGTGAGGACAATAAC------------AGCACC---AC
CGAGATCTTCAGACCTGGAGGAGGAGATATGAGGGACAATTGGAGAAGTGAATTATATAAATATAAAGTA
GTAGAAATTGAACCATTAGGAGTAGCACCCACCAAGGCAAAGAGAAGAGTGGTGCAGAGAGAAAAAAGAG
CA---GTAGTGGGC---CTAGGAGCTATGTTCCTTGGGTTCTTGGGAGCAGCAGGAAGCACTATGGGCGC
AGCGTCACTGACGCTGACGGTACAGGCCAGACAATTATTGTCTGGTATAGTGCAACAGCAGAATAATTTG
CTGAGGGCTATTGAGGCGCAACAACATCTGTTGCAACTCACAGTCTGGGGCATCAAGCAGCTCCAGGCAA
GAGTCCTGGCTGTGGAAAGATACCTAAAGGATCAACAGCTCCTGGGGATTTGGGGTTGCTCTGGAAAACT
CATTTGCACCACTACTGTGCCTTGGAATACTAGTTGGAGT---AATAAATCCTATAATGAGATTTGGGAG
AACATGACCTGGATGCAGTGGGAAAAAGAAATTGATAATTACACAGGCTTAATATACAACTTAATTGAAA
AATCGCAAAACCAACAAGAAAAGAATGAACAAGAATTATTGGAATTAGATAAATGGGCAAATTTGTGGAC
TTGGTTTGACATAACAAATTGGCTGTGGTATATAAGAATATTCATAATGATAGTAGGAGGCTTGGTAGGT
TTAAGAATAGTTTTTGCTGTACTTTCTATAGTGAATAGAGTTAGGCAGGGATACTCACCATTGTCGTTCC
AGATCCGCCTCCCAGCCTCGAGGGGACCCGACAGGCCCGAAGGAATCGACGAAGAAGGTGGAGAGAGAGA
CAGAGGCAGATCCGGTCCATTAGTGGATGGATTCTTAGCACTTATCTGGGTCGATCTACGGAGCCTGTGC
CTCTTCAGCTACCACCGCTTGACAGACTTACTCTTGATTGTAGCGAGGATTGTGGAACTTCTGGGACGCA
GGGGGTGGGAAGCCCTCAAATATTGGTGGAATCTCCTGCAGTATTGGAGTCAGGAACTAAAGAATAGTGC
TGTTAGCTTGCTCAACGCCACAGCCATAGCAGTAGCTGAGGGGACAGATAGGGTTATAGAAGTATTACAA
AGAGCTGTTAGAGCTATTCTCCACATACCTACAAGAATAAGACAGGGCTTGGAAAGGGCTTTGCTA
>DQ976381 
ATGAGAGTGAAGGGGATCAGGAAGAGTTATCAGCAC---TTA---------TGGAGATGG---GGCACCA
TGCTCCATGGGATATTGATGATCTGTAGTGCT---ACAGAAAACTTGTGGGTCACAGTTTATTATGGGGT
ACCTGTGTGGAAAGAAGCAACCACCACTCTATTTTGTGCATCAGATGCTAAAGCATATGATACAGAGGTA
CATAATGTTTGGGCCACACATGCCTGTGTACCCACAGATCCCAACCCACAAGAAGTAGAATTGGAA---A
ATGTGACAGAAAATTTTAACATGTGGAAAAATAACATGGTAGAACAGATGCATGAGGATATAATCAGTTT
ATGGGATCAAAGCCTAAAGCCATGTGTAAGATTAACCCCACTCTGTGTTATTTTAAATTGCACTGAC---
---------------------------------TTGAAGAATGATACTACTACCACTAGTGGTGGC----
--------------GGGGGAATAATGATGGAGAAAGGAGAAATAAAAAACTGCTCTTTCAGTATCAACAC
ACGCGGAAGAAATAAGGAGCAGAAAGACTATGCATTTTTTTATAAACTTGATGTAGTACCAATA------
AATAATAATAAT------------------------AGCTATAGGTTAATAAGTTGTAACACCTCAGTCA
TTACACAGGCCTGTCCAAAGGTATCCTTTGAGCCAATTCCCATACATTATTGTGCCCCGGCTGGTTTTGC
GATTCTAAAGTGTAAAGATAAGAAGTTCAATGGAACAGGACCATGTAAAAATGTCAGCACAGTACAATGT
ACACATGGAATTAGGCCAGTAGTATCAACTCAGCTGCTGTTAAATGGCAGCCTAGCAGAAGAAGAGGTAG
TAATTAGATCTGCCAATTTCAGTGACAATACTAAAACCATAATGGTACAGCTGAAAGAAGCTGTAGAAAT
TAATTGTACAAGACCCAACAACAATACAAGAAAAAGTATA---------CCTATG---GGACCAGGG---
---AAAGCATTTTATACAACAGGAGAAATAATAGGAGATATAAGACAAGCACATTGTAACCTTAGTATAA
CAAAATGGAATAACACTTTAAAACAGATAGTTGAAAAATTAAGAGAACAATTTGAG---AATAAA---AC
AATAATCTTTAATCAATCCGCAGGAGGGGACCCAGAAATTGTAATGCACAGTTTTAATTGTGGAGGGGAG
TTTTTCTACTGTAATTCAACACAACTGTTTAATAGTACT------TGG----------------------
--AGTAGTAATAGTACTTGGAATGATACTCAAGGGTCAAATAACCCTGAGGGA------------AATGA
T------------ACA---ATCACACTCACA------------------TGCAGAATAAAACAATTTATA
AACATGTGGCAAGAAGTAGGAAAAGCAATGTATGCCCCTCCCATCAGCGGACAGATTAGATGTTCATCAA
ATATTACAGGGCTGCTATTAACAAGAGATGGTGGTACTAACGAAATCAGC---------AACCAG---AC
TGAGATCTTCAGACCTGGAGGAGGAGATATGAGGGACAATTGGAGAAGTGAATTATATAAATATAAAGTA
GTAAAAATTGAACCATTAGGAGTAGCACCCACCAAGGCAAAGAGAAGAGTGGTGCAGAGAGAAAAAAGAG
CAGCAGTG---GGA---CTAGGAGCTGTGTTCCTTGGGTTCTTGGGAGCAGCAGGAAGCACTATGGGCGC
AGCGTCAATAACGCTGACGGCACAGGCCAGGCAATTATTGTCTGGTATAGTGCAACAGCAGAACAATCTG
CTGAGGGCTATTGAGGCGCAACAGCATCTGTTGCAACTCACAGTCTGGGGCATCAAGCAGCTCCAGGCAA
GAGTCCTGGCTGTGGAAAGATACCTAAAGGATCAACAGCTCCTGGGGATTTGGGGTTGCTCTGGAAAACT
CATTTGCACCACTACTGTGCCTTGGAATGCTAGTTGGAGT---AATAAATCTCTGGATAAGATTTGGAAT
AACATGACCTGGATGGAGTGGGAAAGAGAAATTAATAATTACACAAGCTTAATATACAACTTAATTGAAG
AATCGCAGAACCAACAAGAAAAGAATGAACAAGAATTATTGGAATTGGATAAATGGGCAAGTTTGTGGAA
TTGGTTTGACATAACACAATGGCTGTGGTATATAAGGATATTCATAATGATAGTAGGAGGCTTGATAGGT
TTAAGAATAGTTTTTGCTGTACTTTCTATAGTAAATAGAGTTAGGCAGGGATACTCACCATTATCGTTTC
AGACCCGCTTCCCAGCCCCGAGGGGACCCGACAGGCCCGGAGGAACCGAAGAAGAAGGTGGAGAGAGAGA
CAGAGACAGATCCGGTCGATTAGTGAACGGATTCTTAGCACTTATCTGGGACGATCTGAGGAGCCTGTGT
CTCTTCAGCTACCACCGCTTGAGAGACTTACTCTTGATTGTAACGAGGATTGTGGAACTTCTGGGACGCA
GGGGGTGGGAAGCCCTCAAATATTGGGGGAATCTCCTGCAGTATTGGAGTCAGGAACTAAAGAATAGTGC
TGTTAGCTTGCTCAATGTCACAGCCATAGCAGTAGCTGAGGGGACAGATAGGGTTATAGAAGTATTACAA
AGAGCTTTTAGAGCTATTCTCCACATACCTAGAAGAATAAGACAGGGCTTGGAAAGGGCTTTGCTA
>AY779555 
ATGAGAGTGAAGGAGACCAGGAAGAATTATCGGCAC---TTG---------TGGAGATGG---GGCACCA
TGCTCCTTGGGATGTTAATGATCTGTAGTGCT---GCAGAACAATTGTGGGTCACAGTCTATTATGGGGT
ACCTGTGTGGAAAGAAGCAGACACCACTCTATTTTGTGCATCAGATGCTAAAGCATATGCTACAGAGGTG
CATAATGTTTGGGCCACACATGCCTGTGTACCCACAGACCCCAACCCACTAGAAATAAAATTGGGA---A
ATGTGACAGAAAATTTTAACATGTGGAAAAATAACATGGTGGAACAGATGCATGAGGATATAATCAGTTT
ATGGGATCAAAGCCTAAAGCCATGTGTAAAATTAACCCCACTCTGTGTTACTTTAAATTGCACTGAT---
------------------------------------TGGAATGCTACTAATCCCACTAGTAGTAGT----
-----------AGCATGGAAATGATGATGGAGGAAGGAGAAATAAAAAACTGCTCTTTCAATATCACCAC
AAACATAAGAGATAAATTTCAGAAAGAATATGCACTTTTTTATAAGCTTGATGTAGTACCAATA------
GATAATGATAAT---------------------ACCAGTTATAGGTTGATAAGTTGTAACACCTCAGTCA
TTACACAGGCCTGTCCAAAGGTATCCTTTGAGCCAATTCCCATACATTATTGTGCCCCGGCTGGTTTTGC
GCTTCTAAAGTGTAATAATAAGACGTTCAATGGAACAGGACCATGTACAAATGTCAGCACAGTACAATGT
ACACATGGAATTAGGCCAGTAGTGTCAACTCAACTGCTGTTAAATGGCAGTTTAGCAGAAGAAGAGGTAG
TAATTAGATCTGCCAATTTCACAGACAATGCTAAAACCATAATAGTACAGCTGAATGAACCTGTAAAAAT
TAATTGTACAAGACCCAACAACAATACAAGAAGAAGTATA---------CATATA---GCACCAGGG---
---AGAGCATTTTATGCACCAGGAGAAATAATAGGAGATATAAGAAAAGCACATTGTAACATTAGTAGAG
CAAAATGGAATAACACTTTAAGACAGATAGTGGAAAAATTAGGAGAACAATTTAAG---AATAAA---AC
AATAGTCTTTAATCACTCCTCAGGAGGGGACCCAGAAATTGTAATGCACAGTTTTAATTGTGGAGGGGAA
TTTTTCTACTGTAATACAACACAGCTGTTTAATAGTACA------TGG----------------------
-----GTTAATGGTACTTGG---AAT------AGCACTGAAAGGTCAAATAGC------------ACTGA
T------------AAT---ATCACACTCCCA------------------TGTCGAATAAAACAAATTATA
AACATGTGGCAGGGAGTAGGAAAAGCAATGTATGCCCCTCCCATCAGAGGACAAATTAGATGTTCATCAA
ATATTACAGGGCTGCTATTAACAAGAGATGGTGGTAATGGCATGAAT------------AATACC---AC
TGAGATCTTCAGACCTGGAGGAGGAGATATGAGGGATAATTGGAGAAGTGAATTATATAAATATAAAGTA
GTACAAGTTGAACCATTAGGAGTAGCACCCACCAAGGCAAAGAGAAGAGTGGTGCAGAGAGAAAAAAGAG
CA---GTG---GGA---ATAGGAGCTGTGTTCCTTAGGTTCTTGAGAGCAGCAGAAAGCACTATAGGCGC
AGCGTCAGTAACGCTAACGGTACAGGCCAGACAATTATTGTCTGGTATAGTGCAACAGCAAAACAATTTG
CTAAGAGCTATTAAGGCGCAACAGCATCTGTTGCAACTCACAGTCTGGGGCATCAAGCAGCTCCAGGCAA
GACTCCTGGCTGTAAAAAGATACCTAAGGGATCAACAGCTCCTAGGAATTTGGGGTTGCTCTGGAAAAAT
CATTTGCACCACTGCTGTGCCTTGGAATACTAGTTGGAGT---AATAAATCTCTGAATGAAATTTGGGAT
AACATGACCTGGATGCAGTGGGAAAGAGAAATTGACAGTTACACAAATGACATATACAGATTAATTGAAG
AATCGCAAAACCAAGAAAAGAAGAATGAACAAGAATTATTGGAATTAGATAAGTGGGCAAGTTTGTGGAA
TTGGTTTAACATATCAAACTGGCTGTGGTATATAAGATTATTCATAATGATAGTAGGAGGCTTGATAGGT
TTAAGAATAGTTTTTGCTGTGCTTTCTATAGTGAATAGAGTTAGGCAGGGATACTCACCAATATCGTTTC
AGACCCTCCTCCCAGTCTCGAGGGGACCCGACAGGCCCGAAGGAATCGAAGAAGAAGGTGGAGAGAGAGA
CAGAGACAGATCCGGACGCTTAGTGAACGGGTTCTTAGCACTTATCTGGGACGATCTGCGGAGCCTGTTC
CTCTTCAGCTACCACCGCTTGAGAGACTTACTCTTGATTGTAACGAGGATTGTGGAACTTCTGGGACGCA
GGGGGTGGGAAGCCCTCAAGTATTTGTGGAATCTCCTACAGTATTGGAGTCAGGAACTAAAGAATAGTGC
TGTTAGCTTGCTTAATGCCACAGCTGTAGCAGTAGCTGAGGGGACAGATAGGGTTATAGAAGTAGTACAA
AGAGCTCTTAGAGGTGTTCTCCACGTACCCAGAAGAATAAGACAGGGCTTGGAAAGGCTTTTGCTA
>AY779553 
ATGAGAGTGAAGGAGCCCAGAAAGAATTATCAGCAC---TTG---------TGGAGATGG---GGCACCA
TGCTCCTTGGGATGTTGATGATCTGTAGTGCT---GCAGAACAATTGTGGGTCACAGTCTATTATGGGGT
ACCTGTGTGGAGAGAAGCACACACCACTCTATTTTGTGCATCAGATGCTAAAGCATATGATACAGAGGTA
CATAATGTTTGGGCCACACATGCCTGTGTACCCACAGACCCCAACCCACGAGAAGTAGTATTGGGA---A
ATGTGACAGAAAATTTTAACATGTGGAAAAATAACATGGTAGAACAGATGCATGAGGATATAATCAATTT
ATGGGATCAAAGCCTAAAGCCATGTGTAAAATTAACCCCACTCTGTGTTACTTTAAATTGCACTGAT---
---------------------------------TTGAGGAATGGTACTAATACCACTAATAGTAGC----
--------------AGGGAAATGAGGATGGAGGAAGGAGAAATAAAAAACTGCTCTTTCAAGATCACCAC
AAACAGAAGAGATAAAGTTCAGAAAGAATATGCACTTTTTTATAAACTTGATGTAGTACCAATA------
GATAATGATAGT---------------------ACCAGCTATAGGTTGATAAGTTGTAACACCTCAGTCA
TTACACAGGCCTGTCCAAAGGTATCCTTTGAGCCAATTCCCATACATTATTGTGCCCCGGCTGGTTTTGC
GCTTCTAAAGTGTAACGATAAGAAATTCAATGGAACAGGACCATGTACAAATGTCAGTACAGTACAATGT
ACACATGGAATTAGGCCAGTAGTGTCAACTCAACTGCTGTTAAATGGCAGTTTAGCAGAAGAAGAGGTAG
TAATTAGATCTGCCAATTTCACGGACAATACTAAAACCATAATAGTACAGCTGAACGAAACTGTAGAAAT
TAATTGTACAAGACCCAACAACAATACAAGAAAAAGTATA---------CATATA---GCACCAGGG---
---AGAGCATTTTATGCAACAGGAGAAATAACAGGAGATATAAGAAAAGCACATTGTAACATTAGTAGAG
CAAAATGGAATAACGCTTTAGAACAGATAGTGAAAAAATTAGGAGAACAATTTAAG---AATAAA---AC
AATAGTCTTTAATCAATCCTCAGGAGGGGACCCAGAAATTGTAATGCACAGTTTTAATTGTGGAGGGGAA
TTTTTCTACTGTAATACAACACAGCTGTTTAATAGTACA------TGG----------------------
-----GTTAATAGTACTTGG------------------AATAGCACTGAAAGG------TCAAATAGCAC
T------------GAT---ATCATACTCCCA------------------TGCAGAATAAAACAAATTATC
AACATGTGGCAGGGAGTAGGAAACGCAATGTATGCCCCTCCCATCAGCGGACAAATTAGATGTTCATCAA
ATATTACAGGGCTGCTATTAACAAGAGATGGTGGTATTAACAAC---------------AGTACC---AA
TGAGACCTTCAAACCTGGAGGAGGAGATATGAGGGATAATTGGAGAAGTGAATTATACAAATATAAAGTA
GTACAAGTTGAACCATTAGGAGTAGCACCCACCAAGGCAAAGAGAAGAGTGGTGCAGAGAGAAAAAAGAG
CA---GTG---GGA---ATAGGAGCTGTGTTCCTTGGGTTCTTGGGAGCAGCAGGAAGCACTATGGGCGC
AGCGTCAGTGACGCTGACGGTACAGGCCAGACAATTATTGTCTGGTATAGTGCAACAGCAGAACAATTTG
CTGAGGGCTATTGAGGCGCAACAGCATCTGTTGCAACTCACAGTCTGGGGCATCAAGCAGCTCCAGGCAA
GACTCCTGGCTGTAGAAAGATACCTAAAGGATCAACAGCTCCTAGGGATTTGGGGTTGCACTGGAAAACT
CATTTGCACCACTGCTGTGCCTTGGAATACTAGTTGGAGT---AATAAATCTCTGAATGAAATTTGGGAT
AACATGACCTGGATGCAGTGGGAAAGAGAAATTGACAGTTACACAAATGACATATACAGATTAATTGAAG
AATCGCAAAACCAACAAGAAAAGAATGAACAAGAATTATTGGAATTAGATAAGTGGGCAAGTTTGTGGAA
TTGGTTTAACATATCAAACTGGCTGTGGTATATAAGATTATTCATAATGATAGTAGGAGGCTTGATAGGT
TTAAGAATAGTTTTTGCTGTACTTTCTGTAGTGAATAGAGTTAGGCAGGGATACTCACCAATATCGTTTC
AGACCCTCCTCCCAGCTCCGAGGGGACCCGACAGGCCCGAAGGAATCGAAGAAGAAGGTGGAGAGAGAGA
CAGAGACAGATCCGGACGCTTAGTGAACGGATTCTTAGCACTTATCTGGGACGATCTACGGAGCCTGTTC
CTCTTCAGCTACCACCGCTTGAGAGACTTACTCTTGATTGTAACGAGGATTGTGGAACTTCTGGGACGCA
GGGGGTGGGAAGCCCTCAAATATTGGTGGAATCTCCTACAGTATTGGAGTCAGGAACTAAAGAATAGTGC
TGTTAGCTTGATTAATGCCATAGCCATAGCAGTAGCTGAGGGGACAGATAGGATTATAGAAGTAGTACAA
AGAGCTTTTAGAGCTGTTCTCCACGTACCTAGAAGAATAAGACAGGGCCTGGAAAGGCTTTTGCTA
>AY779554 
ATGAGAGTGAAGGAGACCAGGAAGAATTATCGGCAC---TTG---------TGGAGATGG---GGCACCA
TGCTCCTTGGGATGTTGATGATTTGTAGTGCT---GCAGAACAATTGTGGGTCACAGTCTATTATGGGGT
ACCTGTGTGGAAAGAAGCAAACACCACTCTATTTTGTGCATCAAATGCTAAAGCATATGATACAGAGGTA
CATAATGTTTGGGCCACACATGCCTGTGTACCCACAGACCCCAACCCACGAGAAGTAATATTGGAA---A
ATGTGACAGAAAATTTTAACATGTGGAAAAATAACATGGTAGAACAGATGCATGAGGATATAATCAGTTT
ATGGGATCAAAGCCTAAAGCCATGTGTAAAATTAACCCCACTCTGTGTTACTTTAAATTGCACTGAT---
---------------------------------TTGAGGAATGCTACTAATACCACTAGTAGTAAT----
--------------AGGGAAATGAGGATGGAGGAAGGAGAAATAAAAAACTGCTCTTTCAATATCACCAC
AAGCATAAGAGATAAATTTCAGAAAGAATATGCACTTTTTTATAAGCTTGATGTAGTACCAATA------
GATAATGATAAT---------------------ACCAGTTATAGGTTGATAAGTTGTAACACCTCAGTCA
TTACCCAGGCCTGTCCAAAGGTATCCTTTGAGCCAATTCCCATACATTATTGTGCCCCGGCTGGTTTTGC
GATTCTAAAGTGTAAAGATAAAAAGTTCAATGGAACAGGACCATGTACAAATGTCAGCACAGTACAATGT
ACACATGGAATTAGGCCAGTAGTGTCAACTCAACTGCTGTTAAATGGCAGTTTAGCAGAAGAAGAGGTAG
TAATTAGATCTGACAATTTCACGGACAATGCTAAAACCATAATAGTACAGCTGAACGAATCTGTACAAAT
TAATTGTACAAGACCCAACAACAATACAAGAAAAAGTATA---------CATATA---GCACCAGGG---
---AGAGCATTTTATGCACCAGGAGAAATAATAGGAGATATAAGACAAGCACATTGTAACATTAGTGAAG
CAAAATGGAATAACACTTTAAGACAGATAGTGAAAAAATTAAGAGAACAATTTAAG---AATAAA---AC
AATAGTCTTTAATCACTCCTCAGGAGGGGACCCAGAAATTGTAATGCACAGTTTTAATTGTGGAGGGGAA
TTTTTCTACTGTAATTCAACACAGCTGTTTAATAGTACT------TGG----------------------
-----GTTAATAGTACTTGG---AAT------AGCACTGAAAGGTCAAATAGC------------ACTGA
T------------AAT---ATCACACTCCCA------------------TGCAGAATAAAACAAATTATA
AACATGTGGCAGGGAGTAGGAAAAGCAATGTATGCCCCTCCCATCAGAGGACAAATTAGATGTTCATCAA
ATATTACAGGGCTGCTATTAACAAGAGATGGTGGTAATGGCATGAAT------------AATGCC---AC
CGAGATCTTCAGACCTGGAGGAGGAGATATGAGGGATAATTGGAGAAGTGAATTATATAAATATAAAGTA
GTACAAGTTGAACCATTAGGAGTAGCACCCACCAAGGCAAAGAGAAGAGTGGTGCAGAGAGAAAAAAGAG
CA---GTG---GGA---ATAGGAGCTGTGTTCCTTGGGTTCTTGGGAGCAGCAGGAAGCACTATGGGCTG
CACGTCAGTGACGCTGACGGTACAGGCCAGACAATTGTTGTCTGGTATAGTGCAACAGCAGAACAATTTG
CTGAGGGCTATTGAGGCGCAACAGCATCTGTTGCAACTCACAGTCTGGGGCATCAAGCAGCTCCAGGCAA
GACTCCTGGCTGTAGAAAGATACCTAAGGGATCAACAGCTCCTAGGGATTTGGGGTTGCTCTGGAAAACT
CATTTGCACCACTGCTGTGCCTTGGAATACTAGTTGGAGT---AATAAATCTCTGGATGAAATTTGGGAT
AACATGACCTGGATGCAGTGGGAAAAAGAAATTAGCAATTACACAACCACAATATACAGATTAATTGAAG
AATCGCAAAACCAACAAGAAAAGAATGAACAAGAATTATTGGAATTAGATAAGTGGGCAAGTTTGTGGAA
TTGGTTTAACATAACAAGCTGGCTGTGGTATATAAGATCATTCATAATGATAGTAGGAGGCTTGATAGGC
TTAAGAATAGTTTTTGCTGTACTTTCTATAGTGAATAGAGTTAGGCAGGGATACTCACCAATATCGTTTC
AGACCCACCTCCCAGCTCCGAGGGGACCCGACAGGCCCGAAGGAATCGAAGAAGAAGGTGGAGAGAGAGA
CAGAGACAGATCCGAACGTTTAGTGAACGGATTCTTAGCACTTATCTGGGACGATCTGCGGAGCCTGTGC
CTCTTCAGCTACCACCGCTTGAGAGACTTACTCTTGATTGTAACGAGGATTGTGGAACTTCTGGGACGCA
GGGGGTGGGAAGCCCTCAAGTATTGGTGGAATCTCCTACAGTATTGGAGTCAGGAACTAAAGAATAGTGC
TGTTAGCTTGCTTAATGCCATAGCCATAGCAGTAGCTGAGGGGACAGATAGGATTATAGAAGTAGTACAA
AGAGCTTTTAGAGCTGTTCTCCACGTACCTAGAAGAATAAGACAGGGCCTGGAAAGGCTTTTGCTA
>EU807761 
ATGAGAGTGACGGGGATCAGGAAGAATTATCAGCAC---TTG---------TGGAGATGG---GGCATCT
TGCTCCTTGGGATGTTAATGATCTGTAATGCT---GCAGACAAATTGTGGGTCACAGTCTATTATGGGGT
ACCTGTATGGAAAGAAGCAACCACCACTCTATTTTGTGCATCAGATGCTAGAGCATATGATACAGAGATG
CATAATGTTTGGGCCACACATGCCTGTGTACCCACAGACCCCAACCCACAAGAAGTAGTATTGGAA---A
ATGTGACAGAAAATTTTAACATGTGGAAAAATAACATGGTAGAACAGATGCATGAGGATATAATCAGTCT
ATGGGATCAAAGCCTAAAGCCATGTGTAAAATTAACCCCACTCTGTGTTACTTTAAATTGTACTGAT---
---------TGG------AGGAATGGCACTGATTCGAAGAATGCTACTAATACCACTAGTAGTAGC----
--------------GAG---GGAACGCTGGAGGGAGGAGAAGTAAAAAATTGCTCTTTCAATATCACCAC
AGGCATAAGAGATAAGATACAGAAAAAATATGCACTTTTTTATAAACTTGATGTAATACCAATA------
GATAATGATAAT---------------------ACTAGTTATAGGATAAGAAGTTGTAACACCTCAGTCA
TTACACAGGCCTGTCCAAAGGTATCCTTTGAGCCAATTCCCATACATTATTGTGCCCCGGCTGGTTTTGC
GATTCTAAAGTGTAATGATAAGAAGTTCAATGGAAAAGGACCATGTACAAATGTCAGCACAGTACAATGT
ACACATGGAATTAGGCCAGTAGTATCAACTCAACTGCTGTTAAATGGCAGTCTAGCAGAAGAAGAGGTAG
TAATTAGATCCTCCAATTTCACGGACAATGCTAAAATCATAATAGTACAGCTGAATAAATCTGTAGAGAT
TAATTGTACAAGACCCAGCAACAATACAAGAAAAGGTGTA---------CATATA---GGACCAGGC---
---AGGGCATTTTATACAACAGGAGAAATAACAGGAGATATAAGACAAGCACATTGTAATCTTAGTAGAA
CAGCATGGAATAACACCTTAGAAAAGATAGTTGAAAAATTAAGAGAACAATTTGGG---AATAAA---AC
AATAGTCTTTAATCAATCCTCAGGAGGGGATCCAGAAATTGTAATGCACAGTTTTAATTGTGGAGGGGAA
TTTTTCTACTGTAATACAGCACAACTGTTTAATAGTACT------TGG---------------AATGGTA
CTGAGCCTAATGCTGACTGG---------------GCAAATAACACTGAAGCA-----------------
-------------AAT---ATCACACTCCCA------------------TGCAGAATAAAACAAATTATA
AACATGTGGCAGGAAGTAGGAAAAGCAATGTATGCCCCTCCCATCAGAGGACTAATTAGATGTACATCAA
ATATTACAGGACTGTTACTAACAAGAGATGGTGGTAATAGCGGGAAAAATGATAGT---AATAAC---AC
CGAAATCTTCAGACCTGRAGGGGGAGATATGAGAGACAATTGGAGAAGTGAATTATATAAATATAAAGTA
GTAAAAGTTGAACCATTAGGAGTAGCACCCACCAAGGCAAAGAGAAGAGTGGTGCAGAGAGAAAAAAGAG
CA---ATA---GGC---CTAGGAGCTGTGTTCCTTGGGTTCTTGGGAGCAGCAGGAAGCACTATGGGCGC
AGCGTCAGTGACGCTGACGGTACAAGCCAGACAATTATTGTCTGGTATAGTGCAACAGCAGAACAATCTG
CTGAGGGCTATTGAGGCGCAACAGCATCTGTTGCAACTCACAGTCTGGGGCATTAAGCAGCTCCAGGCAA
GAGTCCTGGCTGTGGAAAGATACCTAAGGGATCAACAGCTCCTGGGGATTTGGGGTTGCTCTGGAAAACT
CATTTGCACCACTGCAGTGCCTTGGAACATTAGTTGGAGT---AATAAATCTCTGGATCAGATTTGGAAT
AACATGACCTGGATGGAGTGGGAAAGAGAAATTGATAATTACACAAGCTACATATACACCTTAATTGAAG
CATCGCAAAACCAACAAGAAAAGAATGAACAGGACTTATTGGAATTAGATAAATGGGCAAGTTTGTGGAA
TTGGTTTGACATAACAAACTGGCTGTGGTATATAAAATTATTCATAATGATAGTAGGAGGCTTGGTAGGT
TTAAGAATAGTTTTTTCTGTACTTTCTATAGTGAATAGAGTTAGGCAGGGATACTCACCATTATCGTTTC
AGACCCGCTTCCCAGTCTCGAGGGGACCCGACAGGCCCGAAGGAATCGAAGAAGAAGGTGGAGAGAGAGA
CAGAGACAGATCCGGTCAATCAGTGAACTCATTCTTGACACTTATCTGGGTCGATCTGCGGAGCCTGTGC
CTCTTCAGCTACCACCGCTTGAGAGACTTACTCTTGATTCTAGCGAGGATTGTGGAACTTCTGGGACGCA
GGGGGTGGGAACTCCTCAAATACTGGTGGAATCTCCTACAGTATTGGAGTCAGGAACTAAAGAATAGTGC
TGTTAGCTTGCTCAACGCCACAGCCATAGCAGTAGCTGAGGGGACAGATAGGGTTATAGAAGTAGTGCAA
GGAGCTTATAGAGCTATTCTCCACATACCTACAAGAATAAGACAGGGCTTAGAAAGGGCTTTGCTA
>AY357549 
ATGAGAGTGACGGGGATCAGGAAGAATTATCAGCAC---TTG---------TGGAGATGG---GGCACCA
TGCTCCTTGGGATATTGATGATCTGTAGTGCT---GCAGGAAATTTGTGGGTCACAGTCTATTATGGGGT
ACCTGTGTGGAAAGAAGCAACCACCACTCTATTTTGTGCATCAGATGCTAAAGCATATGATACAGAGGTA
CATAATGTTTGGGCCACACATGCCTGTGTACCCACAGACCCCAACCCACAAGAAGTAGTATTGGGA---A
ATGTGACAGAAAATTTTAACATGTGGAAAAATAACATGGTAGAACAGATGCATGAGGATATAATCAGTTT
ATGGGATCAAAGTCTAAAGCCATGTGTAAAATTAACCCCACTCTGTGTTACTTTAAATTGCACTGAT---
------------------------AAGAATATTACCAATAATGCTACCAGTACCAATAGTAGTTGG----
--------------GGG---GAACCGATGGAGAAAGGAGAAATAAAAAATTGCTCTTTCAATATCACCAC
AAGCATGAGAGATAAGGTGCAGAAACAATATGCACTTTTTTATAAACTTGATGTAGTACCAATA------
GATAATGATAGT------AATAATACCAACTATACCAACTATAGGTTGATAAGTTGTAACACCTCAGTCA
TTACACAGGCTTGTCCAAAGGTATCCTTTGAGCCAATTCCCATACATTATTGTGCCCCGGCTGGTTTTGC
GATTCTAAAGTGTAATGATAAGAAGTTCAATGGAACAGGACCATGTACAAATGTCAGCACAGTACAATGT
ACACATGGAATTAGGCCAGTAGTATCAACTCAACTGCTATTAAATGGCAGTCTAGCAGAAGAAGAGGTAA
TAATTAGATCTGAAAATTTCACGAACAATGCTAAAACCATAATAGTACAGCTGAATGTATCTGTAGAAAT
TAATTGTACAAGACCCAACAACAATACAAGAAAAAGGATA---------TCTATG---GGACCAGGG---
---AGAGTACTTTATACAACAGGAGAGATAATAGGAGACATAAGAAAAGCACATTGTAACATTAGTAGAG
CACAATGGAATAACACTTTAAAACATATAGTTGAAAAATTAGGAAAACAATTTGGA---AATAAT---AA
AACAATCTTTAATCATTCCTCAGGAGGGGACCCAGAAATTGTAATGCACAGTTTTAATTGTGGAGGGGAA
TTTTTCTATTGTAATTCAACAAAACTGTTTAATAGTACC------TGG---------------------A
CTAGGAATAATGGTACTTGG---ACT---------CGGAATGATACTGAAAGG------------TCAAA
TAGCGCTGAAGAACAT---ATCACACTCCCA------------------TGCAGAATAAAACAAATTATA
AACATGTGGCAGGAAGTAGGAAAAGCAATGTATGCCCCTCCCATCAGAGGAAAAATTAGATGTTCATCAA
ATATTACAGGGCTGCTATTAACAAGAGATGGTGGTGATGGTAATAGCACGAAC------AATAAC---AC
TGAGATCTTCAGACCTGGAGGAGGAGATATGAGGGACAATTGGAGAAGTGAATTATATAAATATAAAGTA
GTAAGAATTGAACCATTAGGAGTAGCACCCACCGAGGCAAAGAGAAGAGTGGTGCAGAGAGAAAAAAGAG
CA---GTG---GGA---ATAGGAGCTGTGCTCCTTGGGTTCTTGGGAGCAGCAGGAAGCACTATGGGCGC
AGCGTCAGTGGCGCTGACGGTACAGGCCAAACAATTATTGTCTGGTATAGTGCAACAGCAGAACAATCTG
CTGAGGGCTATTGAGGCGCAACAGCATCTGTTGCAACTCACAGTCTGGGGCATCAAGCAGCTCCAGGCAA
GAGTCCTGGCTGTGGAAAGATACCTAAGGGATCAACAGCTCCTGGGGATTTGGGGTTGCTCTGGAAAGAT
CATTTGCACCACTGCTGTGCCTTGGAATGCTAGTTGGAGT---AATAAATCTATGGATGAGATTTGGAAT
AACATGACCTGGATGGAATGGGAAAAAGAAATTGACAATTACACAGGCTTAATATACAACTTACTTGAAA
AATCGCAAAACCAACAAGAAAAGAATGAACAAGAATTATTGGCATTAGATAAATGGGCAAGTCTGTGGAA
TTGGTTTGACATATCAAACTGGCTGTGGTATATAAAAATATTCATAATGATAGTAGGAAGCTTGGTAGGT
TTAAGAATAGTTTTTGCTGTACTTTCTATAGTGAATAGAGTTAGGCAGGGATACTCACCCTTGTCGTTCC
GGACCCGCCTCCCAGCCCCGAGGGGACCCGACAGGCCCGAAGGAATCGAAGAAGAAGGTGGAGAG---GA
CAGAGACAGATCCGTACGATTAGTGGATGGATTCTTAGCACTT------------ATGCGGAGCCTGTGC
CTCTTCAGCTACCACCGCTTGAGGGACTTACTCTGGATT------------GTGGAACTTCTGGGACGCA
GGGGGTGGGAAGTCCTCAAATATAGGTGGAATCTCCTACAGTATTGGAGTCAGGAACTAAAGAAGAGTGC
TGTTAGCTTGCTCAACGCCACTGCCATAACAGTAGCTGAGGGGACAGATTGGGTTCTAGAAGTATTACAA
AGAGCTTGTAGAGCTATCCTCCACATACCTAGAAGAATAAGACAGGGCTTGGAAAGGCTTTTGCTA
>AY357420 
ATGAGAGTGACGGGGATCAGGAAGAATTATCAGCAC---TTG---------TGGAGATGG---GGCACCA
TGCTCCTTGGGATATTGATGATCTGTAGTGCT---GCAGGAAAATTGTGGGTCACAGTCTATTATGGGGT
ACCTGTGTGGAAAGAAGCAACCACCACTCTATTTTGTGCATCAGATGCTAAAGCATATGATACAGAGGTA
CATAATGTTTGGGCCACACATGCCTGTGTACCCACAGACCCCAACCCACAAGAAGTAGTATTGGAA---A
ATGTGACAGAAAATTTTAACATGTGGAAAAATAACATGGTAGAACAGATGCATGAGGATATAATCAGTTT
ATGGGATCAAAGCCTAAAGCCATGTGTAAAATTAACCCCACTCTGTGTTACTTTAAATTGCACTGAT---
------------------GATGTGAGGAATGTTACCAATAATGCTACCAATACCAATAGTAGTTGG----
--------------GGG---GAACCGATGGAGAAAGGAGAAATAAAAAACTGCTCTTTCAATATCACCAC
AAGCATAAGAGATAAGGTGCAGAAACAATATGCACTTTTTTATAAACTTGATGTAGTACCAATA------
GATAATGATAGT---------------AATAATACCAACTATAGGTTGATAAGTTGTAACACCTCAGTCA
TTACACAGGCCTGTCCAAAGGTATCCTTTGAGCCAATTCCCATACATTATTGTGCCCCGGCTGGTTTTGC
GATTCTAAAGTGTAATGATAAGAAGTTCAATGGAACAGGACCATGTACAAATGTCAGCACAGTACAATGT
ACACATGGAATTAGGCCAGTAGTATCAACTCAACTGCTGTTAAATGGCAGTCTAGCAGAAGAAGAGGTAG
TAATTAGATCTGAAAATTTCACGAACAATGCTAAAACCATAATGGTACAGCTGAATGTATCTGTAGAAAT
TAATTGTACAAGACCCAACAACAATACAAGAAGAAGTATA---------CCTATA---GGACCAGGG---
---AGAGCATTTTATACAACAGGAGATATAATAGGAGACATAAGACAAGCACATTGTAACATTAGTAGAG
CGCAATGGAATAACACTTTAAAACATATAGTTGAAAAATTAGGAAAACAATTTGGAAATAATAAA---AC
AATAGTCTTTAATCATTCCTCAGGAGGGGACCCAGAAATTGTAATGCACAGTTTTAATTGTAGAGGGGAA
TTTTTCTACTGTAAGTCAACAAAACTGTTTAATAGTACT------TGG---------------------A
CTAGGAATAATGGTACTTGG---ACT---------CGGAATGATACTGGAAGG------------TCAAA
TAGCACTGAAGAACAT---ATCACACTCCCA------------------TGCAGAATAAAACAAATTATA
AACATGTGGCAGGAAGTAGGAAAAGCAATGTATGCCCCTCCCATCAGAGGACAAATTAGATGTTCATCAA
ATATTACAGGGCTGCTATTAACAAGAGATGGTGGTAATGACACG---------------AGCGGG---AC
TGAGATCTTCAGACCTGGAGGAGGAGATATGAGGGACAATTGGAGAAGTGAATTATATAAATATAAAGTA
GTAAGAATTGAACCATTAGGAGTAGCACCCACCGAGGCAAAGAGAAGAGTGGTGCAGAGAGAAAAAAGAG
CA---GTG---GGA---ATAGGAGCTGTGTTCCTTGGGTTCTTGGGAGCAGCAGGAAGCACTATGGGCGC
AGCGGCAGTGACGCTGACGGTACAGGCCAGACTATTATTGTCTGGTATAGTGCAACAGCAGAACAATTTG
CTGAGGGCTATTGAGGCGCAACAGCATCTGTTGCAACTCACAGTCTGGGGCATCAAGCAGCTCCAGGCAA
GAGTCCTGGCTGTGGAGAGATACCTAAGGGATCAACAGCTCCTGGGGATTTGGGGTTGCTCTGGAAAGCT
CATTTGCACCACTGCTGTGCCTTGGAATACTAGTTGGAGT---AATAGATCTCTGAATGAGATTTGGAAT
AACATGACCTGGATGGAATGGGAAAAAGAAATTGACAATTACACAAACTTAATATACAACCTACTTGAAG
AATCGCAAAACCAACAAGAAAAGAATGAACAAGAATTATTGGAATTAAATAAATGGGCAAATTTGTGGAA
TTGGTTTGACATATCAAACTGGCTGTGGTATATAAAAATATTCATAATGATAGTAGGAGGCTTGGTAGGT
TTAAGAATAGTTTTTGCTGTACTTTCTATAGTGAATAGAGTTAGGCAGGGATACTCACCTTTGTCGTTCC
AGACCCGCCTCCCAGCCCCGAGGGGACCCGACAGGCCCGAAGGAATAGAAGAAGAAGGTGGAGAGAGAGA
CAGAGACAGATCCGTACGATTAGTGGATGGATTCTTAGCACTTATCTGGGACGATCTGCGGAGCCTGTGC
CTCTTCAGCTACCACCGCTTGAGAGACTTACTCTTGATT------------GTGGAACTTCTGGGACGCA
GGGGGTGGGAAGCCCTCAAATATTGGTGGAATCTCCTACAGTATTGGAGTCAGGAACTAACGAATAGTGC
TATTAGCTTGCTCAACGCCACAGCCGTAGCAGTAGCTGAGGGGACAGATAGGGTTATAGAAGCATTACAA
AGAGCTTGTAGAGCTATCCTCCACATACCTAGAAGAATAAGACAGGGCTTGGAAAGGCTCTTGCTA
>AY357367 
ATGAGAGTGACGGGGATCAGGAAGAATTATCAGCAC---TTG---------TGGAGATGG---GGCACCA
TGCTCCTTGGGATATTGATGATCTGTAGTGCT---GCAGGAAAATTGTGGGTCACAGTCTATTATGGGGT
ACTTGTGTGGAAAGAAGCAACCACCACTCTATTTTGTGCATCAGATGCTAAAGCATATGATACAGAGGTA
CATAATGTTTGGGCCACACATGCCAGTGTACCCACAGACCCCAACCCACAAGAAGTAGTATTGGAA---A
ATGTGACAGAAAATTTTAACATGTGGAAAAATAACATGGTAGAACAGATGCATGAGGATATAATCAGTTT
ATGGGATCAAAGCCTAAAGCCATGTGTAAAATTAACCCCACTCTGTGTTACTTTAAATTGCACTGAT---
------------------GATGTGAGGAATGTTACCAATAATGCTACCAATACCAATAGTAGTTGG----
--------------GGG---GAACCGATGGAGAAAGGAGAAATAAAAAACTGCTCTTTCAATATCACCAC
AAGCATAAGAGATAAGGTGCAGAAACAATATGCACTTTTTTATAAACTTGAAGTAGTACCAATA------
GATAATGATAGT---------------AATAATACCAACTATAGGTTGATGAGTTGTAACACCTCAGTCA
TTACACAGGCCTGTCCAAAGGTATCCTTTGAGCCAATTCCCATACATTATTGTGCCCCGGCTGGCTTTGC
GATTCTAAAGTGTAATGATAAGAAGTTCAATGGAACAGGACCATGTACAAATGTCAGCACAGTACAATGT
GCACATGGAATTAGGCCAGTAGTATCAACTCAACTGCTGTTAAATGGCAGTCTAGCAGAAGAAGAGGTAG
TAATTAGATCTGAAAATTTCACGAACAATGCTAAAACCATAATGGTACAGCTGAATGTATCAGTAGAAAT
TAATTGTACAAGACCCACCAACAATACAAGAAAAAGTATA---------CCTATA---GGACCAGGG---
---AGAGCATTTTATACAACAGGAGATATAATAGGAGACATAAGACAAGCACATTGTAACATTAGTAGAG
CACAATGGAATAACACTTTAAAACATATAGTTGAAAAATTAGGAAAACAATTTGGAAATAATAAA---AC
AATAGTCTTTAATCATTCCTCAGGAGGGGACCCAGAAATTGTAATGCACAGTTTTAATTGTAGAGGGGAA
TTTTTCTACTGTAAGTCAACAAAACTGTTTAATAGTACT------TGG---------------------A
CTAGGAATAATGGTACTTGG---ACT---------CGGAATGATACTGGAAGG------------TCAAA
TAGCACTGAAGAACAT---ATCACACTCCCA------------------TGCAGAATAAAACAAATTATA
AACATGTGGCAGGAAGTAGGAAAAGCAATGTATGCCCCTCCCATCAGAGGACAAATTAGATGTTCATCAA
ATATTACAGGGCTGCTATTAACGAGAGATGGTGGTAATGACACG---------------AGCGGG---AC
TGAGATCTTCAGACCTGGAGGAGGAGATATGAGGGACAATTGGAGAAGTGAATTATATAAATATAAAGTA
GTAAGAATTGAACCATTAGGAGTAGCACCCACCGAGGCAAAGAGAAGAGTGGTGCAGAGAGAAAAAAGAG
CA---GTG---GGA---ATAGGAGCTGTGTTCCTTGGGTTCTTGGGAGCAGCAGGAAGCACTATGGGCGC
AGCGGCAGTGACGCTGACGGTACAGGCCAGACTATTATTGTCTGGTATAGTGCAACAGCAGAACAATTTG
CTGAGGGCTATTGAGGCGCAACAGCATCTGTTGCAACTCACAGTCTGGGGCATCAAGCAGCTCCAGGCAA
GAGACCTGGCTGTGGAGAGATACCTAAGGGATCGACAGCTCCTGGGGATTTGGGGTTGCTCTGGAAAGCT
CATTTGCACCACTGCTGTGCCTTGGAATACTAGTTGGAGT---AATAGATCTCTGAATGAGATTTGGAAT
AACATGACCTGGATGGAATGGGAAAAAGAAATTGACAATTACACAAACTTAATATACAACTTACTTGAAG
AATCGCAAAACCAACAAGAAAAGAATGAACAAGAATTATTGGAATTAGATAAATGGGCAAATTTGTGGAA
TTGGTTTGACATATCAAACTGGCTGTGGTATATAAAAATATTCATAATGATAGTAGGAGGCTTGGTAGGT
TTAAGAATAGTTTTTGCTGTACTTTCCATAGTGAATAGAGTTAGGCAGGGATACTCACCTTTGTCGTTCC
AGACCCGCCTCCCAGCCCCGAGGGGACCCGACAGGCCCGAAGGAATAGAAGAAGAAGGTGGAGAGAGAGA
CAGAGACAGATCCGTACGATTAGTGGATGGATTCTTAGCACTTATCTGGGACGATCTGCGGAGCCTGTGC
CTCTTCAGCTACCACCGCTTGAGAGACTTACTCTTGATT------------GTGGAACTTCTGGGACGCA
GGGGGTGGGAAGCCCTCAAATATTGGTGGAATCTCCTACAGTATTGGAGTCAGGAACTAAAGAATAGTGC
TATTAGCTTGCTCAACGCCACAGCCGTAGCAGTAGCTGAGGGGACAGATAGGGTTATAGAAGCATTACAA
AGAGCTTGTAGAGCTATCCTCCACATACCTAGAAGAATAAGACAGGGCTTGGAAAGGCTTTTGCTA
>M38430 
ATGAGAGTGAAGGGGATCAGGAGGAATTATCAGCGC---TTG---------TGGAGATGG---GGCATCA
TGCTCCTTGGGATATTGATGATCTGTAGTGCT---ACAGAAAAATTGTGGGTCACAGTCTATTATGGGGT
ACCTGTGTGGAAAGAAGCAACCACCACTCTATTTTGTGCATCAGATGCTAAAGCATATGATACAGAGGTA
CATAATGTTTGGGCCACACATGCCTGTGTACCCACAGACCCCAACCCACAAGAAATAGTATTGGAA---A
ATGTGACAGAAAATTTTAACATGTGGAAAAATAACATGGTAGAACAGATGCATGAGGATATAATCAGTTT
ATGGGATCAAAGCCTAAAGCCATGTGTAAAATTAACCCCACTCTGTGTTACTTTACATTGCATTGAT---
---------------------------------TATTTGAATGCTACTAATACCACTAGTAGTAAC----
--------------GGG---ACAAAGATGGAGAGAGGAGAAATAAAAAACTGCTCTTTCAATATCACCAC
AAGCATAAGAGATAAGATGCAGAAAGAATCTGCGCTTTTTCATAAACTTGATGTAGTACCAATA------
GATAATAATAAT---------------------ACCAGCTATATATTGATAAGTTGTAACACCTCAGTCA
TTACACAGGCCTGTCCAAAGGTATCCTTTCAGCCAATTCCCATACATTATTGTGCCCCGGCTGGTTTTGC
GATTCTAAAGTGTAAAGATAAGAAGTTCAATGGAAAAGGAACATGTAAAAACGTCAGCACAGTACAATGT
ACACATGGAATTAGACCAGTAGTATCAACTCAACTGCTGTTAAATGGCAGTCTAGCAGAAGAAGAGGTAG
TAATTAGATCTGACAATTTCACGGACAATGCTAAAACCATAATAGTACAGCTGAACGAATCTGTAGAAAT
TAATTGTACAAGACCCAACATCTATAGAAAAGGAAGGATA---------CATATA---GGACCAGGG---
---AGAGCATTTCATACAACAAGACAAATAATAGAAAATATAAGACAAGCACATTGTAACATTAGTAGAG
CAAAATGGGAGGACACTTTAAAACAGATAGTTGAAAAATTAAGAGAACAATTTAAG---AATAAA---AC
AATAGTCTTTAATCAATCCTCAGGGGGGGACCCAGAAATTGTAACACACAGTTTTAATTGTGGAGGGGAA
TTTTTCTACTGTAATTCAACACAACTATTTAATAGTACT------TGG----------------------
--------AATAGTACTGAA---GGGCCTAAAGGGTCAAATAACACTGAAGAA-----------------
-------------AAT---ATCACACTCCCA------------------TGCAGAATAAAACAAATTGTA
AACATGTGGCAGGAAGTAGGAAAAGCAATGTATGCCCCTCCCATCGAAGGACAAATTAGATGCTCATCAA
ATATTACAGGGCTGCTATTAACAAGAGATGGTGGTAATAGCAGC---------------AACAAC---AC
CGAGATCTTCAGACCTGGAGGAGGAGATATGAGGGACAATTGGAGAAGTGAATTATATAAATATAAAGTA
GTAAAAATTGAACCATTAGGAGTAGCACCCACCAGGGCAAAGAGAAGAGTGGTGCAGAGAGAAAAAAGAG
CA---GTG---GGA---CTAGGAGCTTTGTTCCTTGGGTTCTTGGGAGCAGCAGGAAGCACTATGGGCGC
ACGGTCAATGACGCTGACGGTACAGGCCAGACAATTATTGTCTGGTATAGTGCAACAGCAGAACAATTTG
CTGAGGGCTATTGAGGCGCAACAGCATCTGTTGCAACTCACAGTCTGGGGCATCAAGCAGCTCCAGGCAA
GAGTCCTGGCTGTGGAAAGATACCTAAGGGATCAACAGCTCCTGGAGATTTGGGGTTGCTCTGGAAAACT
CATTTGCACCACTACTGTGCCTTGGAATGCTAGTTGGAGT---AATAAATCTCTGAATCAGATTTGGGAT
AACATGACCTGGATGGAGTGGGAAAGAGAAATTGACAATTACACAAGCTTAATATACACCTTAATTGAGG
AATCGCAAAACCAACAAGAAAAGAATGAACAAGAATTATTGGAATTAGATAAATGGGCAAGTTTGTGGAA
TTGGTTTAATATAACAAACTGGCTGTGGTATATAAAAATATTCATAATGATAGTAGGGGGCTTGGTAGGT
TTAAGAATAGTTTTTTCTGTACTTTCTATAGTGAATAGAGTTAGGCAGGGATACTCACCATTATCGTTTC
AGACCCGCCTCCCAGCCAGGAGGGAACCCGACAGGCCCGAAGGAATCGAAGAAGAAGGTGGAGAGAGAGA
CAGAGACAGATCCGGTCGATTAGTGGATGGATTATTAGCACTTATCTGGGTCGACCTGAGGAGCCTGTGC
CTTTTCAGCTACCACCGCTTGAGAGACTTACTCTTGATTGTAACGAGGATTGTGGAACTTCTGGGACGCA
GGGGGTGGGAAGTCCTCAAATACTGGTGGAATCTCCTGCAGTATTGGAGTCAGGAACTAAAGAATAGTGC
TGTTAGCTTGCTCAACGCCACAGCCATAGCAGTAGCTGAGGGGACAGATAGGGTTATAGAAGTATTACAG
AGAGCTTTTAGAGCTATCCTTCACATACCTAGAAGAATAAGACAGGGCTTCGAAAGGGCTTTGCTA
>AB588206 
ATGAGAGTGAGGGGGATCAGGAAGAATTATCAGCAC---TTG---------TGGAGATGG---GGCACCT
TGCTCCTTGGGATATTGATGATCTGTAGTGCT---GCAGAACAATTATGGGTCACGGTCTATTATGGGGT
ACCTGTGTGGAAAGAAGCAACCACCACTCTATTTTGTGCATCAGATGCTAAAGCATATGATACAGAGGTA
CATAATGTTTGGGCCACACATGCCTGTGTACCCACAGACCCCAACCCACAAGAAGTAGTATTGGAA---A
ATGTGACAGAAAATTTTAACATGTGGAGAAATGACATGGTAGAACAGATGCATGAGGATATAATCAGTTT
ATGGGATCAAAGCCTAAAGCCATGTGTAAAATTAACCCCACTCTGTGTTACTTTAAATTGCACTGATGAT
TTGAGGAATGCT---ACTAATACCACTAGTAGTAGCGGGAATGCTACTAATACCAATAGTAGTAGC----
--------------AGG---GGAACGATGGAGAAAGGAGAAATGAAATACTGTTCTTTCAATATCACCAC
AGTCATAAGAGATAAGGTGCAAAGAGAATATGCACTTTTTTATAAACTTGATATAGTACCAATA------
GATGATAGTAAT---------------------ACCAGCTATAGGTTGATAAGTTGTAACACCTCAGTCA
TTACACAGGCCTGTCCAAAGGTATCCTTTGAGCCAATTCCCATACATTATTGTGCCCCGGCTGGTTTTGC
GATTCTCAAGTGTAACGATAAGAAGTTCAATGGAACAGGACCATGTACAAATGTCAGCACAGTACAATGT
ACACATGGAATTAGGCCAGTAGTATCAACTCAACTGCTGTTAAATGGCAGTCTAGCAGAAGAAGAGGTAG
TAATTAGATCTGAAAATTTCACGAACAATGCTAAAACCATAATAGTACAGCTGAAAGAATCTGTACAAAT
TAATTGTACAAGACCCAACAACAATACAAGAAAAAGTATA---------CATATA---GGACCAGGG---
---AGAGCATTTTATACAACAGGACAAATAATAGGAGATATAAGACAAGCACATTGTAACCTTAGCAGTA
CAAAATGGAATGACACTTTAAAACAAATAGCTAGAAAATTAGGAGAACAATTTAGG---AATAAA---AC
AATAAGTTTTAATCAATCCTCAGGAGGGGACCCAGAAATTGTAATGCACAGTTTTAATTGTGGAGGGGAA
TTTTTCTACTGTGACTTAACACAACTGTTTAATAGTTCT------TGG----------------------
-----AATAGTAGTACTTGG---AAT---------GTAAATGGTACTGAAGGG------TCAAATAACAC
TGAA---------ATT---ATCACACTCCCA------------------TGCAGAATAAAACAAATTATA
AACATGTGGCAGGAAGTAGGAAAGGCAATGTATGCCCCTCCCATCAGAGGACAAATTAGATGTTCATCAA
ATATTACAGGGCTATTATTAACAAGAGATGGTGGTAATACTAGC---------------GATAGC---AC
CGAGGTCTTCAGACCTGGAGGAGGAAATATGAGGGACAATTGGAGAAGTGAATTATATAAATATAAAGTA
GTAAAAATTGAACCATTAGGAGTAGCACCCACCAAGGCAAAGAGAAGAGTGGTGCAGAGAGAAAAAAGAG
CA---GTG---GGA---CTAGGAGCTATGTTCCTTGGGTTCTTGGGAGCAGCAGGAAGCACTATGGGCGC
AGCGTCGATGACGCTGACGGTACAGGCCAGACTATTATTGTCTGGTATAGTGCAACAGCAGAGCAATTTG
CTGAGGGCTATTGAGGCGCAACAGCATCTGTTGCAACTCACAGTCTGGGGCATCAAGCAGCTCCAGGCAA
GAGTCCTGGCTGTGGAAAGATACCTAAAGGATCAACAGCTCATGGGGATTTGGGGTTGCTCTGGAAAACT
CATCTGCACCACTACTGTGCCTTGGAATACTAGTTGGAGT---AATAAATCTCTGAATGACATTTGGGAT
AACATGACCTGGATGCAGTGGGATAGAGAAATTAACAATTACACAAAGTTAATATACTCCTTAATTGAAG
AATCGCAGAACCAACAAGAAAAGAATGAACAAGAATTATTGGAATTAGATAAATGGGCAAGTTTGTGGAA
TTGGTTTAACATAACAAACTGGCTGTGGTATATAAAAATGTTCATAATGATAGTAGGAGGCTTGGTAGGT
TTAAGAATAGTTTTTGCTGTACTTTCTATAGTGAATAGAGTTAGGCAGGGATACTCACCATTATCGTTAC
AGACCCTCCTCCCAGCCCCGAGGGGACCCGGCAGGCCCGAAGGAATCGAAGAAGAAGGTGGAGAAAGAGA
CAGGGACAGATCCGGAAGATCAGTGGATGGATTCTTAACACTTATCTGGGTCGACCTGCGGAGCCTGTGC
CTCTTCAGCTACCACCTCTTGAGAGACTTACTCTTGATTGTAACGAGGATTGTGGAACTTCTGGGACGCA
GGGGGTGGGAAGCCCTCAAATATTGGTGGAATCTCCTACAGTATTGGAGTCAGGAACTAAAGAATAGTGC
TGTTAGCTTGTTCAACGCCACAGCTATAGCAGTAGCTGAGGGGACAGATAGGGTTATAGAAGTATTACAA
AGAGCTTATAGAGCTATTCTCCACATACCTACAAGAATAAGACAGGGCTTGGAAAGGGCTTTGCTA
>DQ410493 
ATGAGAGTGACGGGGATCAGGAGGAATTGTCAGCAC---TGG---------TGGAAATGG---GGCATCA
TGCTCCTTGGGATGTTAATGATCTGTAATGCT---ACAGAACAATTGTGGGTCACAGTCTATTATGGGGT
ACCTGTGTGGAAAGAAGCAAACACCACTCTATTTTGTGCATCAGATGCTAAAGGATATAATACAGAGAGA
CATAATGTTTGGGCCACACATGCCTGCGTACCCACAGACCCCAATCCACAAGAAGTAGTGTTGGAA---A
ATGTGACAGAAAATTTTAACATGTGGAAAAATAACATGGTAGAACAGATGCATGAGGATATAATTAGTTT
ATGGGATCAAAGCCTAAAACCATGTGTAAAATTAACCCCACTCTGTGTTACTTTAAATTGCATTAAT---
------------------------------------GTGAATGGTACTAATACCACGATTAGTAGT----
--------------GAG---ACAAGGATGGAGAAGGGAGAAATAAAAAATTGCTCTTTCAATATCACCAC
AAGCATAAGAGATAAGGTGCAGAAAGAATATGCACTTTTTTATAAACTTGATGTAATACCAATA------
GAAAATGATAAT---------------------ACTAGCTATAGGTTGATAAGTTGTAACACCTCAGTCA
TTACACAGGCCTGTCCAAAGGTATCCTTTGAGCCAATTCCCATACATTATTGTGCCCCGGCTGGTTTTGC
GATTCTAAAGTGTAATGATAAGAAGTTCAATGGAACAGGACCATGTACAAATGTTAGTACAGTACAATGT
ACACATGGAATTAGGCCAGTGGTATCAACTCAACTGCTGTTAAATGGCAGTCTAGCAGAAAAAGAGGTAG
TAATCAGATCTGCCAATCTCTCAGACAATGCTAAAACCATAATAGTACATCTGAATGAATCTGTAAAAAT
GAATTGTACAAGACCCAGCAACAATACAAGGAAAGGTATA---------CATATA---GGACCAGGC---
---AGAGCATTTTATGCAACAAGAAACATAATAGGAGATATAAGACAAGCACATTGTAACATTAGTGGAA
CAAAATGGAATGACACTTTAAAAAAGATAGTTATAAAATTAAGAGAACAATTTAAG---AATAAA---AC
AATAGCCTTTAATCAATCCTCAGGAGGGGACCCAGAAATTGTAATGCTCAGTTTTAATTGTGGAGGGGAA
TTTTTCTACTGTAATTCAACAAAACTGTTTAATAGTACT------TGG----------------------
--------AATGGTACTGAG---------------TCAAATAACACTCAAGGA------------AATGA
CACA---------ACA---ATCATACTCCCA------------------TGCAGAATAAAACAAATTATA
AACATGTGGCAGAAAGTAGGAAAAGCAATGTATGCCCCTCCCATCAGAGGACAAATTAGATGTTCATCAA
ATATTACAGGGCTGCTATTAACAAGAGATGGTGGTGATAACGAG---------------AACAAG---AC
CGAGATCTTCAGACCTGGAGGAGGAGAGATGAGGGACAATTGGAGAAGTGAATTATATAAATATAAAGTA
GTAAAAATTGAACCATTAGGAGTAGCACCCACCAAGGCAAAGAGAAGAGTGGTGCAGAGAGAAAAAAGAG
CA---GTG---GGA---ATAGGAGCTATGTTCCTTGGGTTCTTGGGAGCAGCAGGAAGCACTATGGGCGC
AGCGTCAGTGACGCTGACGGTACAGGCCAGACTATTATTGTCTGGTATAGTGCAACAGCAGAACAATTTG
CTGAGGGCTATTGAGGCGCAACAGCATCTGTTGCAACTCACAGTCTGGGGCATCAAGCAGCTCCAGGCAA
GAATCCTGGCTGTGGAAAGATACCTAAAGGATCAACAGCTCCTGGGGATTTGGGGATGCTCTGGAAGACT
CATCTGCACCACTGCTGTGCCTTGGAATACTAGTTGGAGT---AATAAATCTCTGGATCAGATTTGGCAG
AACATGACCTGGATGCAGTGGGAAAAAGAAATTAATAATTACACAGGCTTAATATACACCTTAATTGAAG
AATCGCAAACCCAACAGGAAAAGAATGAACAAGAATTATTGGAATTGGATAAGTGGGCAAGTTTGTGGAA
TTGGTTTGACATAACAAATTGGCTGTGGTATATAAAAATATTCATAATGATAGTAGGAGGCTTGGTAGGT
TTAAGAATAGTTTTTATTGTACTTTCTATAGTGAATAGAGTTAGGCAGGGATACTCACCATTATCGTTCC
AGACCCACCTCCCAGCCCAGAGGGGACCCGACAGGCCCGGAGGAACCGAAGAAGAAGGTGGAGAGAGAGA
CAGAGACAGATCCGGTCAATTAGTGAATGGATTCTTAGCGATCATCTGGGTCGATCTGCGGAGCCTGTGC
CTCTTCAGCTACCACCGCTTGAGAGACTTACTCTTGATTGTAACGAGGATTGTGGAACTTCTGGGACGCA
GGGGGTGGGAAGTCCTCAAATATTGGTGGAATCTTCTACAGTATTGGGGTCAGGAACTAAAGAGTAGTGC
TGTTAGCTTGCTCAATACCACAGCCATTGCAGTAGCTGAGGGGACAGATAGGGTTATAGAAATATTGCAA
AGAGTTTGTAGAGCTATTCTCCACATACCTACAAGAATAAGACAGGGCTTGGAAAGGGCTTTGCTA
>GU455494 
ATGAAAGTGAAGGAGATCAGGAAGAATTGTCAGCTC---TTG---------TGGAGATGG---GGCACCA
TGCTCCTTGGGATATTAATGATCTGTAATGCT---ACAGAAAATTTGTGGGTCACAGTCTATTATGGGGT
ACCTGTGTGGAAAGAAGCAACCACCACTCTATTTTGTGCATCAGATGCTAAAGCACATGATACAGAGGTA
CATAATGTTTGGGCCACACATGCCTGTGTACCCACAGACCCCAGCCCACAAGAAGTAGTATTGGAA---A
ATGTGACAGAAGAATTTAACATGTGGAAAAATAACATGGTAGAACAGATGCATGAGGACATAATCAGTTT
ATGGGATCAAAGCTTAAAGCCATGTGTAAAATTAACTCCACTCTGTGTTACTTTAAATTGCACTGAT---
------------------TTGAAGAATGCGAGTAGCTGGGAAACGATGCAGCAGAATATGAGTAGC----
--------------TGG---GAAAGGATGGAGAGAGGCGAAATAAAAAACTGTTCTTTCAATATCACCAC
AAACATAAGAGATAAGGTGCAGACAGAATATGCAACTTTGTATAAACTTGATGTAGTACCAATA------
GATAATAATAAA---------------GATAATACCAGCTATAGGTTGATAAGTTGTAACACCTCAGTCA
TTACACAGGCCTGTCCAAAGGTATCCTTTGAACCAATTCCCATACATTATTGTGCCCCGGCTGGTTTTGC
GATTCTAAAGTGTAATGATAAGAAGTTCAAGGGGAAAGGATTATGTAAAAATGTCAGCACAGTACAATGT
ACACATGGAATTAGGCCAGTAGTATCAACTCAACTGCTGTTAAATGGCAGTCTAGCAGAAGAAGAGGTAG
TAATTAGATCTGACAATTTCACGGACAATGCTAAAACCATAATAGTACATCTGAACGAATCTGTAGAAAT
TAATTGTATAAGACCCAACAACAATACAAGAAAAGGTATA---------CATATA---GGACCAGGG---
---AGAGCATTTTATACAACAGGAGAAATAATAGGAAATATAAGACAAGCATATTGTAACATTAGTAGAG
CAAATTGGACTAACGCTTTACAACAGATAGTTAAAAAATTAAGAGAAGAATTTAAG---AATAAA---AC
AATAGTCTTTAATCAATCCTCAGGAGGGGACCCAGAAATTGTAATGCACAGTTTTAATTGTGGAGGGGAA
TTTTTCTACTGTAATTCAACACAACTGTTTAATAGTACT------TGG----------------------
--------AATGTTACTGAA---AGG---------TTAAATGACACTAAAGGA------------AATGG
C------------ACA---ATCACACTCCCA------------------TGCAGAATAAAACAAATTATA
AACATGTGGCAGGAAGTAGGAAAAGCAATGTATGCCCCTCCCATCAGAGGACAAATTAACTGTTCATCAA
ATATTACAGGGCTGCTATTAACAAGAGATGGTGGTAGTAACACG---------------AACGAG---AC
CGAGATCTTCAGACCTGGAGGAGGAAATATGAGGGACAATTGGAGAAGTGAATTATATAAATATAAAGTA
GTAAAAATTGAACCATTAGGAGTAGCACCCACCAAGGCAAAGAGAAGAGTGGTGCAGAGAGAAAAAAGAG
CA---GTG---GGA---ATAGGAGCTATGTTCCTTGGGTTCTTGGGAGCAGCAGGAAGCACTATGGGCGC
AGCGTCAATGACGCTGACGGTACAGGCCAGACTATTATTGTCTGGTATAGTGCAACAGCAGAACAATTTG
CTGAGGGCTATTGAGGCGCAACAGCATCTGTTGCAACTCACAGTCTGGGGCATCAAGCAACTCCAGGCAA
GAGTCCTGGCTGTGGAAAGATACCTAAAGGATCAACAGCTCCTGGGGATTTGGGGTTGCTCTGGAAAACT
CATTTGCACCACTACTGTGCCTTGGAATGCTAGTTGGAGT---AATAAATCTCTAGATAAGATTTGGAAT
AACATGACCTGGATGGAGTGGGAGAAAGAAATTAACAATTACACAACCTTAATATACTCCTTAATTGAAG
AATCGCAGAACCAACAAGAAAAGAATGAACAAGAATTATTGGAATTAGATAAATGGGCAAGTTTGTGGAA
TTGGTTTGACATAACAAAATGGCTGTGGTATATAAAAATATTCATAATAATAGTAGGAGGCTTGGTAGGA
TTAAGAATAGTTTTTACTGTACTTTCTATAGTGAATAGAGTTAGGCAGGGATACTCACCATTATCGTTTC
AGACCCGCCTCCCAGGCCCGAGGGGACCCGACAGGCCCGAAGGAATCGAAGAAGAAGGTGGAGAGAGAGA
CAGAGACAGATCCGGTCAATTAGTGGATGGATTCTTAGCAATTATCTGGGTCGACCTACGGAGCCTGTGC
CTCTTCAGCTACCACCGCTTGAGAGACTTACTCTTGATTGTAACGAGGATTGTGGAACTTCTGGGACGCA
GGGGGTGGGAAGCCCTCAAATATTGGTGGAATCTCCTACAGTATTGGAGTCGGGAACTAAAGAATAGTGC
TGTTAGCTTGCTCAATACCATAGCCATAGCAGTAGCTGAGGGAACAGATAGGATCATAGAAGTATTACAA
AGAGCTGGTAGAGCTATCCTCCACATACCTGTAAGAATAAGACAGGGCTTGGAAAGGGCTTTGCTA
>GU455496 
ATGAAAGTGAAGGAGATCAGGAAGAATTGTCAGCTC---TTG---------TGGAGATGG---GGCACCA
TGCTCCTTGGGATATTGATGATCTGTAATGCT---ACAGAAAATTTGTGGGTCACAGTCTATTATGGGGT
ACCTGTGTGGAAAGAAGCAGCTACCACTCTATTTTGTGCATCAGATGCTAAAGCATATGATACAGAGGTA
CATAATGTTTGGGCCACACATGCCTGTGTACCCACAGACCCCAGCCCACAAGAAGTAGTATTGGAA---A
ATGTGACAGAAGAGTTTAACATGTGGAAAAATAACATGGTAGAACAGATGCATGAGGACATAATCAGTTT
ATGGGATCAAAGCCTAAAGCCATGTGTAAAATTAACTCCACTCTGTGTTACTTTAAATTGCACTGAT---
------------------TTGAAGAATGCGAGTAGCTGGGAAACGATGCAGCAGAATATGAGTAGC----
--------------TGG---GAAAGGATGGAGAGAGGCGAAATAAAAAACTGTTCTTTCAATATCACCAC
AAACATAAGAGATAAGGTGCAGACAGAATATGCAACTTTTTATAAACTTGATGTAGTACCAATA------
GATAATAATATT---------------GAGAATACCAGCTATAGGTTGATAAGTTGTAACACCTCAGTCA
TTACACAGGCCTGTCCAAAGGTATCCTTTGAACCAATTCCCATACATTATTGTGCCCCGGCTGGTTTTGC
GATTCTAAAGTGTAATGATAAGAAGTTCAAGGGGAAAGGATTATGTAAAAATGTCAGCACAGTACAATGT
ACACATGGAATTAGGCCAGTAGTATCAACTCAACTGCTGTTAAATGGCAGTCTAGCAGAAGAAGAGGTAG
TAATTAGATCTGACAATTTCACGGACAATGCTAAAACCATAATAGTACATCTGAACGAATCTGTAGAAAT
TAATTGTATAAGACCCAACAACAATACAAGAAAAGGTATA---------CATATA---GGACCAGGG---
---AGAGCATTTTATACAACAGGAGAAATAATAGGAAATATAAGACAAGCATATTGTAACATTAGTAGAG
CAAATTGGACTAACGCTTTACAACAGATAGTTAAAAAATTAAGAGAAGAATTTAAG---AATAAA---AC
AATAGTCTTTAATCAATCCTCAGGAGGGGACCCAGAAATTGTAATGCACAGTTTTAATTGTGGAGGGGAA
TTTTTCTACTGTAATTCAACACAACTGTTTAATAGTACT------TGG----------------------
--------AATGTTACTGAA---AGG---------TTAAATGACACTGAAGGA------------AATGA
C------------ACA---ATCACACTCCCA------------------TGCAGAATAAAACAAATTATA
AACATGTGGCAGGAAGTAGGAAAAGCAATGTATGCCCCTCCCATCAGAGGACAAATTAACTGTTCATCAA
ATATTACAGGGCTGCTATTAACAAGAGATGGTGGTAGTAACACG---------------AACGAG---AC
CGAGATCTTCAGACCTGGAGGAGGAAATATGAGGGACAATTGGAGAAGTGAATTATATAAATATAAAGTA
GTGAAAATTGAACCATTAGGAGTAGCACCCACCAAGGCAAAGAGAAGAGTGGTGCAGAGAGAAAAAAGAG
CA---GTG---GGA---ATAGGAGCTTTGTTCCTTGGGTTCTTGGGAGCAGCAGGAAGCACTATGGGCGC
AGCGTCAATGACGCTGACGGTACAGGCCAGACTATTATTGTCTGGTATAGTGCAACAGCAGAACAATTTG
CTGAGGGCTATTAAGGCGCAACAGCATCTGTTGCAACTCACAGTCTGGGGCATCAAGCAGCTCCAGGCAA
GAGTCCTGGCTGTGGAAAGATACCTAAAGGATCAACAGCTCATGGGGATTTGGGGTTGCTCTGGAAAACT
CATTTGCACCACTACTGTGCCTTGGAATGCTAGTTGGAGT---AATAAATCTCTGGAGAAGATTTGGGAT
AACATGACCTGGATGGAGTGGGAGAGAGAAATTAGCAATTACACAGACATAATATACAACTTAATTGAAG
AATCGCAGAACCAACAAGAAAAGAATGAACAAGAATTGTTGGAATTAGATAAATGGGCAAGTTTGTGGAA
TTGGTTTGACATAACAAAATGGCTGTGGTATATAAAAATATTCATAATAATAGTAGGAGGCTTGGTAGGA
TTAAGAATAGTTTTTACTGTACTTTCTATAGTGAATAGAGTTAGGCAGGGATACTCACCATTATCGTTTC
AGACCCGCCTCCCAGGCCCGAGGGGACCCGACAGGCCCGAAGGAATCGAAGAAGAAGGTGGAGAGAGAGA
CAGAGACAGATCCGGTCAATTAGTGGATGGATTCTTAGCAATTATCTGGGTCGACCTACGGAGCCTGTGC
CTCTTCAGCTACCACCGCTTGAGAGACTTACTCTTGATTGTAACGAGGATTGTGGAACTTCTGGGACGCA
GGGGGTGGGAAGCCCTCAAATATTGGTGGAATCTCCTACAGTATTGGGGTCGGGAACTAAAGAATAGTGC
TGTTAGCTTGCTCAATACCATAGCCATAGCAGTAGCTGAGGGGACAGATAGGATCATAGAAGTATTACAA
AGAGCTGGTAGAGCTATCCTCCACATACCTGTAAGAATAAGACAGGGCTTGGAAAGGGCTTTGCTA
>GU455497 
ATGAAAGTGAAGGGGATCAGGAAGAATTGTCAGCTC---TTG---------TGGAGATGG---GGCACCA
TGCTCCTTGGGATATTAATGATATGTAATGCT---ACAGAAAAGTTGTGGGTCACAGTCTATTATGGGGT
ACCTGTGTGGAAAGAAGCAACCACCACTCTATTTTGTGCATCAGATGCTAAAGCATATGATACAGAGGTA
CATAATGTTTGGGCCACACATGCCTGTGTACCCACAGACCCCAGCCCACAAGAAGTAGTATTGGAA---A
ATGTGACAGAAGAATTTAACATGTGGAAAAATAACATGGTAGAACAGATGCATGAGGACATAATCAGTTT
ATGGGATCAAAGCTTAAAGCCATGTGTAAAATTAACTCCACTCTGTGTTACTTTAAATTGCACTGAT---
------------------TGGAATTGCACTGCTTCGAGGAATTGCACTGGTTGGAAGAATGAGAGT----
--------------AGCGAGGAAATGATGGAGAAAGGAGAAATAAAAAACTGTTCTTTCAATATCACCAC
AAACATAAGAGATAAAGTGCAGAAAGAATATGCAATGTTTTATAAACTTGATATAGTACCAATA------
GATGATAATAAT---------------GATAGTACCAGCTATAGGTTGATAAGTTGTAACACCTCAGTTA
TTACACAGGCCTGTCCAAAGGTATCCTTTGAACCAATTCCCATACATTATTGTGCCCCGGCTGGTTTTGC
GATTCTAAAGTGTAATGAGAAGAAGTTCAGTGGGAAAGGATTATGTAAAAATGTCAGCACAGTACAATGT
ACACATGGAATTAGGCCAGTAGTATCAACTCAACTGCTGTTAAATGGCAGTCTAGCAGAAGAAGAGGTAG
TAATTAGATCTGACAATTTCACGGACAATGCTAAAACCATAATAGTACATCTGAACGAATCTGTAGAAAT
TAATTGTACAAGACCCAACAACAATACAAGAAAAAGTATA---------CATATA---GGACCAGGG---
---AGAGCATTTTATGCAACAGGAGAAATAATAGGAGATATAAGAAAAGCATATTGTACCATTAATAGAG
CAAAATGGAATAACACTTTACAACAGATAGTTAACAAATTAAGAGAAACTTTTAAG---AATAAA---AC
AATAGTCTTTAATCAATCCTCAGGAGGGGATCCAGAAATTGTAATGCACAGTTTTAATTGTGGAGGGGAA
TTTTTCTACTGTAATTCAACACAACTGTTTAATAGTACT------TGG----------------------
-----AATGGTACTGAATGG---------------TCAAATAACACTGGAAGA------------AATAG
C------------AAT---ATCACACTCCCAGAAAATATCACACTCTTATGCAAAATAAAACAAATTATA
AACATGTGGCAGGAAGTAGGAAAAGCAATGTATGCCCCTCCCATCAGAGGACAAATTAGCTGTTCATCAA
ATATTACAGGGCTGCTATTAACAAGAGATGGTGGTAATAGCATA---------------AACGAG---AC
CGAGATCTTCAGACCTGGAGGAGGAAATATGAGGGATAATTGGAGAAGTGAATTATATAAATACAAAGTA
GTAAAAATTGAACCATTAGGAGTAGCACCCACCAAGGCAAAGAGAAGAGTGGTGCAGAGAGAAAAAAGAG
CA---GTG---GGA---ATAGGAGCTATGTTCCTTGGGTTCTTGGGAGCAGCAGGAAGCACTATGGGCGC
AGCGTCAATGACGCTGACGGTACAGGCCAGACTATTATTGTCTGGTATAGTGCAACAGCAGAACAATTTG
CTGAGGGCTATTGAGGCGCAACAGCATTTGTTGCAACTCACAGTCTGGGGCATCAAGCAGCTCCAGGCAA
GAATCCTGGCTGTGGAAAGATACCTAAAGGATCAACAGCTCATGGGGATTTGGGGTTGCTCTGGAAAACT
CATTTGCACCACTACTGTGCCTTGGAATGCTAGTTGGAGT---AATAAATCTCTGGAGAAGATTTGGGAT
AACATGACCTGGATGGAGTGGGAGAAAGAAATTAGCAATTACACAGAATTAATATACAACTTAATTGAAG
AATCGCAGAACCAACAGGAAAAGAATGAACAAGAATTATTGGAATTAGATAAATGGGCAAGTTTGTGGAA
TTGGTTTGACATAACAAATTGGCTGTGGTATATAAAAATATTCATAATAATAGTAGGAGGCTTGGTAGGT
TTAAGAATAGTTTTTACTGTACTTTCTATAGTGAATAGAGTTAGGCAGGGATACTCACCATTATCGTTTC
AGACCCGCCCCCCAGCCCCGAGGGGACCCGACAGGCCCGAAGGAATCGAAGAAGAAGGTGGAGAGAGAGA
CAGAGACAGATCCGGTCAATTAGTGGATGGATTCTTAGCAATTATCTGGGTCGACCTACGGAGCCTGTGC
CTCTTCAGCTACCACCGCTTGAGAGACTTACTCTTGATTGTAACGAGGATTGTGGAACTTCTGGGACGCA
GGGGGTGGGAAGCCCTCAAATATTGGTGGAATCTCCTACAGTATTGGGGTCGGGAACTAAAGAATAGTGC
TGTTAGCTTGCTCAATACCATAGCCATAGCAGTAGCTGAGGGGACAGATAGGATTATAGAAGTATTACAA
AGAGCTGGTAGAGCTATCCTCCACATACCTGTAAGAATAAGACAGGGCTTGGAAAGGGCTTTGCTA
>GU455495 
ATGAAAGTGAAGGAGATCAGGAAGAATTGTCAGCTC---TTG---------TGGAGATGG---GGCACCA
TGCTCCTTGGGATGTTAATGATCTGTAATGCT---ACCGAAGATTTGTGGGTCACAGTCTATTATGGGGT
ACCTGTGTGGAAAGAAGCAACCACCCCTCTATTTTGTGCATCAGATGCTAAAGCATATGATACAGAGGTA
CATAATGTTTGGGCCACACATGCCTGTGTACCCACAGACCCCAGCCCACAAGAAGTAGTATTGGAA---A
ATGTGACAGAAGAGTTTAACATGTGGAAAAATAACATGGTAGAACAGATGCATGAGGACATAATCAGTTT
ATGGGATCAAAGCTTAAAGCCATGTGTAAAATTAACTCCACTCTGTGTTACTTTAAATTGCACTGAT---
------GAGGTTGTTACTTTAAATATCACTGATGATTTGAGCAATGATCGGAAGAATGCGAGTAGC----
--------------TGG---GAAAAGATGGAGAAAGGAGAAATAAAAAACTGTTCTTTCAATATCACCAC
AAACATAAGAAATAAGGTGCAGACAGAATATGCAACTTTTTATAAACTTGATGTAGTACCAATA------
GAGAATGATAAT---------------------ACCAGCTTTAGGTTGATAAGTTGTAATACCTCAGTCA
TTACACAGGCCTGTCCAAAGGTCTCCTTTGAACCAATTCCCATACATTATTGTGCCCCGGCTGGTTTTGC
GATTCTAAAGTGTAATGATAAGAAGTTCAGTGGGGAAGGATCATGTAAAAATGTCAGCACCGTACAATGT
ACACATGGAATTAGGCCAGTAGTATCAACTCAACTGCTGTTAAATGGCAGTCTAGCAGAAGAAGAGGTAG
TAATTAGATCTGACAATTTCACGGACAATGCTAAAACCATAATAGTACAGCTGAACAAATCTGTAGAAAT
TAATTGTACAAGACCCAACAACAATACAAGAAAAAGTATA---------CATATA---GGACCAGGG---
---AGAGCATTTTATGCAACAGGAGAAATAATAGGAGATATAAGAAAAGCATATTGTACCATTAGTAGAG
CAGAATGGAATAACACTTTACAACAGATAGTTGAAAAATTAGGAGAAAAATTTAAG---AATAAA---AC
AATAGTCTTTAATCAATCCTCAGGAGGGGACCCAGAAATTGTAACGCACAGTTTTAATTGTGGAGGGGAA
TTTTTCTACTGTAACTCAACACAACTGTTTAATAGTACT------TGG----------------------
--------AATGGTACTGAA---AGG---------TTAGATAACACTGAAGGA------------AATGA
C------------ACA---ATCACACTCCCA------------------TGCAGAATAAAACAAATTATA
AACATGTGGCAGGAAGTAGGAAAAGCAATGTATGCCCCTCCCATCAGAGGACAAATTAGATGTACATCAA
AGATTACAGGGCTGCTATTAACAAGAGATGGTGGTAGTAACACA---------------AACGAG---AC
CGAGATCTTCAGACCTGGAGGAGGAAATATGAGGGATAATTGGAGAAGTGAATTATATAAATACAAAGTA
GTAAAAATTGAACCATTAGGAGTAGCACCCACCAAGGCAAAGAGAAGAGTGGTGCAGAGAGAAAAAAGAG
CA---GTG---GGA---ATAGGAGCTATGTTCCTTGGGTTCTTGGGAGCAGCAGGAAGCACTATGGGCGC
AGCGTCAATGACGCTGACGGTACAGGCCAGACTATTATTGTCTGGTATAGTGCAACAGCAGAACAATTTG
CTGAGGGCTATTGAGGCGCAACAGCATCTGTTGCAACTCACAGTCTGGGGCATCAAGCAGCTCCAGGCAA
GAGTCCTGGCTGTGGAAAGATACCTAAAGGATCAACAGCTCATGGGGATTTGGGGTTGCTCTGGAAAACT
CATTTGCACCACTACTGTGCCTTGGAATGCTAGTTGGAGT---AATAAATCTCTGGAGAAGATTTGGGAT
AACATGACCTGGATGGAGTGGGAGAGAGAAATTAGCAATTACACAGAATTAATATACAACTTAATTGAAG
AATCGCAGAACCAACAGGAAAAGAATGAACAAGAATTATTGGAATTAGATAAATGGGCAAGTTTGTGGAA
TTGGTTTGACATAACAAATTGGCTGTGGTATATAAAAATATTCATAATAATAGTAGGAGGCTTGGTAGGT
TTAAGAATAGTTTTTACTGTGCTTTCTATAGTGAATAGAGTTAGGCAGGGATACTCACCATTATCGTTTC
AGACCCGCCCCCCAGCCCCGAGGGGACCCGACAGGCCCGAAGGAATCGAAGAAGAAGGTGGAGAGAGAGA
CAGAGACAGATCCGGTCAATTAGTGGATGGATTATTAGCAATTATCTGGGTCGACCTACGGAGCCTGTGC
CTCTTCAGCTACCACCGCTTGAGAGACTTACTCTTGATTGTAACGAGGATTGTGGAACTTCTGGGACGCA
GGGGGTGGGAAGCCCTCAAATATTGGTGGAATCTCCTACAGTATTGGAGTCGGGAACTAAAGAATAGTGC
TGTTAGCTTGCTCAATACCATAGCCATAGCAGTAGCTGAGGGGACAGATAGGGTTATAGAAGTATTACAA
AGAGCTGGTAGAGCTATCCTCCACATACCTGTAAGAATAAGACAGGGCTTGGAAAGGGCTTTGCTA
>GU455498 
ATGAAAGTGAAGGGGATCAGGAAGAATTGTCAGCTC---TTG---------TGGAGATGG---GGCACCA
TGCTCCTTGGGATATTAATGATTTGTAATGCT---ACAGAAAATTTGTGGGTCACAGTCTATTATGGGGT
ACCTGTGTGGAGAGAAACAACCACCACTCTATTTTGTGCATCAGATGCTAAAGCATATGATACAGAGGTA
CATAATGTTTGGGCCACACATGCCTGTGTACCCACAGACCCCAGCCCACAAGAAGTAGTATTGGAA---A
ATGTGACAGAAGAGTTTAACATGTGGAAAAATAACATGGTAGAACAGATGCATGAGGACATAATCAGTTT
ATGGGATCAAAGCTTAAAGCCATGTGTAAAATTAACTCCACTCTGTGTTACTTTAAATTGCACTGAT---
------------------TGGAATTGCACTGATTCGAGGAATTGCACTGATTCGAAGAATGTGAGT----
--------------AGCGAGGAAAAGATGGAGAAAGGAGAAATAAAAAACTGTTCTTTCAATATCACCAC
AAACATAAGAGATAAGGTGCAGACAGAATATGCAGCTTTTTATAAGCTTGATGTAGTACCAATAAATAGT
AATAATGATAAT---------------------ACCAGCTTTAGGTTGATAAGTTGTAACACCTCAGTCA
TTACACAGGCCTGTCCAAAGGTATCCTTTGAACCAATTCCCATACATTATTGTGCCCCGGCTGGTTTTGC
GATTCTAAAGTGTAATGATAAGAAGTTCAGTGGGAAAGAATTATGTAAAAATGTCAGCACAGTACAATGT
ACACATGGAATTAGGCCAGTAGTATCAACCCAACTGCTATTAAATGGCAGTCTAGCAGAAGAAGAGGTAG
TAATTAGATCTGATAATTTCACGGACAATGCTAAAACCATAATAGTACAGCTGAACGAATCTGTAGAAAT
TAATTGTACAAGACCCAACAACAATACAAGAAAAAGTATA---------CATATA---GGACCAGGG---
---AGAGCATTTTATGCAACAGGAGAAATAATAGGAGATATAAGACGAGCATATTGTACCATTAATAGAG
CAAAATGGAATAACACTTTACAACAGATAGTTAACAAATTAAGAGAAAAATTTGAG---AATAAA---AC
AATAGTCTTTAATCAATCCTCAGGAGGGGACCCAGAAATTGTAATGCACAGTTTTAATTGTGGAGGGGAA
TTTTTCTACTGTAATTCAACACAACTGTTTAATAGTACT------TGG----------------------
--------AATGGTACTGCA---TAT---------------AACACTGAAGGA------------AATGA
C------------ACA---ATCACACTCCCA------------------TGCAGAATAAAACAAATTATA
AACATGTGGCAGGAAGTAGGAAAAGCAATGTATGCCCCTCCCATCAGAGGACAAATTAGATGTTCATCAA
ATATTACAGGGCTGCTATTAACAAGAGATGGTGGTAATAACATG---------------AACAAG---AC
CGAGATCTTCAGACCTGGAGGAGGAGATATGAGGGACAATTGGAGAAGTGAATTATATAAATATAAAGTA
GTAAAAATTGAACCATTAGGAGTAGCACCCACCAAGGCAAAGAGAAGAGTGGTGCAGAGAGAAAAAAGAG
CA---GTG---GGA---CTAGGAGCTATGTTCCTTGGGTTCTTGGGAGCAGCAGGAAGCACTATGGGCGC
AGCGTCAATGACGCTGACGGTACAGGCCAGACTATTATTGTCTGGTATAGTGCAACAGCAGAACAATTTG
CTGAGGGCTATTGAGGCGCAACAGCACCTGTTGCAACTCACAGTCTGGGGCATCAAGCAGCTCCAGGCAA
GAGTCCTGGCTGTGGAAAGATACCTAAAGGATCAACAGCTCATGGGGATTTGGGGTTGCTCTGGAAAACT
CATTTGCACCACTACTGTGCCTTGGAATGCTAGTTGGAGT---AATAAATCTCTGGAGAAGATTTGGAAT
AACATGACCTGGATGGAGTGGGAGAGAGAAATTGACAATTACACAGAGTTAATATACACCTTAATTGAAG
AATCGCAGAACCAACAAGAAAAGAATGAACAAGAATTATTGGAATTAGATAAATGGGCAAGTTTGTGGAA
TTGGTTTAACATAACAAATTGGCTGTGGTATATAAAAATATTCATAATAATAGTAGGAGGCTTGGTAGGT
TTAAGAATAGTTTTTACTGTACTTTCTATAGTGAATAGAGTTAGGCAGGGATACTCACCATTATCGTTTC
AGACCCGCCCCCCAGCCCCGAGGGGACCCGACAGGCCCGAAGGAATCGAAGAAGAAGGTGGAGAGAGAGA
CAGAGACAGATCCGGTCAATTAGTGGATGGATTATTAGCAATTATCTGGGTCGACCTACGGAGCCTGTGC
CTCTTCAGCTACCACCGCTTGAGAGACTTACTCTTGATTGTAACGAGGATTGTGGAACTTCTGGGACGCA
GGGGGTGGGAAGCCCTCAAATATTGGTGGAATCTACTACAGTATTGGAGTCGGGAACTAAAGAATAGTGC
TGTTAGCTTGCTCAATACCATAGCCATAGCAGTAGCTGAGGGGACAGATAGGGTTATAGAAGTATTACAA
AGAGCTGGTAGAGCTATCCTCCACATACCTGTAAGAATAAGACAGGGCTTGGAAAGGGCTTTGCTA
>U90934 
ATGAGAGTGAAGGGGATCAGGAAGAATTGTCAGCAC---TTG---------TGGAAATGG---GGCACGA
TGCTCCTTGGGATGTTGATGATCTGTAGTGCT---GCAGAACAATTGCGGGTCACAGTCTATTATGGGGT
ACCTGTGTGGAAAGAAGCAACCACTACTCTATTTTGTGCATCAGATGCTAAAGCATATGATACAGAGGTA
CATAATGTCTGGGCCACACATGCCTGTGTACCCACAGACCCTAACCCACAAGAAGTAGTATTGAAA---A
ATGTGACAGAAAATTTTAACATGTGGAAAAATAACATGGTAGAACAGATGCATGAGGATATAATCAGTTT
ATGGGATCAAAGCCTAAAGCCATGTGTAAAATTAACCCCACTCTGTGTTACTTTAAATTGCACTGAT---
------------------------------TATTTGAGGAATGATACTAATACCACTAGTAATAAC----
--------------GGA---GGAGGGATGGAGGGAGGAGAAATAAAAAACTGCTCTTTCAATATCACCAC
AAGAATAGGAAATAAGGTGCAGAAAGAATATGCACTTTTTTATAAACTTGATGTAGTACCAATA------
GATAATACTACT---------------------ACCAGCTATAGGTTGATAAATTGTAACACCTCAGTCA
TTACACAGGCCTGTCCAAAAGTATCCTTTGAGCCAATTCCTATACATTATTGTACCCCGGCTGGTTTTGC
GCTTCTAAAATGTAAAGATAAAAAGTTCAATGGAACAGGACCATGTACAAATGTCAGCACAGTACAATGT
ACACATGGAATTAGACCAGTAGTATCCACTCAACTGCTGTTAAATGGAAGTCTAGCAGAAGAAGAGGTAG
TAATTAGATCTGAAAATTTCACGGACAATGCTAAAACCATAATAGTACAGCTGAATGAATCTGTAGAAAT
TAATTGTACAAGACCCAATAACAATACAAGAAAAAGTATA---------CATATA---GGGCCAGGG---
---CAGGCATTATATGCAACAGGAGCTATAATAGGAGATATAAGACAAGCACATTGTAACATTAGTAGAG
CAAAATGGAATAACACTTTAAAACAGATAGTTAAAAAATTAAAAGTACAATTTGGG---AATAAA---AC
AATAATCTTTAATCAATCCTCAGGAGGGGACCCAGAAATTGTAATGCACAGTTTTAATTGTGGAGGGGAA
TTTTTCTACTGTAATACAACAAAACTGTTTAATAGTACT------TGG----------------------
--ATGTTTAATAATACTTGG---AAT------GATACTGAAGACACTGAAGGA------------AATGG
C------------ACA---ATCACACTCCCA------------------TGCAGAATAAAACAAATTATA
AACAGGTGGCAGGAAGTAGGAAAAGCAATGTATGCCCCTCCCATCAGAGGACAAATTAGATGTTCATCAA
ACATTACAGGGATACTATTAACAAGAGATGGTGGTACTAACAAT---------------AGTACC---AA
CGAGACCTTCAGACCTGGAGGAGGAGATATGAGGGACAATTGGAGAAGTGAATTATATAAATATAAAGTA
GTAAAAATTGAACCATTAGGAGTAGCACCCACCAAGGCAAAGAGAAGAGTGGTACAGAGAGAAAAAAGAG
CA---GTG---GGA---ATAGGAGCTTTGTTCCTTGGGTTCTTGGGAGCAGCAGGAAGCACTATGGGCGC
AGCGGCAGTGACGCTGACGGTACAGGCCAGACAATTATTGTCTGGTATAGTGCAACAGCAGAACAACTTG
CTGAGGGCTATTGAGGCGCAACAGCATCTGTTGCAACTCACAGTCTGGGGCATCAAGCAGCTCCAGGCAA
GAGTCCTGGCTGTGGAAAGATACCTAAGGGATCAACAGCTCCTGGGGATTTGGGGTTGCTCTGGAAAACT
CATCTGCACCACTACTGTGCCTTGGAATGCTAGTTGGAGT---AATAAATCTCTAGATAAGATTTGGAAT
AACATGACCTGGATGGAGTGGGAAAGAGAAATTGACAATTACACAAGCTTAATATACTCCCTAATTGAAG
AATCGCAGAACCAACAAGTAAAGAATGAACAAGAATTATTGGAATTGGATAAATGGGCAAGTCTGTGGAG
TTGGTTTGACATAACAAAATGGCTGTGGTACATAAAAATATTCATAATGATAGTAGGAGGCTTGATAGGT
TTAAGAATAGTTTTTCTTGTACTTTCTATAGTGAATAGAGTTAGGCAGGGATACTCACCATTATCGTTTC
AGACCCGCTTCCCAGCCCCGAGGGGACCCGACAGGCCCGAAGGAATCGAAGAAGAAGGTGGAGAGAGAGA
CAGAGACAGATCCGGACGATTAGTGGATGGATTCTTGACACTTATCTGGATCGACCTGCGGAGCCTGTGC
CTCTTCAGCTACCACCGCTTGAGAGACTTACTCTTGATTGTAGCGAGGATTGTGGAACTTCTGGGACGCA
GGGGGTGGGAAGCCCTCAAATATTGGTGGAATCTCCTGCAGTATTGGAGTCAGGAACTAAAGAATAGTGC
TGTTAGTTTGCTTAATGCCACAGCTATAGCAGTAGCTGAGGGGACAGATAGGGTTATAGAAGTAGTACAA
AGAACTTGTAGAGCTATTCTCCACATTCCTACAAGAATAAGACAGGGCTTAGAAAGGGCTTTGCTA
>U90935 
ATGAGAGTGAAGGGGATCAGGAAGAATTGTCAGCAC---TTG---------TGGAAATGG---GGCACGA
TGCTCCTTGGGATGTTGATGATCTGTAGTGCT---GCAGAACAATTGTGGGTCACAGTCTATTATGGGGT
ACCTGTGTGGAAAGAAGCAACCACTACTCTATTTGGTGCATCAGATGCTAAAGCATATGATACAGGGGTA
CATAATGTCTGGGCCACACATGCCTGTGTACCCACAGACCCTAACCCACAAGAAGTAGTATTGAAA---A
ATGTGACAGAAAATTTTAACATGTGGAAAAATAACATGGTAGAACAGATGCATGAGGATATAATTAGTTT
ATGGGATCAAAGCCTAAAGCCATGTGTAAAATTAACCCCACTCTGTGTTACTTTAAATTGCACTGAT---
------------------------------TATTTGAGGAATGATACTAATACCACTAGTAGTAGC----
--------------GGA---GGAGGGATGGAGGGAGGAGAAATAAAAAACTGCTCTTTCAATATCACCAC
AAGAATAGGAAATAAGGTGCAGAAAGAATATGCACTTTTTTATAAACTTGATGTAGTACCAATA------
GATAATACTACT---------------------ACCAGCTATAGGTTGATAAGTTGTAACACCTCAGTCA
TTACACAGGCCTGTCCAAAAGTATCCTTTGAGCCAATTCCTATACATTATTGTACCCCGGCTGGTTTTGC
GCTTCTAAAATGTAAAGATAAAAAGTTCAATGGAACAGGACCATGTACAAATGTCAGCACAGTACAATGT
ACACATGGAATTAGACCAGTAGTATCCACTCAACTGCTGTTAAATGGAAGTCTAGCAGAAGAAGAGGTAG
TAATTAGATCTGAAAATTCCACGGACAATGCTAAAACCATAATAGTACAGCTGAATGAATCTGTAGAAAT
TAATTGTACAAGACCCAATAACAATACAAGAAAAAGTATA---------CATATA---GGGCCAGGG---
---CAGGCATTATATGCAACAGGAGCTATAATAGGAGATATAAGACAAGCACATTGTAACATTAGTAGAG
CAAAATGGAATAACACTTTAAAACAGATAGTTAAAAAATTAAAAGTACAATTTGGG---AATAAA---AC
AATAATCTTTAATCAATCCTCAGGAGGGGACCCAGAAATTGTAATGCACAGTTTTAATTGTGGAGGGGAA
TTTTTCTACTGTAATACAACAAAACTGTTTAATAGTACT------TGG----------------------
--ATGTTTAATAATACTTGG---AAT------GATACTGAAGACACTGAAGGA------------AATGG
C------------GCA---ATCACACTCCCA------------------TGCAGAATAAAACAGATTATA
AACAGGTGGCAGGAAGTAGAAAAAGCAATGTATGCCCCTCCCATCAGAGGACAAATTAGATGTTCATCAA
ACATTACAGGGATACTATTAACAAGAGATGGTGGTACTAACAAT---------------AGTACC---AA
CGAGACCTTCAGACCTGGAGGAGGAGATATGAGGGACAATTGGAGAAGTGAATTATATAAATATAAAGTA
GTAAAAATTGAACCATTAGGAGTAGCACCCACCAAGGCAAAGAGAAGAGTGGTGCAGAGAGAAAAAAGAG
CA---GTG---GGA---ATAGGAGCTTTGTTCCTTGGGTTCTTGGGAGCAGCAGGAAGCACTATGGGCGC
AGCGGCAGTGACGCTGACGGTACAGGCCAGACAATTATTGTCTGGTATAGTGCAACAGCAGAACAACTTG
CTGAGGGCTATTGAGGCGCAACAGCATCTGTTGCAACTCACAGTCTGGGGCATCAAGCAGCTCCAGGCAA
GAGTCCTGGCTGTGGAAAGATACCTAAGGGATCAACAGCTCCTGGGGATTTGGGGTTGCTCTGGAAAACT
CATCTGCACCACTACTGTGCCTTGGAATGCTAGTTGGAGT---AATAAATCTCTAGATAAGATTTGGAAT
AACATGACCTGGATGGAGTGGGAAAGAGAAATTGACAATTACACAAGCTTAATATACTCCCTAATTGAAG
AATCGCAGAACCAACAAGTAAAGAATGAACAAGAATTATTGGAATTGGATAAATGGGCAAGTCTGTGGAG
TTGGTTTGACATAACAAAATGGCTGTGGTACATAAAAATATTCATAATGATAGTAGGAGGCTTGATAGGT
TTAAGAATAGTTTTTCTTGTACTTTCTATAGTGAATAGAGTTAGGCAGGGATACTCACCATTATCGTTTC
AGACCCGCTTCCCAGCCCCGAGGGGGCCCGACAGGCCCGAAGGAATCGAAGAAGAAGGTGGAGAGAGAGA
CAGAGACAGATCCGGACGATTAGTGGATGGATTCTTGACACTTATCTGGATCGACCTGCGGAGCTTGTGC
CTCTTCAGCTACCACCGCTTGAGAGACTTACTCTTGATTGTAGCGAGGATTGTGGAACTTCTGGGACGCA
GGGGGTGGGAAGCCCTCAAATATTGGTGGAATCTCCTGCAGTATTGGAGTCAGGAACTAAAGAATAGTGC
TGTTAGTTTGCTTAATGCCACAGCTATAGCAGTAGCTGAGGGGACAGATAGGGTTATAGAAGTAGTACAA
AGAACTTGTAGAGCTATTCTCCACATTCCTGCAAGAATAAGACAGGGCTTAGAAAGGGCTTTGCTA
>AF004394 
ATGAAAGTGAAGGGGATCAGGAAGAATTATCAGCAC---TTG---------TGGAAATGG---GGCATCA
TGCTCCTTGGGATGTTGATGATCTGTAGTGCT---GTAGAAAATTTGTGGGTCACAGTTTATTATGGGGT
ACCTGTGTGGAAAGAAGCAACCACCACTCTATTTTGTGCATCAGATGCTAAAGCATATGATACAGAGGTA
CATAATGTTTGGGCCACACATGCCTGTGTACCCACAGACCCCAACCCACAAGAAGTAGTATTGGAA---A
ATGTGACAGAAAATTTTAACATGTGGAAAAATAACATGGTAGAACAGATGCATGAGGATATAATCAGTTT
ATGGGATCAAAGCCTAAAGCCATGTGTAAAATTAACCCCACTCTGTGTTACTTTAAATTGCACTGAT---
---------------------------------TTGAGGAATGTTACTAATATCAATAATAGTAGT----
--------------GAG---GGAATG------AGAGGAGAAATAAAAAACTGCTCTTTCAATATCACCAC
AAGCATAAGAGATAAGGTGAAGAAAGACTATGCACTTTTTTATAGACTTGATGTAGTACCAATA------
GATAATGATAAT---------------------ACTAGCTATAGGTTGATAAATTGTAATACCTCAACCA
TTACACAGGCCTGTCCAAAGGTATCCTTTGAGCCAATTCCCATACATTATTGTACCCCGGCTGGTTTTGC
GATTCTAAAGTGTAAAGATAAGAAGTTCAATGGAACAGGGCCATGTAAAAATGTCAGCACAGTACAATGT
ACACATGGAATTAGGCCAGTAGTGTCAACTCAACTGCTGTTAAATGGCAGTCTAGCAGAAGAAGAGGTAG
TAATTAGATCTAGTAATTTCACAGACAATGCAAAAAACATAATAGTACAGTTGAAAGAATCTGTAGAAAT
TAATTGTACAAGACCCAACAACAATACAAGGAAAAGTATA---------CATATA---GGACCAGGA---
---AGAGCATTTTATACAACAGGAGACATAATAGGAGATATAAGACAAGCACATTGCAACATTAGTAGAA
CAAAATGGAATAACACTTTAAATCAAATAGCTACAAAATTAAAAGAACAATTTGGGAATAATAAA---AC
AATAGTCTTTAATCAATCCTCAGGAGGGGACCCAGAAATTGTAATGCACAGTTTTAATTGTGGAGGGGAA
TTTTTCTACTGTAATTCAACACAACTGTTTAATAGTACT------TGG----------------------
--AATTTTAATGGTACTTGG---AATTTAACACAATCGAATGGTACTGAAGGA------------AATGA
C------------ACT---ATCACACTCCCA------------------TGTAGAATAAAACAAATTATA
AACATGTGGCAAGAAGTAGGAAAAGCAATGTATGCCCCTCCCATCAGAGGACAAATTAGATGTTCATCAA
ATATTACAGGGCTGATATTAACAAGAGATGGTGGAAATAACCAC---AAT---------AATGAT---AC
CGAGACCTTTAGACCTGGAGGAGGAGATATGAGGGACAATTGGAGAAGTGAATTATATAAATATAAAGTA
GTAAAAATTGAACCATTAGGAGTAGCACCCACCAAGGCAAAGAGAAGAGTGGTGCAGAGAGAAAAAAGAG
CA---GTGGGAACA---ATAGGAGCTATGTTCCTTGGGTTCTTGGGAGCAGCAGGAAGCACTATGGGCGC
AGCGTCAATAACGCTGACGGTACAGGCCAGACTATTATTGTCTGGTATAGTGCAACAGCAGAACAACTTG
CTGAGGGCTATTGAGGCGCAACAGCATCTGTTGCAACTCACAGTCTGGGGCATCAAGCAGCTCCAGGCAA
GAGTCCTGGCTGTGGAAAGATACCTAAGGGATCAACAGCTCCTAGGGATTTGGGGTTGCTCTGGAAAACT
CATCTGCACCACTGCTGTGCCTTGGAATGCTAGTTGGAGT---AATAAAACTCTGGATATGATTTGGAAT
AACATGACCTGGATGGAGTGGGAAAGAGAAATCGACAACTACACAGGCTTAATATACACATTAATTGAAG
AATCGCAGAACCAGCAAGAAAAGAATGAACAAGAATTATTAGAATTAGATAAGTGGGCAAGTTTGTGGAA
TTGGTTTGACATAACAAATTGGCTGTGGTATATAAAAATATTCATAATGATAGTAGGAGGCTTGATAGGT
TTAAGAATAGTTTTTACTGTACTTTCTATAGTAAATAGAGTTAGGCAGGGATACTCACCATTGTCATTTC
AGACCCACCTCCCAGCCCCGAGGGGACCCGACAGGCCCGAAGGAATCGAAGAAGAAGGTGGAGACAGAGA
CAGAGACAGATCCGTGCGATTAGTGGATGGATTCTTAGCACTTTTCTGGGACGACCTGCGGAGCCTGTGC
CTCTTCAGCTACCACCGCTTGAGAGACTTACTCTTGATTGTAGCGAGGATTGTGGAACTTCTGGGACGCA
GGGGGTGGGAAGCCCTCAAGTATTGGTGGAATCTCCTGCAGTATTGGAGTCAGGAACTAAGGAATAGTGC
TGTTAGCTTGCTTAATGCCACAGCTATAGCAGTAGCTGAGGGGACAGATAGGGTTATAGAAATAGTACAA
AGAATTTATAGGGCTATTCTCCACATACCTACAAGAATAAGACAGGGCTTGGAAAGGCTTTTGCTA
>DQ410442 
ATGAGAGTGACGGGGATCAGGAAGAATTGTCAGCAC---TGG---------TGGAAATGG---GGCATCA
TGCTCCTTGGGATATTAATGATCTGTAATGCT---GAAGACAAATTGTGGGTCACAGTCTATTATGGGGT
ACCTGTGTGGAAAGAAGCAACCACCACTCTATTTTGTGCATCAGATGCTAAAGCATATGATACAGAGGTA
CATAATGTTTGGGCCACACATGCCTGTGTACCCACAGACCCCAACCCACAAGAAGTAGTATTGGGA---A
ATGTGACAGAAAATTTTAACATGTGGAAAAATAACATGGTAGAACAAATGCATGAGGATATAATTAGTTT
ATGGGATCAAAGCCTAAAGCCATGTGTAAAATTAACCCCACTCTGTGTTACTTTAAATTGCACTGAT---
---------------------------------CTGAAGAATGCTACTAATACCACGATTAGTAGA----
--------------------GAAATGATGGAGGGGGGAGAAATAAAAAATTGCTCTTTCAATATCACCAC
AAGCATAAGAGATAAGATGCAGAAAGAATATGCACTTTTTTATAAACTTGATGTAATACCAATA------
GAAAAAGATAAT---------------------ACTAGCTATAGGTTGATAAGTTGTAACACCTCAGTCA
TTACACAGGCCTGTCCAAAGGTATCCTTTGAGCCAATTCCCATACATTATTGTGCCCCGGCTGGTTTTGC
GATTCTAAAGTGTAACGATAAGAAGTTCAATGGAAAAGGACCATGTACAAATGTCAGCACAGTACAATGT
ACACATGGAATTAGGCCAGTAGTATCAACTCAACTGCTGTTAAATGGCAGTCTAGCAGAAGAAGAGATAG
TAATTAGATCCGACAATCTCACGGACAATACTAAAATCATAATAGTACAGCTGAAGGAACCTATAGAAAT
GAATTGTACAAGACCCAACAACAATACAAGAAAAAGTATA---------CCTATA---GGACCAGGC---
---AGAGCATTTTATGCAACAGGAGAAGTAATAGGAGATATAAGACAAGCACATTGTAACCTTAGTGGAG
TACAATGGAATAACACTTTAGGAAATATAGCTATAAAATTAAGAGAACAATTTAAG---AATAAA---AC
AATAGTCTTTAATCAATCCTCAGGAGGGGACCCAGAAATTGCAATGCTCAGTTTTAATTGTGGAGGGGAA
TTTTTCTACTGTAATACAACACAACTGTTTAATAGTACT------TGG----------------------
--------AATAGTACTTGG---AAT------GGTACTGAGTCGAATACAGGA------------AATGA
CACACTCAATGGCACA---CTCACACTCCCA------------------TGCAGAATAAAACAAATTATA
AACAGGTGGCAGGAAGTAGGAAAAGCAATGTATGCCCCTCCCATCAGAGGACAAATTAGATGTTCATCAA
ATATTACGGGGCTACTATTAACAAGAGATGGTGGTAACAACAAT---------------AACGAGACCAC
CGAGATCTTCAGACCTGGAGGAGGAAATATGAGGGACAATTGGAGAAGTGAATTATATAAATATAAAGTA
GTAAAAATTGAACCATTAGGAGTAGCACCCACCCCGGCAAAGAGAAGAGTGGTGCAGAGAGAAAAAAGAG
CA---ATA---GGA---ATAGGAGCTATGTTCCTTGGGTTCTTGGGAGCAGCAGGAAGCACTATGGGCGC
AGCGTCAATGACGCTGACGGTACAGGCCAGACTATTATTGTCTGGTATAGTGCAACAGCAGAACAATTTG
CTGAGGGCTATTGAGGCGCAACAGCATCTGTTGCAACTCACAGTCTGGGGCATCAAGCAGCTCCAGGCAA
GAGTCCTGGCTGTGGAAAGATACCTAAAGGATCAACAGCTCCTGGGGATTTGGGGTTGCTCTGGAAAACT
CATTTGCACCACTACTGTGCCTTGGAGTGCTAGTTGGAGT---AATAAAACTCAGGATCAGATTTGGCAG
AACATGACCTGGATGCAGTGGGAAAGAGAAATTAATAATTACACAAGCTTAATATACACCTTAATTGCAG
AATCACAAAACCAACAAGAAAAGAATGAACAAGAGTTATTGGAATTAGATAAATGGGCAAGTCTGTGGAA
TTGGTTTGACATAACGAACTGGCTGTGGTATATAAAAATATTCATAATGATAGTAGGAGGCTTGGTAGGT
TTAAGAATAGTTTTTATTGTACTTTCTATAGTGAATAGAGCTAGGCAGGGATACTCACCATTATCGTTAC
AGACCCGCCTCCCAACCCCGAGGGGACCCGACAGGCCCGAAGGAATCGAAGAAGAAGGTGGAGAGAGAGA
CAGAGACGGATCCGGTCAATCAGTGAATGGATTCTTAGCAATCATCTGGGTCGACCTGCGGAGCCTGTGC
CTCTTCAGCTACCACCGCTTGAGAGACTTACTCTTGATTGTAACGAGGATTGTGGAACTCCTGGGACGCA
GGGGGTGGGAAGTCCTCAAATATTGGTGGAATCTCCTACAGTATTGGAGTCAGGAACTAAAGAGTAGTGC
TGTTAGCTTGCTCAATGCCACAGCCATAGCAGTAGCTGAGGGGACAGATAGGGTTATAGAAGTATTACAA
AGAGCTGGTAGAGCTATTCTCCACATACCTAGAAGAATAAGACAGGGCTTGGAAAGGGCTTTGCTA
>DQ410465 
ATGAGAGTGACGGGGATCAGGAAGAATTGTCAGCATTGGTGG---------TGGAAATGG---GGCATCA
TGCTCCTTGGGATATTGATGATCTGTAATGCTGAAAAAGAAAAATTGTGGGTCACAGTCTATTATGGGGT
ACCTGTGTGGAAAGAAGCAACCACCACTCTATTTTGTGCATCAGATGCTAAAGCATATGATACAGAGGTA
CATAATGTCTGGGCCACACATGCCTGTGTACCCACAGACCCCAACCCACAAGAAATAGTATTGGAA---A
ATGTGACAGAAAATTTTAACATGTGGAAAAATAACATGGTAGAACAGATGCATGAGGATATAATTAGTTT
ATGGGATCAAAGCCTAAAGCCATGTGTAAAATTAACCCCACTCTGTGTTACTTTAAATTGCACTGAT---
------------------------------CTGAAGAATAATGCTACTAATACCACGAGTAGTTTC----
--------------GAG---AAACCGATGGAGAAGGGAGAAATAAAAAATTGCTCTTTCAATATCACCAC
AAGCATAAGAGATAAGATGCAGAGAGAATATGCACTTTTTTATAAACTTGATGTAATACCAATA------
GAAGAAGATAAT---------------------ACTAGCTATAGGTTGATAAGTTGTAACACCTCAGTCA
TTACACAGGCCTGTCCAAAGGTATCCTTTGAGCCAATTCCCATACATTATTGTGCCCCGGCTGGTTTTGC
GATTCTAAAGTGTAACGATAAGAAGTTCAATGGAAAAGGACCATGTACAAATGTCAGCACAGTACAATGT
ACACATGGAATTAGGCCAGTAGTATCAACTCAACTGCTGTTAAATGGCAGTCTAGCAGAAAAAGAGGTAG
TAATTAGATCCGACAATCTCACGGACAATACTAAAATCATAATAGTACAGCTAAATGAAACTGTAGAAAT
GAATTGTACAAGACCCGGCAACAATACAAGAAAAAGTATA---------CATATA---GGACCAGGC---
---AGAGCATTTTATACAACAGGAGAAATAATAGGAAATATAAGACAAGCACATTGTAACCTTAGTATAG
CAAAGTGGAATAACACTCTAAAAAAGATAGCTATAAAATTAAGAGAACAATTTGAG---AATAGA---AC
AATAGTTTTTAAGCAATCCTCAGGAGGGGACCCAGAAATTGCAATGTTCAGTTTTAATTGTGGAGGGGAA
TTCTTCTACTGTAATACAACACAACTGTTTAATAGTACT------TGG------------AATACAACAC
AACTGTTTAATAGTACTTGG---------------AATGATACTGGGCCAAAT------AACGAAAATGA
C------------ACA---CTCACACTCCCA------------------TGCAGAATAAAACAAATTATA
AACAGGTGGCAGGAAGTAGGAAAAGCAATGTATGCCCCTCCCATCAGAGGACAAATTAGATGTTCATCAA
ATATTACGGGGCTGCTATTAACAAGAGATGGTGGTAACGACAAT---AACAAGACCAATAACCAG---AC
CGAGATCTTCAGACCTGGAGGAGGAAATATGAGGGACAATTGGAGAAGTGAATTATATAAATATAAAGTA
GTAAGAATTGAACCATTAGGAGTAGCACCCACCCCGGCAAAGAGAAGAGTGGTGCAAAGAGAAAAAAGAG
CA---GTG---GGA---ATAGGAGCTATGTTCCTTGGGTTCTTGGGAGCAGCAGGAAGCACTATGGGCGC
AGCATCAATGACGCTGACGGTACAGGCCAGACTATTATTGTCTGGTATAGTGCAACAGCAGAACAATTTG
CTGAGGGCTATTGAGGCGCAACAGCACCTGTTGCAACTCACAGTCTGGGGCATCAAGCAGCTCCAGGCAA
GAGTCCTGGCTGTGGAAAGATACCTAAGGGATCAACAGCTCCTGGGGATTTGGGGTTGCTCTGGAAAACT
CATTTGCACCACTTCTGTGCCTTGGAATATTAGTTGGAGT---AATAAAACTCATGATCAGATTTGGCAC
AACATGACCTGGATGCAGTGGGAAAGAGAAATTGATAATTACACAAACGTAATATACACCTTAATTGAAG
AATCGCAAATCCAACAAGAAAAGAATGAACAAGAATTATTGGAATTAGATAAATGGGCAAGTTTGTGGAA
TTGGTTTGACATAACAAACTGGCTGTGGTATATAAAAATATTCATAATGATAGTAGGAGGCTTGGTAGGT
TTAAGAATAGTTTTTATTGTACTTTCTATAGCGAATAGAGTTAGGAAGGGATACTCACCATTATCGTTCC
AGACCCACCTCCCAACCCCGAGGGGACCCGACAGGCCCGAAGGAATCGACGAAGAAGGTGGAGAGAGAGA
CAGAGACGGATCCGGTCAATCAGTGAATGGATTCTTAGCAATCATCTGGGTCGACCTGCGGAGCCTGTGC
CTCTTCAGCTACCACCGCTTGAGAGACTTACTCTTGATTGTAACGAGGATTGTGGAACTCCTGGGACGCA
GGGGGTGGGAAGTCCTCAAGTATTGGTGGAATCTCCTACAGTATTGGAGTCAGGAACTAAAGAGTAGTGC
TGTTAGCTTGTTCAACGCCACAGCCATAGCAGTAGCTGAGGGGACAGATAGGGTTATAGAAGTATTACAA
AGAGCTGGTAGAGCTATTCTCCACATACCTAGAAGAATAAGACAGGGCTTGGAAAGGGCTTTGCTA
>DQ410444 
ATGAGAGTGACGGGGATCAGGAAGAATTGTCAGCATTGGTGG---------TGGAGATGG---GGCATCA
TGCTCCTTGGGATGTTAATGATCTGTAATGCTAAAGAAAAAAAATTGTGGGTCACAGTCTATTATGGGGT
ACCTGTGTGGAAAGAAGCGACCACCACTCTATTTTGTGCATCAGATGCTAAAGCATATGATACAGAGGTA
CATAATGTCTGGGCCACACATGCCTGTGTACCCACAGACCCCAACCCACAAGAAATGGTATTGGAA---A
ATGTGACAGAAAATTTTAACATGTGGAAAAATAACATGGTAGAACAGATGCATGAGGATATAATTAGTTT
ATGGGATCAAAGCCTAAAGCCATGTGTAAAATTAACCCCACTCTGTGTTACTTTAAATTGCACTAAT---
---------------------------------CTGAATGCTACTAATACCACGAGTGGTATCGAG----
--------------GGA---CCACCGATGGAGAAGGGAGAAATAAAAAATTGCTCTTTCAATATCACCAC
AAGCATAAGAGATAAGATACAGAAAGAATATGCACTTTTTTATAAACTTGATGTAATACCAATA------
GAACAAGATAAT---------------------ACTAGCTATAGGTTGATAAGTTGTAACACCTCAGTCA
TTACACAGGCCTGTCCAAAGGTATCCTTTGAGCCAATTCCCATACATTATTGTGCCCCGGCTGGTTTTGC
GATTCTAAAGTGTAACGATAAACAGTTCAATGGAAAAGGACCATGTACAAATGTCAGCACAGTACAGTGT
ACACATGGAATTAGGCCAGTAGTATCAACTCAACTGCTGTTAAATGGCAGTCTAGCAGAAGAAGAGGTAG
TAATTAGATCAGACAATCTCACGGACAATACTAAAAACATAATAGTACAACTGAAAGAACCTGTAAAAAT
AAATTGTACAAGACCCGGCAACAATACAAGAAAAAGTATA---------CATATA---GGACCAGGC---
---AGAGCATTTTATACAACAGGAGAAATAATAGGAAATATAAGACAAGCACATTGTAACCTTAGTGGAA
CAGAATGGAATAACACTTTAGGAAAGATAGCTACAAAATTAAGAGAACAATTTCAG---AATAAA---AC
AATAGTCTTTAAGCAATCCTCAGGAGGGGACCCAGAAATTGCAATGTTCAGTTTTAATTGTGGAGGGGAA
TTTTTCTACTGTAATACAACAAAACTGTTTAATAGTACT------TGG----------------------
--CTGGTTAATAGTACTTGG---------------AATGATACTGGGCCAAAA------AACGAAAATGA
C------------ACA---CTCACACTCCCA------------------TGCAGAATAAAACAAATTATA
AACAGGTGGCAGGAAGTAGGAAAAGCAATGTATGCCCCTCCCATCAGAGGACAAATTAGATGTTCATCAA
ATATTACGGGGCTGCTATTAACAAGAGATGGTGGTAACGACAGT---AACAAGACCAATAACCAG---AA
TGAGACCTTCAGACCTGGAGGAGGAAATATGAGGGACAATTGGAGAAGTGAATTATATAAATATAAAGTA
GTAAAAATTGAACCAGTAGGAGTAGCACCCACCCCGGCAAAGAGAAGAGTGGTGCAGAGAGAAAAAAGAG
CA---GTG---GGA---ATAGGAGCTATGTTCCTTGGGTTCTTGGGAGCAGCAGGAAGCACTATGGGCGC
AGCGTCAATGACGCTGACGGTACAGGCCAGACAATTATTGTCTGGTATAGTGCAACAGCAGAACAATTTG
CTGAGGGCTATTGAGGCGCAACAGCACCTGTTGCAACTCACAGTCTGGGGCATCAAGCAGCTCCAGGCAA
GAGTCCTGGCTGTGGAAAGATACCTAAAGGATCAACAGCTCCTGGGGATTTGGGGTTGCTCTGGAAAACT
CATTTGCACCACTTCTGTGCCTTGGAATATTAGTTGGAGT---AATAAAACTTATGATCAGATTTGGGAC
AACATGACCTGGATGCAGTGGGAAAGAGAAATTGATAATTACACAAACGTAATATACAACTTAATTGAAA
AATCGCAAATCCAGCAAGAAAAGAATGAACAAGAATTATTGGAATTAGATAAATGGGCAAGTTTGTGGAA
TTGGTTTGACATAACAAACTGGCTGTGGTATATAAAAATATTCATAATGATAGTAGGAGGCTTGGTAGGT
TTAAGAATAGTTTTTACTGTACTTTCTATAGTGAATAGAGTTAGGAAGGGATACTCACCATTATCGTTCC
AGACCCACCTCCCAACCCCGAGGGGACCCGACAGGCCCGAAGGAATCGACGAAGAAGGTGGAGAAAGAGA
CAGAGATGGATCCGGTCAATCAGTGAATGGATTCTTAGCGATCATCTGGGTCGACCTGCGGAGCCTGTGC
CTCTTCAGCTACCACCGCTTGAGAGACTTACTCTTGATTGTAACGAGGATTGTGGAACTCCTGGGACGCA
GGGGGTGGGAAGTCCTCAAGTATTGGTGGAATCTCCTACAGTATTGGAGTCAGGAACTAAAGAGTAGTGC
TGTTAGCTTGCTCAACGCCACAGCCATAGCAGTAGCTGAGGGGACAGATAGGGTTATAGAAGTATTACAA
AGAGCTGGTAGAGCTATTCTCCACATACCTAGAAGAATAAGACAGGGCTTGGAAAGGGCTTTGCTA
>AY835749 
ATGAGAGTGGAGGAGATCAGGAAGAATTATCAGCAC---TTG---------TGGAGATGG---GGCACGA
CGCTCCTTGGGATATTAATGATCTGTAGTGCT---GCAGGACAATTGTGGGTCACAGTCTATTATGGGGT
ACCTGTGTGGAAAGAAGCAACCACCACTCTATTTTGTGCTTCAGATGCTAAAGCATATGACACAGAGGTG
CATAATGTTTGGGCCACACATGCCTGTGTACCCACAGACCCCAACCCACAAGAAGTAGTATTGAAA---A
ATGTGACAGAAAATTTTAACATGTGGAAAAATAACATGGTAGAACAGATGCATGAGGATGTAATCAGTTT
ATGGGATCAAAGCCTAAAGCCATGTGTAAAATTAACCCCACTCTGTGTTACCTTAAATTGTACTGAC---
------------------------------TTCTCGAGGAATGGTACTAAGACCAATAGTAGTAGC----
--------------GAG---AGAACAATGGAGAAAGGAGAAGTAAAAAACTGCTCTTTCAATATCACCAC
AAGCATAAGAGATAAGGTGCAGAAAGAATATGCGCTTTTTTATAAACTTGATGTAGTACCAATA------
GATGATGATAAT---------------------ACTAGCTATAGGTTGATAAGTTGTAACACCTCAGTCA
TTACACAAGCCTGTCCAAAGGTATCCTTTGAGCCAATTCCCATACATTATTGTACCCCGGCTGGTTTTGC
GCTTCTAAAGTGTAATGATAAGAAGTTCAATGGAACAGGACCATGCGAAAATGTCAGCACAGTACAATGT
ACACATGGAATTAGACCAGTAGTATCAACTCAACTGCTGTTAAATGGCAGTCTAGCAGAAGAAGATGTAG
TAATTAGATCTGCCAATTTCACGGACAATACTAAAAACATAATAGTACAGCTGAATGAATCTGTAACAAT
TAATTGTACAAGACCCAACAACAATACAAGAAAAAGTATA---------CATATA---GGACCAGGG---
---AGAGCATTTTATACAACAGGAGAAATAATAGGAGATATAAGACAAGCACATTGTAACCTTAGTATAA
CAAAATGGAATGACACTTTAAAACAGATAGTTATAAAATTAAGAGAACAATTTAGG---AATAAA---AC
AATAGTCTTTAATCAATCCTCAGGAGGGGACCCAGAAATTGTAATGCACAGTTTTAATTGTGGAGGGGAA
TTTTTCTACTGTAATACAACACAACTATTTAATAGTACT------TGG----------------------
--AATGTTAATAGTACTTGGAGTAGTACTGAAGGGTCAAATAACACTGAAAGA------------AATGA
C------------ACA---CTCACACTCCCA------------------TGCAGAATAAAACAAATTATA
AACATGTGGCAGGAAGTAGGAAAAGCAATGTATGCCCCTCCCATCAGCGGACAAATTAGTTGTTCATCAA
ATATTACAGGGCTGATATTAACAAGAGATGGTGATAAAAACAAC---------------AATGAG---AC
CGAGATCTTCAGACCTGTAGGAGGAGATATGAGGGACAATTGGAGAAGTGAATTATATAAATATAAAGTA
GTAAAGATTGAACCATTAGGAGTAGCACCCACTAGGGCAAAGAGAAGAGTGGTGCAGAGAGAAAAAAGAG
TAGCAGTG---GGA---CTAGGAGCTGTGTTCCTTGGGTTCTTGGGAGCAGCAGGAAGCACTATGGGCGC
AGCGGCAGTGACGCTGACGGTACAGGCCAGACTATTATTGTCTGGTATAGTGCAACAGCAGAACAATTTG
CTGAGAGCTATTGAGGCGCAACAGCATCTGTTGCAACTCACAGTCTGGGGCATCAAGCAGCTCCAGGCAA
GAGTCCTGGCTGTGGAAAGATACCTAAAGGATCAACAGCTCCTGGGTATTTGGGGTTGCTCTGGAAAACT
CATTTGCACCACTGCTGTGCCTTGGAATGCTAGTTGGAGT---AATAAATCTCTGGATCAGATTTGGAAT
AGAACGACCTGGATGGAGTGGGAAAGAGAAATTAACAATTACACAGACTTAATATACACCTTAATTGAAG
ACGCGCAAAACCAACAAGAAAAGAATGAACAAGAGTTATTGGAATTAGATAAATGGGCAAGTTTGTGGAA
TTGGTTTGACATAACAGAATGGCTGTGGTATATAAAAATATTCATAATGATAGTAGGAGGCTTGATAGGT
TTAAGAATAGTTTTTACTGTGCTTTCTATAGTGAATAGAGTTAGGCAGGGATACTCACCATTATCGTTTC
AGACCCGCCTCCCAGCACCGAGGGGACCCGACAGGCCCGAAGGAATCGAAGAAGAAGGTGGAGAGAGAGA
CAGAGACAGATCCGGTCCATTAGTGAACGGATTCTTAGCACTTTTCTGGGTCGACCTGCGGAACCTGTGC
CTCTTCAGTTACCACCTCTTGAGAGACTTACTCTTGATTGTAGCGAGGATTGTGGAACTTCTGGGACGCA
GGGGGTGGGAAGCCCTCAAATATTGGTGGAATCTCCTCCAGTATTGGAGCCAGGAACTACAGAATAGTGC
TGTTAGCTTGCTCAACGCCACAGCCATAGCAGTAGCTGAGGGGACAGATAGGGTTATAGAAGTAGTACAA
AGAGCTTGTAGAGGTGTTCTCCACATACCTAGAAGAATAAGACAGGGCTTGGAAGGGGCTTTGCTA
>HM469977 
ATGAGAGTGACGGAGATCAGGAAGAATTATCAGCAC---TTG---------TGGAAATGG---GGCACGA
TGCTCCTTGGGATGTTAATGATCTGTAAAGCT---GCAGAAAATTTGTGGGTCACAGTTTATTATGGGGT
ACCTGTGTGGAAAGAAGCAACCACCACTCTATTTTGTGCCTCAGATGCTAAAGCGTATGATACAGAGGTA
CATAATGTTTGGGCCACACATGCCTGTGTACCCACAGACCCCAACCCACAAGAAGTAGAACTGAAG---A
ATGTGACAGAAAATTTTAACATGTGGAAAAATAACATGGTAGACCAAATGCATGAGGATATAATTAGTTT
ATGGGATCAAAGCCTAAAGCCATGTGTAAAATTAACCCCACTCTGTGTTACTTTAAATTGCACTGAT---
---------TATGGGAATGATACTAACACCAATAATAGTAGTGCTACTAACCCCACTAGTAGTAGC----
--------------GGG---GGAATGGAGGGGAGAGGAGAAATAAAAAATTGCTCTTTCAATATCACCAC
AAGCATAAGAGATAAGGTGCAGAAAGAATATGCACTTTTTTATAGTCTTGATGTAATACCAATA------
AAAGATGATAAT---------------------ACTAGCTATATGTTGAGAAGTTGTAAAACCTCAGTCA
TTACACAGGCCTGTCCAAAGGTATCCTTTGAGCCAATTCCCATACATTATTGTGCCCCGGCTGGTTTTGC
GATTCTAAAGTGTAATGATAAAAAGTTCAATGGAAAAGGACCATGTACAAATGTCAGCACAGTACAATGT
ACACATGGAATTAGGCCAGTAGTATCAACTCAACTGCTGTTAAATGGCAGTCTAGCAGAAGAAGAGGTAG
TAATTAGATCAGACAATTTCTCGGACAATGCTAAAGTCATAATAGTACATCTGAATGAATCTGTAGAAAT
TAATTGTACAAGACTCAACAACAATACAAGGAGAAGTATACATGTAGGACATGTA---GGACCAGGC---
---AGAGCAATTTATACAACAGGA---ATAATAGGAAAAATAAGACAAGCACATTGTAACATTAGTAGAG
CAAAATGGAATAACACTTTAAAACAGATAGTTACAAAATTAAGAGAACAATTTGGG---AATAAA---AC
AATAGTCTTTAATCAATCCTCAGGAGGGGACCCAGAAATTGTAATGCACAGTTTTAATTGTGGAGGGGAA
TTTTTCTACTGTAATTCAACACAACTGTTTAATAGTACT------TGG----------------------
-----AATGATACTGCATGG---------------GCAGATAACACTGAAGGA------AATGAAAATGA
C------------ACA---ATCACACTCCCA------------------TGCAGAATAAAACAAATTATA
AACATGTGGCAGAAAGTAGGAAAAGCAATGTATGCCCCTCCCATCAGAGGACAAATTAGATGTTCATCAA
ATATTACAGGGCTGATATTAACAAGAGATGGTGGTATTAACCAG---ACC---------AACACC---AC
CGAGATCTTCAGGCCTGGAGGAGGAGATATGAAGGACAATTGGAGAAGTGAATTATATAAATATAAAGTA
GTACAAATTGAACCATTAGGAGTAGCACCCWCCAAGGCAAAGAGAAGAGTGGTGCAGAGAGAAAAAAGAG
CA---GTG---GGA---ATAGGAGCTGTGTTCCTTGGGTTCTTGGGAGCAGCAGGAAGCACTATGGGCGC
AGCGTCAATGACGCTGACGGTACAGGCCAGACAATTATTGTCTGGTATAGTGCAACAGCAGAACAATTTG
CTGAGGGCTATTGAGGCGCAACAGCATCTGTTGCAACTCACAGTCTGGGGCATCAAGCAGCTCCAAGCAA
GAGTCCTGGCTGTGGAAAGATACCTAAGGGATCAACAGCTCCTGGGGATTWGGGGTTGCTCTGGAAAACT
CATTTGCACCACTGCTGTGCCTTGGAATACTAGTTGGAGT---AATAAATCTCTGAGTCAGATTTGGGAT
AACATGACCTGGATGCAGTGGGAAAGGGAAATTGATAATTACACAAGCTTAATATACAATTTAATTGAAG
AATCGCAAAACCAACAAGAAAAGAATGAACAAGAATTATTGGAATTAGATAACTGGGCAAGTTTGTGGAA
TTGGTTTAGCATAACAAATTGGCTGTGGTATATAAAAATATTCATAATGATAGTAGGAGGCTTGGTAGGT
TTAAGAATAGTTTTTGCTGTACTTTCTATAGTGAATAGAGTTAGGCAGGGATRCTCACCATTATCGTTTC
AGACCCGCCTCCCAGCCAGGAGGGGACCCGACAGGCCCGAAGGAATCGAAGAAGAAGGTGGAGAGAGAGA
CAGAGACAGATCCGGTCAATTAGTGGATGGATTCTTAGCAATTATCTGGGTCGACCTGCGGAGCCTGTGC
CTCTTCAGCTACCACCGCTTGAGAGACTTACTCTTGATTGTAACGAGGATTGTGGAACTTCTGGGACGCA
GAGGGTGGGAAGCCCTCAAATATTGGTGGAATCTCCTACAGTATTGGATTCAGGAACTAAAGAATAGTGC
TGTTAGCTTGCTCAACGCCACAGCTATAGCAGTAGCTGAGGGGACTGATAGGGTTATAGAAGTATTACAA
AGAGCTTGTAGAGCTATTCTCCACATACCTAGAAGAATAAGACAGGGCTTGGAAAGGGCTTTGCAA
>HM469978 
ATGAGAGTGACGGAGATCAGGAAGAATTATCAGCAC---TTG---------TGGAAATGG---GGCACGA
TGCTCCTTGGGATGTTAATGATCTGTAAAGCT---GCAGAAAATTTGTGGGTCACAGTTTATTATGGGGT
ACCTGTGTGGAAAGAAGCAACCACCACTCTATTTTGTGCCTCAGATGCTAAAGCGTATGATACAGAGGTA
CATAATGTTTGGGCCACACATGCCTGTGTACCCACAGACCCCAACCCACAAGAAGTAGAACTGAAG---A
ATGTGACAGAAAATTTTAACATGTGGAAAAATAACATGGTAGACCAAATGCATGAGGATATAATTAGTTT
ATGGGATCAAAGCCTAAAGCCATGTGTAAAATTAACCCCACTCTGTGTTACTTTAAATTGCACTGAT---
------------------TATGGGAATGATAATAATAGTAGTGCTACTAACCCCACTAGTAGTAGC----
--------------GGG---GGAATGGAGGGGAGAGGAGAAATAAAAAATTGCTCTTTCAATATCACCAC
AAGCATAAGAGATAAGGTGCAGAAAGAATATGCACTTTTTTATAGTCTTGATGTAATACCAATA------
AAAGATGATAAT---------------------ACTAGCTATATGTTGAGAAGTTGTAAAACCTCAGTCA
TTACACAGGCCTGTCCAAAGGTATCCTTTGAGCCAATTCCCATACATTATTGTGCCCCGGCTGGTTTTGC
GATTCTAAAGTGTAATGATAAAAAGTTCAATGGAAAAGGACCATGTACAAATGTCAGCACAGTACAATGT
ACACATGGAATTAGGCCAGTAGTATCAACTCAACTGCTGTTAAATGGCAGTCTAGCAGAAGAAGAGGTAG
TAATTAGATCAGACAATTTCTCGGACAATGCTAAAGTCATAATAGTACATCTGAATGAATCTGTAGAAAT
TAATTGTACAAGACTCAACAACAATACAAGGAGAAAAATACATGTAGGACATGTA---GGACCAGGC---
---AGAGCAATTTATACAACAGGA---ATAATAGGAAAAATAAGACAAGCACATTGTAACATTAGTAGAG
CAAAATGGAATAACACTTTAAAACAGATAGTTACAAAATTAAGAGAACAATTTGGG---AATAAA---AC
AATAGTCTTTAATCAATCCTCAGGAGGGGACCCAGAAATTGTAATGCACAGTTTTAATTGTGGAGGGGAA
TTTTTCTACTGTAATTCAACACAACTGTTTAATAGTACT------TGG----------------------
-----AATGATACTGCATGG---------------GCAGATAACACTGAAGGA------AATGAAAATGA
C------------ACA---ATCACACTCCCA------------------TGCAGAATAAAACAAATTATA
AACATGTGGCAGAAAGTAGGAAAAGCAATGTATGCCCCTCCCATCAGAGGACAAATTAGATGTTCATCAA
ATATTACAGGGCTGATATTAACAAGAGATGGTGGTATTAACCAG---ACC---------AACACC---AC
CGAGATCTTCAGGCCTGGAGGAGGAGATATGAAGGACAATTGGAGAAGTGAATTATATAAATATAAAGTA
GTACAAATTGAACCATTAGGAGTAGCACCCACCAAGGCAAAGAGAAGAGTGGTGCAGAGAGAAAAAAGAG
CA---GTG---GGA---ATAGGAGCTGTGTTCCTTGGGTTCTTGGGAGCAGCAGGAAGCACTATGGGCGC
AGCGTCAATGACGCTGACGGTACAGGCCAGACAATCATTGTCTGGTATAGTGCAACAGCAGAACAATTTG
CTGAGGGCTATTGAGGCGCAACAGCATCTGTTGCAACTCACAGTCTGGGGCATCAAGCAGCTCCAAGCAA
GAGTCCTGGCTGTGGAAAGATACCTAAGGGATCAACAGCTCCTGGGGATTTGGGGTTGCTCTGGAAAACT
CATTTGCACCACTGCTGTGCCTTGGAATACTAGTTGGAGT---AATAAATCTCTGAGTCAGATTTGGGAT
AACATGACCTGGATGCAGTGGGAAAGGGAAATTGATAATTACACAAGCTTAATATACAATTTAATTGAAG
AATCGCAAAACCAACAAGAAAAGAATGAACAAGAATTATTGGAATTAGATAACTGGGCAAGTTTGTGGAA
TTGGTTTAGCATAACAAATTGGCTGTGGTATATAAAAATATTCATAATGATAGTAGGAGGCTTGGTAGGT
TTAAGAATAGTTTTTGCTGTACTTTCTATAGTGAATAGAGTTAGGCAGGGATACTCACCATTATCGTTTC
AGACCCGCCTCCCAGCCAGGAGGGGACCCGACAGGCCCGAAGGAATCGAAGAAGAAGGTGGAGAGAGAGA
CAGAGACAGATCCGGTCAATTAGTGGATGGATTCTTAGCAATTATCTGGGTCGACCTGCGGAGCCTGTGC
CTCTTCAGCTACCACCGCTTGAGAGACTTACTCTTGATTGTAACGAGGATTGTGGAACTTCTGGGACGCA
GAGGGTGGGAAGCCCTCAAATATTGGTGGAATCTCCTACAGTATTGGATTCAGGAACTAAAGAATAGTGC
TGTTAGCTTGCTCAACGCCACAGCTATAGCAGTAGCTGAGGGGACTGATAGGGTTATAGAAGTATTACAA
AGAGCTTGTAGAGCTATTCTCCACATACCTAGAAGAATAAGACAGGGCTTGGAAAGGGCTTTGCAA
>GQ386783 
ATGAGAGTGACGGAGATCAGGAAGAATTATCAGCAC---TTG---------TGGAAATGG---GGCACGA
TGCTCCTTGGGATGTTAATGATCTGTAAAGCT---GCAGAAAATTTGTGGGTCACAGTTTATTATGGGGT
ACCTGTGTGGAAAGAAGCAACCACCACTCTATTTTGTGCCTCAGATGCTAAAGCGTATGATACAGAGGTA
CATAATGTTTGGGCCACACATGCCTGTGTACCCACAGACCCCAACCCACAAGAAGTAGAACTGAAG---A
ATGTGACAGAAAATTTTAACATGTGGAAAAATAACATGGTAGACCAAATGCATGAGGATATAATTAGTTT
ATGGGATCAAAGCCTAAAGCCATGTGTAAAATTAACCCCACTCTGTGTTACTTTAAATTGCACTGAT---
---------TATGGGAATGATACTAACACCAATAATAGTAGTGCTACTAACCCCACTAGTAGTAGC----
--------------GGG---GGAATGGAGGGGAGAGGAGAAATAAAAAATTGCTCTTTCAATATCACCAC
AAGCATAAGAGATAAGGTGCAGAAAGAATATGCACTTTTTTATAGTCTTGATGTAATACCAATA------
AAAGATGATAAT---------------------ACTAGCTATATGTTGAGAAGTTGTAAAACCTCAGTCA
TTACACAGGCCTGTCCAAAGGTATCCTTTGAGCCAATTCCCATACATTATTGTGCCCCGGCTGGTTTTGC
GATTCTAAAGTGTAATGATAAAAAGTTCAATGGAAAAGGACCATGTACAAATGTCAGCACAGTACAATGT
ACACATGGAATTAGGCCAGTAGTATCAACTCAACTGCTGTTAAATGGCAGTCTAGCAGAAGAAGAGGTAG
TAATTAGATCAGACAATTTCTCGGACAATGCTAAAGTCATAATAGTACATCTGAATGAATCTGTAGAAAT
TAATTGTACAAGACTCAACAACAATACAAGGAGAAGTATACATGTAGGACATGTA---GGACCAGGC---
---AGAGCAATTTATACAACAGGA---ATAATAGGAAAAATAAGACAAGCACATTGTAACATTAGTAGAG
CAAAATGGAATAACACTTTAAAACAGATAGTTACAAAATTAAGAGAACAATTTGGG---AATAAA---AC
AATAGTCTTTAATCAATCCTCAGGAGGGGACCCAGAAATTGTAATGCACAGTTTTAATTGTGGAGGGGAA
TTTTTCTACTGTAATTCAACACAACTGTTTAATAGTACT------TGG----------------------
-----AATGATACTGCATGG---------------GCAGATAACACTGAAGGA------AATGAAAATGA
C------------ACA---ATCACACTCCCA------------------TGCAGAATAAAACAAATTATA
AACATGTGGCAGAAAGTAGGAAAAGCAATGTATGCCCCTCCCATCAGAGGACAAATTAGATGTTCATCAA
ATATTACAGGGCTGATATTAACAAGAGATGGTGGTATTAACCAG---ACC---------AACACC---AC
CGAGATCTTCAGGCCTGGAGGAGGAGATATGAAGGACAATTGGAGAAGTGAATTATATAAATATAAAGTA
GTACAAATTGAACCATTAGGAGTAGCACCCACCAAGGCAAAGAGAAGAGTGGTGCAGAGAGAAAAAAGAG
CA---GTG---GGA---ATAGGAGCTGTGTTCCTTGGGTTCTTGGGAGCAGCAGGAAGCACTATGGGCGC
AGCGTCAATGACGCTGACGGTACAGGCCAGACAATTATTGTCTGGTATAGTGCAACAGCAGAACAATTTG
CTGAGGGCTATTGAGGCGCAACAGCATCTGTTGCAACTCACAGTCTGGGGCATCAAGCAGCTCCAAGCAA
GAGTCCTGGCTGTGGAAAGATACCTAAGGGATCAACAGCTCCTGGGGATTTGGGGTTGCTCTGGAAAACT
CATTTGCACCACTGCTGTGCCTTGGAATACTAGTTGGAGT---AATAAATCTCTGAGTCAGATTTGGGAT
AACATGACCTGGATGCAGTGGGAAAGGGAAATTGATAATTACACAAGCTTAATATACAATTTAATTGAAG
AATCGCAAAACCAACAAGAAAAGAATGAACAAGAATTATTGGAATTAGATAACTGGGCAAGTTTGTGGAA
TTGGTTTAGCATAACAAATTGGCTGTGGTATATAAAAATATTCATAATGATAGTAGGAGGCTTGGTAGGT
TTAAGAATAGTTTTTGCTGTACTTTCTATAGTGAATAGAGTTAGGCAGGGATACTCACCATTATCGTTTC
AGACCCGCCTCCCAGCCAGGAGGGGACCCGACAGGCCCGAAGGAATCGAAGAAGAAGGTGGAGAGAGAGA
CAGAGACAGATCCGGTCAATTAGTGGATGGATTCTTAGCAATTATCTGGGTCGACCTGCGGAGCCTGTGC
CTCTTCAGCTACCACCGCTTGAGAGACTTACTCTTGATTGTAACGAGGATTGTGGAACTTCTGGGACGCA
GAGGGTGGGAAGCCCTCAAATATTGGTGGAATCTCCTACAGTATTGGATTCAGGAACTAAAGAATAGTGC
TGTTAGCTTGCTCAACGCCACAGCTATAGCAGTAGCTGAGGGGACTGATAGGGTTATAGAAGTATTACAA
AGAGCTTGTAGAGCTATTCTCCACATACCTAGAAGAATAAGACAGGGCTTGGAAAGGGCTTTGCAA
>GQ386781 
ATGAGAGTGACGGAGATCAGGAAGAATTATCAGCAC---TTG---------TGGAAATGG---GGCACGA
TGCTCCTTGGGATGTTAATGATCTGTAAAGCT---GCAGAAAATTTGTGGGTCACAGTTTATTATGGGGT
ACCTGTGTGGAAAGAAGCAACCACCACTCTATTTTGTGCCTCAGATGCTAAAGCGTATGATACAGAGGTA
CATAATGTTTGGGCCACACATGCCTGTGTACCCACAGACCCCAACCCACAAGAAGTAGAACTGAAG---A
ATGTGACAGAAAATTTTAACATGTGGAAAAATAACATGGTAGACCAAATGCATGAGGATATAATTAGTTT
ATGGGATCAAAGCCTAAAGCCATGTGTAAAATTAACCCCACTCTGTGTTACTTTAAATTGCACTGAT---
---------TATGGGAATGATACTAACACCAATAATAGTAGTGCTACTAACCCCACTAGTAGTAGC----
--------------GGG---GGAATGGAGGGGAGAGGAGAAATAAAAAATTGCTCTTTCAATATCACCAC
AAGCATAAGAGATAAGGTGCAGAAAGAATATGCACTTTTTTATAGTCTTGATGTAATACCAATA------
AAAGATGATAAT---------------------ACTAGCTATATGTTGAGAAGTTGTAAAACCTCAGTCA
TTACACAGGCCTGTCCAAAGGTATCCTTTGAGCCAATTCCCATACATTATTGTGCCCCGGCTGGTTTTGC
GATTCTAAAGTGTAATGATAAAAAGTTCAATGGAAAAGGACCATGTACAAATGTCAGCACAGTACAATGT
ACACATGGAATTAGGCCAGTAGTATCAACTCAACTGCTGTTAAATGGCAGTCTAGCAGAAGAAGAGGTAG
TAATTAGATCAGACAATTTCTCGGACAATGCTAAAGTCATAATAGTACATCTGAATGAATCTGTAGAAAT
TAATTGTACAAGACTCAACAACAATACAAGGAGAAGTATACATGTAGGACATGTA---GGACCAGGC---
---AGAGCAATTTATACAACAGGA---ATAATAGGAAAAATAAGACAAGCACATTGTAACATTAGTAGAG
CAAAATGGAATAACACTTTAAAACAGATAGTTACAAAATTAAGAGAACAATTTGGG---AATAAA---AC
AATAGTCTTTAATCAATCCTCAGGAGGGGACCCAGAAATTGTAATGCACAGTTTTAATTGTGGAGGGGAA
TTTTTCTACTGTAATTCAACACAACTGTTTAATAGTACT------TGG----------------------
-----AATGATACTGCATGG---------------GCAGATAACACTGAAGGA------AATGAAAATGA
C------------ACA---ATCACACTCCCA------------------TGCAGAATAAAACAAATTATA
AACATGTGGCAGAAAGTAGGAAAAGCAATGTATGCCCCTCCCATCAGAGGACAAATTAGATGTTCATCAA
ATATTACAGGGCTGATATTAACAAGAGATGGTGGTATTAACCAG---ACC---------AACACC---AC
CGAGATCTTCAGGCCTGGAGGAGGAGATATGAAGGACAATTGGAGAAGTGAATTATATAAATATAAAGTA
GTACAAATTGAACCATTAGGAGTAGCACCCACCAAGGCAAAGAGAAGAGTGGTGCAGAGAGAAAAAAGAG
CA---GTG---GGA---ATAGGAGCTGTGTTCCTTGGGTTCTTGGGAGCAGCAGGAAGCACTATGGGCGC
AGCGTCAATGACGCTGACGGTACAGGCCAGACAATTATTGTCTGGTATAGTGCAACAGCAGAACAATTTG
CTGAGGGCTATTGAGGCGCAACAGCATCTGTTGCAACTCACAGTCTGGGGCATCAAGCAGCTCCAAGCAA
GAGTCCTGGCTGTGGAAAGATACCTAAGGGATCAACAGCTCCTGGGGATTTGGGGTTGCTCTGGAAAACT
CATTTGCACCACTGCTGTGCCTTGGAATACTAGTTGGAGT---AATAAATCTCTGAGTCAGATTTGGGAT
AACATGACCTGGATGCAGTGGGAAAGGGAAATTGATAATTACACAAGCTTAATATACAATTTAATTGAAG
AATCGCAAAACCAACAAGAAAAGAATGAACAAGAATTATTGGAATTAGATAACTGGGCAAGTTTGTGGAA
TTGGTTTAGCATAACAAATTGGCTGTGGTATATAAAAATATTCATAATGATAGTAGGAGGCTTGGTAGGT
TTAAGAATAGTTTTTGCTGTACTTTCTATAGTGAATAGAGTTAGGCAGGGATACTCACCATTATCGTTTC
AGACCCGCCTCCCAGCCAGGAGGGGGCCCGACAGGCCCGAAGGAATCGAAGAAGAAGGTGGAGAGAGAGA
CAGAGACAGATCCGGTCAATTAGTGGATGGATTCTTAGCAATTATCTGGGTCGACCTGCGGAGCCTGTGC
CTCTTCAGCTACCACCGCTTGAGAGACTTACTCTTGATTGTAACGAGGATTGTGGAACTTCTGGGACGCA
GAGGGTGGGAAGCCCTCAAATATTGGTGGAATCTCCTACAGTATTGGATTCAGGAACTAAAGAATAGTGC
TGTTAGCTTGCTCAACGCCACAGCTATAGCAGTAGCTGAGGGGACTGATAGGGTTATAGAAGTATTACAA
AGAGCTTGTAGAGCTATTCTCCACATACCTAGAAGAATAAGACAGGGCTTGGAAAGGGCTTTGCAA
>AF256207 
ATGAGAGTGACGGAGATCAGGAAGAATTATCAGCAC---TTG---------TGGAAATGG---GGCACGA
TGCTCCTTGGGATGTTAATGATCTGTAAAGCT---GCAGAAAATTTGTGGGTCACAGTTTATTATGGGGT
ACCTGTGTGGAAAGAAGCAACCACCACTCTATTTTGTGCCTCAGATGCTAAAGCGTATGATACAGAGGTA
CATAATGTTTGGGCCACACATGCCTGTGTACCCACAGACCCCAACCCACAAGAAGTAGAACTGAAG---A
ATGTGACAGAAAATTTTAACATGTGGAAAAATAACATGGTAGACCAAATGCATGAGGATATAATTAGTTT
ATGGGATCAAAGCCTAAAGCCATGTGTAAAATTAACCCCACTCTGTGTTACTTTAAATTGCACTGAT---
---------TATGGGAATGATACTAACACCAATAATAGTAGTGCTACTAACCCCACTAGTAGTAGC----
--------------GGG---GGAATGGAGGGGAGAGGAGAAATAAAAAATTGCTCTTTCAATATCACCAC
AAGCATAAGAGATAAGGTGCAGAAAGAATATGCACTTTTTTATAGTCTTGATGTAATACCAATA------
AAAGATGATAAT---------------------ACTAGCTATATGTTGAGAAGTTGTAAAACCTCAGTCA
TTACACAGGCCTGTCCAAAGGTATCCTTTGAGCCAATTCCCATACATTATTGTGCCCCGGCTGGTTTTGC
GATTCTAAAGTGTAATGATAAAAAGTTCAATGGAAAAGGACCATGTACAAATGTCAGCACAGTACAATGT
ACACATGGAATTAGGCCAGTAGTATCAACTCAACTGCTGTTAAATGGCAGTCTAGCAGAAGAAGAGGTAG
TAATTAGATCAGACAATTTCTCGGACAATGCTAAAGTCATAATAGTACATCTGAATGAATCTGTAGAAAT
TAATTGTACAAGACTCAACAACAATACAAGGAGAAGTATACATGTAGGACATGTA---GGACCAGGC---
---AGAGCAATTTATACAACAGGA---ATAATAGGAAAAATAAGACAAGCACATTGTAACATTAGTAGAG
CAAAATGGAATAACACTTTAAAACAGATAGTTACAAAATTAAGAGAACAATTTGGG---AATAAA---AC
AATAGTCTTTAATCAATCCTCAGGAGGGGACCCAGAAATTGTAATGCACAGTTTTAATTGTGGAGGGGAA
TTTTTCTACTGTAATTCAACACAACTGTTTAATAGTACT------TGG----------------------
-----AATGATACTGCATGG---------------GCAGATAACACTGAAGGA------AATGAAAATGA
C------------ACA---ATCACACTCCCA------------------TGCAGAATAAAACAAATTATA
AACATGTGGCAGAAAGTAGGAAAAGCAATGTATGCCCCTCCCATCAGAGGACAAATTAGATGTTCATCAA
ATATTACAGGGCTGATATTAACAAGAGATGGTGGTATTAACCAG---ACC---------AACACC---AC
CGAGATCTTCAGGCCTGGAGGAGGAGATATGAAGGACAATTGGAGAAGTGAATTATATAAATATAAAGTA
GTACAAATTGAACCATTAGGAGTAGCACCCACCAAGGCAAAGAGAAGAGTGGTGCAGAGAGAAAAAAGAG
CA---GTG---GGA---ATAGGAGCTGTGTTCCTTGGGTTCTTGGGAGCAGCAGGAAGCACTATGGGCGC
AGCGTCAATGACGCTGACGGTACAGGCCAGACAATTATTGTCTGGTATAGTGCAACAGCAGAACAATTTG
CTGAGGGCTATTGAGGCGCAACAGCATCTGTTGCAACTCACAGTCTGGGGCATCAAGCAGCTCCAAGCAA
GAGTCCTGGCTGTGGAAAGATACCTAAGGGATCAACAGCTCCTGGGGATTTGGGGTTGCTCTGGAAAACT
CATTTGCACCACTGCTGTGCCTTGGAATACTAGTTGGAGT---AATAAATCTCTGAGTCAGATTTGGGGT
AACATGACCTGGATGCAGTGGGAAAGGGAAATTGATAATTACACAAGCTTAATATACAATTTAATTGAAG
AATCGCAAAACCAACAAGAAAAGAATGAACAAGAATTATTGGAATTAGATAACTGGGCAAGTTTGTGGAA
TTGGTTTAGCATAACAAATTGGCTGTGGTATATAAAAATATTCATAATGATAGTAGGAGGCTTGGTAGGT
TTAAGAATAGTTTTTGCTGTACTTTCTATAGTGAATAGAGTTAGGCAGGGATACTCACCATTATCGTTTC
AGACCCGCCTCCCAGCCAGGAGGGGACCCGACAGGCCCGAAGGAATCGAAGAAGAAGGTGGAGAGAGAGA
CAGAGACAGATCCGGTCAATTAGTGGATGGATTCTTAGCAATTATCTGGGTCGACCTGCGGAGCCTGTGC
CTCTTCAGCTACCACCGCTTGAGAGACTTACTCTTGATTGTAACGAGGATTGTGGAACTTCTGGGACGCA
GAGGGTGGGAAGCCCTCAAATATTGGTGGAATCTCCTACAGTATTGGATTCAGGAACTAAAGAATAGTGC
TGTTAGCTTGCTCAACGCCACAGCTATAGCAGTAGCTGAGGGGACTGATAGGGTTATAGAAGTATTACAA
AGAGCTTGTAGAGCTATTCTCCACATACCTAGAAGAATAAGACAGGGCTTGGAAAGGGCTTTGCAA
>EU744121 
ATGAGAGTGAAGGGGATCAGGAAGAATTGTCATTAC---TTG---------TGGAGATGG---GGCACCA
TGCTCCTTGGGATGTTAATGATCTGTAATGCT---GAAGAAAAATTGTGGGTCACAGTCTATTATGGGGT
ACCAGTGTGGAAAGAAGCAACCACCACTTTATTTTGTGCATCAGATGCTAAAGCATATGATACAGAGGTA
CACAATGTTTGGGCCACACATGCCTGTGTACCCACAGACCCCAACCCTCAAGAAGTAGAATTGGGA---A
ATGTGACAGAAAATTTTAACATGTGGAAAAATAACATGGTAGAACAGATGCATGAGGATATAATCAGTTT
ATGGGATCAAAGCCTAAAGCCATGTGTAAAATTAACCCCACTCTGTGTTACTTTAAATTGCACTGAC---
------------TTGAACAATAATACTACTGACTTGAACAATACTGCTAAGACCCATAATAGTAGC----
--------------GAG---GGAAAGATGGAAAAAGGAGAAATAAAGAACTGCTCTTTCAATATCACCAC
AAGAATAAGAGATAAGGTACAGAAAGAATATGCATTGTTTTATAAACTTGATGTAGTACCAATA------
GATGATAATAAT---------------------ACCAGATATAGGTTGATAAGTTGTAACACCTCAGTCA
TTACCCAGGCCTGTCCAAAGGTATCCTTTGACCCAATTCCCATACATTATTGTGCCCCGGCTGGTTTTGC
GATTCTAAAATGTAAAGATAAGAAGTTCAATGGAACAGGGCCATGTAACAAAGTTAGCACAGTACAATGT
ACACATGGAATTAGGCCAGTAGTATCAACTCAACTGCTACTAAATGGCAGTCTAGCAGAAGAAGAGGTAG
TAATTAGATCTGAAAATTTCACGGACAATGCTAAAATCATAATAGTACAGCTGAACAAATCTGTAGAAAT
TAATTGTACAAGACCCAACAACAATACAAGAAAAAGTATA---------CATATA---GGACCAGGG---
---AGAGCATTTTATGCAACAGGAGAAATAATAGGAAATATAAGGCAAGCACATTGTAACCTTAGTAGAG
CACAATGGAATGATACTCTAAAACAGATAGTTATAAAATTAAGAGAACAATTTGGGAAAAATAAA---AC
AATAGTTTTTGATCAATCCTCAGGAGGGGACCCAGAAATTGTAATGCACAGTTTTAATTGTGGAGGGGAA
TTTTTCTACTGTGATTCAACACAATTGTTTAATAGTACT------TGG----------------------
--ATAGCTAATAGGACTTGG---GAG------AATGATAATAGCACTGAAGGA-----------------
-------------AAT---ATCATGCTCCCA------------------TGCAGAATAAAACAAATTATA
AACATGTGGCAGGAAGTAGGAAAAGCAATGTATGCCCCTCCCATCAGAGGACAAATTAGATGTTCAACAA
ATATCACAGGGCTGCTATTAACAAGAGATGGTGGAGATGCTGGGGAC------------AACGAG---AC
CGAGATCTTCAGACCTGGAGGAGGAAATATGAGGGACAATTGGAGAAGTGAATTATATAAATATAAAGTA
GTAAAAATTGAACCATTAGGAGTAGCACCCACTAAGGCAAGGAGAAGAGTGGTGCAGAGAGAAAAAAGAG
CA---GTG---GGA---CTAGGAGCTATGTTCCTTGGGTTCTTGGGAGCAGCAGGAAGCACTATGGGCGC
AGCGTCAATGACGCTGACGGTACAGGCCAGACAATTATTGTCTGGTATAGTGCAGCAGCAAAACAACTTG
CTGAGGGCTATTGAGGCGCAACAGCATCTGTTGCAACTCACAGTCTGGGGTATCAAGCAGCTCCAGGCAA
GAGTCCTGGCTGTGGAAAGATACCTAAAGGATCAACAGCTCCTAGGGATTTGGGGTTGCTCTGGAAAACT
CATTTGCACCACTGCTGTGCCTTGGAATACTAGTTGGAGTAATAATAAATCTCTGGATGACATTTGGACT
AACATGACCTGGATGGAGTGGGAAAGAGAAATTGACAATTACACAGACTTAATATACACCTTACTTGAAA
AATCACAGAACCAGCAAGAAAAGAATGAACAAGAATTATTGGAATTAGATAAGTGGGCAAGTTTGTGGAA
TTGGTTTGATATATCAAACTGGCTGTGGTATATAAAAATATTCATAATGATAGTAGGAGGTTTGGTAGGT
TTAAGAATAGCTTTTTCTGTACTTTCTATAGTGAATAGAGTTAGGCAGGGATACTCACCATTATCATTTC
AGACCCGCCTCCCAGCCCAGAGGGGACCCGACAGGCCCGAAGGAATCGAAGAAGAAGGTGGAGAGAGAGA
CAGAGACAGATCCGGACAATTAGTGGATGGATTCTTAGCAATTATTTGGGTGGACCTACGGAGCCTGTGC
CTCTTCAGCTACCACCGCTTGAGAGACTTACTCTTGATTGTAGCGAGGACTGTGGAACTTCTGGGACGCA
GGGGGTGGGGAGTACTCAAATATTGGTGGAGTCTCCTGCAGTACTGGAGTCAGGAAATAAAGAATAGTGC
TGTTAGCTTGTTCAATGCCACAGCTATAGCAGTAGCTGAGGGGACAGATAGGGTTATAGAAGTAGTACAA
AGAATTTATAGAGCTTTTCTCCACATACCTAGAAGAATCAGACAGGGCTTCGAAAGGGCTTTGCAA
>EU744112 
ATGAGAGTGAAGGGGATCAGGAAGAATTATCAGCAC---TTG---------TGGAGATGG---GGCACCA
TGCTCCTTGGGATGTTAATGATCTGTAATGCG---GCAGAACAATTGTGGGTCACAGTCTATTATGGGGT
ACCAGTGTGGAAAGAAGCAACCACCACTTTATTTTGTGCATCGGATGCTAAAGCATATGATACAGAGGTA
CACAATGTTTGGGCCACACATGCCTGTGTACCCACAGACCCCAACCCTCAAGAAGTAGAATTGGGA---A
ATGTGACAGAAAATTTTAACATGTGGAAAAATAACATGGTAGAACAGATGCATGAGGATATAATCAGTTT
ATGGGATCAAAGCCTAAAGCCATGTGTAAAATTAACCCCACTCTGTGTTACTTTAAATTGCACTGAC---
------------TTGAACAATACTACTACTGACTTGAACAATACTGCTAATACCCATAATAGTAGC----
--------------GAG---GGAAAGATGGAAAAAGGAGAAATAAAGAACTGCTCTTTCAATATCACCAC
AAGCATAAGAGATAAGGTACAGAAAGAATATGCATTGTTTTATAAACTTGATGTAGTACCAATA------
GATGATGATAAT---------------------ACCAGATATAGGTTGATAAGTTGTAACACCTCAGTCA
TTACCCAGGCCTGTCCAAAGGTATCCTTTGATCCAATTCCCATACATTATTGTGCCCCGGCTGGTTTTGC
GATTCTAAAATGTAACGATAAGAAGTTCAAGGGAACAGGACCATGTAAAAAAGTCAGCACAGTACAATGT
ACACATGGAATTAGGCCAGTAGTATCAACTCAACTGCTGTTAAATGGCAGTCTAGCAGAAGAAGAGGTAG
TAATTAGATCTGAAAATTTCACGAACAATGCTAAAATCATAATAGTACAGCTGAACAAAGCTGTAGAAAT
TAATTGTACAAGACCCAACAACAATACAAGAAAAAGTATA---------AATATA---GGACCAGGG---
---AGAGCAATTTATACAACAGGAGAAATAATAGGAGATATAAGGCAAGCACATTGTAACCTTAGTAGAG
CAGAATGGAATGATACTTTAAAACAGATAGTAATAAAATTAAGAGAACAATTTTGG---AATAAA---AC
AATAGTTTTTAATCAATCCTCAGGAGGGGACCCAGAAATTGTAATGCACAGTTTTAATTGTGGAGGGGAA
TTTTTCTACTGTGATTCAACACAATTGTTTAATAGTACT------TGG----------------------
--ATGGCTAATAGTACTTGG---GAG------AATGATAATAGCACTGAAGGA-----------------
-------------AAT---ATCATGCTCCCA------------------TGCAGAATAAAACAAATTATA
AACATGTGGCAGGAAGTAGGAAAAGCAATGTATGCCCCTCCCATCAGAGGACAAATTAGATGTTCAACAA
ATATCACAGGGCTGCTATTAACAAGAGATGGTGGGGACAACAAC---------------GAGACC---AC
CGAGATCTTCAGACCTGGAGGAGGAAATATGAGGGACAATTGGAGAAGTGAATTATATAAATATAAAGTA
GTAAAAATTGAACCATTAGGAGTAGCACCCACTAGGGCAAGGAGAAGAATGGTGCAAAGAGAAAAAAGAG
CA---GTG---GGA---CTAGGAGCTTTGTTCCTTGGGTTCTTGGGAGCAGCAGGAAGCACTATGGGCGC
AGCGTCAATGACGCTGACGGTACAGGCCAGACAATTATTGTCTGGTATAGTGCAGCAGCAAAACAACTTG
CTGAGGGCTATTGAGGCGCAACAGCATCTGTTGCAACTCACAGTCTGGGGTATCAAGCAGCTCCAGGCAA
GAGTCCTGGCTGTGGAAAGATACCTAAAGGATCAACAGCTCCTAGGGATTTGGGGTTGCTCTGGAAAACT
CATTTGCACCACTGCTGTGCCTTGGAATACTAGTTGGAGT---AATAAATCTCTGAATCAGATTTGGGAT
AACATGACCTGGATGGAGTGGGAAAGAGAAATTGACAACTACACAGGCTTAATATACACCTTAATTGAAA
AATCACAGAACCAGCAAGAAAAGAATGAACAAGAACTCTTGGAATTAGATAAGTGGGCAAGTTTGTGGAA
TTGGTTTAATATATCAAACTGGCTGTGGTATATAAAAATATTCATAATGATAGTAGGAGGTTTGGTAGGT
TTAAGAATAGTTTTTTCTGTACTTTCTATAGTGAATAGAGTTAGGCAGGGATACTCACCATTATCATTTC
AGACCCGCCTCCCAGCCCCGAGGGGACCCGACAGGCCCGAAGGAACCGAAGAAGAAGGTGGAGAGAGAGA
CAGAGACAGATCCGGACAATTAGTGGATGGATTCTTAGCAATTATTTGGGTGGACCTGCGGAGCCTGTGC
CTCTTCAGCTACCACCGCTTGAGAGACTTACTCTTGATTGTAGCGAGGACTGTGGAACTTCTGGGACGCA
GGGGGTGGGGAATCCTCAAATATTGGTGGAATCTCCTGCAGTACTGGAGTCAGGAAATAAGGAAGAGTGC
TGTTAGCTTGCTCAATGCCACAGCTATAGCAGTAGCTGAGGGGACAGATAGGGTTATAGAAGTAGTACAA
AGAATTTATAGAGCTTTTCTCCACATACCTAGAAGAATAAGACAGGGCTTAGAAAGGGCTTTGCAA
>EU744110 
ATGAGAGTGAAGGGGATCAGGAAGAATTATCAGCAC---TTG---------TGGAGATGG---GGCACCA
TGCTCCTTGGGATGTTAATGATCTGTAATGCG---GCAGAACAATTGTGGGTCACAGTCTATTATGGGGT
ACCAGTGTGGAAAGAAGCAACCACCACTTTATTTTGTGCATCGGATGCTAAAGCATATGATACAGAGGTA
CACAATGTTTGGGCCACACATGCCTGTGTACCCACAGACCCCAACCCTCAAGAAGTAGAATTGGGA---A
ATGTGACAGAAAATTTTAACATGTGGAAAAATAACATGGTAGAACAGATGCATGAGGATATAATCAGTTT
ATGGGATCAAAGCCTAAAGCCATGTGTAAAATTAACCCCACTCTGTGTTACTTTAAATTGCACTGAC---
------------TTGAACAATACTACTACTGACTTGAACAATACTGCTAATACCCATAATAGTAGC----
--------------GAG---GGAAAGATGGAAAAAGGAGAAATAAAGAACTGCTCTTTCAATATCACCAC
AAGCATAAGAGATAAGGTACAGAAAGAATATGCATTGTTTTATAAACTTGATGTAGTACCAATA------
GATGATGATAAT---------------------ACCAGATATAGGTTGATAAGTTGTAACACCTCAGTCA
TTACCCAGGCCTGTCCAAAGGTATCCTTTGACCCAATTCCCATACATTATTGTGCCCCGGCTGGTTTTGC
GATTCTAAAATGTAACGATAAGAAGTTCAAGGGAACAGGACCATGTAAAAAAGTCAGCACAGTACAATGT
ACACATGGAATTAGGCCAGTAGTATCAACTCAACTGCTGTTAAATGGCAGTCTAGCAGAAGAAGAGGTAG
TAATTAGATCTGAAAATTTCACGAACAATGCTAAAATCATAATAGTACAGCTGAACAAAGCTGTAGAAAT
TAATTGTACAAGACCCAACAACAATACAAGAAAAAGTATA---------AATATA---GGACCAGGG---
---AGAGCATTTTATACAACAGGAGAAATAATAGGAGATATAAGGCAAGCACATTGTAACCTTAGTAGAG
CAGAATGGAATGATACTTTAAAACAGATAGTAATAAAATTAAGAGAACAATTTGGG---AATAAA---AC
AATAGTTTTTAATCAATCCTCAGGAGGGGACCCAGAAATTGTAATGCACAGTTTTAATTGTGGAGGGGAA
TTTTTCTACTGTGATTCAACACAATTGTTTAATAGTACT------TGG----------------------
--ATGGCTAATAGTACTTGGGAGAAT---------GATAATAGCACTGAAGGA-----------------
-------------AAT---ATCATGCTCCCA------------------TGCAGAATAAAACAAATTATA
AACATGTGGCAGAAAGTAGGAAAAGCAATGTATGCCCCTCCCATCAGAGGACAAATTAGATGTTCAACAA
ATATCACAGGGCTGCTATTAACAAGAGATGGTGGGGACAACAGC---------------GAGACC---AC
CGAGATCTTCAGACCTGGAGGAGGAAATATGAGGGACAATTGGAGAAGTGAATTATATAAATATAAAGTA
GTAAAAATTGAACCATTAGGAGTAGCACCCACTAGGGCAAGGAGAAGAGTGGTGCAAAGAGAAAAAAGAG
CA---GTG---GGA---CTAGGAGCTTTGTTCCTTGGGTTCTTGGGAGCAGCAGGAAGCACTATGGGCGC
AGCGTCAATGACGCTGACGGTACAGGCCAGACAATTATTGTCTGGTATAGTGCAGCAGCAAAACAACTTG
CTGAGGGCTATTGAGGCGCAACAGCATCTGTTGCAACTCACAGTCTGGGGTATCAAGCAGCTCCAGGCAA
GAGTCCTGGCTGTGGAAAGATACCTAAAGGATCAACAGCTCCTAGGGATTTGGGGTTGCTCTGGAAAACT
CATTTGCACCACTGCTGTGCCTTGGAATACTAGTTGGAGT---AATAAATCTCTGAATCAGATTTGGGAT
AACATGACCTGGATGGAGTGGGAAAGAGAAATTGACAACTACACAGGCTTAATATACACCTTAATTGAAA
AATCACAGAACCAGCAAGAAAAGAATGAACAAGAACTATTGGAATTAGATAAGTGGGCAAGTTTGTGGAA
TTGGTTTAATATATCAAACTGGCTGTGGTATATAAAAATATTCATAATGATAGTAGGAGGTTTGGTAGGT
TTAAGAATAGTTTTTTCTGTACTTTCTATAGTGAATAGAGTTAGGCAGGGATATTCACCATTATCATTTC
AGACCCGCCTCCCAGCCCCGAGGGGACCCGACAGGCCCGAAGGAACCGAAGAAGAAGGTGGAGAGAGAGA
CAGAGACAGATCCGGACAATTAGTGGATGGATTCTTAGCAATTATTTGGGTGGACCTGCGGAACCTGTGC
CTCTTCAGCTACCACCGCTTGAGAGACTTACTCTTGATTGTAGCGAGGAGTGTGGAACTTCTGGGACGCA
GGGGGTGGGGAGTCCTCAAATATTGGTGGAATCTCCTGCAGTACTGGAGTCAGGAAATAAAGAATAGTGC
TGTTAGCTTGCTCAATGCCACAGCTATAGCAGTAGCTGAGGGGACAGATAGGGTTATAGAAGTAGTACAA
AGAATTTATAGAGCTTTTCTCCACATACCTAGAAGAATAAGACAGGGCTTAGAAAGGGCTTTGCAA
>EU744113 
ATGAGAGTGAAGGGGATCAGGAAGAATTATCAGCAC---TTG---------TGGAGATGG---GGCACCA
TGCTCCTTGGGATGTTAATGATCTGTAATGCG---GCAGAACAATTGTGGGTCACAGTCTATTATGGGGT
ACCAGTGTGGAAAGAAGCAACCACCACCTTATTTTGTGCATCGGATGCTAAAGCATATGATACAGAGGTA
CACAATGTTTGGGCCACACATGCCTGTGTACCCACAGACCCCAACCCTCAAGAAGTAGAATTGGGA---A
ATGTGACAGAAAATTTTAACATGTGGAAAAATAACATGGTAGAACAGATGCATGAGGATATAATCAGTTT
ATGGGATCAAAGCCTAAAGCCATGTGTAAAATTAACCCCACTCTGTGTTACTTTAAATTGCACTGAC---
------------TTGAACAATACTACTACTGACTTGAACAATACTGCTAATACCCATAATAGTAGC----
--------------GAG---GGAAAGATGGAAAAAGGAGAAATAAAGAACTGCTCTTTCAATATCACCAC
AAGCATAAGAGATAAGGTACAGAAAGAATATGCATTGTTTTATAAACTTGATGTAGTACCAATA------
GATGATGATAAT---------------------ACCAGATATAGGTTGATAAGTTGTAACACCTCAGTCA
TTACCCAGGCCTGTCCAAAGGTATCCTTTGACCCAATTCCCATACATTATTGTGCCCCGGCTGGTTTTGC
GATTCTAAAATGTAACGATAAGAAGTTCAAGGGAACAGGACCATGTAAAAAAGTCAGCACAGTACAATGT
ACACATGGAATTAGGCCAGTAGTATCAACTCAACTGCTGTTAAATGGCAGTCTAGCAGAAGAAGAGGTAG
TAATTAGATCTGAAAATTTCACGAACAATGCTAAAATCATAATAGTACAGCTGAACAAAGCTGTAGAAAT
TAATTGTACAAGACCCAACAACAATACAAGAAAAAGTATA---------AATATA---GGACCAGGG---
---AGAGCATTTTATACAACAGGAGAAATAATAGGAAATATAAGGCAAGCACATTGTAACCTTAGTAGAG
CAGAATGGAATGACACTTTAAAACAGATAGTAATAAAATTAAGAGAACAATTTGAG---AATAAA---AC
AATAGTTTTTAATCAATCCTCAGGAGGGGACCCAGAAATTGTAATGCACAGTTTTAATTGTGGAGGGGAA
TTTTTCTACTGTGATTCAACACAATTGTTTAATAGTACT------TGG----------------------
--ATGGCTAATAGTACTTGG---GAG------AATGATAATAGCACTGAAGGA-----------------
-------------AAT---ATCATGCTCCCA------------------TGCAGAATAAAACAAATTATA
AACATGTGGCAGGAAGTAGGAAAAGCAATGTATGCCCCTCCCATCAGAGGACAAATTAGATGTTCAACAA
ATATCACAGGGCTGCTATTAACAAGAGATGGTGGGGACAACAAC---------------GAGACC---AC
CGAGATCTTCAGACCTGGAGGAGGAAATATGAGGGACAATTGGAGAAGTGAATTATATAAATATAAAGTA
GTAAAAATTGAACCATTAGGAGTAGCACCCACTAGGGCAAGGAGAAGAGTGGTGCAAAGAGAAAAAAGAG
CA---GTG---GGA---CTAGGAGCTTTGTTCCTTGGGTTCTTGGGAGCAGCAGGAAGCACTATGGGCGC
AGCGTCAATGACGCTGACGGTACAGGCCAGACAATTATTGTCTGGTATAGTGCAGCAGCAAAACAACTTG
CTGAGGGCTATTGAGGCGCAACAGCATCTGTTGCAACTCACAGTCTGGGGTATCAAGCAGCTCCAGGCAA
GAGTCCTGGCTGTGGAAAGATACCTAAAGGATCAACAGCTCCTAGGGATTTGGGGTTGCTCTGGAAAACT
CATTTGCACCACTGCTGTGCCTTGGAATACTAGTTGGAGT---AATAAATCTCTGAATCAGATTTGGGAT
AACATGACCTGGATGGAGTGGGAAAGAGAAATTGACAACTACACAGGCTTAATATACACCTTAATTGAAA
AATCACAGAACCAGCAAGAAAAGAATGAACAAGAACTATTGGAATTAGATAAGTGGGCAAGTTTGTGGAA
TTGGTTTAATATATCAAACTGGCTGTGGTATATAAAAATATTCATAATGATAGTAGGAGGTTTGGTAGGT
TTAAGAATAGTTTTTTCTGTACTTTCTATAGTGAATAGAGTTAGGCAGGGATATTCACCATTATCATTTC
AGACCCGCCTCCCAGCCCCGAGGGGACCCGACAGGCCCGAAGGAACCGAAGAAGAAGGTGGAGAGAGAGA
CAGAGACAGATCCGGACAATTAGTGGATGGATTCTTAGCAATTATTTGGGTGGATCTGCGGAACCTGTGC
CTCTTCAGCTACCACCGCTTGAGAGACTTACTCTTGATTGTAGCGAGGAGTGTGGAACTTCTGGGACGCA
GGGGGTGGGGAGTCCTCAAATATTGGTGGAATCTCCTGCAGTACTGGAGTCAGGAAATAAAGAATAGTGC
TGTTAGCTTGCTCAATGCCACAGCTATAGCAGTAGCTGAGGGGACAGATAGGGTTATAGAAGTAGTACAA
AGAATTTATAGAGCTTTTCTCCACATACCTAGAAGAATAAGACAGGGCTTAGAAAGGGCTTTGCAA
>DQ410256 
ATGAGAGTGAAGGAGATCAGGAGGAATTATCCACAC---TTG---------AGGAGATGG---GGCATCA
TGCTCCTTGGGATGTTAATGACCTGTAGTGCT---AAAGAAAAATTGTGGGTCACAGTCTATTATGGGGT
ACCTGTGTGGAAAGAAGCAACCACCACTCTATTTTGTGCATCAGATGCTAAAGCATATGATACAGAGGTA
CATAATGTTTGGGCCACACATGCCTGTGTACCCACAGACCCCAACCCACAAGAAGTAGTATTGGAA---A
ATGTGACAGAAAAGTTTAACATGTGGAAAAATAACATGGTAGAACAGATGCATGAGGATATAATCAGTTT
ATGGGATCAAAGCCTAAAGCCATGTGTAAAATTAACCCCACTCTGTGTTACTTTAAATTGCACTGAT---
---------------------------------TTCGGGAATGCTACTAATACTAATAATAGTAGC----
--------------GGG---GGAACAATGGAGAGAGGGGAAATGAAAAACTGCTCTTTCAACATCACCAC
AAGCATAAGAGATAAGATGCAGAAAGAATATGCACTTTTTTATAGACTTGATGTAGTACCAATA------
GATGAGGATAAT---------------------ACAAGCTATAGGTTGATAAATTGTAACACCTCAGTCA
TTACACAGGCCTGTCCAAAGGTATCTTTTGAGCCAATTCCCATACATTATTGTGCCCCGGCTGGTTTTGC
GATTCTAAAATGTAATGATAAGAAGTTCAATGGACAAGGACCATGTACAAATGTCAGCACAGTACAATGT
ACACATGGAATTAGACCAGTAGTATCAACTCAACTGCTGTTAAATGGCAGTCTAGCAGAGGAAGAGGTAG
TAATTAGATCTGAAAATTTCACAAACAATGCTAAAACCATAATAGTACAGCTGAAGGAACATGTAGAAAT
TAATTGTACAAGACCCAACAACAATACAAGAAAAAGTATA---------CATATA---GGACCAGGG---
---AGAGCATTTTATGCAACAGGAGAAATAATAGGAAATATAAGACAAGCACATTGTAACATTAGTGGAG
AAAAATGGAATAACACTTTAGGACAGATAGTTAAAAAATTAAGAGAACAATTTAAA---AATAAA---AC
AATAGTCTTTAATCAATCCTCAGGGGGGGACCCAGAAATTGTAATGCACAGTTTTAATTGTGGAGGGGAA
TTTTTCTACTGTAATACAACACAACTGTTTAATAGTACT------TGG----------------------
--------AATGATACTGGA---GGA---------TCAAATAACACTGTAGGA------------GATGG
C------------ACA---ATCACACTCCCA------------------TGCAGAATAAAACAAATTATA
AACATGTGGCAGGAAGTAGGAAAAGCAATGTATGCCCCTCCCATCAGAGGACAAATTAGATGTTCATCAA
ATATTACAGGGCTGCTATTAACAAGAGATGGTGGTAATAATACA---------------AACGAG---AC
CGAGGTCTTCAGACCTGGAGGAGGAGATATGAGGGACAATTGGAGAAGTGAATTATATAAATATAAAGTA
GTAAAAATTGAACCATTAGGAGTAGCACCCACCAGGGCAAAGAGAAGAGTGGTGCAGAGAGAAAAAAGAG
CA---GTG---GGA---ATAGGAGCTGTGTTCCTTGGGTTCTTGGGAGCAGCAGGAAGCACTATGGGCGC
AGCGTCAGTGACGCTGACGGTACAGGCCAGACAATTATTGTCTGGTATAGTGCAACAGCAGAACAATTTG
CTGAGGGCTATTGAGGCGCAACAACATCTGTTGCAACTCACAGTCTGGGGCATCAAGCAGCTCCGGGCAA
GAGTCCTGGCTGTGGAGAGATACCTACAGGATCAACAGCTCCTGGGGATTTGGGGTTGCTCTGGAAAACT
CATTTGTACCACTGCTGTGCCTTGGAATGCTAGTTGGAGT---AATAAATCTCTAGATAAGATTTGGAAT
AACATGACCTGGATGGAGTGGGACAGAGAAATTAACAATTACACAAGCTTAATATACACCTTAATTGAAG
AATCGCAGAACCAACAAGAAAAAAATGAACAAGAATTATTAGAATTGGATAAATGGGCAAGTTTGTGGAA
TTGGTTTGACATAACAAATTGGCTGTGGTATATAAAAATATTCATAATGATAGTAGGAGGCTTGGTAGGT
TTAAGAATAGTTTTTACTGTACTTTCTATAGTGAATAGAGTTAGGCAGGGATACTCACCATTATCGTTCC
AGACCCGCCTCCCAGCCCAGAGGGGACCCGACAGGCCCGAAGGAATCGAAGAAGAAGGTGGAGAGAGAGA
CAGAGACAGATCCGGTGGATTAGTGAACGGATTCTTAGCACTTATCTGGGTCGACCTGTGGAACCTGTGC
CTCTTCAGCTACCACCGCTTGAGAGACTTACTCTTGATCGGGACGAGGATTGTGGAACTTCTGGGACGCA
GGGGGTGGGAAGTCCTCAAATATTGGTGGAACCTCCTGACGTATTGGAGTCAGGAACTAAAGAATAGTGC
TGTTAGCTTGCTCAATGCCACAGCCATAGCAGTAGCTGAAGGGACAGATAGGATTATAGAAGTATTACGA
AGAGCTTTTAGAGCTATTCTCCACATACCTACAAGAATAAGACAGGGCTTCGAAAGGGCTTTGCTA
>DQ410258 
ATGAGAGTGAAGGAGATCAGGAGGAATTATCCACAC---TTG---------TGGAGATGG---GGCATCT
TGCTCCTTGGGATGTTAATGACCTGTAGTGCT---GAAGAAAACTTGTGGGTCACAGTCTATTATGGGGT
ACCTGTGTGGAAAGAAGCAACCACCACTCTATTTTGTGCATCAGATGCTAAAGCATATGATACAGAGGTA
CATAATGTTTGGGCCACACATGCCTGTGTACCCACAGACCCCAACCCACAAGAAGTAGTATTGGAA---A
ATGTGACAGAAAAGTTTAACATGTGGAAAAATAACATGGTAGAACAGATGCATGAGGATATAATCAGTTT
ATGGGATCAAAGCCTAAAGCCATGTGTAAAATTAACCCCACTCTGTGTTACTTTAAATTGCACTGAT---
------------------------------TATTTAGGGAATGCTAATAATACTAATAGTAGTAGC----
--------------GGG---GAAACAATGGAGGAAAGGGAAATGAAAAGCTGCTCTTTCAACATCACCAC
AAGCGTAAGAGATAAGATGCAGAAAGAATATGCACTTTTTTATAAACTTGATGTAGTACCAATA------
------GATAAT------------------AGTACAAGCTATAGGTTGATAAGTTGTAACACCTCAGTCA
TTACACAGGCCTGTCCAAAGGTATCTTTTGAGCCAATTCCCATACATTATTGTGCCCCGGCTGGTTTTGC
GATTCTAAAATGTAATGATAAGAAGTTCAATGGAACAGGACCATGTACAAATGTCAGCATAGTACAATGT
ACACATGGAATTAGACCAGTAGTATCAACTCAACTGCTGTTAAATGGCAGTCTAGCAGAAGAAGAGGTAG
TAATTAGATCTGAAAATTTCACGAACAATGCTAAAACCATAATAGTACAGCTGAAAGAACCTGTAGAAAT
TAATTGTACAAGACCCAACAACAATACAAGAAAAAGTATA---------CATATA---GGACCAGGG---
---AGAGCATTTTATGCAACAGGAGAAATAATAGGAAATATAAGACAAGCACATTGTAACATTAGTGGAA
CAAAATGGAATAACACTTTAAGACAGATAGTTAAAAAATTAAGAGAACAATTTGAG---AATAAA---AC
AATAGTCTTTAATCAATCCTCAGGGGGGGACCCAGAAATTGTAATGCACAGTTTTAATTGTGGAGGGGAA
TTTTTCTACTGTAATACAACACGACTGTTTAATAGTACT------TGG----------------------
--------AATGATACTGAA---GGA---------GCAAATAACACTGTAGGA------------AATGA
C------------ACA---ATCACACTCCCA------------------TGCAGAATAAAACAAATTATA
ACCATGTGGCAGGAAGTAGGAAAAGCAATGTATGCCCCTCCCATCAGAGGACAAATTAACTGTTCATCAA
TTATTACAGGGCTGCTATTAACAAGAGATGGTGGTAATAATACA---------------AACGGG---AC
CGAGGTCTTCAGACCTGGAGGAGGAGATATGAGGGACAATTGGAGAAGTGAATTATATAAATATAAAGTA
GTAAAAATTGAACCATTAGGAGTAGCACCCACCAAGGCAAAGAGAAGAGTGGTGCAAAGAGAAAAAAGAG
CA---GTG---GGA---ATAGGAGCTGTGTTCCTTGGGTTCTTGGGAGCAGCAGGAAGCACTATGGGCGC
AGCGTCAGTGACGCTGACGGTACAGGCCAGACTATTATTGTCTGGTATAGTGCAACAGCAAAACAATTTG
CTGAGGGCTATTGAGGCGCAACAACATCTGTTGCAACTCACAGTCTGGGGCATCAAGCAGCTCCAGGCAA
GAGTCCTGGCTGTGGAAAGATACCTACATGATCAACAGCTCCTGGGGATTTGGGGTTGCTCTGGAAAACT
CATTTGTACCACTGCTGTGCCTTGGAATGCTAGTTGGAGT---AATAAATCTCTAGAGAAGATTTGGAAT
AACATGACCTGGATGGAGTGGGACAGAGAAATTAACAATTACACAAGCTTAATATACACCTTAATTGAAG
AATCGCAGAACCAACAAGAAAAAAATGAACAAGAATTATTAGGATTGGATAAATGGGCAAGTTTGTGGAA
TTGGTTTAACATAACAAATTGGCTGTGGTATATAAAAATATTCATAATGGTAGTAGGAGGCTTGGTAGGT
TTAATAATAGTTTTTACTGTACTTTCTATAGTGAATAGAGTTAGGCAGGGATACTCACCATTATCGTTCC
AGACCCGCCTCCCAGCACAGAGGGGACCCGACAGGCCCGAAGGAATCGAAGAAGAAGGTGGAGAGAGAGA
CAGAGACAGATCCGGTCAATTAGTGAATGGATTCTTAGCACTCATCTGGGGCGACCTGTGGAACCTGTGC
CTCTTCAGCTACCACCGCTTGAGAGACTTACTCTTGATTGTAACGAGGATTGTGGAACTTCTGGGACGCA
GGGGGTGGGAAGTCCTCAAATATTGGTGGAACCTCCTGACGTATTGGAGTCAGGAACTAAAGAATAGTGC
TGTTAGCTTGCTCAACGCCACAGCCATAGCAGTAGCTGAAGGGACAGATAGGATTATAGAAGTATTACAA
AGAATTTTTAGAGCTATTCTCCACATACCTACAAGAATAAGACAGGGCTTCGAAAGGGCTTTGCTA
>GU455438 
ATGAGAGTGAAGGAGATCAGGAAGAATTAC---------TTG---------TGGAGATGG---GGCATCA
TGCTCCTTGGGATATTGATGATCTGTAGTGCT---GCAGAAAAATTGTGGGTCACAGTCTATTATGGGGT
ACCTGTGTGGAAAGAAGCAAACACCACTCTATTTTGTGCGTCAGATGCTAAAGCATATAGCACAGAGGTA
CATAATGTTTGGGCCACACATGCCTGTGTGCCCACAGACCCCAACCCACAAGAAGTAGAATTGAAA---A
ATGTGACAGAAAATTTTAACATGTGGAAAAATAACATGGTAGAACAGATGCATGAGGATATAATCAGTTT
ATGGGATCAAAGCCTAAAGCCATGTGTAAAATTAACCCCACTCTGTGTTACTTTAAACTGCATTGAT---
------------TATGTGAAGAATGATACTAATGCCACGAGTGCTAATAATACCACTAGTAGTAAC----
--------------GGG---AGCACGATAGAGGGAACAGAAATGAAAAACTGCTCTTTCAATATCACCAC
AAGCCTAAGAGATAAGGTGCAGAAAGAATATGCACTTTTCTATAAACTTGATGTAGTACCAATA------
AATAATGATAAT---------------------ACCAGCTATAGGTTGATAAGTTGTAACACCTCAGTCA
TTACACAGGCCTGTCCAAAGGTAACCTTTGAGCCAATTCCCATACATTATTGTGCCCCGGCTGGTTTTGC
GATTCTAAAGTGTAAGAATAAGACGTTCAATGGGACAGGACCATGTAAAAATGTCAGCACAGTACAATGC
ACACATGGAATTAGGCCAGTAGTATCAACTCAACTGCTGTTAAATGGCAGTCTAGCAGAAGAAGAGGTAG
TAATTAGATCCGCCAATTTCTCGGACAATGCTAAAACCATAATAGTACAGTTGAATGAATCTGTAGTAAT
TAATTGTACAAGACCCAACAACAATACAAGAAGAAGTATA---------CATATA---GGACCAGGG---
---AGAGCATTTTATGCAACAGGAGAAATAATAGGAAATATAAGACAAGCACACTGTAACCTTAGTGGAG
TACAATGGAATAATACTTTAAAACAGATAGCTATAAAATTAAGAGAACAATGGGAG---AATAAA---AC
AATAGTCTTTAATCAATCCTCAGGAGGGGACCCAGAAATTGTAATGCACACTTTTAATTGTGGAGGGGAA
TTTTTCTACTGTAATACTTCACGACTGTTTAATAGTACT------TGG----------------------
--------AATGATACTACT---------------TTGAATGATACTAAAGAG---------ACAAATGA
C------------ACAATTATCACACTCCCA------------------TGCAGAATAAAACAAATTATA
AACATGTGGCAGGAAGTAGGAAAAGCAATGTATGCCCCTCCCATCAAAGGACAAATTAGATGTTCATCAA
ATATTACAGGGCTGCTACTAACAAGAGATGGTGGTACTAAAAATGACACG---------AACAAC---AC
CGAGACCTTCAGACCTGGAGGAGGAGATATGAGGGACAATTGGAGAAGTGAATTATATAAATATAAAGTA
GTAAAAATTGAACCATTAGGAGTAGCACCCACCAGGGCAAAGAGAAGAGTGGTGCAGAGAGAAAAAAGAA
CA---GTG---GGA---CTAGGAGCTTTGTTCCTTGGGTTCTTGGGAACAGCAGGAAGCACTATGGGCGC
AGCGTCAATAACGCTGACGGTACAGGCCAGACAATTATTGTCTGGTATAGTGCAACAGCAGAACAATTTG
CTGAGGGCTATTGAGGCGCAACAACATCTGTTGCAACTCACAGTCTGGGGCATCAAGCAGCTCCAGGCAA
GAGTCCTGGCTGTGGAAAGATACCTAAAGGATCAACAGCTCCTGGGGATTTGGGGTTGCTCTGGAAAACT
CATTTGCACCACTGCTGTGCCTTGGAATACTAGTTGGAGT---AATAAATCTATGAATGAGATTTGGGAT
AACATGACCTGGATGGAGTGGGAAAGAGAAATTGACAATTACACAAGCTTAATATACTCTTTAATTGAAG
ATTCACAAATCCAACAAGAAAAGAATGAGCAAGAATTATTGGAATTAGATAAGTGGGCAAGTTTGTGGAC
TTGGTTTGACATAACAAACTGGCTGTGGTATATAAGAATATTCATAATGATAGTAGGAGGCTTGGTAGGT
TTAAGAATAGTTTTTGCTGTACTTTCTGTAGTGAATAGAGTTAGGCAGGGATACTCACCATTATCGTTTC
AGACCCACCTCCCAGCCCCGAGGGGACCCGACAGGCCCGAAGGAATCGAAGAAGAAGGTGGAGAGAGAGA
CAGAGACAGATCCGGTCCATTAGTGGATGGATTCTTAGCAATTATCTGGGTCGACCTGCGGAGCCTGTGC
CTCTTCAGCTACCACCGCTTGAGAGACTTACTCTTGATTGTAACGAGGATTGTGGAACTTCTGGGACGCA
GGGGGTGGGAAGCCCTCAAATATTGGTGGAATCTCCTACAGTATTGGAGTCAGGAACTAAAGAATAGTGC
TGTTAGCTTGTTTAATGCCATAGCCATAGCAGTAGCTGAGGGAACAGATAGGATTCTAGAAGTATTACAA
AGAATTTTTAGAGCTATACTCCACATACCTACAAGAATAAGACAGGGCTTGGAAAGGGCTTTGCTA
>GU455433 
ATGAGAGTGAAGGGGATCAGGAAGAATTAC---------TTG---------TGGAGATGG---GGCACCA
TGCTCCTTGGGATGTTGATGATCTGTAGTGCT---GCAGAACAATTGTGGGTCACAGTCTATTATGGGGT
ACCTGTGTGGAAAGAAGCAAACACCACTCTATTTTGTGCGTCAGATGCTAAAGCATATAGCACAGAGGTA
CATAATGTTTGGGCCACACATGCCTGTGTACCCACAGACCCCAACCCACAAGAAGTAGTATTGAAA---A
ATGTGACAGAAAATTTTAACATGTGGAAAAATAACATGGTAGAACAGATGCATGAGGATATAATCAGTTT
ATGGGATCAAAGCCTAAAGCCATGTGTAAAATTAACCCCACTCTGTGTTACTTTAAACTGCACGGAT---
------------TATGTGAAGAATGATACTAATACCACTAGTGCTACTAATACCACTAGTAGTAGC----
--------------GGG---GGAACGATGGAGGGAGGAGAAATGAAAAACTGCTCTTTCAATATCACCAC
AAGCCTAAGAGATAGGGTGCAGAAAGAATATGCACTGTTCTATAAACTTGATGTAGTACCAATA------
AATAATAATGAT------------------AATACCAGCTATAGGTTGATAAGTTGTAACACCTCAGTCA
TTACACAGGCCTGTCCAAAGGTAACCTTTGAGCCAATTCCCATACATTATTGTGCCCCGGCTGGTTTTGC
GATTCTAAAGTGTAATAATAAGACGTTCAATGGGACAGGACCATGTAAAAATGTCAGCACAGTACAATGC
ACACATGGAATTAGGCCAGTAGTATCAACTCAACTGCTGTTAAATGGCAGTCTAGCAGAAGGAGAGGTAG
TAATTAGATCTGCCAATTTCTCGGACAATGCTAAAACCATAATAGTACAGCTGAATGAATCTGTAGTAAT
TAATTGTACAAGACCCAACAACAATACAAGAAGAAGTATA---------CATATA---GGACCAGGG---
---AGAGCATTTTATGCAACAGGAGAAGTAATAGGAAATATAAGACAAGCACACTGTAACCTTAGTGGAA
CACAATGGAATAATACTTTAAAACAGATAGCTATAAAATTAAGAGAACAATGGGGG---AATAAA---AC
AATAGTCTTTAATCGATCCTCAGGAGGGGACCCAGAAATTATAATGCACAGTTTTAATTGTGGAGGGGAA
TTTTTCTACTGTAATACTTCACAACTGTTTAATAGTACT------TGG----------------------
--------AATGATACTACT---------------TTGAATGATACTAAAGGG---------TCAAATGA
C------------ACAATTATCACACTTCCA------------------TGCAAAATAAAACAAATTATA
AACATGTGGCAGGAAGTAGGAAAAGCAATGTATGCCCCTCCCATCAAAGGACAAATTAGATGTTCATCAA
ATATTACAGGGCTGCTACTAACAAGAGATGGTGGTACTAAAAATGACACG---------AACAAG---AC
CGAGACCTTCAGACCTGGAGGAGGAGATATGAGGGACAATTGGAGAAGTGAATTATATAAATATAAAGTA
GTAAAAATTGAACCATTAGGAGTAGCACCCACCAGGGCAAAGAGAAGAGTGGTGCAGAGAGAAAAAAGAA
CA---GTG---GGA---CTAGGAGCTCTGTTCCTTGGGTTCTTGGGAACAGCAGGAAGCACTATGGGCGC
AGCGTCAATAACGCTGACGGTACAGGCCAGACAATTATTGTCTGGTATAGTGCAACAGCAGAACAATTTG
CTGAGGGCTATTGAGGCGCAACAGCATCTGTTGCAACTCACAGTCTGGGGCATCAAGCAGCTCCAGGCAA
GAGTCCTGGCTGTGGAAAGATACCTAAAGGATCAACAGCTCCTGGGGATTTGGGGTTGCTCTGGAAAACT
CATTTGCACCACTGCTGTGCCTTGGAATACTAGTTGGAGT---AATAAATCTATGAATGAGATTTGGGAT
AACATGACCTGGATGGAGTGGGAAAGAGAAATTGACAATTACACAAGCTTAATATACACTTTAATTGAAA
AATCACAGAACCAACAAGAAAAGAATGAGCAAGAATTATTGGAATTAGATAAGTGGGCAAGTTTGTGGAC
TTGGTTTGACATAACAAACTGGCTGTGGTATATAAGAATATTCATAATGATAGTAGGAGGCTTGGTAGGT
TTAAGAATAGTTTTTGCTGTACTTTCTGTAGTGAATAGAGTTAGGCAGGGATACTCACCATTATCGTTTC
AGACCCACCTCCCAGCCCCGAGGGGACCCGACAGGCCCGAAGGAATCGAAGAAGAAGGTGGAGAGAGAGA
CAGAGACAGATCCGGTCGATTAGTGGATGGATTCTTAGCACTTATCTGGGACGACCTGCGGAGCCTGTGC
CTCTTCAGCTACCACCGCTTGAGAGACTTACTCTTGATTGTAACGAGGATTGTGGAACTTCTGGGACGCA
GGGGGTGGGAAGCCCTCAAATATTGGTGGAATCTCCTACAGTATTGGAGTCAGGAGCTAAAGAATAGTGC
TGTTAGCTTGCTTAATGCCACAGCTATAGCAGTAGCTGAGGGGACAGATAGGGTTATAGAAGCATTACAA
AGAGCTTTTAGAGCTATACTCCACATACCTACAAGAATAAGACAGGGCTTGGAAAGGGCTTTGCTA
>GU455435 
ATGAGAGTGAAGGAGATCAGGAAGAATTAC---------TTG---------TGGAGATGG---GGCACCA
TGCTCCTTGGGATGTTGATGATCTGTAGTGCT---GCAGAACAATTGTGGGTCACAGTCTATTATGGGGT
ACCTGTGTGGAAGGAAGCAAACACCACTCTATTTTGTGCGTCAGATGCTAAAGCATATAGCACAGAGGTA
CATAATGTTTGGGCCACACATGCCTGTGTGCCCACAGACCCCAACCCACAAGAAGTAGAATTGGAA---A
ATGTGACAGAAAATTTTAACATGTGGAAAAATAACATGGTAGAACAGATGCATGAGGATATAATCAGTTT
ATGGGATCAAAGCCTAAAGCCATGTGTAAAATTAACCCCACTCTGTGTTACTTTAAACTGCACTGAT---
------------TATGTGAAGAATGATACTAATACCACGAATGCTACTAATACCAATAGTAGTAGC----
--------------GGG---GGAACGATGGAGGGAGGAGAAATGAAAAACTGCTCTTTCAATATCACCAC
AAGCCTAAGAGATAGGGTGCAGAAAGAATATGCACTGTTCTATAAACTTGATGTAGTACCAATA------
AATAATAATGAT------------------AATACCAGCTATAGGTTGATAAGTTGTAACACCTCAGTCA
TTACACAGGCCTGTCCAAAGGTAACCTTTGAGCCAATTCCCATACATTATTGTGCCCCGGCTGGGTTTGC
AATTCTAAAGTGTAATAATAAGACGTTCAATGGGACAGGACCATGTAAAAATGTCAGCACAGTACAATGC
ACACATGGAATTAGGCCAGTAGTATCAACTCAACTGTTATTAAATGGCAGTCTAGCAGAAGAAGGGGTAG
TAATTAGATCTGCCAATTTCTCGGACAATGCTAAAACCATAATAGTACAGCTGAATGAATCTGTAATAAT
TAATTGTACAAGACCCAACAACAATACAAGAAGAAGTATA---------CATATA---GGACCAGGG---
---AGAGCATTTTATGCAACAGGAGAAATAATAGGAAATATAAGACAAGCACACTGTAACCTTAGTGGAG
CACAATGGAATAATACTTTAAAACAGATAGCTATAAAATTAAGAGAACAATGGGGG---AATAAA---AC
AATAGTCTTTAATCGATCCTCAGGAGGGGACCCAGAAATTATAATGCACAGCTTTAATTGTGGAGGGGAA
TTTTTCTACTGTAATACTACACAACTGTTTAATAGTACT------TGG----------------------
--------AATGATACTACT---------------TTGAATGATACTAAAGGG------TCAAATGACAC
A------------ATT---ATCACACTTCCA------------------TGCAAAATAAAACAAATTATA
AACATGTGGCAGGAAGTAGGAAAAGCAATGTATGCCCCTCCCATCAAAGGACAAATTAGATGTTCATCAA
ATATTACAGGGCTGCTACTAACAAGAGATGGTGGTACTAAAAATGACACG---------AACAAG---AC
CGAGACCTTCAGACCTGGAGGAGGAGATATGAGGGACAATTGGAGAAGTGAATTATTTAAATATAAAGTA
GTAAAAATTGAACCATTAGGAGTAGCACCCACCAGGGCAAAGAGAAGAGTGGTGCAGAGAGAAAAAAGAG
CA---ATAGGGGGA---CTAGGAGCTTTGTTCCTTGGGTTCTTGGGAACAGCAGGAAGCACTATGGGCGC
AGCGTCAGTGACGCTGACGGTACAGGCCAGACAATTATTGTCTGGTATAGTGCAACAGCAGAACAATTTG
CTGAGGGCTATTGAGGCGCAACAACATCTGTTGCAACTCACAGTCTGGGGCATCAAGCAGCTCCAGGCAA
GAGTCCTGGCTGTGGAAAGATACCTAAAGGATCAACAGCTCCTGGGGATTTGGGGTTGCTCTGGAAAACT
CATTTGCACCACTGCTGTGCCTTGGAATACTAGTTGGAGT---AATAAATCTATGAATGAGATTTGGGAT
AACATGACCTGGATGGAGTGGGAAAGAGAAATTGACAATTACACAAGCTTAATATACTCTTTAATTGAAA
AATCACAGAACCAACAAGAAAAGAATGAGCAAGAATTATTGGAATTAGATAAGTGGGCAAGTTTGTGGAC
TTGGTTTGACATAACAAACTGGCTGTGGTATATAAGAATATTCATAATGATAGTAGGAGGCTTGGTAGGT
TTAAGAATAGTTTTTGCTGTACTTTCTGTAGTGAATAGAGTTAGGCAGGGATACTCACCATTATCGTTTC
AGACCCACCTCCCAGCCCCGAGGGGACCCGACAGGCCCGAAGGAATCGAAGAAGAAGGTGGAGAGAGAGA
CAGAGACAGATCCGGTCGATTAGTGGATGGATTCTTAGCAATTATCTGGGACGACCTGCGGAGCCTGTGC
CTCTTCAGCTACCACCGCTTGAGAGACTTACTCTTGATTGTAACGAGGATTGTGGAACTTCTGGGACGCA
GGGGGTGGGAAGCCCTCAAATATTGGTGGAATCTCCTACAGTATTGGAGTCAGGAGCTAAAGAATAGTGC
TGTTAGCTTGCTTAATGCCACAGCTATAGTAGTAGCTGAGGGGACAGATAGGGTTATAGAAGCATTACAA
AGAGCTTTTAGAGCTATACTCCACATACCTACAAGAATAAGACAGGGCTTGGAAAGGGCTTTGCTA
>GU455437 
ATGAGAGTGAAGGAGATCAGG---AATTAC---------TTG---------TGGAGATGG---GGCACCA
TGCTCCTTGGGATGTTGATGATCTGTAGTGCT---GCAGAAAAATTGTGGGTCACAGTCTATTATGGGGT
ACCTGTGTGGAAAGAAGCAAACACCACTCTATTCTGTGCATCAGATGCTAAAGCATATAGCACAGAGGTA
CATAATGTTTGGGCCACACATGCCTGTGTGCCCACAGACCCCAACCCACAAGAAGTAGTATTGGAA---A
ATGTGACAGAAAATTTTAACATGTGGAAAAATAACATGGTAGAACAGATGCATGAGGACATAATCAATTT
ATGGGATCAAAGCCTAAAGCCATGTGTAAAATTAACTCCACTCTGTGTTACTTTAAACTGCACTGAT---
---------------------------------GTGGGGAATGCTACTAATACCAATAGTAGTAGC----
--------------GAG---GGACTGATGGAGAGAGGAGAAATAAAAAATTGCTCTTTCAATATCACCAC
AAGCAGAAAAGGTAAGGTGCAGAAAGAATATGCCTTTTTCTATAAACTTGATGTAGTACCAATA------
GATAATGATAAT---------------------GCCAGCTATAGGTTGATAAGTTGTAACACCTCAGTCA
TTACACAGGCCTGTCCAAAGGTAACCTTTGAGCCAATTCCTATACATTATTGTGCCCCGGCTGGTTTTGC
GATTCTAAAGTGTAAAGATAAGAAGTTCAATGGAACAGGACCATGTAAAAATGTCAGCACAGTACAATGT
ACACATGGAATTAGGCCAGTAGTATCAACTCAACTGCTGTTAAATGGCAGTCTAGCAGAAGAAGAGGTAG
TAATTAGATCTGCCAATTTCTCGGACAATGCTAAAACCATAATAGTACAGCTGAATGAATCTGTAGTAAT
TAATTGTACAAGACCCAACAACAATACAAGAAAAAGTATA---------CCTATA---GGACCAGGG---
---AGAGCCTTTTATGCAACAGGAGACATAATAGGAGATATAAGACAAGCACATTGTAACCTTAGTATAG
TAAAATGGAATAACACTTTAAAACAGATAGCTAGAAAATTAAGAGAACAATGGGGG---AATAAA---AC
AATAGTCTTTAATCAATCCTCAGGAGGGGACCCAGAAATTGTAATGCACACTTTTAATTGTGCAGGGGAA
TTTTTCTACTGTAATACTACACGACTGTTTAATAGTACT------TGG----------------------
--------AATGATACTACT---------------TTGAATGATACTCAAGGG------------TCAAA
TACCACTGAAGAAATT---ATCACACTTCCA------------------TGCAGAATAAAACAAATTATA
AATATGTGGCAGGAAGTAGGAAAAGCAATGTATGCCCCTCCCATCAAAGGACAAATTAGATGTTTATCAA
ATATTACAGGGCTGCTATTAACAAGAGATGGTGGTAATAACAATGACACA---------AACAAC---AC
CGAGATCTTCAGACCTGGAGGAGGAGATATGAGGGACAATTGGAGAAGTGAATTATATAAATATAAAGTA
GTGAAAATTGAACCATTAGGAGTAGCACCCACCAAGGCAAAGAGAAGAGTGGTGCAGAGAGAAAAAAGAG
CA---GTG---GGA---CTAGGAGCTATGTTCCTTGGGTTCTTGGGAGCAGCAGGAAGCACTATGGGCGC
AGCGTCAATGATGCTGACGGTACAGGCCAGACAATTATTGTCTGGTATAGTGCAACAGCAGAACAATTTG
CTGAGGGCTATTGAGGCGCAACAACATCTGTTGCAACTCACAGTCTGGGGCATCAAGCAGCTCCAGGCAA
GAGTCCTGGCTGTGGAAAGATACCTAAAGGATCAACAGCTCCTGGGGATTTGGGGTTGCTCTGGAAAACT
CATTTGCACCACTGCTGTGCCTTGGAATGCTAGTTGGAGT---AATAAATCTCTGGATAAGATTTGGAAT
AACATGACCTGGATGGAGTGGGAAAAAGAAATTGACAATTACACAAGCTTAATATACACTTTAATTGAAG
AATCGCAGAACCAACAAGAAAAGAATGAGCAAGAATTATTGGAATTAGATAAATGGGCAAGTTTGTGGAA
TTGGTTTGACATAACAAACTGGCTGTGGTATATAAGAATATTCATAATGATAGTAGGAGGCTTGGTAGGT
TTAAGAATAGTTTTTGCTGTACTTTCTATAGTGAATAGAGTTAGGCAGGGATACTCACCATTATCGTTTC
AGACCCGCCTCCCAGCCCCGAGGGGACCCGACAGGCCCGAAGGAATCGAAGAAGAAGGTGGAGAGAGAGA
CAGAGACAGATCCGGTCTATTAGTGAACGGATTCTTGGCACTTATCTGGGACGACCTGCGGAGCCTGTGC
CTCTTCAGCTACCACCGCTTGAGAGACTTACTCTTGATTGTAACGAGGATTGTGGAACTTCTGGGACGCA
GGGGGTGGGAAGCCCTCAAATATTGGTGGAATCTCCTACAGTATTGGAGGCAGGAACTAAAGAATAGTGC
TGTTAGCTTGCTCAATGCCACAGCCATAGCAGTAGCTGAGGGGACAGATAGGATTATAGAAGCATTACAA
AGAGCTTATAGAGCTATACTCCACATACCTACAAGAATAAGACAGGGCTTGGAAAGGGCTTTGCTA
>GU455441 
ATGAGAGTGAAGGGGATCAGGAAGAATTAC---------TTG---------TGGAGATGG---GGCACCA
TGCTCCTTGGGATGTTGATGATCTGTAATGCT---GCAGAAAAATTGTGGGTCACAGTCTATTATGGGGT
TCCTGTGTGGAAAGAAGCAAACACCACTCTATTTTGTGCGTCAGATGCTAAAGCATATAGCACAGAGGTA
CATAATGTTTGGGCCACACATGCCTGTGTGCCCACAGACCCCGACCCACAAGAAGTAGTATTGGAA---A
ATGTGACAGACAATTTTAACATGTGCAAAAATAACATGGTAGAACAAATGCATGAGGATATAATCAGTTT
ATGGGATCAAAGCCTAAAGCCATGTGTAAAATTAACCCCACTCTGTGTTACTTTAAACTGCACTGAT---
---------------TATGATACTGATACTAATACCACGAGTGCTACTAATACCACTAGTAGTAAC----
--------------GGG---AGCACGATAGAGGAAGGAGAAATGAAAAACTGCTCTTTCAATATCACCAC
AAGCCTAAGAGATAGGGTGAAGAAAGAATATGCACTTTTCTATAAACTTGATGTAGTACCAATA------
AATAATGATAAT---------------------ACCAGCTATAGGTTGATAAGTTGTAACACCTCAGTCA
TTACACAGGCCTGTCCAAAGGTAACCTTTGAGCCAATTCCCATACATTATTGTGCCCCGGCTGGTTTTGC
GATTCTAAAGTGTAAAGATAAGAAGTTCAATGGGACAGGACCATGTAAAAATGTCAGCACAGTACAATGT
ACACATGGAATTAGGCCAGTAGTATCAACTCAACTGCTGTTAAATGGCAGCCTAGCAGAAGAAGAGGTAG
TAATTAGATCTGCCAATTTCTCGGACAATGCTAAAACCATAATAGTACAGCTGAATGAATCTGTAATAAT
TAATTGTACAAGACCCAACAACAATACAAGAAGAAGTATA---------CCTATA---GGACCAGGG---
---AGAGCATTTTATGCAACAGGAGACATAATAGGAAATATAAGACAAGCACATTGTAACCTTAGTATGG
CAAAATGGAATAACACTTTAAGACAGATAGCTAAAAAATTAAGAAAACAATTGGAG---AATACAACAAC
AATAATCTTTAATCAATCCTCAGGAGGGGACCCAGAAATTGTAATGCACACTTTTAATTGTGCAGGGGAA
TTTTTCTACTGTAATACTTCAAAACTGTTTAATAGTACT------TGG----------------------
--------AATGATACTACT---------------TTGAATGATACTAAAGAA---------ACAAATGA
C------------ACAATTATCACACTTCCA------------------TGCAAAATAAAACAAATTATA
AACATGTGGCAGGAAGTAGGAAAAGCAATGTATGCCCCTCCCATCCAAGGACAAATTAGATGTTCATCAA
ATATTACAGGGTTGCTATTAACAAGAGATGGTGGTAATAACAATGACACG---------AATGGG---AC
CGAGACCTTCAGACCTGGAGGAGGAGATATGAGGGACAATTGGAGAAGTGAATTATTTAAATATAAAGTA
GTAAAAATTGAACCATTAGGAGTAGCACCCACCAGGGCAAAGAGAAGAGTGGTGCAGAGAGAAAAAAGAG
CA---ATAGGGGGA---CTAGGAGCTTTGTTCCTTGGGTTCTTGGGAACAGCAGGAAGCACTATGGGCGC
AGCGTCAATAACGCTGACGGTACAGGCCAGACAATTATTGTCTGGTATAGTGCAACAGCAAAACAATTTG
CTGAGGGCTATTGAGGCGCAACAACATCTGTTGCAACTCACAGTCTGGGGCATCAAGCAGCTCCAGGCAA
GAGTCCTGGCTGTGGAAAGATACCTAAAGGATCAACAGCTCCTGGGGATTTGGGGTTGCTCTGGAAAACT
CATTTGCACCACTGCTGTGCCTTGGAATGTTAGTTGGAGT---AATAAATCTCTGGATAAGATTTGGGAT
AACATGACCTGGATGGAGTGGGAAAAAGAAATTGAAAATTACACAAGCTTAATATACACTTTAATTGAAA
AATCACAAAACCAACAAGAACAGAATGAGAAAGAATTATTGGAATTAGATAAGTGGGCAAGTTTGTGGAC
TTGGTTTGACATAACAAACTGGCTGTGGTATATAAGAATATTCATAATGATAGTAGGAGGCTTGATAGGT
TTAAGAATAGTTTTTGCTGTACTTTCTATAGTGAATAGAGTTAGGCAGGGATACTCACCATTATCGTTTC
AGACCCACCTCCCAGCCCCGAGGGGACCCGACAGGCCCGAAGGAATCGAAGGAGAAGGTGGAGAGAGAGA
CAGAGACAGATCCGGTCCATTAGTGGATGGATTCTTAGCAATTATCTGGGTCGACCTGCGGAGCCTGTGC
CTCTTCAGCTACCACCGCTTGAGAGACTTACTCTTGATTGTAACGAGGATTGTGGAACTTCTGGGACGCA
GGGGGTGGGAAGCCCTCAAATATTGGTGGAATCTCCTACAGTATTGGAGTCAGGAGCTAAAGAATAGTGC
TGTTAGCTTGTTTAATGCCACAGCTATAGCAGTAGCTGAGGGGACAGATAGGGTTATAGAAGCATTACAA
AGAGCTTTTAGAGCTATACTCCACATACCTACAAGAATAAGACAGGGCTTGGAAAGGGCTTTGCTA
>GU455434 
ATGAGAGTGAAGGAGATCAGGAAGAATTAC---------TTG---------TGGAGATGG---GGCACCA
TGCTCCTTGGGATGTTGATGATCTGTAGTGCT---GCAGAACAATTGTGGGTCACAGTCTATTATGGGGT
ACCTGTGTGGAAAGAAGCAAACACCACTCTATTTTGTGCGTCAGATGCTAAAGCATATAGCACAGAGGTA
CATAATGTTTGGGCCACACATGCCTGTGTGCCCACAGACCCCAACCCACAAGAAGTAGTATTGGAA---A
ATGTGACAGAAAATTTTAACATGTGGAAAAATAACATGGTAGAACAGATGCATGAGGATATAATCAGTTT
ATGGGATCAAAGCCTAAAGCCATGTGTAAAATTAACCCCACTCTGTGTTACTTTAAACTGCACTGAT---
------------TATGTGAAGAATGATACTAATACCACGAATACTACTAATACCACTAGTAGTAAC----
--------------GGG---AGCACGATAGAGGGAGGAGAAATAAAAAACTGCTCTTTCAATATCACCAC
AAGCCTAAGAGATAAGGTGCAGAAAGAATATGCACTTTTCTATAAACTTGATGTAGTACCAATA------
GATAATAATGAT------------------AATACCAGTTATAGGTTGATAAGTTGTAATACCTCAGTCA
TTACACAGGCCTGTCCAAAGGTAACCTTTGAGCCAATTCCCATACATTATTGTGCCCCGGCTGGTTTTGC
AATTCTAAAGTGTAAAGATAAGAAGTTCAATGGAACAGGACCATGTACAAATGTCAGCACAGTACAATGT
ACACATGGAATTAGGCCAGTAGTATCAACTCAACTGCTGTTAAATGGCAGCCTAGCAGAAGAAGAGGTAG
TAATTAGATCTGCCAATTTCTCGGACAATGCTAAAACCATAATAGTACAGCTGAAGGAACCTGTAGAAAT
TAATTGTACAAGACCCAACAACAATACAAGAAAAAGTATA---------CCTATA---GGACCAGGG---
---AGAGCATTTTATGCAACAGGAGAAATAATAGGAGATATAAGACAAGCACATTGTAACCTTAGTATAG
CAAAATGGAATAACACTTTAAGACAGATAGCTAAAAAATTAAGAGAACAATTGGAG---AATACAACAAC
AATAATCTTTAATCAATCCTCAGGAGGGGACCCAGAAATTGTAATGCACACTTTTAATTGTGCAGGGGAA
TTTTTCTACTGTAATACTACAAAACTGTTCAATAGTACT------TGG----------------------
--ACTGGGAATGATACTGAA---AGG---------TCAAATGACACTGAAGGA------GAAGGAAATAC
C------------ACA---CTCACACTCCCA------------------TGCAGAATAAAACAAATTATA
AACATGTGGCAGGAAGTAGGAAAAGCAATGTATGCTCCTCCCATCAAAGGACAAATTAGATGTTCATCAA
AAATTACAGGGCTGCTATTAACAAGAGATGGTGGTACTAACACG---------------AGTAAG---AC
CGAGACCTTCAGACCTGGAGGAGGAGATATGAGGGACAATTGGAGAAGTGAATTATATAAATATAAAGTA
GTAAAAATTGAACCATTAGGAGTAGCACCCACCAGGGCAAAGAGAAGAGTGGTGCAGAGAGAAAAAAGAG
CA---ATAGGGGGA---CTAGGAGCTATGTTCCTTGGGTTCTTGGGAGCAGCAGGAAGCACTATGGGCGC
AGCGTCAGTGACGCTGACGGTACAGGCCAGACAATTATTGTCTGGTATAGTGCAACAGCAGAACAATTTG
CTGAGGGCTATTGAGGCGCAACAACATCTGTTGCAACTCACAGTCTGGGGCATCAAGCAGCTCCAGGCAA
GAGTCCTGGCTGTGGAAAGATACCTAAAGGATCAACAGCTCCTGGGGATTTGGGGTTGCTCTGGAAAACT
CATTTGCACCACTGCTGTGCCTTGGAATACTAGTTGGAGT---AATAAATCTCTGGATAAGATTTGGGAT
AACATGACCTGGATGGAGTGGGAAAGAGAAATTGAAAATTACACAAGCTTAATATACACTTTAATTGAAA
AATCGCAGAACCAACAAGAAAAGAATGAGCAAGAACTATTGGAATTAGATAAATGGGCAAGTTTGTGGAA
TTGGTTTGACATAACAAACTGGCTGTGGTATATAAGAATCTTCATAATGATAGTAGGAGGCTTGGTAGGT
TTAAGAATAGTTTTTGCGGTACTTTCTATAGTGAATAGAGTTAGGCAGGGATACTCACCATTATCGTTTC
AGACCCGCCTCCCAGCCCCGAGGGGACCCGACAGGCCCGAAGGAATCGAAGAAGAAGGTGGAGAGAGAGA
CAGAGACAGATCCGGTCCATTAGTGGATGGATTCTTAGCACTTATCTGGGTCGACCTGCGGAGCCTGTGC
CTCTTCAGCTACCACCGCTTGAGAGACTTACTCTTGATTGTAACGAGGATTGTGGAACTTCTGGGACGCA
GGGGGTGGGAAGCCCTCAAATATTGGTGGAATCTCCTACAGTATTGGAGTCAGGAACTAAAGAATAGTGC
TGTTAGCTTGCTCAATGCCACAGCCATAGCAGTAGCTGAGGGGACAGATAGGGTTATAGAAGGATTACAA
AGGGCTTATAGAGCTATACTCCACATACCTACAAGAATAAGACAGGGCTTGGAAAGGGCTTTGCTA
>GU455428 
ATGAGAGTGAGGGAGATCAGGAAGAGTTAC---------TTG---------TGGAGATGG---GGCACCA
TGCTCCTTGGGATGTTGATGATCTGTAGTGCT---GCAGAAAAATTGTGGGTCACAGTCTATTATGGGGT
ACCTGTGTGGAAAGAAGCAAACACCACTCTATTTTGTGCGTCAGACGCTAAAGCATATGATACAGAGGTA
CATAATGTTTGGGCCACACATGCCTGTGTACCCACAGACCCCAACCCACAAGAAGTAGTATTGGGA---A
ATGTGACAGAAACTTTTAACATGTGGAAAAATAACATGGTAGAACAAATGCATGAGGATATAATCAGTTT
ATGGGATCAAAGCCTAAAGCCATGTGTAAAATTAACCCCACTCTGTGTTACTTTAAACTGCACTGAT---
---------------------------------TGGGGAAATACTACTAATACCACTAGTAGTAGC----
--------------GGG---GGAACGATGGAGGGAGGAGAAATAAAAAACTGCTCTTTCAATATCACCAC
AAGCCTAAGAGATAAGGTGCAGAAAGAATATGCACTTTTCTATAAACTTGATGTAGTACCAATA------
GATAATGATGAT------------------AATACCAGCTATAGGTTGATAAGTTGTAACACCTCAGTCA
TTACACAGGCCTGTCCAAAGGTAACCTTTGAGCCAATTCCCATACATTATTGTGCCCCGGCTGGTTTTGC
AATTCTAAAGTGTAATAATAAGAAGTTCAATGGGAAAGGACCATGTACAAATGTCAGCACAGTACAATGT
ACACATGGAATTAGGCCAGTAGTATCAACTCAACTGCTGTTAAATGGCAGTCTAGCAGAAGAAGAGGTAG
TAATTAGGTCTGACAATTTCTCGGACAATGCTAAAACCATAATAGTACAGCTGAAAGAACCTGTAGAAAT
TAATTGTACAAGACCCAACAACAATACAAGAAAAAGTATA---------CCTATA---GGACCAGGG---
---AGAGCATTTTATGCAACAGGAGAAATAATAGGAGAAATAAGACAAGCACATTGTAACCTTAGTATAG
CAAAATGGAATAACACTTTAAGACAGATAGCTAAAAAATTAAGAGAACAATTGGGG---AATGAAACAAC
AATAGCCTTTAATCAATCCTCAGGAGGGGACCCAGAAATTGTAATGCACAGTTTTAATTGTGCAGGGGAA
TTTTTCTACTGTAATACTACACACCTGTTTAATAGTACT------TGG----------------------
--------------ACTTGGAATGATACTGAAAGGTCAAATGACACTGAAGGA------GAAGGAAATAT
C------------ACA---CTCACACTCCCA------------------TGCAGAATAAAACAAATTATA
AACATGTGGCAGGAAGTAGGAAAAGCAATGTATGCCCCTCCCATCAGAGGACAAATTAGATGTTCATCAA
AAATTACAGGGCTGCTATTAACAAGGGATGGTGGTACTAACACG---------------AGTAAG---AC
CGAGATCTTCAGACCTGGAGGAGGAGATATGAGGGACAATTGGAGAAGTGAATTATATAAATATAAAGTA
GTAAAAATTGAACCATTAGGAGTAGCACCCACCAGGGCAAAGAGAAGAGTGGTGCAGAGAGAAAAAAGAG
CA---GCG---GGA---CTAGGAGTTATGTTCCTTGGGTTCTTGGGAGCAGCAGGAAGCACTATGGGCGC
AGCGTCAATAACGCTGACGGTACAAGCCAGACAATTATTGTCTGGTATAGTGCAACAGCAGAACAATTTG
CTGAGGGCTATTGAGGCGCAACAACATCTGTTGCAACTCACAGTCTGGGGCATCAAGCAGCTCCAGGCAA
GAGTCCTGGCTGTGGAAAGATACCTAAAGGATCAACAGCTCCTGGGGATTTGGGGTTGCTCTGGAAAACT
CATTTGCACCACTGCTGTGCCTTGGAATGCTAGTTGGAGT---AATAAATCTCTGGATAAGATTTGGGAT
AACATGACCTGGATGGAGTGGGAAAGAGAAATTGAAAATTACACAAGCTTAATATACACTTTAATTGAAA
AATCACAGAACCAACAAGAAAAGAATGAGCAAGAATTATTGGAATTAGATAAATGGGCAAGTTTGTGGAA
TTGGTTTGACATAACAAACTGGCTGTGGTATATAAGAATATTCATAATGATAGTAGGAGGCTTGGTAGGT
TTAAGAATAGTTTTTGCTGTACTTTCTATAGTGAATAGAGTTAGGCAGGGATACTCACCATTATCGTTTC
AGACCCACCTCCCAGCCCCGAGGGGACCCGACAGGCCCGAAGGAATCGAAGAAGAAGGTGGAGAGAGAGA
CAGAGACAGATCCGGTCCATTAGTGGATGGATTCTTAGCACTTATCTGGGACGACCTGCGGAGCCTGTGC
CTCTTCAGCTACCACCGCTTGAGAGACTTACTCTTGATTGTAACGAGGATTGTGGAACTTCTGGGACGCA
GGGGGTGGGAAGCCCTCAAATATTGGTGGAATCTCCTACAGTATTGGAGTCAGGAACTAAAGAACAGTGC
TGTTAGCTTGCTCAATGCCACAGCCATAGCAGTAGCTGAGGGGACAGATAGGGTTATAGAAATAATACAA
AGAGCATTTAGAGCTATACTCCACATACCTACAAGAATAAGACAGGGCTTGGAAAGGGCTTTGCTA
>GU455425 
ATGAGAGTGAGGGAGATCAGGAAGAGTTAC---------TTG---------TGGAGATGG---GGCACCA
TGCTCCTTGGGATGTTGATGATCTGTAGTGCT---GCAGAAAAATTGTGGGTCACAGTCTATTATGGGGT
ACCTGTGTGGAAAGAAGCAAACACCACTCTATTTTGTGCGTCAGACGCTAAAGCATATGATACAGAGGTA
CATAATGTTTGGGCCACACATGCCTGTGTACCCACAGACCCCAACCCACAAGAAGTAGTATTGGGA---A
ATGTGACAGAAACTTTTAACATGTGGAAAAATAACATGGTAGAACAAATGCATGAGGATATAATCAGTTT
ATGGGATCAAAGCCTAAAGCCATGTGTAAAATTAACCCCACTCTGTGTTACTTTAAACTGCACTGAT---
---------------------------------TGGGGAAATACTACTAATACCACTAGTAGTAGC----
--------------GGG---GGAACGATGGAGGGAGGAGAAATAAAAAACTGCTCTTTCAATATCACCAC
AAGCCTAAGAGATAAGGTGCAGAAAGAATATGCACTTTTCTATAAACTTGATGTAGTACCAATA------
GATAATGATGAT------------------AATACCAGCTATAGGTTGATAAGTTGTAACACCTCAGTCA
TTACACAGGCCTGTCCAAAGGTAACCTTTGAGCCAATTCCCATACATTATTGTGCCCCGGCTGGTTTTGC
AATTCTAAAGTGTAATAATAAGAAGTTCAATGGGACAGGACCATGTACAAATGTCAGCACAGTACAATGT
ACACATGGAATTAGGCCAGTAGTATCAACTCAACTGCTGTTAAATGGCAGTCTAGCAGAAGAAGAGGTAG
TAATTAGGTCTGACAATTTCTCGGACAATGCTAAAACCATAATAGTACAGCTGAAAGAACCTGTAGAAAT
TAATTGTACAAGACCCAACAACAATACAAGAAAAAGTATA---------CCTATA---GGACCAGGG---
---AGAGCATTTTATGCAACAGGAGAAATAATAGGAGAGATAAGACAAGCACATTGTAACCTTAGTATAG
CAAAATGGAATAACACTTTAAGACAGATAGCTAAAAAATTAAGAGAACAATTGGGG---AATGAAACAAC
AATAGCCTTTAATCAATCCTCAGGAGGGGACCCAGAAATTGTAATGCACAGTTTTAATTGTGCAGGGGAA
TTTTTCTACTGTAATACTACACACCTGTTTAATAGTACT------TGG----------------------
--------------ACTTGGAATGATACTGAAAGGTCAAATGACACTGAAGGA------GAAGGAAATAT
C------------ACA---CTCACACTCCCA------------------TGCAGAATAAAACAAATTATA
AACATGTGGCAGGAAGTAGGAAAAGCAATGTATGCCCCTCCCATCAGAGGACAAATTAGATGTTCATCAA
AAATTACAGGGCTGCTATTAACAAGGGATGGTGGTACTAACACG---------------AGTAAG---AC
CGAGATCTTCAGACCTGGAGGAGGAAATATGAGGGACAATTGGAGAAGTGAATTATATAAATATAAAGTA
GTAAAAATTGAACCATTAGGAGTAGCACCCACCAGGGCAAAGAGAAGAGTGGTGCAGAGAGAAAAAAGAG
CA---GCG---GGA---CTAGGAGTTATGTTCCTTGGGTTCTTGGGAGCAGCAGGAAGCACTATGGGCGC
AGCGTCAATAACGCTGACGGTACAAGCCAGACAATTATTGTCTGGTATAGTGCAACAGCAGAACAATTTG
CTGAGGGCTATTGAGGCGCAACAACATCTGTTGCAACTCACAGTCTGGGGCATCAAGCAGCTCCAGGCAA
GAGTCCTGGCTGTGGAAAGATACCTAAAGGATCAACAGCTCCTGGGGATTTGGGGTTGCTCTGGAAAACT
CATTTGCACCACTGCTGTGCCTTGGAATGCTAGTTGGAGT---AATAAATCTCTGGATAAGATTTGGGAT
AACATGACCTGGATGGAGTGGGAAAGAGAAATTGAAAATTACACAAGCTTAATATACACTTTAATTGAAA
AATCACAGAACCAACAAGAAAAGAATGAGCAAGAATTATTGGAATTAGATAAATGGGCAAGTTTGTGGAA
TTGGTTTGACATAACAAACTGGCTGTGGTATATAAGAATATTCATAATGATAGTAGGAGGCTTGGTAGGT
TTAAGAATAGTTTTTGCTGTATTTTCTATAGTGAATAGAGTTAGGCAGGGATACTCACCATTATCGTTTC
AGACCCACCTCCCAGCCCCGAGGGGACCCGACAGGCCCGAAGGAATCGAAGAAGAAGGTGGAGAGAGAGA
CAGAGACAGATCCGGTCCATTAGTGGATGGATTCTTAGCACTTATCTGGGACGACCTGCGGAGCCTGTGC
CTCTTCAGCTACCACCGCTTGAGAGACTTACTCTTGATTGTAACGAGGATTGTGGAACTTCTGGGACGCA
GGGGGTGGGAAGCCCTCAAATATTGGTGGAATCTCCTACAGTATTGGAGTCAGGAACTAAAGAACAGTGC
TGTTAGCTTGCTCAATGCCACAGCCATAGCAGTAGCTGAGGGGACAGATAGGGTTATAGAAATAATACAA
AGAGCATTTAGAGCTATACTCCACATACCTACAAGAATAAGACAGGGCTTGGAAAGGGCTTTGCTA
>GU455429 
ATGAGAGTGAAGGAGATCAGGAAGAGTTAC---------TTG---------TGGAGATGG---GGCACCA
TGCTCCTTGGGATGTTGATGATCTGTAGTGCT---GCAGAACAATTGTGGGTCACAGTCTATTATGGGGT
ACCTGTGTGGAAAGAAGCAAACACCACTCTATTTTGTGCGTCAGATGCTAAAGCATATGATACAGAGGTA
CATAATGTTTGGGCCACACATGCCTGTGTGCCCACAGACCCCAACCCACAAGAAGTAGTATTGAAA---A
ATGTGACAGAAAATTTTAACATGTGGAAAAATAACATGGTAGAACAGATGCATGAGGATATAATCAGTTT
ATGGGATCAAAGCCTAAAGCCATGTGTAAAATTAACTCCACTCTGTGTTACTTTAAACTGCACTGAT---
---------------------------------TTGAAGAATGCTACTAATGCCACTAGTAGTAGC----
--------------GAG---AGAACGGTGGAGGGAGGAGAAATAAAAAACTGCTCTTTCAATATCACCAC
AAGCCTAAGAGATAAGGTGCAGAAAGAATATGCACTTTTCTATAAACTTGATGTAGTACCAATA------
GATAATGATGAT------------------AATACCAGTTATAGGTTGATAAGTTGTAATACCTCAGTCA
TTACACAGGCCTGTCCAAAGGTAACCTTTGAGCCAATTCCCATACATTATTGTGCCCCGGCTGGTTTTGC
GATTCTAAAGTGTAAAGATAAGAAGTTCAATGGGACAGGACCATGTACAAATGTCAGCACAGTACAATGT
ACACATGGAATTAGGCCAGTAGTATCAACTCAACTGCTGTTAAATGGCAGTCTAGCAGAAGAAGAGGTAG
TAATTAGGTCTGACAATTTCTCGGACAATGCTAAAACCATAATAGTACAGCTGAAAGAACCTGTAGAAAT
TAATTGTACAAGACCCAACAACAATACAAGAAAAAGTATA---------CCTATA---GGACCAGGG---
---AGAGCATTTTATGCAACAGGAGAAATAATAGGAAATATAAGACAAGCACATTGTAACCTTAGTATAG
CAAAATGGAATAACACTTTAAGACAGATAGCTAGAAAATTAAGAGAACAATTGGGG---AATCAAACAAC
AATAGTCTTTAATCAATCCTCAGGAGGGGACCCAGAAATTGTAATGCACAGTTTTAATTGTGGAGGGGAA
TTTTTCTACTGTAATACTACAAAACTGTTTAATAGTACT------TGG----------------------
--------------ACTTGGAATGATACTGAAAGGTCAAATGATACTGAAGGA------------AATAT
C------------ACA---CTCACACTCCCA------------------TGCAGAATAAAACAAATTATA
AACATGTGGCAGGAAGTAGGAAAAGCAATGTATGCCCCTCCCATCAGAGGACAAATTAGATGTTTATCAA
ATATTACAGGGCTGCTATTAACAAGAGATGGTGGTAATAACAATGACACG---------AACGGG---AC
CGAGATCTTCAGACCTGGAGGAGGAGATATGAGGGACAATTGGAGAAGTGAATTATATAAATATAAAGTA
GTAAAAATTGAACCATTAGGAGTAGCACCCACCAGGGCAAAGAGAAGAGTGGTGCAGAGAGAAAAAAGAG
CA---GCG---GGA---CTAGGAGCTTTGTTCCTTGGGTTCTTGGGAGCAGCAGGAAGCACTATGGGCGC
AGCGTCAATAACGCTGACGGTACAGGCCAGACAATTATTGTCTGGTATAGTGCAACAGCAGAACAATTTG
CTGAGGGCTATTGAGGCGCAACAACATCTGTTGCAACTCACAGTCTGGGGCATCAAGCAGCTCCAGGCAA
GAGTCCTGGCTGTGGAAAGATACCTAAAGGATCAACAGCTCCTGGGGATTTGGGGTTGCTCTGGAAAACT
CATTTGCACCACTGCTGTGCCTTGGAATGCTAGTTGGAGT---AATAAATCTCTGGATAAGATTTGGGAT
AACATGACCTGGATGGAGTGGGAAAGAGAAATTGAAAATTACACAAGCTTAATATACACTTTAATTGAAA
AATCACAGAACCAACAAGAAAAGAATGAGCAAGAACTATTGGAATTAGATAAATGGGCAAGTTTGTGGAA
TTGGTTTGACATAACAAACTGGCTGTGGTATATAAGAATATTCATAATGATAGTAGGAGGCTTGGTAGGT
TTAAGAATAGTTTTTGCTGTACTTTCTATAGTGAATAGAGTTAGGCAGGGATACTCACCATTATCGTTTC
AGACCCGCCTCCCAGCCCCGAGGGGACCCGACAGGCCCGAAGGAATCGAAGAAGAAGGTGGAGAGAGAGA
CAGAGACAGATCCGGTCCATTAGTGGATGGATTCTTAGCACTTATCTGGGTCGACCTGCGGAGCCTGTGC
CTCTTCAGCTACCACCGCTTGAGAGACTTACTCTTGATTGTAACGAGGATTGTGGAACTTCTGGGACGCA
GGGGGTGGGAAGCCCTCAAATATTGGTGGAATCTCCTACAGTATTGGAGTCAGGAACTAAAGAATAGTGC
TGTTAGCTTGCTCAATGCCACAGCCATAACAGTAGCTGAGGGGACAGATAGGATTATAGAAGCATTACAA
AGAGCTTATAGAGCTATACTCCACATACCTACAAGAATAAGACAGGGCTTGGAAAGGGCTTTGCTA
>GU455426 
ATGAGAGTGAGGGAGAGCAGGAAGAGTTAC---------TTG---------TGGAGATGG---GGCACCA
TGCTCCTTGGGATGTTGATGATCTGTAGTGCT---GCAGAAAAATTGTGGGTCACAGTCTATTATGGGGT
ACCTGTGTGGAAAGAAGCAAACACCACTCTATTTTGTGCGTCAGATGCTAGAGCGTATAGTACAGAGGTA
CATAATGTTTGGGCCACACATGCCTGTGTACCCACAGACCCCAACCCACAAGAAGTAGTAATGGGA---A
ATGTGACAGAAACTTTTAACATGTGGAAAAATAACATGGTAGAACAGATGCATGAGGATATAATCAGTTT
ATGGGATCAAAGCCTAAAGCCATGTGTAAAATTAACCCCACTCTGTGTTACTTTAAACTGCACTGAT---
---------------------------------TGGAAGAATGATACTAATACCAATAGTAGTAGC----
--------------GGG---GGAACGATGGAGGGAGGAGAAATAAAAAACTGCTCTTTCAATATCACCAC
AAGCCTAAGAGATAAGGTGCAGAAAGAATATGCACTTTTCTATAAACTTGATGTAGTACCAATA------
GATAATGATGAT------------------AATACCAGTTATAGGTTGATAAGTTGTAATACCTCAGTCA
TTACACAGGCCTGTCCAAAGGTAACCTTTGAGCCAATTCCCATACATTATTGTGCCCCGGCTGGTTTTGC
GATTCTAAAGTGTAAAGATAAGAAGTTCAATGGAACAGGACCATGTACAAATGTCAGCACAGTACAATGT
ACACATGGAATTAGGCCAGTAGTATCAACTCAACTGCTGTTAAATGGCAGTCTAGCAGAAGAAGAGGTAG
TAATTAGGTCTGACAATTTCTCGAACAATGCTAAAACCATAATAGTACAGCTGAAAGAACCTGTAGAAAT
TAATTGTACAAGACCCAACAACAATACAAGAAAAAGTATA---------CCTATA---GGACCAGGG---
---AGAGCATTTTATGCAACAGGAGAAATAATAGGAAATATAAGACAAGCACATTGTAACCTTAGTATAG
TAAAATGGAATAACGCTTTAAGACAGATAGCTAAAAAATTAAGAGAACAATTGGGG---AATCAAACAAC
AATAGTCTTTAATCAATCCTCAGGAGGGGACCCAGAAATTGTAATGCACAGTTTTAATTGTGCAGGGGAA
TTTTTCTACTGTAATACTACAAAACTGTTTAATAGTACT------TGG----------------------
--------------ACTTGGAATGATACTGAAAGGTCAAATGACACTGAAGGA------GCAGGAAATAT
C------------ACA---CTCACACTCCCA------------------TGCAGAATAAAACAAATTATA
AACATGTGGCAGGAAGTAGGAAAAGCAATGTATGCCCCTCCTATCAAAGGACAAATTAGATGTTCATCAA
ATATTACAGGGCTGTTATTAACAAGAGATGGTGGTAATAACAATAACACG---------AACGAG---AC
CGAGATCTTCAGACCTGGAGGAGGAGATATGAGGGACAATTGGAGAAGTGAATTATATAAATATAAAGTA
GTAAAAATTGAACCATTAGGAGTAGCACCTACCAGGGCAAAGAGAAGAGTGGTGCAGAGAGAAAAAAGAG
CA---GCG---GGA---CTAGGAGCTATGTTCCTTGGGTTCTTGGGAGCAGCAGGAAGCACTATGGGCGC
AGCATCAATAACGCTGACGGTACAGGCCAGACAATTATTGTCTGGTATAGTGCAACAGCAGAACAATTTG
CTGAGGGCTATTGAGGCGCAACAACATCTGTTGCAACTCACAGTCTGGGGCATCAAGCAGCTCCAGGCAA
GAGTCCTGGCTGTGGAAAGATACCTAAAGGATCAACAGCTCCTGGGGATTTGGGGTTGCTCTGGAAAACT
CATTTGCACCACTGCTGTGCCTTGGAATGCTAGTTGGAGT---AATAAATCTCTGGATAAGATTTGGGAT
AACATGACCTGGATGGAGTGGGAAAGAGAAATTGAAAATTACACAAGCTTAATATACACTTTAATTGAAA
AATCACAGAACCAACAAGAAAAGAATGAGCAAGAACTATTGGAATTAGATAAATGGGCAAGTTTGTGGAA
TTGGTTTGACATAACAAACTGGCTGTGGTATATAAGAATATTCATAATGATAGTAGGAGGCTTGGTAGGT
TTAAGAATAGTTTTTGCTGTACTTTCTATAGTGAATAGAGTTAGGCAGGGATACTCACCATTATCGTTTC
AGACCCACCTCCCAGCCCCGAGGGGACCCGACAGGCCCGAAGGAATCGAAGAAGAAGGTGGAGAGAGAGA
CAGAGACAGATCCGGTCCATTAGTGGATGGATTCTTAGCACTTATCTGGGTCGACCTGCGGAGCCTGTGC
CTCTTCAGCTACCACCGCTTGAGAGACTTACTCTTGATTGTAACGAGGATTGTGGAACTTCTGGGACGCA
GGGGGTGGGAAGCCCTCAAATATTGGTGGAATCTCCTACAGTATTGGAGTCAGGAACTAAAGAATAGTGC
TGTTAGCTTGCTCAATGCCACAGCCATAACAGTAGCTGAGGGGACAGATAGGATTATAGAAGCATTACAA
AGAGCTTATAGAGCTATACTCCACATACCTACAAGAATAAGACAGGGCTTGGAAAGGGCTTTGCTA
>GU455446 
ATGAGAGTGAGGGAGAGCAGGAAGAGTTAC---------TTG---------TGGAGATGG---GGCACCA
TGCTCCTTGGGATGTTGATGATCTGTAGTGCT---GCAGAAAAATTGTGGGTCACAGTCTATTATGGGGT
ACCTGTGTGGAAAGAAGCAAACACCACTCTATTTTGTGCGTCAGATGCTAGAGCGTATAGTACAGAGGTA
CATAATGTTTGGGCCACACATGCCTGTGTACCCACAGACCCCAACCCACAAGAAGTAGTAATGGGA---A
ATGTGACAGAAACTTTTAACATGTGGAAAAATAACATGGTAGAACAGATGCATGAGGATATAATCAGTTT
ATGGGATCAAAGCCTAAAGCCATGTGTAAAATTAACCCCACTCTGTGTTACTTTAAACTGCACTGAT---
---------TGG------------------------AAGAATGATACTAATACCAATAGTAGTAGC----
--------------GGG---GGAACGATGGAGGGAGGAGAAATAAAAAACTGCTCTTTCAATATCACCAC
AAGCCTAAGAGATAAGGTGCAGAAAGAATATGCACTTTTCTATAAACTTGATGTAGTACCAATA------
GATAATGATGAT------------------AATACCAGTTATAGGTTGATAAGTTGTAATACCTCAGTCA
TTACACAGGCCTGTCCAAAGGTAACCTTTGAGCCAATTCCCATACATTATTGTGCCCCGGCTGGTTTTGC
GATTCTAAAGTGTAAAGATAAGAAGTTCAATGGAACAGGACCATGTACAAATGTCAGCACAGTACAATGT
ACACATGGAATTAGGCCAGTAGTATCAACTCAACTGCTGTTAAATGGCAGTCTAGCAGAAGAAGAGGTAG
TAATTAGGTCTGACAATTTCTCGAACAATGCTAAAACCATAATAGTACAGCTGAAAGAACCTGTAGAAAT
TAATTGTACAAGACCCAACAACAATACAAGAAAAAGTATA---------CCTATA---GGACCAGGG---
---AGAGCATTTTATGCAACAGGAGAAATAATAGGAAATATAAGACAAGCACATTGTAACCTTAGTATAG
TAAAATGGAATAACGCTTTAAGACAGATAGCTAAAAAATTAAGAGAACAATTGGGG---AATCAAACAAC
AATAGTCTTTAATCAATCCTCAGGAGGGGACCCAGAAATTGTAATGCACAGTTTTAATTGTGCAGGGGAA
TTTTTCTACTGTAATACTACAAAACTGTTTAATAGTACT------TGG----------------------
--ACTTGGAATGATACTGAA---AGG---------TCAAATGACACTGAAGGA------GCAGGAAATAT
C------------ACA---CTCACACTCCCA------------------TGCAGAATAAAACAAATTATA
AACATGTGGCAGGAAGTAGGAAAAGCAATGTATGCCCCTCCTATCAAAGGACAAATTAGATGTTCATCAA
ATATTACAGGGCTGTTATTAACAAGAGATGGTGGTAATAACAATAACACG---------AACGAG---AC
CGAGATCTTTAGACCTGGAGGAGGAGATATGAGGGACAATTGGAGAAGTGAATTATATAAATATAAAGTA
GTAAAAATTGAACCATTAGGAGTAGCACCTACCAGGGCAAAGAGAAGAGTGGTGCAGAGAGAAAAAAGAG
CA---GCG---GGA---CTAGGAGCTATGTTCCTTGGGTTCTTGGGAGCAGCAGGAAGCACTATGGGCGC
AGCATCAATAACGCTGACGGTACAGGCCAGACAATTATTGTCTGGTATAGTGCAACAGCAGAACAATTTG
CTGAGGGCTATTGAGGCGCAACAACATCTGTTGCAACTCACAGTCTGGGGCATCAAGCAGCTCCAGGCAA
GAGTCCTGGCTGTGGAAAGATACCTAAAGGATCAACAGCTCCTGGGGATTTGGGGTTGCTCTGGAAAACT
CATTTGCACCACTGCTGTGCCTTGGAATGCTAGTTGGAGT---AATAAATCTCTGGATAAGATTTGGGAT
AACATGACCTGGATGGAGTGGGAAAGAGAAATTGAAAATTACACAAGCTTAATATACACTTTAATTGAAA
AATCACAGAACCAACAAGAAAAGAATGAGCAAGAACTATTGGAATTAGATAAATGGGCAAGTTTGTGGAA
TTGGTTTGACATAACAAACTGGCTGTGGTATATAAGAATATTCATAATGATAGTAGGAGGCTTGGTAGGT
TTAAGAATAGTTTTTGCTGTACTTTCTATAGTGAATAGAGTTAGGCAGGGATACTCACCATTATCGTTTC
AGACCCACCTCCCAGCCCCGAGGGGACCCGACAGGCCCGAAGGAATCGAAGAAGAAGGTGGAGAGAGAGA
CAGAGACAGATCCGGTCCATTAGTGGATGGATTCTTAGCACTTATCTGGGTCGACCTGCGGAGCCTGTGC
CTCTTCAGCTACCACCGCTTGAGAGACTTACTCTTGATTGTAACGAGGATTGTGGAACTTCTGGGACGCA
GGGGGTGGGAAGCCCTCAAATATTGGTGGAATCTCCTACAGTATTGGAGTCAGGAACTCAAGAATAGTGC
TGTTAGCTTGTTTAATGCCATAGCCATAGCAGTAGCTGAGGGGACAGATAGGGTTCTAGAAGTATTACAA
AGAATTTTTAGAGCTATACTCCACATACCTACAAGAATAAGACAGGGCTTGGAAAGGGCTTTGCTA
>AF025756 
ATGAGAGTGAAGGAGATCAGGAAGAATTATCAGCAC---TTG---------TGGAGACGG---GGCACCA
TGCTCCTTGGGATATTGATGATCTGTAGTGCT---GCAGACAAATTGTGGGTCACAGTCTATTATGGGGT
ACCTGTGTGGAAAGAAGCAACCACCACTCTATTTTGTGCATCAGATGCTAAAGCATATGAGACAGAGGTA
CATAATGTTTGGGCCACACATGCCTGTGTACCCACAGACCCCGACCCACAAGAAGTAGTATTGGAA---A
ATGTGACAGAAAATTTTAACATGTGGAAAAATAACATGGTAGAACAGATGCATGAGGACATAATCAGTTT
ATGGGATCAAAGCCTAAAGCCATGTGTAAAATTAACCCCACTCTGTGTTACTTTAAATTGCATTGAT---
---------------------------------CTGAGAAATGATACTAATACCACTAGTAGCAGC----
--------------GGG---GAAACGATGGAGAGAGGAGAAATAAAAAACTGCTCTTTCAATATCACCAC
AAGCATAAGAGATAAGGTGCAGAAAGAATATGCACTTTTGCATAAACTTGATGTAGTGCCAATA------
GATAATGATACC------------------------AGCTATAGGTTAGTAAGTTGTAACACCTCAGTCA
TTACACAGGCCTGTCCAAAAGTATCCTTTGAGCCAATTCCCATACATTATTGTGCCCCGGCTGGCTTTGC
GATTCTAAAATGTAATGATAAAAGGTTCAATGGAAAAGGACCATGTACAAATGTCAGCACAGTACAATGT
ACACATGGAATTAGGCCAGTAGTATCAACTCAACCGCTGTTAAATGGTAGTTTAGCAGAAAAAGAGGTAG
TAATTAGATCTGACAATTTCACAGACAATGCTAAAACCATAATAGTACAGCTGAACGAATCTGTAGAAAT
TAATTGTATAAGACCCAACAACAATACAAGAAAAAGCATA---------AATATA---GGACCAGGG---
---AGAGCATTTTATACAACAGGAGAAATAATAGGAGATATAAGACAAGCACATTGTAACCTTAGTGAAG
CAAAATGGAATCACACTTTAGAACAGATAGCTAAAAAATTAAGAGAACAATTTGGG---AATAAA---AC
AATAGTCTTTAATCAATCCTCAGGAGGGGACCCAGAAATTGTAATGTACAGTTTTAATTGTGGAGGGGAA
TTTTTCTACTGTAATTCAACAAAACTGTTTAATAGAACT------TGG----------------------
--AGTGTTAATAGTACTTGG------------------AATGATACTGAAGGG------------GTAAA
TAACACTGGAGAAAAT---ATCACACTCCCA------------------TGCAGAATAAAACAAATTATA
AACATGTGGCAGGAAGTAGGAAAAGCAATGTATGCCCCTCCCATCAAAGGACAAATTAGATGTTCATCAA
ATATTACAGGGCTGCTATTAACAAGAGATGGTGGTAATAGCAAC---------------AACGAG---AC
CGAGACTTTCAGACCTGGAGGAGGAGATATGAGGGACAATTGGAGAAGTGAATTATATAAATATAAAGTA
GTAAAAATTGAACCATTAGGAGTAGCACCTACTAAGGCAAAGAGAAGAGTGGTGCAAAGAGAAAAAAGAG
CA---GTA---GGA---ATAGGAGCTGTGTTCCTTGGGTTCTTGGGAGCAGCAGGAAGCACTATGGGCGC
AGCGTCAATGACGCTGACGGTACAGGCCAGACTATTATTGTCTGGTATAGTGCAACAGCAGAACAATTTG
CTGAGGGCTATTGAGGCGCAACAGCATCTGTTGCAACTCACAGTCTGGGGCATCAAGCAGCTCCAGGCAA
GAGTCCTGGCTGTGGAAAGATACCTAAAGGATCAACAGCTCCTGGGGATTTGGGGTTGCTCTGGAAAACT
CATTTGCACCACTACTGTGCCTTGGAAAACTAGTTGGAGT---AATAAATCCCTAGAAAAGATTTGGAAC
AACATGACCTGGATGGAGTGGGACAGAGAAATTAACAATTACACAAGTTTAATATACACCTTAATTGAAG
AATCGCAGAACCAACAAGAAAAGAATGAACAAGAATTATTGGAATTAGATAAATGGGCAAGTTTGTGGAA
TTGGTTTGATATAACAAACTGGCTGTGGTATATAAAAATATTCATAACGATAGTAGGAGGCTTGGTAGGT
TTAAGAATAGTTTTTACTGTACTTTCTATAATGGATAGAGTTAGGCAGGGATACTCACCATTATCGTTTC
AGACCCGCCCCCCAGCCCCGAGGGGACCCGACAGGCCCGAAGGAATCGAAGAAGAAGGTGGAGAGGGAGA
CAGAGACAGATCCGGTCGATTAGTGAACGGATTCTTAGCGATTATCTGGGTCGACCTGCGGAGCCTGTGC
CTCTTCAACTACCACCGCTTGAGAGACTTACTCTTGATTGTAACGAGGATTGTGGAACTTCTGGGACGCA
GGGGTTGGGAAGCCCTCAAATATTGGTGGAATCTCCTACAGTATTGGGGTCAGGAACTACAGAATAGTGC
TGTTAGCTTGCTCAATGCCACAGCCATAGCAGTAGCTGAGGGGACAGATAGGGTTATAGAAGTATTACAA
AGAGCTTGTAGAGCTATTCTCCGCATACCTGCAAGAGTAAGACAGGGCTTGGAAGGGACTTTGCTA
>AF025750 
ATGAGAGTGAAGGGGATCAGGAAGAATTATCAGCAC---TTG---------TGGAGATGG---GGCACCA
TGCTCCTTGGGATATTAATGATCTGTAGTGCT---GCAGGCCAATTGTGGGTCACAGTCTATTATGGGGT
ACCTGTGTGGAAAGAAGCAACCACCACTCTATTTTGTGCATCAGATGCTAAAGCATATGATACAGAGGTA
CATAATGTTTGGGCCACACATGCCTGTGTACCCACAGACCCCAACCCACAAGAAGTAGTATTGGGA---A
ATGTGACAGAAAATTTTAACATATGGAAAAATAACATGGTAGAACAGATGCATGAGGATATAATTAGTTT
ATGGGATCAAAGCCTAAAACCATGTGTAAAATTAACCCCACTCTGTGTTACTCTAAATTGCACTGAT---
---------------------------------TTGAGGAATGCTACTAATACCACTAGTAGTAGC----
--------------GGG---GAAATGATGGAGAGAGGAGAAATAAAAAACTGCTCTTTCAATATCACCAC
AAGCATAAGAGATAAAATGCAGAAAGAATATGCACTTTTTTATAAACTTGATGTAGTACCAATA------
GATACTAATAAT---------------ACTAATACCAGCTATAGGCTGGTAAGTTGTAACACCTCAGTCA
TTACACAAGCCTGTCCAAAGGTATCCTTTGAGCCAATTCCCATACATTATTGTGCCCCGGCTGGTTTTGC
GATTCTAAAATGTAATAATAAGACGTTCAATGGGAGCGGACCATGTACAAATGTCAGCACAGTACAATGT
ACACATGGAATTAGGCCAGTAGTATCAACTCAACTGCTGTTAAATGGCAGTCTAGCAGAAGAAGAGATAG
TAATTAGATCTGAAAATATCACGAACAATGCTAAAACCATAATAGTACAGCTGAAAGAACCTGTAGAAAT
TAATTGTACAAGACCCAACAACAATACAAGAAAAAGTATA---------CATATA---GGACCAGGG---
---AGAGCATTTTATACAACAGGAGAAATAATAGGAGATATAAGACAAGCACATTGTAACATTAGTAGAG
CAAAATGGAATGACACTTTAAGACAGATAGCTAAACAATTAAGAGAACAATTTAAA---AATAAA---AC
AATAATCTTTAATCAATCCGTAGGAGGGGACCCAGAAATTGTAACGCACAGTTTTAATTGTGGAGGGGAA
TTTTTCTACTGTAATTCAGCACAACTGTTTAACAGTACT------TGG----------------------
--------AATGATACTGAA---AGG---------TCAAATAACACTAGAGAA------------AATGA
CACA---------ACA---ATCACACTCCCA------------------TGCAGAATAAAACAAATTATA
AACATGTGGCAGGAAGTAGGAAAAGCAATGTATGCCCCTCCTATCAGAGGACAAATTAAATGTGCATCAA
ATATCACAGGGCTGCTATTAACAAGAGATGGTGGTAATAACAAT---ACT---------GGGACC---AC
CGAGACCTTCAGACCTGGAGGAGGAGATATGAGGGACAATTGGAGAAGTGAATTATATAAATATAAAGTA
GTAAAAATTGAACCATTAGGAATAGCACCCACTAAGGCAAAGAGAAGAGTGGTGCAGAGAGAAAAAAGAG
CA---GTG---GGA---ATAGGAGCTGTGTTCCTTGGGTTCTTGGGAGCAGCAGGAAGCACTATGGGCGC
AGCGTCAGTGACGCTGACGGTACAAGCCAGACTATTATTGTCTGGTATAGTGCAACAGCAAAACAATCTG
CTGAGGGCTATTGAGGCGCAACAGCATCTGTTGCAACTCACAGTCTGGGGCATCAAGCAGCTCCAGGCAA
GAGTCCTGGCTGTGGAAAGATACCTAAGGGATCAACAGCTCCTGGGAATTTGGGGTTGCTCTGGAAAACT
CATTTGCACCACTACTGTGCCTTGGAATACTAGTTGGAGT---AATAAATCTCTGGATACGATTTGGAAT
AACATGACCTGGATGCAGTGGGAAAGAGAAATTGACAATTACACAGGTTTAATATACACCTTACTTGAAG
AATCGCAGAACCAACAAGAAAAGAATGAACAAGAATTATTGGAATTAGATAAATGGGCAAGTTTGTGGAA
TTGGTTTGACATAACAAACTGGCTGTGGTATATAAAAATATTCATAATGATAATAGGAGGCTTGGTAGGT
TTAAGAATAGTTTTTGCTGTACTTTCTATAGTGAATAGAGTTAGGCAGGGATACTCACCATTATCGTTTC
AGACCCGCCTCCCAGCCCCGAGGGAACCCGACAGACCCGAAGGAATCGAAGAAGAAGGTGGAGAGAGAGA
CAGAGACAGATCCGGTCGATTAGTGGATGGCTTCTTAGCAATCATCTGGGTCGACCTACGGAGCCTGTGC
CTCTTCAGCTACCACCGATTGAGAGACTTACTCTTGATTGTAACGAGGATTGTGGAACTTCTGGGACGCA
GGGGGTGGGAAGCCCTCAAATACTGGGGGAATCTCCTACAGTATTGGAGTCAGGAACTAAAGAATAGTGC
TGTTAGCTTGCTCAATGCCACAGCCATAGCAGTAGCTGAGGGGACAGATAGGGTTATAGAAGTGTTACAA
AGAGCTTGTAGAGCTATTCTCCACATACCTGTAAGAATAAGACAGGGCTTGGAAAGGGCTTTGCTA
>GU455523 
ATGAGAGTGAAGGAGATCAGGAAGAATTATCAGCAC---TTG---------TGGAAATGG---GGCACCA
TGCTCCTTGGGATGTTGATGATCTGTAGTGCT---ACAGAGAAATTGTGGGTCACAGTCTATTATGGGGT
ACCTGTGTGGAAAGAAGCAACCACCACCTTATTTTGTGCATCAGATGCTAAAGCATATAAGACAGAGGTA
CATAATGTTTGGGCCCCACATGCCTGTGTACCCACCGACCCCAACCCACAAGAAATAGTATTA------A
ATGTGACAGAAAATTTTAACATGTGGAAAAATAACATGGTAGAACAAATGCATGAGGATATAATCAGTTT
ATGGGATCAAAGCCTAAAGCCATGTGTAAAATTAACTCCACTCTGTGTTACTCTAAATTGCACTGAT---
---------------------------GTGAGGAATGTGAATGCTACTAATAACAATAGTAGTAGC----
--------------GGG---GGAACGATGGAGGAAGGAGAAATAAAAAACTGTTCTTTCAATATCACCAC
AGACATAAGAGATAAGGTGCAGAAAACATATGCAACGTTTTATAAACTTGATATAGTACCAATA------
GATAATGATAAT---------GAGACCAATAATACCAGCTATAGGTTGATAAGTTGTAACACCTCAGTCC
TTACACAAGCCTGTCCAAAGATATCCTTTGAGCCAATTCCCATACATTATTGTGCCCCGGCTGGTTTTGC
GATTCTAAAGTGTAACAGTAAGACGTTCAATGGAACAGGACCATGTACAAATGTCAGCACAGTACAATGT
ACACATGGAATTAGGCCAGTAGTATCAACTCAACTACTGTTAAATGGCAGTCTAGCAGAAAAAGAGGTAG
TAATTAGATCTGAAAATCTCACGAACAATGCTAAAACCATAATAGTACAGCTAAATGAATCTGTAGAAAT
TAATTGTACAAGACCCAATAACAATACAAGAAAAGGTATA---------CATATA---GGACCAGGG---
---AGAGCATTTTACACAACAGGACAAATAATAGGAGATATAAGACAAGCACATTGTAACATTAGTACAT
CAAAATGGAATGATACTTTACAAAAGATAGTTGAAAAATTAAGAGAAAAATTTGAA---AATAAA---AC
AATAGTCTTTAAGCAATCCTCAGGAGGGGACCCAGAAATTGTAACACACAGTTTTAATTGTGGAGGGGAA
TTTTTCTACTGTAATTCATCACGACTGTTTGATAGTACT------TGG----------------------
--------AATGATACTACTAAAGGG---------ATAAGTAACACTGAAGAA-----------------
-------------GAT---ATCACACTCCCC------------------TGCAGAATAAAACAAATTATA
AACATGTGGCAGGAAGTAGGAAAAGCAATGTATGCCCCTCCCATCGAAGGACAAATTAGATGTTCATCAA
CTATTACAGGGCTGCTATTAACAAGAGATGGTGGTAATAATAATAACACG---------AACCAC---AC
CGAGATCTTCAGACCTGGAGGAGGAGATATGAGGGACAATTGGAGAAGTGAATTATATAAATATAAAGTA
GTAAAAATTGAACCATTAGGAGTAGCACCCACCAAGGCAAAGAGAAGAGTGGTGCAGAGAGAAAAAAGAG
CA---GTG---GGA---ATAGGAGCTATGTTCCTTGGGTTCTTGGGAGCAGCAGGAAGCACTATGGGCGC
AGCGTCACTAACGCTGACGGTACAGGCCAGGCAAGTATTGTCTGGTATAGTGCAACAGCAGAACAATTTG
CTGAGGGCTATTGAGGCGCAACAGCATCTGTTGCAACTCACAGTCTGGGGCATCAAGCAGCTCCGGGCAA
GGATCCTGGCTGTGGAAAGATACCTAAAGGATCAACAGCTCCTGGGGATTTGGGGTTGCTCTGGAAAACT
CATTTGCACCACTGCTGTGCCTTGGAATACTAGTTGGAGC---AATAAATCTTTGAATGAGATTTGGGAT
AACATGACCTGGATGGATTGGGAAAGGGAAATTGACAATTACACAAGCTTAATATACACTTTAATTGAAG
AATCGCAGATCCAACAAGAAAAAAATGAACAAGAATTATTGGAATTAGATAAATGGGCAAGTTTATGGAA
TTGGTTTAGCATAACAAACTGGCTGTGGTATATAAGACTATTCATAATGATAGTAGGAGGCTTGGTAGGT
TTAAGAATAGTTTTTGTTGTGCTTTCTATAGTGAATAGAGTTAGGCAGGGATACTCACCATTATCGTTTC
AGACCCACCTCCCAGCCCCGAGGGGACCCGGCAGGCCCGAAGGAATCGAAGAAGAAGGTGGAGAGAGAGA
CAGAGACAGATCCGGTCAATTAGTGGATGGATTATTAGCACTTATCTGGGTCGATCTGCGGAGCCTGTGC
CTCTTCAGCTACCACCGCTTGAGAGACTTACTCTTGATTGTAACGAGGATTGTGGAACTTCTGGGACGCA
GGGGGTGGGAAGCCCTCAAGTATTGGTGGAATCTCCTACAGTATTGGGGTCAGGAACTAAAGAAGAGTGC
TGTTAGCTTGCTCAATGCCACAGCCATAGCAGTAGCTGAGGGGACAGATAGGGTTATAGAAATATTACAA
AGAGCTGGTAGAGCTATTCTCCACATACCTAGAAGAATAAGACAGGGCTTCGAAAGGGCTTTGCAA
>GU455519 
ATGAGAGTGAAGGAGATCAGGAAGAATTATCAGCAC---TTG---------TGGAGATGG---GGCACCA
TGCTCCTTGGGATGTTGATGATCTGTAGTGCT---ACAGAGAAATTGTGGGTCACAGTCTATTATGGGGT
ACCTGTGTGGAAAGAAGCAACCACCACTCTATTTTGTGCATCAGATGCTAAAGCATATGCTACAGAGGTA
CATAATGTTTGGGCCACACATGCCTGTGTACCCACAGACCCCAACCCACAAGAAATAGTATTGGGA---A
ATGTGACAGAAAATTTTAACATGTGGAAAAATAACATGGTAGAACAGATGCATGAGGATATAATCAGTTT
ATGGGATCAAAGCCTAAAGCCATGTGTAAAATTAACTCCACTCTGTGTTACTTTAGATTGCACTGAT---
---------------------------------GTGGGGAATGCTACTAATAACACTAGTAGTAGC----
--------------GGG---GGAACGATGGAGCAAGGAGAAATAAAAAACTGTTCTTTCAATATCACCAC
AAACATAAGAGATAAGGTGCAGAAAGAATATGCAACGTTTTATAAACTTGATATAGTACCAGTA------
GATGATAAGACC---------------AATAATGCCAGCTATAGGTTGATAAGTTGTAACACCTCAGTCC
TTACACAGGCCTGTCCAAAGATATCCTTTGAGCCAATTCCCATACATTTTTGTGCCCCGGCTGGTTTTGC
GATTCTAAAGTGTAACAGTAAGACGTTCAATGGAACAGGACCATGTACAAATGTCAGCACAGTACAATGT
ACACATGGAATCAGGCCAGTAGTATCAACTCAACTACTGTTAAATGGCAGTCTAGCAGAAGAAGAGGTAG
TAATTAGATCTGAAAATTTCACGAACAATGCTAAAACCATAATAGTACAGCTAAATGAATCTGTAGAAAT
TAATTGTACAAGACCCAACAACAATACAAAAAAAAGTATA---------TCTATA---GGACCAGGG---
---AGAGCATTTTATACAACAGGACAAATAATAGGAGATATAAGACAAGCACATTGTAACATTAGTAGAG
TAGAATGGAATAATACTTTACAAAAGATAGTTAGAAAATTAAGAGACAAATTTGAA---AATAAA---AC
AATAGTCTTTAAGCAATCCGCAGGAGGGGACCCAGAAATTGTAACACACAGTTTTAATTGTGGAGGGGAA
TTTTTCTACTGTAATACAACACAACTGTTTAATAGTACT------TGG----------------------
--------AATGATACTGAA---GGG---------TCAAATAACAATGGAGGA------------AATAT
C------------ACA---ATTACACTCCCA------------------TGCAGAATAAAACAAATTATA
AACATGTGGCAGGAAGTAGGAAAAGCAATGTATGCCCCTCCCATCAGCGGACAAATTAGATGTTCATCAA
ATATTACAGGGCTGCTATTAACAAGAGATGGTGGTAATAATAATAACATG---------AACAAC---AC
CGAGATCTTCAGACCTGGAGGAGGAGATATGAGGGACAATTGGAGAAGTGAATTATATAAATATAAAGTA
GTAAAAATTGAACCATTAGGAGTAGCACCCACCAAGGCAAAGAGAAGAGTGGTGCAGAGAGAAAAAAGAG
CA---GTG---GGA---ATAGGAGCTATGTTCCTTGGGTTCTTGGGAGCAGCAGGAAGCACTATGGGCGC
AGCGTCAATAACGCTGACGGTACAGGCCAGGCAATTATTGTCTGGTATAGTGCAACAGCAGAACAATTTG
CTGAAGGCTATTGAGGCGCAACAGCATCTGTTGCAACTCACAGTCTGGGGCATCAAGCAGCTCCAGGCAA
GGGTCCTGGCTGTGGAAAGATACCTAAAGGATCAACAGCTCCTGGGGATTTGGGGTTGCTCTGGAAGACT
CATTTGCACCACTGCTGTGCCTTGGAATGCTAGTTGGAGT---AATAAATCTTTGAATGAGATTTGGGAT
AACATGACCTGGATGGATTGGGAAAGAGAAATTGACAATTACACAAGCTTAATATACACCTTAATTGAAG
AATCGCAGATTCAACAAGAAAAAAATGAACAAGAATTATTGGAATTAGATAAATGGGCAAGTTTGTGGAA
TTGGTTTAAAATAACAAACTGGCTGTGGTATATAAGACTATTCATAATGATAGTAGGAGGCTTGGTAGGT
TTAAGAATAGTTTTTGCTGTACTTTCTATAGTGAATAAAGTTAGGCAGGGATACTCACCATTATCGTTTC
AGACCCGCCTCCCAGCCCCGAGGGGACCCGACAGGCCCGAAGGAATCGAAGAAGAAGGTGGAGAGAGAGA
CAGAGACAGATCCGGTCAATTAGTGGATGGATTATCAGCACTTATCTGGGTCGATCTGCGGAGCCTGTGC
CTCTTCAGCTACCACCGCTTGAGAGACTTACTCTTGATTGTAACGAGGATTGTGGAACTTCTGGGACGCA
GGGGGTGGGAAGCCCTCAAATATTGGTGGAATCTCCTACAGTATTGGGGTCAGGAACTAAAAAAGAGTGC
TGTTAGCTTGCTCAATGCCACAGCCATAGCAGTAGCTGAGGGGACAGATAGGGTTATAGAAATATTACAA
AGAGCTGGTAGAGCTATTCTCCACATACCTAGAAGAATAAGACAGGGCTTCGAAAGGGCTTTGCAA
>GU455520 
ATGAGAGTGAAGGAGATCAGGAAGAATTATCAGCAC---TTG---------TGGAGATGG---GGCACCA
TGCTCCTTGGGATGTTGATGATCTGTAGTGCT---ACAGAGAAATTGTGGGTCACAGTCTATTATGGGGT
ACCTGTGTGGAAAGAAGCAACCACCACTCTATTTTGTGCATCAGATGCTAAAGCATATGCTACAGAGGTA
CATAATGTTTGGGCCACACATGCCTGTGTACCCACAGACCCCAACCCACAAGAAATAGTATTGGGA---A
ATGTGACAGAAAATTTTAACATGTGGAAAAATAACATGGTAGAACAGATGCATGAGGATATAATCAGTTT
ATGGGATCAAAGCCTAAAGCCATGTGTAAAATTAACTCCACTCTGTGTTACTTTAGATTGCACTGAT---
---------------------------------GTGGGGAATGCTACTAATAACACTAGTAGTAGC----
--------------GGG---GGAACGATGGAGCAAGGAGAAATAAAAAACTGTTCTTTCAATATCACCAC
AAACATAAGAGATAAGGTGCAGAAAGAATATGCAACATTTTATAAACTTGATATAGTACCAATA------
GATGATGAGACC---------------AATAATACCAACTATAGGTTGATAAGTTGTAACACCTCAGTCC
TTACACAAGCCTGTCCAAAGATATCCTTTGAGCCAATTCCCATACATTATTGTGCCCCGGCTGGTTTTGC
GATTCTAAAGTGTAACAGTAAGACGTTCAATGGAACAGGACCATGTACAAATGTCAGCACAGTACAATGT
ACACATGGAATCAGGCCAGTAGTATCAACTCAACTACTGTTAAATGGCAGTCTAGCAGAAGAAGAGGTAG
TAATTAGATCTGAAAATTTCACGAACAATGCTAAAACCATAATAGTACAGCTAAATGAATCTGTAGAAAT
TAATTGTACAAGACCCAACAACAATACAAAAAAAAGTATA---------TCTATA---GGACCAGGG---
---AGAGCATTTTATACAACAGGACAAATAATAGGAGATATAAGACAAGCACATTGTAACATTAGTAGAG
TAGAATGGAATAATACTTTACAAAAGATAGTTAGAAAATTAAGAGACAAATTTGAA---AATAAA---AC
AATAGTCTTTAAGCAATCCGCAGGAGGGGACCCAGAAATTGTAACACACAGTTTTAATTGTGGAGGGGAA
TTTTTCTACTGTAATACAACACAACTGTTTAATAGTACT------TGG----------------------
--------AATGATACTGAA---GGG---------TCAAATAACAATGGAGGA------------AATAT
C------------ACA---ATTACACTCCCA------------------TGCAGAATAAAACAAATTATA
AACATGTGGCAGGAAGTAGGAAAAGCAATGTATGCCCCTCCCATCAGCGGACAAATTAGATGTTCATCAA
ATATTACAGGGCTGCTATTAACAAGAGATGGTGGTAATAATAATAACATG---------AACAAC---AC
CGAGATCTTCAGACCTGGAGGAGGAGATATGAGGGACAATTGGAGAAGTGAATTATATAAATATAAAGTA
GTAAAAATTGAACCATTAGGAGTAGCACCCACCAAGGCAAAGAGAAGAGTGGTGCAGAGAGAAAAAAGAG
CA---GTG---GGA---ATAGGAGCTATGTTCCTTGGGTTCTTGGGAGCAGCAGGAAGCACTATGGGCGC
GGCGTCAATAACGCTGACGGTACAGGCCAGGCAATTATTGTCTGGTATAGTGCAACAGCAGAACAATTTG
CTGAGGGCTATTGAGGCGCAACAGCATCTGTTGCAACTCACAGTCTGGGGCATCAAGCAGCTCCAGGCAA
GGGTCCTGGCTGTGGAAAGATACCTAAAGGATCAACAGCTCCTGGGGATTTGGGGTTGCTCTGGAAGACT
CATTTGCACCACTGCTGTGCCTTGGAATGCTAGTTGGAGT---AATAAATCTTTGAATGAGATATGGGAT
AACATGACCTGGATGGATTGGGAAAGAGAAATTGACAATTACACAAGCTTAATATACACCTTAATTGAAG
AATCGCAGATTCAACAAGAAAAAAATGAACAAGAATTATTGGAATTAGATAAATGGGCAAGTTTGTGGAA
TTGGTTTAAAATAACAAACTGGCTGTGGTATATAAGACTATTCATAATGATAGTAGGAGGCTTGGTAGGT
TTAAGAATAGTTTTTGCTGTACTTTCTATAGTGAATAAAGTTAGGCAGGGATACTCACCATTATCGTTTC
AGACCCGCCTCCCAGCCCCGAGGGGACCCGACAGGCCCGAAGGAATCGAAGAAGAAGGTGGAGAGAGAGA
CAGAGACAGATCCGGTCAATTAGTGGATGGATTATTAGCACTTATCTGGGTCGATCTGCGGAGCCTGTGC
CTCTTCAGCTACCACCGCTTGAGAGACTTACTCTTGATTGTAACGAGGATTGTGGAACTTCTGGGACGCA
GGGGGTGGGAAGCCCTCAAATATTGGTGGAATCTCCTACAGTATTGGGGTCAGGAACTAAAGAAGAGTGC
TGTTAGCTTGCTCAATGCCACAGCCATAGCAGTAGCTGAGGGGACAGATAGGGTTATAGAAATATTACAA
AGAGCTGGTAGAGCTATTCTCCACATACCTAGAAGAATAAGACAGGGCTTCGAAAGGGCTTTGCAA
>GU455514 
ATGAGAGTGAAGGAGATCAGGAAGAATTATCAGCAT---TTG---------TGGAAATGG---GGCACCA
TGCTCCTTGGGATGTTGATGATCTGTAGTGCT---ACAGAGAAATTGTGGGTCACAGTCTATTATGGGGT
ACCTGTGTGGAAAGAAGCAACCACCACTCTATTTTGTGCATCAGATGCTAAAGCATATGAGACAGAGGTA
CATAATGTTTGGGCCACACATGCCTGTGTACCCACAGACCCCAACCCACAAGAAGTAGTATTGGGA---A
ATGTGACAGAAAATTTTAACATGTGGAAAAATAACATGGTAGAACAGATGCATGAGGATATAATCAGTTT
ATGGGATCAAAGCCTAAAGCCATGTGTAAAATTAACTCCACTCTGTGTTACTTTAAATTGCACTGAT---
---------------------------TTGAGGAATGCGAATGCTACTAATAACAATAGTAGTAGC----
--------------GGG---GGAACGATGGAGAAAGGAGAAATAAAAAACTGTTCTTTCAATATCACCAC
AGACATAAGAGATAAGGTGCAGAAAGCATATGCAACGTTTTATAAACTTGATATAGTACCAATA------
GATAATGAGACC------AATAATATCAACTATACCAACTATAGGTTGATAAGTTGTAACACCTCAGTCC
TTACACAGGCCTGTCCAAAGATATCCTTTGAGCCAATTCCCATACATTATTGTGCCCCGGCTGGTTTTGC
GATTCTAAAGTGTAACAATAAGACGTTCAATGGAACAGGACCATGTACAAATGTCAGCACAGTACAATGT
ACACATGGAATTAAGCCAGTAGTATCAACTCAACTACTGTTAAATGGCAGTCTAGCAGAAGAAGAGGTAG
TAATTAGATCTGAAAATCTCATGAACAATGCTAAAACCATAATAGTACAGCTAAATGAATCTGTAGAAAT
TAATTGTACAAGACCCAACAACAATACAAGAAAAGGTATA---------CATATA---GGACCAGGG---
---AGAGCATTTTATACAACAGGACAAATAATAGGAGATATAAGACAAGCACATTGTAACATTAGTAGAG
CAAAATGGAATAATACTTTACAAAAGATAGTTAAAAAATTAAGAGAAAAATTTGGG---AATAAA---AC
AATAGTCTTTAATCAATCCTCAGGAGGGGACCCAGAAATTGTAACACACAGTTTTAATTGTGGAGGGGAA
TTTTTCTACTGTAATACAACACAACTGTTTAATAGTACT------TGG----------------------
--------AATGATACTGAA---GGG---------TCAAATAACCCTGGAGGA------------AATAT
C------------ACA---ATTACACTCCCA------------------TGCAGAATAAAACAAATTATA
AACATGTGGCAGGAAGTAGGAAAAGCAATGTATGCCCCTCCCATCAGCGGACAAATTAGATGTTCATCAA
ATATTACAGGGCTGCTATTAACAAGAGATGGTGGTAATACCAGTAATACCACGAAC---GACACC---AC
CGAGATCTTCAGACCTGGAGGAGGAGATATGAGGGACAATTGGAGAAGTGAATTATATAAATATAAAGTA
GTAAAAATTGAACCATTAGGAGTAGCACCCACCAAGGCAAAGAGAAGAGTGGTGCAGAGAGAAAAAAGAG
CA---GTG---GGA---ATAGGAGCTGTGTTCCTTGGGTTCTTGGGAGCAGCAGGAAGCACTATGGGCGC
AGCGTCAATAACGCTGACGGTACAGGCCAGGCGATTATTGTCTGGTATAGTGCAACAGCAGAACAATTTG
CTGAGGGCTATTGAGGCGCAACAGCATCTGTTGCAACTCACAGTCTGGGGCATCAAGCAGCTCCAGGCAA
GGGTCCTGGCTGTGGAAAGATACCTAAAGGATCAACAGCTCCTGGGGATTTGGGGTTGCTCTGGAAAACT
CATTTGCACCACTGCTGTGCCTTGGAATGCTAGTTGGAGT---AATAAATCTTTGGATGAGATTTGGGAT
AACATGACCTGGATGCAGTGGGAAAGAGAAATTGACAATTACACAAGCTTAATATACACCTTAATTGAAG
AATCGCAGAGCCAACAAGAAAAAAATGAACAAGAATTATTGGAATTAGATAAATGGGCAAGTTTGTGGAA
TTGGTTTACCATAACAAACTGGCTGTGGTATATAAAAATATTCATAATGATAGTAGGAGGCTTGGTAGGT
TTAAGAATAGTTTTTGCTGTGCTTTCTATAGTGAATAGAGTTAGGCAGGGATACTCACCATTATCGTTTC
AGACCCACCTCCCAGCCCCGAGGGGACCCGACAGGCCCGAAGGAATCGAAGAAGAAGGTGGAGAGAGAGA
CAGAGACAGATCCGGTCAATTAGTGGATGGATTATTAGCACTTATCTGGGTCGATCTGCGGAGCCTGTGC
CTCTTCAGCTACCACCGCTTGAGAGACTTACTCTTGATTGTAACGAGGATTGTGGAACTTCTGGGACGCA
GGGGGTGGGAAGCCCTCAAATATTGGTGGAATCTCCTACAGTATTGGGGTCAGGAACTAAAGAAGAGTGC
TGTTAGCTTGCTCAATGCCACAGCCATAGCAGTAGCTGAGGGGACAGATAGGGTTGTAGAAATATTACAA
AGAGCTTGTAGAGCTATTCTCCACATACCTAGAAGAATAAGACAGGGCTTCGAAAGGGCTTTGCAA
>GU455516 
ATGAGAGTGAAGGAGATCAGGAAGAATTATCAGCAT---TTG---------TGGAAATGG---GGCACCA
TGCTCCTTGGGATGTTGATGATCTGTAGTGCT---ACAGAGAAATTGTGGGTCACAGTCTATTATGGGGT
ACCTGTGTGGAAAGAAGCAACCACCACTCTATTTTGTGCATCAGATGCTAAAGCATATGAGACAGAGGTA
CATAATGTTTGGGCCACACATGCCTGTGTACCCACAGACCCCAGCCCACAAGAAATAGTATTGGGA---A
ATGTGACAGAAAATTTTAACATGTGGAAAAATAACATGGTAGAACAGATGCATGAGGATATAATCAGTTT
ATGGGATCAAAGCCTAAAGCCATGTGTAAAATTAACTCCACTCTGTGTCACTTTAAATTGCACTGAT---
---------------------------TTGAGGAATGCGAATGCTACTAATAACACTAGTAGTAGC----
--------------GGG---GGAACGATGGAGAGAGGAGAAATAAAAAACTGTTCTTTCAATATCACCAC
AGACATAAGAGATAAGGTGCAGAAAGAATATGCAACGTTTTATAAACTTGATATAGTACCAATA------
GATAATGAGACC------AATAATGCCAACTATACCAACTATAGGTTGATAAGTTGTAACACCTCAGTCA
TTACACAGGCCTGTCCAAAGATATCCTTTGAGCCAATTCCCATACATTATTGTGCCCCGGCTGGTTTTGC
GATTCTAAAGTGTAACAATAAGACGTTCAATGGAACAGGACCATGTACAAATGTCAGCACAGTACAATGT
ACACATGGAATTAGGCCAGTAGTATCAACTCAACTACTGTTAAATGGCAGTCTAGCAGAAGAAGAGGTAG
TAATTAGATCTGAAGAATTAACGAACAATGCTAAAACCATAATAGTACAGCTAAATGAATCTGTAGAAAT
TAATTGTACAAGACCCAACAACAATACAAGAAAAGGTATA---------CATATA---GGACCAGGG---
---AGAGCATTTTATACAACAGGACAAATAATAGGAGATATAAGACAAGCACATTGTAACATTAGTAGAG
CAAAATGGAATAATACTTTACAAAAGATAGTTAAAAAATTAAGAGAAAAATTTGGA---AATAAA---AC
AATAGTCTTTAGTCAATCCTCAGGAGGGGACCCAGAAATTGTAACACACAGTTTTAATTGTGGAGGGGAA
TTTTTCTACTGTAATTCAACACAACTGTTTAATAGTACT------TGG----------------------
--------AATGATACTGAA---GGG---------TCAAATAACCCTGGAGGA------------AATAT
C------------ACA---ATTACACTCCCA------------------TGCAGAATAAAACAAATTATA
AACATGTGGCAGGAAGTAGGAAAAGCAATGTATGCCCCTCCCATCAGCGGACAAATTAGATGCTCATCAA
ATATTACAGGGCTGCTATTAACAAGAGATGGTGGTAATAACACG---------------AACAAC---AC
CGAGATCTTCAGACCTGGAGGAGGAGATATGAGGGACAATTGGAGAAGTGAATTATATAAATATAAAGTA
GTAAAAATTGAACCATTAGGAGTAGCACCCACCAAGGCAAAGAGAAGAGTGGTGCAGAGAGAAAAAAGAG
CA---GTG---GGA---ATAGGAGCTGTGTTCCTTGGGTTCTTGGGAGCAGCAGGAAGCACTATGGGCGC
AGCGTCAGTGGCGCTGACGGTACAGGCCAGGCGATTATTGTCTGGTATAGTGCAACAGCAGAACAATTTG
CTGAGGGCTATTGAGGCGCAACAGCATCTGTTGCAACTCACAGTCTGGGGCATCAAGCAGCTCCAGGCAA
GGATCCTGGCTGTGGAAAGATACCTAAAGGATCAACAGCTCCTGGGGATTTGGGGTTGCTCTGGAAAACT
CATTTGCACCACTGCTGTGCCTTGGAATGCTAGTTGGAGT---AATAAATCTTTGAATGAGATTTGGGAT
AACATGACCTGGATGGATTGGGAAAGGGAAATTGACAATTACACAAGCTTAATATACACTTTAATTGAAG
AATCGCAGAACCAACAAGAAAAAAATGAACAAGAATTATTGGAATTAGATAAATGGGCAAGTTTGTGGAA
TTGGTTTAGCATAACAAACTGGCTGTGGTATATAAGACTATTCATAATGATAGTAGGAGGCTTGGTAGGT
TTAAGAATAGTTTTTGCTGTATTTTCTATAGTGAATAGAGTTAGGCAGGGATACTCACCATTATCGTTTC
AGACCCACCTCCCAGCCCCGAGGGGACCCGACAGGCCCGAAGGAATCGAAGAAGAAGGTGGAGAGAGAGA
CAGAGACAGATCCGGTCAATTAGTGGATGGATTATTAGCACTTATCTGGGTCGATCTGCGGAGCCTGTGC
CTCTTCAGCTACCACCGCTTGAGAGACTTACTCTTGATTGTAACGAGGATTGTGGAACTTCTGGGACGCA
GGGGGTGGGAAGCCCTCAAATATTGGTGGAATCTCCTACAGTATTGGGGTCAGGAACTAAAGAAGAGTGC
TGTTAGCTTGCTCAATGCCACAGCCATAGCAGTAGCTGAGGGGACAGATAGGGTTGTAGAAATATTACAA
AGAGCTTGTAGAGCTATTCTCCACATACCTAGAAGAATAAGACAGGGCTTCGAAAGGGCTTTGCAA
>GU455517 
ATGAGAGTGAGGGAGATCAGGAAGAATTATCAGCAC---TTG---------TGGAGATGG---GGCACCA
TGCTCCTTGGGATGTTGATGATCTGTAGTGCT---GCAGGAAATTTGTGGGTCACAGTCTATTATGGGGT
ACCTGTGTGGAAAGAAGCAACCACCACTCTATTTTGTGCATCAGATGCTAAAGCATATGCTACAGAGGTA
CATAATGTTTGGGCCACACATGCCTGTGTACCCACAGACCCCAGCCCACAAGAAGTAGTATTGGGA---A
ATGTGACAGAAAATTTTAACATGTGGAAAAATAACATGGTAGAACAGATGCATGAGGATATAATCAGTTT
ATGGGATCAAAGCCTAAAGCCATGTGTAAAATTAACTCCACTCTGTGTCACTTTAAATTGCACTGAT---
---------------------------TTAAGGAATGCGAATGCTACTAATAACACTAGTAGTAGC----
--------------GGG---GGAACGATGGAGAGAGGAGAAATAAAAAACTGTTCTTTCAATATCACCAC
AAACATAAGAGATAAGGTGCAGAAAGAATATGCAACGTTTTATAAACTTGATGTAGTACCAATA------
GATAAAGATGAG---------------GATAATACCAGCTATAGGTTGATAAGTTGTAACACCTCAGTCC
TTACACAAGCCTGTCCAAAGATATCCTTTGAACCAATTCCCATACATTATTGTGCCCCGGCTGGTTTTGC
GATTCTAAAGTGTAACAATAAGACGTTCAATGGAACAGGACCATGTACAAATGTCAGCACAGTACAATGT
ACACATGGAATTAGGCCAGTAGTATCAACTCAACTACTGTTAAATGGCAGTCTAGCAGAAGAAGAGGTAG
TAATTAGATCTGAAGATTTAATGAACAATGCTAAAACCATAATAGTACAGCTAAATGAATCTGTAGAAAT
TAATTGTACAAGACCCAACAACAATACAAGAAAAGGTATA---------CATATA---GGACCAGGG---
---AGAGCATTTTATACAACAGGACAAATAATAGGAGATATAAGACAAGCACATTGTAACATTAGTAGAG
CAAAATGGAATAATGCTTTACAAAAGATAGTTAAAAAATTAAGAGAAAAATTTGAA---AATAAA---AC
AATAGTCTTTAATCAATCCTCAGGAGGGGACCCAGAAATTGTAACACACAGTTTTAATTGTGGAGGGGAA
TTTTTCTACTGTAATTCAACACAACTGTTTAATAGTATT------TGG----------------------
--------AATGATACTGAA---GAG---------TCAAATAACACTGGAGGA------------AATAT
C------------ACA---ATTACACTCCCA------------------TGCAGAATAAAACAAATTATA
AACATGTGGCAGGAAGTAGGAAAAGCAATGTATGCCCCTCCCATCGAAGGACAAATTAGATGTTCATCAA
ATATTACAGGGCTGCTATTAACAAGAGATGGTGGTAATACCACG---AAC---------GACACC---AC
CGAGATCTTCAGACCTGGAGGAGGAAATATGAGGGACAATTGGAGAAGTGAATTATATAAATATAAAGTA
GTAAAAATTGAACCATTAGGAGTAGCACCCACCAAGGCAAAGAGAAGAGTGGTGCAGAGAGAAAAAAGAG
CA---GTG---GGA---ATAGGAGCTGTGTTCCTTGGGTTCTTGGGAGCAGCAGGAAGCACTATGGGCGC
AGCGTCAATGACGCTGACGGTACAGGCCAGGCGATTATTGTCTGGTATAGTGCAACAGCAGAACAATTTG
CTGAGGGCTATTGAGGCGCAACAGCATCTGTTGCAACTCACAGTCTGGGGCATCAAGCAGCTCCAGGCAA
GGGTCCTGGCTGTGGAAAGATACCTAAAGGATCAACAGCTCCTGGGGATTTGGGGTTGCTCTGGAAAACT
CATTTGCACCACTGCTGTGCCTTGGAATGCTAGTTGGAGT---AATAAATCTTTGAATGAGATTTGGGAT
AACATGACCTGGATGGAGTGGGAAAGAGAAATTGACAATTACACAAGCTTAATATACACCTTAATTGAAG
AATCGCAGAACCAACAAGAAAAAAATGAACAAGAATTATTGGAATTAGATAAATGGGCAAGTTTATGGAA
TTGGTTTAGCATAACAAACTGGCTGTGGTATATAAAAATGTTCATAATGATAGTAGGAGGCTTGGTAGGT
TTAAGAATAGTTTTTGCTGTGCTTTCTATAGTGAATAGAGTTAGGCAGGGATACTCACCATTATCGTTTC
AGACCCACCTCCCAGCCCCGAGGGGACCCGACAGGCCCGAAGGAATCGAAGAAGAAGGTGGAGAGAGAGA
CAGAGACAGATCCGGTCAATTAGTGGATGGATTATTAGCACTTATCTGGGTCGATCTGCGGAGCCTGTGC
CTCTTCAGCTACCACCGCTTGAGAGACTTACTCTTGATTGTAACGAGGATTGTGGAACTTCTGGGACGCA
GGGGGTGGGAAGCCCTCAAATATTGGTGGAATCTCCTACAGTATTGGGGTCAGGAACTAAAGAAGAGTGC
TGTTAGCTTGCTCAATGCCACAGCCATAGCAGTAGCTGAGGGGACAGATAGGGTTATAGAAATATTACAA
AGAGCTTGTAGAGCTATTCTCCATATACCTAGAAGAATAAGACAGGGCTTCGAAAGGGCTTTGCAA
>GU455518 
ATGAGAGTGAAGGAGATCAGGAAGAATTATCAGCAC---TTG---------TGGAGATGG---GGCACCA
TGCTCCTTGGGATATTAATGATCTGTAGTGCT---GCAGAAAAATTGTGGGTCACAGTCTATTATGGGGT
ACCTGTGTGGAAAGAAGCAACCACCACTCTATTTTGTGCATCAGATGCTAAAGCATATGCTACAGAGGTA
CATAATGTTTGGGCCACACATGCCTGTGTACCCACAGACCCCAGCCCACAAGAAGTAGTATTGGGA---A
ATGTGACAGAAAATTTTAACGTGTGGAAAAATAACATGGTAGAACAGATGCATGAGGATATAATCAGTTT
ATGGGATCAAAGCCTAAAGCCATGTGTAAAATTAACTCCACTCTGTGTCACTTTAAATTGCACTGAT---
---------------------------GTGAGGAATGCGAATGCTACTAATAACACTAGTAGTAGC----
--------------GGG---GGAACGATGGAGAGAGGAGAAATAAAAAACTGTTCTTTCAATATCACCAC
AAACATAAGAGATAAGGTGCAGAAAGAATATGCAACGTTTTATAAACTTGATATAGTACCAATA------
GATAATGATAATAAGACCAATAATGCCAACTATACCAACTATAGGTTGATAAGTTGTAACACCTCAGTCC
TTACACAGGCCTGTCCAAAGATATCCTTTGAGCCAATTCCCATACATTATTGTGCCCCGGCTGGTTTTGC
GATTCTAAAGTGTAACAATAAGACGTTCAATGGAACAGGACCATGTACAAATGTCAGCACAGTACAATGT
ACACATGGAATTAGGCCAGTAGTATCAACTCAACTACTGTTAAATGGCAGTCTAGCAGAAGAAGAGGTAG
TAATTAGATCTGAAGATATCATGAACAATGCTAAAACCATAATAGTACAGCTAAATGAATCTGTAGAAAT
TAATTGTACAAGACCCAACAACAATACAAGAAAAGGTATA---------CATATA---GGACCAGGG---
---AGAGCATTTTATACAACAGGACAAATAATAGGAGATATAAGACAAGCACATTGTAACATTAGTAGAG
CAAAATGGAATAATGCTTTACAAAAGATAGTTAAAAAATTAAGAGAAAAATTTGAA---AATAAA---AC
AATAGTCTTTAATCAATCCTCAGGAGGGGACCCAGAAATTGTAACACACAGTTTTAATTGTGGAGGGGAA
TTTTTCTACTGTAATTCAACACAACTGTTTAATAGTACT------TGG----------------------
--------AATGATACTGAA---GGG---------TCAAATAACCCTGGAGGA------------AATAT
C------------ACA---ATTACACTCCCA------------------TGCAGAATAAAACAAATTATA
AACATGTGGCAGGAAGTAGGAAAAGCAATGTATGCCCCTCCCATCAGCGGACAAATTAGATGTTCATCAA
ATATTACAGGGCTGCTATTAACAAGAGATGGTGGTAATAACACG---------------AACAAC---AA
CGAGATCTTCAGACCTGGAGGAGGAGATATGAGGGACAATTGGAGAAGTGAATTATATAAATATAAAGTA
GTAAAAATTGAACCATTAGGAGTAGCACCCACCAAGGCAAAGAGAAGAGTGGTGCAGAGAGAAAAAAGAG
CA---GTG---GGA---ATAGGAGCTGTGTTCCTTGGGTTCTTGGGAGCAGCAGGAAGCACTATGGGCGC
AGCGTCAATGACGCTGACGGTACAGGCCAGGCTATTATTGTCTGGTATAGTGCAACAGCAGAACAATTTG
CTGAGGGCTATTGAGGCGCAACAGCATCTGTTGCAACTCACAGTCTGGGGCATCAAGCAGCTCCAGGCAA
GGGTCCTGGCTGTGGAAAGATACCTAAAGGATCAACAGCTCCTGGGGATTTGGGGTTGCTCTGGAAAACT
CATTTGCACCACTGCTGTGCCTTGGAATGCTAGTTGGAGC---AATAAATCTTTGAATGAGATTTGGGAT
AACATGACCTGGATGGAGTGGGAAAGAGAAATTGACAATTACACAAGCTTAATATACACCTTAATTGAAG
AATCGCAGAACCAACAAGAAAAAAATGAACAAGAATTATTGGAATTAGATAAATGGGCAAGTTTGTGGAA
TTGGTTTAGCATAACAAAATGGCTGTGGTATATAAAAATATTCATAATGATAGTAGGAGGCTTGGTAGGT
TTAAGAATAGTTTTTGCTGTGCTTTCTATAGTGAATAGAGTTAGGCAGGGATACTCACCATTATCGTTTC
AGACCCGCCTCCCAGCCCCGAGGGGACCCGACAGGCCCGAAGGAATCGAAGAAGAAGGTGGAGAGAGAGA
CAGAGACAGATCCGGTCAATTAGTGGATGGATTATTAGCACTTATCTGGGTCGATCTGCGGAGCCTGTGC
CTCTTCAGCTACCACCGCTTGAGAGACTTACTCTTGATTGTAACGAGGATTGTGGAACTTCTGGGACGCA
GGGGGTGGGAAGCCCTCAAATATTGGTGGAATCTCCTACAGTATTGGGGTCAGGAACTAAAGAAGAGTGC
TGTTAGCTTGCTCAATGCCACAGCCATAGCAGTAGCTGAGGGGACAGATAGGGTTGTAGAAATATTACAA
AGAGCTTGCAGAGCTATTCTCCACATACCTAGAAGAATAAGACAGGGCTTCGAAAGGGCTTTGCAA
>EU744016 
ATGAGAGTGACGGAAATCAGGAGGAATTGTCAGCAC---TTG---------TGGAGATGG---GGCACCA
TGCTCCTTGGGATGTTAATGATCTGTAGTGCT---GCAGAACAATTGTGGGTCACAGTCTATTATGGGGT
ACCTGTGTGGAAGGAAGCAACCACCACTCTATTTTGTGCATCAGATGCTAAAGCATATGATACAGAGGTA
CATAATGTTTGGGCCACACATGCCTGTGTACCCACAGACCCCAGCCCACAAGAAGTACTATTGGGA---A
ATGTGACAGAAAATTTTAACATGTGGAAAAATAACATGGTAGAACAGATGCATGAGGATATAATCAGTTT
ATGGGATCAAAGCCTAAAGCCCTGTGTAAAATTAACCCCACTCTGTGTTACTTTAAATTGCACTGAT---
---------------------------------TTGGGGAATGCTACTAATACCACTAATAGTAGC----
--------------GGG---AAAATGATGGAGATAGGAGAAATAAAAAACTGCTCTTTTAATATCACCAC
AAACATAAGAGATAAGATGCAGAAAGAATATGCACTTTTTTATAAACTTGATGTAGTACCAATA------
GATAATGAGAAT------------AAGACTAATACCAGCTATAGGTTGATAAGTTGTAACACCTCAGTCA
TTACACAGGCCTGTCCAAAGGTATCCTTTCAGCCAATTCCCATACATTATTGTACCCCGGCTGGTTTTGC
GATTCTAAAGTGTAACGATAAGAAGTTCAATGGAACAGGACCATGTACAAATGTCAGCACAGTACAATGT
ACACATGGAATTAGGCCAGTAGTATCAACTCAACTGCTGTTAAATGGCAGTCTAGCAGAAGAAGAGGTAG
TAATTAGATCTGAAAATTTCACGGACAATGCTAAAACCATAATAGTACAGCTGAAAGAATCTGTAGAAAT
TAATTGTACAAGACCCAACAACAATACAAGAAAAAGTATA---------CATATA---GGACCAGGG---
---AGAGCATTTTATACAACAGGAGAAATAATAGGAGATATTAGACAAGCACACTGTAACCTTAGTAGAA
CAAAATGGGATAACACTTTAAGACAGATAGTTAAAAAATTAAGAGAACAATTTAAG---AATAAA---AC
AATAGTCTTTAATCAATCCTCAGGAGGGGACCCAGAAATTGTAACGCACAGTTTTAATTGTGGAGGGGAA
TTTTTCTACTGTAATTCAACACCACTGTTTAATAGTACT------TGG----------------------
--------AATAGTACACAA---------------CTGTTTAATAGTGCTGAG------AATGGTACTGA
AGGGTCAAATAGCACA---ATTACACTCCAA------------------TGCAGAATAAAACAAATTATA
AACATGTGGCAGGAAGTAGGAAAAGCAATGTATGCCCCTCCCATCAGAGGACAAATTAAATGTTCATCAA
ATATTACAGGGCTGCTATTAACAAGAGATGGTGGTGGTAATGACATGAAT---------AGGACC---AC
CGAGACCTTCAGACCTGGAGGGGGAGATATGAGGGACAATTGGAGAAGTGAATTATATAAATATAAAGTA
GTAAAAATTGAACCATTAGGAGTAGCACCCACCAAGGCAAAGAGAAGAGTGGTGCAGAGAGAAAAAAGAG
CA---GTG---GGA---ATAGGAGCTGTGTTCCTTGGGTTCTTGGGAGCAGCAGGAAGCACTATGGGCGC
AGCGTCAATAACGCTGACGGTACAGGCCAGACTATTATTGTCTGGTATAGTGCAACAGCAGAACAATTTG
CTGAGGGCTATTGAGGCGCAACAGCACCTGTTGCAACTCACAGTCTGGGGCATCAAGCAGCTCCAGGCAA
GAGTCCTGGCTGTGGAAAGATACCTAAGGGATCAACAGCTCCTGGGAATTTGGGGTTGCTCTGGAAAACT
CATTTGCACCACTACTGTGCCTTGGAATGCTAGTTGGAGT---AATAAATCTCTGGATCAGATTTGGGAT
AACATGACCTGGATGGAGTGGGAAAGAGAAATTGACAATTACACAAGCTTAATATACACCTTAATTGAAG
AATCGCAAAACCAACAAGAAAAGAATGAACTAGAATTATTGGAATTAGATAAATGGGCAAGTTTGTGGAG
TTGGTTTGACATAACAAACTGGCTGTGGTATATAAAAATATTCATAATGATAGTAGGAGGCTTGGTAGGT
TTAAGAATAGTTTTTGCTGTACTTTCTATAGTGAATAGAGTTAGGCAGGGATATTCACCATTATCGTTTC
AGACCCGCCTCCCAACCCCGAGGGGACCCGACAGGCCCGAAGGAATCGAAGAAGAAGGTGGAGAGAGAGA
CAGAGGCAGATCCATTCGATTAGTGGATGGATTCTTAGCACTTATCTGGGACGACCTGAGGAGCCTGTGC
CTCTTCAGCTACCACCGCTTGAGCGACTTACTCTTGATTGCAACGAGGACTGTGGAACTTCTGGGACGCA
GGGGGTGGGAAATCCTCAAATATTGGTGGAATCTCCTACAATATTGGAGTCAGGAACTAAAGAATAGTGC
TGTTAGCTTGCTCAATGCCACAGCCATAGCAGTAGCTGAGGGGACAGATAGGGTTATAGAAGTATTACAA
AGAGCTTTTAGAGCTATTCTCCGCATACCTACCAGAATAAGACAGGGCTTCGAAAGGGCTTTGCTA
>AY247218 
ATGAGAGTGAAGGGGATCAGGAAGAATTGTCAACAC---TTG---------TGGAGATGG---GGCACCA
TGCTCCTTGGAATATTAATGATCTGTAGTGCT---GCAGGAAAATTGTGGGTCACAGTCTATTATGGGGT
ACCTGTGTGGAAAGAAGCAACCACCACTCTATTTTGTGCATCAGATGCTAAAGCATATGATACAGAGATA
CATAATGTTTGGGCCACACATGCCTGTGTACCCACAGACCCCAACCCACAAGAAGTAGCATTGGAA---A
ATGTGACAGAAAATTTTAACATGTGGAAAAATAACATGGTAGAACAGATGCATGAGGATATAATCAGTTT
ATGGGATCAAAGCCTAAAGCCATGTGTAAAATTAACCCCACTCTGTGTTACTTTAAATTGCACTGAT---
---------------------------------TTGAGGAATGCTACTAATACCACTAGTAGTAGC----
--------------GGG---GGAAAGATGGAGAAAGGAGAAATAAAAAACTGCTCTTTCAATATCACCAC
AAACATAAGAGATAAGATGCAGAAAGAATATGCACTTTTTTATAGACTTGATGTAGTACCAATA------
GATAATGATAGT---------------ACTAATACCAGCTATAGGTTGATAAGTTGTAACACCTCAGTCA
TTACACAGGCCTGTCCAAAGGTATCCTTTGAGCCAATTCCCATACATTATTGTACCCCGGCTGGTTTTGC
GATTTTAAAGTGTAACGATAAGAAGTTCAATGGAACAGGACCATGTACAAATGTCAGCACAGTACAATGT
ACACATGGAATTAGGCCAGTAATATCAACTCAACTGCTGTTAAATGGCAGTCTAGCAGAAGAAGAGGTAG
TAATTAGATCTGACAATTTCATGGACAATGCTAAAACCATAATAGTACAGCTGAATGAATCTGTAGAAAT
TAATTGTACAAGACCCAACAACAATACAAGAAAAAGTATA---------CATATA---GGACCAGGG---
---AGAGCATTTTATACAACAGGAGAAATAATAGGAGATATAAGACAAGCACATTGTAACCTTAGTAGAA
CAAAATGGAATAACACTTTAAGACAGATAGTTTACAAATTAAGAGAACAATTTGGG---AATAAA---AC
AATAGTCTTTAATCAATCCTCAGGAGGGGACCCAGAAATTGTAACGCACAGTTTTAATTGTGGAGGGGAA
TTTTTCTACTGTGATTCAACACAATTGTTTAATAGTACT------TGG------------AATAATGATA
CTTTGTTTAATAGTACTTGG---------------AATAATGATACTAAAGGG------------TCAAA
TAACACTGAAGACACA---ATCACACTCCCA------------------TGTAGAATAAAACAAATTATA
AACATGTGGCAGGAAGTAGGAAAAGCAATGTATGCCCCTCCCATCAGAGGACAAATTAGATGTTCATCAA
ATATTACAGGGCTGTTATTAACAAGAGATGGTGGTAATAACAAA---AGC---------GAGACC---AC
CGAGATCTTCAGACCTGGAGGAGGAGATATGAGGGACAATTGGAGAAGTGAATTATATAAATATAAAGTA
GTAAAAATTGAACCATTAGGAGTAGCACCCACTAAGGCAAAGAGAAGAGTGGTGCAGAGAGAAAAAAGAG
CA---GTG---GGA---ATAGGAGCTGTGTTCCTTGGGTTCTTGGGAGCAGCAGGAAGCACTATGGGCGC
AGCGTCAATGACGCTGACGGTACAGGCCAGACTATTATTGTCTGGTATAGTGCAACAGCAAAACAATCTG
CTGAGGGCTATTGAGGCGCAACAGCATCTGTTGCAACTCACAGTCTGGGGCATCAAGCAGCTCCAGGCAA
GAGTCCTGGCTGTGGAAAGATACCTAAAGGATCAACAGCTCCTGGGGATTTGGGGTTGCTCTGGAAAACT
CATTTGCACCACTACTGTACCTTGGAATGCTAGTTGGAGT---AATAAATCTCTGGATAAGATTTGGAAT
AACATGACCTGGATGGAGTGGGAAAGAGAAATTAACAATTACACAAGCTTAATATACACCTTAATTGAAG
AATCGCAGAACCAACAAGAAAAGAATGAACAAGAATTATTGGAATTAGATAAATGGGCAAGTTTGTGGAA
TTGGTTTGACATAACAAAATGGCTGTGGTATATAAAAATATTCATAATGATAGTAGGAGGCTTGGTAGGT
TTAAGAATAGTTTTTGCTATACTTTCTATAGTGAATAGAGTTAGGCAGGGATACTCACCATTATCGTTGC
AGACCCACCTCCCAGCCCCGAGGGGACCCGACAGGCCCGAAGGAATCGAAGAAGAAGGTGGAGAGAGAGA
CAGAGACAGATCCGGTCGATTAGTGGATGGATTCTTAGCACTTTTCTGGGTCGACCTGCGGAGCCTGTGC
CTCTTCAGCTACCACCGCTTGAGAGACTTACTCTTGATTGTAACGAGGATTGTGGAACTTCTGGGACGCA
GGGGGTGGGAAGTCCTCAAATATTGGTGGAATCTCCTACAGTATTGGAGTCAGGAACTAAAGAATAGTGC
TGTTAGCTTGCTCAATGCCACAGCCGTAGCAGTAGCTGAGGGGACAGATAGGATTATAGAAGTATTACAA
AGAGCTTATAGAGCTATTATCCACATACCTACAAGAATAAGACAGGGCTTAGAAAGGGCTTTGCTA
>DQ410044 
ATGAGAGTGACGGAGATCAGGAAGAATTGTCAGCAC---TTG---------TGGAGATGG---GGCACCA
TGCTCCTTGGGATATTAATGATCTGTAATGCT---GCAGAAAAATTGTGGGTCACAGTCTATTATGGGGT
ACCTGTGTGGAAAGAAGCAACCACCACTCTATTTTGTGCATCAGATGCTAAAGCATATGATACAGAGGTA
CATAATGTTTGGGCCACACATGCCTGTGTACCCACAGACCCCAACCCACAAGAAGTAGTATTGGAA---A
ATGTGACAGAAAATTTTAACATGTGGAAAAATAACATGGTAGAACAGATGCATGAGGATATAATTAGTTT
ATGGGATCAAAGCCTAAAGCCATGTGTAAAATTAACCCCACTCTGTGTTACTTTAAATTGCACTGAT---
---------------------------------TTGAGGAATGCTACTAATACCACTAGTAGTAGC----
--------------GGG---GGAACGATGGAGGGAGGAGAAATAAAAAATTGCTCTTTCAATATCACCAC
AAGCATAAGAGATAAGGTGCAGAAAGAATATGCACTTTTTTATAAACTTGATGTAATACCAATA------
GAAAATGATAAT---------------------ACTAGCTATAGGTTGATAAGTTGTAACACCTCAGTCA
TTACACAGGCCTGTCCAAAGGTATCCTTTGAGCCAATTCCCATACATTATTGTGCCCCGGCTGGTTTTGC
GATTCTAAAGTGTAAAGATAAGAAGTTCAATGGAACAGGACCATGTACAAATGTCAGCACAGTACAATGT
ACACATGGAATTAGGCCAGTAGTATCAACTCAACTGCTGTTAAATGGCAGTCTAGCAGAAGAAGAGGTAG
TAATTAGATCCAACAATTTCACGGACAATGCTAAAATCATAATAGTACAGCTGAATGAATCTGTAGAAAT
TAATTGTACAAGACCCAACAACAATACAAGAAAAAGTATA---------CATATA---GGACCAGGC---
---AGAGCATTTTATACAACAGGAGAAATAATAGGAGATATAAGACAAGCACATTGTAACCTTAGTAGAG
CAAAATGGGATGACACTTTAAAACAGATAGTTATAAAATTAAGAGAACAATTTAAG---AATAAA---AC
AATAGTCTTTAATCAATCCTCAGGAGGGGACCCAGAAATTGTAACGCACAGTTTTAATTGTGGAGGGGAA
TTTTTCTACTGTAATTCAACACAACTGTTTAATAGTACT------TGG----------------------
--------------ACTTGGAATGTTACTGAAGGGTCAAATAACACTGAAGGA------------AATGA
C------------ACA---CTCATACTCCCA------------------TGCAGAATAAAACAAATTATA
AACATGTGGCAGGAAGTAGGAAAAGCAATGTATGCCCCTCCCATCAGAGGACAAATTAGATGTTCATCAA
ATATTACAGGGCTGCTATTAACAAGAGATGGTGGTAATAACGAG---------------AACAAG---AC
CGAGATCTTCAGACCTGGAGGAGGAGATATGAGGGACAATTGGAAAAGTGAATTATATAAATATAAAGTA
GTAAAAATTGAACCATTAGGAGTAGCACCCACCAAGGCAAAGAGAAGAGTGGTGCAGAGAGAAAAAAGAG
CA---GTG---GGA---ATAGGAGCTGTGTTCCTTGGGTTCTTGGGAGCAGCAGGAAGCACTATGGGCGC
AGCGTCAATGACGCTGACGGTACAGGCCAGACTATTATTGTCTGGTATAGTGCAACAGCAGAACAATTTG
CTGAGGGCTATTGAGGCGCAACAGCATCTGTTGCAACTCACAGTCTGGGGCATCAAGCAGCTCCAGGCAA
GAGTCCTGGCTGTGGAAAGATACCTAAAGGATCAACAGCTCCTGGGGATTTGGGGTTGCTCTGGAAAACT
CATTTGCACCACTACTGTGCCTTGGAATACTAGTTGGAGT---AATAAATCTCTGGATCAGATTTGGCAG
AACATGACCTGGATGGAGTGGGAAAGAGAAATTAATAATTACACAAGCTTAATATACACCTTAATTGAAG
AATCGCAAAACCAACAAGAAAAGAATGAACAAGAATTATTGGAATTAGATAAATGGGCAAGTTTGTGGAA
TTGGTTTGACATAACAAAATGGCTGTGGTATATAAAAATATTCATAATGATAGTAGGAGGCTTGGTAGGT
TTAAGAATAGTTTTTGCTGTACTTTCTATAGTGAATAGAGTTAGGCAGGGATACTCACCATTATCGTTCC
AGACCCGCCTCCCAGCCCCGAGGGGACCCGACAGGCCCGAAGGAATCGAAGAAGAAGATGGAGAGAGAGA
CAGAGACAGATCCGGTCAATTAGTGGATGGATTCTTAGCACTCATCTGGGTCGATCTGCGGAGCCTGTGC
CTCTTCAGCTACCACCGCTTGAGAGACTTACTCTTGATTGTAACGAGGATTGTGGAACTTCTGGGACGCA
GGGGGTGGGAAGTCCTCAAATATTGGTGGAATCTCCTACAGTATTGGAGTCAGGAACTAAAGAATAGTGC
TGTTAGCTTGCTCAATGCCACAGCCATAGCAGTAGCTGAGGGGACAGATAGGGTTATAGAAGTATTACAA
AGAGCTTGTAGAGCTATTCTCCACATACCTACAAGAATAAGACAGGGCTTGGAAAGGGCTTTGCTA
>DQ410045 
ATGAGAGTGACGGAGATCAGGAAGAATTATCAGCAC---TTG---------TGGAGATGG---GGCACCA
TGCTCCTTGGGATATTAATGATCTGTAATGCT---GCAGAAAAATTGTGGGTCACAGTCTATTATGGGGT
ACCTGTGTGGAAAGAAGCAACCACCACTCTATTTTGTGCATCAGATGCTAAAGCATATGATACAGAGGTA
CATAATGTTTGGGCCACACATGCCTGTGTACCCACAGACCCCAACCCACAAGAAGTAGTATTGGAA---A
ATGTGACAGAAAATTTTAACATGTGGAAAAATAACATGGTAGAACAGATGCATGAGGATATAATTAGTTT
ATGGGATCAAAGCCTAAAGCCATGTGTAAAATTAACCCCACTCTGTGTTACTTTAAATTGCACTGAT---
---------------------------------TTGAGGAATGCTACTAATACCACTAGTAGTAGC----
--------------GGG---GGAACGATGGAGGGAGGAGAAATAAAAAATTGCTCTTTCAATATCACCAC
AAGCATAAGAGATAAGGTGCAGAAAGAATATGCACTTTTTTATAAACTTGATGTAATACCAATA------
GAAAATGATAAT---------------------ACTAGCTATAGGTTGATAAGTTGTAACACCTCAGTCA
TTACACAGGCCTGTCCAAAGGTATCCTTTGAGCCAATTCCCATACATTATTGTGCCCCGGCTGGTTTTGC
GATTCTAAAGTGTAAAGATAAGAAGTTCAATGGAACAGGACCATGTACAAATGTCAGCACAGTACAATGT
ACACATGGAATTAGGCCAGTAGTATCAACTCAACTGCTGTTAAATGGCAGTCTAGCAGAAGAAGAGGTAG
TAATTAGATCCAACAATTTCACGGACAATGCTAAAATCATAATAGTACAGCTGAATGAATCTGTAGAAAT
TAATTGTACAAGACCCAACAACAATACAAGAAAAAGTATA---------CATATA---GGACCAGGC---
---AGAGCATTTTATACAACAGGAGAAATAATAGGAGATATAAGACAAGCACATTGTAACCTTAGTAGAG
CAAAATGGGATGACACTTTAAAACAGATAGTTATAAAATTAAGAGAACAATTTGAG---AATAAA---AC
AATAGTCTTTAATCAATCCTCAGGAGGGGACCCAGAAATTGTAACGCACAGTTTTAATTGTGGAGGGGAA
TTTTTCTACTGTAATTCAACACAACTGTTTAATAGTACT------TGG----------------------
[truncated: 29,958 more chars]
