# Supplementary material for: Superinfection with drug-resistant HIV is rare and does not contribute substantially to therapy failure in a large European cohort
Source: BMC Infect Dis. 2013 Nov 12;13:537. doi: 10.1186/1471-2334-13-537 (PMC3879221; doi:10.1186/1471-2334-13-537)
Supplement: Additional file 8 — Sequence sets - Sets of case and control sequences for the samples of the 18 validated patients. Fasta files contain the alignments used to infer superinfection in each validated patient. The sequences from the patient under investigation are indicated in the fasta header lines. [file 1471-2334-13-537-S8.zip › additionalfile8source/env/Control2/d.fasta]

>QUERY_2006-01-05_ENV 
ATGAGAGTGAAGGGGATGAGGAAGATTATCACAACT------GGTGGA------------------AGGG
GGCACCTTGCTCCTTGGGTTGTTATGATCWGTAGTGCTACAGAT---TGGTGGGTCACAGTCTATTATGG
GGTACCTGTATGGAAAGAAGCAACCACCACTTTATTTTGTGCATCAGATGCTAAAGCATATGATACAGAG
GTGCATAATGTTTGGGCTACACACGCCTGTGTACCTACAGACCCCAACCCACAAGAAATAGTATGGGTA-
--AATGTGACAGAAAATTTTAACATGTGGAAAAATAGCATGGTAGAACAGATGCAGGAGGATATAATCAG
TTTATGGGATCAAAGCYTAAWGCCATGTGTAAAATTAACCCCACTTTGTGTTACTTTARATTGCATTGAT
------------------------GTG------AGTAATGCCACTAGTGCTAATGCCACTAGTGCTAAT-
--------GCCACTAATGCCACTATTACT---------------------ATTGAA---GAGAGGGCGAA
AAAAGAACTAACAAACTGCTCTTTCAATGTCACCACAGAAATAAGAGATAAAGTAAAGAAAGAAAATGCA
ATTTTTGATAGACTTGATGTAGTACCAATA---------AAAGATGATAAT---AGGACTAAT------A
GTAGCTATAGGTTGATAAATTGTAACACTTCAGTCATTACACAGGCCTGTCCAAAAATATCCTTTGATCC
AATTCCCATACATTATTGTACYCCGGCTGGTTTTGCGATTYTAAAGTGTAATGATAAGRAGTTCAATGGA
ACAGGACMATGTAAMAATGTYAGCACAGTACAATGTACACATGGAATTAAGCCAGTAGTATCAACTCAAC
TACTGTTAAATGGCAGTCTAGCAGAAGRAGACATAGTAATTAGATCTGAAAATTTCACGGACAATGCTAA
AACCATAATAGTACATCTGAACGCATCTRTAAAAATTCATTGCATCAGACCCAACAACAATACAAGAAAA
GGTATACATATAGGACCAGGGAGMACATTTTATGCAGCAGGAGCAATAATAGGAGATATAAGRCAAGCAY
ATTGTAACATTAGTAGAGYAGAMTGGAATAACACTTTAGGAMGGATAGTTACAAAATTA-----------
----------AGA------GAGCAATTAAAA---AKAGGAAATAAAACAATAAATAGAACAATAGAA---
TTTAAGCCAYCCTCAGGGGGAGATCCAGAAATTGTAATGCACAGTTTTAATTGTGGAGGGGAATTTTTCT
ACTGTAATACAACACAACTGTTTAATAGCACTTGGTAT------------AGT-----------------
----AAT------------AGTACTTGGAAT------AATGCTACA------------------GGGCCA
---------GACAAT------------------ATCACACTCCCATGCAGAATAAAACAAATTATAAACA
TGTGGCAGGAAGTAGGAAAAGCAATGTATGCCCCTCCCATCAGTGGACAAATTARATGTTCATCAAATAT
TACAGGGCTACTATTAACAAGAGATGGTGGT------------------ARGAACRAGARCGAGARTGAT
YMC---GAARTCTTCAGACCTGGAGGAGGAGATATGAGGGACAATTGGAGAAGTGAATTATATAAATATA
AAGTAGTAAGAATTGAACCATTAGGAGTAGCACCCACCAAGGCAAAGAGAAGAGTGGTGCAGAGAGAAAA
AAGAGCAATAGGA---ATAGGAGCTGTGTTCCTTGGGTTCTTGGGAGCAGCAGGAAGCACTATGGGCGCA
GCGTCAATAACGCTGACGGTACAGGCCAGACAATTATTGTCTGGTATAGTGCAACAGCARAACAATTTGC
TGAGAGCTATTGAGGCGCAACAACATCTGTTGCAACTCACAGTCTGGGGCATCAAGCAGCTCCAGGCAAG
AGTCCTGGCTGTGGAAAGATACCTAAAGGATCAACAGCTCCTRGGGATTTGGGGATGCTCTGGAAAACTC
ATCTGCACCACTGCTGTGCCTTGGAATAATAGTTGGAGTAAAAATAAATCTATAGATGACGCTTGGAATA
ACATGACCTGGATGCAATGGGAAAAAGAAATTGAAAATTACACAGACTTAATATACAACTTAATTGAAAA
ATCGCAAAACCAGCAAGAAAAGAATGAACAAGAATTGTTGGAATTGGATAAATGGGCAAATTTGTGGAAT
TGGTTTGAYATAACAAACTGGCTGTGGTATATAAAAATATTCATAATGATAGTAGGAGGCTTGATAGGTT
TAAGAATAATTTTTGCTGTACTTTCTATAGTAAATAGAGTTAGGCAGGGATATTCACCATTATCGTTTCA
GACCCACTTCCCAAGCCCGAGGGGACCCGACAGGCCCGAAGGAATCGAAGAAGAAGGTGGAGACAGAGAC
AGAGGCAGATCCAGTMYCTTAGYGGGTGGATTCTTAGAAATCATCTGGGTCGATCTACGGAGCCTGTGCC
TCTTCAGCTACCACCGCTTGAGAGACTTACTCTTGATTGTGACAAGGAYTGTGGAACTTCTGGGACGCAG
GGGGTGGGAACTTCTCAAGTATTGGTGGAATCTCCTGCAGTATTGGAGTCAGGAACTAAAGAATAGTGCT
GTTAGCTTGTTCAACGCCAYAGCCATAGCARTAGCTGAGGGGACAGATAGGGTTATAGAARTATTRCAAA
-----------------------------------------------------------------
>QUERY_2006-03-29_ENV 
ATGAGAGTGAGG---ATGAGGAAGCATTATCACAAC---TGGTGGAAA------------------GGGG
GCACCTTGCTCCTTGGGTTGTTAATGATCTGTAGTGCTACAGAT---TGGTGGGTCACAGTCTATTATGG
GGTACCTGTATGGAAAGATGCAACCACCACTTTATTTTGTGCATCAGATGCTAAAGCATATGATACAGAG
GTGCATAATGTTTGGGCTACACACGCCTGTGTACCTACAGACCCCAACCCACAAGAAATAGTATTGGAA-
--AATGTGACAGAAAATTTTAACATGTGGAAAAATAGCATGGTAGAACAGATGCAGGAGGATATAATCAG
TTTATGGGATCAAAGCTTAAAGCCATGTGTAAAATTAACCCCACTTTGTGTTACTTTAGATTGCATTGAT
------------------------GTG------AGTAATGCC---------------ACTAGTGCTAAT-
--------GCCACTAGTGCTAATGCCACTAAGGCCACTATTACTATTGAAGAGAGG---GCGAAAAAA--
----GAACTAACAAACTGCTCTTTCAATGTCACCACAGAAATAAGAGATAAAGTAAAGAAAGAAAATGCA
ATTTTTGATAGACTTGATGTAGTACCAATA---------AAAGATAATAAT---AGGACTAAT------A
GTAGCTATAGGTTGATAAATTGTAACACTTCAGTCATTACACAGGCCTGTCCAAAAATATCCTTTGATCC
AATTCCCATACATTATTGTACCCCGGCTGGTTTTGCGATTCTAAAGTGTAATGATAAGGAGTTCAATGGA
ACAGGACAATGTAAAAATGTCAGCACAGTACAATGTACACATGGAATTAAGCCAGTAGTATCAACTCAAC
TACTGTTAAATGGCAGTCTAGCAGAAGAAAACATAGTAATTAGATCTGAAAATTTCACGGACAATGCTAA
AACCATAATAGTACATCTGAACGCATCTGTAAAAATTCATTGCATCAGACCCAACAACAATACAAGAAAA
GGTATACATATAGGACCAGGGAGAACATTTTATGCAGCAGGAGCAATAATAGGAGATATAAGACAAGCAT
ATTGTAACATTAGTAGAGTAGACTGGAATAACACTTTAGGAAGGATAGTTACAAAATTA-----------
----------AGA------GAGCAATTAAAA---ATAGGAAATAAAACAATAAATAGAACAATAGAA---
TTTAAGCCATCCTCAGGGGGAGATCCAGAGATTGTAATGCACAGTTTTAATTGTGGAGGGGAATTTTTCT
ACTGTAATACAACACAACTGTTTAATAGTACTTGGTAT------------AGT-----------------
----AAT------------AGTACTTGGAAT------AATGCTACA------------------GGGCCA
---------GACAAT------------------ATCACACTCCCATGCAGAATAAAACAAATTATAAACA
TGTGGCAGGAAGTAGGAAAAGCAATGTATGCCCCTCCCATCAGTGGACAAATTAGATGTTCATCAAATAT
TACAGGGCTACTATTAACAAGAGATGGTGGTAAGAATGGT---------AAGAACGAGAGCGAGAATAAT
ACC---GAAACCTTCAGACCTGGAGGAGGAGATATGAGGGACAATTGGAGAAGTGAATTATATAAATATA
AAGTAGTAAGAATTGAACCATTAGGAGTAGCACCCACCAAGGCAAAGAGAAGAGTGGTGCAGAGAGAAAA
AAGAGCAATAGGA---ATAGGAGCCGTGTTCCTTGGGTTCTTGGGAGCAGCAGGAAGCACTATGGGCGCA
GCGTCAATAGCGCTGACGGTACAGGCCAGACAATTATTGTCTGGTATAGTGCAACAGCAGAACAATTTGC
TGAGAGCTATTGAGGCGCAACAACATCTGTTGCAACTCACAGTCTGGGGCATCAAGCAGCTCCAGGCAAG
AGTCCTGGCTGTGGAAAGATACCTAAAGGATCAACAGCTCCTGGGGATTTGGGGATGCTCTGGAAAACTC
ATCTGCACCACAGCTGTGCCTTGGAATAATAGTTGGAATAAAAATAAATCTATAGATGACGCTTGGAATA
ACATGACCTGGATGCAATGGGAAAAAGAAATTGAAAATTACACAGACTTAATATACAACTTAATTGAAAA
ATCGCAAAACCAGCAAGAAAAGAATGAACAAGAATTGTTGGAATTGGATAAATGGGCAAATTTGTGGAAT
TGGTTTGACATAACGAACTGGCTGTGGTATATAAAAATATTCATAATGATAGTAGGAGGCTTGATAGGTT
TAAGAATAATTTTTGCTGTACTTTCTATAGTAAATAGAGTTAGGCAGGGATATTCACCATTATCGTTTCA
GACCCACTTCCCAAGCCCGAGGGGACCCGACAGGCCCGAAGGAATCGAAGAAGAAGGTGGAGACAGAGAC
AGAGGCAGATCCAGTATCTTAGTGGGTGGATTCTTAGAAATCATCTGGGTCGATCTACGGAGCCTGTGCC
TCTTCAGCTACCACCGCTTGAGAGACTTACTCTTGATTGTGACAAGGATTGTAGAACTTCTGGGACGCAG
GGGGTGGGAACTTCTCAAGTATTGGTGGAATCTCCTGCAGTATTGGAGTCAGGAACTAAAGAATAGTGCT
GTTAGCTTGTTCAACGCCATAGCCATAGCAGTAGCTGAGGGGACAGATAGGGTTATAGAAGTATTACAAA
GAATTTTTAGAGCTATTATCCACATACCTACAAGAATAAGACAGGGCTTTGAAAGGGCTTTGCTA
>EU577455 
ATGAGAGTGATGGGGATCAGGAAGAATTGTCAGCAC---TTGTGGAGA------------------GGGG
GCATCTTGCTCCTTGGGATGTTAATGATCTGTAGTGCTACAGAAAAAATGTGGGTAACAGTCTATTATGG
GGTACCTGTGTGGAAAGAAGCAACCACCACTCTATTTTGTGCATCAGATGCTAAAGCATATAATACAGAG
GTACATAATGTTTGGGCCACACATGCTTGTGTACCCACAGACCCCAGCCCACAAGAAATAGTAATGGAA-
--AATGTGACAGAAAAGTTTAACATGTGGAAAAATAACATGGTAGAGCAGATGCATGAGGATATAATCAG
TTTATGGGATCAAAGCCTAAAGCCATGTGTAAAATTAACCCCACTCTGTGTTACTTTAAAATGTACTGAT
---------GCTGATGTTAATGCCACT------AGCACTAATACCACTAGCAATAATGCCACTAGGAGT-
--------ACCATTAATAATAGCTGGAAA---------------------ATAGAG---GAAAAAGGA--
----GAGATAAAAAACTGTTCTTTCAATATCACCACAAGTATAAGAGATAAAATGCAGAAAACGTATGCA
CCTTTTTATAAACTTGATATAGTATCAATA---------GATAATAGTAGT------------------A
CTAGGTATAGGTTGATAAGTTGTAATACCTCAGTCATTACACAGGCCTGTCCAAAGGTGTCATTTGAACC
AATTCCCATACATTATTGTGCCCCGGCTGGTTTTGCGATTCTAAAATGTAATGATAAGAAGTTCAATGGA
TCAGGACCATGTACAAATGTCAGCACAGTACAATGTACACATGGAATTAGGCCAGTAGTATCAACTCAAT
TACTGTTGAATGGCAGCCTAGCAGAAGAAGAGATAGTAATTAGATCTGAGAATTTCACAGACAATTCTAA
AATCATAATAGTACAGTTGAATGAAACAGTAGAAATTAATTGTACAAGACCCAACAACAATACAAGAAAA
AGTATACATATAGGACCAGGGAGAGCATTTTATGGAACA---GACATAATAGGAGACATAAGACAAGCAC
ATTGTAACATTAGTAGAACAAGATGGAATATCACTCTACAACGGATAGCTAGAAAACTA-----------
----------AAA------GAACAATTTGGG---------------------AATACAACAATAATAGCC
TTTAATAAATCCTCAGGAGGGGACCCAGAAATTGTAATGCACACTTTTAATTGTGGAGGGGAATTTTTCT
ACTGTAATTCAACACAATTGTTTAATAGTACTTGGTAT------------GGT-----------------
----AATGAGACTATT---GAAGGGTTAAAT------GACACTACA------------------GAAAAT
---------------------------------ATCACACTCCCATGCAAAATAAAACAAATTATAAACA
TGTGGCAGGAAGTAGGAAAAGCAATATATGCCCCTCCCATCAGTGGACAAATTAGATGTTCATCAAATAT
TACAGGGCTGATATTAACAAGAGATGGTGGTTTTAGCAAC---------AATACCCAGGAAAAGAACAAG
ACC---GAGATCTTCAGACCTGGGGGAGGAGATATGAGGGACAATTGGAGAAGTGAATTATATAAATATA
AAGTAGTGCAAGTTGAACCATTAGGACTAGCACCCACCAAGGCAAAGAGAAGAGTGGTGCAGAGAGAAAA
AAGAGCAGTGGGT---TTAGGAGCTTTGTTCCTTGGGTTCTTGGGAGCAGCAGGAAGCACTATGGGCGCA
GCGTCAGTGACGCTGACGGTACAAGCCAGACAATTATTGTCTGGTATAGTGCAACAGCAGAACAACTTGC
TGAGAGCTATTGAGGCGCAACAGCATCTGTTGCAACTCACAGTCTGGGGCATCAAGCAGCTCCAGGCAAG
AGTCCTGGCTTTGGAAAGATACCTAAGGGATCAACAGCTCCTGGGAATTTGGGGTTGCTCTGGAAAACTC
ATCTGCACCACTACTGTGCCTTGGAATGCTAGTTGGAGT---AGCAAAAATCTAAGTGATATTTGGGATA
AAATGACCTGGATGCAGTGGGAAAGAGAAATTGAGAATTACACAAATGTAATATACACCTTACTTGAAGA
TTCGCAAAACCAACAAGAAAAGAATGAACAAGAATTATTGGAATTAGATAAATGGGCAAGTTTGTGGAAT
TGGTTTGACATAACAAACTGGCTGTGGTATATAAAAATATTCATAATGATAGTAGGAGGCTTAGTAGGTT
TAAGAATAGTTTTTACTGTACTTTCTATAGTGAATAGAGTTAGGAAGGGATACTCACCATTATCGTTTCA
GACCCACCTCCCAACCCCGAGGGGACCCGACAGGCCCGAAGAAATCGAAGAAGAAGGTGGAGACAGAGAC
AGAGACAGATCCAGAATCTTAGCGGATGGATTCTTAGCAATTATCTGGGTCGACCTGCGGAGCCTGTTCC
TTTTCAGCTACCACCGCTTGAGAGACTTACTCTTGATTGCAACGAGGATTGCGGGACTTCTGGGACGCAG
GGGGTGGGAGGCCCTCAAGTATTGGTGGAATCTCCTACTGTATTGGAGTCAGGAACTAAAGAATAGTGCT
GTTAGCTTGCTCAACGCCACAGCCATAGCAGTAGCTGAGGGGACAGATAGGATTATAGAAATATTACAAA
CAATTCTTAGAGCTATTATCCACATACCTAGAAGAATAAGACAGGGCTTAGAAAGGGCTTTGCTA
>EU577461 
ATGAGAGTGATGGGGATCAGGAAGAATTGTCAGCAC---TTGTGGAGA------------------GGGG
GCATCTTGCTCCTTGGGATGTTAATGATCTGTAGTGCTACAGAAAAAATGTGGGTAACAGTCTATTATGG
GGTACCTGTGTGGAAAGAAGCAACCACCACTCTATTTTGTGCATCAGATGCTAAAGCATATAATACAGAG
GTACATAATGTTTGGGCCACACATGCTTGTGTACCCACAGACCCCAGCCCACAAGAAATAGTAATGGAA-
--AATGTGACAGAAAAGTTTAACATGTGGAAAAATAACATGGTAGAGCAGATGCATGAGGATATAATCAG
TTTATGGGATCAAAGCCTAAAGCCATGTGTAAAATTAACCCCACTCTGTGTTACTTTAAAATGTACTGAT
---------GCTGATGTTAATGCCACT------AGCACTAATACCACTAGCAATAATGCCACTAGGAGT-
--------ACCATTAATAATAGCTGGAAA---------------------ATAGAG---GAAAAAGGA--
----GAGATAAAAAACTGTTCTTTCAATATCACCACAAGTATAAGAGATAAAATGCAGAAAACGTATGCA
CTTTTTTATAAACTTGATATAGTATCAATA---------GATAATAGTAGT------------------A
CTAGGTATAGGTTGATAAGTTGTAATACCTCAGTCATTACACAGGCCTGTCCAAAGGTGTCATTTGAACC
AATTCCCATACATTATTGTGCCCCGGCTGGTTTTGCGATTCTAAAATGTAATGATAAGAAGTTCAATGGA
TCAGGACCATGTACAAATGTCAGCACAGTACAATGTACACATGGAATTAGGCCAGTAGTATCAACTCAAT
TACTGTTGAATGGCAGCCTAGCAGAAGAAGAGATAGTAATTAGATCTGAGAATTTCACAGACAATTCTAA
AATCATAATAGTACAGTTGAATGAAACAGTAGAAATTAATTGTACAAGACCCAACAACAATACAAGAAAA
AGTATACATATAGGACCAGGGAGAGCATTTTATGGAACA---GACATAATAGGAGACATAAGACAAGCAC
ATTGTAACATTAGTAGAACAAGATGGAATATCACTCTACAACGGATAGCTAGAAAACTA-----------
----------AAA------GAACAATTTGGGAATACA---------------ACAATAATAGCC------
TTTAATAAATCCTCAGGAGGGGACCCAGAAATTGTAATGTACACTTTTAATTGTGGAGGGGAATTTTTCT
ACTGTAATTCAACACAATTGTTTAATAGTACTTGGTAT------------GGT-----------------
----AATGAGACTATT---GAAGGGTTAAAT------GACACTACA------------------GAAAAT
---------------------------------ATCACACTCCCATGCAAAATAAAACAAATTATAAACA
TGTGGCAGGAAGTAGGAAAAGCAATGTATGCCCCTCCCATCAGTGGACAAATTAGATGTTCATCAAATAT
TACAGGGCTGATATTAACAAGAGATGGTGGTTTTAGCAAC---------AATACCCAGGAAAAGAACAAG
ACC---GAGATCTTCAGACCTGGGGGAGGAGATATGAGGGACAATTGGAGAAGTGAATTATATAAATATA
AAGTAGTGCAAGTTGAACCATTAGGACTAGCACCCACCAAGGCAAAGAGAAGAGTGGTGCAGAGAGAAAA
AAGAGCAGTGGGT---TTAGGAGCTTTGTTCCTTGGGTTCTTGGGAGCAGCAGGAAGCACTATGGGCGCA
GCGTCAGTGACGCTGACGGTACAAGCCAGACAATTATTGTCTGGTATAGTGCAACAGCAGAACAACTTGC
TGAGAGCTATTGAGGCGCAACAGCATCTGTTGCAACTCACAGTCTGGGGCATCAAGCAGCTCCAGGCAAG
AGTCCTGGCTTTGGAAAGATACCTAAGGGATCAACAGCTCCTGGGAATTTGGGGTTGCTCTGGAAAACTC
ATCTGCACCACTACTGTGCCTTGGAATGCTAGTTGGAGT---AGCAAAAATCTAAGTGATATTTGGGATA
AAATGACCTGGATGCAGTGGGAAAGAGAAATTGAGAATTACACAAATGTAATATACACCTTACTTGAAGA
TTCGCAAAACCAACAAGAAAAGAATGAACAAGAATTATTGGAATTAGATAAATGGGCAAGTTTGTGGAAT
TGGTTTGACATAACAAACTGGCTGTGGTATATAAAAATATTCATAATGATAGTAGGAGGCTTAGTAGGTT
TAAGAATAGTTTTTACTGTACTTTCTATAGTGAATAGAGTTAGGAAGGGATACTCACCATTATCGTTTCA
GACCCACCTCCCAACCCCGAGGGGACCCGACAGGCCCGAAGAAATCGAAGAAGAAGGTGGAGACAGAGAC
AGAGACAGATCCAGAATCTTAGCGGATGGATTCTTAGCAATTATCTGGGTCGACCTGCGGAGCCTGTTCC
TTTTCAGCTACCACCGCTTGAGAGACTTACTCTTGATTGCAACGAGGATTGCGGGACTTCTGGGACGCAG
GGGGTGGGAGGCCCTCAAGTATTGGTGGAATCTCCTACTGTATTGGAGTCAGGAACTAAAGAATAGTGCT
GTTAGCTTGCTCAACGCCACAGCCATAGCAGTAGCTGAGGGGACAGATAGGATTATAGAAATATTACAAA
CAATTCTTAGAGCTATTATCCACATACCTAGAAGAATAAGACAGGGCTTAGAAAGGGCTTTGCTA
>EU577453 
ATGAGAGTGATGGGGATCAGGAAGAATTGTCAGCAC---TTGTGGAGA------------------GGGG
GCATCTTGCTCCTTGGGATGTTAATGATCTGTAGTGCTACAGAAAAAATGTGGGTAACAGTCTATTATGG
GGTACCTGTGTGGAAAGAAGCAACCACCACTCTATTTTGTGCATCAGATGCTAAAGCATATAATACAGAG
GTACATAATGTTTGGGCCACACATGCTTGTGTACCCACAGACCCCAGCCCACAAGAAATAGTAATGGAA-
--AATGTGACAGAAAAGTTTAACATGTGGAAAAATAACATGGTAGAGCAGATGCATGAGGATATAATCAG
TTTATGGGATCAAAGCCTAAAGCCATGTGTAAAATTAACCCCACTCTGTGTTACTTTAAAATGTACTGAT
---------GCTGATGTTAATGCCACT------AGCACTAATACCACTAGCAATAATGCCACTAGGAGT-
--------ACCATTAATAATAGCTGGAAA---------------------ATAGAG---GAAAAAGGA--
----GAGATAAAAAACTGTTCTTTCAATATCACCACAAGTATAAGAGATAAAATGCAGAAAACGTATGCA
CTTTTTTATAAACTTGATATAGTATCAATA---------GATAATAGTAGT------------------A
CTAGGTATAGGTTGATAAGTTGTAATACCTCAGTCATTACACAGGCCTGTCCAAAGGTGTCATTTGAACC
AATTCCCATACATTATTGTGCCCCGGCTGGTTTTGCGATTCTAAAATGTAATGATAAGAAGTTCAATGGA
TCAGGACCATGTACAAATGTCAGCACAGTACAATGTACACATGGAATTAGGCCAGTAGTATCAACTCAAT
TACTGTTGAATGGCAGCCTAGCAGAAGAAGAGATAGTAATTAGATCTGAGAATTTCACAGACAATTCTAA
AATCATAATAGTACAGTTGAATGAAACAGTAGAAATTAATTGTACAAGACCCAACAACAATACAAGAAAA
AGTATACATATAGGACCAGGGAGAGCATTTTATGGAACA---GACATAATAGGAGACATAAGACAAGCAC
ATTGTAACATTAGTAGAACAAGATGGAATATCACTCTACAACGGATAGCTAGAAAACTA-----------
----------AAA------GAACAATTTGGG---------------------AATACAACAATAATAGCC
TTTAATAAATCCTCAGGAGGGGACCCAGAAATTGTAATGCACACTTTTAATTGTGGAGGGGAATTTTTCT
ACTGTAATTCAACACAATTGTTTAATAGTACTTGGTAT------------GGT-----------------
----AATGAGACTATT---GAAGGGTTAAAT------GACACTACA------------------GAAAAT
---------------------------------ATCACACTCCCATGCAAAATAAAACAAATTATAAACA
TGTGGCAGGAAGTAGGAAAAGCAATGTATGCCCCTCCCATCAGTGGACAAATTAGATGTTCATCAAATAT
TACAGGGCTGATATTAACAAGAGATGGTGGTTTTAGCAAC---------AATACCCAGGAAAAGAACAAG
ACC---GAGATCTTCAGACCTGGGGGAGGAGATATGAGGGACAATTGGAGAAGTGAATTATATAAATATA
AAGTAGTGCAAGTTGAACCATTAGGACTAGCACCCACCAAGGCAAAGAGAAGAGTGGTGCAGAGAGAAAA
AAGAGCAGTGGGT---TTAGGAGCTTTGTTCCTTGGGTTCTTGGGAGCAGCAGGAAGCACTATGGGCGCA
GCGTCAGTGACGCTGACGGTACAAGCCAGACAATTATTGTCTGGTATAGTGCAACAGCAGAACAACTTGC
TGAGAGCTATTGAGGCGCAACAGCATCTGTTGCAACTCACAGTCTGGGGCATCAAGCAGCTCCAGGCAAG
AGTCCTGGCTTTGGAAAGATACCTAAGGGATCAACAGCTCCTGGGAATTTGGGGTTGCTCTGGAAAACTC
ATCTGCACCACTACTGTGCCTTGGAATGCTAGTTGGAGT---AGCAAAAATCTAAGTGATATTTGGGATA
AAATGACCTGGATGCAGTGGGAAAGAGAAATTGAGAATTACACAAATGTAATATACACCTTACTTGAAGA
TTCGCAAAACCAACAAGAAAAGAATGAACAAGAATTATTGGAATTAGATAAATGGGCAAGTTTGTGGAAT
TGGTTTGACATAACAAACTGGCTGTGGTATATAAAAATATTCATAATGATAGTAGGAGGCTTAGTAGGTT
TAAGAATAGTTTTTACTGTACTTTCTATAGTGAATAGAGTTAGGAAGGGATACTCACCATTATCGTTTCA
GACCCACCTCCCAACCCCGAGGGGACCCGACAGGCCCGAAGAAATCGAAAAAGAAGGTGGAGACAGAGAC
AGAGACAGATCCAGAATCTTAGCGGATGGATTCTTAGCAATTATCTGGGTCGACCTGCGGAGCCTGTTCC
TTTTCAGCTACCACCGCTTGAGAGACTTACTCTTGATTGCAACGAGGATTGCGGGACTTCTGGGACGCAG
GGGGTGGGAGGCCCTCAAGTATTGGTGGAATCTCCTACTGTATTGGAGTCAGGAACTAAAGAATAGTGCT
GTTAGCTTGCTCAACGCCACAGCCATAGCAGTAGCTGAGGGGACAGATAGGATTATAGAAATATTACAAA
CAATTCTTAGAGCTATTATCCACATACCTAGAAGAATAAGACAGGGCTTAGAAAGGGCTTTGCTA
>EU577450 
ATGAGAGTGATGGGGATCAGGAAGAATTGTCAGCAC---TTGTGGAGA------------------GGGG
GCATCTTGCTCCTTGGGATGTTAATGATCTGTAGTGCTACAGAAAAAATGTGGGTAACAGTCTATTATGG
GGTACCTGTGTGGAAAGAAGCAACCACCACTCTATTTTGTGCATCAGATGCTAAAGCATATAATACAGAG
GTACATAATGTTTGGGCCACACATGCTTGTGTACCCACAGACCCCAGCCCACAAGAAATAGTAATGGAA-
--AATGTGACAGAAAAGTTTAACATGTGGAAAAATAACATGGTAGAGCAGATGCATGAGGATATAATCAG
TTTATGGGATCAAAGCCTAAAGCCATGTGTAAAATTAACCCCACTCTGTGTTACTTTAAAATGTACTGAT
---------GCTGATGTTAATGCCACT------AGCACTAATACCACTAGCAATAATGCCACTAGGAGT-
--------ACCATTAATAATAGCTGGAAA---------------------ATAGAG---GAAAAAGGA--
----GAGATAAAAAACTGTTCTTTCAATATCACCACAAGTATAAGAGATAAAATGCAGAAAACGTATGCA
CTTTTTTATAAACTTGATATAGTATCAATA---------GATAATAGTAGT------------------A
CTAGGTATAGGTTGATAAGTTGTAATACCTCAGTCATTACACAGGCCTGTCCAAAGGTGTCATTTGAACC
AATTCCCATACATTATTGTGCCCCGGCTGGTTTTGCGATTCTAAAATGTAATGATAAGAAGTTCAATGGA
TCAGGACCATGTACAAATGTCAGCACAGTACAATGTACACATGGAATTAGGCCAGTAGTATCAACTCAAT
TACTGTTGAATGGCAGCCTAGCAGAAGAAGAGATAGTAATTAGATCTGAGAATTTCACAGACAATTCTAA
AATCATAATAGTACAGTTGAATGAAACAGTAGAAATTAATTGTACAAGACCCAACAACAATACAAGAAAA
AGTATACATATAGGACCAGGGAGAGCATTTTATGGAACA---GACATAATAGGAGACATAAGACAAGCAC
ATTGTAACATTAGTAGAACAAGATGGAATATCACTCTACAACGGATAGCTAGAAAACTA-----------
----------AAA------GAACAATTTGGG---------------------AATACAACAATAATAGCC
TTTAATAAATCCTCAGGAGGGGACCCAGAAATTGTAATGCACACTTTTAATTGTGGAGGGGAATTTTTCT
ACTGTAATTCAACACAATTGTTTAATAGTACTTGGTAT------------GGT-----------------
----AATGAGACTATT---GAAGGGTTAAAT------GACACTACA------------------GAAAAT
---------------------------------ATCACACTCCCATGCAAAATAAAACAAATTATAAACA
TGTGGCAGGAAGTAGGAAAAGCAATGTATGCCCCTCCCATCAGTGGACAAATTAGATGTTCATCAAATAT
TACAGGGCTGATATTAACAAGAGATGGTGGTTTTAGCAAC---------AATACCCAGGAAAAGAACAAG
ACC---GAGATCTTCAGACCTGGGGGAGGAGATATGAGGGACAATTGGAGAAGTGAATTATATAAATATA
AAGTAGTGCAAGTTGAACCATTAGGACTAGCACCCACCAAGGCAAAGAGAAGAGTGGTGCAGAGAGAAAA
AAGAGCAGTGGGT---TTAGGAGCTTTGTTCCTTGGGTTCTTGGGAGCAGCAGGAAGCACTATGGGCGCA
GCGTCAGTGACGCTGACGGTACAAGCCAGACAATTATTGTCTGGTATAGTGCAACAGCAGAACAACTTGC
TGAGAGCTATTGAGGCGCAACAGCATCTGTTGCAACTCACAGTCTGGGGCATCAAGCAGCTCCAGGCAAG
AGTCCTGGCTTTGGAAAGATACCTAAGGGATCAACAGCTCCTGGGAATTTGGGGTTGCTCTGGAAAACTC
ATCTGCACCACTACTGTGCCTTGGAATGCTAGTTGGAGT---AGCAAAAATCTAAGTGATATTTGGGATA
AAATGACCTGGATGCAGTGGGAAAGAGAAATTGAGAATTACACAAATGTAATATACACCTTACTTGAAGA
TTCGCAAAACCAACAAGAAAAGAATGAACAAGAATTATTGGAATTAGATAAATGGGCAAGTTTGTGGAAT
TGGTTTGACATAACAAACTGGCTGTGGTATATAAAAATATTCATAATGATAGTAGGAGGCTTAGTAGGTT
TAAGAATAGTTTTTACTGTACTTTCTATAGTGAATAGAGTTAGGAAGGGATACTCACCATTATCGTTTCA
GACCCACCTCCCAACCCCGAGGGGACCCGACAGGCCCGAAGAAATCGAAGAAGAAGGTGGAGACAGAGAC
AGAGACAGATCCAGAATCTTAGCGGATGGATTCTTAGCAATTATCTGGGTCGACCTGCGGAGCCTGTTCC
TTTTCAGCTACCACCGCTTGAGAGACTTACTCTTGATTGCAACGGGGATTGCGGGACTTCTGGGACGCAG
GGGGTGGGAGGCCCTCAAGTATTGGTGGAATCTCCTACTGTATTGGAGTCAGGAACTAAAGAATAGTGCT
GTTAGCTTGCTCAACGCCACAGCCATAGCAGTAGCTGAGGGGACAGATAGGATTATAGAAATATTACAAA
CAATTCTTAGAGCTATTATCCACATACCTAGAAGAATAAGACAGGGCTTAGAAAGGGCTTTGCTA
>EU577448 
ATGAGAGTGATGGGGATCAGGAAGAATTGTCAGCAC---TTGTGGAGA------------------GGGG
GCATCTTGCTCCTTGGGATGTTAATGATCTGTAGTGCTACAGAAAAAATGTGGGTAACAGTCTATTATGG
GGTACCTGTGTGGAAAGAAGCAACCACCACTCTATTTTGTGCATCAGATGCTAAAGCATATAATACAGAG
GTACATAATGTTTGGGCCACACATGCTTGTGTACCCACAGACCCCAGCCCACAAGAAATAGTAATGGAA-
--AATGTGACAGAAAAGTTTAACATGTGGAAAAATAACATGGTAGAGCAGATGCATGAGGATATAATCAG
TTTATGGGATCAAAGCCTAAAGCCATGTGTAAAATTAACCCCACTCTGTGTTACTTTAAAATGTACTGAT
---------GCTGATGTTAATGCCACT------AGCACTAATACCACTAGCAATAATGCCACTAGGAGT-
--------ACCATTAATAATAGCTGGAAA---------------------ATAGAG---GAAAAAGGA--
----GAGATAAAAAACTGTTCTTTCAATATCACCACAAGTATAAGAGATAAAATGCAGAAAACGTATGCA
CTTTTTTATAAACTTGATATAGTATCAATA---------GATAATAGTAGT------------------A
CTAGGTATAGGTTGATAAGTTGTAATACCTCAGTCATTACACAGGCCTGTCCAAAGGTGTCATTTGAACC
AATTCCCATACATTATTGTGCCCCGGCTGGTTTTGCGATTCTAAAATGTAATGATAAGAAGTTCAATGGA
TCAGGACCATGTACAAATGTCAGCACAGTACAATGTACACATGGAATTAGGCCAGTAGTATCAACTCAAT
TACTGTTGAATGGCAGCCTAGCAGAAGAAGAGATAGTAATTAGATCTGAGAATTTCACAGACAATTCTAA
AATCATAATAGTACAGTTGAATGAAACAGTAGAAATTAATTGTACAAGACCCAACAACAATACAAGAAAA
AGTATACATATAGGACCAGGGAGAGCATTTTATGGAACA---GACATAATAGGAGACATAAGACAAGCAC
ATTGTAACATTAGTAGAACAAGATGGAATATCACTCTACAACGGATAGCTAGAAAACTA-----------
----------AAA------GAACAATTTGGG---------------------AATACAACAATAATAGCC
TTTAATAAATCCTCAGGAGGGGACCCAGAAATTGTAATGCACACTTTTAATTGTGGAGGGGAATTTTTCT
ACTGTAATTCAACACAATTGTTTAATAGTACTTGGTAT------------GGT-----------------
----AATGAGACTATT---GAAGGGTTAAAT------GACACTACA------------------GAAAAT
---------------------------------ATCACACTCCCATGCAAAATAAAACAAATTATAAACA
TGTGGCAGGAAGTAGGAAAAGCAATGTATGCCCCTCCCATCAGTGGACAAATTAGATGTTCATCAAATAT
TACAGGGCTGATATTAACAAGAGATGGTGGTTTTAGCAAC---------AATACCCAGGAAAAGAACAAG
ACC---GAGATCTTCAGACCTGGGGGAGGAGATATGAGGGACAATTGGAGAAGTGAATTATATAAATATA
AAGTAGTGCAAGTTGAACCATTAGGACTAGCACCCACCAAGGCAAAGAGAAGAGTGGTGCAGAGAGAAAA
AAGAGCAGTGGGT---TTAGGAGCTTTGTTCCTTGGGTTCTTGGGAGCAGCAGGAAGCACTATGGGCGCA
GCGTCAGTGACGCTGACGGTACAAGCCAGACAATTATTGTCTGGTATAGTGCAACAGCAGAACAACTTGC
TGAGAGCTATTGAGGCGCAACAGCATCTGTTGCAACTCACAGTCTGGGGCATCAAGCAGCTCCAGGCAAG
AGTCCTGGCTTTGGAAAGATACCTAAGGGATCAACAGCTCCTGGGAATTTGGGGTTGCTCTGGAAAACTC
ATCTGCACCACTACTGTGCCTTGGAATGCTAGTTGGAGT---AGCAAAAATCTAAGTGATATTTGGGATA
AAATGACCTGGATGCAGTGGGAAAGAGAAATTGAGAATTACACAAATGTAATATACACCTTACTTGAAGA
TTCGCAAAACCAACAAGAAAAGAATGAACAAGAATTATTGGAATTAGATAAATGGGCAAGTTTGTGGAAT
TGGTTTGACATAACAAACTGGCTGTGGTATATAAAAATATTCATAATGATAGTAGGAGGCTTAGTAGGTT
TAAGAATAGTTTTTACTGTACTTTCTATAGTGAATAGAGTTAGGAAGGGATACTCACCATTATCGTTTCA
GACCCACCTCCCAACCCCGAGGGGACCCGACAGGCCCGAAGAAATCGAAGAAGAAGGTGGAGACAGAGAC
AGAGACAGATCCAGAATCTTAGCGGATGGATTCTTAGCAATTATCTGGGTCGACCTGCGGAGCCTGTTCC
TTTTCAACTACCACCGCTTGAGAGACTTACTCTTGATTGCAACGAGGATTGCGGGACTTCTGGGACGCAG
GGGGTGGGAGGCCCTCAAGTATTGGTGGAATCTCCTACTGTATTGGAGTCAGGAACTAAAGAATAGTGCT
GTTAGCTTGCTCAACGCCACAGCCATAGCAGTAGCTGAGGGGACAGATAGGATTATAGAAATATTACAAA
CAATTCTTAGAGCTATTATCCACATACCTAGAAGAATAAGACAGGGCTTAGAAAGGGCTTTGCTA
>EU577454 
ATGAGAGTGATGGGGATCAGGAAGAATTGTCAGCAC---TTGTGGAGA------------------GGGG
GCATCTTGCTCCTTGGGATGTTAATGATCTGTAGTGCTACAGAAAAAATGTGGGTAACAGTCTATTATGG
GGTACCTGTGTGGAAAGAAGCAACCACCACTCTATTTTGTGCATCAGATGCTAAAGCATATAATACAGAG
GTACATAATGTTTGGGCCACACATGCTTGTGTACCCACAGACCCCAGCCCACAAGAAATAGTAATGGAA-
--AATGTGACAGAAAAGTTTAACATGTGGAAAAATAACATGGTAGAGCAGATGCATGAGGATATAATCAG
TTTATGGGATCAAAGCCTAAAGCCATGTGTAAAATTAACCCCACTCTGTGTTACTTTAAAATGTACTGAT
---------GCTGATGTTAATGCCACT------AGCACTAATACCACTAGCAATAATGCCACTAGGAGT-
--------ACCATTAATAATAGCTGGAAA---------------------ATAGAG---GAAAAAGGA--
----GAGATAAAAAACTGTTCTTTCAATATCACCACAAGTATAAGAGATAAAATGCAGAAAACGTATGCA
CTTTTTTATAAACTTGATATAGTATCAATA---------GATAATAGTAGT------------------A
CTAGGTATAGGTTGATAAGTTGTAATACCTCAGTCATTACACAGGCCTGTCCAAAGGTGTCATTTGAACC
AATTCCCATACATTATTGTGCCCCGGCTGGTTTTGCGATTCTAAAATGTAATGATAAGAAGTTCAATGGA
TCAGGACCATGTACAAATGTCAGCACAGTACAATGTACACATGGAATTAGGCCAGTAGTATCAACTCAAT
TACTGTTGAATGGCAGCCTAGCAGAAGAAGAGATAGTAATTAGATCTGAGAATTTCACAGACAATTCTAA
AATCATAATAGTACAGTTGAATGAAACAGTAGAAATTAATTGTACAAGACCCAACAACAATACAAGAAAA
AGTATACATATAGGACCAGGGAGAGCATTTTATGGAACA---GACATAATAGGAGACATAAGACAAGCAC
ATTGTAACATTAGTAGAACAAGATGGAATATCACTCTACAACGGATAGCTAGAAAACTA-----------
----------AAA------GAACAATTTGGG---------------------AATACAACAATAATAGCC
TTTAATAAATCCTCAGGAGGGGACCCAGAAATTGTAATGCACACTTTTAATTGTGGAGGGGAATTTTTCT
ACTGTAATTCAACACAATTGTTTAATAGTACTTGGTAT------------GGT-----------------
----AATGAGACTATT---GAAGGGTTAAAT------GACACTACA------------------GAAAAT
---------------------------------ATCACACTCCCATGCAAAATAAAACAAATTATAAACA
TGTGGCAGGAAGTAGGAAAAGCAATGTATGCCCCTCCCATCAGTGGACAAATTAGATGTTCATCAAATAT
TACAGGGCTGATATTAACAAGAGATGGTGGTTTTAGCAAC---------AATACCCAGGAGAAGAACAAG
ACC---GAGATCTTCAGACCTGGGGGAGGAGATATGAGGGACAATTGGAGAAGTGAATTATATAAATATA
AAGTAGTGCAAGTTGAACCATTAGGACTAGCACCCACCAAGGCAAAGAGAAGAGTGGTGCAGAGAGAAAA
AAGAGCAGTGGGT---TTAGGAGCTTTGTTCCTTGGGTTCTTGGGAGCAGCAGGAAGCACTATGGGCGCA
GCGTCAGTGACGCTGACGGTACAAGCCAGACAATTATTGTCTGGTATAGTGCAACAGCAGAACAACTTGC
TGAGAGCTATTGAGGCGCAACAGCATCTGTTGCAACTCACAGTCTGGGGCATCAAGCAGCTCCAGGCAAG
AGTCCTGGCTTTGGAAAGATACCTAAGGGATCAACAGCTCCTGGGAATTTGGGGTTGCTCTGGAAAACTC
ATCTGCACCACTACTGTGCCTTGGAATGCTAGTTGGAGT---AGCAAAAATCTAAGTGATATTTGGGATA
AAATGACCTGGATGCAGTGGGAAAGAGAAATTGAGAATTACACAAATGTAATATACACCTTACTTGAAGA
TTCGCAAAACCAACAAGAAAAGAATGAACAAGAATTATTGGAATTAGATAAATGGGCAAGTTTGTGGAAT
TGGTTTGACATAACAAACTGGCTGTGGTATATAAAAATATTCATAATGATAGTAGGAGGCTTAGTAGGTT
TAAGAATAGTTTTTACTGTACTTTCTATAGTGAATAGAGTTAGGAAGGGATACTCACCATTATCGTTTCA
GACCCACCTCCCAACCCCGAGGGGACCCGACAGGCCCGAAGAAATCGAAGAAGAAGGTGGAGACAGAGAC
AGAGACAGATCCAGAATCTTAGCGGATGGATTCTTAGCAATTATCTGGGTCGACCTGCGGAGCCTGTTCC
TTTTCAGCTACCACCGCTTGAGAGACTTACTCTTGATTGCAACGAGGATTGCGGGACTTCTGGGACGCAG
GGGGTGGGAGGCCCTCAAGTATTGGTGGAATCTCCTACTGTATTGGAGTCAGGAACTAAAGAATAGTGCT
GTTAGCTTGCTCAACGCCACAGCCATAGCAGTAGCTGAGGGGACAGATAGGATTATAGAAATATTACAAA
CAATTCTTAGAGCTATTATCCACATACCTAGAAGAATAAGACAGGGCTTAGAAAGGGCTTTGCTA
>EU577460 
ATGAGAGTGATGGGGATCAGGAAGAATTGTCAGCAC---TTGTGGAGA------------------GGGG
GCATCTTGCTCCTTGGGATGTTAATGATCTGTAGTGCTACAGAAAAAATGTGGGTAACAGTCTATTATGG
GGTACCTGTGTGGAAAGAAGCAACCACCACTCTATTTTGTGCATCAGATGCTAAAGCATATAATACAGAG
GTACATAATGTTTGGGCCACACATGCTTGTGTACCCACAGACCCCAGCCCACAAGAAATAGTAATGGAA-
--AATGTGACAGAAAAGTTTAACATGTGGAAAAATAACATGGTAGAGCAGATGCATGAGGATATAATCAG
TTTATGGGATCAAAGCCTAAAGCCATGTGTAAAATTAACCCCACTCTGTGTTACTTTAAAATGTACTGAT
---------GCTGATGTTAATGCCACT------AGCACTAATACCACTAGCAATAATGCCACTAGGAGT-
--------ACCATTAATAATAGCTGGAAA---------------------ATAGAG---GAAAAAGGA--
----GAGATAAAAAACTGTTCTTTCAATATCACCACAAGTATAAGAGATAAAATGCAGAAAACGTATGCA
CTTTTTTATAAACTTGATATAGTATCAATA---------GATAATAGTAGT------------------A
CTAGGTATAGGTTGATAAGTTGTAATACCTCAGTCATTACACAGGCCTGTCCAAAGGTGTCATTTGAACC
AATTCCCATACATTATTGTGCCCCGGCTGGTTTTGCGATTCTAAAATGTAATGATAAGAAGTTCAATGGA
TCAGGACCATGTACAAATGTCAGCACAGTACAATGTACACATGGAATTAGGCCAGTAGTATCAACTCAAT
TACTGTTGAATGGCAGCCTAGCAGAAGAAGAGATAGTAATTAGATCTGAGAATTTCACAGACAATTCTAA
AATCATAATAGTACAGTTGAATGAAACAGTAGAAATTAATTGTACAAGACCCAACAACAATACAAGAAAA
AGTATACATATAGGACCAGGGAGAGCATTTTATGGAACA---GACATAATAGGAGACATAAGACAAGCAC
ATTGTAACATTAGTAGAACAAGATGGAATATCACTCTACAACGGATAGCTAGAAAACTA-----------
----------AAA------GAACAATTTGGG---------------------AATACAACAATAATAGCC
TTTAATAAATCCTCAGGAGGGGACCCAGAAATTGTAATGCACACTTTTAATTGTGGAGGGGAATTTTTCT
ACTGTAATTCAACACAATTGTTTAATAGTACTTGGTAT------------GGT-----------------
----AATGAGACTATT---GAAGGGTTAAAT------GACACTACA------------------GAAAAT
---------------------------------ATCACACTCCCATGCAAAATAAAACAAATTATAAACA
TGTGGCAGGAAGTAGGAAAAGCAATGTATGCCCCTCCCATCAGTGGACAAATTAGATGTTCATCAAATAT
TACAGGGCTGATATTAACAAGAGATGGTGGTTTTAGCAAC---------AATACCCAGGAAAAGAACAAG
ACC---GAGATCTTCAGACCTGGGGGAGGAGATATGAGGGACAATTGGAGAAGTGAATTATATAAATATA
AAGTAGTGCAAGTTGAACCATTAGGACTAGCACCCACCAAGGCAAAGAGAAGAGTGGTGCAGAGAGAAAA
AAGAGCAGTGGGT---TTAGGAGCTTTGTTCCTTGGGTTCTTGGGAGCAGCAGGAAGCACTATGGGCGCA
GCGTCAGTGACGCTGACGGTACAAGCCAGACAATTATTGTCTGGTATAGTGCAACAGCAGAACAACTTGC
TGAGAGCTATTGAGGCGCAACAGCATCTGTTGCAACTCACAGTCTGGGGCATCAAGCAGCTCCAGGCAAG
AGTCCTGGCTTTGGAAAGATACCTAAGGGATCAACAGCTCCTGGGAATTTGGGGTTGCTCTGGAAAACTC
ATCTGCACCACTACTGTGCCTTGGAATGCTAGTTGGAGT---AGCAAAAATCTAAGTGATATTTGGGATA
AAATGACCTGGATGCAGTGGGAAAGAGAAATTGAGAATTACACAAATGTAATATACACCTTACTTGAAGA
TTCGCAAAACCAACAAGAAAAGAATGAACAAGAATTATTGGAATTAGATAAATGGGCAAGTTTGTGGAAT
TGGTTTGACATAACAAACTGGCTGTGGTATATAAAAATATTCATAATGATAGTAGGAGGCTTAGTAGGTT
TAAGAATAGTTTTTACTGTACTTTCTATAGTGAATAGAGTTAGGAAGGGATACTCACCATTATCGTTTCA
GACCCACCTCCCAACCCCGAGGGGACCCGACAGGCCCGAAGAAATCGAAGAAGAAGGTGGAGACAGAGAC
AGAGACAGATCCAGAATCTTAGCGGATGGATTCTTAGCAATTATCTGGGTCGACCTGCGGAGCCTGTTCC
TTTTCAGCTACCACCGCTTGAGAGACTTACTCTTGATTGCAACGAGGATTGCGGGACTTCTGGGACGCAG
GGGGTGGGAGGCCCTCAAGTATTGGTGGAATCTCCTACTGTATTGGAGTCAGGAACTAAAGAATAGTGCT
GTTAGCTTGCTCAACGCCACAGCCATAGCAGTAGCTGAGGGGACAGATAGGATTATAGAAATATTACAAA
CAATTCTTAGAGCTATTATCCACATACCTAGAAGAATAAGACAGGGCTTAGAAAGGGCTTTGCTA
>EU577447 
ATGAGAGTGATGGGGATCAGGAAGAATTGTCAGCAC---TTGTGGAGA------------------GGGG
GCATCTTGCTCCTTGGGATGTTAATGATCTGTAGTGCTACAGAAAAAATGTGGGTAACAGTCTATTATGG
GGTACCTGTGTGGAAAGAAGCAACCACCACTCTATTTTGTGCATCAGATGCTAAAGCATATAATACAGAG
GTACATAATGTTTGGGCCACACATGCTTGTGTACCCACAGACCCCAGCCCACAAGAAATAGTAATGGAA-
--AATGTGACAGAAAAGTTTAACATGTGGAAAAATAACATGGTAGAGCAGATGCATGAGGATATAATCAG
TTTATGGGATCAAAGCCTAAAGCCATGTGTAAAATTAACCCCACTCTGTGTTACTTTAAAATGTACTGAT
---------GCTGATGTTAATGCCACT------AGCACTAATACCACTAGCAATAATGCCACTAGGAGT-
--------ACCATTAATAATAGCTGGAAA---------------------ATAGAG---GAAAAAGGA--
----GAGATAAAAAACTGTTCTTTCAATATCACCACAAGTATAAGAGATAAAATGCAGAAAACGTATGCA
CTTTTTTATAAACTTGATATAGTATCAATA---------GATAATAGTAGT------------------A
CTAGGTATAGGTTGATAAGTTGTAATACCTCAGTCATTACACAGGCCTGTCCAAAGGTGTCATTTGAACC
AATTCCCATACATTATTGTGCCCCGGCTGGTTTTGCGATTCTAAAATGTAATGATAAGAAGTTCAATGGA
TCAGGACCATGTACAAATGTCAGCACAGTACAATGTACACATGGAATTAGGCCAGTAGTATCAACTCAAT
TACTGTTGAATGGCAGCCTAGCAGAAGAAGAGATAGTAATTAGATCTGAGAATTTCACAGACAATTCTAA
AATCATAATAGTACAGTTGAATGAAACAGTAGAAATTAATTGTACAAGACCCAACAACAATACAAGAAAA
AGTATACATATAGGACCAGGGAGAGCATTTTATGGAACA---GACATAATAGGAGACATAAGACAAGCAC
ATTGTAACATTAGTAGAACAAGATGGAATATCACTCTACAACGGATAGCTAGAAAACTA-----------
----------AAA------GAACAATTTGGG---------------------AATACAACAATAATAGCC
TTTAATAAATCCTCAGGAGGGGACCCAGAAATTGTAATGCACACTTTTAATTGTGGAGGGGAATTTTTCT
ACTGTAATTCAACACAATTGTTTAATAGTACTTGGTAT------------GGT-----------------
----AATGAGACTATT---GAAGGGTTAAAT------GACACTACA------------------GAAAAT
---------------------------------ATCACACTCCCATGCAAAATAAAACAAATTATAAACA
TGTGGCAGGAAGTAGGAAAAGCAATGTATGCCCCTCCCATCAGTGGACAAATTAGATGTTCATCAAATAT
TACAGGGCTGATATTAACAAGAGATGGTGGTTTTAGCAAC---------AATACCCAGGAAAAGAACAAG
ACC---GAGATCTTCAGACCTGGGGGAGGAGATATGAGGGACAATTGGAGAAGTGAATTATATAAATATA
AAGTAGTGCAAGTTGAACCATTAGGACTGGCACCCACCAAGGCAAAGAGAAGAGTGGTGCAGAGAGAAAA
AAGAGCAGTGGGT---TTAGGAGCTTTGTTCCTTGGGTTCTTGGGAGCAGCAGGAAGCACTATGGGCGCA
GCGTCAGTGACGCTGACGGTACAAGCCAGACAATTATTGTCTGGTATAGTGCAACAGCAGAACAACTTGC
TGAGAGCTATTGAGGCGCAACAGCATCTGTTGCAACTCACAGTCTGGGGCATCAAGCAGCTCCAGGCAAG
AGTCCTGGCTTTGGAAAGATACCTAAGGGATCAACAGCTCCTGGGAATTTGGGGTTGCTCTGGAAAACTC
ATCTGCACCACTACTGTGCCTTGGAATGCTAGTTGGAGT---AGCAAAAATCTAAGTGATATTTGGGATA
AAATGACCTGGATGCAGTGGGAAAGAGAAATTGAGAATTACACAAATGTAATATACACCTTACTTGAAGA
TTCGCAAAACCAACAAGAAAAGAATGAACAAGAATTATTGGAATTAGATAAATGGGCAAGTTTGTGGAAT
TGGTTTGACATAACAAACTGGCTGTGGTATATAAAAATATTCATAATGATAGTAGGAGGCTTAGTAGGTT
TAAGAATAGTTTTTACTGTACTTTCTATAGTAAATAGAGTTAGGAAGGGATACTCACCATTATCGTTTCA
GACCCACCTCCCAACCCCGAGGGGACCCGACAGGCCCGAAGAAATCGAAGAAGAAGGTGGAGACAGAGAC
AGAGACAGATCCAGAATCTTAGCGGATGGATTCTTAGCAATTATCTGGGTCGACCTGCGGAGCCTGTTCC
TTTTCAGCTACCACCGCTTGAGAGACTTACTCTTGATTGCAACGAGGATTGCGGGACTTCTGGGACGCAG
GGGGTGGGAGGCCCTCAAGTATTGGTGGAATCTCCTACTGTATTGGAGTCAGGAACTAAAGAATAGTGCT
GTTAGCTTGCTCAACGCCACAGCCATAGCAGTAGCTGAGGGGACAGATAGGATTATAGAAATATTACAAA
CAATTCTTAGAGCTATTATCCACATACCTAGAAGAATAAGACAGGGCTTAGAAAGGGCTTTGCTA
>EU577451 
ATGAGAGTGATGGGGATCAGGAAGAATTGTCAGCAC---TTGTGGAGA------------------GGGG
GCATCTTGCTCCTTGGGATGTTAATGATCTGTAGTGCTACAGAAAAAATGTGGGTAACAGTCTATTATGG
GGTACCTGTGTGGAAAGAAGCAACCACCACTCTATTTTGTGCATCAGATGCTAAAGCATATAATACAGAG
GTACATAATGTTTGGGCCACACATGCTTGTGTACCCACAGACCCCAGCCCACAAGAAATAGTAATGGAA-
--AATGTGACAGAAAAGTTTAACATGTGGAAAAATAACATGGTAGAGCAGATGCATGAGGATATAATCAG
TTTATGGGATCAAAGCCTAAAGCCATGTGTAAAATTAACCCCACTCTGTGTTACTTTAAAATGTACTGAT
---------GCTGATGTTAATGCCACT------AGCACTAATACCACTAGCAATAATGCCACTAGGAGT-
--------ACCATTAATAATAGCTGGAAA---------------------ATAGAG---GAAAAAGGA--
----GAGATAAAAAACTGTTCTTTCAATATCACCACAAGTATAAGAGATAAAATGCAGAAAACGTATGCA
CTTTTTTATAAACTTGATATAGTATCAATA---------GATAATAGTAGT------------------A
CTAGGTATAGGTTGATAAGTTGTAATACCTCAGTCATTACACAGGCCTGTCCAAAGGTGTCATTTGAACC
AATTCCCATACATTATTGTGCCCCGGCTGGTTTTGCGATTCTAAAATGTAATGATAAGAAGTTCAATGGA
TCAGGACCATGTACAAATGTCAGCACAGTACAATGTACACATGGAATTAGGCCAGTAGTATCAACTCAAT
TACTGTTGAATGGCAGCCTAGCAGAAGAAGAGATAGTAATTAGATCTGAGAATTTCACAGACAATTCTAA
AATCATAATAGTACAGTTGAATGAAACAGTAGAAATTAATTGTACAAGACCCAACAACAATACAAGAAAA
AGTATACATATAGGACCAGGGAGAGCATTTTATGGAACA---GACATAATAGGAGACATAAGACAAGCAC
ATTGTAACATTAGTAGAACAAGATGGAATATCACTCTACAACGGATAGCTAGAAAGCTA-----------
----------AAA------GAACAATTTGGG---------------------AATACAACAATAATAGCC
TTTAATAAATCCTCAGGAGGGGACCCAGAAATTGTAATGCACACTTTTAATTGTGGAGGGGAATTTTTCT
ACTGTAATTCAACACAATTGTTTAATAGTACTTGGTAT------------GGT-----------------
----AATGAGACTATT---GAAGGGTTAAAT------GACACTACA------------------GAAAAT
---------------------------------ATCACACTCCCATGCAAAATAAAACAAATTATAAACA
TGTGGCAGGAAGTAGGAAAAGCAATGTATGCCCCTCCCATCAGTGGACAAATTAGATGTTCATCAAATAT
TACAGGGCTGATATTAACAAGAGATGGTGGTTTTAGCAAC---------AATACCCAGGAAAAGAACAAG
ACC---GAGATCTTCAGACCTGGGGGAGGAGATATGAGGGACAATTGGAGAAGTGAATTATATAAATATA
AAGTAGTGCAAGTTGAACCATTAGGACTGGCACCCACCAAGGCAAAGAGAAGAGTGGTGCAGAGAGAAAA
AAGAGCAGTGGGT---TTAGGAGCTTTGTTCCTTGGGTTCTTGGGAGCAGCAGGAAGCACTATGGGCGCA
GCGTCAGTGACGCTGACGGTACAAGCCAGACAATTATTGTCTGGTATAGTGCAACAGCAGAACAACTTGC
TGAGAGCTATTGAGGCGCAACAGCATCTGTTGCAACTCACAGTCTGGGGCATCAAGCAGCTCCAGGCAAG
AGTCCTGGCTTTGGAAAGATACCTAAGGGATCAACAGCTCCTGGGAATTTGGGGTTGCTCTGGAAAACTC
ATCTGCACCACTACTGTGCCTTGGAATGCTAGTTGGAGT---AGCAAAAATCTAAGTGATATTTGGGATA
AAATGACCTGGATGCAGTGGGAAAGAGAAATTGAGAATTACACAAATGTAATATACACCTTACTTGAAGA
TTCGCAAAACCAACAAGAAAAGAATGAACAAGAATTATTGGAATTAGATAAATGGGCAAGTTTGTGGAAT
TGGTTTGACATAACAAACTGGCTGTGGTATATAAAAATATTCATAATGATAGTAGGAGGCTTAGTAGGTT
TAAGAATAGTTTTTACTGTACTTTCTATAGTGAATAGAGTTAGGAAGGGATACTCACCATTATCGTTTCA
GACCCACCTCCCAACCCCGAGGGGACCCGACAGGCCCGAAGAAATCGAAGAAGAAGGTGGAGACAGAGAC
AGAGACAGATCCAGAATCTTAGCGGATGGATTCTTAGCAATTATCTGGGTCGACCTGCGGAGCCTGTTCC
TTTTCAGCTACCACCGCTTGAGAGACTTACTCTTGATTGCAACGAGGATTGCGGGACTTCTGGGACGCAG
GGGGTGGGAGGCCCTCAAGTATTGGTGGAATCTCCTACTGTATTGGAGTCAGGAACTAAAGAATAGTGCT
GTTAGCTTGCTCAACGCCACAGCCATAGCAGTAGCTGAGGGGACAGATAGGATTATAGAAATATTACAAA
CAATTCTTAGAGCTATTATCCACATACCTAGAAGAATAAGACAGGGCTTAGAAAGGGCTTTGCTA
>FJ469691 
ATGAGAGTGACGGGGATCAAGAAGAGTTGTCAGCAC---TTGTGGAGAGGGGGCAACTTGTGGAAATGGG
GCACCATGCTCCTTGGGATGTTAATGATCTGTAGTGCTGCAGAAAATTTGTGGGTCACAGTCTATTATGG
AGTACCTGTGTGGAAAGAAGCAAACACCACTCTATTTTGTGCATCAGATGCTAAAGCATATGATAAAGAG
GTGCACAATGTTTGGGCCACACATGCCTGTGTACCCACAGACCCCAACCCACAAGAAGTAGTATTGAAA-
--AATGTGACAGAAAATTTTAACATGTGGAAAAATGACATGGTAGAACAGATGCATGAGGATATAATCAG
TTTATGGGATCAAAGCCTAAAGCCATGTGTAAAATTAACCCCACTCTGTGTTACTTTAAATTGCACTGAT
------------------------GTC------------------------------ACTAGTACTAAT-
--------ACCACTAGTAATAGTAGTAGC---------------------GAGATAGAAATGGAAGGA--
----GAAATAAAAAACTGCTCTTTCAATATCACCACAAGCCTAAGAGATAAGGTGCAGAAAGAACAGGCA
CTTTTTTATAAATATGATGTAATACCAATA---------GATAATAATGGT---ACTAGA---------A
CCAGCTATAGGTTGCTAAGTTGTAACACCTCAGTCATTACACAGGCCTGTCCAAAAATATCCTTTGAGCC
AATTCCCATACATTATTGTGCCCCGGCTGGTTTTGCGATTCTAAAGTGTAATAATAAGACGTTCAATGGA
ACAGGACTATGTACAAATGTCAGCACAGTACAATGTACACATGGGATTAGGCCAGTAGTATCAACTCAAT
TGCTGTTAAATGGCAGTCTAGCAGAAGAAGAGATAGTACTTAGATCTGAAAATTTCTCGAACAATGCTGA
CATCATAATAGTACAGTTGAAGGAAGCTGTAAAAATTGATTGTATAAGACCCAACAACAATACAAGAAGA
AGTATAAATATGGGACCAGGAAGAGCATTTTATGCAACAGGAGAAATAATAGGAGACATAAGACAAGCAC
ATTGTAACATTAGTGGAGAAGAATGGAATAACACTTTAGTACAGATAGCTGAAAAATTA-----------
----------AGA------CTACAATTTCCG---------------------AATAAAACAATAGCT---
TTTAATCACTCCTCAGGAGGGGACCCAGAAATTGTAATGCACATTTTTAATTGTGGAGGGGAATTTTTCT
ACTGTAATACAACACAACTGTTTAATAGTACTTGGACT------------GGG-----------------
----AAT------------AATACTACAAAT------AACATTTCA------------------GGATAT
---------------------------------ATCACACTCCCATGCAGAATAAAACAAATTATAAACA
TGTGGCAAGAAGTAGGAAAAGCAATGTATGCCCCTCCCATCAGTGGACAAATCAGGTGTTCATCAAATAT
TACAGGGCTACTATTAACAAGAGATGGTGGTAAT---------------AGTAATAACACCAACGGGACG
ACC---GAGGTTTTCAGACCTATAGGAGGAAATATGAGGGACAATTGGAGAAGTGAATTATATAAATATA
AAGTAGTAAAAATTGAACCATTAGGAGTAGCACCCACCACGGCAAAGAGAAGAGTGGTGCAAAGAGAAAA
AAGAGCAGTGGGA---ATAGGAGCTTTGTTCCTTGGGTTCTTGGGAGCAGCAGGAAGCACTATGGGCGCA
GCGTCATTGACGCTGACGGTACAGGCCAGGCTATTATTGTCTGGTATAGTGCAACAGCAGAACAATCTGC
TGAGAGCTATTGAGGCGCAACAACATCTGTTGCAACTCACAGTCTGGGGCATCAAGCAGCTCCAAGCAAG
AGTCCTGGCTGTGGAAAGATACCTAAAGGATCAACAGCTCCTGGGGATTTGGGGTTGCTCTGGAAAACTC
ATTTGCACCACTACTGTGCCTTGGAATACTAGTTGGAGT---AATAAATCTGTGGATTACATTTGGAATA
ACATGACCTGGATGCAGTGGGAAAAAGAAATTGAGAATTACACAGGCTTAATATACAACTTAATTGAAGA
CTCGCAAAACCAACAAGAAAAGAATGAACTAGAATTATTACAATTAGATAAATGGGCAAATTTGTGGAAT
TGGTTTGACATAACACAGTGGCTGTGGTATATAAAAATATTCATAATGATAGTAGGAGGCTTAGTAGGTT
TAAGAATAGTTTTTGCTGTACTTTCTATAGTGAATAGAGTTAGGCAGGGATATTCACCATTGTCATTTCA
GACCCACCTCCCAACCCCGAGGGGACCCGACAGGCCCGAAGGAATCGAAGAAGAAGGTGGAGAGAGAGAC
AGAGACACATCCAGACCCTTAGCACATGGATTATTGACACTTATCTGGGTCGATCTGCGGAGCCTGTGCC
TCTTCAGCTACCACCGCTTGAGAGACTTACTCTTGATTGCAGCGAGGATTGTGGAACTTCTGGGACGCAG
GGGGTGGGAACTCCTCAAATATTGTTGGAGTCTCCTGCAGTATTGGAGTCAGGAACTAAAGAATAGTGCT
GTTAGCTTGCTCAATGCCACAGCCATAGTAGTAGCTGAGGGAACAGATAGGGTTATAGAAATGTTACAAA
GAATTTTTAGAGCTATTATCCACATACCTACAAGAATAAGACAGGGCTTTGAAAGGGCTTTGCTA
>AY173956 
ATGAGAGTGAAGGGGATCAGGAAGAATTATCAGCAC---TTGTGGAAA------------------TGGG
GCACCATGCTCCTTGGGATGTTAATGATCTGTAGTGCTGCAGAACAATTGTGGGTCACAGTCTATTATGG
GGTACCTGTGTGGAAAGAAGCAACCACCACTCTATTTTGTGCATCAGATGCTAAAACATATGATACAGAG
GTACATAATGTTTGGGCCACACATGCCTGTGTACCCACAGACCCCAACCCACAAGAAATAGAATTGGTA-
--AATGTGACAGAAAATTTTAACATGTGGAAAAATAACATGGTAGAACAAATGCAGGAGGATATAATCAG
TTTATGGGATCAAAGCCTAAAGCCATGTGTAAAACTAACCCCACTCTGTGTTACTTTAAACTGCACTGAT
------------------------TAT------ACTAATACCACT------------AATACCACTAAT-
--------ACCAGTAGTACCGTTAGTGGG------------------GAAAAGATG---GACAGGGGG--
----GAAATAAAAAACTGCTCTTTCAATATCACCACAAACATAAGAAATAAGATGCAGAGAACATATGCA
CTTTTTTATAAACTTGATGTAGAACCAATA---------GATAAAAATAAG---AATACT---------A
CTAGATATAGGTTAATAAGTTGTAACAACTCAGTCATTACACAGGCCTGTCCAAAGGTATCCTTTGAGCC
AATTCCCATACATTATTGTGCCCCGGCTGGTTTTGCGATTCTAAAGTGTAACAATAAGACGTTCAATGGA
ACAGGACCATGTAATAAGGTCAGCACAGTACAATGTACACATGGAATTAGGCCAGTAGTATCAACTCAAC
TACTGTTAAATGGCAGTCTAGCAGAAGAAGGGGTAGTAATTAGATCTGAAAATTTCACGGACAATGCTAA
AACCATATTAGTACAGCTGAAAGAACCAGTAGAAATTAATTGTACAAGACCCAACAACAAGGCAAGAAGA
CGTATACGTATAGGACCAGGGAGAACATTTTAT---ACAGGAAAAATAGTAGGAGATATAAGACAAGCAT
ATTGTAACATTAGTAGAGCTAAATGGAATAACACTTTAAACCAGATAGTTACAAAATTA-----------
----------AGAGAAATTGAACAATTTAAG---------------------AATAAAACAATAGTC---
TTTAATCAATCCTCAGGAGGGGACCCAGAAATTGTAATGCACAGTTTTAATTGTAGAGGGGAATTTTTCT
ACTGTAATTCAACACAACTGTTTAACAGTACTTGGAAT--------------------------------
-------------------AGTACTTGGAAT------GTTGATGAA------------------AGATCA
AATGACACTGCAACA------------------CTCAAACTCCCATGCAGAATAAAACAATTTGTAAACA
TGTGGCAGGAAGTAGGAAAAGCAATGTATGCCCCTCCCATCGATGGGCAAATTAGTTGTTCATCAAATAT
TACAGGGTTACTATTAACAAGAGATGGTGGTAAT---AAC---------ACAAACGAG------------
ACT---GAGACCTTCAGACCTGGAGGAGGAGATATGAGGGACAATTGGAGAAGTGAATTATATAAATATA
AAGTAGTAAAAGTTGAACCATTAGGAGTAGCACCCACCAGGGCAAAGAGAAGAGTGGTGCAAAGAGAAAA
AAGAGCAGTGGGA---ATAGGAGCTGTGCTCCTTGGGTTCTTGGGAGCAGCAGGAAGCACTATGGGCGCA
GCGTCACTGACGCTGACGGTACAGGCCAGACAATTATTGTCTGGTATAGTGCAACAGCAAAACAATTTGC
TGAGGGCTATTGAGGCGCAACAGCATCTGTTGCAACTCACAGTCTGGGGCATCAAGCAGCTCCAGGCAAG
AGTCCTGGCTGTGGAAAGATACCTAAAGGATCAACAGCTCCTGGGGATTTGGGGTTGCTCTGGAAAACTC
ATTTGCACCACTGCTGTGCCTTGGAATACTAGTTGGAGT---AATAGATCTCATGATAGCATTTGGAATA
ACATGACCTGGATGCAGTGGGAAAGAGAAATTGACAATTACACAGGCTTAATATACACCTTAATTGAAGA
ATCGCAAAACCAACAAGAAAAGAATGAACAAGAATTATTGGAATTGGATAAATGGGCAAGTTTGTGGGAT
TGGTTTAACATAACACAGTGGCTGTGGTATATAAAAATATTCATAATGATAGTAGGAGGTTTAATAGGTT
TAAGAATAGTTTTTGCTGTACTTTCTATAGTGAATAGAGTTAGGCAGGGATACTCACCATTGTCGTTTCA
GACCCACCTCCCAACCCCGAGGGGACCCGACAGGCCCGGAGGAATCGAAGAAGAAGGTGGAGAGAGAGAC
AGAGACAGATCCGTGCGATTAGTGGATGGATTCTTAGCACTCATCTGGGACGATCTGCGGAACCTGTGCC
TCTTCAGTTACCACCGCTTGAGAGACTTACTCTTGATTCTAGCGAGGATTGTGGAACTTCTGGGACGCAG
GGGGTGGGAAATCCTCAAATATTGGTGGAATCTCCTGCAGTATTGGAGTCAGGAACTAAAGAATAGTGCT
GTTAGCTTGCTCAACGCCACAGCCATAGCAGTAGCTGAGGGGACAGATAGGGCTATAGACATAGTACAAA
GAGCTTATAGAGCTATTATCCACATACCTACAAGAATAAGACAGGGCTTGGAAAGGGCTTTGCTA
>GQ855764 
ATGAGAGTGAAGGGGATCAGGAAGAATTGTCAGCAC---TTGTGGAAA------------------TGGG
GCACGATGCTCCTTGGGATGTTAATGATCCGTAGTGCTGCAGAACAATTGTGGGTCACAGTCTATTATGG
GGTACCTGTGTGGAAAGAAGCAACCACCACTCTATTTTGTGCATCAGATGCTAAAACATATGATACAGAG
GTACATAATGTTTGGGCCACACATGCCTGTGTACCCACAGACCCCAACCCACAAGAAATAGAATTGGTA-
--AATGTGACAGAAAATTTTAACATGTGGAAAAATAACATGGTAGAACAAATGCAGGAGGATATAATCAG
TTTATGGGATCAAAGCCTAAAGCCATGTGTAAAACTAACCCCTCTCTGTGTTACTTTAAACTGCACTGAT
------------------------ATC------AGTAATAACAGT------------AATACCACTAAT-
--------ACCAGTAATCCTATTATCGGG------------------GAAAAGATG---GAGAAGGGG--
----GAAATAAAAAACTGCTCTTTCAATATCACCACAAACATAAGAAATAAGATGCAGAGCACATATGCA
CTTTTTTATAAACTTGATGTAGAACCAATA---------GATAAAAATAAG---AATACT---------A
CTAGATATAGGTTAATAAGTTGTAACAACTCAGTCATTACACAGGCCTGTCCAAAGGTATCCTTTGAGCC
AATTCCCATACATTATTGTGCCCCGGCTGGTTTTGCGATTCTAAAGTGTAACAATAAGACGTTCAATGGA
ACAGGACCATGTAATAAGGTCAGCACAGTACAATGTACACATGGAATTAGGCCAGTAGTATCAACTCAAC
TACTGTTAAATGGCAGTCTAGCAGAAGAAGGGGTAGTAATTAGATCTGAAAATTTCACGGACAATGCTAA
AACCATATTAGTACAGCTGAAAGAACCAGTAGAAATTAATTGTACAAGACCCAACAACAAGGCAAGAAGA
CGTATACGTATAGGACCAGGGAGAACATTTTAT---ACAGGAAAAATAGTAGGAGATATAAGACAAGCAT
ATTGTAACATTAGTAGAGCTAAATGGAATAACACTTTAAACCAGATAGTTACAAAATTA-----------
----------AGAGAAATTGAACAATTTAAG---------------------AATAAAACAATAGTC---
TTTAATCAATCCTCAGGAGGGGACCCAGAAATTGTAATGCACAGTTTTAACTGTAGAGGGGAATTTTTCT
ACTGTAATTCAACACAACTGTTTAACAGTACTTGGAAT--------------------------------
-------------------AGTACTTGGAAT------GTTGATGAA------------------AGATCA
AATGACACTACAACA------------------CTCAAACTCCCATGCAGAATAAAACAATTTGTAAACA
TGTGGCAGGAAGTAGGAAAAGCAATGTATGCCCCTCCCATCGATGGGCAAATTAGTTGTTCATCAAATAT
TACAGGGTTACTATTAACAAGAGATGGTGGTAAT---AAC---------ACAAACGAG------------
ACT---GAGACCTTCAGACCTGGAGGAGGAGATATGAGGGACAATTGGAGAAGTGAATTATATAAATATA
AAGTAGTAAAAGTTGAACCATTAGGAGTAGCACCCACCAGGGCAAAGAGAAGAGTGGTGCAAAGAGAAAA
AAGAGCAGTGGGA---ATAGGAGCTGTGCTCCTTGGGTTCTTGGGAGCAGCAGGAAGCACTATGGGCGCA
GCGTCACTGACGCTGACGGTACAGGCCAGACAATTATTGTCTGGTATAGTGCAACAGCAAAACAATTTGC
TGAGGGCTATTGAGGCGCAACAGCATCTGTTGCAACTCACAGTCTGGGGCACCAAGCAGCTCCAGGCAAG
AGTCCTGGCTGTGGAAAGATACCTAAGGGATCAACAGCTCCTGGGAATTTGGGGTTGCTCTGGAAAACTC
ATTTGCACCACTGCTGTGCCTTGGAATACTAGTTGGAGT---AATAGATCTCATGATAGCATTTGGAATA
ACATGACCTGGATGCAGTGGGAAAGAGAAATTGACAATTACACAGGCTTAATATACACCTTAATTGAAGA
ATCGCAAAACCAACAAGAAAAGAATGAACAAGAATTATTGGAATTAGATAAATGGGCAAGTTTGTGGAAT
TGGTTTAACATAACACAGTGGCTGTGGTATATAAAAATATTCATAATGGTAGTAGGAGGTTTAATAGGTT
TAAGAATAATTTTTGCTGTACTTTCTATAGTAAATAGAGTTAGGCAGGGATACTCACCATTATCGTTTCA
GACCCTCCTCCCAACCCCGAGGGAACCCGACAGGCCCGGAGGAATCGAAGAAGAAGGTGGAGAGAGAGAC
AGAGACAGATCCGTGCGACTAGTGGATGGATTCTTAGCACTCATCTGGGAAGATCTGCGGAACCTGTGCC
TCTTCAGTTACCACCGCTTGAGAGACTTACTCTTGATTCTAACGAGGATTGTGGAACTTCTGGGACGCAG
GGGGTGGGAAATCCTCAAATATTGGTGGAATCTCCTGCAGTATTGGAGTCAGGAACTAAAGAATAGTGCT
GTTAGCTTGCTCAACGCCACAGCCATAGCAGTAGCTGAGGGGACAGATAGGGCTATAGACATATTACAAA
GAGCTTATAGAGCTATTATCCACATACCTACAAGAATAAGACAGGGCTTGGAAGGGGCTTTGCTA
>AY736820 
ATGAGAGTGAAGGGGATCAGGAAGAATTGTCAGCAC---TTGTGGAGA------------------TGGG
GCACGATGCTCCTTGGGATGTTAATGATCTGTAGTGCTGCAGAACAATTGTGGGTCACAGTCTATTATGG
GGTACCTGTGTGGAAAGAAGCAACCACCACTCTATTTTGTGCATCAGATGCTAAAACATATGATACAGAG
GTACATAATGTTTGGGCCACACATGCCTGTGTACCCACAGACCCCAACCCACAAGAAATAGAATTGGTA-
--AATGTGACAGAAAATTTTAACATGTGGAAAAATAACATGGTAGAACAAATGCAGGAGGATATAATCAG
TTTATGGGATCAAAGCCTAAAGCCATGTGTAAAATTAACCCCTCTCTGTGTTACTTTAAACTGCACTGAT
------------------------ATC------AGTAATAACAGT------------AATACCACTAAT-
--------ACCAGTAATCCTATTATCGGGGAA------------------AAGATG---GAGAAGGGG--
----GAAATAAAAAACTGCTCTTTCAATATCACCACAAACATAAGAAATAAGATGCAGAGAACATATGCA
CTTTTTTATAAACTTGATGTAGAACCAATA---------GATAAAAATAAG---AATACT---------A
CTAGATATAGGTTAATAAGTTGTAACAACTCAGTCATTACACAGGCCTGTCCAAAGGTATCCTTTGAGCC
AATTCCCATACATTATTGTGCCCCGGCTGGTTTTGCGATTCTAAAGTGTAACAATAAGACGTTCAATGGA
ACAGGACCATGTAATAAGGTCAGCACAGTACAATGTACACATGGAATTAGGCCAGTAGTATCAACTCAAC
TACTGTTAAATGGCAGTCTAGCAGAAGAAGGGGTAGTAATTAGATCTGAAAATTTCACGGACAATGCTAA
AACCATATTAGTACAGCTGAAAGAACCAGTAGAAATTAATTGTACAAGACCCAACAACAAGGCAAGAAGA
CGTATACGTATAGGACCAGGGAGAACATTTTAT---ACAGGAAAAATAGTAGGAGATATAAGACAAGCAT
ATTGTAACATTAGTAGAGCTAAATGGAATAACACTTTAAACCAGATAGTTACAAAATTA-----------
----------AGAGAAATTGAACAATTTAAG---------------------AATAAAACAATAGTC---
TTTAATCAATCCTCAGGAGGGGACCCAGAAATTGTAATGCACAGTTTTAATTGTAGAGGGGAATTTTTCT
ACTGTAATTCAACACAACTGTTTAACAGTACTTGGAAT--------------------------------
-------------------AGTACTTGGAAT------GTTGATGAA------------------AGATCA
AATGACACTGCAACA------------------CTCAAACTCCCATGCAGAATAAAACAATTTGTAAACA
TGTGGCAGGAAGTAGGAAAAGCAATGTATGCCCCTCCCATCGATGGGCAAATTAGTTGTTCATCAAATAT
TACAGGGTTACTATTAACAAGAGATGGTGGTAAT---AAC---------ACAAACGAG------------
ACT---GAGACCTTCAGACCTGGAGGAGGAGATATGAGGGACAATTGGAGAAGTGAATTATATAAATATA
AAGTAGTAAAAATTGAACCATTAGGAGTAGCACCCACCAGGGCAAAAAGAAGAGTGGTGCAAAGAGAAAA
AAGAGCAGTGGGA---ATAGGAGCTGTGTTCCTTGGGTTCTTGGGAGCAGCAGGAAGCACTATGGGCGCA
GCGTCACTGACGCTGACGGTACAGGCCAGACAATTATTGTCTGGTATAGTGCAACAGCAGAACAATTTGC
TGAGGGCTATTGAGGCGCAACAGCATCTGTTGCAACTCACAGTCTGGGGCATCAAGCAGCTCCAGGCAAG
AGTCCTGGCTGTGGAAAGATACCTAAAGGATCAACAGCTCCTGGGGATTTGGGGTTGCTCTGGAAAACTC
ATTTGCACCACTGCTGTGCCTTGGAATACTAGTTGGAGT---AATAGATCTCATGATAGCATTTGGAATA
ACATGACCTGGATGCAGTGGGAAAGAGAAATTGACAATTACACAGGCTTAATATACACCTTAATTGAAGA
ATCGCAAAACCAACAAGAAAAGAATGAACAAGAATTATTGGAATTAGATAAATGGGCAAGTTTGTGGGAT
TGGTTTAACATAACACAGTGGCTGTGGTATATAAAAATATTCATAATGATAGTAGGAGGTTTAATAGGTT
TAAGAATAGTTTTTGCTGTACTTTCTATAGTGAATAGAGTTAGGCAGGGATACTCACCATTGTCGTTTCA
GACCCTCCTCCCAACCCCGAGGGGACCCGACAGGCCCGGAGGAATCGAAGAAGAAGGTGGAGAGAAAGAC
AGAGACAGATCCGTGCGATTAGTGGATGGATTCTTAGCACTCATCTGGGACGATCTGCGGAACCTGTGCC
TCTTCAGTTACCACCACTTGAGAGACTTTCTCTTGATTCTAACGAGGATTGTGGAGCTTCTGGGACGCAG
GGGGTGGGAAATCCTCAAATATTGGTGGAATCTCCTGCAGTATTGGAGTCAGGAACTAAAGAATAGTGCT
GTTAGCTTGCTCAACGCCACCGCCATAGCAGTAGCTGAGGGGACAGATAGGGCTATAGACATATTACAAA
GAGCTTATAGAGCTATTATCCACATACCTACAAGAATAAGACAGGGCTTGGAGAGGGCTTTGCTA
>FJ469738 
ATGAGAGTGAAGGGGATCAGGAGGAGCTATCAGCAC---TTGTGGAGA------------------TGGG
GCACCATGCTCCTTGGGATATTGATGATCTGTAGTGCTGAAGACCAATTGTGGGTCACAGTCTATTATGG
GGTACCTGTGTGGAAAGAAGCAACCACCACTCTATTTTGTGCATCAGATGCTAAAGCATATGATACAGAG
GTACATAATGTTTGGGCCACACATGCTTGTGTACCCACAGACCCCAACCCACAAGAAATAAAATTGGAA-
--AATGTGACAGAAAATTTTAACATGTGGAAAAATAACATGGTAGAACAAATGCATGAGGATATAATCAG
TTTATGGGATCAAAGCCTAAAGCCATGTGTAAAATTAACCCCACTCTGTGTTACTTTAAATTGCACTAAT
------TTAACTGATTTGAAGAATGCT------ACTAATACCACTGCTCCTAATGCCACTGCTACTAAT-
--------ACCACTGCTAATAGCACGGGA---------------------GAGGTG---GGGGGAGGA--
----GAAATGAAGAACTGCTCTTTCAATGTCACCACAAGCATAAGAGATAAGATAAAGAGAGAATATGCA
ATTTTTTATACACTTGATATAGTACCAATA------AATAATAATGATAAT------------------A
CTAGCTATAGGTTGATAAGTTGTAACACCTCAGTCATTACACAAGCCTGTCCAAAGGTATCCTTTGAGCC
AATTCCCATACATTATTGTGCCCCGGCTGGTTTTGCGATTCTAAAATGTAACGATAAGAAGTTCAATGGA
ACAGGACCATGTAAAAATGTCAGCACAGTACAATGTACACATGGAATTAGGCCAGTAGTATCAACTCAAC
TACTGTTAAATGGCAGTCTAGCAGAAGAAGAGGTAGTAATTAGATCTGAAAATTTCACGAACAATGCTAA
AACCATAATAGTACAGCTGAAAGACCCTGTAAAAATTAATTGTACAAGACCCAACAACAATACAAGAAAA
AGTATACACATAGGACCAGGGAGAGCATTTTATGCAACAGGAGACATAATAGGAGATATAAGACAAGCAT
ATTGTACCCTGAATAGAACAGACTGGAATAACACTTTACAACAGATAGTTAAAAAATTA-----------
----------AGAGAAATTGAACAATTTAAG---------------------GATAAAACAATAGTC---
TTTAATCACTCCTCAGGAGGGGACCCAGAAATTGTAATGCACAGTTTTAATTGTGGAGGGGAATTTTTCT
ACTGTAATACAACACAACTGTTTAATAGTACTTGGTAT------------AGG---------------AA
TAGGACT------------GAAGGGTTAAAT------AAAACTAAA------------------GGAAAT
---------AACACA------------------ATCACACTCCCCTGCAGAATAAAACAAATTGTAAACA
TGTGGCAGGAAGTAGGAAAAGCAATGTATGCCCCTCCTATCAGAGGACAGATTAACTGTTCATCCAATAT
TACAGGGCTGCTATTAACAAGAGATGGTGGTGATACTAGC---------GAGAACGAG------------
AAC---GAGACCTTCAGACCTGGAGGAGGAGATATGAGGGACAATTGGAGAAGTGAATTATATAAATATA
AAGTAGTAAAAATAGAACCATTAGGAGTAGCACCCACCAAGGCAAAGAGAAGAGTGGTGCAGAGAGAAAA
AAGAGCAGTAGGA---ATAGGAGCTTTGTTCCTTGGGTTCTTGGGAGCAGCAGGAAGCACTATGGGCGCA
GCGTCAGTGACGCTGACGGTACAGGCCAGACAATTACTGTCTGGTATAGTGCAACAGCAGAACAATTTGC
TGAGAGCTATTGAGGCGCAACAACATCTGTTGCAACTCACAGTCTGGGGCATCAAGCAGCTCCAAGCAAG
AGTCCTGGCTATAGAAAGATACCTAAAGGATCAACAGCTCCTAGGGATTTGGGGTTGCTCTGGAAAGCTC
ATTTGCACCACTGCTGTGCCTTGGAATACTAGTTGGAGT---AATAAATCTCAGGACACAATCTGGAATA
ACATGACCTGGATGCAGTGGGAAAGAGAAATTGATAATTACACATACATAATATACAGCTTACTTGAGAA
ATCGCAGAACCAGCAAGATAAGAATGAACAAGACTTATTGGAATTAGATAAATGGGCAAATTTGTGGAAT
TGGTTTGACATAACAAACTGGCTGTGGTATATAAAAATATTCATAATGATAGTAGGAGGCTTGATAGGTT
TAAGAATAATTTTTACTATACTTTCTATAGTGAATAGAGTTAGGCAGGGATACTCACCATTATCGTTTCA
GACCCGCCTCCCAGCTCAGAGGGGACCCGACAGGCCCGAAGAAATCGAAGAAGGAGGTGGAGAGAGAGAC
AGAGACAGATCCGGACCCTTAGTGGATGGATTCTTAGCAATTATCTGGGTCGATCTGAGGAGCCTGTGCC
TCTTCAGCTACCACCGCTTGAGAGACTTACTCTTGATTGCAGCGAGGATTGTGGAACTTCTGGGACGCAG
GGGGTGGGAAATCCTCAAGTATTGGTGGAATCTCCTACAGTATTGGAGTCGGGAACTAAAGAATAGTGCT
ATTAGCTTGTTCAACGCCACAGCGGTAGCAGTAGCTGAGGGGACAGATAGGGTTATAGAAGTAGTACAAA
GAGCTTTTAGAGCTATTCTTCATATACCTAGAAGAATAAGACAGGGCTTCGAAAGGGCTTTGCTA
>AJ418524 
ATGAGAGCGAAGGGGATGAGGAAGAATTATCAGCAC---TTGTGGAAA------------------TGGG
GCATCTTGTTCCTGGGAATATGGATGATCTGTAGTGCTACAGAACAATTGTGGGTCACAGTCTATTATGG
GGTACCTGTGTGGAAAGAAGCAACCACCACTCTATTTTGTGCATCAGATGCTAAAGCATATGATACAGAG
GTACATAATGTTTGGGCCACACATGCCTGTGTACCCACAGATCCCAACCCACAAGAAGTAGCATTGGTA-
--AATGTGACAGAAGATTTTAACATGTGGAAAAATAACATGGTAGAACAGATGCATGAGGATATAATCAG
TTTGTGGGATCAAAGCCTAAAGCCATGTGTAAAATTAACCCCACTCTGTGTTACTTTAAATTGCACTGAT
------------------------GTA------AATGCTACTAATGCTGAG------AATGCCACTACT-
--------CCCACTAGTAGTAGCGGGGGA---------------------CTGATG---GAGAAAGGA--
----GAAATAAAAAACTGCTCTTTCAATATCACCACTAGCATAAGAGATAAGATGCAAAGAGAATATGCA
TTATTTTATAAACTTGATGTAGTACCAATA---------GATAAGGATGAT---------------AATA
CTAGCTATAGGTTGATAAGTTGTAACACCTCAGTCATTACACAGGCCTGTCCAAAGGTAACCTTTGAGCC
AATTCCCATACATTATTGTGCCCCGGCTGGTTTTGCGATTCTAAAGTGTAGAGATAAGAAGTTCAATGGA
ACAGGACCATGTAAAAATGTCAGCACAGTACAATGTACACATGGGATTAGGCCAGTAGTATCAACTCAAC
TGCTGTTAAATGGCAGTCTAGCAGAAGAAGAGGTAGTAATTAGATCTGTCAATTTCTCGGACAATGCTAA
AACCATAATAGTACAGTTGAAAGAAGCTGTAGAAATTAATTGTACAAGACCCAGCAACAATACAAGAAAA
AGCATACACATAGGACCAGGGAGAGCATTTTATACAACAGGAGAAATAATAGGAGATATAAGACAAGCAC
ATTGTAACATTAGTGGAGCAAAATGGAATAACACTTTAGGACAGATAGTTAGAAAATTA-----------
----------GAA------GAACAATTTAAC---------------------CATAGCACAACAGTC---
TTTAATCAATCTTCAGGGGGGGACCCAGAAATTGTAATGCACAGTTTTAATTGTGGAGGGGAATTTTTCT
ACTGTAATACATCACAACTATTTAATAGTATTTGGAAT------------AGT-----------------
----ACT------------GAAAAGACAAAT------ATCACTGAA------------------GAAACT
---------------------------------ATCACACTCCCATGCAGAATAAAACAAATTATAAACA
TGTGGCAGGAAGTAGGGAAAGCAATGTATGCCCCTCCCATCAGAGGAAATATTAGTTGTTCATCAAATAT
TACAGGGCTACTATTAACAAGAGATGGTAGTAAC---------------GGGAACGGGACCGAGAACAGG
ACC---GAGACCTTTAGACCTGGAGGAGGAGATATGAGGGACAATTGGAGAAGTGAATTATATAAATATA
AAGTAGTAAAAATTGAACCATTAGGAGTAGCACCCTCCAAGGCAAAGAGAAGAGTGGTGCAGAGAGAAAA
AAGAGCAGTGACA---TTAGGAGCTTTGTTCCTTGGGTTCTTGGGAGCAGCAGGAAGCACTATGGGCGCA
GCGTCAATGACGCTGACGGTACAGGCCAGACTATTATTGTCTGGTATAGTGCAACAGCAGAATAATTTGC
TGAGGGCTATTGAGGCGCAACAGCATCTGTTGCAACTCACAGTCTGGGGCATCAAGCAGCTCCAGGCAAG
AGTCCTGGCTGTGGAAAGATACCTACAGGATCAACAGCTCCTGGGGATTTGGGGCTGCTCTGGAAAACTC
ATCTGCACCACTGCTGTGCCTTGGAATACTAGTTGGAGT---AATAAATCTATAGATGCGATTTGGCATA
ACATGACCTGGATGGAGTGGGAAAGAGAAATTGACAATTACACAAACTCAATATACTCCTTACTTGAAAA
ATCGCAAAACCAACAAGAAAAAAATGAACAAGAATTATTGGAATTAGATAAATGGGCAAGTCTGTGGAGT
TGGTTTGACATAACAAACTGGCTGTGGTATATAAAAATATTCATAATAATAGTAGGAGGCTTGGTAGGTT
TAAGAATAGTTTTTGTTGTACTTTCTCTAGTGAATAGAGTTAGGCAGGGATACTCACCATTATCATTGCA
GACCCACTTCCCAGCCCCGAGGGGACCCGACAGGCCCGAAGGAATCGAAGAAGAAGGTGGAGGGAGAGAC
AGAGGCGGATCCACACGATTAGTGGATGGATTCTTAGCACTTTTCTGGGACGACCTGAGGAGCCTGTGCA
TCTTCAGCTACCACCGCTTGAGAGACTTACTCTTGATTGTAACGAGGATTGTGGAACTTCTGGGACGCAG
GGGGTGGGAAGCCCTCAAATATTGGTGGAATCTCCTGCAGTATTGGAGCCAGGAACTAAAGGATAGTGCT
GTTAGCTTGCTTAATGCCACAGCAATAGCAGTAGCTGAAGGGACAGATAGGGTTATAGAAGTATTACAAA
GAGTTTTTAGAGCTTTTATCCACATACCTAGAAGAATAAGACAGGGCTTTGAAAGGGCTTTGCTA
>AF041133 
ATGAGAGCGAAGGGGATGAGGAAGAATTATCAGCAC---TTGTGGAGA------------------TGGG
GCATGATGCTCCTTGGAATATTGATGATCTGTAATGCTAAAGAACAGTTGTGGGTCACAGTCTATTATGG
GGTACCTGTGTGGAAAGAAGCAACCACCACTCTATTTTGTGCATCAGATGCTAAAGCATATGATACAGAG
GTACATAATGTTTGGGCCACACATGCCTGTGTACCCACAGACCCCAACCCACAAGAAGTAGCATTGGAA-
--AATGTGACAGAAAATTTTAACATGTGGAAAAATAACATGGTAGAACAGATGCATGAGGATATAATCAG
TTTGTGGGATCAAAGCCTAAAGCCATGTGTAAAATTAACCCCACTCTGTGTTACTTTAAATTGCACTGAT
------------------------TTG------AGGAATGCT---------------TCTATTACTACC-
--------AATATCAATGCTACTAATATT---------------------ACTAGT---ACCAATAGT--
----GAAATGAAAAACTGCTCTTTCAATATCACCACAAACATAAGAGATAAAATGCAGAAAGAATATGCA
CTTTTTTATAAACTTGATATAGTACAAATA---------GGTAATAAAAGT------------------G
ATAGTTATAGGTTGATAAGTTGTAACACCTCAGTCATTACACAGGCCTGTCCAAAGGTAACCTTTGAGCC
AATTCCTATACATTATTGTGCCCCGGCTGGTTTTGCGATTCTAAAGTGTAACGATAAGATGTTCAATGGA
ACAGGACCATGTAAAAATGTCAGCACAGTACAATGTACACATGGAATTAGGCCAGTAGTATCAACTCAAC
TGCTGTTAAATGGCAGTTTAGCAGAAAAAGAGGTAGTAATTAGATCTGCCAATTTCTCGGACAATACTAA
AACCATAATAGTACAGTTAAACGAAACTGTACAAATTCATTGTACAAGACCCAACAACAATACAAGAAAA
AGTATACACATAGGACCGGGGAGAGCATTTTATGCAACAGGACAAATAATAGGAGATATCAGACAAGCAC
ATTGTAACCTTACTAGAGCAAACTGGACTAACACTTTAAAACAGATAGTTGAAAAATTA-----------
----------AGA------GAACAATATGAG---------------------AATAAAACAATAGTC---
TTTAACCATTCTTCAGGGGGGGACCCAGAAATTGTAATGCACAGTTTTAATTGTGGAGGGGAATTTTTCT
ACTGTGATTCAACACAACTATTTAATAGTACTTGGAGT------------ATT-----------------
----AAT------------AGTACTTGGAAT------AGTACTGAA------------------ATAACA
---------GATAAT------------------ATCACACTCCCATGCAGAATAAAACAAATTATAAACA
TGTGGCAGGAAGTAGGGAAAGCAATGTATGCCCCTCCCATCAGAGGACAAATTAGATGTTCATCAAATAT
TACAGGGCTGCTATTAACAAGAGATGGTAGTGGCACGAAT---------GAGACGAACGGG---------
ACT---GAGACCTTCAGACCGGGAGGAGGAGATATGAGGGACAATTGGAGAAGTGAATTATATAAATATA
AAGTAGTAAAAATTGAACCATTAGGAGTAGCACCCACCAAGGCAAAGAGAAGAGTGGTGCAGAAAGAAAA
AAGAGCAGTGGGG---ATAGGAGCTGTGTTCCTTGGGTTCTTGGGAGCAGCAGGAAGCACTATGGGCGCA
GCGTCACTGACGCTGACGGTACAGGCCAGACTATTATTGTCTGGTATAGTGCAACAGCAGAACAATTTGC
TGAGGGCTATTGAGGCGCAACAGCATCTGTTGCAACTCACAGTCTGGGGCATCAAGCAGCTCCAGGCAAG
AGTCCTGGCTGTGGAAAGATACCTAAAGGATCAACAGCTCCTGGGAATTTGGGGTTGCTCAGGAAAACTC
ATCTGCACCACTGCTGTGCCTTGGAATGCTAGTTGGAGT---AATAAATCTCGGGATGAGATTTGGGACA
ACATGACCTGGATGCAGTGGGAAAGAGAAATTAGCAATTATACAGAGTTAATATACAGCTTAATTGAAGA
ATCGCAAAACCAACAAGAAAAGAATGAACAAGAACTATTGGAATTGGATAAATGGGCAAATTTGTGGACT
TGGTTTGACATAACACAATGGCTGTGGTATATAAAAATATTCATAATGATAGTAGGAGGCTTGATAGGTT
TAAGAATAGTTTTTATTGTACTTTCTGTAGTGAATAGAGTTAGGCAGGGATATTCACCATTATCGTTGCA
GACCCACCTCCCAGCCCCGAGGGGACCCGACAGGCCCGAAGGAATCGAAGAAGAAGGTGGAGGGAGAGAC
GGAGACAGATCCGGTCGATTAGTGGATGGATTCTTAGCGATTTTCTGGGTCGACCTGCGGAGCCTGTGCC
TCTTCAGCTACCACCGCTTGAGAGACTTACTCTTGATTGTAACGAGGATTGTGGAACTTCTGGGACGCAG
GGGGTGGGAAGCCCTCAAATATCTGTGGAATCTCCTGCAATATTGGAGTCAGGAACTAAAGAATAGTGCT
GTTAGCTTGCTCAATGCCACAGCCATAGCAGTAGCTGAAGGGACAGATAGGGTTATAGAAGTAATACAAA
GAACTTTTAGAGCTATTATCCACATACCTACAAGAATAAGACAGGGCTTGGAAAGGGCTTTGCTA
>AF490512 
ATGAGAGTGAAGGGGATCAGGAAGAATTGTCAGCGC---TTGTGGAGA------------------TGGA
GCATCATGCTCCTTGGGATGTTAATGATCTGTAGTGCTGCAGAAAAGTTGTGGGTCACAGTCTATTATGG
GGTACCTGTGTGGAAAGAAGCAACCACCACTCTATTTTGTGCATCAGATGCTAAAGCATATGATACAGAG
GTACATAATGTTTGGGCCACACATGCCTGTGTACCCACAGACCCCAACCCACAAGAAGTACCATTGATA-
--AATGTGACAGAAGATTTTAACATGTGGAAAAATAACATGGTAGAACAGATGCATGAGGATATAATCAG
TTTATGGGATCAAAGCCTAAAGCCATGTGTAAAATTAACCCCACTCTGTGTTACTTTAAATTGCACTGAT
------------------------TTG------AAGAAT------------------AATGCTACTAAT-
--------ACCACTAGTAGTAACGGGGAA---------------------ACGATG------AAAGGA--
----GAAATGAAAAACTGCTCTTTCAATATCACCACAAGAATAAGAGATAAGGTGCAGAAAAAATATGCA
TATTTTTATAACCTTGATATAGTACCAATA---------AATGATGATAAG---AATACT---------A
CTAGCTATAGGTTGATAAGTTGTAACACCTCAGTCATTACACAGGCCTGTCCAAAGATATCCTTTGAGCC
AATTCCCATACATTATTGTGCCCCAGCTGGTTTTGCGATTCTAAAGTGTAAAGATAAGAAGTTCAATGGA
ACAGGACCATGTAAAAATGTCAGCACAGTACAATGTACACATGGAATTAGGCCAGTAGTATCAACTCAAC
TACTGTTAAATGGCAGTCTAGCAGAAGAAGGGGTAGTAATTAGATCTGAAAATTTCACAGACAATGCTAA
AACTATAATAGTACAGCTAAACGAAACTGTAGAAATTAATTGTACAAGACCCAACAATAATACAAGAAGA
AGTATACATATAGGACCAGGGAGAGCAATCTATGCAACAGGAGACATAATAGGAGATATAAGACAAGCAC
ATTGTAACATTAGTAGAGCAACATGGAATAACACTTTAAAAAAGATAGTTACAAAATTA-----------
----------GGA------GAACAATTTGGG---------------------AATACAAAAATAGTC---
TTTAATCACTCCTCAGGAGGGGACCCAGAGATTGTAATGCACAGTTTTAATTGTGGAGGGGAATTTTTCT
ACTGTAATACAACAAAACTGTTTAATAGTACTTGGAAG------------TTT-----------------
----AAT------------GGTACTTGGAAG------GTTGTTGAA------------------GGATCA
AGTGACACTGCAGAA---------------AATATCACACTCCCATGCAGAATAAAACAAATTATAAACA
TGTGGCAGGAAGTAGGAAAAGCAATGTATGCCCCTCCCATCAGAGGACAAATTAGATGTTCATCAAATAT
TACAGGGTTACTATTAACAAGAGATGGTGGTAAT---AAC---------ACAAACGAG------------
ACCCCCGAGACCTTCAGACCTGGAGGAGGAAATATGAAGGACAATTGGAGAAGTGAATTATATAAATATA
AAGTAGTAAAAATTGAACCATTAGGAGTAGCACCCACCAAGGCAAAGAGAAGAGTGGTGCAGAGAGAAAA
AAGAGCAGTGGGA---ATAGGAGCTTTGTTCCTTGGGTTCTTGGGAGCAGCAGGAAGCACTATGGGCGCA
GCGTCAATAACGCTGACGGTACAGGCCAGACAATTATTGTCTGGTATAGTGCAACAGCAAAACAATTTGC
TGAGGGCTATTGAGGCGCAACAGCATCTGTTGCAACTCACAGTCTGGGGCATCAAGCAGCTCCAGGCAAG
AGTCCTGGCTGTGGAAAGATACCTAAGGGATCAACAGCTCCTGGGGATTTGGGGTTGCTCTGGAAAACTC
ATTTGCACCACTGCTGTGCCTTGGAATACTAGTTGGAGT---AATAAATCTCTGGATGAGATTTGGAATA
AAATGACCTGGATGCAGTGGGAAAGAGAAATTGACAATTACACAGGCTTAATATACACCTTAATTGAAGA
ATCGCAAAACCAACAAGAAAAGAATGAACAAGAATTATTGGAGTTAGATAAATGGGCAAGTTTGTGGAAT
TGGTTTGACATAACAAACTGGCTGTGGTACATAAGAATATTCATAATGATAGTAGGAGGCTTGGTAGGTT
TAAGAATAGTTTTTGCTGTATTTTCTATAGTGAATAGAGTTAGGCAGGGATACTCACCATTATCGTTGCA
GACCCGCCTCCCAGGCCCGAGGGGACCCGACAGGCCCGAAGGAATCGAAGAAGAAGGTGGAGAGCGAGAC
AGAGACAGATCCAGTCCATTAGTGGATGGATTCTTAGCACTTCTCTGGGTCGATCTGCGGAGCCTGTGCC
TCTTCAGCTACCACCGCTTGAGAGACTTACTCTTGATTGTAACGAGGATCTTGGAACTTCTGGGACGCAG
GGGGCGGGAAATTCTCAAGTATTGGTGGAATCTCCTACAGTATTGGAGCCAGGAACTAAGGAATAGTGCT
GTTAGCTTGTTTAATGCCATAGCCATAGCAGTAGCTGAGGGGACAGATAGGGTTATAGAAGTATTACAAA
GAGCTGGTAGAGCTATTCTCCACATACCTACAAGAATAAGACAGGGCTTGGAAAGGCTTTTGCTA
>AY835766 
ATGAGAGTGAAGGAGATCAAGAAGAATTATCAGCAA---TTGTGGAGA------------------TGGG
GCACCATGCTCCTTGGGATATTAATGATCTGTAGTGCTACAAAAAAATTGTGGGTCACAGTCTATTATGG
GGTACCTGTGTGGAAAGAGGCAACCACCACTCTATTTTGTGCATCAGATGCTAAAGCATATGACACAGAG
GTACATAATGTTTGGGCCACACATGCCTGTGTACCCACAGACCCCAACCCACAAGAAGTAGTATTGAAA-
--AATGTGACAGAAAATTTTAACATGTGGAAAAATAACATGGTAGAACAGATGCATGAGGATATAATCAG
TTTGTGGGATCAAAGCCTAAAGCCATGTGTAAAATTAACCCCACTCTGTGTTACTTTAAATTGCACTGAC
------------------------TTG------AAG---------------------AATGCTACTAAT-
--------ACCACTAGTAGCAGCGGA------------------------ATAATA---GAGGGAGGA--
----GAAATAAAAAACTGCTCTTTCAATGTCACCACAACAGTAAAAGATAAGGTGCAGAGAGAGTATGCA
CTTTTTTATAAACTTGATGTAGTACCACTA---GAAGATGCTAATGATAGT------------------A
CCAGCTATAGGTTGATAAGTTGTAATACCTCAGTCACTACACAGGCCTGTCCAAAGGTAACCTTTGAGCC
AATTCCCATACATTATTGTGCCCCAGCTGGTTTTGCGCTTCTAAAGTGTAACAATAAGACGTTCAATGGA
ACAGGACCATGCAAAAATGTCAGCACAGTACAATGTACACATGGAATTAGGCCAGTAGTATCAACTCAAC
TGCTGTTAAATGGCAGTCTAGCAGAAGAAGAGGCAGAACTTAGATCTGCCAATTTCACAGACAATGCTAA
AACCATAATAGTACAGCTGAATGAATCTGTAGTAATTACTTGTACAAGACCCAACAACAATACAAGAAAA
AGTATACATATAGGACCAGGGAGAGCATTTTATGCAACAGGAGAAATAATAGGAAATATAAGACAAGCAT
ATTGTAACCTTAATATAACAAAATGGAATGACACTTTAAGACAGATAGTTACAAAATTA-----------
----------AGA------GAACAATTTGGA------------------ATGAATAAAACAATAGTC---
TTTAATCAATCCTCAGGAGGGGACCCAGAAATTGTAATGCACAGTTTTAATTGTGGAGGGGAATTTTTCT
ACTGTAATACAACAAAACTGTTTAATAGTACTTGGATG------------TTT-----------------
----AAT------------GGTACTTGGACT------GGTACAAAT------------------AGCACG
GAAAGAAATGGCACA------------------ATCACACTCCCATGCAGAATAAAACAAATTATAAACA
TGTGGCAGGAAGTAGGAAAAGCAATGTATGCCCCTCCCATCAGAGGACAAATTAGATGTTCATCAAACAT
TACAGGGCTGCTATTAACAAGAGATGGTGGT------------------AAGAACGAGAAGAGAGCGAGA
GCC---GAGACCTTCAGACCTGGAGGAGGAGATATGAGGGACAATTGGAGAAGTGAATTATATAATTATA
AAGTAGTAAAAATTGAACCATTAGGAGTAGCACCCACTGAGGCAAAGAGAAGAGTGGTGCAGAGAGAAAA
AAGAGCAGTGGGA---ATAGGAGCTATGTTCCTTGGGTTCTTGGGAGCAGCAGGAAGCACTATGGGCGCA
GCGTCAATGACGCTGACGGTACAGGCCAGACAATTATTATCTGGTATAGTGCAACAGCAGAACAATTTGC
TGAGGGCTATTGAGGCGCAACAGCATCTGTTGCAACTCACAGTCTGGGGCATCAAGCAGCTCCAGGCAAG
AGTCCTGGCTGTGGAAAGATACCTAAAGGATCAACAGCTCCTGGGTATTTGGGGTTGCTCTGGAAAACTC
ATCTGCACCACTGCTGTGCCTTGGAATGCTAGTTGGAGT---AATAGATCTGTGGACTACATTTGGAATA
ACATGACCTGGATGGATTGGGAAAGAGAAATTGACAATTACACAGACTTAATATACAACTTAATTGAAGA
ATCGCAAAACCAACAAGAAAAAAATGAACAAGAATTATTGGAATTAGATAAATGGGCAAGTTTGTGGAAT
TGGTTTAACATAACAAACTGGCTGTGGTATATAAAATTATTCATAATGATAGTAGGAGGCTTGGTAGGTT
TAAGAATAGTTTTTACTGTACTTTCTATAGTGAATAGAGTTAGGCAGGGATACTCACCATTATCGTTTCA
GACCCGCCTCCCAGCCCCGAGGGGACCCGACAGGCCCGAAGGAATCGAAGAAGAAGGTGGAGAGAGAGAC
AGAGACAGATCCGGTCCATTAGTGAACGGATTCTTAGCACTTATCTGGGTCGATCTGCGGAGCCTGTTCC
TCTTCATCTACCACCGCTTGAGAGACTTACTCTTGATTGTAACGAGGACTGTGGAACTTCTGGGGCGCAG
GGGGTGGGAACTCCTCAAATATTGTTGGAATCTCCTACAGTATTGGAGTCAGGAACTAAAGAATAGCGCT
GTTAGCTTGCTCAATGTCACAGCCATAGCAGTAGCTGAGGGGACAGACAGGGTTATAGAAGTATTGCAAA
GAGCTTATAGAGCTTTGCTCCATATACCTGTAAGAATAAGACAGGGCTTGGAAAGGGCTTTGCTA
>AY223763 
ATGAAAGTGAAGGGGATCAGGAAGAATTAC---------TTTTGGAGA------------------TGGG
GCATCTTGCTCCTTGGGATGTTAATGATCTGTAGTGCTACAGAAAATTTGTGGGTCACAGTCTATTATGG
AGTACCTGTGTGGAAAGAAGCAACCACCACTCTATTTTGTGCATCAGATGCTAAAGCATATGATACAGAA
GTACATAACGTTTGGGCCACACATGCCTGTGTACCCACAGACCCCAACCCACAAGAAGTAGTATTGGGA-
--AATGTGACAGAAAACTTTAACATGTGGAAAAATAACATGGTAGAACAGATGCATGAGGATATAATCAG
TTTATGGGATCAAAGCCTACAACCATGTGTAAGATTAACTCCACTCTGTGTTACTTTAAATTGCACTGAT
---------------------TATGTC------AAG---------------------AATGTTACTAAT-
--------GCCACTAGTACTAATGCCACT---------------------AGTAGC---GAGGGAGGA--
----GAAATGAAAAACTGCTCTTTCAATGTCACCACAAACATGAGAGATAAGAAGCAAAAAGAATATGCA
CTTTTTTATAACCTTGATATAGTACAAATA---------GATAATGATAAT---GCTAAT---------A
ACAGCTATAGGTTGATAAGTTGTAACACCTCAGTCATTACACAGGCCTGTCCAAAGGTATCCTTTGAGCC
AATTCCCATACATTATTGTGCCCCGGCTGGTTTTGCGATTCTAAGGTGTAATGATAAGAAGTTCAATGGA
ACAGGACCATGTACAAATGTCAGCACAGTACAATGTACACATGGAATCAGGCCAGTAGTATCTACTCAAC
TGCTGTTAAATGGCAGTCTAGCAGAAGAAGAAGTAGTAATTAGATCTAAAAATTTCACGAACAATGCTAA
CATCATAATAGTACAGCTGAATGACTCTGTAGAAATTAATTGTACAAGACCCAACAACAATACAAGAAAA
AGTATACCTATAGGACCAGGGAGAGCATTTTATACAACAGGAGAAATAATAGGAGATATAAGACAAGCAC
ATTGTAACATTAGTAAAAGCAAATGGAATGACACTTTACAACAAATAGTTAAAAAATTA-----------
----------AGA------GAACAATTTAAG---------------------AATAAAACAATAGTC---
TTTACTCATTCCTCAGGAGGGGACCCAGAAATTGTAATGCACAGTTTTAATTGTGGAGGGGAATTTTTCT
ATTGTAATACAACACAACTGTTTAATAGTACTTGGTAT------------ATT-----------------
----AAT------------AATACTGGGAAT------GGTGCTAAA------------------GGGTCA
GATAACACTGACACT------------------ATCAAACTCCCATGCAGAATAAAACAAATTATAAACA
TGTGGCAGGAGGTAGGAAAAGCAATGTATGCCCCTCCCATCAGAGGACAAATTAGATGTTCCTCAAATAT
TACAGGACTGATATTAACAAGAGATGGGGGTAAT---------------AACAATGATACCAACAATGAT
ACC---GAGGTCTTCAGACCTGGAGGAGGAGATATGAGAGACAATTGGAGAAGTGAATTATATAAATATA
AAGTAGTAAAAATTGAACCATTAGGAGTAGCACCCACTAAGGCAAAGAGAAGAGTGGTGCAGAGAGAAAA
AAGAGCAGTGGGA---ATAGGAGCCTTGTTCCTTGGGTTCTTGGGAGCAGCAGGAAGCACTATGGGCGCA
GCGTCAGTGACGCTGACGGTACAGGCCAGACAATTGTTGTCTGGTATAGTGCAACAGCAGAACAATTTGC
TGAAGGCTATTGAGGCGCAACAGCATCTGTTGCAACTCACAGTCTGGGGCATCAAACAGCTCCAGGCAAG
AGTCCTGGCTGTAGAAAGATACCTAAAGGATCAACAGCTCCTGGGAATTTGGGGTTGCTCTGGAAAACTC
ATCTGCACCACTGCTGTGCCTTGGAATGCTAGTTGGAGT---AATAAATCTCTGAACGAGATCTGGGATA
ACATGACCTGGATGCAGTGGGAAAAAGAAATTGACAATTACACAAGTTTAATATACACCTTACTTGAACA
ATCGCAAAACCAACAAGAAAAGAATGAACAAGAGTTATTGGAATTGGATAAATGGGCAAGTTTGTGGAAT
TGGTTTGGCATAACAAATTGGCTGTGGTATATAAAAATATTCATAATGATAGTAGGAGGCTTGGTAGGTT
TAAGAATAGTTTTTACTGTACTTTCTATAGTAAATAGAGTTAGGCAGGGATATTCACCATTATCGTTCCA
GACCCGCCTCCCAGTTCCGAGGGGACCCGACAGGCCCGAAGGAATCGAAGAAGAAGGTGGAGACAGAGAC
AGAGACAGATCCAGTCGCTTAGTGGATGGATTCTTAGCACTCATCTGGGAAGACCTGCGGAGCCTGTGCC
TCTTCAGCTACCACCGCTTGAGAGACTTACTATTGATTGTAACGAGGATTGTGGAACTTCTGGGACGCAG
GGGGTGGGAACTCCTCAAATATTGGTGGAATCTTCTACAGTATTGGAGCCAGGAACTAAAGAGTAGTGCT
GTTAGCTTGCTTAATGCCACAGCTATAGCAGTAGCTGAGGGGACAGATAGGATTATAGAAGGATTACAAA
GAGCTTTTAGAGCTATTCTCAACATACCTACAAGAATAAGACAGGGCTTGGAAAGGGCTTTACTA
>EU577051 
ATGAAAGTGAAGGGGATCAGGAAGAATTAC---------TTTTGGAGA------------------TGGG
GCATCTTGCTCCTTGGGATGTTAATGATCTGTAGTGCTACAGAAAATTTGTGGGTCACAGTCTATTATGG
AGTACCTGTGTGGAAAGAAGCAACCACCACTCTATTTTGTGCATCAGATGCTAAAGCATATGATACAGAA
GTACATAACGTTTGGGCCACACATGCCTGTGTACCCACAGACCCCAACCCACAAGAAGTAGTATTGGAA-
--AATGTGACAGAAAACTTTAACATGTGGAAAAATAACATGGTAGAACAGATGCATGAGGATATAATCAG
TTTATGGGATCAAAGCCTACAACCATGTGTAAGATTAACTCCACTCTGTGTTACTTTAAATTGCACTGAT
---------------------TATGTC------AAG---------------------AATGTTACTAAT-
--------GCCACTAGTACTAATGCCACT---------------------AGTAGC---GAGGGAGGA--
----GAAATGAAAAACTGCTCTTTCAATGTCACCACAAACATGAGAGATAAGAAGCAAAAAGAATATGCA
CTTTTTTATAACCTTGATATAGTACAAATA---------GATAATGATAAT---GCTAAT---------A
ACAGCTATAGGTTGATAAGTTGTAACACCTCAGTCATTACACAGGCCTGTCCAAAGGTATCCTTTGAGCC
AATTCCCATACATTATTGTGCCCCGGCTGGTTTTGCGATTCTAAGGTGTAATGATAAGAAGTTCAATGGA
ACAGGACCATGTACAAATGTCAGCACAGTACAATGTACACATGGAATCAGGCCAGTAGTATCTACTCAAC
TGCTGTTAAATGGCAGTCTAGCAGAAGAAGAAGTAGTAATTAGATCTAAAAATTTCACGAACAATGCTAA
CATCATAATAGTACAGCTGAATGACTCTGTAGAAATTAATTGTACAAGACCCAACAACAATACAAGAAAA
AGTATACCTATAGGACCAGGGAGAGCATTTTATACAACAGGAGAAATAATAGGAGATATAAGACAAGCAC
ATTGTAACATTAGTAAAAGCAAATGGAATGACACTTTACAACAAATAGTTAAAAAATTA-----------
----------AGA------GAACAATTTAAG---------------------AATAAAACAATAGTC---
TTTACTCATTCCTCAGGAGGGGACCCAGAAATTGTAATGCACAGTTTTAATTGTGGAGGGGAATTTTTCT
ATTGTAATACAACACAACTGTTTAATAGTACTTGGTAT------------ATT-----------------
----AAT------------AATACTGGGAAT------GGTGCTAAA------------------GGGTCA
GATGACACTGACACT------------------ATCAAACTCCCATGCAGAATAAAACAAATTATAAACA
TGTGGCAGGAGGTAGGAAAAGCAATGTATGCCCCTCCCATCAGAGGACAAATTAGATGTTCCTCAAATAT
TACAGGACTGATATTAACAAGAGATGGGGGTAAT---------------AACAATGATACCAACAATGAT
ACC---GAGGTCTTCAGACCTGGAGGAGGAGATATGAGAGACAATTGGAGAAGTGAATTATATAAATATA
AAGTAGTAAAAATTGAACCATTAGGAGTAGCACCCACTAAGGCAAAGAGAAGAGTGGTGCAGAGAGAAAA
AAGAGCAGTGGGA---ATAGGAGCCTTGTTCCTTGGGTTCTTGGGAGCAGCAGGAAGCACTATGGGCGCA
GCGTCAGTGACGCTGACGGTACAGGCCAGACAATTGTTGTCTGGTATAGTGCAACAGCAGAACAATTTGC
TGAAGGCTATTGAGGCGCAACAGCATCTGTTGCAACTCACAGTCTGGGGCATCAAACAGCTCCAGGCAAG
AGTCCTGGCTGTAGAAAGATACCTAAAGGATCAACAGCTCCTGGGAATTTGGGGTTGCTCTGGAAAACTC
ATCTGCACCACTGCTGTGCCTTGGAATGCTAGTTGGAGT---AATAAATCTCTGAACGAGATCTGGGATA
ACATGACCTGGATGCAGTGGGAAAAAGAAATTGACAATTACACAAGTTTAATATACACCTTACTTGAACA
ATCGCAAAACCAACAAGAAAAGAATGAACAAGAGTTATTGGAATTGGATAAATGGGCAAGTTTGTGGAAT
TGGTTTGACATAACAAATTGGCTGTGGTATATAAAAATATTCATAATGATAGTAGGAGGCTTGGTAGGTT
TAAGAATAGTTTTTACTGTACTTTCTATAGTAAATAGAGTTAGGCAGGGATATTCACCATTATCGTTCCA
GACCCGCCTCCCAGTTCCGAGGGGACCCGACAGGCCCGAAGGAATCGAAGAAGAAGGTGGAGACAGAGAC
AGAGACAGATCCAGTCGCTTAGTGGATGGATTCTTAGCACTCATCTGGGAAGACCTGCGGAGCCTGTGCC
TCTTCAGCTACCACCGCTTGAGAGACTTACTATTGATTGTAACGAGGATTGTGGAACTTCTGGGACGCAG
GGGGTGGGAACTCCTCAAATATTGGTGGAATCTTCTACAGTATTGGAGCCAGGAACTAAAGAGTAGTGCT
GTTAGTTTGCTTAATGCCACAGCTATAGCAGTAGCTGAGGGGACAGATAGGATTATAGAAGGATTACAAA
GAGCTTTTAGAGCTATTCTCAACATACCTACAAGAATAAGACAGGGCTTGGAAAGGGCTTTACTA
>EU577059 
ATGAAAGTGAAGGGGATCAGGAAGAATTAC---------TTTTGGAGA------------------TGGG
GCATCTTGCTCCTTGGGATGTTAATGATCTGTAGTGCTACAGAAAATTTGTGGGTCACAGTCTATTATGG
AGTACCTGTGTGGAAAGAAGCAACCACCACTCTATTTTGTGCATCAGATGCTAAAGCATATGATACAGAA
GTACATAACGTTTGGGCCACACATGCCTGTGTACCCACAGACCCCAACCCACAAGAAGTAGTATTGGAA-
--AATGTGACAGAAAACTTTAACATGTGGAAAAATAACATGGTAGAACAGATGCATGAGGATATAATCAG
TTTATGGGATCAAAGCCTACAACCATGTGTAAGATTAACTCCACTCTGTGTTACTTTAAATTGCACTGAT
---------------------TATGTC------AAG---------------------AATGTTACTAAT-
--------GCCACTAGTACTAATGCCACT---------------------AGTAGC---GAGGGAGGA--
----GAAATAAAAAACTGCTCTTTCAATGTCACCACAAACATGAGAGATAAGAAGCAAAAAGAATATGCA
CTTTTTTATAACCTTGATATAGTACAAATA---------GATAATGATAAT---GCTAAT---------A
ACAGCTATAGGTTGATAAGTTGTAACACCTCAGTCATTACACAGGCCTGTCCAAAGGTATCCTTTGAGCC
AATTCCCATACATTATTGTGCCCCGGCTGGTTTTGCGATTCTAAGGTGTAATGATAAGAAGTTCAATGGA
ACAGGACCATGTACAAATGTCAGCACAGTACAATGTACACATGGAATCAGGCCAGTAGTATCTACTCAAC
TGCTGTTAAATGGCAGTCTAGCAGAAGAAGAAGTAGTAATTAGATCTAAAAATTTCACGAACAATGCTAA
CATCATAATAGTACAGCTGAATGACTCTGTAGAAATTAATTGTACAAGACCCAACAACAATACAAGAAAA
AGTATACCTATAGGACCAGGGAGAGCATTTTATACAACAGGAGAAATAATAGGAGATATAAGACAAGCAC
ATTGTAACATTAGTAAAAGCAAATGGAATGACACTTTACAACAAATAGTTAAAAAATTA-----------
----------AGA------GAACAATTTAAG---------------------AATAAAACAATAGTC---
TTTACTCATTCCTCAGGAGGGGACCCAGAAATTGTAATGCACAGTTTTAATTGTGGAGGGGAATTTTTCT
ATTGTAATACAACACAACTGTTTAATAGTACTTGGTAT------------ATT-----------------
----AAT------------AATACTGGGAAT------GGTGCTAAA------------------GGGTCA
GATAACACTGACACT------------------ATCAAACTCCCATGCAGAATAAAACAAATTATAAACA
TGTGGCAGGAGGTAGGAAAAGCAATGTATGCCCCTCCCATCAGAGGACAAATTAGATGTTCCTCAAATAT
TACAGGACTGATATTAACAAGAGATGGGGGTAAT---------------AACAATGATACCAACAATGAT
ACC---GAGGTCTTCAGACCTGGAGGAGGAGATATGAGAGACAATTGGAGAAGTGAATTATATAAATATA
AAGTAGTAAAAATTGAACCATTAGGAGTAGCACCCACTAAGGCAAAGAGAAGAGTGGTGCAGAGAGAAAA
AAGAGCAGTGGGA---ATAGGAGCCTTGTTCCTTGGGTTCTTGGGAGCAGCAGGAAGCACTATGGGCGCA
GCGTCAGTGACGCTGACGGTACAGGCCAGACAATTGTTGTCTGGTATAGTGCAACAGCAGAACAATTTGC
TGAAGGCTATTGAGGCGCAACAGCATCTGTTGCAACTCACAGTCTGGGGCATCAAACAGCTCCAGGCAAG
AGTCCTGGCTGTAGAAAGATACCTAAAGGATCAACAGCTCCTGGGAATTTGGGGTTGCTCTGGAAAACTC
ATCTGCACCACTGCTGTGCCTTGGAATGCTAGTTGGAGT---AATAAATCTCTGAACGAGATCTGGGATA
ACATGACCTGGATGCAGTGGGAAAAAGAAATTGACAATTACACAAGTTTAATATACACCTTACTTGAACA
ATCGCAAAACCAACAAGAAAAGAATGAACAAGAGTTATTGGAATTGGATAAATGGGCAAGTTTGTGGAAT
TGGTTTGACATAACAAATTGGCTGTGGTATATAAAAATATTCATAATGATAGTAGGAGGCTTGGTAGGTT
TAAGAATAGTTTTTACTGTACTTTCTATAGTAAATAGAGTTAGGCAGGGATATTCACCATTATCGTTCCA
GACCCGCCTCCCAGTTCCGAGGGGACCCGACAGGCCCGAAGGAATCGAAGAAGAAGGTGGAGACAGAGAC
AGAGACAGATCCAGTCGCTTAGTGGATGGATTCTTAGCACTCATCTGGGAAGACCTGCGGAGCCTGTGCC
TCTTCAGCTACCACCGCTTGAGAGACTTACTATTGATTGTAACGAGGATTGTGGAACTTCTGGGACGCAG
GGGGTGGGAACTCCTCAAATATTGGTGGAATCTTCTACAGTATTGGAGCCAGGAACTAAAGAGTAGTGCT
GTTAGTTTGCTTAATGCCACAGCTATAGCAGTAGCTGAGGGGACAGATAGGATTATAGAAGGATTACAAA
GAGCTTTTAGAGCTATTCTCAACATACCTACAAGAATAAGACAGGGCTTGGAAAGGGCTTTACTA
>EU579068 
ATGAAAGTGAAGGGGATCAGGAAGAATTAC---------TTTTGGAGA------------------TGGG
GCATCTTGCTCCTTGGGATGTTAATGATCTGTAGTGCTACAGAAAATTTGTGGGTCACAGTCTATTATGG
AGTACCTGTGTGGAAAGAAGCAACCACCACTCTATTTTGTGCATCAGATGCTAAAGCATATGATACAGAA
GTACATAACGTTTGGGCCACACATGCCTGTGTACCCACAGACCCCAACCCACAAGAAGTAGTATTGGAA-
--AATGTGACAGAAAACTTTAACATGTGGAAAAATAACATGGTAGAACAGATGCATGAGGATATAATCAG
TTTATGGGATCAAAGCCTACAACCATGTGTAAGATTAACTCCACTCTGTGTTACTTTAAATTGCACTGAT
---------------------TATGTC------AAG---------------------AATGTTACTAAT-
--------GCCACTAGTACTAATGCCACT---------------------AGTAGC---GAGGGAGGA--
----GAAATGAAAAACTGCTCTTTCAATGTCACCACAAACATGAGAGATAAGAAGCAAAAAGAATATGCA
CTTTTTTATAACCTTGATATAGTACAAATA---------GATAATGATAAT---GCTAAT---------A
ACAGCTATAGGTTGATAAGTTGTAACACCTCAGTCATTACACAGGCCTGTCCAAAGGTATCCTTTGAGCC
AATTCCCATACATTATTGTGCCCCGGCTGGTTTTGCGATTCTAAGGTGTAATGATAAGAAGTTCAATGGA
ACAGGACCATGTACAAATGTCAGCACAGTACAATGTACACATGGAATCAGGCCAGTAGTATCTACTCAAC
TGCTGTTAAATGGCAGTCTAGCAGAAGAAGAAGTAGTAATTAGATCTAAAAATTTCACGAACAATGCTAA
CATCATAATAGTACAGCTGAATGACTCTGTAGAAATTAATTGTACAAGACCCAACAACAATACAAGAAAA
AGTATACCTATAGGACCAGGGAGAGCATTTTATACAACAGGAGAAATAATAGGAGATATAAGACAAGCAC
ATTGTAACATTAGTAAAAGCAAATGGAATGACACTTTACAACAAATAGTTAAAAAATTA-----------
----------AGA------GAACAATTTAAG---------------------AATAAAACAATAGTC---
TTTACTCATCCCTCAGGAGGGGACCCAGAAATTGTAATGCACAGTTTTAATTGTGGAGGGGAATTTTTCT
ATTGTAATACAACACAACTGTTTAATAGTACTTGGTAT------------ATT-----------------
----AAT------------AATACTGGGAAT------GGTGCTAAA------------------GGGTCA
GATAACACTGACACT------------------ATCAAACTCCCATGCAGAATAAAACAAATTATAAACA
TGTGGCAGGAGGTAGGAAAAGCAATGTATGCCCCTCCCATCAGAGGACAAATTAGATGTTCCTCAAATAT
TACAGGACTGATATTAACAAGAGATGGGGGTAAT---------------AACAATGATACCAACAATGAT
ACC---GAGGTCTTCAGACCTGGAGGAGGAGATATGAGAGACAATTGGAGAAGTGAATTATATAAATATA
AAGTAGTAAAAATTGAACCATTAGGAGTAGCACCCACTAAGGCAAAGAGAAGAGTGGTGCAGAGAGAAAA
AAGAGCAGTGGGA---ATAGGAGCCTTGTTCCTTGGGTTCTTGGGAGCAGCAGGAAGCACTATGGGCGCA
GCGTCAGTGACGCTGACGGTACAGGCCAGACAATTGTTGTCTGGTATAGTGCAACAGCAGAACAATTTGC
TGAAGGCTATTGAGGCGCAACAGCATCTGTTGCAACTCACAGTCTGGGGCATCAAACAGCTCCAGGCAAG
AGTCCTGGCTGTAGAAAGATACCTAAAGGATCAACAGCTCCTGGGAATTTGGGGTTGCTCTGGAAAACTC
ATCTGCACCACTGCTGTGCCTTGGAATGCTAGTTGGAGT---AATAAATCTCTGAACGAGATCTGGGATA
ACATGACCTGGATGCAGTGGGAAAAAGAAATTGACAATTACACAAGTTTAATATACACCTTACTTGAACA
ATCGCAAAACCAACAAGAAAAGAATGAACAAGAGTTATTGGAATTGGATAAATGGGCAAGTTTGTGGAAT
TGGTTTGACATAACAAATTGGCTGTGGTATATAAAAATATTCATAATGATAGTAGGAGGCTTGGTAGGTT
TAAGAATAGTTTTTACTGTACTTTCTATAGTAAATAGAGTTAGGCAGGGATATTCACCATTATCGTTCCA
GACCCGCCTCCCAGTTCCGAGGGGACCCGACAGGCCCGAAGGAATCGAAGAAGAAGGTGGAGACAGAGAC
AGAGACAGATCCAGTCGCTTAGTGGATGGATTCTTAGCACTCATCTGGGAAGACCTGCGGAGCCTGTGCC
TCTTCAGCTACCACCGCTTGAGAGACTTACTATTGATTGTAACGAGGATTGTGGAACTTCTGGGACGCAG
GGGGTGGGAACTCCTCAAATATTGGTGGAATCTTCTACAGTATTGGAGCCAGGAACTAAAGAGTAGTGCT
GTTAGTTTGCTTAATGCCACAGCTATAGCAGTAGCTGAGGGGACAGATAGGATTATAGAAGGATTACAAA
GAGCTTTTAGAGCTATTCTCAACATACCTACAAGAATAAGACAGGGCTTGGAAAGGGCTTTACTA
>EU579128 
ATGAAAGTGAAGGGGATCAGGAAGAATTAC---------TTTTGGAGA------------------TGGG
GCATCTTGCTCCTTGGGATGTTAATGATCTGTAGTGCTACAGAAAATTTGTGGGTCACAGTCTATTATGG
AGTACCTGTGTGGAAAGAAGCAACCACCACTCTATTTTGTGCATCAGATGCTAAAGCATATGATACAGAA
GTACATAACGTTTGGGCCACACATGCCTGTGTACCCACAGACCCCAACCCACAAGAAGTAGTATTGGAA-
--AATGTGACAGAAAACTTTAACATGTGGAAAAATAACATGGTAGAACAGATGCATGAGGATATAATCAG
TTTATGGGATCAAAGCCTACAACCATGTGTAAGATTAACTCCACTCTGTGTTACTTTAAATTGCACTGAT
---------------------TATGTC------AAG---------------------AATGTTACTAAT-
--------GCCACTAGTACTAATGCCACT---------------------AGTAGC---GAGGGAGGA--
----GAAATGAAAAACTGCTCTTTCAATGTCACCACAAACATGAGAGATAAGAAGCAAAAAGAATATGCA
CTTTTTTATAACCTTGATATAGTACAAATA---------GATAATGATAAT---GCTAAT---------A
ACAGCTATAGGTTGATAAGTTGTAACACCTCAGTCATTACACAGGCCTGTCCAAAGGTATCCTTTGAGCC
AATTCCCATACATTATTGTGCCCCGGCTGGTTTTGCGATTCTAAGGTGTAATGATAAGAAGTTCAATGGA
ACAGGACCATGTACAAATGTCAGCACAGTACAATGTACACATGGAATCAGGCCAGTAGTATCTACTCAAC
TGCTGTTAAATGGCAGTCTAGCAGAAGAAGAAGTAGTAATTAGATCTAAAAATTTCACGAACAATGCTAA
CATCATAATAGTACAGCTGAATGACTCTGTAGAAATTAATTGTACAAGACCCAACAACAATACAAGAAAA
GGTATACCTATAGGACCAGGGAGAGCATTTTATACAACAGGAGAAATAATAGGAGATATAAGACAAGCAC
ATTGTAACATTAGTAAAAGCAAATGGAATGACACTTTACAACAAATAGTTAAAAAATTA-----------
----------AGA------GAACAATTTAAG---------------------AATAAAACAATAGTC---
TTTACTCATTCCTCAGGAGGGGACCCAGAAATTGTAATGCACAGTTTTAATTGTGGAGGGGAATTTTTCT
ATTGTAATACAACACAACTGTTTAATAGTACTTGGTAT------------ATT-----------------
----AAT------------AATACTGGGAAT------GGTGCTAAA------------------GGGTCA
GATAACACTGACACT------------------ATCAAACTCCCATGCAGAATAAAACAAATTATAAACA
TGTGGCAGGAGGTAGGAAAAGCAATGTATGCCCCTCCCATCAGAGGACAAATTAGATGTTCCTCAAATAT
TACAGGACTGATATTAACAAGAGATGGGGGTAAT---------------AACAATGATACCAACAATGAT
ACC---GAGGTCTTCAGACCTGGAGGAGGAGATATGAGAGACAATTGGAGAAGTGAATTATATAAATATA
AAGTAGTAAAAATTGAACCATTAGGAGTAGCACCCACTAAGGCAAAGAGAAGAGTGGTGCAGAGAGAAAA
AAGAGCAGTGGGA---ATAGGAGCCTTGTTCCTTGGGTTCTTGGGAGCAGCAGGAAGCACTATGGGCGCA
GCGTCAGTGACGCTGACGGTACAGGCCAGACAATTGTTGTCTGGTATAGTGCAACAGCAGAACAATTTGC
TGAAGGCTATTGAGGCGCAACAGCATCTGTTGCAACTCACAGTCTGGGGCATCAAACAGCTCCAGGCAAG
AGTCCTGGCTGTAGAAAGATACCTAAAGGATCAACAGCTCCTGGGAATTTGGGGTTGCTCTGGAAAACTC
ATCTGCACCACTGCTGTGCCTTGGAATGCTAGTTGGAGT---AATAAATCTCTGAACGAGATCTGGGATA
ACATGACCTGGATGCAGTGGGAAAAAGAAATTGACAATTACACAAGTTTAATATACACCTTACTTGAACA
ATCGCAAAACCAACAAGAAAAGAATGAACAAGAGTTATTGGAATTGGATAAATGGGCAAGTTTGTGGAAT
TGGTTTGACATAACAAATTGGCTGTGGTATATAAAAATATTCATAATGATAGTAGGAGGCTTGGTAGGTT
TAAGAATAGTTTTTACTGTACTTTCTATAGTAAATAGAGTTAGGCAGGGATATTCACCATTATCGTTCCA
GACCCGCCTCCCAGTTCCGAGGGGACCCGACAGGCCCGAAGGAATCGAAGAAGAAGGTGGAGACAGAGAC
AGAGACAGATCCAGTCGCTTAGTGGATGGATTCTTAGCACTCATCTGGGAAGACCTGCGGAGCCTGTGCC
TCTTCAGCTACCACCGCTTGAGAGACTTACTATTGATTGTAACGAGGATTGTGGAACTTCTGGGACGCAG
GGGGTGGGAACTCCTCAAATATTGGTGGAATCTTCTACAGTATTGGAGCCAGGAACTAAAGAGTAGTGCT
GTTAGTTTGCTTAATGCCACAGCTATAGCAGTAGCTGAGGGGACAGATAGGATTATAGAAGGATTACAAA
GAGCTTTTAGAGCTATTCTCAACATACCTACAAGAATAAGACAGGGCTTGGAAAGGGCTTTACTA
>EU579027 
ATGAAAGTGAAGGGGATCAGGAAGAATTAC---------TTTTGGAGA------------------TGGG
GCATCTTGCTCCTTGGGATGTTAATGATCTGTAGTGCTACAGAAAATTTGTGGGTCACAGTCTATTATGG
AGTACCTGTGTGGAAAGAAGCAACCACCACTCTATTTTGTGCATCAGATGCTAAAGCATATGATACAGAA
GTACATAACGTTTGGGCCACACATGCCTGTGTACCCACAGACCCCAACCCACAAGAAGTAGTATTGGAA-
--AATGTGACAGAAAACTTTAACATGTGGAAAAATAACATGGTAGAACAGATGCATGAGGATATAATCAG
TTTATGGGATCAAAGCCTACAACCATGTGTAAGATTAACTCCACTCTGTGTTACTTTAAATTGCACTGAT
---------------------TATGTC------AAG---------------------AATGTTACTAAT-
--------GCCACTAGTACTAATGCCACT---------------------AGTAGC---GAGGGAGGG--
----GAAATGAAAAACTGCTCTTTCAATGTCACCACAAACATGAGAGATAAGAAGCAAAAAGAATATGCA
CTTTTTTATAACCTTGATATAGTACAAATA---------GATAATGATAAT---GCTAAT---------A
ACAGCTATAGGTTGATAAGTTGTAACACCTCAGTCATTACACAGGCCTGTCCAAAGGTATCCTTTGAGCC
AATTCCCATACATTATTGTGCCCCGGCTGGTTTTGCGATTCTAAGGTGTAATGATAAGGAGTTCAATGGA
ACAGGACCATGTACAAATGTCAGCACAGTACAATGTACACATGGAATCAGGCCAGTAGTATCTACTCAAC
TGCTGTTAAATGGCAGTCTAGCAGAAGAAGAAGTAGTAATTAGATCTAAAAATTTCACGAACAATGCTAA
CATCATAATAGTACAGCTGAATGACTCTGTAGAAATTAATTGTACAAGACCCAACAACAATACAAGAAAA
AGTATACCTATAGGACCAGGGAGAGCATTTTATACAACAGGAGAAATAATAGGAGATATAAGACAAGCAC
ATTGTAACATTAGTAAAAGCAAATGGAATGACACTTTACAACAAATAGTTAAAAAATTA-----------
----------AGA------GAACAATTTAAG---------------------AATAAAACAATAGTC---
TTTACTCATTCCTCAGGAGGGGACCCAGAAATTGTAATGCACAGTTTTAATTGTGGAGGGGAATTTTTCT
ATTGTAATACAACACAACTGTTTAATAGTACTTGGTAT------------ATT-----------------
----AAT------------AATACTGGGAAT------GGTGCTAAA------------------GGGTCA
GATAACACTGACACT------------------ATCAAACTCCCATGCAGAATAAAACAAATTATAAACA
TGTGGCAGGAGGTAGGAAAAGCAATGTATGCCCCTCCCATCAGAGGACAAATTAGATGTTCCTCAAATAT
TACAGGACTGATATTAACAAGAGATGGGGGTAAT---------------AACAATGATACCAACAATGAT
ACC---GAGGTCTTCAGACCTGGAGGAGGAGATATGAGAGACAATTGGAGAAGTGAATTATATAAATATA
AAGTAGTAAAAATTGAACCATTAGGAGTAGCACCCACTAAGGCAAAGAGAAGAGTGGTGCAGAGAGAAAA
AAGAGCAGTGGGA---ATAGGAGCCTTGTTCCTTGGGTTCTTGGGAGCAGCAGGAAGCACTATGGGCGCA
GCGTCAGTGACGCTGACGGTACAGGCCAGACAATTGTTGTCTGGTATAGTGCAACAGCAGAACAATTTGC
TGAAGGCTATTGAGGCGCAACAGCATCTGTTGCAACTCACAGTCTGGGGCATCAAACAGCTCCAGGCAAG
AGTCCTGGCTGTAGAAAGATACCTAAAGGATCAACAGCTCCTGGGAATTTGGGGTTGCTCTGGAAAACTC
ATCTGCACCACTGCTGTGCCTTGGAATGCTAGTTGGAGT---AATAAATCTCTGAACGAGATCTGGGATA
ACATGACCTGGATGCAGTGGGAAAAAGAAATTGACAATTACACAAGTTTAATATACACCTTACTTGAACA
ATCGCAAAACCAACAAGAAAAGAATGAACAAGAGTTATTGGAATTGGATAAATGGGCAAGTTTGTGGAAT
TGGTTTGACATAACAAATTGGCTGTGGTATATAAAAATATTCATAATGATAGTAGGAGGCTTGGTAGGTT
TAAGAATAGTTTTTACTGTACTTTCTATAGTAAATAGAGTTAGGCAGGGATATTCACCATTATCGTTCCA
GACCCGCCTCCCAGTTCCGAGGGGACCCGACAGGCCCGAAGGAATCGAAGAAGAAGGTGGAGACAGAGAC
AGAGACAGATCCAGTCGCTTAGTGGATGGATTCTTAGCACTCATCTGGGAAGACCTGCGGAGCCTGTGCC
TCTTCAGCTACCACCGCTTGAGAGACTTACTATTGATTGTAACGAGGATTGTGGAACTTCTGGGACGCAG
GGGGTGGGAACTCCTCAAATATTGGTGGAATCTTCTACAGTATTGGAGCCAGGAACTAAAGAGTAGTGCT
GTTAGTTTGCTTAATGCCACAGCTATAGCAGTAGCTGAGGGGACAGATAGGATTATAGAAGGATTACAAA
GAGCTTTTAGAGCTATTCTCAACATACCTACAAGAATAAGACAGGGCTTGGAAAGGGCTTTACTA
>EU579073 
ATGAAAGTGAAGGGGATCAGGAAGAATTAC---------TTGTGGAGA------------------TGGG
GCATCTTGCTCCTTGGGATGTTAATGATCTGTAGTGCTACAGAAAATTTGTGGGTCACAGTCTATTATGG
AGTACCTGTGTGGAAAGAAGCAACCACCACTCTATTTTGTGCATCAGATGCTAAAGCATATGATACAGAA
GTACATAACGTTTGGGCCACACATGCCTGTGTACCCACAGACCCCAACCCACAAGAAGTAGTATTGGAA-
--AATGTGACAGAAAACTTTAACATGTGGAAAAATAACATGGTAGAACAGATGCATGAGGATATAATCAG
TTTATGGGATCAAAGCCTACAACCATGTGTAAGATTAACTCCACTCTGTGTTACTTTAAATTGCACTGAT
---------------------TATGTC------AAG---------------------AATGTTACTAAT-
--------GCCACTAGTACTAATGCCACT---------------------AGTAGC---GAGGGAGGA--
----GAAATGAAAAACTGCTCTTTCAATGTCACCACAAACATGAGAGATAAGAAGCAAAAAGAATATGCA
CTTTTTTATAACCTTGATATAGTACAAATA---------GATAATGATAAT---GCTAAT---------A
ACAGCTATAGGTTGATAAGTTGTAACACCTCAGTCATTACACAGGCCTGTCCAAAGGTATCCTTTGAGCC
AATTCCCATACATTATTGTGCCCCGGCTGGTTTTGCGATTCTAAGGTGTAATGATAAGAAGTTCAATGGA
ACAGGACCATGTACAAATGTCAGCACAGTACAATGTACACATGGAATCAGGCCAGTAGTATCTACTCAAC
TGCTGTTAAATGGCAGTCTAGCAGAAGAAGAAGTAGTAATTAGATCTAAAAATTTCACGAACAATGCTAA
CATCATAATAGTACAGCTGAATGACTCTGTAGAAATTAATTGTACAAGACCCAACAACAATACAAGAAAA
AGTATACCTATAGGACCAGGGAGAGCATTTTATACAACAGGAGAAATAATAGGAGATATAAGACAAGCAC
ATTGTAACATTAGTAAAAGCAAATGGAATGACACTTTACAACAAATAGTTAAAAAATTA-----------
----------AGA------GAACAATTTAAG---------------------AATAAAACAATAGTC---
TTTACTCATTCCTCAGGAGGGGACCCAGAAATTGTAATGCACAGTTTTAATTGTGGAGGGGAATTTTTCT
ATTGTAATACAACACAACTGTTTAATAGTACTTGGTAT------------ATT-----------------
----AAT------------AATACTGGGAAT------GGTGCTAAA------------------GGGTCA
GATAACACTGACACT------------------ATCAAACTCCCATGCAGAATAAAACAAATTATAAACA
TGTGGCAGGAGGTAGGAAAAGCAATGTATGCCCCTCCCATCAGAGGACAAATTAGATGTTCCTCAAATAT
TACAGGACTGATATTAACAAGAGATGGGGGTAAT---------------AACAATGATACCAACAATGAT
ACC---GAGGTCTTCAGACCTGGAGGAGGAGATATGAGAGACAATTGGAGAAGTGAATTATATAAATATA
AAGTAGTAAAAATTGAACCATTAGGAGTAGCACCCACTAAGGCAAAGAGAAGAGTGGTGCAGAGAGAAAA
AAGAGCAGTGGGA---ATAGGAGCCTTGTTCCTTGGGTTCTTGGGAGCAGCAGGAAGCACTATGGGCGCA
GCGTCAGTGACGCTGACGGTACAGGCCAGACAATTGTTGTCTGGTATAGTGCAACAGCAGAACAATTTGC
TGAAGGCTATTGAGGCGCAACAGCATCTGTTGCAACTCACAGTCTGGGGCATCAAACAGCTCCAGGCAAG
AGTCCTGGCTGTAGAAAGATACCTAAAGGATCAACAGCTCCTGGGAATTTGGGGTTGCTCTGGAAAACTC
ATCTGCACCACTGCTGTGCCTTGGAATGCTAGTTGGAGT---AATAAATCTCTGAACGAGATCTGGGATA
ACATGACCTGGATGCAGTGGGAAAAAGAAATTGACAATTACACAAGTTTAATATACACCTTACTTGAACA
ATCGCAAAACCAACAAGAAAAGAATGAACAAGAGTTATTGGAATTGGATAAATGGGCAAGTTTGTGGAAT
TGGTTTGACATAACAAATTGGCTGTGGTATATAAAAATATTCATAATGATAGTAGGAGGCTTGGTAGGTT
TAAGAATAGTTTTTACTGTACTTTCTATAGTAAATAGAGTTAGGCAGGGATATTCACCATTATCGTTCCA
GACCCGCCTCCCAGTTCCGAGGGGACCCGACAGGCCCGAAGGAATCGAAGAAGAAGGTGGAGACAGAGAC
AGAGACAGATCCAGTCGCTTAGTGGATGGATTCTTAGCACTCATCTGGGAAGACCTGCGGAGCCTGTGCC
TCTTCAGCTACCACCGCTTGAGAGACTTACTATTGATTGTAACGAGGATTGTGGAACTTCTGGGACGCAG
GGGGTGGGAACTCCTCAAATATTGGTGGAATCTTCTACAGTATTGGAGCCAGGAACTAAAGAGTAGTGCT
GTTAGTTTGCTTAATGCCACAGCTATAGCAGTAGCTGAGGGGACAGATAGGATTATAGAAGGATTACAAA
GAGCTTTTAGAGCTATTCTCAACATACCTACAAGAATAAGACAGGGCTTGGAAAGGGCTTTACTA
>EU579029 
ATGAAAGTGAAGGGGATCAGGAAGAATTAC---------TTTTGGAGA------------------TGGG
GCATCTTGCTCCTTGGGATGTTAATGATCTGTAGTGCTACAGAAAATTTGTGGGTCACAGTCTATTATGG
AGTACCTGTGTGGAAAGAAGCAACCACCACTCTATTTTGTGCATCAGATGCTAAAGCATATGATACAGAA
GTACATAACGTTTGGGCCACACATGCCTGTGTACCCACAGACCCCAACCCACAAGAAGTAGTATTGGAA-
--AATGTGACAGAAAACTTTAACATGTGGAAAAATAACATGGTAGAACAGATGCATGAGGATATAATCAG
TTTATGGGATCAAAGCCTACAACCATGTGTAAGATTAACTCCACTCTGTGTTACTTTAAATTGCACTGAT
---------------------TATGTC------AAG---------------------AATGTTACTAAT-
--------GCCACTAGTACTAATGCCACT---------------------AGTAGC---GAGGGAGGA--
----GAAATGAAAAACTGCTCTTTCAATGTCACCACAAACATGAGAGATAAGAAGCAAAAAGAATATGCA
CTTTTTTATAACCTTGATATAGTACAAATA---------GATAATGATAAT---GCTAAT---------A
ACAGCTATAGGTTGATAAGTTGTAACACCTCAGTCATTACACAGGCCTGTCCAAAGGTATCCTTTGAGCC
AATTCCCATACATTATTGTGCCCCGGCTGGTTTTGCGATTCTAAGGTGTAATGATAAGAAGTTCAATGGA
ACAGGACCATGTACAAATGTCAGCACAGTACAATGTACACATGGAATCAGGCCAGTAGTATCTACTCAAC
TGCTGTTAAATGGCAGTCTAGCAGAAGAAGAAGTAGTAATTAGATCTAAAAATTTCACGAACAATGCTAA
CATCATAATAGTACAGCTGAATGACTCTGTAAAAATTAATTGTACAAGACCCAACAACAATACAAGAAAA
AGTATACCTATAGGACCAGGGAGAGCATTTTATACAACAGGAGAAATAATAGGAGATATAAGACAAGCAC
ATTGTAACATTAGTAAAAGCAAATGGAATGACACTTTACAACAAATAGTTAAAAAATTA-----------
----------AGA------GAACAATTTAAG---------------------AATAAAACAATAGTC---
TTTACTCATTCCTCAGGAGGGGACCCAGAAATTGTAATGCACAGTTTTAATTGTGGAGGGGAATTTTTCT
ATTGTAATACAACACAACTGTTTAATAGTACTTGGTAT------------ATT-----------------
----AAT------------AATACTGGGAAT------GGTGCTAAA------------------GGGTCA
GATAACACTGACACT------------------ATCAAACTCCCATGCAGAATAAAACAAATTATAAACA
TGTGGCAGGAGGTAGGAAAAGCAATGTATGCCCCTCCCATCAGAGGACAAATTAGATGTTCCTCAAATAT
TACAGGACTGATATTAACAAGAGATGGGGGTAAT---------------AACAATGATACCAACAATGAT
ACC---GAGGTCTTCAGACCTGGAGGAGGAGATATGAGAGACAATTGGAGAAGTGAATTATATAAATATA
AAGTAGTAAAAATTGAACCATTAGGAGTAGCACCCACTAAGGCAAAGAGAAGAGTGGTGCAGAGAGAAAA
AAGAGCAGTGGGA---ATAGGAGCCTTGTTCCTTGGGTTCTTGGGAGCAGCAGGAAGCACTATGGGCGCA
GCGTCAGTGACGCTGACGGTACAGGCCAGACAATTGTTGTCTGGTATAGTGCAACAGCAGAACAATTTGC
TGAAGGCTATTGAGGCGCAACAGCATCTGTTGCAACTCACAGTCTGGGGCATCAAACAGCTCCAGGCAAG
AGTCCTGGCTGTAGAAAGATACCTAAAGGATCAACAGCTCCTGGGAATTTGGGGTTGCTCTGGAAAACTC
ATCTGCACCACTGCTGTGCCTTGGAATGCTAGTTGGAGT---AATAAATCTCTGAACGAGATCTGGGATA
ACATGACCTGGATGCAGTGGGAAAAAGAAATTGACAATTACACAAGTTTAATATACACCTTACTTGAACA
ATCGCAAAACCAACAAGAAAAGAATGAACAAGAGTTATTGGAATTGGATAAATGGGCAAGTTTGTGGAAT
TGGTTTGACATAACAAATTGGCTGTGGTATATAAAAATATTCATAATGATAGTAGGAGGCTTGGTAGGTT
TAAGAATAGTTTTTACTGTACTTTCTATAGTAAATAGAGTTAGGCAGGGATATTCACCATTATCGTTCCA
GACCCGCCTCCCAGTTCCGAGGGGACCCGACAGGCCCGAAGGAATCGAAGAAGAAGGTGGAGACAGAGAC
AGAGACAGATCCAGTCGCTTAGTGGATGGATTCTTAGCACTCATCTGGGAAGACCTGCGGAGCCTGTGCC
TCTTCAGCTACCACCGCTTGAGAGACTTACTATTGATTGTAACGAGGATTGTGGAACTTCTGGGACGCAG
GGGGTGGGAACTCCTCAAATATTGGTGGAATCTTCTACAGTATTGGAGCCAGGAACTAAAGAGTAGTGCT
GTTAGTTTGCTTAATGCCACAGCTATAGCAGTAGCTGAGGGGACAGATAGGATTATAGAAGGATTACAAA
GAGCTTTTAGAGCTATTCTCAACATACCTACAAGAATAAGACAGGGCTTGGAAAGGGCTTTACTA
>EU579102 
ATGAAAGTGAAGGGGATCAGGAAGAATTAC---------TTTTGGAGA------------------TGGG
GCATCTTGCTCCTTGGGATGTTAATGATCTGTAGTGCTACAGAAAATTTGTGGGTCACAGTCTATTATGG
AGTACCTGTGTGGAAAGAAGCAACCACCACTCTATTTTGTGCATCAGATGCTAAAGCATATGATACAGAA
GTACATAACGTTTGGGCCACACATGCCTGTGTACCCACAGACCCCAACCCACAAGAAGTAGTATTGGAA-
--AATGTGACAGAAAACTTTAACATGTGGAAAAATAACATGGTAGAACAGATGCATGAGGATATAATCAG
TTTATGGGATCAAAGCCTACAACCATGTGTAAGATTAACTCCACTCTGTGTTACTTTAAATTGCACTGAT
---------------------TATGTC------AAG---------------------AATGTTACTAAT-
--------GCCACTAGTACTAATGCCACT---------------------AGTAGC---GAGGGAGGA--
----GAAATGAAAAACTGCTCTTTCAATGTCACCACAAACATGAGAGATAAGAAGCAAAAAGAATATGCA
CTTTTTTATAACCTTGATATAGTACAAATA---------GATAATGATAAT---GCTAAT---------A
ACAGCTATAGGTTGATAAGTTGTAACACCTCAGTCATTACACAGGCCTGTCCAAAGGTATCCTTTGAGCC
AATTCCCATACATTATTGTGCCCCGGCTGGTTTTGCGATTCTAAGGTGTAATGATAAGAAGTTCAATGGA
ACAGGACCATGTACAAATGTCAGCACAGTACAATGTACACATGGAATCAGGCCAGTAGTATCTACTCAAC
TGCTGTTAAATGGCAGTCTAGCAGAAGAAGAAGTAGTAATTAGATCTAAAAATTTCACGAACAATGCTAA
CATCATAATAGTACAGCTGAATGACTCTGTAGAAATTAATTGTACAAGACCCAACAACAATACAAGAAAA
AGTATACCTATAGGACCAGGGAGAGCATTTTATACAACAGGAGAAATAATAGGAGATATAAGACAAGCAC
ATTGTAACATTAGTAAAAGCAAATGGAATGACACTTTACAACAAATAGTTAAAAAATTA-----------
----------AGA------GAACAATTTAAG---------------------AATAAAACAATAGTC---
TTTACTCATTCCTCAGGAGGGGACCCAGAAATTGTAATGCACAGTTTTAATTGTGGAGGGGAATTTTTCT
ATTGTAATACAACACAACTGTTTAATAGTACTTGGTAT------------ATT-----------------
----AAT------------AATACTGGGAAT------GGTGCTAAA------------------GGGTCA
GATAACACTGACACT------------------ATCAAACTCCCATGCAGAATAAAACAAATTATAAACA
TGTGGCAGGAGGTAGGAAAAGCAATGTATGCCCCTCCCATCAGAGGACAAATTAGATGTTCCTCAAATAT
TACAGGACTGATATTAACAAGAGATGGGGGTAAT---------------AACAATGATACCAACAATGAT
ACC---GAGGTCTTCAGACCTGGAGGAGGAGATATGAGAGACAATTGGAGAAGTGAATTATATAAATATA
AAGTAGTAAAAATTGAACCATTAGGAGTAGCACCCACTAAGGCAAAGAGAAGAGTGGTGCAGAGAGAAAA
AAGAGCAGTGGGA---ATAGGAGCCTTGTTCCTTGGGTTCTTGGGAGCAGCAGGAAGCACTATGGGCGCA
GCGTCAGTGACGCTGACGGTACAGGCCAGACAATTGTTGTCTGGTATAGTGCAACAGCAGAACAATTTGC
TGAAGGCTATTGAGGCGCAACAGCATCTGTTGCAACTCACAGTCTGGGGCATCAAACAGCTCCAGGCAAG
AGTCCTGGCTGTAGAAAGATACCTAAAGGATCAACAGCTCCTGGGAATTTGGGGTTGCTCTGGAAAACTC
ATCTGCACCACTGCTGTGCCTTGGAATGCTAGTTGGAGT---AATAAATCTCTGAACGAGATCTGGGATA
ACATGACCTGGATGCAGTGGGAAAAAGAAATTGACAATTACACAAGTTTAATATACACCTTACTTGAACA
ATCGCAAAACCAACAAGAAAAGAATGAACAAGAGTTATTGGAATTGGATAAATGGGCAAGTTTGTGGAAT
TGGTTTGACATAACAAATTGGCTGTGGTATATAAAAATATTCATAATGATAGTAGGAGGCTTGGTAGGTT
TAAGAATAGTTTTTACTGTACTTTCTATAGTAAATAGAGTTAGGCAGGGATATTCACCATTATCGTTCCA
GACCCGCCTCCCAGTTCCGAGGGGACCCGACAGGCCCGAAGGAATCGAAGAAGAAGGTGGAGACAGAGAC
AGAGACAGATCCAGTTGCTTAGTGGATGGATTCTTAGCACTCATCTGGGAAGACCTGCGGAGCCTGTGCC
TCTTCAGCTACCACCGCTTGAGAGACTTACTATTGATTGTAACGAGGATTGTGGAACTTCTGGGACGCAG
GGGGTGGGAACTCCTCAAATATTGGTGGAATCTTCTACAGTATTGGAGCCAGGAACTAAAGAGTAGTGCT
GTTAGTTTGCTTAATGCCACAGCTATAGCAGTAGCTGAGGGGACAGATAGGATTATAGAAGGATTACAAA
GAGCTTTTAGAGCTATTCTCAACATACCTACAAGAATAAGACAGGGCTTGGAAAGGGCTTTACTA
>EU579078 
ATGAAAGTGAAGGGGATCAGGAAGAATTAC---------TTTTGGAGA------------------TGGG
GCATCTTGCTCCTTGGGATGTTAATGATCTGTAGTGCTACAGAAAATTTGTGGGTCACAGTCTATTATGG
AGTACCTGTGTGGAAAGAAGCAACCACCACTCTATTTTGTGCATCAGATGCTAAAGCATATGATACAGAA
GTACATAACGTTTGGGCCACACATGCCTGTGTACCCACAGACCCCAACCCACAAGAAGTAGTATTGGAA-
--AATGTGACAGAAAACTTTAACATGTGGAAAAATAACATGGTAGAACAGATGCATGAGGATATAATCAG
TTTATGGGATCAAAGCCTACAACCATGTGTAAGATTAACTCCACTCTGTGTTACTTTAAATTGCACTGAT
---------------------TATGTC------AAG---------------------AATGTTACTAAT-
--------GCCACTAGTACTAATGCCACT---------------------AGTAGC---GAGGGAGGA--
----GAAATGAAAAACTGCTCTTTCAATGTCACCACAAACATGAGAGATAAGAAGCAAAAAGAATATGCA
CTTTTTTATAACCTTGATATAGTACAAATA---------GATAATGATAAT---GCTAAT---------A
ACAGCTATAGGTTGATAAGTTGTAACACCTCAGTCATTACACAGGCCTGTCCAAAGGTATCCTTTGAGCC
AATTCCCATACATTATTGTGCCCCGGCTGGTTTTGCGATTCTAAGGTGTAATGATAAGAAGTTCAATGGA
ACAGGACCATGTACAAATGTCAGCACAGTACAATGTACACATGGAATCAGGCCAGTAGTATCTACTCAAC
TGCTGTTAAATGGCAGTCTAGCAGAAGAAGAAGTAGTAATTAGATCTAAAAATTTCACGAACAATGCTAA
CATCATAATAGTACAGCTGAATGACTCTGTAGAAATTAATTGTACAAGACCCAACAACAATACAAGAAAA
AGTATACCTATAGGACCAGGGAGAGCATTTTATACAACAGGAGAAATAATAGGAGATATAAGACAAGCAC
ATTGTAACATTAGTAAAAGCAAATGGAATGACACTTTACAACAAATAGTTAAAAAATTA-----------
----------AGA------GAACAATTTAAG---------------------AATAAAACAATAGTC---
TTTACTCATTCCTCAGGAGGGGACCCAGAAATTGTAATGCACAGTTTTAATTGTGGAGGGGAATTTTTCT
ATTGTAATACAACACAACTGTTTAATAGTACTTGGTAT------------ATT-----------------
----AAT------------AATACTGGGAAT------GGTGCTAAA------------------GGGTCA
GATAACACTGACACT------------------ATCAAACTCCCATGCAGAATAAAACAAATTATAAACA
TGTGGCAGGAGGTAGGAAAAGCAATGTATGCCCCTCCCATCAGAGGACAAATTAGATGTTCCTCAAATAT
TACAGGACTGATATTAACAAGAGATGGGGGTAAT---------------AAAAATGATACCAACAATGAT
ACC---GAGGTCTTCAGACCTGGAGGAGGAGATATGAGAGACAATTGGAGAAGTGAATTATATAAATATA
AAGTAGTAAAAATTGAACCATTAGGAGTAGCACCCACTAAGGCAAAGAGAAGAGTGGTGCAGAGAGAAAA
AAGAGCAGTGGGA---ATAGGAGCCTTGTTCCTTGGGTTCTTGGGAGCAGCAGGAAGCACTATGGGCGCA
GCGTCAGTGACGCTGACGGTACAGGCCAGACAATTGTTGTCTGGTATAGTGCAACAGCAGAACAATTTGC
TGAAGGCTATTGAGGCGCAACAGCATCTGTTGCAACTCACAGTCTGGGGCATCAAACAGCTCCAGGCAAG
AGTCCTGGCTGTAGAAAGATACCTAAAGGATCAACAGCTCCTGGGAATTTGGGGTTGCTCTGGAAAACTC
ATCTGCACCACTGCTGTGCCTTGGAATGCTAGTTGGAGT---AATAAATCTCTGAACGAGATCTGGGATA
ACATGACCTGGATGCAGTGGGAAAAAGAAATTGACAATTACACAAGTTTAATATACACCTTACTTGAACA
ATCGCAAAACCAACAAGAAAAGAATGAACAAGAGTTATTGGAATTGGATAAATGGGCAAGTTTGTGGAAT
TGGTTTGACATAACAAATTGGCTGTGGTATATAAAAATATTCATAATGATAGTAGGAGGCTTGGTAGGTT
TAAGAATAGTTTTTACTGTACTTTCTATAGTAAATAGAGTTAGGCAGGGATATTCACCATTATCGTTCCA
GACCCGCCTCCCAGTTCCGAGGGGACCCGACAGGCCCGAAGGAATCGAAGAAGAAGGTGGAGACAGAGAC
AGAGACAGATCCAGTCGCTTAGTGGATGGATTCTTAGCACTCATCTGGGAAGACCTGCGGAGCCTGTGCC
TCTTCAGCTACCACCGCTTGAGAGACTTACTATTGATTGTAACGAGGATTGTGGAACTTCTGGGACGCAG
GGGGTGGGAACTCCTCAAATATTGGTGGAATCTTCTACAGTATTGGAGCCAGGAACTAAAGAGTAGTGCT
GTTAGTTTGCTTAATGCCACAGCTATAGCAGTAGCTGAGGGGACAGATAGGATTATAGAAGGATTACAAA
GAGCTTTTAGAGCTATTCTCAACATACCTACAAGAATAAGACAGGGCTTGGAAAGGGCTTTACTA
>FJ496145 
ATGAAAGTGAAGGGGATCAGGAAGAATTAC---------TTTTGGAGA------------------TGGG
GCATCTTGCTCCTTGGGATGTTAATGATCTGTAGTGCTACAGAAAATTTGTGGGTCACAGTCTATTATGG
AGTACCTGTGTGGAAAGAAGCAACCACCACTCTATTTTGTGCATCAGATGCTAAAGCATATGATACAGAA
GTACATAACGTTTGGGCCACACATGCCTGTGTACCCACAGACCCCAACCCACAAGAAGTAGTATTGGAA-
--AATGTGACAGAAAACTTTAACATGTGGAAAAATAACATGGTAGAACAGATGCATGAGGATATAATCAG
TTTATGGGATCAAAGCCTACAACCATGTGTAAGATTAACTCCACTCTGTGTTACTTTAAATTGCACTGAT
---------------------TATGTC------AAG---------------------AATGTTACTAAT-
--------GCCACTAGTACTAATGCCACT---------------------AGTAGC---GAGGGAGGA--
----GAAATGAAAAACTGCTCTTTCAATGTCACCACAAACATGAGAGATAAGAAGCAAAAAGAATATGCA
CTTTTTTATAACCTTGATATAGTACAAATA---------GATAATGATAAT---GCTAAT---------A
ACAGCTATAGGTTGATAAGTTGTAACACCTCAGTCATTACACAGGCCTGTCCAAAGGTATCCTTTGAGCC
AATTCCCATACATTATTGTGCCCCGGCTGGTTTTGCGATTCTAAGGTGTAATGATAAGAAGTTCAATGGA
ACAGGACCATGTACAAATGTCAGCACAGTACAATGTACACATGGAATCAGGCCAGTAGTATCTACTCAAC
TGCTGTTAAATGGCAGTCTAGCAGAAGAAGAAGTAGTAATTAGATCTAAAAATTTCACGAACAATGCTAA
CATCATAATAGTACAGCTGAATGACTCTGTAGAAATTAATTGTACAAGACCCAACAACAATACAAGAAAA
AGTATACCTATRGGACCAGGGAGAGCATTTTATACAACAGGAGAAATAATAGGAGATATAAGACAAGCAC
ATTGTAACATTAGTAAAAGCAAATGGAATGACACTTTACAACAAATAGTTAAAAAATTA-----------
----------AGA------GAACAATTTAAG---------------------AATAAAACAATAGTC---
TTTACTCATTCCTCAGGAGGGGACCCAGAAATTGTAATGCACAGTTTTAATTGTGGAGGGGAATTTTTCT
ATTGTAATACAACACAACTGTTTAATAGTACTTGGTAT------------ATT-----------------
----AAT------------AATACTGGGAAT------GGTGCTAAA------------------GGGTCA
GATAACACTGACACT------------------ATCAAACTCCCATGCAGAATAAAACAAATTATAAACA
TGTGGCAGGAGGTAGGAAAAGCAATGTATGCCCCTCCCATCAGAGGACAAATTAGATGTTCCTCAAATAT
TACAGGACTGATATTAACAAGAGATGGGGGTAAT---------------AACAATGATACCAACAATGAT
ACC---GAGGTCTTCAGACCTGGAGGAGGAGATATGAGAGACAATTGGAGAAGTGAATTATATAAATATA
AAGTAGTAAAAATTGAACCATTAGGAGTAGCACCCACTAAGGCAAAGAGAAGAGTGGTGCAGAGAGAAAA
AAGAGCAGTGGGA---ATAGGAGCCTTGTTCCTTGGGTTCTTGGGAGCAGCAGGAAGCACTATGGGCGCA
GCGTCAGTGACGCTGACGGTACAGGCCAGACAATTGTTGTCTGGTATAGTGCAACAGCAGAACAATTTGC
TGAAGGCTATTGAGGCGCAACAGCATCTGTTGCAACTCACAGTCTGGGGCATCAAACAGCTCCAGGCAAG
AGTCCTGGCTGTAGAAAGATACCTAAAGGATCAACAGCTCCTGGGAATTTGGGGTTGCTCTGGAAAACTC
ATCTGCACCACTGCTGTGCCTTGGAATGCTAGTTGGAGT---AATAAATCTCTGAACGAGATCTGGGATA
ACATGACCTGGATGCAGTGGGAAAAAGAAATTGACAATTACACAAGTTTAATATACACCTTACTTGAACA
ATCGCAAAACCAACAAGAAAAGAATGAACAAGAGTTATTGGAATTGGATAAATGGGCAAGTTTGTGGAAT
TGGTTTGACATAACAAATTGGCTGTGGTATATAAAAATATTCATAATGATAGTAGGAGGCTTGGTAGGTT
TAAGAATAGTTTTTACTGTACTTTCTATAGTAAATAGAGTTAGGCAGGGATATTCACCATTATCGTTCCA
GACCCGCCTCCCAGTTCCGAGGGGACCCGACAGGCCCGAAGGAATCGAAGAAGAAGGTGGAGACAGAGAC
AGAGACAGATCCAGTCGCTTAGTGGATGGATTCTTAGCACTCATCTGGGAAGACCTGCGGAGCCTGTGCC
TCTTCAGCTACCACCGCTTGAGAGACTTACTATTGATTGTAACGAGGATTGTGGAACTTCTGGGACGCAG
GGGGTGGGAACTCCTCAAATATTGGTGGAATCTTCTACAGTATTGGAGCCAGGAACTAAAGAGTAGTGCT
GTTAGTTTGCTTAATGCCACAGCTATAGCAGTAGCTGAGGGGACAGATAGGATTATAGAAGGATTACAAA
GAGCTTTTAGAGCTATTCTCAACATACCTACAAGAATAAGACAGGGCTTGGAAAGGGCTTTACTA
>EU579121 
ATGAAAGTGAAGGGGATCAGGAAGAATTAC---------TTTTGGAGA------------------TGGG
GCATCTTGCTCCTTGGGATGTTAATGATCTGTAGTGCTACAGAAAATTTGTGGGTCACAGTCTATTATGG
AGTACCTGTGTGGAAAGAAGCAACCACCACTCTATTTTGTGCATCAGATGCTAAAGCATATGATACAGAA
GTACATAACGTTTGGGCCACACATGCCTGTGTACCCACAGACCCCAACCCACAAGAAGTAGTATTGGAA-
--AATGTGACAGAAAACTTTAACATGTGGAAAAATAACATGGTAGAACAGATGCATGAGGATATAATCAG
TTTATGGGATCAAAGCCTACAACCATGTGTAAGATTAACTCCACTCTGTGTTACTTTAAATTGCACTGAT
---------------------TATGTC------AAG---------------------AATGTTACTAAT-
--------GCCACTAGTACTAATGCCACT---------------------AGTAGC---GAGGGAGGA--
----GAAATGAAAAACTGCTCTTTCAATGTCACCACAAACATGAGAGATAAGAAGCAAAAAGAATATGCA
CTTTTTTATAACCTTGATATAGTACAAATA---------GATAATGATAAT---GCTAAT---------A
ACAGCTATAGGTTGATAAGTTGTAACACCTCAGTCATTACACAGGCCTGTCCAAAGGTATCCTTTGAGCC
AATTCCCATACATTATTGTGCCCCGGCTGGTTTTGCGATTCTAAGGTGTAATGATAAGAAGTTCAATGGA
ACAGGACCATGTACAAATGTCAGCACAGTACAATGTACACATGGAATCAGGCCAGTAGTATCTACTCAAC
TGCTGTTAAATGGCAGTCTAGCAGAAGAAGAAGTAGTAATTAGATCTAAAAATTTCACGAACAATGCTAA
CATCATAATAGTACAGCTGAATGACTCTGTAGAAATTAATTGTACAAGACCCAACAACAATACAAGAAAA
AGTATACCTATAGGACCAGGGAGAGCATTTTATACAACAGGAGAAATAATAGGAGATATAAGACAAGCAC
ATTGTAACATTAGTAAAAGCAAATGGAATGACACTTTACAACAAATAGTTAAAAAATTA-----------
----------AGA------GAACAATTTAAG---------------------AATAAAACAATAGTC---
TTTACTCATTCCTCAGGAGGGGACCCAGAAATTGTAATGCACAGTTTTAATTGTGGAGGGGAATTTTTCT
ATTGTAATACAACACAACTGTTTAATAGTACTTGGTAT------------ATT-----------------
----AAT------------AATACTGGGAAT------GGTGCTAAA------------------GGGTCA
GATAACACTGACACT------------------ATCAAACTCCCATGCAGAATAAAACAAATTATAAACA
TGTGGCAGGAGGTAGGAAAAGCAATGTATGCCCCTCCCATCAGAGGACAAATTAGATGTTCCTCAAATAT
TACAGGACTGATATTAACAAGAGATGGGGGTAAT---------------AACAATGATACCAACAATGAT
ACC---GAGGTCTTCAGACCTGGAGGAGGAGATATGAGAGACAATTGGAGAAGTGAATTATATAAATATA
AAGTAGTAAAAATTGAACCATTAGGAGTAGCACCCACTAAGGCAAAGAGAAGAGTGGTGCAGAGAGAAAA
AAGAGCAGTGGGA---ATAGGAGCCTTGTTCCTTGGGTTCTTGGGAGCAGCAGGAAGCACTATGGGCGCA
GCGTCAGTGACGCTGACGGTACAGGCCAGACAATTGTTGTCTGGTATAGTGCAACAGCAGAACAATTTGC
TGAAGGCTATTGAGGCGCAACAGCATCTGTTGCAACTCACAGTCTGGGGCATCAAACAGCTCCAGGCAAG
AGTCCTGGCTGTAGAAAGATACCTAAAGGATCAACAGCTCCTGGGAATTTGGGGTTGCTCTGGAAAACTC
ATCTGCACCACTGCTGTGCCTTGGAATGCTAGTTGGAGT---AATAAATCTCTGAACGAGATCTGGGATA
ACATGACCTGGATGCAGTGGGAAAAAGAAATTGACAATTACACAAGTTTAATATACACCTTACTTGAACA
ATCGCAAAACCAACAAGAAAAGAATAAACAAGAGTTATTGGAATTGGATAAATGGGCAAGTTTGTGGAAT
TGGTTTGACATAACAAATTGGCTGTGGTATATAAAAATATTCATAATGATAGTAGGAGGCTTGGTAGGTT
TAAGAATAGTTTTTACTGTACTTTCTATAGTAAATAGAGTTAGGCAGGGATATTCACCATTATCGTTCCA
GACCCGCCTCCCAGTTCCGAGGGGACCCGACAGGCCCGAAGGAATCGAAGAAGAAGGTGGAGACAGAGAC
AGAGACAGATCCAGTCGCTTAGTGGATGGATTCTTAGCACTCATCTGGGAAGACCTGCGGAGCCTGTGCC
TCTTCAGCTACCACCGCTTGAGAGACTTACTATTGATTGTAACGAGGATTGTGGAACTTCTGGGACGCAG
GGGGTGGGAACTCCTCAAATATTGGTGGAATCTTCTACAGTATTGGAGCCAGGAACTAAAGAGTAGTGCT
GTTAGTTTGCTTAATGCCACAGCTATAGCAGTAGCTGAGGGGACAGATAGGATTATAGAAGGATTACAAA
GAGCTTTTAGAGCTATTCTCAACATACCTACAAGAATAAGACAGGGCTTGGAAAGGGCTTTACTA
>EU579071 
ATGAAAGTGAAGGGGATCAGGAAGAATTAC---------TTTTGGAGA------------------TGGG
GCATCTTGCTCCTTGGGATGTTAATGATCTGTAGTGCTACAGAAAATTTGTGGGTCACAGTCTATTATGG
AGTACCTGTGTGGAAAGAAGCAACCACCACTCTATTTTGTGCATCAGATGCTAAAGCATATGATACAGAA
GTACATAACGTTTGGGCCACACATGCCTGTGTACCCACAGACCCCAACCCACAAGAAGTAGTATTGGAA-
--AATGTGACAGAAAACTTTAACATGTGGAAAAATAACATGGTAGAACAGATGCATGAGGATATAATCAG
TTTATGGGATCAAAGCCTACAACCATGTGTAAGATTAACTCCACTTTGTGTTACTTTAAATTGCACTGAT
---------------------TATGTC------AAG---------------------AATGTTACTAAT-
--------GCCACTAGTACTAATGCCACT---------------------AGTAGC---GAGGGAGGA--
----GAAATGAAAAACTGCTCTTTCAATGTCACCACAAACATGAGAGATAAGAAGCAAAAAGAATATGCA
CTTTTTTATAACCTTGATATAGTACAAATA---------GATAATGATAAT---GCTAAT---------A
ACAGCTATAGGTTGATAAGTTGTAACACCTCAGTCATTACACAGGCCTGTCCAAAGGTATCCTTTGAGCC
AATTCCCATACATTATTGTGCCCCGGCTGGTTTTGCGATTCTAAGGTGTAATGATAAGAAGTTCAATGGA
ACAGGACCATGTACAAATGTCAGCACAGTACAATGTACACATGGAATCAGGCCAGTAGTATCTACTCAAC
TGCTGTTAAATGGCAGTCTAGCAGAAGAAGAAGTAGTAATTAGATCTAAAAATTTCACGAACAATGCTAA
CATCATAATAGTACAGCTGAATGACTCTGTAGAAATTAATTGTACAAGACCCAACAACAATACAAGAAAA
AGTATACCTATAGGACCAGGGAGAGCATTTTATACAACAGGAGAAATAATAGGAGATATAAGACAAGCAC
ATTGTAACATTAGTAAAAGCAAATGGAATGACACTTTACAACAAATAGTTAAAAAATTA-----------
----------AGA------GAACAATTTAAG---------------------AATAAAACAATAGTC---
TTTACTCATTCCTCAGGAGGGGACCCAGAAATTGTAATGCACAGTTTTAATTGTGGAGGGGAATTTTTCT
ATTGTAATACAACACAACTGTTTAATAGTACTTGGTAT------------ATT-----------------
----AAT------------AATACTGGGAAT------GGTGCTAAA------------------GGGTCA
GATAACACTGACACT------------------ATCAAACTCCCATGCAGAATAAAACAAATTATAAACA
TGTGGCAGGAGGTAGGAAAAGCAATGTATGCCCCTCCCATCAGAGGACAAATTAGATGTTCCTCAAATAT
TACAGGACTGATATTAACAAGAGATGGGGGTAAT---------------AACAATGATACCAACAATGAT
ACC---GAGGTCTTCAGACCTGGAGGAGGAGATATGAGAGACAATTGGAGAAGTGAATTATATAAATATA
AAGTAGTAAAAATTGAACCATTAGGAGTAGCACCCACTAAGGCAAAGAGAAGAGTGGTGCAGAGAGAAAA
AAGAGCAGTGGGA---ATAGGAGCCTTGTTCCTTGGGTTCTTGGGAGCAGCAGGAAGCACTATGGGCGCA
GCGTCAGTGACGCTGACGGTACAGGCCAGACAATTGTTGTCTGGTATAGTGCAACAGCAGAACAATTTGC
TGAAGGCTATTGAGGCGCAACAGCATCTGTTGCAACTCACAGTCTGGGGCATCAAACAGCTCCAGGCAAG
AGTCCTGGCTGTAGAAAGATACCTAAAGGATCAACAGCTCCTGGGAATTTGGGGTTGCTCTGGAAAACTC
ATCTGCACCACTGCTGTGCCTTGGAATGCTAGTTGGAGT---AATAAATCTCTGAACGAGATCTGGGATA
ACATGACCTGGATGCAGTGGGAAAAAGAAATTGACAATTACACAAGTTTAATATACACCTTACTTGAACA
ATCGCAAAACCAACAAGAAAAGAATGAACAAGAGTTATTGGAATTGGATAAATGGGCAAGTTTGTGGAAT
TGGTTTGACATAACAAATTGGCTGTGGTATATAAAAATATTCATAATGATAGTAGGAGGCTTGGTAGGTT
TAAGAATAGTTTTTACTGTACTTTCTATAGTAAATAGAGTTAGGCAGGGATATTCACCATTATCGTTCCA
GACCCGCCTCCCAGTTCCGAGGGGACCCGACAGGCCCGAAGGAATCGAAGAAGAAGGTGGAGACAGAGAC
AGAGACAGATCCAGTCGCTTAGTGGATGGATTCTTAGCACTCATCTGGGAAGACCTGCGGAGCCTGTGCC
TCTTCAGCTACCACCGCTTGAGAGACTTACTATTGATTGTAACGAGGATTGTGGAACTTCTGGGACGCAG
GGGGTGGGAACTCCTCAAATATTGGTGGAATCTTCTACAGTATTGGAGCCAGGAACTAAAGAGTAGTGCT
GTTAGTTTGCTTAATGCCACAGCTATAGCAGTAGCTGAGGGGACAGATAGGATTATAGAAGGATTACAAA
GAGCTTTTAGAGCTATTCTCAACATACCTACAAGAATAAGACAGGGCTTGGAAAGGGCTTTACTA
>EU579065 
ATGAAAGTGAAGGGGATCAGGAAGAATTAC---------TTTTGGAGA------------------TGGG
GCATCTTGCTCCTTGGGATGTTAATGATCTGTAGTGCTACAGAAAATTTGTGGGTCACAGTCTATTATGG
AGTACCTGTGTGGAAAGAAGCAACCACCACTCTATTTTGTGCATCAGATGCTAAAGCATATGATACAGAA
GTACATAACGTTTGGGCCACACATGCCTGTGTACCCACAGACCCCAACCCACAAGAAGTAGTATTGGAA-
--AATGTGACAGAAAACTTTAACATGTGGAAAAATAACATGGTAGAACAGATGCATGAGGATATAATCAG
TTTATGGGATCAAAGCCTACAACCATGTGTAAGATTAACTCCACTCTGTGTTACTTTAAATTGCACTGAT
---------------------TATGTC------AAG---------------------AATGTTACTAAT-
--------GCCACTAGTACTAATGCCACT---------------------AGTAGC---GAGGGAGGA--
----GAAATGAAAAACTGCTCTTTCAATGTCACCACAAACATGAGAGATAAGAAGCAAAAAGAATATGCA
CTTTTTTATAACCTTGATATAGTACAAATA---------GATAATGATAAT---GCTAAT---------A
ACAGCTATAGGTTGATAAGTTGTAACACCTCAGTCATTACACAGGCCTGTCCAAAGGTATCCTTTGAGCC
AATTCCCATACATTATTGTGCCCCGGCTGGTTTTGCGATTCTAAGGTGTAATGATAAGAAGTTCAATGGA
ACAGGACCATGTACAAATGTCAGCACAGTACAATGTACACATGGAATCAGGCCAGTAGTATCTACTCAAC
TGCTGTTAAATGGCAGTCTAGCAGAAGAAGAAGTAGTAATTAGATCTAAAAATTTCACGAACAATGCTAA
CATCATAATAGTACAGCTGAATGACTCTGTAGAAATTAATTGTACAAGACCCAACAACAATACAAGAAAA
AGTATACCTATAGGACCAGGGAGAGCATTTTATACAACAGGAGAAATAATAGGAGATATAAGACAAGCAC
ATTGTAACATTAGTAAAAGCAAATGGAATGACACTTTACAACAAATAGTTAAAAAATTA-----------
----------AGA------GAACAATTTAAG---------------------AATAAAACAATAGTC---
TTTACTCATTCCTCAGGAGGGGACCCAGAAATTGTAATGCACAGTTTTAATTGTGGAGGGGAATTTTTCT
ATTGTAATACAACACAACTGTTTAATAGTACTTGGTAT------------ATT-----------------
----AAT------------AATACTGGGAAT------GGTGCTAAA------------------GGGTCA
GATAACACTGACACT------------------ATCAAACTCCCATGCAGAATAAAACAAATTATAAACA
TGTGGCAGGAGGTAGGAAAAGCAATGTATGCCCCTCCCATCAGAGGACAAATTAGATGTTCCTCAAATAT
TACAGGACTGATATTAACAAGAGATGGGGGTAAT---------------AACAATGATACCAACAATGAT
ACC---GAGGTCTTCAGACCTGGAGGAGGAGATATGAGAGACAATTGGAGAAGTGAATTATATAAATATA
AAGTAGTAAAAATTGAACCATTAGGAGTAGCACCCACTAAGGCAAAGAGAAGAGTGGTGCAGAGAGAAAA
AAGAGCAGTGGGA---ATAGGAGCCTTGTTCCTTGGGTTCTTGGGAGCAGCAGGAAGCACTATGGGCGCA
GCGTCAGTGACGCTGACGGTACAGGCCAGACAATTGTTGTCTGGTATAGTGCAACAGCAGAACAATTTGC
TGAAGGCTATTGAGGCGCAACAGCATCTGTTGCAACTCACAGTCTGGGGCATCAAACAGCTCCAGGCAAG
AGTCCTGGCTGTAGAAAGATACCTAAAGGATCAACAGCTCCTGGGAATTTGGGGTTGCTCTGGAAAACTC
ATCTGCACCACTGCTGTGCCTTGGAATGCTAGTTGGAGT---AATAAATCTCTGAACGAGATCTGGGATA
ACATGACCTGGATGCAGTGGGAAAAAGAAATTGACAATTACACAAGTTTAATATACACCTTACTTGAACA
ATCGCAAAACCAACAAGAAAAGAATGAACAAGAGTTATTGGAATTGGATAAATGGGCAAGTTTGTGGAAT
TGGTTTGACATAACAAATTGGCTGTGGTATATAAAAATATTCATAATGATAGTAGGAGGCTTGGTAGGTT
TAAGAATAGTTTTTACTGTACTTTCTATAGTAAATAGAGTTAGGCAGGGATATTCACCATTATCGTTCCA
GACCCGCCTCCCAGTTCCGAGGGGACCCGACAGGCCCGAAGGAATCGAAGAAGAAGGTGGAGACAGAGAC
AGAGACAGATCCAGTCGCTTAGTGGATGGATTCTTAGCACTCATCTGGGAAGACCTGCGGAGCCTGTGCC
TCTTCAGCTACCACCGCTTGAGAGACTTACTATTGATTGTAACAAGGATTGTGGAACTTCTGGGACGCAG
GGGGTGGGAACTCCTCAAATATTGGTGGAATCTTCTACAGTATTGGAGCCAGGAACTAAAGAGTAGTGCT
GTTAGTTTGCTTAATGCCACAGCTATAGCAGTAGCTGAGGGGACAGATAGGATTATAGAAGGATTACAAA
GAGCTTTTAGAGCTATTCTCAACATACCTACAAGAATAAGACAGGGCTTGGAAAGGGCTTTACTA
>FJ496150 
ATGAAAGTGAAGGGGATCAGGAAGAATTAC---------TTTTGGAGA------------------TGGG
GCATCTTGCTCCTTGGGATGTTAATGATCTGTAGTGCTACAGAAAATTTGTGGGTCACAGTCTATTATGG
AGTACCTGTGTGGAAAGAAGCAACCACCACTCTATTTTGTGCATCAGATGCTAAAGCATATGATACAGAA
GTACATAACGTTTGGGCCACACATGCCTGTGTACCCACAGACCCCAACCCACAAGAAGTAGTATTGGAA-
--AATGTGACAGAAAACTTTAACATGTGGAAAAATAACATGGTAGAACAGATGCATGAGGATATAATCAG
TTTATGGGATCAAAGCCTACAACCATGTGTAAGATTAACTCCACTCTGTGTTACTTTAAATTGCACTGAT
---------------------TATGTC------AAG---------------------AATGTTACTAAT-
--------GCCACTAGTACTAATGCCACT---------------------AGTAGC---GAGGGAGGA--
----GAAATGAAAAACTGCTCTTTCAATGTCACCACAAACATGAGAGATAAGAAGCAAAAAGAATATGCA
CTTTTTTATAACCTTGATATAGTACAAATA---------GATAATGATAAT---GCTAAT---------A
ACAGCTATAGGTTGATAAGTTGTAACACCTCAGTCATTACACAGGCCTGTCCAAAGGTATCCTTTGAGCC
AATTCCCATACATTATTGTGCCCCGGCTGGTTTTGCGATTCTAAGGTGTAATGATAAGAAGTTCAATGGA
ACAGGACCATGTACAAATGTCAGCACAGTACAATGTACACATGGAATCAGGCCAGTAGTATCTACTCAAC
TGCTGTTAAATGGCAGTCTAGCAGAAGAAGAAGTAGTAATTAGATCTAAAAATTTCACGAACAATGCTAA
CATCATAATAGTACAGCTGAATGACTCTGTAGAAATTAATTGTACAAGACCCAACAACAATACAAGAAAA
AGTATACCTATAGGACCAGGGAGAGCATTTTATACAACAGGAGAAATAATAGGAGATATAAGACAAGCAC
ATTGTAACATTAGTAAAAGCAAATGGAATGACACTTTACAACAAATAGTTAAAAAATTA-----------
----------AGA------GAACAATTTAAG---------------------AATAAAACAATAGTC---
TTTACTCATTCCTCAGGAGGGGACCCAGAAATTGTAATGCACAGTTTTAATTGTGGAGGGGAATTTTTCT
ATTGTAATACAACACAACTGTTTAATAGTACTTGGTAT------------ATT-----------------
----AAT------------AATACTGGGAAT------GGTGCTAAA------------------GGGTCA
GATAACACTGACACT------------------ATCAAACTCCCATGCAGAATAAAACAAATTATAAACA
TGTGGCAGGAGGTAGGAAAAGCAATGTATGCCCCTCCCATCAGAGGACAAATTAGATGTTCCTCAAATAT
TACAGGACTGATATTAACAAGAGATGGGGGTAAT---------------AACAATGATACCAACAATGAT
ACC---GAGGTCTTCAGACCTGGAGGAGGAGATATGAGAGACAATTGGAGAAGTGAATTATATAAATATA
AAGTAGTAAAAATTGAACCATTAGGAGTAGCACCCACTAAGGCAAAGAGAAGAGTGGTGCAGAGAGAAAA
AAGAGCAGTGGGA---ATAGGAGCCTTGTTCCTTGGGTTCTTGGGAGCAGCAGGAAGCACTATGGGCGCA
GCGTCAGTGACGCTGACGGTACAGGCCAGACAATTGTTGTCTGGTATAGTGCAACAGCAGAACAATTTGC
TGAAGGCTATTGAGGCGCAACAGCATCTGTTGCAACTCACAGTCTGGGGCATCAAACAGCTCCAGGCAAG
AGTCCTGGCTGTAGAAAGATACCTAAAGGATCAACAGCTCCTGGGAATTTGGGGTTGCTCTGGAAAACTC
ATCTGCACCACTGCTGTGCCTTGGAATGCTAGTTGGAGT---AATAAATCTCTGAACGAGATCTGGGATA
ACATGACCTGGATGCAGTGGGAAAAAGAAATTGACAATTACACAAGTTTAATATACACCTTACTTGAACA
ATCGCAAAACCAACAAGAAAAGAATGAACAAGAGTTATTGGAATTGGATAAATGGGCAAGTTTGTGGAAT
TGGTTTGACATAACAAATTGGCTGTGGTATATAAAAATATTCATAATGATAGTAGGAGGCTTGGTAGGTT
TAAGAATAGTTTTTACTGTACTTTCTATAGTAAATAGAGTTAGGCAGGGATATTCACCATTATCGTTCCA
GACCCGCCTCCCAGTTCCGAGGGGACCCGACAGGCCCGAAGGAATCGAAGAAGAAGGTGGAGACAGAGAC
AGAGACAGATCCAGTCGCTTAGTGGATGGATTCTTAGCACTCATCTGGGAAGACCTGCGGAGCCTGTGCC
TCTTCAGCTACCACCGCTTGAGAGACTTACTATTGATTGTAACGAGGATTGTGGAACTTCTGGGACGCAG
GGGGTGGGAACTCCTCAAATATTGGTGGAATCTTCTACAGTATTGGAGCCAGGAACTAAAGAGTAGTGCT
GTTAGTTTGCTTAATGCCACAGCTATAGCAGTAGCTGAGGGGACAGATAGGATTATAGAAGGATTACAAA
GAGCTTTTAGAGCTATTCTCAACATACCTACAAGAATAAGACAGGGCTTGGAAAGGGCTTTACTA
>DQ487190 
ATGAGAGTGATGGAGATCAGGAACAATTGTCAGCAC---TTATGGAGA------------------TGGG
GCATGATGCTCCTTGGGATATTAATGATCTGTAATGCTAAAGAAAAATTGTGGGTCACAGTCTATTATGG
GGTACCTGTGTGGAAAGAAGCAACCACCACTCTATTTTGTGCATCAGATGCTAAAGCATATGATACAGAG
GTACATAATGTATGGGCCACACATGCCTGTGTACCCACAGACCCCAACCCACAAGAAGTATTCTTGGGGG
CAAATGTGACAGAAAATTTTAACATGTGGAAGAATAACATGGTAGAACAAATGCATGAGGATATAATCAG
TTTATGGGATCAAAGCCTAAAGCCATGTGTAAAATTAACCCCACTCTGTGTTACTTTAAATTGCACTGAT
------------------------TATAATAATACCACTGGTAATACTACTAATACCACTACTACTAAT-
--------ACCACTAGTAGTAGCTGGGAA---------------------AAGATG---GAGAAAGGA--
----GAGATAAAAAATTGCTCTTTCAATATCACCACAAACATAAGAGATAAGATGCAGAAAGAATATGCG
CTTTTTTATAAACTTGATATAGTACCAATA---------GGAAATGATAAT---AATACTAAT------A
CTAGCTATAGGTTGATAAGTTGTAACACCTCAGTCATTACACAGGCCTGTCCAAAGGTATCCTTTGAGCC
AATTCCCATACATTATTGTGCCCCGGCTGGTTTTGCGATTCTAAAGTGTAATGATAAGAAGTTCAATGGA
ACAGGACCATGTACAAATGTCAGCACAGTACAATGTACACATGGAATTAGGCCAGTAGTATCAACTCAAC
TGCTGTTAAATGGCAGTCTAGCAGAAGAAGAGGTAGTAATTAGATCCAGCAATTTCACGGACAATACAAA
AACCATAATAGTACAGCTGGATGAAGCTGTAGTAATTAATTGTTCAAGACCCAACAACAATACAAGAAAA
GGTATACATATAGGACCAGGCAGAGCATTTTATACAACAGGAGAAATAATAGGAGATATAAGAAAAGCAT
ATTGTAACATTAGTAAAGTACAATGGAATAACACTTTAACAAAGATAGTCACAAAATTA-----------
----------GAA------GAACAATTTAAG---------------------AATAAAACAATAGTC---
TTTAATCACTCCTCAGGAGGGGACCTAGAAATTGTAATGCACACTTTTAATTGTGGAGGGGAATTTTTCT
ACTGTGATGCAACACAACTGTTTAATAGTACTTGGAAT------------AGT-----------------
----ACT------------GAAGATTGGAAT------AGTACTGAAGATTCAACTAACGCTGATGGAAAT
---------AACACA------------------ATCATACTCCCATGCAGAATAAAACAGATTGTAAACA
TGTGGCAGGAAGTAGGAAAAGCAATGTATGCCCCTCCCATCAGAGGACAGATTAGATGTTCATCAAATAT
TACAGGGCTGCTATTAACAAGAGATGGTGGTAACGGCACC---------AATAACGAC------------
AAT---GAGACCTTCAGACCTGGGGGAGGAGATATGAGGGACAATTGGAGAAGTGAATTATATAAATATA
AAGTAGTAAAAATTGAACCATTAGGAGTAGCACCCACCAAGGCAAAGAGAAGAGTGGTGCAGAGAGAGAA
AAGAGCG---GGC---ATAGGAGCTTTGTTCCTTGGGTTCTTGGGAGCAGCAGGAAGCACTATGGGCGCA
GCGTCCATGACGCTGACGGTACAGGCCAGACAATTATTGTCTGGTATAGTGCAACAGCAGAATAATTTGC
TGAGGGCTATTGAGGCGCAACAGCATCTGTTGCAACTCACAGTCTGGGGCATCAAGCAGCTCCAGGCAAG
AGTCCTGGCTGTGGAAAGATACCTAAAGGATCAACAGCTCCTGGGGATTTGGGGTTGCTCTGGAAAACTC
ATTTGCACCACTACTGTGCCTTGGAATACTAGTTGGAGT---AATAAATCCTATAATGAGATTTGGGAGA
ACATGACCTGGATGCAGTGGGAAAAAGAAATTGATAATTACACAGACTTAATATACAACTTAATTGAAAA
ATCGCAAAACCAACAAGAAAAGAATGAACAAGAATTATTGGAATTAGATAAATGGGCAAATTTGTGGACT
TGGTTTGACATAACAAATTGGCTGTGGTATATAAGAATATTCATAATGATAATAGGAGGCTTGGTAGGTT
TAAGAATAGTTTTTGCTGTACTTTCTATAGTGAATAGAGTTAGGCAGGGATACTCACCATTGTCGTTCCA
GATCCGCCTCCCAGCCTCGAGGGGACCCGACAGGCCCGAAGGAATCGACGAAGAAGGTGGAGAGAGAGAC
AGAGGCAGATCCGGTCCATTAGTGGATGGATTCTTAGCACTTATCTGGGTCGATCTACGGAGCCTGTGCC
TCTTCAGCTACCACCGCTTGACAGACTTACTCTTGATTGTAGCGAGGATTGTGGAACTTCTGGGACGCAG
GGGGTGGGAAGCCCTCAAATATTGGTGGAATCTCCTGCAGTATTGGAGTCAGGAACTAAAGAATAGTGCT
GTTAGCTTGCTCAACGCCACAGCCATAGCAGTAGCTGAGGGGACAGATAGGGTTATAGAAGYATTACAAA
GAACTGTTAGAGCTATTATTCACATACCTACAAGAATAAGACAGGGCTTGGAAAGGGCTTTGCTA
>DQ487191 
ATGAGAGTGATGGAGATCAGGAACAATTGTCAGCAC---TTATGGAGA------------------TGGG
GCATGATGCTCCTTGGGATATTAATGATCTGTAATGCTAAAGAAAAATTGTGGGTCACAGTCTATTATGG
GGTACCTGTGTGGAAAGAAGCAACCACCACTCTATTTTGTGCATCAGATGCTAAAGCATATGATACAGAG
GTACATAATGTATGGGCCACACATGCCTGTGTACCCACAGACCCCAACCCACAAGAAGTATTCTTGGGGG
CAAATGTGACAGAAAATTTTAACATGTGGAAGAATAACATGGTAGAACAAATGCATGAGGATATAATCAG
TTTATGGGATCAAAGCCTAAAGCCATGTGTAAAATTAACCCCACTCTGTGTTACTTTAAAGTGCACTGAT
------------------------TATAATAATACCATTGGTAATACTACTAAGACCACTACTACTAAT-
--------ACCACTAGTAGTAGCTGGGAA---------------------AAGATG---GATAAAGGA--
----GAGATAAAAAATTGCTCTTTCAATATCACCACAAACATAAGAGATAAGATGCAGAAAGAATATGCG
CTTTTTTATAAACTTGATATAGTACCAATA---------GGTAATGATAAT------------------A
CTAGCTATAGGTTGATAAGTTGTAACACCTCAGTCATTACACAGGCCTGTCCAAAGGTATCCTTTGAGCC
AATTCCCATACATTATTGTGCCCCGGCTGGTTTTGCGATTCTAAAGTGTAATGATAAGAAGTTCAATGGA
ACAGGACCATGTACAAATGTCAGCACAGTACAATGTACACATGGAATTAGGCCAGTAGTATCAACTCAAC
TGCTGTTAAATGGCAGTCTAGCAGAAGAAGAGGTAGTAATTAGATCCAGCAATTTCACGGACAATACAAA
AACCATAATAGTACAGTTGAAKGAATCTGTAGTAATTGATTGTGCAAGACCCAACAACAATACAAGGAAA
GGTATACCTATAGGACCAGGCAGAGCATTTTATGCAACAGGAGAAATAATAGGAAATATAAGAAAAGCAC
ATTGTACCCTTAATAGAGCAAAATGGAATAACACTTTAAACCAGATAGTCACAAAATTA-----------
----------AGA------GAACAATTTGAG---------------------AATAAAACAATAGTC---
TTTAATCAMTCCGCAGGAGGGGACCTAGAAATTGTAATGCACACTTTTAATTGTGGAGGGGAATTTTTCT
ACTGTGATTCAACACAACTGTTTAATAGTACTTGGAAT------------AGT-----------------
----ACT------------GAAGGGTCAAAT------AAAACGGAA------------------GGAAAT
---------GACACA------------------ATCACACTCCCATGCAGAATAAAACAAATTATAAACA
TGTGGCAGGAAGTGGGAAAAGCAATGTATGCCCCTCCCATCAGAGGACAAATTAGATGTTCATCAAATAT
TACAGGGCTGCTCTTAACAAGAGATGGTGGTGAGGACAAT---------AACAGCACC------------
ACC---GAGATCTTCAGACCTGGAGGAGGAGATATGAGGGACAATTGGAGAAGTGAATTATATAAATATA
AAGTAGTAGAAATTGAACCATTAGGAGTAGCACCCACCAAGGCAAAGAGAAGAGTGGTGCAGAGAGAAAA
AAGAGCAGTAGTGGGCCTAGGAGCTATGTTCCTTGGGTTCTTGGGAGCAGCAGGAAGCACTATGGGCGCA
GCGTCACTGACGCTGACGGTACAGGCCAGACAATTATTGTCTGGTATAGTGCAACAGCAGAATAATTTGC
TGAGGGCTATTGAGGCGCAACAACATCTGTTGCAACTCACAGTCTGGGGCATCAAGCAGCTCCAGGCAAG
AGTCCTGGCTGTGGAAAGATACCTAAAGGATCAACAGCTCCTGGGGATTTGGGGTTGCTCTGGAAAACTC
ATTTGCACCACTACTGTGCCTTGGAATACTAGTTGGAGT---AATAAATCCTATAATGAGATTTGGGAGA
ACATGACCTGGATGCAGTGGGAAAAAGAAATTGATAATTACACAGGCTTAATATACAACTTAATTGAAAA
ATCGCAAAACCAACAAGAAAAGAATGAACAAGAATTATTGGAATTAGATAAATGGGCAAATTTGTGGACT
TGGTTTGACATAACAAATTGGCTGTGGTATATAAGAATATTCATAATGATAGTAGGAGGCTTGGTAGGTT
TAAGAATAGTTTTTGCTGTACTTTCTATAGTGAATAGAGTTAGGCAGGGATACTCACCATTGTCGTTCCA
GATCCGCCTCCCAGCCTCGAGGGGACCCGACAGGCCCGAAGGAATCGACGAAGAAGGTGGAGAGAGAGAC
AGAGGCAGATCCGGTCCATTAGTGGATGGATTCTTAGCACTTATCTGGGTCGATCTACGGAGCCTGTGCC
TCTTCAGCTACCACCGCTTGACAGACTTACTCTTGATTGTAGCGAGGATTGTGGAACTTCTGGGACGCAG
GGGGTGGGAAGCCCTCAAATATTGGTGGAATCTCCTGCAGTATTGGAGTCAGGAACTAAAGAATAGTGCT
GTTAGCTTGCTCAACGCCACAGCCATAGCAGTAGCTGAGGGGACAGATAGGGTTATAGAAGTATTACAAA
GAGCTGTTAGAGCTATTCTCCACATACCTACAAGAATAAGACAGGGCTTGGAAAGGGCTTTGCTA
>GU455502 
ATGAAAGTGAAGGGGATCAGGAAGAATTGTCAGCGC---TTGTGGAGA------------------TGGG
GCACCATGCTCCTTGGGATGTTAATGATCTGTAATGCTACCGAAGATTTGTGGGTCACAGTCTATTATGG
GGTACCTGTGTGGAAAGAAACAATCACCACTCTATTTTGTGCATCAGATGCTAAAGCATATGATACAGAG
GTACATAATGTTTGGGCCACACATGCCTGTGTACCCACAGACCCCAGCCCACAAGAAATAGTATTGGAA-
--AATGTGACAGAAGAATTTAACATGTGGAAAAATAACATGGTAGAACAGATGCATGAGGACATAATCAG
TTTATGGGATCAAAGCCTAAAGCCATGTGTAAAATTAACTCCACTCTGTGTTACTTTAAATTGCATTGAT
TTGAATAGCACTGATTGTAGGAATGCG------AGTAGCAATGCTGAGAAG------AATGAGAGTTGC-
--------AGGAATGTGAGTAAAGAGGAA---------------------CTGATA---GAGAAAGGA--
----GAAATAAAAAACTGTTCTTTCAATATCACCACAAACATAAGAGATAAGGTGCAGACAGCATATGCA
GCTTTTTATAAACTTGATATAGTACCAATA---AAGGATAATAAGGATAAT------------------A
CCAGCTATAGGTTGATAAGTTGTAACACCTCAGTCATTACACAAGCCTGTCCAAAGGTATCCTTTGAACC
AATTCCCATACATTATTGTGCCCCGGCTGGTTTTGCGATTCTAAAGTGTAATGAGAAGGAGTTCAGTGGG
AAAGGACAATGTAAAAATGTCAGCACAGTACAATGTACACATGGAATTAGGCCAGTAATATCAACTCAAC
TGCTGTTAAATGGCAGTCTAGCAGAAGAAGAGGTAGTAATTAGATCTGACAATTTCACGGACAATGCTAA
AACCATAATAGTACATCTGAACGAATCTGTAGAAATTACTTGTATAAGACCCAACAACAATACAAGAAAA
GGTATACATATAGGACCAGGGAGAGCATTTTATACAACA---GAAATAATAGGAGATATAAGAAAAGCAT
ATTGTACCATTAATGGAACAAAATGGAATAACACTTTACAAAAGATAGTTGAAAAATTAGGAAAAGAAGT
TGAAAAATTAGGA------GAAAATTTTAAG---------------------AATAAAACAATAGCC---
TTTAATCCATCCTCAGGAGGGGACCCAGAAATTGTAATGCACAGTTTTAATTGTGGAGGGGAATTTTTCT
ACTGTAATACAACAAAACTGTTTAATAGTACTTGGAAT------------GGT-----------------
----ACT------------AAGAGGGTAGAT------AACACTGAA------------------GGAAAT
---------GACACAATCACAGGAAATGGCACAATCACACTCCCATGCAGAATAAAACAAATTATAAACA
TGTGGCAGGAAGTAGGAAAAGCAATGTATGCCCCTCCCATCAGAGGACAAATTAGATGTTCATCAAATAT
TACAGGGCTGCTATTAACAAGAGATGGTGGTAGT---AACACAAATGACACAAATGGG------------
ACC---GAGATCTTCAGACCTGGAGGAGGAAATATGAGGGACAATTGGAGAAGTGAATTATATAAATATA
AAGTAGTAAAAATTGAACCATTAGGAGTAGCACCCACCAAGGCAAAGAGAAGAGTGGTGCAGAGAGAAAA
AAGAGCAGTGGGA---CTAGGAGCTATGTTCCTTGGGTTCTTGGGAGCAGCAGGAAGCACTATGGGCGCA
GCGTCAATGACGCTGACGGTACAGGCCAGACTATTATTGTCTGGTATAGTGCAACAGCAGAACAATTTGC
TGAGGGCTATTGAGGCGCAACAGCACCTGTTGCAACTCACAGTCTGGGGCATCAAGCAGCTCCAGGCAAG
AGTCCTGGCTGTGGAAAGATACCTAAAGGATCAACAGCTCATGGGGATTTGGGGTTGCTCTGGAAAACTC
ATTTGCACCACTACTGTGCCTTGGAATGCTAGTTGGAGT---AATAAATCTCTAGATCAGATTTGGGATA
ACATGACCTGGATGCAGTGGGAGAAAGAAATTGAAAATTACACAGGCTTAATATACAACTTAATTGAAGA
ATCGCAGAACCAACAGGAAAAGAATGAACAAGAATTATTGGAATTAGATAAATGGGCAAGTTTGTGGAAT
TGGTTTACCATAACAAATTGGCTGTGGTATATAAAAATATTCATAATAATAGTAGGAGGCTTGGTAGGTT
TAAGAATAGTTTTTACTGTACTTTCTATAGTGAATAGAGTTAGGCAGGGATACTCACCATTATCGTTTCA
GACCCGCCTCCCAGGCACGAGGGGACCCGACAGGCCCGGAGGAATCGAAGAAGAAGGTGGAGAGAGAGAC
AGAGACAGATCCGGTCAATTAGTGGATGGATTCTTAGCAATTATCTGGGTCGACCTACGGAGCCTGTGCC
TCTTCAGCTACCACCGCTTGAGAGACTTACTCTTGATTGTAACGAGGATTGTGGAACTTCTGGGACGCAG
GGGGTGGGAAGCCCTCAAATATTGGTGGAATCTCCTACAGTATTGGAGTCGGGAACTAAAGAATAGTGCT
GTTAGCTTGCTCAATACCATAGCCATAGCAGTAGCTGAGGGGACAGATAGGATCATAGAAGTATTACAAA
GAGCTGGTAGAGCTATCCTCCACATACCTGTAAGAATAAGACAGGGCTTAGAAAGGGCTTTGCTA
>GU455499 
ATGAAAGTGAAGGGGATCAGGAAGAATTGTCAGCTC---TTGTGGAGA------------------TGGG
GCACCATGCTCCTTGGGATGTTAATGATCTGTAATGCTACCGAAGATTTGTGGGTCACAGTCTATTATGG
GGTACCTGTGTGGAAAGAATCAACCACCACTCTATTTTGTGCATCAGATGCTAAAGCACATGATACAGAG
GTACACAATGTTTGGGCCACACATGCCTGTGTACCCACAGACCCCAGCCCACAAGAAATAGTATTGGAA-
--AATGTGACAGAAGAATTTAACATGTGGAAAAATAACATGGTAGAACAGATGCATGAGGACATAATCAG
TTTATGGGATCAAAGCCTAAAGCCATGTGTAAAATTAACTCCACTCTGTGTTACTTTAAATTGCATTGAT
TTGAATAGCACTGATTGTAGGAATGCG------AGTAAAGCTGAGGGGAAG------AATGAGAGTTGC-
--------AGTAATGTGAGTAAAGAGGAA---------------------CTGATA---GAGAAAGGA--
----GAAATAAAAAACTGTTCTTTCAATATCACCACAAACATAAGAGATAAGGTGCAGACAGCATATGCA
GCTTTTTATAAACTTGATATAGTACCAATA---GAGGATAATAAGGATAAT------------------A
CCAGCTATAGGTTGATAAGTTGTAACACCTCAGTCATTACACAAGCCTGTCCAAAGGTATCCTTTGAACC
AATTCCCATACATTATTGTGCCCCGGCTGGTTTTGCGATTCTAAAGTGTAATGAGAAGAAGTTCAATGGG
AAAGGATTATGTAGAAATGTCAGCACAGTACAATGTACACATGGAATTAGGCCAGTAGTATCAACCCAAC
TGCTGTTAAATGGCAGTCTAGCAGAAGAAGAGGTAGTAATTAGATCTGATAATCTCACGGACAATGCTAA
AACCATAATAGTACAGCTGAATGAATCTGTAGTAATTAATTGTACAAGACCCAACAACAATACAAGAAAA
AGTATACATATAGGACCAGGGAGAGCATTTTATACAACA---GAAATAATAGGAGATATAAGAAAAGCAT
ATTGTACCATTAATGGAACAAAATGGAATAACACTTTACAAAAGATAGTTGAAAAATTAGGAAAAGAAGT
TAAAAAATTAGGA------GAAAATTTTAAG---------------------AATAAAACAATAGCC---
TTTAGGCCATCCTCAGGAGGGGACCCAGAAATTGTAGTGCACAGTTTTAATTGTGGAGGGGAATTTTTCT
ACTGTAATACAACAAAACTGTTTAATAGTACTTGGAAT------------GGT-----------------
----ACT------------GAGAGGGTAGAT------AACAATGAA------------------GGAAAT
---------GACACAATCACAGGAAATGGCACAATCACACTCCCATGCAGAATAAAACAAATTATAAACA
TGTGGCAGGAAGTAGGAAAAGCAATGTATGCCCCTCCCATCAGAGGACAAATTAACTGTTCATCAAAAAT
TACAGGGCTGCTATTAACAAGAGATGGTGGTAGT---GGT---AATGACACGAACGGG------------
ACC---GAGATCTTCAGACCTGGAGGAGGAAATATGAGGGACAATTGGAGAAGTGAATTATATAAATATA
AAGTAGTAAAAATTGAACCATTAGGAGTAGCACCCACCAAGGCAAAGAGAAGAGTGGTGCAGAGAGAAAA
AAGAGCAGTGGGA---CTAGGAGCTTTGTTCCTTGGGTTCTTGGGAGCAGCAGGAAGCACTATGGGCGCA
GCGTCAATGACGCTGACGGTACAGGCCAGACTATTATTGTCTGGTATAGTGCAACAGCAGAACAACTTGC
TGAGGGCTATTGAGGCGCAACAGCATTTGTTGCAACTCACAGTCTGGGGCATCAAGCAGCTCCAGGCAAG
AGTCCTGGCTGTGGAAAGATACCTAAAGGATCAACAGCTCATGGGGATTTGGGGTTGCTCTGGAAAACTC
ATTTGCACCACTACTGTGCCTTGGAATGCTAGTTGGAGT---AATAAATCTCTAGATCAGATTTGGGATA
ACATGACCTGGATGCAGTGGGAGAAAGAAATTGAAAATTACACAGGCTTAATATACAACTTAATTGAAGA
ATCGCAGAACCAACAGGAAAAGAATGAACAAGAATTATTGGAATTAGATAAATGGGCAAGTTTGTGGAAT
TGGTTTACCATAACAAATTGGCTGTGGTATATAAAAATATTCATAATAATAGTAGGAGGCTTGGTAGGTT
TAAGAATAGTTTTTACTGTACTTTCTATAGTGAATAGAGTTAGGCAGGGATACTCACCATTATCGTTTCA
GACCCGCCTCCCAGGCCCGAGGGGACCCGACAGGCCCGAAGGAATCGAAGAAGAAGGTGGAGAGAGAGAC
AGAGACAGATCCAGTCCATTAGTGGATGGATTCTTAGCAATTATCTGGGTCGACCTACGGAGCCTGTGCC
TCTTCATCTACCACCGCTTGAGAGACTTACTCTTGATTGTAACGAGGATTGTGGAACTTCTGGGACGCAG
GGGGTGGGAAGCCCTCAAATATTGGTGGAATCTCCTACAGTATTGGAGTCGGGAACTAAAGAATAGTGCT
GTTAGCTTGCTCAATACCATAGCCATAGCAGTAGCTGAGGGGACAGATAGGGTTATAGAAGTATTACAAA
GAGCTGGTAGAGCTATCCTCCACATACCTGTAAGAATAAGACAGGGCTTGGAAAGGGCTTTGCTA
>GU455508 
ATGAAAGTGAAGGGGATCAGGAAGAATTGTCAGCTC---TTGTGGAGA------------------TGGG
GCACCATGCTCCTTGGGATGTTAATGATCTGTAAGGCTACCGAGGATTTGTGGGTCACAGTCTATTATGG
GGTACCTGTGTGGAAAGAAGCAACCACCTCTCTATTTTGTGCATCAGATGCTAAAGCATATGATACAGAG
GTACATAATGTTTGGGCCACACATGCCTGTGTACCCACAGACCCCAGCCCACAAGAAATAGTATTGGAA-
--AATGTGACAGAAGAATTTAACATGTGGAAAAATAACATGGTAGAACAGATGCATGAGGACATAATCAG
TTTATGGGATCAAAGCCTAAAGCCATGTGTAAAATTAACTCCACTCTGTGTTACTTTAAATTGCACTGAT
TGGAATTGCACTGATGTGAATGATTTG------AGG---------------------AATTGCACTGTT-
--------TGGAGGAATGCGAGTAGCGAG------------------------------GAAAAAGGA--
----GAAATAAAAAACTGTTCTTTCAATATCACCTCAGACATAAGAGATAAAGTGCAGAAAGCATATGCA
ACTTTTTATAAACTTGATATAGTACCAATA---------GATAATACTGAT---------------AGTA
CCAGCTATAGGTTGATAAGTTGTAACACCTCAGTCATTACACAAGCCTGTCCAAAGGTGTCCTTTGAACC
AATTCCCATACATTATTGTGCCCCGGCTGGTTTTGCGATTCTAAAGTGTAATGAGAAAGAGTTCAGTGGG
AAAGGAAAATGTACAAATGTCAGCACAGTACAATGTACACATGGAATTAGGCCAGTAGTATCAACTCAAC
TGCTGTTAAATGGCAGTTTAGCAGAAGAAGAGGTAGTAATTAGATCTGACAATTTCACGGACAATGCTAA
AACCATAATAGTACAGCTGAATGAATCTGTAGTAATTAATTGTACAAGGCCCAACAACAATACAAGAAAA
AGTATACATATAGGACCAGGGAGAGCATTTTATACAACAGGAGATATAATAGGAGATATAAGACAAGCAC
ATTGTAACATTAGTAAAGCAAATTGGACTAACGCTTTACAACAGATAGTTAAAAAATTAAAAGAAAAATT
TAATGAAACAAAA------GAAAAATTTAAT------------------GAAACAAAAACAATAGTC---
TTTAGTCCATCCTCAGGAGGGGACCCAGAAATTGTAATGCACAGTTTTAATTGCGGAGGGGAATTTTTCT
ACTGTAATTCAACACAACTGTTTAATAGTACTTGGAAT------------ATT-----------------
----ACTGATAGTACTTTGGAAAGGTTAAAT------GACACTGAA------------------GGAAAT
---------GACACA------------------ATCACACTCCCATGCAGAATAAAACAAATTATAAACA
TGTGGCAGGAAGTAGGAAAAGCAATGTATGCCCCTCCCATCAGTGGACAAATTAACTGTTCATCACAAAT
TACAGGGCTGCTATTAACAAGAGATGGTGGTAGT---GGT---AATTACACGAACGGG------------
ACT---GAGACCTTCAGACCTGGAGGAGGAAATATGAAGGACAATTGGAGAAGTGAATTATATAAATATA
AAGTAGTAAAAATTGAACCATTAGGAGTAGCACCCACCAAGGCAAAGAGAAGAGTGGTGCAGAGAGAAAA
AAGAGCAGTGGGA---CTAGGAGCTTTGTTCCTTGGGTTCTTGGGAGCAGCAGGAAGCACTATGGGCGCA
GCGTCAATGACGCTGACGGTACAGGCCAGACTATTATTGTCTGGTATAGTGCAACAGCAGAACAACTTGC
TGAGGGCTATTGAGGCGCAACAGCATCTGTTGCAACTCACAGTCTGGGGCATAAAGCAGCTCCAGGCAAG
AGTCCTGGCTGTGGAAAGATACCTAAAGGATCAACAGCTCATGGGGATTTGGGGTTGCTCTGGAAAACTC
ATTTGCACCACTACTGTGCCTTGGAATGCTAGTTGGAGT---AATAAATCTCTAGATCAGATTTGGGATA
ACATGACCTGGATGCAGTGGGAGAAAGAAATTGAAAATTACACAGGCTTAATATACAACTTAATTGAAGA
ATCGCAGAACCAACAGGAAAAGAATGAACAAGAATTATTGGAATTAGATAAATGGGCAAGTTTGTGGAAT
TGGTTTACCATAACAAATTGGCTGTGGTATATAAAAATATTCATAATAATAGTAGGAGGCTTGGTAGGTT
TAAGAATAGTTTTTACTGTACTTTCTATAGTGAATAGAGTTAGGCAGGGATACTCACCATTATCGTTTCA
GACCCGCCTCCCAGGCACGAGGGGACCCGACAGGCCCGAAGGAATCGAAGAAGAAGGTGGAGAGAGAGAC
AGAGGCAGATCCGGTCAATTAGTGGATGGATTCTTAGCCATTATCTGGGTCGACCTGCGGAGCCTGTGCC
TCTTCATCTACCACCGCTTGAGAGACTTACTCTTGATTGTAACGAGGATTGTGGAACTTCTGGGACGCAA
GGGGTGGGAAGCCCTCAAATATTGGTGGAATCTCCTACAGTATTGGAGTCGGGAACTAAAGAATAGTGCT
GTTAGCTTGCTCAATACCATAGCCATAGCAGTAGCTGAGGGGACAGATAGGATCATAGAAGTATTACAAA
GAGCTGGTAGAGCTATCCTCCACATACCTGTAAGAATAAGACAGGGCTTAGAAAGGGCTTTGCTA
>GU455501 
ATGAAAGTGAAGGAGATCAGGAAGAATTGTCAGCTC---TTGTGGAGA------------------TGGG
GCACCATGCTCCTTGGGATGTTAATGATCTGTAAGGCTACCGAGGATTTGTGGGTCACAGTCTATTATGG
GGTACCTGTGTGGAAAGAAGCAACCACCTCTCTATTTTGTGCATCAGATGCTAAAGCATATGATACAGAG
GTACATAATGTTTGGGCCACACATGCCTGTGTACCCACAGACCCCAGCCCACAAGAAGTAGTATTGGAA-
--AATGTGACAGAAGAGTTTGACATGTGGAAAAATAACATGGTAGAACAGATGCATGAGGACATAATCAG
TTTATGGGATCAAAGCTTAAAGCCATGTGTAAAATTAACTCCACTCTGTGTTACTTTAAATTGCACTGAT
TGGAATTGCACTGATTCGAGTGGTTTA------AGG---------------------AATTGCACTGTT-
--------TGGAGGAATGCGAGTAGCGAG------------------------------GAAAAAGGA--
----GAAATAAAAAACTGTTCTTTCAATATCGCCACAGACATAAGAGATAAAGTGCAGAAAGCATATGCA
ACTTTTTATAAACTTGATATAGTACCAATA---------GATAATAATGAT---------------AGTA
CCAGCTATAGGTTGATAAGTTGTAACACCTCAGTCATTACACAAGCCTGTCCAAAGGTATCCTTTGAACC
AATTCCCATACATTATTGTGCCCCGGCTGGTTTTGCGATTCTAAAGTGTAATGAGAAGGAGTTCAGTGGG
AAAGGACAATGTAAAAATGTCAGCACAGTACAATGTACACATGGAATTAGGCCAGTAGTATCAACCCAAC
TGCTGTTAAATGGCAGTCTAGCAGAAGAAGAGGTAGTAATTAGATCTGACAATTTCACGGACAATGCTAA
AACCATAATAGTACAGCTGAACGAATCTGTAAGAATTGATTGTATGAGACCCAACAACAATACAAGAAAA
AGTATACATATAGGACCAGGGAGAGCATTTTATACAACAGGAGATATAATAGGAGATATAAGACAAGCAC
ATTGTAACATTAGTAAAGCAAATTGGACTAACGCTTTACAACAGATAGTTAAAAAATTA-----------
----------AGA------GAAAAATTTAAT------------------GAAACAAAAACAATAGTC---
TTTAATCCATCCTCAGGAGGAGACCCAGAAATTGTAATGCACAGTTTTAATTGTGGAGGGGAATTTTTCT
ACTGTAATTCAACACAACTGTTTAATAGTACTTGGAAT------------ATT-----------------
----ACTGATAGTACTTTGGAAAGGTTAAAT------GACACTGAA------------------GGAAAT
---------GACACA------------------ATCACACTCCCATGCAGAATAAAACAAATTATAAACA
TGTGGCAGGAAGTAGGAAAAGCAATGTATGCCCCTCCCATCAGAGGACAAATTAGATGTTCATCAAATAT
TACAGGGCTGCTATTAACAAGAGACGGTGGTAGA---AAC---------ACAACTGAG------------
ACT---GAGACCTTCAGACCTGGAGGAGGAAATATGAAGGACAATTGGAGAAGTGAATTATATAAATATA
AAGTAGTAAAAATTGAACCATTAGGAGTAGCACCCACCAAGGCAAAGAGAAGAGTGGTGCAGAGAGAAAA
AAGAGCAGTGGGA---CTAGGAGCTTTGTTCCTTGGGTTCTTGGGAGCAGCAGGAAGCACTATGGGCGCA
GCGTCAATGACGCTGACGGTACAGGCCAGACTATTATTGTCTGGTATAGTGCAACAGCAGAATAATTTGC
TGAGGGCTATTGAGGCGCAACAGCATCTGTTGCAACTCACAGTCTGGGGCATCAAGCAGCTCCAGGCAAG
AGTCCTGGCTGTGGAAAGATACCTAAAGGATCAACAGCTCATGGGGATTTGGGGTTGCTCTGGAAAACTC
ATTTGCACCACTACTGTGCCTTGGAATGCTAGTTGGAGT---AATAAATCTCTAGATCAGATTTGGGATA
ACATGACCTGGATGCAGTGGGAGAAAGAAATTGAAAATTACACAGGCTTAATATACAACTTAATTGAAGA
ATCGCAGAACCAACAGGAAAAGAATGAACAAGAATTATTGGAATTAGATAAATGGGCAAGTTTGTGGAAT
TGGTTTAACATAACAAATTGGCTGTGGTATATAAAAATATTCATAATAATAGTAGGAGGCTTGGTAGGTT
TAAGAATAGTTTTTACTGTACTTTCTATAGTGAATAGAGTTAGGCAGGGATACTCACCATTATCGTTTCA
GACCCGCCTCCCAGGCACGAGGGGACCCGACAGGCCCGAAGGAATCGAAGAAGAAGGTGGAGAGAGAGAC
AGAGACAGATCCGGTCAATTAGTGAATGGATTCTTAGCAATTATCTGGGTCGACCTACGGAACCTGTGCC
TCTTCATCTACCACCGCTTGAGAGACTTACTCTTGATTGTAACGAGGATTGTGGAACTTCTGGGACGCAG
GGGGTGGGAAGCCCTCAAATATTGGTGGAATCTCCTACAGTATTGGAGTCGGGAACTAAAGAATAGTGCT
GTTAGCTTGCTCAATACCATAGCCATAGCAGTAGCTGAGGGGACAGATAGGATCATAGAAGTATTACAAA
GAGCTGGTAGAGCTATCCTCCACATACCTGTAAGAATAAGACAGGGCTTAGAAAGGGCTTTGCTA
>GU455500 
ATGAAAGTGAAGGGGATCAGGAAGAATTGTCAGCTC---TTGTGGAGA------------------TGGG
GCACCATGCTCCTTGGGATGTTAATGATCTGTAATGCTGCAGAAGATTTGTGGGTCACAGTCTATTATGG
GGTACCTGTGTGGAAAGAAACAATCACCACTCTATTTTGTGCATCAGATGCTAAAGCATATGATACAGAG
GTACATAATGTTTGGGCCACACATGCCTGTGTACCCACAGACCCCAGCCCACAAGAAGTAGTATTGGAA-
--AATGTGACAGAAGAATTTAACATGTGGAAAAATAACATGGTAGAACAGATGCATGAGGACATAATCAG
TTTATGGGATCAAAGCTTAAAGCCATGTGTAAAATTAACTCCACTCTGTGTTACTTTAAATTGCACAGAT
TGGAATTGCACTGATTCGAGTGGTTTG------AGG---------------------AATTGCACTGGT-
--------TGGAAGAATGCGAGTAGCGAG------------------------------GAAAAAGGA--
----GAAATAAAAAACTGTTCTTTCAATATCACCTCAGACATAAGAGATAAAGTGCAGAAAGTATATGCA
ACTTTTTATAAACTTGATATAGTACCAATA---------GATAAGAATGAT---------------AGTA
CCAGCTATAGGTTGATAAGTTGTAACACCTCAGTCATTACACAAGCCTGTCCAAAGGTATCCTTTGAACC
AATTCCCATACATTATTGTGCCCCGGCTGGTTTTGCGATTCTAAAGTGTAATGAGAAGGAGTTCAGTGGG
AAAGGACAATGTAAAAATGTCAGCACAGTACAATGTACACATGGAATTAGGCCAGTAGTATCAACCCAAC
TGCTGTTAAATGGCAGTCTAGCAGAAGAAGAGGTAGTAATTAGATCTGACAATTTCACGGACAATGCTAA
AACCATAATAGTACAGCTGAACGAATCTGTAAGAATTGATTGTATGAGACCCAACAACAATACAAGAAAA
AGTATACATATAGGACCAGGGAGAGCATTTTATACAACAGGAGATATAATAGGAGATATAAGACAAGCAC
ATTGTAACATTAGTAAAGCAAATTGGACTAACGCTTTACAACAGATAGTTAAAAAATTA-----------
----------AGC------GAAAAATTTAAT------------------GAAACAAAAACAATAGTC---
TTTAATCCATCCTCAGGAGGGGACCCAGAAATTGTAATGCACAGTTTTAATTGTGGAGGGGAATTTTTCT
ACTGTAATTCAACACAACTGTTTAATAGTACTTGGAAT------------ATT-----------------
----ACTGATAGTACTTGGGAAAGGTTAAAT------GACACTGAA------------------GGAAAT
---------GACACA------------------ATCACACTCCCATGCAGAATAAAACAAATTATAAACA
TGTGGCAGGAAGTAGGAAAAGCAATGTATGCCCCTCCCATCAGAGGACAAATTAGATGTTCATCAAATAT
TACAGGACTGCTATTAACAAGAGACGGTGGTAGA---AAC---------ACAACTGAG------------
ACT---GAGACCTTCAGACCTGGAGGAGGAAATATGAGGGACAATTGGAGAAGTGAATTATATAAATATA
AAGTAGTAAAAATTGAACCATTAGGAGTAGCACCCACCAAGGCAAAGAGAAGAGTGGTGCAGAGAGAAAA
AAGAGCAGTGGGA---CTAGGAGCTTTGTTCCTTGGGTTCTTGGGAGCAGCAGGAAGCACTATGGGCGCA
GCGTCAATGACGCTGACGGTACAGGCCAGACTATTATTGTCTGGTATAGTGCAACAGCAGAACAATTTGC
TGAGGGCTATTGAGGCGCAACAGCATCTGTTGCAACTCACAGTCTGGGGCATCAAGCAGCTCCAGGCAAG
AGTCCTGGCTGTGGAAAGATACCTAAAGGATCAACAGCTCATGGGGATTTGGGGTTGCTCTGGAAAACTC
ATTTGCACCACTACTGTGCCTTGGAATGCTAGTTGGAGT---AATAAATCTCTAGATCAGATTTGGGATA
ACATGACCTGGATGCAGTGGGAGAAAGAAATTGAAAATTACACAGGCTTAATATACAACTTAATTGAAGA
ATCGCAGAACCAACAGGAAAAGAATGAACAAGAATTATTGGAATTAGATAAATGGGCAAGTTTGTGGAAT
TGGTTTAACATAACAAATTGGCTGTGGTATATAAAAATATTCATAATAATAGTAGGAGGCTTGGTAGGTT
TAAGAATAGTTTTTACTGTACTTTCTATAGTGAATAGAGTTAGGCAGGGATACTCACCATTATCGTTTCA
GACCCGCCCCCCAGGCCCGAGGGGACCCGACAGGCCCGAAGGAATCGAAGAAGAAGGTGGAGAGAGAGAC
AGAGACAGATCCGGTCAATTAGTGGATGGATTCTTAGCAATTATCTGGGTCGACCTGCGGAGCCTGTGCC
TCTTCATCTACCACCGCTTGAGAGACTTACTCTTGATTGTAACGAGGATTGTGGAACTTCTGGGACGCAG
GGGGTGGGAAGCCCTCAAATATTGGTGGAATCTCCTACAGTATTGGGGTCGGGAACTAAAGAATAGTGCT
ATTAGCTTGCTCAATACCATAGCCATAGCAGTAGCTGAGGGGACAGATAGGATCATAGAAGTATTACAAA
GAGCTGGTAGAGCTATCCTCCACATACCTGTAAGAATAAGACAGGGCTTAGAAAGGGCTTTGCTA
>GU455494 
ATGAAAGTGAAGGAGATCAGGAAGAATTGTCAGCTC---TTGTGGAGA------------------TGGG
GCACCATGCTCCTTGGGATATTAATGATCTGTAATGCTACAGAAAATTTGTGGGTCACAGTCTATTATGG
GGTACCTGTGTGGAAAGAAGCAACCACCACTCTATTTTGTGCATCAGATGCTAAAGCACATGATACAGAG
GTACATAATGTTTGGGCCACACATGCCTGTGTACCCACAGACCCCAGCCCACAAGAAGTAGTATTGGAA-
--AATGTGACAGAAGAATTTAACATGTGGAAAAATAACATGGTAGAACAGATGCATGAGGACATAATCAG
TTTATGGGATCAAAGCTTAAAGCCATGTGTAAAATTAACTCCACTCTGTGTTACTTTAAATTGCACTGAT
------------------------TTG------AAGAATGCGAGTAGCTGG------GAAACGATGCAG-
--------CAGAATATGAGTAGCTGGGAA---------------------AGGATG---GAGAGAGGC--
----GAAATAAAAAACTGTTCTTTCAATATCACCACAAACATAAGAGATAAGGTGCAGACAGAATATGCA
ACTTTGTATAAACTTGATGTAGTACCAATA---------GATAATAATAAA---GATAAT---------A
CCAGCTATAGGTTGATAAGTTGTAACACCTCAGTCATTACACAGGCCTGTCCAAAGGTATCCTTTGAACC
AATTCCCATACATTATTGTGCCCCGGCTGGTTTTGCGATTCTAAAGTGTAATGATAAGAAGTTCAAGGGG
AAAGGATTATGTAAAAATGTCAGCACAGTACAATGTACACATGGAATTAGGCCAGTAGTATCAACTCAAC
TGCTGTTAAATGGCAGTCTAGCAGAAGAAGAGGTAGTAATTAGATCTGACAATTTCACGGACAATGCTAA
AACCATAATAGTACATCTGAACGAATCTGTAGAAATTAATTGTATAAGACCCAACAACAATACAAGAAAA
GGTATACATATAGGACCAGGGAGAGCATTTTATACAACAGGAGAAATAATAGGAAATATAAGACAAGCAT
ATTGTAACATTAGTAGAGCAAATTGGACTAACGCTTTACAACAGATAGTTAAAAAATTA-----------
----------AGA------GAAGAATTTAAG---------------------AATAAAACAATAGTC---
TTTAATCAATCCTCAGGAGGGGACCCAGAAATTGTAATGCACAGTTTTAATTGTGGAGGGGAATTTTTCT
ACTGTAATTCAACACAACTGTTTAATAGTACTTGGAAT------------GTT-----------------
----ACT------------GAAAGGTTAAAT------GACACTAAA------------------GGAAAT
---------GGCACA------------------ATCACACTCCCATGCAGAATAAAACAAATTATAAACA
TGTGGCAGGAAGTAGGAAAAGCAATGTATGCCCCTCCCATCAGAGGACAAATTAACTGTTCATCAAATAT
TACAGGGCTGCTATTAACAAGAGATGGTGGTAGT---AAC---------ACGAACGAG------------
ACC---GAGATCTTCAGACCTGGAGGAGGAAATATGAGGGACAATTGGAGAAGTGAATTATATAAATATA
AAGTAGTAAAAATTGAACCATTAGGAGTAGCACCCACCAAGGCAAAGAGAAGAGTGGTGCAGAGAGAAAA
AAGAGCAGTGGGA---ATAGGAGCTATGTTCCTTGGGTTCTTGGGAGCAGCAGGAAGCACTATGGGCGCA
GCGTCAATGACGCTGACGGTACAGGCCAGACTATTATTGTCTGGTATAGTGCAACAGCAGAACAATTTGC
TGAGGGCTATTGAGGCGCAACAGCATCTGTTGCAACTCACAGTCTGGGGCATCAAGCAACTCCAGGCAAG
AGTCCTGGCTGTGGAAAGATACCTAAAGGATCAACAGCTCCTGGGGATTTGGGGTTGCTCTGGAAAACTC
ATTTGCACCACTACTGTGCCTTGGAATGCTAGTTGGAGT---AATAAATCTCTAGATAAGATTTGGAATA
ACATGACCTGGATGGAGTGGGAGAAAGAAATTAACAATTACACAACCTTAATATACTCCTTAATTGAAGA
ATCGCAGAACCAACAAGAAAAGAATGAACAAGAATTATTGGAATTAGATAAATGGGCAAGTTTGTGGAAT
TGGTTTGACATAACAAAATGGCTGTGGTATATAAAAATATTCATAATAATAGTAGGAGGCTTGGTAGGAT
TAAGAATAGTTTTTACTGTACTTTCTATAGTGAATAGAGTTAGGCAGGGATACTCACCATTATCGTTTCA
GACCCGCCTCCCAGGCCCGAGGGGACCCGACAGGCCCGAAGGAATCGAAGAAGAAGGTGGAGAGAGAGAC
AGAGACAGATCCGGTCAATTAGTGGATGGATTCTTAGCAATTATCTGGGTCGACCTACGGAGCCTGTGCC
TCTTCAGCTACCACCGCTTGAGAGACTTACTCTTGATTGTAACGAGGATTGTGGAACTTCTGGGACGCAG
GGGGTGGGAAGCCCTCAAATATTGGTGGAATCTCCTACAGTATTGGAGTCGGGAACTAAAGAATAGTGCT
GTTAGCTTGCTCAATACCATAGCCATAGCAGTAGCTGAGGGAACAGATAGGATCATAGAAGTATTACAAA
GAGCTGGTAGAGCTATCCTCCACATACCTGTAAGAATAAGACAGGGCTTGGAAAGGGCTTTGCTA
>GU455496 
ATGAAAGTGAAGGAGATCAGGAAGAATTGTCAGCTC---TTGTGGAGA------------------TGGG
GCACCATGCTCCTTGGGATATTGATGATCTGTAATGCTACAGAAAATTTGTGGGTCACAGTCTATTATGG
GGTACCTGTGTGGAAAGAAGCAGCTACCACTCTATTTTGTGCATCAGATGCTAAAGCATATGATACAGAG
GTACATAATGTTTGGGCCACACATGCCTGTGTACCCACAGACCCCAGCCCACAAGAAGTAGTATTGGAA-
--AATGTGACAGAAGAGTTTAACATGTGGAAAAATAACATGGTAGAACAGATGCATGAGGACATAATCAG
TTTATGGGATCAAAGCCTAAAGCCATGTGTAAAATTAACTCCACTCTGTGTTACTTTAAATTGCACTGAT
------------------------TTG------AAGAATGCGAGTAGCTGG------GAAACGATGCAG-
--------CAGAATATGAGTAGCTGGGAA---------------------AGGATG---GAGAGAGGC--
----GAAATAAAAAACTGTTCTTTCAATATCACCACAAACATAAGAGATAAGGTGCAGACAGAATATGCA
ACTTTTTATAAACTTGATGTAGTACCAATA---------GATAATAATATT---GAGAAT---------A
CCAGCTATAGGTTGATAAGTTGTAACACCTCAGTCATTACACAGGCCTGTCCAAAGGTATCCTTTGAACC
AATTCCCATACATTATTGTGCCCCGGCTGGTTTTGCGATTCTAAAGTGTAATGATAAGAAGTTCAAGGGG
AAAGGATTATGTAAAAATGTCAGCACAGTACAATGTACACATGGAATTAGGCCAGTAGTATCAACTCAAC
TGCTGTTAAATGGCAGTCTAGCAGAAGAAGAGGTAGTAATTAGATCTGACAATTTCACGGACAATGCTAA
AACCATAATAGTACATCTGAACGAATCTGTAGAAATTAATTGTATAAGACCCAACAACAATACAAGAAAA
GGTATACATATAGGACCAGGGAGAGCATTTTATACAACAGGAGAAATAATAGGAAATATAAGACAAGCAT
ATTGTAACATTAGTAGAGCAAATTGGACTAACGCTTTACAACAGATAGTTAAAAAATTA-----------
----------AGA------GAAGAATTTAAG---------------------AATAAAACAATAGTC---
TTTAATCAATCCTCAGGAGGGGACCCAGAAATTGTAATGCACAGTTTTAATTGTGGAGGGGAATTTTTCT
ACTGTAATTCAACACAACTGTTTAATAGTACTTGGAAT------------GTT-----------------
----ACT------------GAAAGGTTAAAT------GACACTGAA------------------GGAAAT
---------GACACA------------------ATCACACTCCCATGCAGAATAAAACAAATTATAAACA
TGTGGCAGGAAGTAGGAAAAGCAATGTATGCCCCTCCCATCAGAGGACAAATTAACTGTTCATCAAATAT
TACAGGGCTGCTATTAACAAGAGATGGTGGTAGT---AAC---------ACGAACGAG------------
ACC---GAGATCTTCAGACCTGGAGGAGGAAATATGAGGGACAATTGGAGAAGTGAATTATATAAATATA
AAGTAGTGAAAATTGAACCATTAGGAGTAGCACCCACCAAGGCAAAGAGAAGAGTGGTGCAGAGAGAAAA
AAGAGCAGTGGGA---ATAGGAGCTTTGTTCCTTGGGTTCTTGGGAGCAGCAGGAAGCACTATGGGCGCA
GCGTCAATGACGCTGACGGTACAGGCCAGACTATTATTGTCTGGTATAGTGCAACAGCAGAACAATTTGC
TGAGGGCTATTAAGGCGCAACAGCATCTGTTGCAACTCACAGTCTGGGGCATCAAGCAGCTCCAGGCAAG
AGTCCTGGCTGTGGAAAGATACCTAAAGGATCAACAGCTCATGGGGATTTGGGGTTGCTCTGGAAAACTC
ATTTGCACCACTACTGTGCCTTGGAATGCTAGTTGGAGT---AATAAATCTCTGGAGAAGATTTGGGATA
ACATGACCTGGATGGAGTGGGAGAGAGAAATTAGCAATTACACAGACATAATATACAACTTAATTGAAGA
ATCGCAGAACCAACAAGAAAAGAATGAACAAGAATTGTTGGAATTAGATAAATGGGCAAGTTTGTGGAAT
TGGTTTGACATAACAAAATGGCTGTGGTATATAAAAATATTCATAATAATAGTAGGAGGCTTGGTAGGAT
TAAGAATAGTTTTTACTGTACTTTCTATAGTGAATAGAGTTAGGCAGGGATACTCACCATTATCGTTTCA
GACCCGCCTCCCAGGCCCGAGGGGACCCGACAGGCCCGAAGGAATCGAAGAAGAAGGTGGAGAGAGAGAC
AGAGACAGATCCGGTCAATTAGTGGATGGATTCTTAGCAATTATCTGGGTCGACCTACGGAGCCTGTGCC
TCTTCAGCTACCACCGCTTGAGAGACTTACTCTTGATTGTAACGAGGATTGTGGAACTTCTGGGACGCAG
GGGGTGGGAAGCCCTCAAATATTGGTGGAATCTCCTACAGTATTGGGGTCGGGAACTAAAGAATAGTGCT
GTTAGCTTGCTCAATACCATAGCCATAGCAGTAGCTGAGGGGACAGATAGGATCATAGAAGTATTACAAA
GAGCTGGTAGAGCTATCCTCCACATACCTGTAAGAATAAGACAGGGCTTGGAAAGGGCTTTGCTA
>GU455498 
ATGAAAGTGAAGGGGATCAGGAAGAATTGTCAGCTC---TTGTGGAGA------------------TGGG
GCACCATGCTCCTTGGGATATTAATGATTTGTAATGCTACAGAAAATTTGTGGGTCACAGTCTATTATGG
GGTACCTGTGTGGAGAGAAACAACCACCACTCTATTTTGTGCATCAGATGCTAAAGCATATGATACAGAG
GTACATAATGTTTGGGCCACACATGCCTGTGTACCCACAGACCCCAGCCCACAAGAAGTAGTATTGGAA-
--AATGTGACAGAAGAGTTTAACATGTGGAAAAATAACATGGTAGAACAGATGCATGAGGACATAATCAG
TTTATGGGATCAAAGCTTAAAGCCATGTGTAAAATTAACTCCACTCTGTGTTACTTTAAATTGCACTGAT
------------------------TGG------------------------------AATTGCACTGAT-
--------TCGAGGAATTGCACTGATTCGAAGAATGTGAGTAGCGAGGAAAAGATG---GAGAAAGGA--
----GAAATAAAAAACTGTTCTTTCAATATCACCACAAACATAAGAGATAAGGTGCAGACAGAATATGCA
GCTTTTTATAAGCTTGATGTAGTACCAATA---AATAGTAATAATGATAAT------------------A
CCAGCTTTAGGTTGATAAGTTGTAACACCTCAGTCATTACACAGGCCTGTCCAAAGGTATCCTTTGAACC
AATTCCCATACATTATTGTGCCCCGGCTGGTTTTGCGATTCTAAAGTGTAATGATAAGAAGTTCAGTGGG
AAAGAATTATGTAAAAATGTCAGCACAGTACAATGTACACATGGAATTAGGCCAGTAGTATCAACCCAAC
TGCTATTAAATGGCAGTCTAGCAGAAGAAGAGGTAGTAATTAGATCTGATAATTTCACGGACAATGCTAA
AACCATAATAGTACAGCTGAACGAATCTGTAGAAATTAATTGTACAAGACCCAACAACAATACAAGAAAA
AGTATACATATAGGACCAGGGAGAGCATTTTATGCAACAGGAGAAATAATAGGAGATATAAGACGAGCAT
ATTGTACCATTAATAGAGCAAAATGGAATAACACTTTACAACAGATAGTTAACAAATTA-----------
----------AGA------GAAAAATTTGAG---------------------AATAAAACAATAGTC---
TTTAATCAATCCTCAGGAGGGGACCCAGAAATTGTAATGCACAGTTTTAATTGTGGAGGGGAATTTTTCT
ACTGTAATTCAACACAACTGTTTAATAGTACTTGGAAT--------------------------------
-------------------GGTACTGCATAT------AACACTGAA------------------GGAAAT
---------GACACA------------------ATCACACTCCCATGCAGAATAAAACAAATTATAAACA
TGTGGCAGGAAGTAGGAAAAGCAATGTATGCCCCTCCCATCAGAGGACAAATTAGATGTTCATCAAATAT
TACAGGGCTGCTATTAACAAGAGATGGTGGTAAT---AAC---------ATGAACAAG------------
ACC---GAGATCTTCAGACCTGGAGGAGGAGATATGAGGGACAATTGGAGAAGTGAATTATATAAATATA
AAGTAGTAAAAATTGAACCATTAGGAGTAGCACCCACCAAGGCAAAGAGAAGAGTGGTGCAGAGAGAAAA
AAGAGCAGTGGGA---CTAGGAGCTATGTTCCTTGGGTTCTTGGGAGCAGCAGGAAGCACTATGGGCGCA
GCGTCAATGACGCTGACGGTACAGGCCAGACTATTATTGTCTGGTATAGTGCAACAGCAGAACAATTTGC
TGAGGGCTATTGAGGCGCAACAGCACCTGTTGCAACTCACAGTCTGGGGCATCAAGCAGCTCCAGGCAAG
AGTCCTGGCTGTGGAAAGATACCTAAAGGATCAACAGCTCATGGGGATTTGGGGTTGCTCTGGAAAACTC
ATTTGCACCACTACTGTGCCTTGGAATGCTAGTTGGAGT---AATAAATCTCTGGAGAAGATTTGGAATA
ACATGACCTGGATGGAGTGGGAGAGAGAAATTGACAATTACACAGAGTTAATATACACCTTAATTGAAGA
ATCGCAGAACCAACAAGAAAAGAATGAACAAGAATTATTGGAATTAGATAAATGGGCAAGTTTGTGGAAT
TGGTTTAACATAACAAATTGGCTGTGGTATATAAAAATATTCATAATAATAGTAGGAGGCTTGGTAGGTT
TAAGAATAGTTTTTACTGTACTTTCTATAGTGAATAGAGTTAGGCAGGGATACTCACCATTATCGTTTCA
GACCCGCCCCCCAGCCCCGAGGGGACCCGACAGGCCCGAAGGAATCGAAGAAGAAGGTGGAGAGAGAGAC
AGAGACAGATCCGGTCAATTAGTGGATGGATTATTAGCAATTATCTGGGTCGACCTACGGAGCCTGTGCC
TCTTCAGCTACCACCGCTTGAGAGACTTACTCTTGATTGTAACGAGGATTGTGGAACTTCTGGGACGCAG
GGGGTGGGAAGCCCTCAAATATTGGTGGAATCTACTACAGTATTGGAGTCGGGAACTAAAGAATAGTGCT
GTTAGCTTGCTCAATACCATAGCCATAGCAGTAGCTGAGGGGACAGATAGGGTTATAGAAGTATTACAAA
GAGCTGGTAGAGCTATCCTCCACATACCTGTAAGAATAAGACAGGGCTTGGAAAGGGCTTTGCTA
>GU455497 
ATGAAAGTGAAGGGGATCAGGAAGAATTGTCAGCTC---TTGTGGAGA------------------TGGG
GCACCATGCTCCTTGGGATATTAATGATATGTAATGCTACAGAAAAGTTGTGGGTCACAGTCTATTATGG
GGTACCTGTGTGGAAAGAAGCAACCACCACTCTATTTTGTGCATCAGATGCTAAAGCATATGATACAGAG
GTACATAATGTTTGGGCCACACATGCCTGTGTACCCACAGACCCCAGCCCACAAGAAGTAGTATTGGAA-
--AATGTGACAGAAGAATTTAACATGTGGAAAAATAACATGGTAGAACAGATGCATGAGGACATAATCAG
TTTATGGGATCAAAGCTTAAAGCCATGTGTAAAATTAACTCCACTCTGTGTTACTTTAAATTGCACTGAT
------------------------TGG------------------------------AATTGCACTGCT-
--------TCGAGGAATTGCACTGGTTGGAAGAATGAGAGTAGCGAGGAAATGATG---GAGAAAGGA--
----GAAATAAAAAACTGTTCTTTCAATATCACCACAAACATAAGAGATAAAGTGCAGAAAGAATATGCA
ATGTTTTATAAACTTGATATAGTACCAATA---------GATGATAATAAT---GATAGT---------A
CCAGCTATAGGTTGATAAGTTGTAACACCTCAGTTATTACACAGGCCTGTCCAAAGGTATCCTTTGAACC
AATTCCCATACATTATTGTGCCCCGGCTGGTTTTGCGATTCTAAAGTGTAATGAGAAGAAGTTCAGTGGG
AAAGGATTATGTAAAAATGTCAGCACAGTACAATGTACACATGGAATTAGGCCAGTAGTATCAACTCAAC
TGCTGTTAAATGGCAGTCTAGCAGAAGAAGAGGTAGTAATTAGATCTGACAATTTCACGGACAATGCTAA
AACCATAATAGTACATCTGAACGAATCTGTAGAAATTAATTGTACAAGACCCAACAACAATACAAGAAAA
AGTATACATATAGGACCAGGGAGAGCATTTTATGCAACAGGAGAAATAATAGGAGATATAAGAAAAGCAT
ATTGTACCATTAATAGAGCAAAATGGAATAACACTTTACAACAGATAGTTAACAAATTA-----------
----------AGA------GAAACTTTTAAG---------------------AATAAAACAATAGTC---
TTTAATCAATCCTCAGGAGGGGATCCAGAAATTGTAATGCACAGTTTTAATTGTGGAGGGGAATTTTTCT
ACTGTAATTCAACACAACTGTTTAATAGTACTTGGAAT------------GGT-----------------
-------------------ACTGAATGGTCA------AATAACACT------------------GGAAGA
------AATAGCAATATCACACTCCCAGAAAATATCACACTCTTATGCAAAATAAAACAAATTATAAACA
TGTGGCAGGAAGTAGGAAAAGCAATGTATGCCCCTCCCATCAGAGGACAAATTAGCTGTTCATCAAATAT
TACAGGGCTGCTATTAACAAGAGATGGTGGTAAT---AGC---------ATAAACGAG------------
ACC---GAGATCTTCAGACCTGGAGGAGGAAATATGAGGGATAATTGGAGAAGTGAATTATATAAATACA
AAGTAGTAAAAATTGAACCATTAGGAGTAGCACCCACCAAGGCAAAGAGAAGAGTGGTGCAGAGAGAAAA
AAGAGCAGTGGGA---ATAGGAGCTATGTTCCTTGGGTTCTTGGGAGCAGCAGGAAGCACTATGGGCGCA
GCGTCAATGACGCTGACGGTACAGGCCAGACTATTATTGTCTGGTATAGTGCAACAGCAGAACAATTTGC
TGAGGGCTATTGAGGCGCAACAGCATTTGTTGCAACTCACAGTCTGGGGCATCAAGCAGCTCCAGGCAAG
AATCCTGGCTGTGGAAAGATACCTAAAGGATCAACAGCTCATGGGGATTTGGGGTTGCTCTGGAAAACTC
ATTTGCACCACTACTGTGCCTTGGAATGCTAGTTGGAGT---AATAAATCTCTGGAGAAGATTTGGGATA
ACATGACCTGGATGGAGTGGGAGAAAGAAATTAGCAATTACACAGAATTAATATACAACTTAATTGAAGA
ATCGCAGAACCAACAGGAAAAGAATGAACAAGAATTATTGGAATTAGATAAATGGGCAAGTTTGTGGAAT
TGGTTTGACATAACAAATTGGCTGTGGTATATAAAAATATTCATAATAATAGTAGGAGGCTTGGTAGGTT
TAAGAATAGTTTTTACTGTACTTTCTATAGTGAATAGAGTTAGGCAGGGATACTCACCATTATCGTTTCA
GACCCGCCCCCCAGCCCCGAGGGGACCCGACAGGCCCGAAGGAATCGAAGAAGAAGGTGGAGAGAGAGAC
AGAGACAGATCCGGTCAATTAGTGGATGGATTCTTAGCAATTATCTGGGTCGACCTACGGAGCCTGTGCC
TCTTCAGCTACCACCGCTTGAGAGACTTACTCTTGATTGTAACGAGGATTGTGGAACTTCTGGGACGCAG
GGGGTGGGAAGCCCTCAAATATTGGTGGAATCTCCTACAGTATTGGGGTCGGGAACTAAAGAATAGTGCT
GTTAGCTTGCTCAATACCATAGCCATAGCAGTAGCTGAGGGGACAGATAGGATTATAGAAGTATTACAAA
GAGCTGGTAGAGCTATCCTCCACATACCTGTAAGAATAAGACAGGGCTTGGAAAGGGCTTTGCTA
>DQ141341 
ATGAGAGTGAAGGGGATCAGGAAGAATTATCAGCAC---TTGTGGAAA------------------TGGG
GCACGATGCTCCTTGGGTTATTAATGATCTGTAATGCTACAGAACAATTGTGGGTCACAGTCTATTATGG
GGTACCTGTGTGGAAAGAAGCAACCACTACTCTATTTTGTGCATCAGATGCTAAAGCACATGACACAGAG
GTGCATAATGTTTGGGCCACACATGCCTGTGTACCCACAGACCCCAACCCACAAGAAGTAGTATTGGAA-
--AATGTGACAGAAAATTTTAACATGTGGAAAAATAACATGGTAGAACAGATGCATGAGGATATAATCAG
TTTATGGGATCAAAGCCTAAAGCCATGTGTAAAATTAACCCCACTTTGTGTTACTTTAAATTGCACTGAT
------------------------TGG------AAGAATGCTACTAATACC------AATAGTACTAAT-
--------ACCAATAGTAGTAGCGAGGGA---------------------ACGATG---GAGGGAGGA--
----GAAGTAAAAAACTGCTCTTTCAATATCACCACAAACATAGGGGATAAGGTGCAGAAAGAATATGCA
CTTTTTTATAAACTTGATGTAGCACCAATA---------GAAGATGATAAT---AGTGATAAT------A
GTAGCTATAGGTTGATAAGTTGTAACACCTCAGTCATTACACAGGCCTGTCCAAAAATATCCTTTGAACC
AATTCCCATACATTATTGTGCCCCGGCTGGTTTTGCGATTCTAAAGTGTAACAATAAGACGTTCAATGGA
AAAGGACCATGTACAAATGTCAGCACAGTACAATGTACACATGGAATTAGGCCAGTAGTATCGACTCAAC
TACTGTTAAATGGCAGTCTAGCAGAAGGAGAAGTAGTAATTAGATCTGAAAATTTCACGAACAATGCTAA
AACCATAATAGTACATCTGAATGCATCTGTAGAAATTAATTGTACAAGACCCGGCAACAATACAAGAAGA
AGTATACATATAGGACCAGGGAGAGCATTTTATACAACAGGACAAATAATAGGAGATATAAGACAAGCAC
ATTGTAACCTTAGTAGAGCACAATGGAATGACACTTTAAAACAGATAGTTGAAAAATTA-----------
----------CAA------GGACAATTTAGG---------------------AATAAAACAATAGTC---
TTTAATCAACCCTCAGGAGGGGACCCAGAAATTGTAATGCACAGTTTTAATTGTGGAGGGGAATTTTTCT
ACTGTAATTCATCACAACTGTTTAATAGTTCTTGGAAT------------GTT-----------------
----AAT------------GGAGAATCAAAT------AACACTGAA------------------GGAAAT
---------GACACA------------------ATCACACTCCCATGCAGAATAAAACAAATTATAAACA
TGTGGCAGGAAGTAGGAAAAGCAATGTATGCCCCTCCCATTAGAGGACAAATTAGCTGTTCATCAAATAT
TACAGGGCTGCTATTAACAAGAGATGGTGGTAACAATAAC---------GAGACCACCACC---------
ACC---GAGACCTTCAGACCTGGAGGAGGAGATATGAGGGACAATTGGAGAAGTGAATTATATAAATATA
AAGTAGTAAAAATTGAACCATTAGGAATAGCACCCACCAGGGCAAAGAGAAGAGTGGTGCAGAGAGAAAA
AAGAGCAGTGGGA---ATAGGAGCTATGTTCCTTGGGTTCTTGGGAGCAGCAGGAAGCACTATGGGCGCA
GCGTCAGTGACGTTGACGGTACAGGCCAGACTATTATTGTCTGGTATAGTGCAACAGCAGAACAATTTGC
TGAGGGCTATTGAGGCGCAACAGCGTATGTTGCAACTCACAGTCTGGGGCATCAAGCAGCTCCAGGCAAG
AGTCCTGGCTGTGGAAAGATACCTAAAGGATCAACAGCTCCTGGGGATTTGGGGTTGCTCTGGAAAACTC
ACCTGCACCACTGCTGTGCCTTGGAATGCTAGTTGGAGT---AATAAATCTCTAAATGAGATTTGGGATA
ACATGACCTGGATGGAGTGGGAAAGAGAAATTGACAATTACACAAACTTAATATACAACTTACTTGAAGA
ATCGCAGAACCAACAAGAAAAGAATGAAAAAGAATTATTGGAATTGGATAAATGGGCAAGTTTGTGGAAT
TGGTTTAGCATAACGAATTGGCTGTGGTATATAAGAATATTCATAATGATAGTAGGAGGCTTGATAGGTT
TAAGAATAATTTTTACTGTACTTTCTATAGTGAATAGAGTTAGGCAGGGATACTCACCATTATCGTTTCA
GACCCGCCCCCCAGCCCCGAGGGGACCCGACAGGCCCGAAGGAATCGAAGAAGAAGGTGGAGAGAGAGAC
AGAGACAGATCCGGTCGCTTAGTGGATGGATTCTTAGCAATTATCTGGGTCGACCTGCGGAGCCTGTGCC
TCTTCAGCTACCACCGCTTGAGGGACTTACTCTTGATTGTAACGAGGATTGTGGGACTTCTGGGGCGCAG
GGGGTGGGAAGTCCTCAAATATTGGTGGAATCTCCTACAGTATTGGAGTCAGGAACTAAGGAATAGTGCT
GTTAGCTTGTTCAATGCCACAGCCATAGCAGTAGCTGAGGGGACAGATAGGATTATAGAAGCAGTACAAA
GAGCTTTTAGAGCTATTATCCACATACCTACAAGAATAAGACAGGGCTTGGAAAGGGCTTTGCTA
>AF227273 
ATGAGAGCGAAGGAGATCAGGAAGAATTGTCAGCGC---TTGTGGAGG------------------TGGG
GCACCATGCTCCTTGGGATGTTGATGATCTGTAGTGCTGCAGGCAATTTGTGGGTCACAGTCTATTATGG
GGTACCTGTGTGGAAAGAAGCAACCACCACTTTATTTTGTGCATCAGATGCTAAAGCATATGATACAGAG
GTACATAATGTTTGGGCCACACATGCCTGTGTACCCACAGACCCCAACCCACAAGAAGTAGTACTGAAA-
--AATGTGACAGAAAATTTTAACATGTGGAAAAATAACATGGTAGAACAGATGCATGAGGATATAATCAG
TTTATGGGATCAAAGCCTAAAGCCATGTGTAAAACTAACTCCACTCTGTGTTACTTTAAATTGCACTGAT
---------------------TATTTG------AAT---------------------AATGCTACTAAT-
--------ACCACTAGTAGTAAGGAGGGA---------------------GAAATG------AGAGGA--
----GAAATAAAAAAATGCTCTTTCAATGTCACCACAAGAATAAGAGATAAGGTGCAGAAAGAATATGCA
CTTTTTTATAAACTTGATGTAGTACCAATA---------GGTAATGGTAAT------------------A
CTAGCTATAGGTTGATAAATTGTAATACCTCAGTCATTACACAGGCCTGTCCAAAGGTATCCTTTGAACC
AATTCCCATACATTATTGTACCCCGGCTGGTTTTGCAATTCTAAAGTGTAAAGATAAGAAGTTCAATGGA
ACAGGATCATGTAAAAATGTCAGCACAGTACAATGTACACATGGAATTAGACCAGTAGTGTCAACTCAAC
TGTTGTTAAATGGCAGTCTAGCAGAAGAAGAGGTAGTAATTAGATCTGAAAATTTTACGAACAATGCTAA
AACCATAATAGTACAGCTGAACGAAACTGTAGAAATTAATTGTACAAGACCCAACAACAATACAAGAAAA
AGTATACATATAGGACCAGGGAGAACATTTTATACAACAGGAGACATAATAGGAGATATAAGGCAGGCAT
ATTGTATCCTTAGTAGAGCAAAATGGGAAGACACTTTACAAAAGATAGTCACAAAATTA-----------
----------GGA------GAACAATATGGG------------------AATAATAAAACAATAGTC---
TTTAATCACTCCTCAGGAGGGGACCCAGAAATTGTAATGCACAGTTTTAATTGTGGAGGGGAATTTTTCT
ACTGTAATTCAACACAACTGTTTAATAGTACTTGGAAT------------TTT-----------------
----AAT------------AGTACTTGGAAT------ATTACTGAA------------------GGGACA
AATAACACTGAA---------------------ATCACACTCCCATGTAGAATAAAACAAATTATAAACA
TGTGGCAGGAAGTAGGAAAAGCAATGTATGCCCCTCCCATCAGAGGACAAATTAAATGTTCATCTAACAT
TACAGGGCTGCTATTAACAAGAGATGGTGGGGGT---AAT---------GGGAGCGGGACC---------
ACT---GAGGTCTTCAGACCTGGAGGGGGAGATATGAGGGACAATTGGAGAAGTGAATTATACAAATATA
AAGTAGTAAAAATTGAACCATTAGGAGTAGCACCTACCAAGGCAAAGAGAAGAGTGGTGCAGAGAGAAAA
AAGAGCAGTGGGAGCAATAGGAGCTATGTTCCTTGGGTTCTTGGGAGCAGCAGGAAGCACTATGGGCGCA
GCGTCAGTGGCGCTGACGGTACAGGCCAGACAATTATTGTCTGGTATAGTGCAACAGCAGAACAATTTGC
TGAGGGCTATTGAGGCGCAACAGCATCTGTTGCAACTCACAGTCTGGGGCATCAAGCAGCTCCAGGCAAG
AGTCCTGGCTGTGGAAAGATACCTAAAGGATCAACAGCTCCTAGGGATTTGGGGTTGCTCTGGAAAACTC
ATTTGCACCACTACTGTGCCTTGGAATACTAGTTGGAGT---AATAAATCTCTGGATGATATTTGGCATA
ACATGACCTGGATGCAGTGGGAAAAAGAGATTAACAATTACACAGACTTAATATACACCTTAATTGAAGA
ATCGCAAAACCAACAAGAAAAGAATGAACAAGAATTATTGGAATTAGATAAATGGGACAGTTTGTGGAAT
TGGTTTAACATAACAAACTGGCTGTGGTATATAAAAATATTCATAATGATAGTAGGAGGCTTGATAGGTT
TAAGAATAGTTTTTATTGTACTTTCTGCAGTGAATAGAGTTAGGCAGGGATACTCACCATTATCATTTCA
GACCCGCCTCCCAGTCCCGAGGGAACCCGACAGGCCCGAAGGAACAGAAGAAGAAGGTGGAGAGAAAGAC
AGAGGCAGATCCGGACGTTTAGTGGATGGATTCTTAGCACTTATCTGGGACGATCTGCGGAGCCTGTTCC
TCTTCAGCTACCACCGCTTGAGAGACTTACTCTTGATTGTAGCGAGGATTGTGGAACTTCTGGGACGCAG
GGGGTGGGGAGTTCTCAAATATTGGTGGAATCTCCTGCAGTATTGGAGTCAGGAACTAAAGAATAGTGCT
GTTAGCTTGCTCAATGCCACAGCTATCGCAGTAGCTGAGGGGACAGATAGGGTTATAGAAATATTACAAA
GAATTTATAGAGCTTTTCTCCACATACCTAGAAGAATAAGACAGGGCCTCGAAAGGGCTTTGTTA
>JF689873 
ATGAGAGTGAAGGAGATCAGGAAGAATTATCAGCAC---TTGTGGAGA------------------TGGG
GCACCATGCTCCTTGGGATGTTAATGATCTGTAGTGCTGCAGAAAATCTGTGGGTCACAGTCTATTATGG
GGTACCTGTGTGGAAAGAAGCAAACACCACTCTATTTTGTGCATCGGATGCTAAAGCATATAGTACAGAG
GTACATAATGTTTGGGCCACACATGCCTGTGTACCCACAGACCCCAACCCACAAGAAGTGGTATTGAAA-
--CAGGTGACAGAAAATTTTAACATGTGGAAAAATAACATGGTAGAACAGATGCAGGAGGATATAATCAG
TTTATGGGATCAAAGCCTAAAGCCATGTGTAGAATTAACCCCACTCTGTGTTACTTTAAATTGCACTGAT
------------------------TTG------AAGAATTCTACTAATTTGAAG---AATTCTACTAAT-
--------ACCACTAGTAGTGGCGGGAGA---------------------ACGATG---GAGGAAGGA--
----GAAATGAAAAACTGCTCTTTCAATATCACCACAAGCTTAAAAGATAAGGTGCAGAAAGAATATGCA
CTTTTTTATAAACTTGATGTAGTACCAATA------GATGATAATGATAAT------------------A
CTAGCTATAGGTTGATAAGTTGTAACACCTCAGTCGTTACACAGGCCTGTCCAAAGATATCTTTTGAGCC
AATTCCCATACATTATTGTGCCCCGGCTGGTTTTGCGATTCTAAAGTGTAAAGATAAGAAGTTCAATGGA
ACAGGACCATGTAAAAATGTCAGCACAGTACAATGTACACATGGAATTAAGCCAGTAGTGTCAACTCAAC
TGCTGTTAAATGGCAGTCTAGCAGAAGAAGAGGTAGTAATTAGATCTGAAAATTTCACGAACAATGCTAA
AATCATAATAGTACAGCTGAATGAATCTGTAGAAATTAATTGTACAAGACCCAGCAACAATACAAGAAAA
AGTATACATATGGGACCAGGGAAAGCATTTTATACAACAGGAGACATAATAGGAAATATAAGACAAGCAT
ATTGTAACATTAGTAGAGCACAATGGAATAACACTTTAAAACAGGTAGTTAGAAAATTA-----------
----------AGA------GAACAATTTGGA------------------ATGAATAAAACAATAGTC---
TTTAATCACTCCTCAGGAGGGGACCCAGAAATTGTAATGCACAATTTTAATTGTGGAGGGGAATTTTTCT
ACTGTAATTCAACACAACTGTTTAATAGTACTTGGAAT------------GTT-----------------
----ACT------------AGTCCTTGGAAT------GTTACTGAA------------------GGGTCA
AATAACACTGAAAGAACT---------------ATCACACTCCCATGCAGAATAAAACAAATTATAAACA
TGTGGCAGAAAGTAGGAAAAGCAATGTATGCCCCTCCCATCAAAGGACAAATTAGATGTTCATCAAATAT
TACAGGGCTGCTATTAACAAGAGATGGTGGTAAT---AGC---------GAGAACGAGACC---------
ACC---GAGATCTTCAGACCTGCAGGAGGAGATATGAGGGACAATTGGAGAAGTGAATTATATAAATATA
AAGTAGTAAAAATTGAGCCATTAGGAGTAGCACCCACCAAGGCAAAGAGAAGAGTGGTGCAGAGAGAAAA
AAGAGCAGTGGGA---ATAGGAGCTTTGTTCCTTGGGTTCTTGGGAGCAGCAGGAAGCACTATGGGCGCA
GCGGCAGTGACGCTGACGGTACAGGCCAGACTATTATTGTCTGGTATAGTGCAACAGCAGAACAATTTGC
TGAGGGCTATTGAGGCGCAACAGCATCTGTTGCAACTCACAGTCTGGGGCATCAAGCAGCTCCAGGCAAG
AGTCCTGGCTGTGGAAAGATACCTAAAGGATCAACAGCTCCTGGGGATTTGGGGATGCTCTGGAAAACTC
ATTTGCACCACTGCAGTGCCTTGGAATATTAGTTGGAGT---AATAAATCTCATGATGAGATCTGGCATA
ATATGACCTGGATGGAGTGGGAAAGAGAAATCGACAATTACACAAACGTAATATACAACTTAATTGAAGA
ATCGCAGAACCAACAAGAAAAGAATGAACAAGAATTATCAGAATTAGATAAATGGGCAAGTTTGTGGAAT
TGGTTTGAAATAACAAAATGGCTGTGGTATATAAAAATATTCATAATGATAGTAGGAGGCTTGGTAGGTT
TAAGAATAGTTTTTGCTGTACTTGCTATAGTGAATAGAGTTAGGCAGGGATACTCACCATTGTCGTTTCA
GACCCTCCTCCCAGCCTCGAGGGGACCCGACAGGCCCGAAGGAATCGAAGAAGAAGGTGGAGAGAGAGAC
AGAGACAGATCCGGTCGATTAGTGAACGGATTCTTAGCACTTATCTGGGTCGATCTGCGGAGCCTGTGCC
TCTTCAGCTACCACCGCTTGAGAGACTTACTCTTGATTGTAACGAGGATTGTGGAACTTCTGGGACGCAG
GGGGTGGGAAATCCTCAAATATTGGTGGAATCTCCTACAGTATTGGAGTCAGGAACTAAAGAATAGTGCT
GTTAGCTTGCTCAATACTACAGCCATAGCAGTAGCTGAGGGGACAGATAGGGTTATAGAAGTATTACAAA
GAGCTTGTAGAGCTATCCTCCACGTACCTAGAAGAATAAGACAGGGCTTTGAAAGGGCTTTGCTA
>AY835771 
ATGAGAGTGAAGGGGATCAGGAGGAATTGTCAGCAC---TTGTGGAGA------------------TGGG
GCACCATGCTCCTTGGGATATTGATGATCTGTAGTGCTACAGAAAAATTGTGGGTCACAGTCTATTATGG
GGTACCTGTGTGGAAAGAAGCAAACACCACTCTTTTTTGTGCATCAGATGCTAAAGCATATGATACAGAG
GTACATAATGTCTGGGCCACACATGCCTGTGTACCCACAGACCCCAACCCACAAGAAGTAGTATTGGTA-
--AATGTGACAGAAAATTTTAACATGTGGAAAAATAACATGGTAGAACAGATGCATGAGGATATAATCAG
TTTATGGGATCAAAGCCTAAAGCCATGTGTAAAATTAACCCCACTCTGTGTCACTTTAAATTGCACTGAT
------------------------TGG------AAG---------------------AATGCTACTAAT-
--------ACCAATAGTAGTAGAGAGGTA---------------------ACGATG---GAGAGAGGA--
----GAAATAAAAAACTGCTCTTTCAATATCACCACAAGCATGAGAGATAAGATGCAGAAAGTATATGCA
CTTTTTTATAAACTTGATGTAGTACCAATA---------GATAATGATAAT---GATAGTAAT------A
CCAGCTATAGGTTGATAAGTTGTAACACCTCAGTCATTACACAGGCCTGTCCAAAGGTATCCTTTGAGCC
AATTCCCATACATTATTGTGCCCCGGCTGGTTTTGCGATTATAAAGTGTAAAGATAAGAAGTTCAATGGA
ACAGGACCATGTAAAAATGTCAGCACAGTACAATGTACACATGGAATTAGGCCAGTAGTATCAACTCAAC
TGCTGTTAAATGGCAGTCTAGCAGAAGAAGAGGTAGTAATTAGATCTGCCAAATTCTCGGACAATACTAA
AACCATAATAGTACAGCTGAACGAATCTGTAGAAATTAATTGTATAAGACCCAACAACAATACAAGAAAA
AGTATAACTATAGGACCAGGGAGAGCATTTTATACAACAGGAGATATAATAGGAGATATAAGACAAGCAC
ATTGTAACCTTAGTAGAACAGAATGGAATAACACTTTGATACAGATAGTTGAAAAATTA-----------
----------AGA------GAACAATTTAGG---------------------AATAAAACAATAGCC---
TTTAATCGATCCTCAGGAGGGGACCCAGAAATTGTAATGCACAGCTTTAATTGTGGAGGAGAATTTTTCT
ACTGTAATACAACACAACTGTTTAATAGTACTTGGAAT------------GTA-----------------
----ACT------------GGTACTTGGAAT------GTTACTGCAAGGTCAAATTACACTGGAGGAAAT
---------GACAAT------------------ATCACACTCCCATGCAGAATAAAACAAATTATAAACA
TGTGGCAGGAAGTAGGAAAAGCAATGTATGCCCCTCCCATCAGCGGACAAATTAGATGTTCATCAAATAT
TACAGGGCTGCTGTTAACAAGAGATGGTGGTAACGAGAGC---------GAGACCACC------------
ACC---GAGACCTTCAGACCTGGAGGAGGAGATATGAGGGACAATTGGAGAAGTGAATTATATAGATATA
AAGTAGTAAAAATTGAACCATTAGGAGTAGCGCCCACCAAGGCGAAGAGAAGAGTGGTGCAGAGAGAGAA
AAGAGCAGTGGGA---ATAGGAGCTAAGTTCCTTGGGTTCTTGGGAGCAGCAGGAAGCACTATGGGCGCA
GCGTCACTGACGCTGACGGTACAGGCCAGACAATTATTGTCTGGTATAGTGCAACAGCAGAGCAATTTGC
TGAGAGCTATTGAGGCGCAACAGCATCTGTTGCAACTCACAGTCTGGGGCATCAAGCAGCTCCAGGCAAG
AGTCCTGGCTGTGGAAAGATACCTAAAGGATCAACAGCTCCTGGGGATTTGGGGTTGCTCTGGAAAACTC
ATTTGCACCACTACTGTGCCTTGGAATGCTAGTTGGAGT---AATAAAAATCTGAGTCAAATTTGGGATA
ACATGACCTGGATGGAGTGGGAAAGAGAAATTGACAATTACACAAGCTTAATATACACCTTAATTGAAGA
ATCGCAAAACCAACAAGAAAAGAATGAACAAGAATTATTGGAATTGGATAAATGGGCAAGTTTGTGGAAT
TGGTTTAACATAACACAATGGCTGTGGTATATAAAAATATTCATAATGATAGTAGGAGGCTTGGTAGGTT
TAAGAATAGTTTTTGCTGTACTTTCTATAGTGAATAGAGTTAGGCAGGGATACTCACCATTATCGTTGCA
GACCCGCCTCCCAAGCCAGAGGGGACCCGACAGGCCCGAAGGAATCGAAGAAGAAGGTGGAGAGAGAGAC
AGAGACGGATCCGTCAGATTAGTGGATGGCTTCTTAGCACTTATCTGGGACGACCTGCGGAGCCTGTGCC
TCTTCAGCTACCACCGCTTGAGAGACTTACTCTTGATTGTAACGAGGATTGTGGAACTTCTGGGACGCAG
GGGGTGGGAAATCCTCAAATATTGGTGGAATCTCCTGCAGTATTGGAGTCAGGAACTAAAGAATAGTGCT
GTTAGCTTGTTTGATGCCTTAGCCATAGCAGTAGCTGAGGGGACAGATAGGGTTATAGAAGTATTACAAA
GAGCTTGTAGAGCTATTCTCCACATACCTAGAAGAATAAGACAGGGCTTGGAAAGGGCTTTGCTA
>L08658 
ATGAGAGCGAAGGGGACCAGGAAGAATTATCAGCAC---TTGTGGAAA------------------TGGG
GCATCATGCTCCTTGGGATGTTGATGATCTGTAATGCT---GAACAATTGTGGGTCACAGTCTATTATGG
GGTACCTGTGTGGAAAGAAGCAACTACCACTCTATTTTGTGCATCAGATGCTAAAGCATATGATACAGAG
GTACATAATGTTTGGGCCACACATGCCTGTGTACCCACAGACCCTAACCCACAAGAAGTAGTATTGGGA-
--AATGTGACAGAAAATTTTAACATGTGGAAAAATAACATGGTAGAACAGATGCATGAGGATATAATCAG
TTTATGGGATCAAAGCCTAAAGCCATGTGTAAAATTAACCCCACTCTGTGTTACTTTACATTGCACTGAT
------------------------TTG------AAGAATGCTACTAATACC------ACTAGTAGTAAT-
--------ACCAATAGTAGTAGTTGGGGA---------------------ATGATG---GAGAAAGGA--
----GAAATAAAAAACTGCTCTTTCAATATCACCACAGTCATAAGAGATAAGGTG---CGGGAATATGCA
CTTTTTTATAAACTTGATGTAGTACCAATA---------AATAATGATAAT---ACTAAT---------A
CCAGCTATAGGTTGATAAATTGTAACACCTCAGTCATTACACAGGCCTGTCCAAAGATATCCTTTGAGCC
AATTCCCATACACTATTGTGCCCCGGCTGGTTTTGCGATTCTAAAGTGTAACAATAAGACGTTCAATGGA
AAAGGACCATGTACAAATGTCAGCACAGTACAATGTACACATGGAATTAGGCCAGTAGTGTCAACTCAAC
TGCTGTTAAATGGCAGTCTAGCAGAAGAAGATGTAGTAATTAGATCTGACAATTTCACAGACAATGCTAA
AACCATAATAGTACAACTGAACGAATCTGTGGTAATTAATTGTACAAGACCTAACAACAACACAAGGAAA
GGTATACATATAGGACCAGGGAGAGCATTTTATACAACAGGAGAAATAATAGGAGATATAAGACAAGCAC
ATTGTAACATTAGTGGAGTAGAATGGAATAAAACTTTAGGACAGATAGTTACAAAATTA-----------
----------AGA------GAAATATTTAAG---------------------AATAAAACAATAGTC---
TTTAATCAATCCTCAGGAGGGGACCCAGAAATTGTAATGCACAGTTTTAATTGTGGAGGGGAATTTTTCT
ACTGTAATACAACACAACTGTTTAATAGTACTTGGTAT------------GCT-----------------
----------------------------AAT------GGTACTAGA------------------GGGTCA
------AATGACACT------------------ATCACACTCCCATGTAGAATAAAACAAATTATAAACA
TGTGGCAGAAAGTAGGGAAAGCAATGTATGCCCCTCCCATCAAAGGACAAATTAGATGTTCATCAAATAT
TACAGGGCTACTATTAACAAGAGATGGTGGTAATAATGAG---------AACGAGACCGATGAGAACAGG
ACC---GAGATCTTCAGACCTGGAGGAGGAGATATGAGGGACAATTGGAGAAGTGAATTATATAAATATA
AAGTAGTAAAAATTGAGCCATTAGGAGTAGCACCCACCAAGGCAAAGAGAAGAGTGGTGCAGAGAGAAAA
AAGAGCAGTGGGAACGATAGGAGCTATGTTCCTTGGGTTCTTGGGAGCAGCAGGAAGCACTATGGGCGTA
GCGTCAATGACGCTGACGGTACAGGCCAGACAATTATTGTCTGGTATAGTGCAACAGCAGAACAATTTGC
TGAAGGCTATTGAGGCGCAACAGCATCTGTTGCAACTCACAGTCTGGGGCATCAAACAGCTCCAGGCAAG
AGTCCTGGCTGTGGAAAGATACCTAAAGGATCAACAGCTCCTAGGGATTTGGGGTTGCTCTGGAAAACTC
ATTTGCACCACTGCTGTGCCTTGGAATGCTAGTTGGAGT---AATAAATCTCTGAGTGAGATTTGGGAGA
ACATGACCTGGATGGAGTGGGAGAGAGAAATTAACAATTACACAGGCTTAATATACACCTTAATTGAAGA
ATCGCAGAACCAACAAGAAAAGAATGAACAAGAATTATTGGAATTGGATACGTGGGCAAGTTTGTGGAAT
TGGTTTGACATAACAAAATGGCTGTGGTATATAAAAATATTCATAATGATAGTAGGAGGCTTGGTAGGTT
TAAGAATAGTTTTTGCTGTACTTTCTATAGTGAATAGAGTTAGGCAGGGATACTCACCGTTATCATTTCA
GACCCGCTTCCCAGCCCCGAGGGAACCCGACAGGCCCGGAGGAATCGAAGAAGAAGGTGGAGAGAGAGAC
AGAGACAGATCCGGTCGATTAGTGAACGGATTCTTAGCACTTATCTGGAACGATCTGCGGAGCCTGTGCC
TTTTCAGCTACCACCGCTTGAGAGACTTACTCTTGATTGTAACGAGGATTGTGGAACTTCTGGGACGCAG
GGGGTGGGAAGTCCTCAAATATTGGTGGAATCTCCTGCAGTATTGGATTCAGGAACTAAAGAATAGTGCT
GTTAGCTTGCTCAATGCCACAGCTATAGCAGTAGCTGAGGGGACAGATAGGGTTATAGAAGTATTACAAA
GAGCTTATAGAGCTGTTCTCCACATACCTGTAAGAGTAAGACAGGGCTTAGAAAGGGCTTTGCTA
>L08657 
ATGAGAGCGAAGGGGACCAGGAAGAATTATCAGCAC---TTGTGGAAA------------------TGGG
GCATCATGCTCCTTGGGATGTTGATGATCTGTAATGCT---GAACAATTGTGGGTCACAGTCTATTATGG
GGTACCTGTGTGGAAAGAAGCAACCACCACTCTATTTTGTGCATCAGATGCTAAAGCATATGATACAGAG
GTACATAATGTTTGGGCCACACATGCCTGTGTACCCACAGACCCTAACCCACAAGAAGTAGTATTGGGA-
--AATGTGACAGAAGATTTTAACATGTGGAAAAATAACATGGTAGAACAGATGCATGAGGATATAATCAG
TTTATGGGATCAAAGCCTAAAGCCATGTGTAAAATTAACCCCACTCTGTGTTACTTTACATTGCACTGAT
------------------------TTG------AAGAATGCTACTAATACC------ACTAGTAGTAAT-
--------ACCAATAGTAGTAGTTGGGGA---------------------ATGATG---GAGAAAGGA--
----GAAATAAAAAACTGCTCTTTCAATATCACCACAGTCATAAGAGATAAGGTG---CGGGAATATGCA
CTTTTTTATAAACTTGATGTAGTACCAATA---------AATAATGATAAT---ACTAAT---------A
CCAGCTATAGGTTGATAAATTGTAACACCTCAGTCATTACACAGGCCTGTCCAAAGATATCCTTTGAGCC
AATTCCCATACACTATTGTGCCCCGGCTGGTTTTGCGATTCTAAAGTGTAACAATAAGACGTTCAATGGA
AAAGGACCATGTACAAATGTCAGCACAGTACAATGTACACATGGAATTAGGCCAGTAGTGTCAACTCAAC
TGCTGTTAAATGGCAGTCTAGCAGAAGAAGATGTAGTAATTAGATCTGACAATTTCACAGACAATGCTAA
AACCATAATAGTACAACTGAACGAATCTGTGGTAATTAATTGTACAAGACCTAACAACAACACAAGAAAA
GGTATACATATAGGACCAGGGAGAGCATTTTATACAACAGGAGAAATAATAGGAGATATAAGACAAGCAC
ATTGTAACATAAGTGGAGTAGAATGGAATAAAACTTTAGGACAGATAGTTACAAAATTA-----------
----------AGA------GAAATATTTAAG---------------------AGTAAAACAATAGTC---
TTTAATCAATCCTCAGGAGGGGACCCAGAAATTGTAATGCACAGTTTTAATTGTGGAGGGGAATTTTTCT
ACTGTAATACAACACAACTGTTTAATAGTACTTGGTAT------------GCT---------------AA
TGATACT------------AGAGGGTCAAAT------GACACTAAA------------------GCAAAT
---------------------------------ATCACACTCCCATGTAGAATAAAACAAATTATAAACA
TGTGGCAGAAAGTAGGGAAAGCAATGTATGCCCCTCCCATCAAAGGACAAATTAGATGTTCATCAAATAT
TACAGGGTTACTATTAACAAGAGATGGTGGTAATAATGAG---------AACGAGACTGATGAGAACAGG
ACC---GAGATCTTCAGACCTGGAGGAGGAGATATGAGGGACAATTGGAGAAGTGAATTATATAAATATA
AAGTAGTAAAAATTGAGCCATTAGGAGTAGCACCCACCAAGGCAAAGAGAAGAGTGGTACAGAGAGAAAA
AAGAGCAGTGGGAACGATAGGAGCTATGTTCCTTGGGTTCTTGGGAGCAGCAGGAAGCACTATGGGCGCA
GCGTCAATGACGCTGACGGTACAGGCCAGACAATTATTGTCTGGTATAGTGCAACAGCAGAACAATTTGC
TGAAGGCTATTGAGGCGCAACAGCATCTGTTGCAACTCACAGTCTGGGGCATCAAACAGCTCCAGGCAAG
AGTCCTGGCTGTGGAAAGATACCTAAAGGATCAACAGCTCCTAGGGATTTGGGGTTGCTCTGGAAAACTC
ATTTGCACCACTGCTGTGCCTTGGAATGCTAGTTGGAGT---AATAAATCTCTGAGTGAGATTTGGGAGA
ACATGACCTGGATGGGGTGGGAGAGAGAAATTAACAATTACACAGGCTTAATATACACCTTAATTGAAGA
ATCGCAGAACCAACAAGAAAAGAATGAACAAGAATTATTGGAATTGGATACGTGGGCAAGTTTGTGGAAT
TGGTTTGACATAACAAAATGGCTGTGGTATATAAAAATATTCATAATGATAGTAGGAGGCTTGGTAGGTT
TAAGAATAGTTTTTGCTGTACTTTCTATAGTGAATAGAGTTAGGCAGGGATACTCACCGTTATCATTTCA
GACCCGCTTCCCAGCCCCGAGGGAACCCGACAGGCCCGGAGGAATCGAAGAAGAAGGTGGAGAGAGAGAC
AGAGACAGATCCGGTCGATTAGTGAACGGATTCTTAGCACTTATCTGGAACGATCTGCGGAGCCTGTGCC
TTTTCAGCTACCACCGCTTGAGAGACTTACTCTTGATTGTAACGAGGATTGTGGAACTTCTGGGACGCAG
GGGGTGGGAAGTCCTCAAATATTGGTGGAATCTCCTGCAGTATTGGATTCAGGAACTAAAGAATAGTGCT
GTTAGTTTGCTTAATACCACAGCTATAGCAGTAGCTGAGGGGACAGATAGGGTAATAGAAGTAGTACAAA
GAATTTGTAGAGCTGTTCTTCACATACCTGTAAGAGTAAGACAGGGCTTAGAAAGGGCTTTGCTA
>L08655 
ATGAGAGCGAAGGGGACCAGGAAGAATTATCAGCAC---TTGTGGAGA------------------TGGG
GCATCATGCTCCTTGGGATGTTGATGATCTGTAGTGCTGCAGAACAATTGTGGGTCACAGTCTATTATGG
GGTACCTGTGTGGAAAGAAACAACTACCACTCTATTTTGTGCATCAGATGCTAAAGCATATGATACAGAG
GTACATAATGTTTGGGCCACACATGCCTGTGTACCCACAGACCCCAACCCACAAGAAGTAGTATTGGAA-
--AATGTGACAGAAAATTTTAACATGTGGAAAAATAACATGGTAGAACAGATGCATGAGGATATAATCAG
TTTATGGGATCAAAGCCTAAAGCCATGTGTAAAATTAACCCCACTCTGTGTTACTTTACATTGCACTGAT
------------------------TTG------AAGAATGCTACTAATACC------ACTAGTAGTAAT-
--------ACCAATAGTAGTAGTTGGGGA---------------------ATGATG---GAGAAAGGA--
----GAAATAAAAAACTGCTCTTTCAATATCACCACAGCCATAAGAGATAAGGTGCGGAGAGAACATGCA
CTTTTTTATAAACTTGATGTAGTACCAATA---------GATAATGATAGT---AAAAATATT------A
CCAGCTTTAGGTTGATACATTGTAACACCTCAGTCATTACACAGGCCTGTCCAAAGATATCCTTTGAGCC
AATTCCCATACACTATTGTGCCCCGGCTGGTTTTGCAATGCTAAAGTGTAACAATAAGACGTTCAGTGGA
AAAGGACCATGTACAAATGTCAGCACAGTACAATGTACACATGGAATTAGGCCAGTAGTGTCAACTCAAC
TGCTGTTAAATGGCAGTCTAGCAGAAGAAGATGTAGTAATTAGATCTGACAATTTCACAGACAATGCTAA
AACCATAATAGTACAACTGAACGAATCTGTGGTAATTAATTGTACAAGACCTAACAACAACACAAGAAAA
GGTATACATATAGGACCAGGGAGAGCAGTTTATACAACAGGAAGAATAATAGGAGATATAAGACAAGCAC
ATTGTAACCTTAGTAGAGCAAAATGGGAAAACACTTTAAAACAGATAGTTACAAAATTA-----------
----------AGA------GAACAATTTAGG---------------------AATAAAACAATAGTC---
TTTAATCAATCCTCAGGAGGGGACCCAGAAATTGTAATGCACAGTTTTAACTGTGGAGGGGAATTTTTCT
ACTGTAATACAACACAACTGTTTAATAGTACTTGGTAT------------GCT---------------AA
TGATACT------------GAAGGGTCAAAT------GACACTAAA------------------GCAAAT
---------------------------------ATCACACTCCCATGTAGAATAAAACAAATTATAAACA
TGTGGCAGGAAGTAGGGAAAGCAATGTATGCCCCTCCCATCAAAGGACAAATTAGATGTTCATCAAATAT
TACAGGGCTACTATTAACAAGAGATGGTGGTAATAATGAG---------AACGGGACCGATGAGAACAGG
ACCGAGGAGATCTTCAGACCTGGAGGAGGAGATATGAGGGACAATTGGAGAAGTGAATTATATAAATATA
AAGTAGTAAAAATTGAGCCATTAGGAGTAGCACCCACCAAGGCAAAGAGAAGAGTGGTGCAGAGAGAAAA
AAGAGCAGTGGGAATGATAGGAGCTATGTTCCTTGGGTTCTTGGGAGCAGCAGGAAGCACTATGGGCGCA
GCGTCGCTGACGCTGACGGTACAGGCCAGACAATTATTGTCTGGTATAGTGCAACAGCAGAACAATTTGC
TGAGGGCTATTGAGGCGCAACAGCATCTGTTGCAACTCACAGTCTGGGGCATCAAACAGCTCCAGGCAAG
AGTCCTGGCTGTGGAAAGATACCTAAAGGATCAACAGCTCCTAGGGATTTGGGGTTGCTCTGGAAAACTC
ATTTGCACCACTGCTGTGCCTTGGAATGCTAGTTGGAGT---AATAAATCTCTGGATACGATTTGGAATA
ACATGACCTGGATGCAGTGGGAAAAAGAAATAGACAATTACACAGGCTTAATATACACCTTAATTGAAGA
ATCGCAGAACCAACAAGAAAAGAATGAACAAGAATTATTGGAATTAGATAAGTGGGCAAGTTTGTGGGAT
TGGTTTGACATAACAAAATGGCTGTGGTATATAAAAATATTCATAATGATAGTAGGAGGCTTGGTAGGTT
TAAGGATAGTTTTTGTTGTACTTTCTATAGTGAATAGAGTTAGGCAGGGATACTCACCATTATCATTGCA
GACCCACCTCCCACCGCGAAGGGGCCCCGACAGGCCCGACGGAATCGAAGAAGAAGGTGGAGAGAGAGAC
AGAGACAGATCCGGAAGATTAGTGAATGGATTCTTAGCACTTATCTGGGACGATCTGCGGAGCCTGTGCC
TCTTCAGCTACCACCGCTTGAGAGACTTACTCTTGATTGTAACGAGGATTGTGGAACTTCTGGGACGCAG
GGGGTGGGAAGTCCTCAAATATTGGTGGAATCTCCTGCATTATTGGAGTCAGGAACTAAAGAATAGTGCT
GTTAGCTTGCTCAATGCCACAGCTATAGCAGTAGCTGAGGGGACTGATAGGGTAATAGAAGTAGTACAAA
GAATTTGTAGAGCTATTCGCCACATACCTAGAAGAGTAAGACAGGGCTTAGAAAGGGCTTTGCTA
>L08656 
ATGAGAGCGAAGGGGACCAGGAAGAATTATCAGTAC---TTGTGGAAA------------------TGGG
GCACCATGCTCCTTGGGATGTTGATGATCTGTAGTGCTGCTGAACAATTGTGGGTCACAGTCTATTATGG
GGTACCTGTGTGGAAAGAAGCAACCACCACTCTATTTTGTGCATCAGATGCTAAAGCATATGATACAGAG
GTACATAATGTTTGGGCCACACATGCCTGTGTACCCACAAACCCCAACCCACAAGAAGTAGTATTGGAA-
--AATGTGACAGAAGATTTTAACATGTGGAAAAATAACATGGTAGAACAGATGCATGAGGATATAATCAG
TTTATGGGATCAAAGCCTAAAGCCATGTGTAAAATTAACCCCACTCTATGTTACTTTACATTGCACTGAT
------------------------TTG------AAGAATGCTACTAATACC------ACTAGTAGTAAT-
--------ACCAATAGTAGTAGTTGGGGA---------------------ATGATG---GAGAAAGGA--
----GAAATAAAAAACTGCTCTTTCAATATCACCACAGCCATAAGAGATAAGGTGCGGAGAGAACATACA
CTTTTTTATAAACTTGATGTAGTACCAATA---------GATAATGATAAG---AAAAATATT------A
CCAGCTATAGGTTGATACATTGTAACACCTCAGTCATTACACAGGCCTGTCCAAAGATATCCTTTGAGCC
AATTCCCATACACTATTGTGCCCCGGCTGGTTTTGCGATTCTAAAGTGTAACAATAAGACGTTCAGTGGG
AAAGGACCATGTACAAATGTCAGCACAGTACAATGTACACATGGAATTAGGCCAGTAGTGTCAACTCAAC
TGCTGTTAAATGGCAGTCTAGCAGAAGAAGATGTAGTAATTAGATCTGACAATTTCACAGACAATGCTAA
AACCATAATAGTACAACTGAACGAATCTGTGGTAATTAATTGTACAAGACCTAACAACAACACAAGAAAA
GGTATACATATAGGACCAGGGAGAGCAGTTTATACAACAGGAAGAATAATAGGATATATAAGACAAGCAC
ATTGTAACATTAGTGGAGTAAAATGGAATAAAACTTTAGAACAGATAGTTACAAAATTA-----------
----------AGA------GAACAATTTAGG---------------------AATAAAACAATAGTC---
TTTAATCAATCCTCAGGAGGGGACCCAGAAATTGTAATGCACAGTTTTAATTGTGGAGGGGAATTTTTCT
ACTGTAATACAACACAACTGTTTAATAGTACTTGGTAT------------GCT---------------AA
TGATACT------------AGAGGGTCAAAT------GACATTAAA------------------GGAAAT
---------------------------------ATCACACTCCCATGTAGAATAAAACAAATTATAAACA
TGTGGCAGGAAGTAGGGAAAGCAATGTATGCCCCTCCCATCAAAGGACAAATTAGATGTTCATCAAATAT
TACAGGGCTGCTATTAACAAGAGATGGTGGTGATAACAAC------------------------------
GTCACCGAGATCTTCAGACCTGGAGGAGGAGATATGAGGGACAATTGGAGAAGTGAATTATATAAATATA
AAGTAGTAAAAATTGAGCCATTAGGAGTAGCACCCACCAAGGCAAAGAGAAGAGTGGTGCAGAGAGAAAA
AAGAGCAGTGGGAATGATAGGAGCTATGTTCCTTGGGTTCTTGGGAGCAGCAGGAAGCACTATGGGCGCA
GCGTCGCTGACGCTGACGGTACAGGCCAGACAATTATTGTCTGGTATAGTGCAACAGCAGAACAATTTGC
TGAGGGCTATTGAGGCGCAACAGCATCTGTTGCAACTCACAGTCTGGGGCATCAAACAGCTCCAGGCAAG
AGTCCTGGCTGTGGAAAGATACCTAAAGGATCAACAGCTCCTAGGGATTTGGGGTTGCTCTGGAAAACTC
ATTTGCACCACTGCTGTGCCTTGGAATGCTAGCTGGAGC---AATAAATCTCTGGATACGATTTGGAATA
ACATGACCTGGATGCAGTGGGAAAAAGAAATAGACAATTACACAGGCTTAATATACACCTTAATTGAAGA
ATCGCAGAACCAACAAGAAAAGAATGAACAAGAATTATTGGAATTAGATAAGTGGGCAAGTTTGTGGAAT
TGGTTTGACATAACAAAATGGCTGTGGTATATAAAAATATTCATAATGATAGTAGGAGGCTTGGTAGGTT
TAAGAATAATTTTTGCTGTACTTTCTATAGTCAATAGAGTTAGGCAGGGATACTCACCTTTATCATTGCA
GACCCGCTTCCCAGCCCCGAGGGGACCCGACAGGCCCGACGGAATCGAAGAAGAAGGTGGAGAGAGAGAC
AGAGGCAGATCCGGAAGATTAGTGAACGGCTTCTTAGCACTTATCTGGGACGATCTGCGGAGCCTGTGCC
TTTTCAGCTACCACCGCTTGAGAGACTTACTCTTGATTGTAACGAGGATTGTGGAACTTCTGGGACGCAG
GGGGTGGGAAGTCCTCAAATATTGGTGGAATCTCCTGCAGTATTGGATTCAGGAACTAAAGAATAGTGCT
GTTAGTTTGCTTAATACCACAGCTATAGCAGTAGCTGAGGGGACAGATAGGGTAATAGAAGTAGTACAAA
GAATTTGTAGAGCTATTCTCCACATACCTGCAAGAATAAGACAGGGCTTAGAAAGGGCTTTGCTA
>AB588206 
ATGAGAGTGAGGGGGATCAGGAAGAATTATCAGCAC---TTGTGGAGA------------------TGGG
GCACCTTGCTCCTTGGGATATTGATGATCTGTAGTGCTGCAGAACAATTATGGGTCACGGTCTATTATGG
GGTACCTGTGTGGAAAGAAGCAACCACCACTCTATTTTGTGCATCAGATGCTAAAGCATATGATACAGAG
GTACATAATGTTTGGGCCACACATGCCTGTGTACCCACAGACCCCAACCCACAAGAAGTAGTATTGGAA-
--AATGTGACAGAAAATTTTAACATGTGGAGAAATGACATGGTAGAACAGATGCATGAGGATATAATCAG
TTTATGGGATCAAAGCCTAAAGCCATGTGTAAAATTAACCCCACTCTGTGTTACTTTAAATTGCACTGAT
------------GATTTGAGGAATGCT------ACTAATACCACTAGTAGTAGCGGGAATGCTACTAAT-
--------ACCAATAGTAGTAGCAGGGGA---------------------ACGATG---GAGAAAGGA--
----GAAATGAAATACTGTTCTTTCAATATCACCACAGTCATAAGAGATAAGGTGCAAAGAGAATATGCA
CTTTTTTATAAACTTGATATAGTACCAATA---------GATGATAGTAAT------------------A
CCAGCTATAGGTTGATAAGTTGTAACACCTCAGTCATTACACAGGCCTGTCCAAAGGTATCCTTTGAGCC
AATTCCCATACATTATTGTGCCCCGGCTGGTTTTGCGATTCTCAAGTGTAACGATAAGAAGTTCAATGGA
ACAGGACCATGTACAAATGTCAGCACAGTACAATGTACACATGGAATTAGGCCAGTAGTATCAACTCAAC
TGCTGTTAAATGGCAGTCTAGCAGAAGAAGAGGTAGTAATTAGATCTGAAAATTTCACGAACAATGCTAA
AACCATAATAGTACAGCTGAAAGAATCTGTACAAATTAATTGTACAAGACCCAACAACAATACAAGAAAA
AGTATACATATAGGACCAGGGAGAGCATTTTATACAACAGGACAAATAATAGGAGATATAAGACAAGCAC
ATTGTAACCTTAGCAGTACAAAATGGAATGACACTTTAAAACAAATAGCTAGAAAATTA-----------
----------GGA------GAACAATTTAGG---------------------AATAAAACAATAAGT---
TTTAATCAATCCTCAGGAGGGGACCCAGAAATTGTAATGCACAGTTTTAATTGTGGAGGGGAATTTTTCT
ACTGTGACTTAACACAACTGTTTAATAGTTCTTGGAAT------------AGT-----------------
-------------------AGTACTTGGAATGTAAATGGTACTGAA------------------GGGTCA
AATAACACTGAAATT------------------ATCACACTCCCATGCAGAATAAAACAAATTATAAACA
TGTGGCAGGAAGTAGGAAAGGCAATGTATGCCCCTCCCATCAGAGGACAAATTAGATGTTCATCAAATAT
TACAGGGCTATTATTAACAAGAGATGGTGGTAATACTAGC---------GATAGCACC------------
------GAGGTCTTCAGACCTGGAGGAGGAAATATGAGGGACAATTGGAGAAGTGAATTATATAAATATA
AAGTAGTAAAAATTGAACCATTAGGAGTAGCACCCACCAAGGCAAAGAGAAGAGTGGTGCAGAGAGAAAA
AAGAGCAGTGGGA---CTAGGAGCTATGTTCCTTGGGTTCTTGGGAGCAGCAGGAAGCACTATGGGCGCA
GCGTCGATGACGCTGACGGTACAGGCCAGACTATTATTGTCTGGTATAGTGCAACAGCAGAGCAATTTGC
TGAGGGCTATTGAGGCGCAACAGCATCTGTTGCAACTCACAGTCTGGGGCATCAAGCAGCTCCAGGCAAG
AGTCCTGGCTGTGGAAAGATACCTAAAGGATCAACAGCTCATGGGGATTTGGGGTTGCTCTGGAAAACTC
ATCTGCACCACTACTGTGCCTTGGAATACTAGTTGGAGT---AATAAATCTCTGAATGACATTTGGGATA
ACATGACCTGGATGCAGTGGGATAGAGAAATTAACAATTACACAAAGTTAATATACTCCTTAATTGAAGA
ATCGCAGAACCAACAAGAAAAGAATGAACAAGAATTATTGGAATTAGATAAATGGGCAAGTTTGTGGAAT
TGGTTTAACATAACAAACTGGCTGTGGTATATAAAAATGTTCATAATGATAGTAGGAGGCTTGGTAGGTT
TAAGAATAGTTTTTGCTGTACTTTCTATAGTGAATAGAGTTAGGCAGGGATACTCACCATTATCGTTACA
GACCCTCCTCCCAGCCCCGAGGGGACCCGGCAGGCCCGAAGGAATCGAAGAAGAAGGTGGAGAAAGAGAC
AGGGACAGATCCGGAAGATCAGTGGATGGATTCTTAACACTTATCTGGGTCGACCTGCGGAGCCTGTGCC
TCTTCAGCTACCACCTCTTGAGAGACTTACTCTTGATTGTAACGAGGATTGTGGAACTTCTGGGACGCAG
GGGGTGGGAAGCCCTCAAATATTGGTGGAATCTCCTACAGTATTGGAGTCAGGAACTAAAGAATAGTGCT
GTTAGCTTGTTCAACGCCACAGCTATAGCAGTAGCTGAGGGGACAGATAGGGTTATAGAAGTATTACAAA
GAGCTTATAGAGCTATTCTCCACATACCTACAAGAATAAGACAGGGCTTGGAAAGGGCTTTGCTA
>AB588200 
ATGAGAGTGAAGGGGATCATGAAGAATTGTCAGCAC---TTGTGGAGA------------------GGGG
GCACCTTGCTCCTTGGGATATTGATGATCTGTAGTGCTACAGAACAATTGTGGGTCACAGTTTATTATGG
GGTACCTGTGTGGAAAGAAGCAACCACCACTCTATTTTGTGCATCAGATGCTAAAGCATATGATACAGAG
GTACATAATGTCTGGGCCACACATGCCTGTGTACCCACAGACCCCAACCCACAAGAAGTAGAATTAGTA-
--AATGTGACAGAAAATTTTAACATGTGGAGAAATGACATGGTAGAACAGATGCATGAGGATGTAATCAG
TTTATGGGATCAAAGCCTAAAGCCATGTGTAAAATTAACCCCACTCTGTGTTACTTTAAATTGCACTGAT
---------------------GATTTG------AAGAATGCTACTATTAATTCCACTAGAAGCGAGAAT-
--------GATACTAATACCAATAGTAGT------------------------------ATTAAAGGA--
----GAAATGAAATACTGTTCTTTCAATGTCACCACAGTCATAAGAGATAAGGTGCAAAGAGAATATGCA
CTTTTTTATAAACTTGATATAGTACCAATA---------GATGATAGTAAT------------------A
CCAGCTATAGGTTGATAAGTTGTAACACCTCAGTCATTACACAGGCCTGTCCAAAGGTATCCTTTGAGCC
AATTCCCATACATTATTGTGCCCCTGCTGGTTTTGCGATTCTAAAGTGTAATGATAAGAAGTTCAATGGA
ACAGGACCATGTACAAATGTCAGCACAGTACAATGTACACATGGAATTAGGCCAGTAGTATCAACTCAAC
TGCTGTTAAATGGCAGTCTAGCAGAAGAAGAGGTAGTAATTAGATCTGAAAATTTCACAAACAATGCTAA
AACCATAATAGTACAGCTGAAAGAATCTGTACAAATTAATTGTACAAGACCCAACAACAATACAAGAAGA
AGTATACATATTGCACCAGGGAGAGCATTTTATACAACAGGAAAAATAATAGGAGATATAAGACAAGCAC
ATTGTAACATTAGTGGTACAAAATGGAATAACACTTTAGAACAGATAGTTAAAAAATTA-----------
----------AGA------GAACAATTTGGG---------------------AATAAAACAATAAGT---
TTTACGCAATCCTCAGGAGGGGATCCAGAAATTGTAATGCACAGTTTTAATTGTGGAGGGGAATTTTTCT
ACTGTAACTTATCACAACTGTTTAATAGTTCTTGGAAT------------GTA-----------------
----------------------------AAT------GGTACTGAA------------------GGGTCA
AATAACACTGAAACT------------------ATCACACTCCCATGCAGAATAAAACAAATTATAAACA
TGTGGCAGGAAGTAGGAAAGGCAATGTATGCCCCTCCCATCAGCGGACCAATTAGATGTTCATCAAATAT
TACAGGGCTGCTATTAACAAGAGATGGTGGTCATACTAAT---------ACTAGCAATAGC---------
ACC---GAGGTCTTCAGACCTGCAGGAGGAAATATGAAGGACAATTGGAGAAGTGAATTATATAAATATA
AAGTAGTAAAAATTGAACCATTAGGAGTAGCACCCACCAAGGCAAAGAGAAGAGTGGTGCAGAGAGAAAA
AAGAGCAGTGGGA---CTAGGAGCTATGTTCCTTGGGTTCTTGGGAGCAGCAGGAAGCACTATGGGCGCA
GCGTCGTTGACGCTGACGGTACAGGCCAGACTATTATTGTCTGGTATAGTGCAACAGCAGAGCAATTTGC
TGAGGGCTATTGAGGCGCAACAACATCTGTTGCAACTCACAGTCTGGGGCATCAAGCAGCTCCAGGCAAG
AGTCCTGGCTGTGGAAAGATACCTAAAGGATCAACAGCTCATGGGGATTTGGGGTTGCTCTGGAAAACTC
ATCTGCACCACTACTGTGCCTTGGAATACTAGTTGGAGT---AATAAATCTCTGACTGACATTTGGGATA
ACATGACCTGGATGCAGTGGGATAGAGAAATTAACAATTACACAGCTTTAATATACAACTTACTTGAAGA
ATCGCAGAACCAACAAGAAAAGAATGAACAAGAATTATTGGAATTAGATAAATGGGCAAGTTTGTGGAAT
TGGTTCAACATAACAAATTGGCTGTGGTATATAAAATTATTCATAATGATAGTAGGAGGCTTGGTAGGTT
TAAGAATAGTTTTTACTGTACTTTCTATAGTGAATAGAGTTAGGCAGGGATACTCACCCTTATCGTTACA
GACCCTCCTCCCAGCCCCGAGGGGACCCGACAGGCCCGAAGGAATCGAAGAAGAAGGTGGAGAAAGAGAC
AGGGACAGATCCGGAAGATCAGCGGATGGATTCTTAACACTTATCTGGGTCGACCTGCGGAGCCTGTGCC
TCTTCAGCTACCACCTCTTGAGAGACTTACTCTTGATTGTAACGAGGATTGTGGAACTTCTGGGACGCAG
GGGGTGGGAAGTCCTCAAATATTGGTGGAATCTCCTACAGTATTGGAGTCAGGAACTAAAGAATAGTGCT
GTCAGCTTGTTCAACGCCACAGCCATAGCAGTAGCTGAGGGGACAGATAGGGTTATAGAAGTATTACAAA
GAGTTTATAGAGCTATTCTCCACATACCTACAAGGATAAGACAGGGCTTGGAAAGGGCTTTGCTA
>M93258 
ATGAGAGCGACGGAGATCAGGAAGAATTATCAGCAC---TTGTGGAAA------------------GGGG
GCACCTTGCTCCTTGGGATGTTGATGATCTGTAGTGCTGCAGAACAATTGTGGGTCACAGTCTATTATGG
GGTACCTGTGTGGAAAGAAGCAACCACCACTCTATTTTGTGCATCAGATGCTAAAGCATATGATACAGAG
GTACATAATGTTTGGGCCACACATGCCTGTGTACCCACAGACCCCAACCCACAAGAAGTAAAATTGGAA-
--AATGTGACAGAAAATTTTAACATGTGGAAAAATAACATGGTAGAACAAATGCATGAGGATATAATCAG
TTTATGGGATCAAAGCCTAAAGCCATGTGTAAAATTAACTCCACTCTGTGTTACTTTAAATTGCACTGAT
------------------------TTA------AGG---------------------AATGCTACTAAT-
--------ACCACTAGTAGTAGCTGGGAA---------------------ACGATG---GAGAAAGGA--
----GAAATAAAAAACTGCTCTTTCAATATCACCACAAGCATAAGAGATAAGGTACAGAAAGAATATGCA
CTTTTTTATAACCTTGATGTAGTACCAATA---------GATAAT------------------------G
CTAGCTATAGGTTGATAAGTTGTAACACCTCAGTCATTACACAGGCCTGTCCAAAGGTATCCTTTGAGCC
AATTCCCATACATTATTGTGCCCCGGCTGGTTTTGCGATTCTAAAATGTAATGATAAAAAGTTCAATGGA
ACAGGACCATGTACAAATGTCAGCACAGTACAATGTACACATGGAATTAGGCCAGTAGTATCAACTCAAC
TGCTGTTAAATGGCAGTCTAGCAGAAGAAGAGATAGTAATTAGATCTGAAAATTTCACAAACAATGCTAA
AACTATAATAGTACAGCTGAACGAATCTGTAGTAATTAATTGTACAAGACCCAACAACAATACAAGAAAA
AGTATAAATATAGGACCAGGGAGAGCATTGTATACAACAGGAGAAATAATAGGAGATATAAGACAAGCAC
ATTGTAACCTTAGTAAAACACAATGGGAAAACACTTTAGAACAGATAGCTATAAAATTA-----------
----------AAA------GAACAATTTGGG------------------AATAATAAAACAATAATC---
TTTAATCCATCCTCAGGAGGGGACCCAGAAATTGTAACACACAGTTTTAATTGTGGAGGGGAATTTTTCT
ACTGTAATTCAACACAACTGTTT------ACTTGGAAT------------GAT-----------------
----ACT------------AGAAAGTTAAAT------AACACTGGA------------------AGAAAT
---------------------------------ATCACACTCCCATGTAGAATAAAACAAATTATAAATA
TGTGGCAGGAAGTAGGAAAAGCAATGTATGCCCCTCCCATCAGAGGACAAATTAGATGTTCATCAAATAT
TACAGGGCTGCTATTAACAAGAGATGGTGGTAAG---GAC---------ACGAACGGG------------
ACT---GAGATCTTCAGACCTGGAGGAGGAGATATGAGGGACAATTGGAGAAGTGAATTATATAAATATA
AAGTAGTAAAAATTGAACCATTAGGAGTAGCACCCACCAAGGCAAAGAGAAGAGTGGTGCAGAGAGAAAA
AAGAGCAGTGGGA---CTAGGAGCTTTGTTCCTTGGGTTCTTGGGAGCAGCAGGAAGCACTATGGGCGCA
GCGTCAATAACGCTGACGGTACAGGCCAGACAATTATTGTCTGGTATAGTGCAACAGCAGAACAATCTGC
TGAGGGCTATTGAGGCGCAACAGCACCTGTTGCAACTCACAGTCTGGGGCATCAAGCAGCTCCAGGCAAG
AGTCCTGGCTGTGGAAAGATACCTAAGGGATCAACAGCTCCTAGGGATTTGGGGTTGCTCTGGAAAACTC
ATTTGCACCACTACTGTGCCTTGGAATACTAGTTGGAGT---AATAAATCTCTGAATGAAATTTGGGATA
ACATGACTTGGATGAAGTGGGAAAGAGAAATTGACAATTACACACACATAATATACTCCTTAATTGAACA
ATCGCAGAACCAACAAGAAAAGAATGAACAAGAATTATTGGCATTAGATAAATGGGCAAGTTTGTGGAAT
TGGTTTGACATAACAAAATGGCTGTGGTATATAAAAATATTCATAATGATAGTAGGAGGCTTGATAGGTT
TAAGAATAGTTTTTGTTGTACTTTCTATAGTGAATAGAGTTAGGCAGGGATACTCACCATTATCGTTTCA
GACCCACCTCCCAGCTCAGAGGGGACCCGACAGGCCCGACGGAATCGAAGAAGAAGGTGGAGAGAGAGAC
AGAGACAGATCCGGTCCATTAGTGGATGGCTTCTTAGCAATTATCTGGGTCGACCTACGGAGCCTGTGCC
TTTTCAGCTACCACCGCTTGAGAGACTTACTCTTGATTGTAACGAGGATTGTGGAACTTCTGGGACGCAG
GGGGTGGGGAGTCCTCAAATATTGGTGGAATCTCCTCCAGTATTGGATTCAGGAACTAAAGAATAGTGCT
GTTAGCTTGCTCAACGCCACAGCTATAGCAGTAGCTGAGGGAACAGATAGGGTTATAGAAATATTACAAA
GAGCTTTTAGAGCTGTTCTTCACATACCTGTAAGAATAAGACAGGGCTTGGAAAGAGCTTTGCTA
>EU743993 
ATGAGAGTGAAGGGGATCAAGAAGAATTATCAGCAC---TTGTGGAGA------------------TGGG
GCACGATGCTCCTTGGGATATTGATGATCTGTAGTGCTGCAGATAGATTATGGGTCACAGTCTATTATGG
GGTACCTGTGTGGAAAGAAGCAAACACCTCTCTATTTTGTGCATCAGATGCTAAAGCATATGATACAGAG
GTACATAATGTTTGGGCCACACATGCCTGTGTACCCACAGACCCCAACCCACAAGAAGTAAAATTGGAA-
--AATGTGACAGAAAATTTTAACATGTGGAAAAATAACATGGTAGAACAGATGCATGAGGATATAATTAG
TTTATGGGATCAAAGCCTAAAGCCATGTGTAAAGCTAACCCCACTCTGTGTTACTTTAAATTGCACTGAT
------------------------TTG------AGGAATGCTACTGATAATAGTACTACTAATAATAGT-
--------ACTACTAATAATAGTGGCATG---------------------AAAATG---GAGACAGGA--
----GAAATAAAAAACTGCTCTTTCAATATCACCACAAGCATAAGAGATAAGATGCAAAAAGAATATGCA
CTTTTGTATAAACTTGATATAGTACCAATA---GATACTGATAATAATAGT------------------A
CTAACTATAGGTTGATAAGTTGTAACACCTCAGTCATTACACAGGCCTGTCCAAAGGTATCCTTTGAACC
AATTCCCATACATTATTGTGCCCCGGCTGGTTTTGCGATTCTAAAGTGTAATAATAGGACATTCAATGGA
AAAGGACCATGTACAAATGTCAGCACTGTACAATGCACACATGGAATTAGGCCAGTAGTATCAACTCAAC
TGCTGCTAAATGGCAGTCTAGCAGAAGAAGAGGTTGTAATTAGATCTGACAATATCACAGACAATGCTAA
AACCATAATAGTACAACTAACAAAAGCTGTACAAATTATTTGTACAAGACCCAACAACAATACAAGAAAA
AGTATACCTATAGGACCAGGAAGAGCATTTTATGCAACAGGAGAAATAATAGGAGATATAAGACAAGCAC
ATTGTAACCTTAGTAAAGTAAACTGGGAGTGGACTTTAGAACAGATAGCTAAAAAATTA-----------
----------AGA------GAACAATTTAGG---------------------AATAAAACAATAGCC---
TTTAATCAATCCTCAGGAGGGGACCCAGAAATTACAATGCACAGTTTTAATTGTGGAGGGGAATTTTTCT
ACTGTAATACAACACAACTGTTTACAAGTACTTGGAATTCAAATAGTACTTGG-----------------
----GAT------------TCAACATGGAAT------GGTACTGCA------------------GAGCCA
------AATAGGACT------------------ATCACACTCCCATGCAGAATAAAACAAATTATAAACA
TGTGGCAGGAAGTAGGAAAAGTAATGTATGCCCCTCCCATCAGAGGAACAATTAAATGCTCATCAAACAT
TACAGGGCTGCTATTAACAAGAGATGGTGGTAAT---AAC---------AAGAACGAGACCAAGAATGAG
ACC---GAGATCTTTAGACCTGGAGGAGGAGATATGAGGGACAATTGGAGAAGTGAATTATATAAATATA
AAGTAGTAAAAATTGAACCATTAGGAGTAGCACCCACCAAGGCAAAGAGAAGAGTGGTGCAAAGAGAAAA
AAGAGCAGTGGGA---ATAGGAGCTATGTTCCTTGGGTTCTTGGGAGCAGCAGGAAGCACTATGGGCGCA
GCGTCGGTGACGCTGACGGTACAGGCCAGACAATTATTGTCTGGTATAGTGCAACAGCAGAGCAATTTGC
TGAGGGCTATTGAGGCGCAACAGCATCTGTTGCAACTCACAGTCTGGGGCATCAAGCAGCTCCACGCAAG
AGTCCTGGCTGTGGAAAGATACCTAAAGGATCAACAGCTCCTGGGGATTTGGGGTTGCTCTGGAAAACTC
ATCTGCACCACTGCTGTGCCTTGGAATGCTAGTTGGAGT---AATAAATCTCTGCATGAGATTTGGGATA
ACATGACCTGGATGGAGTGGGAAAGGGAAATTAACAATTATACAAGAGAGATATACACCTTAATTGAAAA
ATCGCAGACCCAACAAGAAAAGAATGAACAAGAATTATTGGAATTGGATAAATGGGCAAATTTGTGGAAT
TGGTTTGACATAACAAACTGGCTGTGGTATATAAAAATATTCATAATGATAGTAGGAGGCTTGGTAGGTT
TAAGAATAATTTTTGCTGTACTTTCTATAGTGAATAGAGTTAGGCAGGGATACTCACCATTATCGTTTCA
GACCCACCTCCCAGCCCAGAGGGGACCCGACAGGCCCGAAGGAATCGAAGAAGAAGGTGGAGAGAGAGAC
AAAGACAGATCCGGACGCTTAGTGGATGGATTCTTAGCAATTATCTGGGTCGACCTGCGGAGCCTGTGCC
TCTTCAGCTACCACCGCTTGAGAGACTTACTCTTGATTGTAACGAGGATTGTGGAACTTCTGGGACGCAG
GGGGTGGGAACTCCTCAAGTATTGGTGGAATCTCCTGCAGTATTGGAGTCAGGAAATAAAGAATAGTGCT
GTTAGCTTGCTCAACGCCACAGCCATAGCAGTAGCTGAGGGGACAGATAGGATTATAGAAGTATCACAAA
GAGCTTTTAGAGCTATTCTCAACATACCTACGAGAATAAGACAGGGCTTGGAAAGGGCTTTGCTA
>EU743980 
ATGAGAGTGAAGGGGATCAAGAAGAATTATCAGCAC---TTGTGGAGA------------------TGGG
GCACCATGCTCCTTGGGATATTGATGATCTGTAGTGCTACAGAAAATTTATGGGTCACAGTCTATTATGG
GGTACCTGTGTGGAAAGAAGCAACCACCACTCTATTTTGTGCATCAGATGCTAAAGCATATGATACAGAG
GTACATAATGTTTGGGCCACACATGCCTGTGTACCCACAGACCCCAACCCACAAGAAGTAGAATTGGAA-
--AATGTGACAGAAAATTTTAACATGTGGAAAAATAACATGGTAGAACAGATGCATGAGGATATAATTAG
TTTATGGGATCAAAGCCTAAAGCCATGTGTAAAATTAACCCCACTCTGTGTTACTTTAAATTGCACTGAT
------------------------TTG------AGG---------------------AATGCTACTAAT-
--------------AATAGTAGCATAAGA---------------------ATGATG---GAGAGAGAA--
----GAAATAAAAAACTGCTCTTTCAATATCACCACAAGCATAAGAGATAAGATGCAAAAAGAATATGCA
CTTTTGTATAAACTTGATATAGTACCAATA---------GATAATGATAAT------------------A
CTAGCTATAGGTTGATAAGTTGTAACACCTCAGTCATTACACAGGCCTGTCCAAAGGTATCCTTTGAGCC
AATTCCCATACATTATTGTGCCCCGGCTGGTTTTGCGATTCTAAAGTGTAATAATAAGACGTTCAATGGA
AAAGGACCATGTACAAATGTCAGCACAGTACAATGCACACATGGAATTAGGCCAGTAGTATCAACTCAAC
TGCTGCTAAATGGCAGTCTAGCAGAAGAAGAGATAGTAATTAGATCTGACAATATCACAGACAATGCTAA
AACCATAATAGTACAACTAAAAGAAGCTGTACAAATTAATTGTACAAGACCCAACAACAATACAAGAAAA
AGTATACATATAGGACCAGGAAAAGCATTTTATGCAACAGGAGAAATAATAGGAGATATAAGACAAGCAC
ATTGTAACCTTAGTAGAGTAGACTGGGAGAACACTTTAAAACAGATAGCTGAAAAATTA-----------
----------AGA------GAACAATTTAGG---------------------AATAAAACAATAGTC---
TTTAATCAACCCTCAGGAGGGGACCCAGAAATTACAATGCACAGTTTTAATTGTGGAGGGGAATTTTTCT
ACTGTAATACAACACAACTGTTTAATAGTACTTGGAAT--------------------------------
-------------------TCAACACGGAAT------GGTACTGAA------------------GTGTCA
AATAAGACTGAAATT------------------ATCACACTCCCATGCAGAATAAAACAACTTATAAACA
TGTGGCAGGAAGTAGGAAAAGTAATGTATGCCCCTCCCATCAGAGGAAAAATTAGATGCTCATCAAAGAT
TACAGGGCTGCTATTAACAAGAGATGGTGGTAAT---AAC---------AAGAGCGAGGCCGAGAACAAG
ACC---GAGATCTTTAGACCTGGAGGAGGAGATATGAGGGACAATTGGAGAAGTGAATTATATAAATATA
AAGTAGTAAAAATTGAACCATTAGGAGTAGCACCCACCAAGGCAAAGAGAAGAGTGGTGCAGAAAGAAAA
AAGAGCAGTGGGA---CTAGGAGCTATGTTCCTTGGGTTCTTGGGAGCAGCAGGAAGCACTATGGGCGCA
GCGTCGGTGACGCTGACGGTACAGGCCAGACTATTATTGTCTGGTATAGTGCAACAGCAGAACAATTTGC
TGAGGGCTATTGAGGCGCAACAGCATCTGTTGCAACTCACAGTCTGGGGCATCAAGCAGCTCCAGGCAAG
AGTCCTGGCTGTGGAAAGATACCTAAAGGATCAACAGCTCCTGGGGATTTGGGGTTGCTCTGGAAAACTC
ATTTGCACCACTGCTGTGCCTTGGAATGCTAGTTGGAGT---AATAAATCTCTGGATAAGATTTGGAATA
ACATGACCTGGATGGAGTGGGAAAGGGAAATTAACAATTATACAAGCTTGATATACACCTTAATTGAAGA
ATCGCAGAACCAACAAGAAAAGAATGAACAAGAATTATTGGAATTGGATCAATGGGCAAGTTTGTGGAAT
TGGTTTAGCATAACAAACTGGCTGTGGTATATAAAAATATTCATAATGATAGTAGGAGGCTTGGTAGGTT
TAAGAATAGTTTTTGCTGTACTTTCTATAGCGAATAGAGTTAGGCAGGGATACTCACCATTATCGTTTCA
GACCCACCTCCCAGCCCAGAGGGGACCCGACAGGCCCGAAGGAATCGAAGAAGAAGGTGGAGAGAGAGAC
AAAGACAGATCCGGACGCTTAGTGGATGGATTCTTAGCAATTATCTGGGTCGACCTGCGGAGCCTGTGCC
TCTTCAGCTACCACCGCTTGAGAGACTTACTCTTGATTGTAACGAGGATTGTGGAACTTCTGGGACGCAG
GGGGTGGGAACTCCTCAAATATTGGTGGAATCTCCTACAGTATTGGAGTCAGGAATTAAAGAATAGTGCT
GTTAGCTTGCTCAATGCCACAGCCATAGCAGTAGCTGAGGGGACAGATAGGATTATAGAAGTATCACAAA
GAGCTTTTAGAGCTATTCTCCACATACCTACGAGAATAAGACAGGGCTTGGAAAGGGCTTTGCTA
>EU743975 
ATGAGAGTGAAGGGGATCAAGAAGAATTATCAGCAC---TTGTGGAGA------------------TGGG
GCACCATGCTCCTTGGGATATTGATGATCTGTAGTGCTACAGAAAATTTATGGGTCACAGTCTATTATGG
GGTACCTGTGTGGAAAGAAGCAACCACCACTCTATTTTGTGCATCAGATGCTAAAGCATATGATACAGAG
GTACATAATGTTTGGGCCACACATGCCTGTGTACCCACAGACCCCAACCCACAAGAAGTAGAATTGGAA-
--AATGTGACAGAAAATTTTAACATGTGGAAAAATAACATGGTAGAACAGATGCATGAGGATATAATTAG
TTTATGGGATCAAAGCCTAAAGCCATGTGTAAAATTAACCCCACTCTGTGTTACTTTAAATTGCACTGAT
------------------------TTG------AGG---------------------AATGCTACTAAT-
--------AATAGTAGCATGAGA---------------------------ATGATG---GAGAGAGGA--
----GAAATAAAAAACTGCTCTTTCAATATCACCACAAGCATAAGAGATAAGATGCAAAAAGAATATGCA
CTTTTGTATAAACTTGATATAGTACCAATA---------GATAATGATAAT------------------A
CTAGCTATAGGTTGATAAGTTGTAACACCTCAGTCATTACACAGGCCTGTCCAAAGGTATCCTTTGAGCC
AATTCCCATACATTATTGTGCCCCGGCTGGTTTTGCGATTCTAAAGTGTAATAATAAGACGTTCAATGGA
AAAGGACCATGTACAAATGTCAGCACAGTACAATGCACACATGGAATTAGGCCAGTAGTATCAACTCAAC
TGCTGCTAAATGGCAGTCTAGCAGAAGAAGAGATAGTAATTAGATCTGACAATATCACAGACAATGCTAA
AACCATAATAGTACAACTAAAAGAAGCTGTACAAATTAATTGTACAAGACCCAACAACAATACAAGAAAA
GGTATACATATAGGACCAGGAAAAGCATTTTATGCAACAGGAGAAATAATAGGAGATATAAGACAAGCAC
ATTGTAACCTTAGTAGAGTAGACTGGGAGAACACTTTAAAACAGATAGCTGAAAAATTA-----------
----------AGA------GAACAATTTAGG---------------------AATAAAACAATAGTC---
TTTAATCAACCCTCAGGAGGGGACCCAGAAATTACAATGCACAGTTTTAATTGTGGAGGGGAATTTTTCT
ACTGTAATACAACACAACTGTTTAATAGTACTTGGAAT--------------------------------
-------------------TCAACACGGAAT------GGTACTGAA------------------GTGTCA
AATAAGACTGAAATT------------------ATCACACTCCCATGCAGAATAAAACAACTTATAAACA
TGTGGCAGGAAGTAGGAAAAGTAATGTATGCCCCTCCCATCAGAGGAAAAATTAGATGCTCATCAAAGAT
TACAGGGCTGCTATTAACAAGAGATGGTGGTAAT---AAC---------AAGAGCGAGGCCGAGAACGAG
ACC---GAGATCTTTAGACCTGGAGGAGGAGATATGAGGGACAATTGGAGAAGTGAATTATATAAATATA
AAGTAGTAAAAATTGAACCATTAGGAGTAGCACCCACCAAGGCAAAGAGAAGAGTGGTGCAGAAAGAAAA
AAGAGCAGTGGGA---CTAGGAGCTATGTTCCTTGGGTTCTTGGGAGCAGCAGGAAGCACTATGGGCGCA
GCGTCGGTGACGCTGACGGTACAGGCCAGACTATTATTGTCTGGTATAGTGCAACAGCAGAACAATTTGC
TGAGGGCTATTGAGGCGCAACAGCATCTGTTGCAACTCACAGTCTGGGGCATCAAGCAGCTCCAGGCAAG
AGTCCTGGCTGTGGAAAGATACCTAAAGGATCAACAGCTCCTGGGGATTTGGGGTTGCTCTGGAAAACTC
ATTTGCACCACTGCTGTGCCTTGGAATGCTAGTTGGAGT---AATAAATCTCTGGATAAGATTTGGAATA
ACATGACCTGGATGGAGTGGGAAAGGGAAATTAACAATTATACAAGCTTGATATACACCTTAATTGAAGA
ATCGCAGAACCAACAAGAAAAGAATGAACAAGAATTATTGGAATTGGATCAATGGGCAAGTTTGTGGAAT
TGGTTTAGCATAACAAACTGGCTGTGGTATATAAAAATATTCATAATGATAGTAGGAGGCTTGGTAGGTT
TAAGAATAGTTTTTGCTGTACTTTCTATAGCGAATAGAGTTAGGCAGGGATACTCACCATTATCGTTTCA
GACCCACCTCCCAGCCCAGAGGGGACCCGACAGGCCCGAAGGAATCGAAGAAGAAGGTGGAGAGAGAGAC
AAAGACAGATCCGGACGCTTAGTGGATGGATTCTTAGCAATTATCTGGGTCGACCTGCGGAGCCTGTGCC
TCTTCAGCTACCACCGCTTGAGAGACTTACTCTTGATTGTAACGAGGATTGTGGAACTTCTGGGACGCAG
GGGGTGGGAACTCCTCAAATATTGGTGGAATCTCCTACAGTATTGGAGTCAGGAATTAAAGAATAGTGCT
GTTAGCTTGCTCAATGCCACAGCCATAGCAGTAGCTGAGGGGACAGATAGGATTATAGAAGTATCACAAA
GAGCTTTTAGAGCTATTCTCCACATACCTACAAGAATAAGACAGGGCTTGGAAAGGGCTTTGCTA
>EU743987 
ATGAAAGTGAAGGGGATCAAGAAGAATTATCAGCAC---TTGTGGAGA------------------TGGG
GCACCATGCTCCTTGGGATATTGATGATCTGTAGTGCTGCAGAAAATTTATGGGTCACAGTCTATTATGG
GGTACCTGTGTGGAAAGAAGCAAACACCACTCTATTTTGTGCATCAGATGCTAAAGCATATGATACAGAG
GTACATAATGTTTGGGCCACACATGCCTGTGTACCCACAGACCCCAACCCACAAGAAGTAAAATTGGAA-
--AATGTGACAGAAAATTTTAACATGTGGAAAAATAACATGGTAGAACAGATGCATGAGGATATAATTAG
TTTATGGGATCAAAGCCTAAAGCCATGTGTAAAGCTAACCCCACTCTGTGTTACTTTAAATTGCACTGAT
------------------------TTG------AGGAATGCTACTAATAATAGTACTACTAATAATAGT-
--------ACTACTAATAATAGTGGCATG---------------------AAAATG---GAGACAGGA--
----GAAATAAAAAACTGCTCTTTCAATATCACCACAAGCATAAGAGATAAGATACAAAAAGAATATGCA
CTTTTGTATAAACTTGATATAGTACCAATA---------GATAATGATACT------------------A
ATAGCTATAGGTTGATAAGTTGTAACACCTCAGTCATTACACAGGCCTGTCCAAAGGTATCCTTTGAGCC
AATTCCCATACATTATTGTGCCCCGGCTGGTTTTGCGATTCTAAAGTGTAATAATAAGACGTTCAATGGA
AAAGGACCATGTACAAATGTCAGCACAGTACAATGCACACATGGAATTAGGCCAGTAGTATCAACTCAAC
TGCTGCTAAATGGCAGTCTAGCAGAAAAAGAGATAGTAATTAGATCTGACAATATCACAGATAATGCTAA
AACCATAATAGTACAACTAAAAGAAGCTGTACAAATTACTTGTACAAGACCCAACAACAATACAAGAAAA
AGTATACATATAGGACCAGGAAGAGCATTTTATGCAACAGGAGAAATAATAGGAGATATAAGACAAGCAC
ATTGTAACCTTACTAGAGGAAACTGGGAGAACACTTTACAACAGATAGCTAAAAAATTA-----------
----------AGA------GAACAATTTAGG---------------------AATAAAACAATAGTC---
TTTAATCAATCCTCAGGAGGGGACCCAGAAATTACAATGCACAGTTTTAATTGTGGAGGGGAATTTTTCT
ACTGTAATACAACACAGCTGTTTAATAGTACTTGGAAT------------TCAACACGGATTAATAGTAC
TTGGAAT------------TCAACACGGAAT------GATACTAAA------------------GTGTCA
AAT------GAGACT------------------ATCACACTCCCATGCAGAATAAAACAACTTATAAACA
TGTGGCAGGAAGTAGGAAAAGTAATGTATGCCCCTCCCATCAGAGGAACAATTAGCTGCTCATCAAATAT
TACAGGGCTGCTATTAACAAGAGATGGTGGTAAT---AAC---------AAGAACGAGACCGAGAACGGG
ACC---GAGATCTTTAGACCTGGAGGAGGAGATATGAGGGACAATTGGAGAAGTGAATTATATAAATATA
AAGTAGTAAAAATTGAACCATTAGGAGTAGCACCCACCAAGGCAAAGAGAAGAGTGGTGCAGAGAGAAAA
AAGAGCAGTGGGA---ATAGGAGCTATGTTCCTTGGGTTCTTGGGAGCAGCAGGAAGCACTATGGGCGCA
GCGTCGGTGACGCTGACGGTACAGGCCAGACAATTATTGTCTGGTATAGTGCAACAGCAGAACAATTTGC
TGAGGGCTATTGAGGCGCAACAGCATCTGTTGCAACTCACAGTCTGGGGCATCAAGCAGCTCCAGGCAAG
AGTCCTGGCTGTAGAAAGATACCTAAAGGATCAACAGCTCCTGGGGATTTGGGGTTGCTCTGGAAAACTC
ATCTGCACCACTGCTGTGCCTTGGAATGCTAGTTGGAGT---AATAAATCTCTGGATAATATTTGGAATA
ACATGACCTGGATGGAGTGGGAAAGGGAAATTAACAATTATACAAGAGAGATATACACCTTAATTGAAGA
ATCGCAGAACCAACAAGAAAAGAATGAACAAGAATTATTGGAATTGGATCAATGGGCAAATTTGTGGAAT
TGGTTTGACATAACGAACTGGCTGTGGTATATAAAAATATTCATAATGATAGTAGGAGGCTTGGTAGGTT
TAAGAATAGTTTTTGCTGTACTTTCTATAGCGAATAGAGTTAGGCAGGGATACTCACCATTATCGTTTCA
GACCCACCTCCCAGCCCAGAGGGGACCCGACAGGCCCGAAGGAATCGAAGAAGAAGGTGGAGAGAGAGAC
AAAGACAGATCCGGACGCTTAGTGGATGGATTCTTAGCAATTATCTGGGCCGACCTGCGGAGCCTGTGCC
TCTTCAGCTACCACCGCTTGAGAGACTTACTCTTGATTGTAACGAGGATTGTGGAACTTCTGGGACGCAG
GGGGTGGGAACTCCTCAAATATTGGTGGAATCTCCTACAGTATTGGAGTCAGGAATTAAAGAATAGTGCT
GTTAGCTTGCTCAATGCCACGGCCATAGCAGTAGCTGAGGGGACAGATAGGATTATAGAAGTATCACAAA
GAGCTTTTAGAGCTATTCTCCACATACCTACGAGAATAAGACAGGGCTTGGAAAGGGCTTTGCTA
>EU743988 
ATGAGAGTGAAGGGGATCAGGAAGAATTATCAGCAC---TTGTGGAGA------------------TGGG
GCACCATGCTCCTTGGGATATTGATGATCTGTAGTGCTACAGATAAATTATGGGTCACAGTCTATTATGG
GGTACCTGTGTGGAAAGAAGCAAACACCTCTCTATTTTGTGCATCAGATGCTAAAGCATATGATACAGAG
GTACATAATGTTTGGGCCACACATGCCTGTGTACCCACAGACCCCAACCCACAAGAAGTAAAATTAGAA-
--AATGTGACAGAAAATTTTAACATGTGGAAAAATAACATGGTAGAACAGATGCATGAGGATATAATTAG
TTTATGGGATCAAAGCCTAAAGCCATGTGTAAAATTAACCCCACTCTGTGTTACTTTAAATTGCACTGAT
------------------------TTG------AGGAATGCTACT------------AATAATAGTACT-
--------ACTAATAGTAGTAGCATGGAA---------------------AGAATG---AAGGAAGGA--
----GAAATAAAAAACTGCTCTTTCAATATCACCACAAGCATAAGAGATAAGATACAAAAAGAATATGCA
CTTTTGTATAAACTTGATATAGTACCAATA---------GATAATAATAGT------------------A
CTAGCTATAGGTTGATAAGTTGTAACACCTCAGTCATTACACAGGCCTGTCCAAAGGTATCCTTTGAGCC
AATTCCCATACATTATTGTGCCCCGGCTGGTTTTGCGATTCTAAAGTGTAATAATAAGACGTTCAATGGA
AAAGGACCATGTACAAATGTCAGCACAGTACAATGCACACATGGAATTAGGCCAGTAGTATCAACTCAAC
TGCTGCTAAATGGCAGTCTAGCAGAAAAAGAGATAGTAATTAGATCTGACAATATCACAGACAATGCTAA
AACCATAATAGTACAACTAAAAGAAGCTGTACAAATTACTTGTACAAGACCCAACAACAATACAAGAAAA
AGTATACATATAGGACCAGGAAGAGCATTTTATGCAACAGGAGAAATAATAGGAGATATAAGACAAGCAC
ATTGTAACCTTACTAGAGAAAACTGGGAGAAGACTTTAGGACAGATAGCTGAAAAATTA-----------
----------AGA------GAACAATTTAAG---------------------AATAAAACAATAGTC---
TTTAATCAATCCTCAGGAGGGGACCCAGAAATTACAATGCACAGTTTTAATTGTGGAGGGGAATTTTTCT
ACTGTAATACAACACAACTGTTTAATAGTACTTGGTAT------------TGG-----------------
----AAT------------TCAACATGGAAT------GATACTAAA------------------GTGCCA
------AATACGACT------------------ATCACACTCCCATGCAGAATAAAACAACTTATAAACA
TGTGGCAGGAAGTAGGAAAAGTAATGTATGCCCCTCCCATCAGAGGAACAATTAAATGCTCATCAAATAT
TACAGGGCTGCTATTAACAAGAGATGGTGGTAAT---AAC---------AAGAACGGGACCGAGAACGAG
ACC---GAGATCTTTAGACCTGGAGGAGGAGATATGAGGGACAATTGGAGAAGTGAATTATATAAATATA
AAGTAGTAAAAATTGAACCATTAGGAGTAGCACCCACCAAGGCAAAGAGAAGAGTGGTGCAAAGAGAAAA
AAGAGCAGTGGGA---ATAGGAGCTATGTTCCTTGGGTTCTTGGGAGCAGCAGGAAGCACTATGGGCGCA
GCGTCGGTGACGCTGACGGTACAGGCCAGACAATTATTGTCTGGTATAGTGCAACAGCAGAACAATTTGC
TGAGGGCTATTGAGGCGCAACAGCATCTGTTGCAACTCACAGTCTGGGGCATCAAGCAGCTCCAGGCAAG
AGTCCTGGCTGTGGAAAGATACCTAAAGGATCAACAGCTCCTGGGGATTTGGGGTTGCTCTGGAAAACTC
ATTTGCACCACTGCTGTGCCTTGGAATGCTAGTTGGAGT---AATAAATCTCTGGATAACATTTGGAATA
ACATGACCTGGATGGAGTGGGAAAGGGAAATTAACAATTATACAAGAGAGATATACACCTTAATTGAAGA
ATCGCAGAACCAACAAGAAAAGAATGAACAAGAATTATTGGAATTGGACCAATGGGCAAATTTGTGGAAT
TGGTTTGACATAACACACTGGCTGTGGTATATAAAAATATTCATAATGATAGTAGGAGGCTTGGTAGGTT
TAAGAATAGTTTTTGCTGTACTTTCTATAGTGAATAGAGTTAGGCAGGGATACTCACCATTATCGTTTCA
GACCCACCTCCCAGCCCAGAGGGGACCCGACAGGCCCGAAGGAATCGAAGAAGAAGGTGGAGAGAAAGAC
AAAGACAGATCCGGACGCTTAGTGGATGGATTCTTAGCAATTATCTGGGCCGACCTGCGGAGCCTGTGCC
TCTTCAGCTACCACCGCTTGAGAGACTTACTCTTGATTGTAACGAGGATTGTGGAACTTCTGGGACGCAG
GGGGTGGGAACTCCTCAAATATTGGTGGAATCTCCTGCAGTATTGGAGTCAGGAACTAAAGAGTAGTGCT
GTTAGCTTATTCAATGCCACAGCCATAGCAGTAGCTGAGGGGACAGATAGGATTATAGAAGTATCACAAA
GAGCTTTTAGAGCTATTCTCCACATACCTACAAGAATAAGACAGGGCTTGGAAAGGGCTTTGCTA
>EU743989 
ATGAGAGTGAAGGGGATCAGGAAGAATTATCAGCAC---TTGTGGAGA------------------TGGG
GCATCATGCTCCTTGGGATATTGATGATCTGTAGTGCTGCAGAAAATTTATGGGTCACAGTCTATTATGG
GGTACCTGTGTGGAAAGAAGCAAGCACCACTCTATTTTGTGCATCAGATGCTAAAGCACATGATACAGAG
GTACATAATGTTTGGGCCACACATGCCTGTGTACCCACAGACCCCAACCCACAAGAAGTAAAATTGGAA-
--AATGTGACAGAAAATTTTAACATGTGGAAAAATAACATGGTAGAACAGATGCATGAGGATATAATTAG
TTTATGGGATCAAAGCCTAAAGCCATGTGTAAAATTAACCCCACTCTGTGTTACTTTAAATTGCACTGAT
------------------------TTG------AGGAATGCTACT------------AATAATAGTACT-
--------ACTAATAATGGTAGCACGGGA---------------------AGAATG---GAGGAAGGA--
----GAAATAAAAAACTGCTCTTTCAATATCACCACAAGCATAAGAGATAAGATGCAAAAAGAATATGCA
CTTTTGTATAAACTTGATATAGTACCAATA---------GATAATAATAGT------------------A
CTAGCTATAGGTTGATAAGTTGTAACACCTCAGTCATTACACAGGCCTGTCCAAAGGTATCCTTTGAGCC
AATTCCCATACATTATTGTGCCCCGGCTGGTTTTGCGATTCTAAAGTGTAATAATAAGACGTTCAATGGA
AAAGGACCATGTACAAATGTCAGCACAGTACAATGCACACATGGAATTAGGCCAGTAGTATCAACTCAAC
TGCTGCTAAATGGCAGTCTAGCAGAAGAAGAGATAGTAATTAGATCTGACAATATCACAGACAATGCTAA
AACCATAATAGTACAACTAAAAGAAGCTGTACAAATTACTTGTACAAGACCCAACAACAACACAAGAAAA
AGTATACATATAGGACCAGGAAAAGCATTTTATGCAACAGGAGAAATAATAGGAGATATAAGACAAGCAC
ATTGTAACCTTACTAGAGGAAGCTGGGAGAACACTTTACAACAGATAGCTAAAAAATTA-----------
----------AGA------GAACAATTTAGG---------------------AATAAAACAATAGCC---
TTTAATCAATCCTCAGGAGGGGACCCAGAAATTACAATGCACAGTTTTAATTGTGGAGGGGAATTTTTCT
ACTGTAATACAACACAACTGTTTAATAGTACTTGGAATTCAAATAGTACTTGG-----------------
----AAT------------TCAACATGGAAT------GGTACTGAA------------------GCGTCA
------AATGATACT------------------ATCACACTCCCATGCAGAATAAAACAAATTATAAACA
TGTGGCAGGAAGTAGGAAAAGTAATGTATGCCCCTCCCATCAGAGGAACAATTAAATGCTCATCAAATAT
TACAGGGCTGCTATTAACAAGAGATGGTGGTAAT---AAC---------ATGAGCGGGACCGAGAATGAG
ACC---GAGATCTTTAGACCTGGAGGAGGAGATATGAGGGACAATTGGAGAAGTGAATTATATAAATATA
AAGTAGTAAAAATTGAACCATTAGGAGTAGCACCCACCAAGGCAAAGAGAAGAGTGGTGCAGAGAGAAAA
AAGAGCAGTGGGA---ATAGGAGCTATGTTCCTTGGGTTCTTGGGAGCAGCAGGAAGCACTATGGGCGCA
GCGTCGGTGACGCTGACGGTACAGGCCAGACAATTATTGTCTGGTATAGTGCAACAGCAGAACAATTTGC
TGAGGGCTATTGAGGCGCAACAGCATCTGTTGCAACTCACAGTCTGGGGCATCAAGCAGCTCCAGGCAAG
AGTCCTGGCTGTGGAAAGATACCTAAAGGATCAACAGCTCCTGGGGATTTGGGGTTGCTCTGGAAAACTC
ATTTGCACCACTGCTGTGCCTTGGAATGCTAGTTGGAGT---AATAAATCTCTGGATAATATTTGGAATA
ACATGACCTGGATGGAGTGGGAAAGGGAAATTAACAATTATACAAGAGAGATATACACCTTAATTGAAGA
ATCGCAGAACCAACAAGAAAAGAATGAACAAGAATTATTGGAATTGGATCAATGGGCAAATTTGTGGAAT
TGGTTTGACATAACAAAATGGCTGTGGTATATAAAAATATTCATAATGATAGTAGGAGGCTTGGTAGGTT
TAAGAATAGTTTTTGCTGTACTTTCTATAGTGAATAGAGTTAGGCAGGGATACTCACCATTATCGTTTCA
GACCCACCTCCCAGCCCAGAGGGAACCCGACAGGCCCGAAGGAATCGAAGAAGAAGGTGGAGAGAGAGAC
AAAGACAGATCCGGACGCTTAGTGGATGGATTCTTAGCAATTATCTGGGTCGACCTGCGGAGCCTGTGCC
TCTTCAGCTACCACCGCTTGAGAGACTTACTCTTGATTGTAACGAGGATTGTGGAACTTCTGGGACGCAG
GGGGTGGGAACTCCTCAAATATTGGTGGAATCTCCTGCAGTATTGGAGTCAGGAATTAAAGAATAGTGCT
GTTAGCTTGCTCAATGCCACAGCCATAGCAGTAGCTGAGGGGACAGATAGGATTATAGAAGTATCACAAA
GAGCTTTTAGAGCTATTCTCAACATACCTACGAGAATAAGACAGGGCTTGGAAAGGGCTTTGCTA
>EU743981 
ATGAGAGTGAAGGGGATCAAGAAGAATTATCAGCAC---TTGTGGAGA------------------TGGG
GCACCATGCTCCTTGGGATATTGATGATCTGTAGTGCTGCAGATAAATTGTGGGTCACAGTCTATTATGG
GGTACCTGTGTGGAAAGAAGCAAACACCTCTCTATTTTGTGCATCAGATGCTAAAGCATATGATACAGAG
GTACATAATGTTTGGGCCACACATGCCTGTGTACCCACAGACCCCAACCCACAAGAAGTAAAATTGGAA-
--AATGTGACAGAAAATTTTAACATGTGGAAAAATAACATGGTAGAACAGATGCATGAGGATATAATTAG
TTTATGGGATCAAAGCCTAAAGCCATGTGTAAAATTAACCCCACTCTGTGTTACTTTAAATTGCACTGAT
------------------------TTG------AGGAATGCTACTAGTAATTTGAAGAATGCTACTAATA
ATAGTACTACTAGTAATAGTAGCATGGGA---------------------ATAATG---GAGGCAGGA--
----GAAATAAAAAACTGCTCTTTCAATATCACCACAAGCATAAGAGATAAGATACAAAAAGAATATGCA
CTTTTGTATAAACTTGATATAGTACCAATA---------GATAATGATACT------------------A
CTAGCTATAGGTTGATAAGTTGTAACACCTCAGTCATTACACAGGCCTGTCCAAAGGTATCCTTTGAACC
AATTCCCATACATTATTGTGCCCCGGCTGGTTTTGCGATTCTAAAGTGTAATAATAAGACATTCAATGGA
AAAGGACCATGTACAAATGTCAGCACAGTACAATGCACACATGGAATTAGGCCAGTAGTATCAACTCAAC
TGCTGCTAAATGGCAGTCTAGCAGAAGAAGAGATAGTAATTAGATCTGACAATATCACAGACAATGCTAA
AACCATAATAGTACAACTAAAAGATGCTGTACAAATTACTTGTACAAGACCCAACAACAATACAAGAAAA
AGTATACATATAGGACCAGGAAGAGCATTTTATGCAACAGGAGAAATAATAGGAGATATAAGACAAGCAT
ATTGTAACCTTACTAGAGGAAACTGGGAGAAGACTTTAGGACAGATAGCTGAAAAATTA-----------
----------AGA------GAACAATTTAGG---------------------AATAAAACAATAGCC---
TTTAATCAATCCTCAGGAGGGGACCCAGAAATTACAATGCACAGTTTTAATTGTGGAGGGGAATTTTTCT
ACTGTGATACAACACAACTGTTTAATAGTACTTGGAAT------------TGG-----------------
----AAT------------TCAACATGGAAT------GGTACTGAA------------------GAGTCA
---AATACTGAAAAT------------------ATCACACTCCCATGCAGAATAAAACAAATTATAAACA
TGTGGCAGGAAGTAGGAAAAGTAATGTATGCCCCTCCCATCAGAGGAACAATTAAATGCTCATCAAACAT
TACAGGGCTGCTATTAACAAGAGATGGTGGTAAT---AAC---------AAGAACGGGACCGAGAACGAG
ACC---GAGATCTTTAGACCTGGAGGAGGAGATATGAGGGACAATTGGAGAAGTGAATTATATAAATATA
AAGTAGTAAAAATTGAACCATTAGGAGTAGCACCCACCAAGGCAAAGAGAAGAGTGGTGCAGAGAGAAAA
AAGAGCAGTGGGA---ATAGGAGCTATGTTCCTTGGGTTCTTGGGAGCAGCAGGAAGCACTATGGGCGCA
GCGTCGGTGACGCTGACGGTACAGGCCAGACAATTATTGTCTGGTATAGTGCAACAGCAGAACAATTTGC
TGAGGGCTATTAAGGCGCAACAGCATCTGTTGCAACTCACAGTCTGGGGCATCAAGCAGCTCCAGGCAAG
AGTCCTGGCTGTGGAAAGATACCTAAAGGATCAACAGCTCCTGGGGATTTGGGGTTGCTCTGGAAAACTC
ATTTGCACCACTGCTGTGCCTTGGAATGCTAGTTGGAGT---AATAAATCTCTGAATGAGATTTGGAATA
ACATGACCTGGATGGAGTGGGAAAGGGAAATTAATAATTATACAAGAGAGATATACACCTTAATTGAAGA
ATCGCAGAACCAACAAGAAAAGAATGAACAAGAATTGTTGGAATTGGATCAATGGGCAAATTTGTGGAAT
TGGTTTGACATAACAAACTGGCTGTGGTATATAAAAATATTCATAATGATAGTAGGAGGCTTGGTAGGTT
TAAGAATAGTTTTTGCTGTACTTTCTATAGTGAATAGAGTTAGGCAGGGATACTCACCATTATCGTTTCA
GACCCACCTCCCAGCCCAGAGGGGACCCGACAGGCCCGAAGGAATCGAAGAAGAAGGTGGAGAGAGAGGC
AAAGACAGATCCGGACGCTTAGTGGATGGATTCTTAGCAATTATCTGGGACGACCTGCGGAGCCTGTGCC
TCTTCAGCTACCACCGCTTGAGAGACTTACTCTTGATTGTAACGAGGATTGTGGAACTTCTGGGACGCAG
GGGGTGGGAACTCCTCAAATATTGGTGGAATCTCCTACAGTATTGGAGTCAGGAAATAAAGAATAGTGCT
GTTAGCTTGCTCAATGCCACAGCCATAGCAGTAGCTGAGGGGACAGATAGGATTATAGAAGTATCACAAA
GAGCTTTTAGAGCTATTCTCCACATACCTACAAGAATAAGACAGGGCTTGGAAAGGGCTTTGCTA
>EU743984 
ATGAGAGTGAAGGGGATCAAGAAGAATTATCAGCAC---TTGTGGAGA------------------TGGG
GCACCATGCTCCTTGGGATATTGATGATCTGTAGTGCTGCAGATAAATTATGGGTCACAGTCTATTATGG
GGTACCTGTGTGGAAAGAAGCAAACACCACTCTATTTTGTGCATCAGATGCTAAAGCATATGATACAGAG
GTACATAATGTTTGGGCCACACATGCCTGTGTACCCACAGACCCCAACCCACAAGAAGTAAAATTGGAA-
--AATGTGACAGAAAATTTTAACATGTGGAAAAATAACATGGTAGAACAGATGCATGAGGATATAATTAG
TTTATGGGATCAAAGCCTAAAACCATGTGTAAAATTAACCCCACTCTGTGTTACTTTAAATTGCACTGAT
------------------------TTG------AGGAATGCTACT------------AATAATAGTACT-
--------ACTAGTAATAGTAGCATGGAA------------------------ATG---GAGGGAGGA--
----GAAATAAAAAACTGCTCTTTCAATATCACCACAAGCATAAGAGATAAGATGCAAAAAGAATATGCA
CTTTTGTATAAACTTGATATAGTACCAATA---------GATAATAATAGT------------------A
CTAGATATAGGTTGATAAGTTGTAACACCTCAGTCATTACACAGGCCTGTCCAAAGGTATCCTTTGAACC
AATTCCCATACATTATTGTGCCCCGGCTGGTTTTGCGATTCTAAAGTGTAATAATAAGACATTCAATGGA
AAAGGACCATGTACAAATGTCAGCACAGTACAATGCACACATGGAATTAGGCCAGTAGTATCAACTCAAC
TGCTGCTAAATGGCAGTCTAGCAGAAGAAAAGATAGTAATTAGATCTGACAATATCACAGACAATGCTAA
AACCATAATAGTACAACTAAAAGAAGCTGTACAAATTACTTGTACAAGACCCAACAACAATACAAGAAAA
AGTATACATATAGGACCAGGAAGAGCATTTTATGCAACAGGAGAAATAATAGGAGATATAAGACAAGCAC
ATTGTAACCTTACTAGAGGAAACTGGGAGAAGACTTTAGGACAGATAGCTGAAAAATTA-----------
----------AGA------GAACAATTTAGG---------------------AATAAAACAATAGCC---
TTTAATCAATCCTCAGGAGGGGACCCAGAAATTACAATGCACAGTTTTAATTGTGGAGGGGAATTTTTCT
ACTGTAACACAACACAACTGTTTAATAGTACTTGGAATTCAAATAGTACTTGG-----------------
----AAT------------TCAACATGGAAT------GGTACTGAA------------------GCGTCA
------AATGATACT------------------ATCACACTCCCATGCAGAATAAAACAAATTATAAACA
TGTGGCAGGAAGTAGGAAAAGTAATGTATGCCCCTCCCATCAGAGGAACAATTAAATGCTCATCAAATAT
TACAGGGCTGCTATTAACAAGAGATGGTGGTAAT---AAC---------AAGAACGGGACCGAGAACGAG
ACC---GAGATCTTTAGACCTGGAGGAGGAGATATGAGGGACAATTGGAGAAGTGAATTATATAAATATA
AAGTAATAAAAATTGAACCATTAGGAGTAGCACCCACCAAGGCAAAGAGAAGAGTGGTGCAAAGAGAAAA
AAGAGCAGTGGGA---ATAGGAGCTATGTTCCTTGGGTTCTTGGGAGCAGCAGGAAGCACTATGGGCGCA
GCGTCGGTGACGCTGACGGTACAGGCCAGACAATTATTGTCTGGTATAGTGCAACAGCAGAACAATTTGC
TGAGGGCTATTGAGGCGCAACAGCATCTGTTGCAACTCACAGTCTGGGGCATTAAGCAGCTCCAGGCAAG
AGTCCTGGCTGTGGAAAGATACCTAAAGGATCAACAGCTCCTGGGGATTTGGGGTTGCTCTGGAAAACTC
ATTTGCACCACTGCTGTGCCTTGGAATGCTAGTTGGAGT---AATAAATCTCTGGATACGATTTGGAATA
ACATGACCTGGATGGAGTGGGAAAGGGAAATTAACAATTATACAAGAGAGATATACACCTTAATTGAAGA
ATCGCAGAACCAACAAGAAAAGAATGAACAAGAATTATTGGAATTGGATCAATGGGCAAATTTGTGGAAT
TGGTTTGACATAACAAACTGGCTGTGGTATATAAAAATATTCATAATGATAGTAGGAGGCTTGGTAGGTT
TAAGAATAGTTTTTGCTGTACTTTCTATAGTGAATAGAGTTAGGCAGGGATACTCACCATTATCGTTTCA
GACCCACCTCCCAGCCCAGAGGGGACCCGACAGGCCCGGAGGAATCGAAGAAGAAGGTGGAGAGAGAGAC
AAAGACAGATCCGGACGCTTAGTGGATGGATTCTTAGCAATTATCTGGGTCGACCTGCGGAGCCTGTGCC
TCTTCAGCTACCACCGCTTGAGAGACTTACTCTTGATTGTAACGAGGATTGTGGAACTTCTGGGACGCAG
GGGGTGGGAACTCCTCAAATATTGGTGGAATCTCCTACAGTATTGGAGTCAGGAAATAAAGAATAGTGCT
GTTAGCTTGCTCAATGCCACAGCCATAGCAGTAGCTGAGGGGACAGATAGGATTATAGAAGTATCACAAA
GAGCTTTTAGAGCTATTCTCCACATACCTACAAGAATAAGACAGGGCTTGGAAAGGGCTTTGCTA
>U69589 
ATGAAAGCGAAGGGGACCAGGAAGAATTATCAGCAC---TTATGGAGA------------------TGGG
GCATGACGCTCCTTGGGATGTTGATGATCTGTAGTGCTACAGAACAATTGTGGGTCACAGTCTATTATGG
GGTACCTGTGTGGAAAGAAGCAACCACCACTCTATTTTGTGCATCAGATGCTAAAGCATATGATACAGAG
GTGCATAATGTTTGGGCCACACATGCCTGTGTACCCACAGACCCCAACCCACAAGAAGTAGTATTGCAA-
--AATGTGACAGAAAATTTTAACATGTGGAAAAATAACATGGTAGAACAGATGCATGAGGATATAATCAG
TTTATGGGATCAAAGTCTAAAGCCATGTGTAAAATTAACCCCACTCTGTGTTACTTTAAATTGCACTGAT
---------------------AATTTA------AGAAATGCTACTGTACAA------AATGTTACTAAT-
--------AACAATAATAGTAGCTGGGAG---------------------AAGATG---GAGAGAGGA--
----GAAATAAAAAACTGCTCTTTCAATGTCACCACTAGCATAAGAGATAAGGTGCAGAAAGAATATGCA
CTGTTTTATAAACTTGATGTAGTACAAATA---------GATAATGAAAGT---AATACTACTAACTATA
CCAATTATAGATTGATAAATTGTAACTCCTCAGTCATTACACAGGCCTGTCCAAAGGTATCCTTTGAGCC
AATTCCCATACATTATTGTGCCCCGGCTGGTTTTGCGATTCTAAAGTGTAATGATAAGAAGTTCAATGGA
ACAGGACCGTGTACAAATGTCAGCACAGTACAATGTACACATGGAATTAGGCCAGTAGTGTCAACTCAAC
TGCTGTTAAATGGCAGTCTAGCAGAAGAAGAGGTAGTAATTAGATCTGAAAATTTCACGAACAATGTTAA
AACCATAATAGTACAGCTGAATGAATCTGTAGTAATTAATTGTACAAGACCCAACAACAATACAAGGAAA
AGTATACCTATAGCACCAGGGAGAGCATTTTATACAACAGGAGATATAATAGGAGATATAAGACAAGCTC
ATTGTAACCTTAGTAGAGCAGATTGGAATAACACTTTAGCAAAGATAGTTGAAAAATTA-----------
----------CAA------GAACAATTTGGG------------------AATAATAAGACAATAATC---
TTTAAGCCATCCTCAGGAGGGGACCCAGAAATTGTAACACACAGTTTTATTTGTGGAGGGGAATTTTTCT
ACTGTAATACATCACAACTGTTTAATAGTACTTGGAAT------------AGT-----------------
----ACT------------AGAAATTATGAT------GAAAGCGAG---------------TCAGGAAAT
---------------------------------ATCACACTCCCATGCAGAATAAAACAAATTATAAACC
TGTGGCAGGAAGTAGGAAAAGCAATGTATGCCCCTCCCATTAGAGGACAAATTAGATGTTCATCAAATAT
TACAGGGCTGCTATTAACAAGAGATGGTGGTCAT---GGT---------CATAATGAAACCGAGAACGGG
AAT---GAGACCTTCAGACCTGGAGGAGGAAATATGAGGGACAATTGGAGAAGTGAATTATATAAATATA
AAGTAGTAAAAATTGAACCATTAGGAGTAGCACCCACCAAGGCAAAAAGAAGAGTGGTGCAGAGAGAAAA
AAGAGCAGTGGGAACGTTAGGAGCTGTGTTCCTTGGGTTCTTGGGAGCAGCAGGAAGCACTATGGGCGCA
GCGTCAATGACGCTGACGGTACAGGCCAGACTATTATTGTCTGGTATAGTGCAACAGCAGAACAACTTGC
TGAGAGCTATTGAGGCGCAACAGCATCTGTTGCAACTCACAGTCTGGGGCATCAAGCAGCTCCAGGCAAG
AATCCTGGCTGTGGAAAGATACCTAAAGGATCAACAGCTCCTGGGGATTTGGGGTTGCTCTGGAAAACTC
ATTTGCACCACTGCTGTGCCTTGGAATAATAGTTGGAGT---AATAAATCTCTGAATGAGATTTGGGATA
ACATGACCTGGATGGAATGGGAAAGAGAAATTGACAATTACACAGGCCTAATATACACCTTAATTGAAGA
ATCGCAGAACCAGCAAGAAAAGAATGAACAAGAATTATTGGAATTAGATAAATGGGCAAGTTTGTGGGAT
TGGTTTACCATAACAAATTGGCTGTGGTATATAAAAATATTCATAATGATAGTAGGAGGCTTGATAGATT
TAAGAATAGTGTTTACTGTACTTTCTATAGTGAATAGAGTTAGGAAGGGATACTCACCATTATCGTTTCA
GACCCGCCTCCCAACCCCGAGGGGACACGACAGGCCCGAAGGAATCGAAGAAGAAGGTGGAGAGCGAGAC
AGAGACAGATCCGGTCTCTTAGTGGATGGATTCTTAGCAATTATCTGGGTCGACCTGCGGAGCCTGTGCC
TCTTCAGCTACCACCGATTGAGAGACTTACTCTTGATTGTAGCGAGGATTGTGGAACTTCTGGGACGCAG
GGGGTGGGAAGCCCTCAAATATTGGTGGAATCTCCTGCAGTATTGGAGTCAGGAACTAAAGAATAGTGCT
GTTAGCTTGCTCAACGCCATAGCCATAGCAGTAGCTGAGGGGACAGATAGAATTATAGAAGTATTACAAA
GAGCTTGTAGAGCCATCCTTCACATACCTACAAGAATAAGACAGGGCTTGGAAAGGGCTTTGCTA
>U69591 
ATGAAAGCGAAGGGGCCCAGGAAGAATTATCAGCACTTGTGGTGGAGA------------------TGGG
GCATCACGCTCCTTGGGATGTTGATGATCTATAGTGCTGCAGAACAATTGTGGGTCACAGTCTATTATGG
GGTACCTGTGTGGAAAGAAGCAACCACCACTCTATTTTGTGCATCAGATGCTAAAGCATATGATACAGAG
GTGCATAATGTTTGGGCCACACATGCCTGTGTACCCACAGACCCCAACCCACAAGAAGTAGTATTGGTA-
--AATGTGACAGAAAATTTTAACATGTGGAAAAATAACATGGTAGAACAGATGCACGAGGATATTATCAG
TTTATGGGATCAAAGCCTAAAGTCATGTGTAAAATTAACCCCACTCTGTGTTACTTTAAATTGCACTGAT
---------------------AATTTA------AGAAATGCTACTGTACAA------AATGCTACTAAT-
--------GCCAATAATAGTAGCTGGGAA---------------------AAGATG---GATAAAGGA--
----GAAATAAAAAACTGCTCTTTCAATGTCACCACTAGCATAAGAGATAAGGTGCAGAAAGAATATGCA
CTGTTTTATAAACTTGATGTAGTACAAATA---------GATAATGAAAGT---AATACTACTAACTATA
CCAATTATAGGTTGATAAATTGTAACTCCTCAGTCATTACACAGGCCTGTCCAAAGGTATCCTTTGAGCC
AATTCCCATACATTATTGTGCCCCGGCTGGTTTTGCGATTCTAAAGTGTAATGATAAGAAGTTCAATGGA
ACAGGACCATGTACAAATGTCAGTACAGTACAATGTACACATGGAATTAGACCAGTAGTATCAACTCAAC
TGCTGTTAAATGGCAGTCTAGCAGAAGAAGAGGTAGTAATTAGATCTGAAAATTTCACGAACAATGTTAA
AACCATAATAGTACAGCTGAATGAATCTGTAGTAATTAATTGTACAAGACCCAACAACAATACAAGGAAA
AGTATTCCTATAGCACCAGGGAGAGCATTTTATACAACAGGAGATATAATAGGAGATATAAGACAAGCTC
ATTGTAACCTTAGTAGAGCAGATTGGAATAACACTTTAGCAAAGATAGTTGGAAAATTA-----------
----------AAA------GAACAATTTGGG------------------AATAATAAAACAATAGTC---
TTTACTCAACCCTCAGGAGGGGACCCAGAAATTGTAACACACAGTTTTATTTGTGGAGGGGAATTTTTCT
TCTGTAATACATCACAACTGTTTAATAGTACTTGGAAT------------AAT-----------------
----ACT------------AGAAATAATGAA------AGCACTGGA------------------GGAAAT
---------------------------------ATCACACTCCCATGCAGAATAAAACAAATTATAAACC
TGTGGCAGGAAGTAGGAAAAGCAATGTATGCCCCTCCCATCAGAGGACAAATTAGATGTTCATCAAATAT
TACAGGGCTGCTATTAACAAGAGATGGTGGTCAT---GAT---------CATAACAGAACCGAGAACGGG
AAC---GAGACCTTCAGACCTGGAGGAGGAAATATGAGGGACAATTGGAGAAGTGAATTATATAAATATA
AAGTAGTAAAAATTGAACCATTAGGAGTAGCACCCACCAAGGCAAAAAGAAGAGTGGTGCAGAGAGAAAA
AAGAGCAGTGGGAACGTTAGGAGCTGTGTTCCTTGGGTTCTTGGGAGCAGCAGGAAGCACTATGGGCGCA
GCGTCAATGACGCTGACGGTACAGGCCAGACTATTATTGTCTGGTATAGTGCAACAGCAGAACAACTTGC
TGAGAGCTATTGAGGCGCAACAGCATATGTTGCAACTCACAGTCTGGGGCATCAAGCAGCTCCAGGCAAG
AGTCCTGGCTGTGGAAAGATACCTAAAGGATCAACAGCTCCTAGGGATTTGGGGTTGCTCTGGAAAACTC
ATTTGCACCACTGCTGTGCCTTGGAATACTAGTTGGAGT---AATAAATCTCTGAGTGAGATTTGGGATA
ACATGACCTGGATGGAATGGGAAAGAGAGATTGACAATTACACAGGCCTAATATACACCTTAATTGAAGA
ATCGCAGAACCAGCAAGAAAAGAATGAACAAGAATTATTGGAATTAGATAAATGGGCAAGTTTGTGGGAT
TGGTTTACCATAACAAATTGGCTGTGGTATATAAAAATATTCATAATGATAGTAGGAGGCTTGATAGGTT
TAAGAATAGTCTTTACTGTACTTTCTATAGTGAATAGAGTTAGGAAGGGATACTCACCATTATCGTTTCA
GACCCGCCTCCCAACCCCGAGGGGACCCGACAGGCCAGAAGGAACCGCAGAAGAAGGTGGAGAGCGAGAC
AGAGACAGATCCGAGATCTTAGTGGATGGATTCTTAGCAATTATCTGGGTCGACCTGCGGAGCCTGTTCC
TCTTCAGCTACCACCGATTGAGAGACTTACTCTTGATTGTAGCGAGGATTGTGGAACTTCTGGGACGCAG
GGGGTGGGAAGCCCTCAAATACTGGTGGAATCTCCTACAGTATTGGAGTCAGGAACTAAAGAATAGTGCT
GTTAGCTTGCTCAACGCCATAGCCATAGCAGTAGCTGAGGGGACAGATAGAATTATAGAAGTATTACAAA
GAGCCTGTAGAGCTATCCTCCACATACCTACAAGAATAAGACAGGGCTTGGAAAGGGCTTTGCTA
>U69584 
ATGAAAGCGAAGGAGACCAGGAAGAATTATCAGCAC---TTGTGGAGA------------------TGGG
GCATCACGCTCCTTGGGATGTTGATGATCTGTAGTGCTGCAGAACAATTGTGGGTCACAGTCTATTATGG
GGTACCTGTGTGGAAAGAAGCAACCACCACCCTATTTTGTGCATCAGATGCTAAAGCATATGATACAGAG
GTGCATAATGTTTGGGCCACACATGCCTGTGTACCCACAGACCCCAACCCACAAGAAGTAGTATTGGAA-
--AATGTGACAGAAAATTTTAACATGTGGAAAAATAACATGGTAGAACAGATGCATGAGGATATAATCAG
TTTATGGGATCAAAGCCTAAAGCCATGTGTAAAGTTAACCCCACTCTGTGTTACTTTAAATTGCACTGAT
---------------------GATTTA------AAAAATGCTACTGTAAAA------AATGCTACTAAT-
--------ACCAATAATAGTAGCTGGGGA---------------------GGGATG---GAGAGAGGA--
----GAAATAAAAAACTGCTCTTTCAATATCACCACTAGCATAAGAGATAAGGTGCAGAAAGAATATGCA
CTTTTTTATAAACTTGATGTAGTACCAATAGATAATGCTGATAATAATAAT---ATTACTACTAACTATA
CCAGCTATAGATTGATAAGTTGTAACACCTCAGTCATTACACAGGCCTGTCCAAAGGTATCCTTTGAGCC
AATTCCCATACATTATTGTGCCCCGGCTGGTTTTGCGATTCTAAAGTGTAACGATAAGAAGTTCAATGGA
ACAGGACCATGTACAAATGTCAGCACAGTACAATGTACACATGGAATTAGGCCAGTAGTATCAACTCAAC
TGCTGTTAAATGGCAGTCTAGCAGAAAAAGAGGTAGTAATTAGATCTGAAAATTTCACGAACAATGCCAA
AACCATAATAGTACAGCTGGATGAATCTGTAGTAATTAATTGTACAAGACCCAACAACAATACAAGAAAA
AGTATACATATAGGACCAGGGAGAGCATTTTATACAACAGGAGAAATAATAGGAGATATAAGACAAGCTC
ATTGTACCCTTAATAGAACAGAATGGAATAACACTTTAGCAAAGATAACTGAAAAATTA-----------
----------AGA------GAACAATTTGGG------------------AATAACATAACAATAGTC---
TTTAATCACTCCTCGGGAGGGGACCCAGAAATTGTAATGCACAGTTTTATTTGTGGAGGGGAATTTTTCT
ACTGTAATACATCACAACTGTTTAATAGTACTTGGAAT------------AGT-----------------
-------------------ACTGGGAATAAT------ATTAGCGAG------------------TCAGAT
AACACTGAAAGAAAT------------------ATCACACTCCCATGCAGAATAAAACAAATTATAAACC
TGTGGCAGGAAGTAGGAAAAGCAATGTATGCCCCTCCCATCAGAGGACAAATTAGATGTTCATCAAATAT
TACAGGGCTGCTATTAACAAGAGATGGTGGTAGTAACACG------------------GACGAGAACAGG
ACC---GAGATCTTCAGACCTGGAGGAGGAGATATGAGGGACAATTGGAGAAGTGAATTATATAAATATA
AAGTAGTAAAAATTGAACCATTAGGAGTAGCACCCACCAAGGCAAAGAGAAGAGTGGTGCAGAGAGAAAA
AAGAGCAGTGGGAACAATAGGAGCTATGTTCCTTGGGTTCTTGGGAGCAGCAGGAAGCACTATGGGCGCA
GCGTCGATGACGCTGACGGTACAGGCCAGACTATTATTGTCTGGTATAGTGCAACAGCAGAACAATTTGC
TGAGGGCTATTGAGGCGCAACAGCATCTGTTGCAACTCACAGTCTGGGGCATCAAGCAGCTCCAGGCAAG
AGTCCTGGCTGTGGAAAGATACCTAAAGGATCAACAGCTCCTAGGGATTTGGGGTTGCTCTGGAAAACTC
ATTTGCACCACTGCTGTGCCTTGGAATGCTAGTTGGAGT---AATAAATCTCTGGATGAGATTTGGGATA
ACATGACCTGGATGGAATGGGAAAGAGAAATTGACAATTACACAAACCTAATATACACCTTAATTGAAGA
ATACCGGAACCAGCAAGAAAAGAATGAACAAGCATTATTGGAATTAGATAAATGGGCAAGTTTGTGGAAT
TGGTTTAACATAACAAATTGGCTGTGGTATATAAAAATATTCATAATGATAGTAGGAGGCTTGGTAGGTT
TAAGAATAGTCTTTACTGTACTTTCTATAGTGAATAGAGTTAGGAAGGGATACTCACCATTATCGTTTCA
GACCCGCCTCCCAACCCCGAGGGGACCCGACAGGCCCGAAGGAATCGAAGAAGAAGGTGGAGAGCGAGAC
AGAGACAGATCCGGTCTCTTAGTGGATGGATTCTTAGCACTTATCTGGGTCGACCTGCGGAGCCTGTGCC
TCTTCAGCTACCACCGATTGAGAGACTTACTCTTGATTGTAGCGAGGATTGTGGAACTTCTGGGACGCAG
GGGGTGGGAAGTCCTCAAATATTGGTGGAATCTCCTGCAGTATTGGAGTCAGGAACTAAAGAATAGTGCA
GTTAGCTTGCTCAATGCCACAGCTATAGCAGTAGCTGAGGGGACAGATAGGGTTATAGAAGTATTACAAA
GAGCTTGTAGAGCTATCCTCCACATACCTACAAGAATAAGACAGGGCTTGGAAAGGGCTTTGCTA
>U69586 
ATGAAAGCGAAGGAGACCAGGAAGAATTATCAGCAC---TTGTGGAGA------------------TGGG
GCATCACGCTCCTCGGGATGTTGATGATCTGTAGTGCTGCAGAACAATTATGGGTCACAGTCTATTATGG
GGTACCTGTGTGGAAAGAAGCAACCACCACTCTATTTTGTGCATCAGATGCTAAAGCATATGATACAGAG
GTGCATAATGTTTGGGCCACACATGCCTGTGTACCCACAGACCCCAACCCACAAGAAGTAGTATTAGAA-
--AATGTGACAGAAAATTTTAACATGTGGAAAAATAACATGGTAGAACAGATGCATGAGGATATAATCAG
TTTATGGGATCAAAGCCTAAAGCCATGTGTAAAATTAACCCCACTCTGTGTTACTTTAAATTGCACTGAT
---------------------AATTTA------AAAAATGATACTGTAAAA------AATGCTACTAAT-
--------ACCAATAATAGTAGCTGGGAA---------------------AGGATG---GAGAGAGGA--
----GAAATAAAAAACTGCTCTTTCAATATCACCACTAGCATAAGAGATAAGGTGCAGAAAGAATATGCA
CTTTTTTATAAACTTGATGTAGTACCAATA---------GATAATGAAAGT---ACTACTACTAACTATA
CCAGCTATAGGTTGATAAGTTGTAACACCTCAGTCATTACACAGGCCTGTCCAAAGGTATCCTTTGAGCC
AATTCCCATACATTATTGTGCCCCGGCTGGTTTTGCGATTCTAAAGTGTAACGATAAGAAGTTCAATGGA
ACAGGACCATGTACAAATGTCAGCACAGTACAATGTACACATGGAATTAGGCCAGTAGTGTCAACTCACC
TGCTGTTAAATGGCAGTCTAGCAGAAAAAGAGGTAGTAATTAGATCTGAAAATTTCACGAACAATGCTAA
AACCATAATAGTACAGCTGAACGAATCTGTAGTAATTAATTGTACAAGACCCAACAACAATACAAGAAAA
AGTATACATATAGGACCAGGGAGAGCATTTTGTACAACAGGAGATATAATAGGAGATATAAGACAAGCTC
ATCGTAACCTTAGTAGAGCAGATTGGAATAACATTTTAGCAAAGATAGTTGAAAAATTA-----------
----------AAA------GAACAATTTGGG------------------AATAATAAAACAATAGTC---
TTTAAGCCATCCTCAGGAGGGGACCCAGAAATTGTAACACACAGTTTTATTTGTGGAGGGGAATTTTTCT
ACTGTAATACATCACAACTGTTTAATAGTACTTGGAAT--------------------------------
-------------------AGTACTAGGAAT------AATACTAGC------------------GAGTCA
---------GATAAG------------------ATCACACTCCCATGCAGAATAAAACAAATTATAAACC
TGTGGCAGGAAGTAGGAAAAGCAATGTATGCCCCTCCCATTAGAGGACAAATTAGATGTTTATCAAATAT
TACAGGGCTGCTATTAACAAGAGATGGTGGAGATTTAACA---------AGAGATGGTGGTGAGAACGGG
ACC---GAGACCTTCAGACCTGGAGGAGGAGATATGAGGGACAATTGGAGAAGTGAATTATATAAATATA
AAGTAGTAAAAATTGAACCATTAGGAGTAGCACCCACCAAGGCAAAGAGAAGAGTGGTGCAGAGAGAAAA
AAGAGCAGTGGGAACAATAGGAGCTATGTTCCTTGGGTTCTTGGGAGCAGCAGGAAGCACTATGGGCGCA
GCGTCAATGACGCTGACGGTACAGGCCAGACTATTATTGTCTGGTATAGTGCAACAGCAGAACAATTTGC
TGAGAGCTATTGAGGCGCAACAGCATCTGTTGCAACTCACAGTCTGGGGCATCAAGCAGCTCCAGGCAAG
AGTCCTAGCTGTGGAAAGATACCTAAAGGATCAACAGCTCCTAGGGATTTGGGGGTGCTCTGGAAAACTC
ATTTGCACCACTGCTGTGCCTTGGAATACTAGTTGGAGT---AATAAAGCTCTGGATGAGATTTGGAATA
ACATGACCTGGATGGAATGGGAAAGAGAAATTAACAATTACACAAACCTAATATACACCTTAATTGAAGA
ATCGCAGAACCAGCAAGAAAAGAATGAACAAGAATTATTGGAATTAGATAAATGGGCAAGTTTGTGGAAT
TGGTTTGACATAACAAATTGGCTGTGGTATATAAAAATATTCATAATGATAGTAGGAGGCTTGGTAGGTT
TAAGAATAGTCTTTACTGTACTTTCTATAGTGAATAGAGTTAGGAAGGGATACTCACCATTATCGTTTCA
GACCCGCCTCCCAACCCCGAGGGGACCCGACAGGCCCGAAGGAATCGAAGAAGAAGGTGGAGAGCGAGAC
AGAGACAGATCCGGTCGCTTAGTGGATGGATTCTTAGCACTTATCTGGGTCGACCTGCGGAGCCTGTGCC
TCTTCAGCTACCACCGCTTGAGAGACTTACTCTTGATTGTAACGAGGATTGTGGAACTTCTGGGACGCAG
GGGGTGGGAAGCCCTCAAATATTGGTGGAATCTCCTGCAGTATTGGAGTCAGGAACTAAAGAATAGTGCT
GTTAGCTTGCTCAATGCCACAGCCATAGCAGTAGCTGAGGGGACAGATAGGATTATAGAAGTATTACAAA
GAGCTTGTAGAGCTATCCTCCACATACCTACAAGAATAAGACAGGGCTTGGAAAGGGCTTTGCTA
>U69585 
ATGAAAGCGAAGGAGACCAGGAAGAATTATCAGCAC---TTGTGGAGA------------------TGGG
GCATCACGCTCCTTGGGATGTTGATGATCTGTAGTGCTGCAGAACAATTGTGGGTCACAGTCTATTATGG
GGTACCTGTGTGGAAAGAAGCAACCACCACTCTATTTTGTGCATCAGATGCTAAAGCATATGATACAGAG
GTGCATAATGTTTGGGCCACACATGCCTGTGTACCCACAGACCCCAACCCACAAGAAGTAGTATTGGAA-
--AATGTGACAGAAAATTTTAACATGTGGAAAAATAACATGGTAGAACAGATGCATGAGGATATAATCAG
TTTATGGGATCAAAGCCTAAAGCCATGTGTAAAATTAACCCCACTCTGTGTTACTTTAAATTGCACTGAT
---------------------GATTTA------AAAAATGATACTGTAAAA------AATGCTACTAAT-
--------ACCAATAATAGTAGCTGGGAA---------------------AAGATG---GAGAGAGGA--
----GAAATAAAAAACTGCTCTTTCAATATCACCACTAGCATAAGAGATAAGGTGCAGAAAGAATATGCA
CTTTTTTATAAACTTGATGTAGTACCAATA---------GATAATGAAAGT---ACTACTACTAACTATA
CCAGCTATAGGTTGATAAGTTGTAACACCTCAGTCATTACACAGGCCTGTCCAAAGGTATCCTTTGAGCC
AATTCCCATACATTATTGTGCCCCGGCTGGTTTTGCGATTCTAAAGTGTAACGATAAGAAGTTCAATGGA
ACAGGACCATGTACAAATGTCAGCACAGTACAATGTACACATGGAATTAGGCCAGTAGTATCAACTCAAC
TGCTGTTAAATGGCAGTCTAGCAGAAAAAGAGGTAGTAATTAGATCTGAAAATTTCACGAACAATGCTAA
AACCATAATAGTACAGCTGAATGAATCTGTAGTAATTAATTGTACAAGACCCAACGACAATACAAGAAAA
AGTATACATATAGGACCAGGGAGAGCACTTTATACAACAGGAGATATAATAGGAGATATAAGACAAGCTC
ATTGTAACCTTAGTAGAGCAGACTGGAATAAAACTTTAGAAAAGATAGTTGAAAAATTA-----------
----------AAA------GAACAATTTGAG---------------------AATAAAGAAATAGTC---
TTTAATCACTCCTCAGGAGGGGACCCAGAAATTGTAACACACAGTTTTATTTGTGGAGGGGAATTCTTCT
ACTGTAATACATCACAACTGTTT------ACTTGGAAT--------------------------------
-------------------AGTACTTGGAAT------AATACTAGC------------------GAGGCA
GTTAACAATACAGAAAAG---------------ATCATACTCCCATGCAGAATAAAACAAATTATAAACA
TGTGGCAGGAAGTAGGAAAAGCAATGTATGCCCCTCCCATCAGAGGACAAATTAGATGTTCATCAAATAT
TACAGGGCTGCTATTAACAAGAGATGGTGGTAAT---ACC---------CCGAACGGG------------
ACC---GAGACCTTCAGACCTGGAGGAGGAAATATGAGGGATAATTGGAGAAGTGAATTATATAAATATA
AAGTAGTAAAAATTGAACCATTAGGAGTAGCACCCACCAAGGCAAAGAGAAGAGTGGTGCAGAGAGAAAA
AGGAGCAGTGGGAACAATAGGAGCTATGTTCCTTGGGTTCTTGGGAGCAGCAGGAAGCACTATGGGCGCA
GCGTCAATGACGCCGACGGTACAGGCCAGACTATTATTGTCTGGTATAGTGCAACAGCAGAACAATTTGC
TGAGGGCTATTGAGGCGCAACAGCATCTGTTGCAACTCACAGTCTGGGGCATCAAGCAGCTCCAGGCAAG
AGTCCTGGCTGTGGAAAGATACCTAAAGGATCAACAGCTCCTGGGGATTTGGGGTTGCTCTGGAAAACTC
ATTTGCACCACTGCTGTGCCTTGGAATGCTAGTTGGAGT---AATAAATCTCTGGAAAAAATTTGGGATA
ACATGACCTGGATGGAATGGGAAAGAGAAATTAACAATTACACAAACCTAATATACACCTTAATTGAAGA
ATCGCAGAACCAGCAAGAAAAGAATGAACAAGAATTATTGGAATTAGATAAATGGGCAAGTTTGTGGAAT
TGGTTTGACATAACAAATTGGCTGTGGTATATAAAAATATTCATAATGATAGTAGGAGGCTTGGTAGGTT
TAAGAATAGTCTTTGCTGTACTTTCTATAGCGAATAGAGTTAGGAAGGGATACTCACCATTATCGTTTCA
GACCCGCCTCCCAACCCCGAGGGGACCCGACAGGCCCGAAGGAATCGCAGAAGAAGGTGGAGAGCGAGAC
AGAGACAGATCCGAAAGCTTAGTGGATGGATTCTTAGCACTTATCTGGGTCGATCTGCGGAGCCTGTGCC
TCTTCAGCTACCACCGCTTGAGAGACTTACTCTTGATTGTAACGAGGATTGTGGAACTTCTGGGACGCAG
GGGGTGGGAAGCCCTCAAATATTGGTGGAATCTCCTACAGTATTGGAGTCAGGAACTAAAGAATAGTGCT
GTTAGCTTGCTCAATGCCACAGCCATAGCAGTAGCTGAGGGGACAGATAGGGTTATAGAAGTATTACAAA
GAGCTTGTAGAGCTATCCTCCACATACCTACAAGAATAAGGCAGGGCTTGGAAAGGGCTTTGCTA
>GU455436 
ATGAGAGTGAAGGAGATCAGGAAGAATTAC---------TTGTGGAAA------------------TGGG
GCACCATGCTCCTTGGGATGTTGATGATCTGTAGTGCGGCAGAAAAATTGTGGGTCACAGTCTATTATGG
GGTACCTGTGTGGAAAGAAGCAAACACCACTCTATTTTGTGCGTCAGATGCTAAAGCATATAGCACAGAG
GTACATAATGTTTGGGCCACACATGCCTGTGTGCCCACAGACCCCAACCCACAAGAAGTAGAATTGAAA-
--AATGTGACAGAAAATTTTAACATGTGGAAAAATAACATGGTAGAACAGATGCATGAGGATATAATCAG
TTTATGGGATCAAAGCCTAAAGCCATGTGTAAAATTAACTCCACTCTGTGTTACTTTAAACTGCATTGAT
---TATGTGAAGAATGATACTGATACT------AATACCACG---------------AGTGCTACTAAT-
--------ACCACTAGTAGTAACGGGAGC---------------------ACGATA---GAGGGAACA--
----GAAATGAAAAACTGCTCTTTCAATATCACCACAAGCCTAAGAGATAAGGTGCAGAAAGAATATGCA
CTTTTCTATAAACTTGATGTAGTACCAATA---------AATAATGATAAT------------------A
CCAGCTATAGGTTGATAAGTTGTAACACCTCAGTCATTACACAGGCCTGTCCAAAGGTAACCTTTGAGCC
AATTCCCATACATTATTGTGCCCCGGCTGGTTTTGCGATTCTAAAGTGTAAAAATAAGACGTTCAATGGG
ACAGGACCATGTAAAAATGTCAGCACAGTACAATGCACACATGGAATTAGGCCAGTAGTATCAACTCAAC
TGCTGTTAAATGGCAGTCTAGCAGAAGAAGAGGTAGTAATTAGATCTGCCAATTTCTCGGACAATGCTAA
AACCATAATAGTACAGCTGAATGAATCTGTAGTAATTAATTGTACAAGACCCAACAACAATACAAGAAGA
AGTATACATATAGGACCAGGGAGAGCATTTTATGCAACAGGAGAAATAATAGGAAATATAAGACAAGCAC
ACTGTAACCTTAGTGGAATACAATGGAATAATACTTTAAAACAGATAGCTATAAAATTA-----------
----------AGA------GAACAATGGGGG------------------AATAATAAAACAATAGTC---
TTTAATCAATCCTCAGGAGGGGACCCAGAAATTATAATGCACACTTTTAATTGTGGAGGGGAATTTTTCT
ACTGTAATACTTCACGACTGTTTAATAGTACTTGGAAT------------GAT-----------------
-------------------ACTACTTTGAAT------GATACTAAA------------------GAGTCA
------AATGACACA---------------ATAATCACACTACCATGCAGAATAAAACAAATTATAAACA
TGTGGCAGGAAGTAGGAAAAGCAATGTATGCCCCTCCCATCAAAGGACAAATTAGATGTTCATCAAATAT
TACAGGGCTGCTACTAACAAGAGATGGTGGTACTAGAAAT---------GACACGAACAAC---------
ACC---GAGACCTTCAGACCTGGAGGAGGAGATATGAGGGACAATTGGAGAAGTGAATTATATAAATATA
AAGTAGTAAAAATTGAACCATTAGGAGTAGCACCCACCAGGGCAAAGAGAAGAGTGGTGCAGAGAGAAAA
AAGAACAGTGGGA---CTAGGAGCTTTGTTCCTTGGGTTCTTGGGAACAGCAGGAAGCACTATGGGCGCA
GCGTCAATAACGCTGACGGTACAGGCCAGACAATTATTGTCTGGTATAGTGCAACAGCAGAACAATTTGC
TGAGGGCTATTGAGGCGCAACAACATCTGTTGCAACTCACAGTCTGGGGCATCAAGCAGCTCCAGGCAAG
AGTCCTGGCTGTGGAAAGATACCTAAAGGATCAACAGCTCCTGGGGATTTGGGGTTGCTCTGGAAAACTC
ATTTGCACCACTGCTGTGCCTTGGAATACTAGTTGGAGT---AATAAATCTATGAATGAGATTTGGGATA
ACATGACCTGGATGGAGTGGGAAAGAGAAATTGACAATTACACAAGCTTAATATACTCTTTAATTGAAGA
TTCACAGATCCAACAAGAAAAGAATGAGCAAGAATTATTGGAATTAGATAAGTGGGCAAGTTTGTGGACT
TGGTTTGACATAACAAACTGGCTGTGGTATATAAGAATATTCATAATGATAGTAGGAGGCTTGGTAGGTT
TAAGAATAGTTTTTGCTGTACTTTCTATAGTGAATAGAGTTAGGCAGGGATACTCACCATTATCGTTTCA
GACCCACCTCCCAGCCCCGAGGGGACCCGACAGGCCCGAAGGAATCGAAGAAGAAGGTGGAGAGAGAGAC
AGAGACAGATCCGGTCCATTAGTGGATGGATTCTTAGCAATTATCTGGGTCGACCTGCGGAGCCTGTGCC
TCTTCAGCTACCACCGCTTGAGAGACTTACTCTTGATTGTAACGAGGATTGTGGAACTCCTGGGACGCAG
GGGGTGGGAAGCCCTCAAATATTGGTGGAATCTCCTACAGTACTGGAGTCAGGAACTAAAGAATAGTGCT
GTTAGCTTGTTCAATGCCATAGCCATAGCAGTAGCTGAGGGAACAGATAGGGTTCTAGAAGTATTACAAA
GAATTTTTAGAGCTATACTCCACATACCTACAAGAATAAGACAGGGCTTGGAAAGAGCTTTGCTA
>GU455438 
ATGAGAGTGAAGGAGATCAGGAAGAATTAC---------TTGTGGAGA------------------TGGG
GCATCATGCTCCTTGGGATATTGATGATCTGTAGTGCTGCAGAAAAATTGTGGGTCACAGTCTATTATGG
GGTACCTGTGTGGAAAGAAGCAAACACCACTCTATTTTGTGCGTCAGATGCTAAAGCATATAGCACAGAG
GTACATAATGTTTGGGCCACACATGCCTGTGTGCCCACAGACCCCAACCCACAAGAAGTAGAATTGAAA-
--AATGTGACAGAAAATTTTAACATGTGGAAAAATAACATGGTAGAACAGATGCATGAGGATATAATCAG
TTTATGGGATCAAAGCCTAAAGCCATGTGTAAAATTAACCCCACTCTGTGTTACTTTAAACTGCATTGAT
------------------------TAT------GTGAAGAATGATACTAATGCCACGAGTGCTAATAAT-
--------ACCACTAGTAGTAACGGGAGC---------------------ACGATA---GAGGGAACA--
----GAAATGAAAAACTGCTCTTTCAATATCACCACAAGCCTAAGAGATAAGGTGCAGAAAGAATATGCA
CTTTTCTATAAACTTGATGTAGTACCAATA---------AATAATGATAAT------------------A
CCAGCTATAGGTTGATAAGTTGTAACACCTCAGTCATTACACAGGCCTGTCCAAAGGTAACCTTTGAGCC
AATTCCCATACATTATTGTGCCCCGGCTGGTTTTGCGATTCTAAAGTGTAAGAATAAGACGTTCAATGGG
ACAGGACCATGTAAAAATGTCAGCACAGTACAATGCACACATGGAATTAGGCCAGTAGTATCAACTCAAC
TGCTGTTAAATGGCAGTCTAGCAGAAGAAGAGGTAGTAATTAGATCCGCCAATTTCTCGGACAATGCTAA
AACCATAATAGTACAGTTGAATGAATCTGTAGTAATTAATTGTACAAGACCCAACAACAATACAAGAAGA
AGTATACATATAGGACCAGGGAGAGCATTTTATGCAACAGGAGAAATAATAGGAAATATAAGACAAGCAC
ACTGTAACCTTAGTGGAGTACAATGGAATAATACTTTAAAACAGATAGCTATAAAATTA-----------
----------AGA------GAACAATGGGAG---------------------AATAAAACAATAGTC---
TTTAATCAATCCTCAGGAGGGGACCCAGAAATTGTAATGCACACTTTTAATTGTGGAGGGGAATTTTTCT
ACTGTAATACTTCACGACTGTTTAATAGTACTTGGAAT------------GAT-----------------
-------------------ACTACTTTGAAT------GATACTAAA------------------GAGACA
------AATGACACA---------------ATTATCACACTCCCATGCAGAATAAAACAAATTATAAACA
TGTGGCAGGAAGTAGGAAAAGCAATGTATGCCCCTCCCATCAAAGGACAAATTAGATGTTCATCAAATAT
TACAGGGCTGCTACTAACAAGAGATGGTGGTACTAAAAAT---------GACACGAACAAC---------
ACC---GAGACCTTCAGACCTGGAGGAGGAGATATGAGGGACAATTGGAGAAGTGAATTATATAAATATA
AAGTAGTAAAAATTGAACCATTAGGAGTAGCACCCACCAGGGCAAAGAGAAGAGTGGTGCAGAGAGAAAA
AAGAACAGTGGGA---CTAGGAGCTTTGTTCCTTGGGTTCTTGGGAACAGCAGGAAGCACTATGGGCGCA
GCGTCAATAACGCTGACGGTACAGGCCAGACAATTATTGTCTGGTATAGTGCAACAGCAGAACAATTTGC
TGAGGGCTATTGAGGCGCAACAACATCTGTTGCAACTCACAGTCTGGGGCATCAAGCAGCTCCAGGCAAG
AGTCCTGGCTGTGGAAAGATACCTAAAGGATCAACAGCTCCTGGGGATTTGGGGTTGCTCTGGAAAACTC
ATTTGCACCACTGCTGTGCCTTGGAATACTAGTTGGAGT---AATAAATCTATGAATGAGATTTGGGATA
ACATGACCTGGATGGAGTGGGAAAGAGAAATTGACAATTACACAAGCTTAATATACTCTTTAATTGAAGA
TTCACAAATCCAACAAGAAAAGAATGAGCAAGAATTATTGGAATTAGATAAGTGGGCAAGTTTGTGGACT
TGGTTTGACATAACAAACTGGCTGTGGTATATAAGAATATTCATAATGATAGTAGGAGGCTTGGTAGGTT
TAAGAATAGTTTTTGCTGTACTTTCTGTAGTGAATAGAGTTAGGCAGGGATACTCACCATTATCGTTTCA
GACCCACCTCCCAGCCCCGAGGGGACCCGACAGGCCCGAAGGAATCGAAGAAGAAGGTGGAGAGAGAGAC
AGAGACAGATCCGGTCCATTAGTGGATGGATTCTTAGCAATTATCTGGGTCGACCTGCGGAGCCTGTGCC
TCTTCAGCTACCACCGCTTGAGAGACTTACTCTTGATTGTAACGAGGATTGTGGAACTTCTGGGACGCAG
GGGGTGGGAAGCCCTCAAATATTGGTGGAATCTCCTACAGTATTGGAGTCAGGAACTAAAGAATAGTGCT
GTTAGCTTGTTTAATGCCATAGCCATAGCAGTAGCTGAGGGAACAGATAGGATTCTAGAAGTATTACAAA
GAATTTTTAGAGCTATACTCCACATACCTACAAGAATAAGACAGGGCTTGGAAAGGGCTTTGCTA
>GU455430 
ATGAGAGTGAAGGAGATCAGGAAGAGTTAC---------TTGTGGAGA------------------TGGG
GCACCATGCTCCTTGGGATGTTGATGATCTGTAGTGCTGCAGAACAATTGTGGGTCACAGTCTATTATGG
GGTACCTGTGTGGAAAGAAGCAAACACCACTCTATTTTGTGCGTCAGATGCTAAAGCATATGATACAGAG
GTACATAATGTTTGGGCCACACATGCCTGTGTGCCCACAGACCCCAACCCACAAGAAGTAGTATTGAAA-
--AATGTGACAGAAAATTTTAACATGTGGAAAAATAACATGGTAGAACAGATGCATGAGGATATAATCAG
TTTATGGGATCAAAGCCTAAAGCCATGTGTAAAATTAACCCCCCTCTGTGTTACTTTAAACTGCACTGAT
---TATGTGAAGAATAATACTGATACC------AAGAATGAT---------------ACTAATACTAAT-
--------ACCACTAGTAGTAGCGGGGGA---------------------ACGATG---GAGGGAGGA--
----GAAATGAAAAACTGCTCTTTCAATATCACCACAAGCCTAAGAGATAGGGTGCAGAAAGAATATGCA
CTGTTCTATAAACTTGATGTAGTACCAATA------AATAATAATGATAAT------------------A
CCAGCTATAGGTTGATAAGTTGTAACACCTCAGTCATTACACAGGCCTGTCCAAAGGTAACCTTTGAGCC
AATTCCCATACATTATTGTGCCCCGGCTGGTTTTGCGATTCTAAAGTGTAATAATAAGACGTTCAATGGG
ACAGGACCATGTAAAAATGTCAGCACAGTACAATGCACACATGGAATTAGGCCAGTAGTATCAACTCAAC
TGTTATTAAATGGCAGTCTAGCAGAAGAAGGGGTAGTAATTAGATCTGCCAATTTCTCGGACAATGCTAA
AACCATAATAGTACAGCTGAATGAATCTGTAGTAATTAATTGTACAAGACCCAACAACAATACAAGAAGA
AGTATACATATAGGACCAGGGAGAGCATTTTATGCAACAGGAGAAATAATAGGAAATATAAGACAAGCAC
ACTGTAACCTTAGTGGAGCACAATGGAATAATACTTTAAAACAGATAGCTATAAAATTA-----------
----------AGA------GAACAATGGGGG---------------------AATAAAACAATAGTC---
TTTAATCGATCCTCAGGAGGGGACCCAGAAATTATAATGCACAGCTTTAATTGTGGAGGGGAATTTTTCT
ACTGTAATACTACACAACTGTTTAATAGTACTTGGAAT------------GAT-----------------
-------------------ACTACTTTGAAT------GATACTAAA------------------GGGTCA
------AATGACACA---------------ATTATCACACTTCCATGCAAAATAAAACAAATTATAAACA
TGTGGCAGGAAGTAGGAAAAGCAATGTATGCCCCTCCCATCAAAGGACAAATTAGATGTTCATCAAATAT
TACAGGGCTGCTACTAACAAGAGATGGTGGTACTAAAAAT---------GACACGAACAAG---------
ACC---GAGACCTTCAGACCTGGAGGAGGAGATATGAGGGACAATTGGAGAAGTGAATTATATAAATATA
AAGTAGTAAAAATTGAACCACTAGGAGTAGCACCCACCAGGGCAAAGAGAAGAGTGGTGCAGAGAGAAAA
AAGAGCAATAGGGGGACTAGGAGCTCTGTTCCTTGGGTTCTTGGGAACAGCAGGAAGCACTATGGGCGCA
GCGTCAATAACGCTGACGGTACAGGCCAGACAATTATTGTCTGGTATAGTGCAACAGCAGAACAATTTGC
TGAGGGCTATTGAGGTGCAACAACATCTGTTGCAACTCACAGTCTGGGGCATCAAGCAGCTCCAGGCAAG
AGTCCTGGCTGTGGAAAGATACCTAAAGGATCAACAGCTCCTGGGGATTTGGGGTTGCTCTGGAAAACTC
ATTTGCACCACTGCTGTGCCTTGGAATACTAGTTGGAGT---AATAAATCTATGAATGAGATTTGGGATA
ACATGACCTGGATGGAGTGGGAAAGAGAAATTGACAATTACACAAGCTTAATATACACTTTAATTGAAAA
ATCACAGAACCAACAAGAAAAGAATGAGCAAGAATTATTGGAATTAGATAAGTGGGCAAGTTTGTGGACT
TGGTTTGACATAACAAACTGGCTGTGGTACATAAGAATATTCATAATGATAGTAGGAGGCTTGATAGGTT
TAAGAATAGTTTTTGCTGTACTTTCTGTAGTGAATAGAGTTAGGCAGGGATACTCACCATTATCGTTTCA
GACCCACCTCCCAGCCCCGAGGGGACCCGACAGGCCCGAAGGAATCGAAGAAGAAGGTGGAGAGAGAGAC
AGAGACAGATCCGGTCGATTAGTGGATGGATTCTTAGCAATTATCTGGGACGACCTGCGGAGCCTGTGCC
TCTTCAGCTACCACCGCTTGAGAGACTTACTCTTGATTGTAACGAGGATTGTGGAACTTCTGGGACGCAG
GGGGTGGGAAGCCCTCAAATATTGGTGGAATCTCCTACAGTATTGGAGTCAGGAACTAAAGAATAGTGCT
GTTAGCTTGTTCAATGCCACAGCCATAGCAGTAGCTGAGGGGACAGATAGGGTTATAGAAGCATTACAAA
GAGCTTTTAGAGCTATACTTCACATACCTACAAGAATAAGACAGGGCTTGGAAAGGGCTTTGCTA
>GU455432 
ATGAGAGTGAAGGAGATCAGGAAGAATTAC---------TTGTGGAGA------------------TGGG
GCACCATGCTCCTTGGGATGTTGATGATCTGTAGTGCTGCAGAACAATTGTGGGTCACAGTCTATTATGG
GGTACCTGTGTGGAAAGAAGCAAACACCACTCTATTTTGTGCGTCAGATGCTAAAGCATATAGCACAGAG
GTACATAATGTTTGGGCCACACATGCCTGTGTGCCCACAGACCCCAACCCACAAGAAGTAGTATTGAAA-
--AATGTGACAGAAAATTTTAACATGTGGAAAAATAACATGGTAGAACAGATGCATGAGGATATAATCAG
TTTATGGGATCAAAGCCTAAAGCCATGTGTAAAATTAACCCCACTCTGTGTCACTTTAAACTGCACTGAT
------------------------TAT------GTGAAGAATGATACTAATACCACGAATGCTACTAAT-
--------ACCACTAGTAGTAGCGGGGGA---------------------ACGATG---GAGGGAGGA--
----GAAATGAAAAACTGCTCTTTCAATATCACCACAAGCCTAAGAGATAAGGGGCAGAAAGAATATGCA
CTGTTCTATAAACTTGATGTAGTACCAATA------AATAAGGATGATAAT------------------A
CCAGCTATAGGTTGATAAGTTGTAACACCTCAGTCATTACACAGGCCTGTCCAAAGGTAACCTTTGAGCC
AATTCCCATACATTATTGTGCCCCGGCTGGTTTTGCAATTCTAAAGTGTAATAATAAGACGTTCAATGGG
ACAGGACCATGTAAAAATGTCAGCACAGTACAATGCACACATGGAATTAGGCCAGTAGTATCAACTCAAC
TGCTATTAAATGGCAGTCTAGCAGAAGAAGAGGTAGTAATTAGATCTGCCAATTTCTCGGACAATGCTAA
AACCATAATAGTACAGCTGAATGAATCTGTAGTAATTAATTGTACAAGACCCAACAACAATACAAGAAGA
AGTATACATATAGGACCAGGGAGAGCATTTTATGCAACAGGAGAAGTAATAGGAAATATAAGACAAGCAC
ACTGTAACCTTAGTAGCACACAATGGAATAATACTTTAAAACAGATAGCTATAAAATTA-----------
----------AGA------GAACAATGGGGG---------------------AATAAAACAATAGTC---
TTTAATCGATCCTCAGGAGGGGACCCAGAAATTATAATGCACAGTTTTAATTGTGGAGGGGAATTTTTCT
ACTGTAATACTTCACAACTGTTTAATAGTACTTGGAAT------------GAT-----------------
-------------------ACTACTTTGAAT------GATACTAAA------------------GGGTCA
------AATGACACA---------------ATTATCACACTTCCATGCAGAATAAAACAAATTATAAACA
TGTGGCAGGAAGTAGGAAAAGCAATGTATGCCCCTCCCATCAAAGGACAAATTAGATGTTCATCAAATAT
TACAGGGCTGCTATTAACAAGAGATGGTGGTAATAATAAT---------GACAAGAACAGG---------
ACC---GAGACCTTCAGACCTGGAGGAGGAGATATGAGGGACAATTGGAGAAGTGAATTATATAAATATA
AAGTAGTAAAAATTGAACCATTAGGAGTAGCACCCACCAAGGCAAAGAGAAGAGTGGTGCAGAGAGAAAA
AAGAGCAATAGGGGGACTAGGAGCTCTGTTCCTTGGGTTCTTAGGAACAGCAGGAAGCACTATGGGCGCA
GCGTCAATAACGCTGACGGTACAGGCCAGACAATTATTGTCTGGTATAGTGCAACAGCAAAACAATTTGC
TGAGGGCTATTGAGGCGCAACAACATCTGTTGCAACTCACAGTCTGGGGCATCAAGCAGCTCCAGGCAAG
AGTCCTGGCTGTGGAAAGATACCTAAAGGATCAACAGCTCCTGGGGATTTGGGGTTGCTCTGGAAAACTC
ATTTGCACCACTGCTGTGCCTTGGAATACTAGTTGGAGT---AATAAATCTATGAATGAGATTTGGGATA
ACATGACCTGGATGGAGTGGGAAAGAGAAATTGACAATTACACAAGCTTAATATACTCTTTAATTGAAGA
CTCACAGAACCAACAAGAAAAGAATGAGCAAGAATTATTGGAATTAGATAAGTGGGCAAGTTTGTGGACT
TGGTTTGACATAACAAACTGGCTGTGGTATATAAGAATATTCATAATGATAGTAGGAGGCTTGGTAGGTT
TAAGAATAGTTTTTGCTGTACTTTCTGTAGTGAATAGAGTTAGGCAGGGATACTCACCATTATCGTTTCA
GACCCACCTCCCAGCCCCGAGGGGACCCGACAGGCCCGAAGGAATCGAAGAAGAAGGTGGAGAGAGAGAC
AGAGACAGATCCGGTCCATTAGTGGATGGATTCTTAGCAATTATCTGGGTCGACCTGCGGAGCCTGTGCC
TCTTCAGCTACCACCGCTTGAGAGACTTACTCTTGATTGTAACGAGGATTGTGGAACTTCTGGGACGCAG
GGGGTGGGAAGCCCTCAAGTATTGGTGGAATCTCCTACAGTATTGGAGTCAGGAACTAAAGAATAGTGCT
GTTAGCTTGTTCAATGCCACAGCCATAGCAGTAGCTGAGGGGACAGATAGGGTTATAGAATTATTACAAA
GAGCTTTTAGAGCTATACTCCACATACCTACAAGAATAAGACAGGGCTTGGAAAGGGCTTTACTA
>GU455439 
ATGAGAGTGAAGGAGATCAGGAAGAGTTAC---------TTGTGGAGA------------------TGGG
GCACCATGCTCCTTGGGATGTTGATGATCTGTAGTGCTGCAGAACAATTGTGGGTAACAGTCTATTATGG
GGTACCTGTGTGGAAAGAAGCAAACACCACTCTATTTTGTGCGTCAGATGCTAAAGCATATAGCACAGAG
GTACATAATGTTTGGGCCACACATGCCTGTGTGCCCACAGACCCCAACCCACAAGAAGTAGTATTGGTA-
--AATGTGACAGAAAATTTTAACATGTGGAAAAATAACATGGTAGAACAGATGCATGAGGATATAATCAG
TTTATGGGATCAAAGCCTAAAGCCATGTGTAAAATTAACCCCACTCTGTGTTACTTTAAACTGCACTGAT
------------------------TATGTGAAGAATGATACTGATACTAATACCACGAGTGCTACTAAT-
--------ACCACTAGTAGTAACGGGAGC---------------------ACGATA---GAGGAAGGA--
----GAAATGAAAAACTGCTCTTTCAATGTCACCACAAGCCTAAGAGATAGGGTGCAGAAAGAATATGCA
CTGTTCTATAAACTTGATGTAGTACCAATA---------AATAATGATAAT------------------A
CCAGCTATAGGTTGATAAGTTGTAACACCTCAGTCATTACACAGGCCTGTCCAAAGGTAACCTTTGAGCC
AATTCCCATACATTATTGTGCCCCGGCTGGTTTTGCGATTCTAAAGTGTAAAGATAAGAAGTTCAATGGG
ACAGGACCATGTAAAAATGTCAGCACAGTACAATGTACACATGGAATTAGGCCAGTAGTATCAACTCAAC
TGCTGTTAAATGGCAGCCTAGCAGAAGAAGAGGTGGTAATTAGATCTGCCAATTTCTCAGACAATGCTAA
AACCATAATAGTACAGCTGAATGAATCTGTAATAATTAATTGTACAAGACCCAACAACAATACAAGAAGA
AGTATACCTATAGGACCAGGGAGAGCATTTTATGCAACAGGAGACATAATAGGAAATATAAGACAAGCAC
ATTGTAACCTTAGTATGGCAAAATGGAATAACACTTTAAGACAGATAGCTAAAAAATTA-----------
----------AGA------GAACAATTGGAG------------------AATACAACAACAATAATC---
TTTAATCAATCCTCAGGAGGGGACCCAGAAATTGTAATGCACACTTTTAATTGTGCAGGGGAATTTTTCT
ACTGTAATACTACAAAACTGTTTAATAGTACTTGGAAT------------GAT-----------------
-------------------ACTACTTTGAAT------GATACTAAA------------------GAGACA
------AATGACACA---------------ATTATCACACTTCCATGCAGAATAAAACAAATTATAAACA
TGTGGCAGGAAGTAGGAAAAGCAATGTATGCCCCTCCCATCCAAGGACAAATTAGATGTTCATCAAATAT
TACAGGGCTGCTACTAACAAGAGATGGGGGTACTAAAAAT---------GACACGAACGGG---------
ACC---GAGACCTTCAGACCTGGAGGAGGAGATATGAGGGACAATTGGAGAAGTGAATTATTTAAATATA
AAGTAGTAAAAATTGAACCATTAGGAGTAGCACCCACCAAGGCAAAGAGAAGAGTGGTGCAGAGAGAAAA
AAGAGCAATAGGGGGACTAGGAGCTTTGTTCCTTGGGTTCTTGGGAACAGCAGGAAGCACTATGGGCGCA
GCGTCAGTGACGCTGACGGTACAGGCCAGACAATTATTGTCTGGTATAGTGCAACAGCAGAACAATTTGC
TGAGGGCTATTGAGGCGCAACAACATCTGTTGCAACTCACAGTCTGGGGCATCAAGCAGCTCCAGGCAAG
AGTCCTGGCTGTGGAAAGATACCTAAAGGATCAACAGCTCCTGGGGATTTGGGGTTGCTCTGGAAAACTC
ATTTGCACCACTGCTGTGCCTTGGAATACTAGTTGGAGT---AATAAATCTCTGGATAAGATTTGGGATA
ACATGACCTGGATGGAGTGGGAAAAAGAAATTGAAAATTACACAAGCTTAATATACACTTTAATTGAAAA
ATCACAGAACCAACAAGAACAGAATGAGAAAGAATTATTGGAATTAGATAAGTGGGCAAATTTGTGGACT
TGGTTTGACATAACAAACTGGCTGTGGTATATAAGAATATTCATAATGATAGTAGGAGGCTTGATAGGTT
TAAGGATAGTTTTTGCTGTACTTTCTATAGTGAATAGAGTTAGGCAGGGATACTCACCATTATCGTTTCA
GACCCGCCTCCCAACCCCGAGGGGACCCGACAGGCCCGAAGGAATCGAAGAAGAAGGTGGAGAGAGAGAC
AGAGACAGATCCGGTCCATTAGTGGATGGATTCTTAGCAATTATCTGGGTCGACCTGCGGAGCCTGTGCC
TCTTCAGCTACCACCGCTTGAGAGACTTACTCTTGATTGTAACGAGGATTGTGGAACTTCTGGGACGCAG
GGGGTGGGAAGCCCTCAAATATTGGTGGAATCTCCTACAGTATTGGAGTCAGGAGCTAAAGAATAGTGCT
GTTAGCTTGCTTAATGCCACAGCTATAGCAGTAGCTGAGGGAACAGATAGGATTCTAGAAGTATTACAAA
GAGCTTTTAGAGCTATACTCCACATACCTACAAGAATAAGACAGGGCTTGGAAAGGGCTTTACTA
>GU455441 
ATGAGAGTGAAGGGGATCAGGAAGAATTAC---------TTGTGGAGA------------------TGGG
GCACCATGCTCCTTGGGATGTTGATGATCTGTAATGCTGCAGAAAAATTGTGGGTCACAGTCTATTATGG
GGTTCCTGTGTGGAAAGAAGCAAACACCACTCTATTTTGTGCGTCAGATGCTAAAGCATATAGCACAGAG
GTACATAATGTTTGGGCCACACATGCCTGTGTGCCCACAGACCCCGACCCACAAGAAGTAGTATTGGAA-
--AATGTGACAGACAATTTTAACATGTGCAAAAATAACATGGTAGAACAAATGCATGAGGATATAATCAG
TTTATGGGATCAAAGCCTAAAGCCATGTGTAAAATTAACCCCACTCTGTGTTACTTTAAACTGCACTGAT
------------------------TAT---------GATACTGATACTAATACCACGAGTGCTACTAAT-
--------ACCACTAGTAGTAACGGGAGC---------------------ACGATA---GAGGAAGGA--
----GAAATGAAAAACTGCTCTTTCAATATCACCACAAGCCTAAGAGATAGGGTGAAGAAAGAATATGCA
CTTTTCTATAAACTTGATGTAGTACCAATA---------AATAATGATAAT------------------A
CCAGCTATAGGTTGATAAGTTGTAACACCTCAGTCATTACACAGGCCTGTCCAAAGGTAACCTTTGAGCC
AATTCCCATACATTATTGTGCCCCGGCTGGTTTTGCGATTCTAAAGTGTAAAGATAAGAAGTTCAATGGG
ACAGGACCATGTAAAAATGTCAGCACAGTACAATGTACACATGGAATTAGGCCAGTAGTATCAACTCAAC
TGCTGTTAAATGGCAGCCTAGCAGAAGAAGAGGTAGTAATTAGATCTGCCAATTTCTCGGACAATGCTAA
AACCATAATAGTACAGCTGAATGAATCTGTAATAATTAATTGTACAAGACCCAACAACAATACAAGAAGA
AGTATACCTATAGGACCAGGGAGAGCATTTTATGCAACAGGAGACATAATAGGAAATATAAGACAAGCAC
ATTGTAACCTTAGTATGGCAAAATGGAATAACACTTTAAGACAGATAGCTAAAAAATTA-----------
----------AGA------AAACAATTGGAG------------------AATACAACAACAATAATC---
TTTAATCAATCCTCAGGAGGGGACCCAGAAATTGTAATGCACACTTTTAATTGTGCAGGGGAATTTTTCT
ACTGTAATACTTCAAAACTGTTTAATAGTACTTGGAAT------------GAT-----------------
-------------------ACTACTTTGAAT------GATACTAAA------------------GAAACA
------AATGACACA---------------ATTATCACACTTCCATGCAAAATAAAACAAATTATAAACA
TGTGGCAGGAAGTAGGAAAAGCAATGTATGCCCCTCCCATCCAAGGACAAATTAGATGTTCATCAAATAT
TACAGGGTTGCTATTAACAAGAGATGGTGGTAATAACAAT---------GACACGAATGGG---------
ACC---GAGACCTTCAGACCTGGAGGAGGAGATATGAGGGACAATTGGAGAAGTGAATTATTTAAATATA
AAGTAGTAAAAATTGAACCATTAGGAGTAGCACCCACCAGGGCAAAGAGAAGAGTGGTGCAGAGAGAAAA
AAGAGCAATAGGGGGACTAGGAGCTTTGTTCCTTGGGTTCTTGGGAACAGCAGGAAGCACTATGGGCGCA
GCGTCAATAACGCTGACGGTACAGGCCAGACAATTATTGTCTGGTATAGTGCAACAGCAAAACAATTTGC
TGAGGGCTATTGAGGCGCAACAACATCTGTTGCAACTCACAGTCTGGGGCATCAAGCAGCTCCAGGCAAG
AGTCCTGGCTGTGGAAAGATACCTAAAGGATCAACAGCTCCTGGGGATTTGGGGTTGCTCTGGAAAACTC
ATTTGCACCACTGCTGTGCCTTGGAATGTTAGTTGGAGT---AATAAATCTCTGGATAAGATTTGGGATA
ACATGACCTGGATGGAGTGGGAAAAAGAAATTGAAAATTACACAAGCTTAATATACACTTTAATTGAAAA
ATCACAAAACCAACAAGAACAGAATGAGAAAGAATTATTGGAATTAGATAAGTGGGCAAGTTTGTGGACT
TGGTTTGACATAACAAACTGGCTGTGGTATATAAGAATATTCATAATGATAGTAGGAGGCTTGATAGGTT
TAAGAATAGTTTTTGCTGTACTTTCTATAGTGAATAGAGTTAGGCAGGGATACTCACCATTATCGTTTCA
GACCCACCTCCCAGCCCCGAGGGGACCCGACAGGCCCGAAGGAATCGAAGGAGAAGGTGGAGAGAGAGAC
AGAGACAGATCCGGTCCATTAGTGGATGGATTCTTAGCAATTATCTGGGTCGACCTGCGGAGCCTGTGCC
TCTTCAGCTACCACCGCTTGAGAGACTTACTCTTGATTGTAACGAGGATTGTGGAACTTCTGGGACGCAG
GGGGTGGGAAGCCCTCAAATATTGGTGGAATCTCCTACAGTATTGGAGTCAGGAGCTAAAGAATAGTGCT
GTTAGCTTGTTTAATGCCACAGCTATAGCAGTAGCTGAGGGGACAGATAGGGTTATAGAAGCATTACAAA
GAGCTTTTAGAGCTATACTCCACATACCTACAAGAATAAGACAGGGCTTGGAAAGGGCTTTGCTA
>GU455429 
ATGAGAGTGAAGGAGATCAGGAAGAGTTAC---------TTGTGGAGA------------------TGGG
GCACCATGCTCCTTGGGATGTTGATGATCTGTAGTGCTGCAGAACAATTGTGGGTCACAGTCTATTATGG
GGTACCTGTGTGGAAAGAAGCAAACACCACTCTATTTTGTGCGTCAGATGCTAAAGCATATGATACAGAG
GTACATAATGTTTGGGCCACACATGCCTGTGTGCCCACAGACCCCAACCCACAAGAAGTAGTATTGAAA-
--AATGTGACAGAAAATTTTAACATGTGGAAAAATAACATGGTAGAACAGATGCATGAGGATATAATCAG
TTTATGGGATCAAAGCCTAAAGCCATGTGTAAAATTAACTCCACTCTGTGTTACTTTAAACTGCACTGAT
------------------------TTG------AAG---------------------AATGCTACTAAT-
--------GCCACTAGTAGTAGCGAGAGA---------------------ACGGTG---GAGGGAGGA--
----GAAATAAAAAACTGCTCTTTCAATATCACCACAAGCCTAAGAGATAAGGTGCAGAAAGAATATGCA
CTTTTCTATAAACTTGATGTAGTACCAATA---------GATAATGATGAT---------------AATA
CCAGTTATAGGTTGATAAGTTGTAATACCTCAGTCATTACACAGGCCTGTCCAAAGGTAACCTTTGAGCC
AATTCCCATACATTATTGTGCCCCGGCTGGTTTTGCGATTCTAAAGTGTAAAGATAAGAAGTTCAATGGG
ACAGGACCATGTACAAATGTCAGCACAGTACAATGTACACATGGAATTAGGCCAGTAGTATCAACTCAAC
TGCTGTTAAATGGCAGTCTAGCAGAAGAAGAGGTAGTAATTAGGTCTGACAATTTCTCGGACAATGCTAA
AACCATAATAGTACAGCTGAAAGAACCTGTAGAAATTAATTGTACAAGACCCAACAACAATACAAGAAAA
AGTATACCTATAGGACCAGGGAGAGCATTTTATGCAACAGGAGAAATAATAGGAAATATAAGACAAGCAC
ATTGTAACCTTAGTATAGCAAAATGGAATAACACTTTAAGACAGATAGCTAGAAAATTA-----------
----------AGA------GAACAATTGGGG------------------AATCAAACAACAATAGTC---
TTTAATCAATCCTCAGGAGGGGACCCAGAAATTGTAATGCACAGTTTTAATTGTGGAGGGGAATTTTTCT
ACTGTAATACTACAAAACTGTTTAATAGTACTTGG-----------------------------------
----------------------ACTTGGAAT------GATACTGAA------------------AGGTCA
------AATGATACT---GAAGGAAATATCACACTCACACTCCCATGCAGAATAAAACAAATTATAAACA
TGTGGCAGGAAGTAGGAAAAGCAATGTATGCCCCTCCCATCAGAGGACAAATTAGATGTTTATCAAATAT
TACAGGGCTGCTATTAACAAGAGATGGTGGTAATAACAAT---------GACACGAACGGG---------
ACC---GAGATCTTCAGACCTGGAGGAGGAGATATGAGGGACAATTGGAGAAGTGAATTATATAAATATA
AAGTAGTAAAAATTGAACCATTAGGAGTAGCACCCACCAGGGCAAAGAGAAGAGTGGTGCAGAGAGAAAA
AAGAGCAGCGGGA---CTAGGAGCTTTGTTCCTTGGGTTCTTGGGAGCAGCAGGAAGCACTATGGGCGCA
GCGTCAATAACGCTGACGGTACAGGCCAGACAATTATTGTCTGGTATAGTGCAACAGCAGAACAATTTGC
TGAGGGCTATTGAGGCGCAACAACATCTGTTGCAACTCACAGTCTGGGGCATCAAGCAGCTCCAGGCAAG
AGTCCTGGCTGTGGAAAGATACCTAAAGGATCAACAGCTCCTGGGGATTTGGGGTTGCTCTGGAAAACTC
ATTTGCACCACTGCTGTGCCTTGGAATGCTAGTTGGAGT---AATAAATCTCTGGATAAGATTTGGGATA
ACATGACCTGGATGGAGTGGGAAAGAGAAATTGAAAATTACACAAGCTTAATATACACTTTAATTGAAAA
ATCACAGAACCAACAAGAAAAGAATGAGCAAGAACTATTGGAATTAGATAAATGGGCAAGTTTGTGGAAT
TGGTTTGACATAACAAACTGGCTGTGGTATATAAGAATATTCATAATGATAGTAGGAGGCTTGGTAGGTT
TAAGAATAGTTTTTGCTGTACTTTCTATAGTGAATAGAGTTAGGCAGGGATACTCACCATTATCGTTTCA
GACCCGCCTCCCAGCCCCGAGGGGACCCGACAGGCCCGAAGGAATCGAAGAAGAAGGTGGAGAGAGAGAC
AGAGACAGATCCGGTCCATTAGTGGATGGATTCTTAGCACTTATCTGGGTCGACCTGCGGAGCCTGTGCC
TCTTCAGCTACCACCGCTTGAGAGACTTACTCTTGATTGTAACGAGGATTGTGGAACTTCTGGGACGCAG
GGGGTGGGAAGCCCTCAAATATTGGTGGAATCTCCTACAGTATTGGAGTCAGGAACTAAAGAATAGTGCT
GTTAGCTTGCTCAATGCCACAGCCATAACAGTAGCTGAGGGGACAGATAGGATTATAGAAGCATTACAAA
GAGCTTATAGAGCTATACTCCACATACCTACAAGAATAAGACAGGGCTTGGAAAGGGCTTTGCTA
>GU455434 
ATGAGAGTGAAGGAGATCAGGAAGAATTAC---------TTGTGGAGA------------------TGGG
GCACCATGCTCCTTGGGATGTTGATGATCTGTAGTGCTGCAGAACAATTGTGGGTCACAGTCTATTATGG
GGTACCTGTGTGGAAAGAAGCAAACACCACTCTATTTTGTGCGTCAGATGCTAAAGCATATAGCACAGAG
GTACATAATGTTTGGGCCACACATGCCTGTGTGCCCACAGACCCCAACCCACAAGAAGTAGTATTGGAA-
--AATGTGACAGAAAATTTTAACATGTGGAAAAATAACATGGTAGAACAGATGCATGAGGATATAATCAG
TTTATGGGATCAAAGCCTAAAGCCATGTGTAAAATTAACCCCACTCTGTGTTACTTTAAACTGCACTGAT
---------------------TATGTG------AAGAATGATACTAATACCACG---AATACTACTAAT-
--------ACCACTAGTAGTAACGGGAGC---------------------ACGATA---GAGGGAGGA--
----GAAATAAAAAACTGCTCTTTCAATATCACCACAAGCCTAAGAGATAAGGTGCAGAAAGAATATGCA
CTTTTCTATAAACTTGATGTAGTACCAATA------GATAATAATGATAAT------------------A
CCAGTTATAGGTTGATAAGTTGTAATACCTCAGTCATTACACAGGCCTGTCCAAAGGTAACCTTTGAGCC
AATTCCCATACATTATTGTGCCCCGGCTGGTTTTGCAATTCTAAAGTGTAAAGATAAGAAGTTCAATGGA
ACAGGACCATGTACAAATGTCAGCACAGTACAATGTACACATGGAATTAGGCCAGTAGTATCAACTCAAC
TGCTGTTAAATGGCAGCCTAGCAGAAGAAGAGGTAGTAATTAGATCTGCCAATTTCTCGGACAATGCTAA
AACCATAATAGTACAGCTGAAGGAACCTGTAGAAATTAATTGTACAAGACCCAACAACAATACAAGAAAA
AGTATACCTATAGGACCAGGGAGAGCATTTTATGCAACAGGAGAAATAATAGGAGATATAAGACAAGCAC
ATTGTAACCTTAGTATAGCAAAATGGAATAACACTTTAAGACAGATAGCTAAAAAATTA-----------
----------AGA------GAACAATTGGAG------------------AATACAACAACAATAATC---
TTTAATCAATCCTCAGGAGGGGACCCAGAAATTGTAATGCACACTTTTAATTGTGCAGGGGAATTTTTCT
ACTGTAATACTACAAAACTGTTCAATAGTACTTGGACT------------GGG-----------------
----AATGATACT------GAAAGGTCAAAT------GACACTGAA------------------GGAGAA
---GGAAATACCACA------------------CTCACACTCCCATGCAGAATAAAACAAATTATAAACA
TGTGGCAGGAAGTAGGAAAAGCAATGTATGCTCCTCCCATCAAAGGACAAATTAGATGTTCATCAAAAAT
TACAGGGCTGCTATTAACAAGAGATGGTGGTACT---AAC---------ACGAGTAAG------------
ACC---GAGACCTTCAGACCTGGAGGAGGAGATATGAGGGACAATTGGAGAAGTGAATTATATAAATATA
AAGTAGTAAAAATTGAACCATTAGGAGTAGCACCCACCAGGGCAAAGAGAAGAGTGGTGCAGAGAGAAAA
AAGAGCAATAGGGGGACTAGGAGCTATGTTCCTTGGGTTCTTGGGAGCAGCAGGAAGCACTATGGGCGCA
GCGTCAGTGACGCTGACGGTACAGGCCAGACAATTATTGTCTGGTATAGTGCAACAGCAGAACAATTTGC
TGAGGGCTATTGAGGCGCAACAACATCTGTTGCAACTCACAGTCTGGGGCATCAAGCAGCTCCAGGCAAG
AGTCCTGGCTGTGGAAAGATACCTAAAGGATCAACAGCTCCTGGGGATTTGGGGTTGCTCTGGAAAACTC
ATTTGCACCACTGCTGTGCCTTGGAATACTAGTTGGAGT---AATAAATCTCTGGATAAGATTTGGGATA
ACATGACCTGGATGGAGTGGGAAAGAGAAATTGAAAATTACACAAGCTTAATATACACTTTAATTGAAAA
ATCGCAGAACCAACAAGAAAAGAATGAGCAAGAACTATTGGAATTAGATAAATGGGCAAGTTTGTGGAAT
TGGTTTGACATAACAAACTGGCTGTGGTATATAAGAATCTTCATAATGATAGTAGGAGGCTTGGTAGGTT
TAAGAATAGTTTTTGCGGTACTTTCTATAGTGAATAGAGTTAGGCAGGGATACTCACCATTATCGTTTCA
GACCCGCCTCCCAGCCCCGAGGGGACCCGACAGGCCCGAAGGAATCGAAGAAGAAGGTGGAGAGAGAGAC
AGAGACAGATCCGGTCCATTAGTGGATGGATTCTTAGCACTTATCTGGGTCGACCTGCGGAGCCTGTGCC
TCTTCAGCTACCACCGCTTGAGAGACTTACTCTTGATTGTAACGAGGATTGTGGAACTTCTGGGACGCAG
GGGGTGGGAAGCCCTCAAATATTGGTGGAATCTCCTACAGTATTGGAGTCAGGAACTAAAGAATAGTGCT
GTTAGCTTGCTCAATGCCACAGCCATAGCAGTAGCTGAGGGGACAGATAGGGTTATAGAAGGATTACAAA
GGGCTTATAGAGCTATACTCCACATACCTACAAGAATAAGACAGGGCTTGGAAAGGGCTTTGCTA
>EU744104 
ATGAGAGTGAAGGGGATCAGGAAGAATTATCATCAC---TTGTGGAGA------------------TGGG
GCACCATGCTCCTTGGGATATTAATGATCTGTAGTGCTGCAGAACAATTGTGGGTCACAGTCTATTATGG
GGTACCAGTGTGGAAAGAAGCAACCACCACTTTATTTTGTGCATCAGATGCTAAAGCATATGATACAGAG
GTACACAATGTTTGGGCCACACATGCCTGTGTACCCACAGACCCCAACCCTCAAGAAGTAGAATTGGGA-
--AATGTGACAGAAAATTTTAACATGTGGAAAAATAACATGGTAGAACAGATGCATGAGGATATAATCAG
TTTATGGGATCAAAGCCTAAAGCCATGTGTAAAATTAACCCCACTCTGTGTTACTTTAAATTGCACTGAC
------------------------TTG------AAC---------------------AATGCTACTAAT-
--------ACCCCTAATAGTAGCGAGGGA---------------------AAGATG---GAAACAGGA--
----GAAATAAAGAACTGCTCTTTCAATATCACCACAAGCATAAGAAATAAGGTACAGAAAGAATATGCA
TTGTTTTATAAACTTGATGTAGTACCAATA---------GATGATGATAAT------------------A
CCAGCTATAGGTTGAGAAGTTGTAACACCTCAGTCATTACCCAGGCCTGTCCAAAGGTATCCTTTGACCC
AATTCCCATACATTATTGTGCCCCGGCTGGTTTTGCGATTCTAAAATGTAAAGATAAGAAGTTCAAGGGA
ACAGGACCATGTAAAAATGTCAGCACAGTACAATGTACACATGGAATTAGACCAGTAGTATCAACTCAAC
TGCTGTTAAATGGCAGTCTAGCAGAAGAAGAGGTAGTAATTAGATCTGAAAATTTCACGAACAATGCTAA
AATCATAATAGTACAGCTGAACAAATCTGTAGAAATTAATTGTACAAGACCCAACAACAATACAAGAAAA
AGTATAAATATAGGACCAGGGAGAGCATTTTATACAACAGGAGAAATAATAGGAGATATAAGGCAAGCAC
ATTGTAACCTTAGTAGAGCAAAATGGAATGATACTTTAAAACAGATAGTTATAAAATTA-----------
----------AGA------GAACAATTTAGG---------------------AATAGAACAATAGTT---
TTTAATCAATCCTCAGGAGGGGACCCAGAAATTGTAATGCACAGTTTTAATTGTGGAGGGGAATTTTTCT
ACTGTAATTCAACACAATTGTTTAATAGTACTTGGATG------------GCT-----------------
----AAT------------AGTACTTGGGAG------AATGATAAT------------------AGCACT
------GAAGAAAAT------------------ATCACACTCCCATGCAGAATAAAACAAATTATAAACA
TGTGGCAGGAAGTAGGAAAAGCAATGTATGCCCCTCCCATCAGAGGACAAATTAGATGTTCAACAAATAT
CACAGGGCTGCTATTAACAAGAGATGGTGGGGACAACGGG------------------------------
ACCACCGAGATCTTCAGACCTGGAGGAGGAGATATGAGGGACAATTGGAGAAGTGAATTATATAAATATA
AAGTAGTAAAAATTGAACCATTAGGAGTAGCACCCACTAGGGCAAAGAGAAGAGTGGTGCAAAGAGAAAA
AAGAGCAGCGGGA---CTAGGAGCTTTGTTCCTTGGGTTCTTGGGAGCAGCAGGAAGCACTATGGGCGCA
GCGTCAATGACGCTGACGGTACAGGCCAGACAATTATTGTCTGGTATAGTGCAGCAGCAAAACAACTTGC
TGAGGGCTATTGAGGCGCAACAGCATCTGTTGCAACTCACAGTCTGGGGTATCAAGCAGCTCCAGGCAAG
AGTCCTGGCTGTGGAAAGATACCTAAAGGATCAACAGCTCCTAGGGATTTGGGGTTGCGCTGGAAAACTC
ATTTGCACCACTGCTGTGCCTTGGAATACTAGTTGGAGT---AATAAATCTCTGGATCAGATTTGGGATA
ACATGACCTGGATGGAGTGGGAAAAAGAAATTGACAATTACACAGGCTTAATATACACCTTAATTGAAAA
ATCACAGAACCAGCAAGAAAAGAATGAACAAGAATTATTGGAATTAGATAAGTGGGCAAGTTTGTGGAAT
TGGTTTGATATATCAAACTGGCTGTGGTATATAAAAATATTCATAATGATAGTAGGAGGTTTGGTAGGTT
TAAGAATAGCTTTTTCTGTACTTGCTATAGTGAATAGAGTTAGGCAGGGATACTCACCATTATCATTTCA
GACCCGCCTCCCAGCCCCGAGGGGACCCGACAGGCCCGAAGGAATCGAAGAAGAAGGTGGAGAGAGAGAC
AGAGACAGATCCGGACAATTAGTGGATGGATTCTTAGCAATTATTTGGGTCGACCTACGGAGCCTGTGCC
TCTTCAGCTACCACCGCTTGAGAGACTTACTCTTGATTGTAGCGAGGATTGTGGAACTTCTGGGACGCAG
GGGGTGGGGAGTCCTCAAATATTGGTGGAATCTCCTGCAGTACTGGAGTCAGGAAATAAAGAAGAGTGCT
GTTAGCTTGCTCAATGCCACAGCTATAGCAGTAGCTGAGGGGACAGATAGGGTTATAGAAGTAGTACAAA
GAACTTATAGAGCTTTTCTCCACATACCTAGAAGAATAAGACAGGGCTTAGAAAGGGCTTTGCAA
>EU744103 
ATGAGAGTGAAGGGGATCAGGAAGAATTATCATCAC---TTGTGGAGA------------------TGGG
GCACCATGCTCCTTGGGATATTAATGATCTGTAGTGCTGCAGAACAATTGTGGGTCACAGTCTATTATGG
GGTACCAGTGTGGAAAGAAGCAACCACCACTTTATTTTGTGCATCAGATGCTAAAGCATATGATACAGAG
GTACACAATGTTTGGGCCACACATGCCTGTGTACCCACAGACCCCAACCCTCAAGAAGTAGAATTGGGA-
--AATGTGACAGAAAATTTTAACATGTGGAAAAATAACATGGTAAAACAGATGCATGAGGATATAATCAG
TTTATGGGATCAAAGCCTAAAGCCATGTGTAAAATTAACCCCACTCTGTGTTATTTTAAATTGCACTGAC
------------------------TTG------AAC---------------------AATGCTACTAAT-
--------ACCCCTAATAGTAGCGAGGGA---------------------AAGATG---GAAACAGGA--
----GAAATAAAGAACTGCTCTTTCAATATCACCACAAGCATAAGAGATAAGGTACAGAAAGAATATGCA
TTGTTTTATAAACTTGATGTAGTACCAATA---------GATGATGATAAT------------------A
CCAGCTATAGGTTGAGAAGTTGTAACACCTCAGTCATTACCCAGGCCTGTCCAAAGGTATCCTTTGACCC
AATTCCCATACATTATTGTGCCCCGGCTGGTTTTGCGATTCTAAAATGTAAAGATAAGAAGTTCAAGGGA
ACAGGACCATGTAAAAATGTCAGCACAGTACAATGTACACATGGAATTAGGCCAGTAGTATCAACTCAAC
TGCTGTTAAATGGCAGTCTAGCAGAAGAAGAGGTAGTAATTAGATCTGAAAATTTCACGAACAATGCTAA
AATCATAATAGTACAGCTGAACAAATCTGTAGAAATTAATTGTACAAGACCCAACAACAATACAAGAAAA
AGTATAAATATAGGACCAGGGAGAGCATTTTATACAACAGGAGAAATAATAGGAGATATAAGGCAAGCAC
ATTGTAACCTTAGTAGAGCAAAATGGAATGATACTTTAAAACAGATAGTTATAAAATTA-----------
----------AGA------GAACAATTTAGG---------------------AATAAAACAATAGTT---
TTTAATCAATCCTCAGGAGGGGACCCAGAAATTGTAATGCACAGTTTTAATTGTGGAGGGGAATTTTTCT
ACTGTAATTCAACACAATTGTTTAATAGTACTTGGATG------------GCT-----------------
----AAT------------AGTACTTGGGAG------AATGATAAT------------------AGCACT
------GAAGAAAAT------------------ATCACACTCCCATGCAGAATAAAACAAATTATAAACA
TGTGGCAGGAAGTAGGAAAAGCAATGTATGCCCCTCCCATCAGAGGACAAATTAGATGTTCAACAAATAT
CACAGGGCTGCTATTAACAAGAGATGGTGGGGACAACGGG------------------------------
ACCACCGAGATCTTCAGACCTGGAGGAGGAGATATGAGGGACAATTGGAGAAGTGAATTATATAAATATA
AAGTAGTAAAAATTGAACCATTAGGAGTAGCACCCACTAGGGCAAAGAGAAGGGTGGTGCAAAGAGAAAA
AAGAGCAGCGGGA---CTAGGAGCTTTGTTCCTTGGGTTCTTGGGAGCAGCAGGAAGCACTATGGGCGCA
GCGTCAATGACGCTGACGGTACAGGCCAGACAATTATTGTCTGGTATAGTGCAGCAGCAAAACAACTTGC
TGAGGGCTATTGAGGCGCAACAGCATCTGTTGCAACTCACAGTCTGGGGTATCAAGCAGCTCCAGGCAAG
AGTCCTGGCTGTGGAAAGATACCTAAAGGATCAACAGCTCCTAGGGATTTGGGGTTGCTCTGGAAAACTC
ATTTGCACCACTACTGTGCCTTGGAATACTAGTTGGAGT---AATAAATCTCTGGATCAGATTTGGGATA
ACATGACCTGGATGGAGTGGGAAAGAGAAATTGACAATTACACAGGCTTAATATACACCTTAATTGAAAA
ATCACAGAACCAGCAAGAAAAGAATGAACAAGAATTATTGGAATTAGATAAGTGGGCAAGTTTGTGGAAT
TGGTTTGATATATCAAACTGGCTGTGGTATATAAAAATATTCATAATGATAGTAGGAGGTTTGGTAGGTT
TAAGAATAGCTTTTTCTGTACTTTCTATAGTGAATAGAGTTAGGCAGGGATACTCACCATTATCATTTCA
GACCCGCCTCCCAGCCCCGAGGGGACCCGACAGGCCCGAAGGAATCGAAGAAGAAGGTGGAGAGAGAGAC
AGAGACAGATCCGGTCACTTAGTGGATGGATTCTTAGCAATTATTTGGGTCGAACTGCGGAGCCTGTGCC
TCTTCAGCTACCACCGCTTGAGAGACTTACTCTTGATTGTAGCGAGGATTGTGGAACTTCTGGGACGCAG
GGGGTGGGGAGTCCTCAAATATTGGTGGAATCTCCTGCAGTACTGGAGTCAGGAAATAAAGAAGAGTGCT
GTTAGCTTGCTCAATGCCACAGCTATAGCAGTAGCTGAGGGGACAGATAGGGTTATAGAAGTAGTACAAA
GAACTTATAGAGCTTTTCTCCACATACCTAGAAGAATAAGACAGGGCTTAGAAAGGGCTTTGCAA
>EU744098 
ATGAGAGTGAAGGGGATCAGGAAGAATTATCATCAC---TTGTGGAGA------------------TGGG
GCACCATGCTCCTTGGGATATTAATGATCAGTAGTGCTGCAGAACAATTGTGGGTCACAGTCTATTATGG
GGTACCAGTGTGGAAAGAAGCAACCACCACTTTATTTTGTGCATCGGATGCTAAAGCATATGATACAGAG
GTACACAATGTTTGGGCCACACATGCCTGTGTACCCACAGACCCCAACCCTCAAGAAGTAGAATTGGGA-
--AATGTGACAGAAAATTTTAACATGTGGAAAAATAACATGGTAGAACAGATGCATGAGGATATAATCAG
TTTATGGGATCAAAGCCTAAAGCCATGTGTAAAATTAACCCCACTCTGTGTTACTTTAAATTGCACTGAC
------------------------TTG------AAC---------------------AATGCTACTAAT-
--------ACCCCTAATAGTAGCGAGGGA---------------------AAGATG---GAAACAGGA--
----GAAATAAAGAACTGCTCTTTCAATATCACCACAAGCATAAGAGAAAAGGTACAGAAAGAATATGCA
TTGTTTTATAAACTTGATGTAGTACCAATA---------GATGATGATAAT------------------A
CCAGCTATAGGTTGATAAGTTGTAACACCTCAGTCATTACCCAGGCCTGTCCAAAGGTATCCTTTGACCC
AATTCCCATACATTATTGTGCCCCGGCTGGTTTTGCGATTCTAAAATGTAAAGATAAGAAGTTCAAGGGA
ACAGGACCATGTAAAAATGTCAGCACAGTACAATGTACACATGGAATTAGGCCAGTAGTATCAACTCAAC
TGCTGTTAAATGGCAGTCTAGCAGAAGAAGAGGTAGTAATTAGATCTGAAAATTTCACGAACAATGCTAA
AATCATAATAGTACAGCTGAACAAATCTGTAGAAATTAATTGTACAAGACCCAACAACAATACAAGAAAA
AGTATAAATATAGGACCAGGGAGAGCATTTTATACAACAGGAGAAATAATAGGAGATATAAGGCAAGCAC
ATTGTAACCTTAGTAGAGCAAAATGGAATGATACTTTAAAACAGATAGTTATAAAATTA-----------
----------AGA------GAACAATTTAGG---------------------AATAAAACAATAGTT---
TTTAATCAATCCTCAGGAGGGGACCCAGAAATTGTAATGCACAGTTTTAATTGTGGAGGAGAATTTTTCT
ACTGTAATTCAACACAATTGTTTAATAGTACTTGGATG------------GCT-----------------
----AAT------------AGTACTTGGGAG------AATGATAAT------------------AGCACT
------GAAGAAAAT------------------ATCACACTCCCATGCAGAATAAAACAAATTATAAACA
TGTGGCAGGAAGTGGGAAAAGCAATGTATGCCCCTCCCATCAGAGGACAAATTAGATGTTCAACAAATAT
CACAGGGCTGCTATTAACAAGAGATGGTGGGGACAACGGG---------AACACC---------------
------GAGATCTTCAGACCTGGAGGAGGAGATATGAGGGACAATTGGAGAAGTGAATTATATAAATATA
AAGTAGTAAAAATTGAACCATTAGGAGTAGCACCCACTAGGGCAAAGAGAAGAGTGGTACAAAGAGAAAA
AAGAGCAGCGGGA---CTAGGAGCTTTGTTCCTTGGGTTCTTGGGAGCAGCAGGAAGCACTATGGGCGCA
GCGTCAATGACGCTGACGGTACAGGCCAGACAATTATTGTCTGGTATAGTGCAGCAGCAAAACAACTTGC
TGAGGGCTATTGAGGCGCAACAGCATCTGTTGCAACTCACAGTCTGGGGTATCAAGCAGCTCCAGGCAAG
AGTCCTGGCTGTGGAAAGATACCTAAAGGATCAACAGCTCCTAGGGATTTGGGGTTGCTCTGGAAAACTC
ATTTGCACCACTGCTGTGCCTTGGAATACTAGTTGGAGT---AATAAATCTCTGGATCAGATTTGGGATA
ACATGACCTGGATGGAGTGGGAAAGAGAAATTGACAATTACACAGGCTTAATATACACCTTAATTGAAAA
ATCACAGAACCAGCAAGAAAAGAATGAACAAGAATTATTGGAATTAGATAAGTGGGCAAGTTTGTGGAAT
TGGTTTGATATATCAAACTGGCTGTGGTATATAAAAATATTCATAATGATAGTAGGAGGTTTGGTAGGTT
TAAGAATAGCTTTTTCTGTACTTTCTATAGTGAATAGAGTTAGGCAGGGATACTCACCATTATCATTTCA
GACCCGCCTCCCAGCCCCGAGGGGACCCGACAGGCCCGAAGGAATCGAAGAAGAAGGTGGAGAGAGAGAC
AGAGACAGATCCAGTCAATTAGTGGATGGATTCTTAGCAATTATTTGGGTCGACCTACGGAGCCTGTGCC
TCTTCAGCTACCACCGCTTGAGAGACTTACTCTTGATTGTAGCGAGGATTGTGGAACTTCTGGGACGCAG
GGGGTGGGGAGTCCTCAAATATTGGTGGAATCTCCTGCAGTACTGGAGTCAGGAAATAAAGACGAGTGCT
GTTAGCTTGCTCAATGCCACAGCTATAGCAGTAGCTGAGGGGACAGATAGGGTTATAGAAGTAGTACAAA
GAACTTATAGAGCTTTTCTCCACATACCTAGAAGAATAAGACAGGGCTTAGAAAGGGCTTTGCAA
>EU744102 
ATGAGAGTGAAGGGGATCAGGAAGAATTATCATCAC---TTGTGGAGA------------------TGGG
GCACCATGCTCCTTGGGATATTAATGATCTGTAGTGCTGCAGAACAATTGTGGGTCACAGTCTATTATGG
GGTACCAGTGTGGAAAGAAGCAACCACCACTTTATTTTGTGCATCAGATGCTAAAGCATATGATACAGAG
GTACACAATGTTTGGGCCACACATGCCTGTGTACCCACAGACCCCAACCCTCAAGAAGTAGAATTGGGA-
--AATGTGACAGAAAATTTTAACATGTGGAAAAATAACATGGTAGAACAGATGCATGAGGATATAATCAG
TTTATGGGATCAAAGCCTAAAGCCATGTGTAAAATTAACCCCACTCTGTGTTACTTTAAATTGCACTGAC
------------------------TTG------AAC---------------------AATGCTACTAAT-
--------ACCCCTAATAGTAGCGAGGGA---------------------AAGATG---GAAACAGGA--
----GAAATAAAGAACTGCTCTTTCAATATCACCACAAGCATAAGAGATAAGGTACAGAAAGAATATGCA
TTGTTTTATAAACTTGATGTAGTACCAATA---------GATGATGATAAT------------------A
CCAGCTATAGGTTGATAAGTTGTAACACCTCAGTCATTACCCAGGCCTGTCCAAAGGTATCCTTTGACCC
AATTCCCATACATTATTGTGCCCCGGCTGGTTTTGCGATTCTAAAATGTAAAGATAAGAAGTTCAAGGGA
ACAGGACCATGTAAAAATGTCAGCACAGTACAATGTACACATGGAATTAGGCCAGTAGTATCAACTCAAC
TGCTGTTAAATGGCAGTCTAGCAGAAGAAGAGGTAGTAATTAGATCTGAAAATTTCACGAACAATGCTAA
AATCATAATAGTACAGCTGAACAAAGCTGTAGAAATTAATTGTACAAGACCCAACAACAATACAAGAAAA
AGTATAAATATAGGACCAGGGAGAGCATTTTATACAACAGGAGAAATAATAGGAGATATAAGGCAAGCAC
ATTGTAACCTTAGTAGAGCAAAATGGAATGATACTTTAAAACAGATAGTTATAAAATTA-----------
----------AGA------GAACAATTTAGG---------------------AATAAAACAATAGTT---
TTTAATCAATCCTCAGGAGGGGACCCAGAAATTGTAATGCACAGTTTTAATTGTGGAGGGGAATTTTTCT
ACTGTAATTCAACACAATTGTTTAATAGTACTTGGATG------------GCT-----------------
----AAT------------AGTACTTGGGAG------AATGATAAT------------------AGCACT
------GAAGAAAAT------------------ATCACACTCCCATGCAGAATAAAACAAATTATAAACA
TGTGGCAGGAAGTAGGAAAAGCAATGTATGCCCCTCCCATCAGAGGACAAATTAGATGTTCAACAAATAT
CACAGGGCTGCTATTAACAAGAGATGGTGGGGACAACGGG------------------------------
ACCACCGAGATCTTCAGACCTGGAGGAGGAGATATGAGGGACAATTGGAGAAGTGAATTATATAAATATA
AAGTAGTAAAAATTGAACCATTAGGAGTAGCACCCACTAGGGCAAAGAGAAGAGTGGTGCAAAGAGAAAA
AAGAGCAGCGGGA---CTAGGAGCTTTGTTCCTTGGGTTCTTGGGAGCAGCAGGAAGCACTATGGGCGCA
GCGTCAATGACGCTGACGGTACAGGCCAGACAATTATTGTCTGGTATAGTGCAGCAGCAAAACAACTTGC
TGAGGGCTATTGAGGCGCAACAGCATCTGTTGCAACTCACAGTCTGGGGTATCAAGCAGCTCCAGGCAAG
AGTCCTGGCTGTGGAAAGATACCTAAAGGATCAACAGCTCCTAGGGATTTGGGGTTGCTCTGGAAAACTC
ATTTGCACCACTGCTGTGCCTTGGAATACTAGTTGGAGT---AATAAATCTCTGGATCAGATTTGGGATA
ACATGACCTGGATGGAGTGGGAAAGAGAAATTGACAATTACACAGGCTTAATATACACCTTAATTGAAAA
ATCACAGAACCAGCAAGAAAAGAATGAACAAGAATTATTGGAATTAGATAAGTGGGCAAGTTTGTGGAAT
TGGTTTGATATATCAAACTGGCTGTGGTATATAAAAATATTCATAATGATAGTAGGAGGTTTGGTAGGTT
TAAGAATAGCTTTTTCTGTACTTTCTATAGTGAATAGAGTTAGGCAGGGATACTCACCATTATCATTTCA
GACCCGCCTCCCAGCCCCGAGGGGACCCGACAGGCCCGAAGGAATCGAAGAAGAAGGTGGAGAGAGAGAC
AGAGACAGATCCGGACAATTAGTGGATGGATTCTTAGCAATTATTTGGGTCGATCTGCGGAGCCTGTGCC
TCTTCAGCTACCACCGCTTGAGAGACTTACTCTTGATTGTAGCGAGGATTGTGGAACTTCTGGGACGCAG
GGGGTGGGGAGTCCTCAAATATTGGTGGAATCTCCTGCAGTACTGGAGTCAGGAAATAAAGAAGAGTGCT
ATTAGCTTGCTCAATGCCACAGCTATAGCAGTAGCTGAGGGGACAGATAGGGTTATAGAAGTAGTACAAA
GAACTTATAGAGCTTTTCTCCACATACCTAGAAGAATAAGACAGGGCTTAGAAAGGGCTTTGCAA
>EU744097 
ATGAGAGTGAAGGGGATCAGGAAGAATTATCATCAC---TTGTGGAGA------------------TGGG
GCACCATGCTCCTTGGGATATTAATGATCTGTAGTGCTGCAGAACAATTGTGGGTCACAGTCTATTATGG
GGTACCAGTGTGGAAAGAAGCAACCACCACTTTATTTTGTGCATCAGATGCTAAAGCATATGATACAGAG
GTACACAATGTTTGGGCCACACATGCCTGTGTACCCACAGACCCCAACCCTCAAGAAGTAGAATTGGGA-
--AATGTGACAGAAAATTTTAACATGTGGAAAAATAACATGGTAGAACAGATGCATGAGGATATAATCAG
TTTATGGGATCAAAGCCTAAAGCCATGTGTAAAATTAACCCCACTCTGTGTTACTTTAAATTGCACTGAC
------------------------TTG------AAC---------------------AATGCTACTAAT-
--------ACCCCTAATAGTAGCGAGGGA---------------------AAGATG---GAAACAGGA--
----GAAATAAAGAACTGCTCTTTCAATATCACCACAAGCATAAGAGATAAGGTACAGAAAGAATATGCA
TTGTTTTATAAACTTGATGTAGTACCAATA---------GATGATGATAAT------------------A
CCAGCTATAGGTTGATAAGTTGTAACACCTCAGTCATTACCCAGGCCTGTCCAAAGGTATCCTTTGACCC
AATTCCCATACATTATTGTGCCCCGGCTGGTTTTGCGATTCTAAAATGTAAAGATAAGAAGTTCAAGGGA
ACAGGGCCATGTAAAAATGTCAGCACAGTACAATGTACACATGGAATTAGGCCAGTAGTATCAACTCAAC
TGCTGTTAAATGGCAGTCTAGCAGAAGAAGAGGTAGTAATTAGATCTGAAAATTTCACGAACAATGCTAA
AATCATAATAGTACAGCTGAACAAATCTGTAGAAATTAATTGTACAAGACCCAACAACAATACAAGAAAA
AGTATAAATATAGGACCAGGGAGAGCATTTTATACAACAGGAGAAATAATAGGAGATATAAGGCAAGCAC
ATTGTAACCTTAGTAGAGCAAAATGGAATGATACTTTAAAACAGATAGTTATAAAATTA-----------
----------AGA------GAACAATTTAGG---------------------AATAAAACAATAGTT---
TTTAATCAATCCTCAGGAGGGGACCCAGAAATTGTAATGCACAGTTTTAATTGTGGAGGGGAATTTTTCT
ACTGCAATTCAACACAATTGTTTAATAGTACTTGGATG------------GCT-----------------
----AAT------------AGTACTTGGGAG------AATGATAAT------------------AGCACT
------GAAGAAAAT------------------ATCACACTCCCATGCAGAATAAAACAAATTATAAACA
TGTGGCAGGAAGTAGGAAAAGCAATGTATGCCCCTCCCATCAGAGGACAAATTAGATGTTCAACAAATAT
CACAGGGCTGCTATTAACAAGAGATGGTGGGGACAACGGG---------------ACC------------
ACC---GAGATCTTCAGACCTGGAGGAGGAGATATGAGGGACAATTGGAGAAGTGAATTATATAAATATA
AAGTAGTAAAAATTGAACCATTAGGAGTAGCACCCACTAGGGCAAAGAGAAGAGTGGTGCAGAGAGAAAA
AAGAGCAGCGGGA---CTAGGAGCTTTGTTCCTTGGGTTCTTGGGAGCAGCAGGAAGCACTATGGGCGCA
GCGTCAATGACGCTGACGGTACAGGCCAGACAATTATTGTCTGGTATAGTGCAGCAGCAAAACAACTTGC
TGAGGGCTATTGAGGCGCAACAGCATCTGTTGCAACTCACAGTCTGGGGTATCAAGCAGCTCCAGGCAAG
AGTCCTGGCTGTGGAAAGATACCTAAAGGATCAACAGCTCCTAGGGATTTGGGGTTGCTCTGGAAAACTC
ATTTGCACCACTGCTGTGCCTTGGAATACTAGTTGGAGT---AATAAATCTCTGGATCAGATTTGGGATA
ACATGACCTGGATGGAGTGGGAAAGAGAAATTGACAATTACACAGGCTTAATATACACCTTAATTGAAAA
ATCACAGAACCAGCAAGAAAAGAATGAACAAGAATTATTGGAATTAGATAAGTGGGCAAGTTTGTGGAAT
TGGTTTGATATATCAAACTGGCTGTGGTATATAAAAATATTCATAATGATAGTAGGAGGTTTGGTAGGTT
TAAGAATAGCTTTTTCTGTACTTTCTATAGTGAATAGAGTTAGGCAGGGATACTCACCATTATCATTTCA
GACCCGCCTCCCAGCCCCGAGGGGACCCGACAGGCCCGAAGGAATCGAAGAAGAAGGTGGAGAGAGAGAC
AGAGACAGATCCGGACAATTAGTGGATGGATTCTTAGCAATTATTTGGGTCGACCTACGGAGCCTGTGCC
TCTTCAGCTACCACCGCTTGAGAGACTTACTCTTGATTGTAGCGAGGATTGTGGAACTTCTGGGACGCAG
GGGGTGGGGAGTCCTCAAATATTGGTGGAATCTCCTGCAGTACTGGAGTCAGGAAATAAAGAAGAGTGCT
GTTAACTTGCTCAATGCCACAGCTATAGCAGTAGCTGAGGGGACAGATAGGGTTATAGAAGTAGTACAAA
GAACTTATAGAGCTTTTCTCCACATACCTAGAAGAATAAGACAGGGCTTAGAAAGGGCTTTGCAA
>EU744105 
ATGAGAGTGAAGGGGATCAGGAAGAATTATCATTAC---TTGTGGAGA------------------TGGG
GCACCATGCTCCTTGGGATATTAATGATCTGTAGTGCTGCAGAACGATTGTGGGTCACAGTCTATTATGG
GGTACCAGTGTGGAAAGAAGCAACCACCACTTTATTTTGTGCATCAGATGCTAAAGCATATGATACAGAG
GTACACAATGTTTGGGCCACACATGCCTGTGTACCCACAGACCCCAACCCTCAAGAAGTAGAATTGGAA-
--AATGTGACAGAAAATTTTAACATGTGGAAAAATAACATGGTAGAACAGATGCATGAGGATATAATCAG
TTTATGGGATCAAAGCCTAAAGCCATGTGTAAAATTAACCCCACTCTGTGTTACTTTAAATTGCACTGAC
------------------------TTG---------------ACTACTGACTTGAACAATGCTACTAAT-
--------GCCCTTAATAGTAGCGAGGGA---------------------------------AAAGGG--
----GAAATAAAGAACTGCTCTTTCAATATCACCACAAGCATAAGAGATAAGGTACAGAAAGAATATGCA
TTGTTTTATAAACTTGATGTAGTACCAATA---------GATGATGATAAT------------------A
CCAGCTATAGGTTGATAAGTTGTAACACCTCAGTCATTACCCAGGCCTGTCCAAAGGTATCCTTTGACCC
AATTCCCATACATTATTGTGCCCCGGCTGGTTTTGCGATTCTAAAATGTAAAGATAAGAAGTTCAAGGGA
ACAGGACCATGTAAAAAAGTCAGCACAGTACAATGTACACATGGAATTAGGCCAGTAGTATCAACTCAAC
TGCTACTAAATGGCAGTCTAGTAGAAGAAGAGGTAGTAATTAGATCTGAAAATTTCACGGACAATGCTAA
AATCATAATAGTACAGCTGAACAAAGCTGTAGAAATTAATTGTACAAGACCCAACAACAATACAAGAAAA
AGTATAAATATAGGACCAGGGAGAGCATTATATACAACAGGAGAAATAATAGGAGATATAAGGCAAGCAC
ATTGTAACCTTAGTAGAGCAGAATGGAATGATACTTTAAAACAGATAGTAATAAAATTA-----------
----------AGA------GAACAATTTGGG---------------------AATAAAACAATAGTT---
TTTAATCAATCCTCAGGAGGGGACCCAGAAATTGTAATGCACAGTTTTAATTGTGGAGGGGAATTTTTCT
ACTGTGATTCAACACAATTGTTTAATAGTACTTGGATG------------GCT-----------------
----AAT------------AGTACTTGGGAG------AATGATAAT------------------AGCACT
------GAAGGAAAT------------------ATCATGCTCCCATGCAGAATAAAACAAATTATAAACA
TGTGGCAGGAAGTAGGAAAAGCAATGTATGCCCCTCCCATCAGAGGACAAATTAGATGTTCAACAAATAT
CACAGGGCTGCTATTAACAAGAGATGGTGGGGACAACGGG---------GACACCGAG------------
ATC---GAGATCTTCAGACCTGGAGGAGGAGATATGAGGGACAATTGGAGAAGTGAATTATATAAATATA
AAGTAGTAAAAATTGAACCATTAGGAGTAGCACCCACTAAGGCAAAGAGAAGAGTGGTGCAGAGAGAAAA
AAGAGCAGTGGGA---CTAGGAGCTTTGTTCCTTGGGTTCTTGGGAGCAGCAGGAAGCACTATGGGCGCA
GCGTCAATGACGCTGACGGTACAGGCCAGACAATTATTGTCTGGTATAGTGCAGCAGCAAAACAACTTGC
TGAGGGCTATTGAGGCGCAACAGCATCTGTTGCAACTCACAGTCTGGGGTATCAAGCAGCTCCAGGCAAG
AGTCCTGGCTGTGGAAAGATACCTAAAGGATCAACAGCTCCTAGGGATTTGGGGTTGCTCTGGAAAACTC
ATTTGCACCACTGCTGTGCCTTGGAATACTAGTTGGAGT---AATAAATCTCTGGATCGGATTTGGAATA
ACATGACCTGGATGGAATGGGAAAGAGAAATTGACAATTACACAAGCTTAATATACACCTTAATTGAAGA
ATCACAGAACCAGCAAGAAAAGAATGAACAAGAATTATTGGAATTAGATAAGTGGGCAAGTTTGTGGAAT
TGGTTTGATATATCAAAATGGCTGTGGTATATAAAAATATTCATAATGATAGTAGGAGGTTTGGTAAGTT
TAAGAATAGCTTTTTCTGTACTTTCTATAGTGAATAGAGTTAGGCAGGGATATTCACCATTATCATTTCA
GACCCGCCTCCCAGCCCCGAGGGGACCCGACAGGCCCGAAGGAATCGAAGAAGAAGGTGGAGAGAGAGAC
AGAGACAGATCCGGACAATTAGTGGATGGATTCTTAGCAATTATTTGGGTGGACCTGCGGAGCCTGTGCC
TCTTCAGCTACCACCGCTTGAGAGACTTACTCTTGATTGTAGCAAGGAGTGTGGAACTTCTGGGACGCAG
GGGGTGGGGAGTCCTCAAATATTGGTGGAATCTCCTGCAGTACTGGAGTCAGGAAATAAAGAATAGTGCT
GTTAGCTTGCTCAATGCCACAGCTATAGCAGTAGCTGAGGGGACAGATAGGGTTATAGAAGTAGTACAAA
GAATTTTTAGAGCTTTTCTCCACATACTTAGAAGAATAAGACAGGGCTTCGAAAGGGCTTTGCAA
>EU744107 
ATGAGAGTGAAGGGGATCAGGAAGAATTATCATTAC---TTGTGGAGA------------------TGGG
GCACCATGCTCCTTGGGATATTAATGATCTGTAGTGCTGCAGAACGATTGTGGGTCACAGTCTATTATGG
GGTACCAGTGTGGAAAGAAGCAACCACCACTTTATTTTGTGCATCAGATGCTAAAGCATATGATACAGAG
GTACACAATGTTTGGGCCACACATGCCTGTGTACCCACAGACCCCAACCCTCAAGAAGTAGAATTGGAA-
--AATGTGACAGAAAATTATAACATGTGGAAAAATAACATGGTAGAACAGATGCATGAGGATATAATCAG
TTTATGGGATCAAAGCCTAAAGCCATGTGTAAAATTAACCCCACTCTGTGTTACTTTAAATTGCACTGAC
------------------------TTG---------------ACTACTGACTTGAACAATGCTACTAAT-
--------GCCCTTAATAGTAGCGAGGGA---------------------------------AAAGGG--
----GAAATAAAGAACTGCTCTTTCAATATCACCACAAGCATAAGAGATAAGGTACAGAAAGAATATGCA
TTGTTTTATAAACTTGATGTAGTACCAATA---------GATGATGATAAT------------------A
CCAGCTATAGGTTGATAAGTTGTAACACCTCAGTCATTACCCAGGCCTGTCCAAAGGTATCCTTTGACCC
AATTCCCATACATTATTGTGCCCCGGCTGGTTTTGCGATTCTAAAATGTAAAGATAAGAAGTTCAAGGGA
ACAGGACCATGTAAAAAAGTCAGCACAGTACAATGTACACATGGAATTAGGCCAGTAGTATCAACTCAAC
TGCTACTAAATGGCAGTCTAGCAGAAGAAGAGGTAGTAATTAGATCTGAAAATTTCACGGACAATGCTAA
AATCATAATAGTACAGCTGAACAAAGCTGTAGAAATTAATTGTACAAGACCCAACAACAATACAAGAAAA
AGTATAAATATAGGACCAGGGAGAGCATTTTATACAACAGGAGAAATAATAGGAGATATAAGGCAAGCAC
ATTGTAACCTTAGTAGAGCAGAATGGAATGATACTTTAAAACAGATAGTAATAAAATTA-----------
----------AGA------GAACAATTTGGG---------------------AATAAAACAATAGTT---
TTTAATCAATCCTCAGGAGGGGACCCAGAAATTGTAATGCACAGTTTTAATTGTGGAGGGGAATTTTTCT
ACTGTGATTCAACACAATTGTTTAATAGTACTTGGATG------------GCT-----------------
----AAT------------AGTACTTGGGAG------AATGATAAT------------------AGCACT
------GAAGGAAAT------------------ATCATGCTCCCATGCAGAATAAAACAAATTATAAACA
TGTGGCAGGAAGTAGGAAAAGCAATGTATGCCCCTCCCATCAGAGGACAAATTAGATGTTCAACAAATAT
CACAGGGCTGCTATTAACAAGAGATGGTGGGGACAACGGG---------GACACCGAG------------
ATC---GAGATCTTCAGACCTGGAGGAGGAGATATGAGGGACAATTGGAGAAGTGAATTATATAAATATA
AAGTAGTAAAAATTGAACCATTAGGAGTAGCACCCACTAAGGCAAGGAGAAGAGTGGTGCAGAGAGAAAA
AAGAGCAGTGGGA---CTAGGAGCTTTGTTCCTTGGGTTCTTGGGAGCAGCAGGAAGCACTATGGGCGCA
GCGTCAATGACGCTGACGGTACAGGCCAGACAATTATTGTCTGGTATAGTGCAGCAGCAAAACAACTTGC
TGAGGGCTATTGAGGCGCAGCAGCATCTGTTGCAACTCACAGTCTGGGGTATCAAGCAGCTCCAGGCAAG
AGTCCTGGCTGTGGAAAGATACCTAAAGGATCAACAGCTCCTAGGGATTTGGGGTTGCTCTGGAAAACTC
ATTTGCACCACTGCTGTGCCTTGGAATACTAGTTGGAGT---AATAAATCTCTGGATCGGATTTGGAATA
ACATGACCTGGATGGAATGGGAAAGAGAAATTGACAATTACACAAGCTTAATATACACCTTAATTGAAGA
ATCACAGAACCAGCAAGAAAAGAATGAACAAGAATTATTGGAATTAGATAAGTGGGCAAGTTTGTGGAAT
TGGTTTGATATATCAAAATGGCTGTGGTATATAAAAATATTCATAATGATAGTAGGAGGTTTGGTAGGTT
TAAGAATAGTTTTTTCTGTACTTTCTATAGTGAATAGAGTTAGGCAGGGATACTCACCATTATCATTTCA
GACCCGCCTCCCAGCCCCGAGGGGACCCGACAGGCCCGAAGGAATCGAAGAAGAAGGTGGAGAGAGAGAC
AGAGACAGATCCGGACAATTAGTGGATGGATTCTTAGCAATTATTTGGGTGGACCTGCGGAGCCTGTGCC
TCTTCAGCTACCACCGCTTGAGAGACTTACTCTTGATTGTAGCGAGGAGTGTGGAACTTCTGGGACGCAG
GGGGTGGGGAGTCCTCAAATATTGGTGGAATCTCCTGCAGTACTGGAGTCAGGAAATAAAGAATAGTGCT
GTTAGCTTGCTCAATGCCACAGCTATAGCAGTAGCTGAGGGGACAGATAGGGTTATAGAAGTAGTACAAA
GAATTTTTAGAGCTTTTCTCCACATACCTAGAAGAATAAGACAGGGCTTCGAAAGGGCTTTGCAA
>EU744106 
ATGAGAGTGAAGGGGATCAGGAAGAATTATCATCAC---TTGTGGAAA------------------TGGG
GCACCATGCTCCTTGGGATATTAATGATCTGTAATGCTGTAGAACAATTGTGGGTCACAGTCTATTATGG
GGTACCAGTGTGGAAAGAAGCAACCACCACTTTATTTTGTGCATCAGATGCTAAAGCATATGATACAGAG
GTACACAATGTTTGGGCCACACATGCCTGTGTACCCACAGACCCCAACCCTCAAGAAGTAGAATTGGAA-
--AATGTGACAGAAAATTTTAACATGTGGAAAAATAACATGGTAGAACAGATGCATGAGGATATAATCAG
TTTATGGGATCAAAGCCTAAAGCCATGTGTAAAATTAACCCCACTCTGTGTTACTTTAAATTGCACTGAC
------------------------TTG------AACAATACTACTACTGACTTGAACAATGCTACTAAT-
--------TCCCTTAATAGTAGCGAGGGA---------------------------------AAAGGA--
----GAAATAAAGAACTGCTCTTTCAATATCACCACAAGCATAAGAGATAAGGTACAGAAAGAATATGCA
TTGTTTTATAAACTTGATGTAGTACCAATA---------GATGATGATAAT------------------A
CCAGCTATAGGTTGATAAGTTGTAACACCTCAGTCATTACCCAGGCCTGTCCAAAGGTATCCTTTGAACC
AATTCCCATACATTATTGTGCCCCGGCTGGTTTTGCGATTCTAAAATGTAAAGATAAGAAGTTCAAGGGA
ACAGGACCATGTAAAAAAGTCAGCACAGTACAATGTACACATGGAATTAGGCCAGTAGTATCAACTCAAC
TGCTGTTAAATGGCAGTCTAGCAGAAGAAGAGGTAGTAATTAGATCTGAAAATTTCACGGACAATGCTAA
AATCATAATAGTACAGCTGAACAAATCTGTAGAAATTAATTGTACAAGACCCAACAACAATACAAGAAAA
AGTATAAATATAGGACCAGGGAGAGCATTATATACAACAGGAGAAATAATAGGAAATATAAGGCAAGCAC
ATTGTAACCTTAGTAGAGCAAAATGGAATGATACTCTACAACAGATAGTTATAAAATTA-----------
----------AGA------GAACAATTTGGG---------------------AATAAAACAATAGTT---
TTTAATCAATCCTCAGGAGGGGACCCAGAAATTGTAATGCACAGTTTTAATTGTGGAGGGGAATTTTTCT
ACTGTAATTCAACACAATTGTTTAATAGTATTTGGATG------------ACT-----------------
----AAT------------AGTACTTGGAAG------GATAATAGC------------------ACTGAA
---------AAAAAT------------------ATCATACTCCCATGCAGAATAAAACAAATTATAAACA
TGTGGCAGGAAGTAGGAAAAGCAATGTATGCCCCTCCCATCAGAGGACAAATTAGATGTTCAACAAATAT
CACAGGGCTGCTATTAACAAGAGATGGTGGGGACAACGGG---------ACCACCGAG------------
ATC---GAGATCTTCAGACCTGGAGGAGGAGATATGAGGGACAATTGGAGAAGTGAATTATATAAATATA
AAGTAGTAAAAATTGAACCATTAGGAGTAGCACCCACTAGGGCAAGGAGAAGAGTGGTGCAGAGAGAAAA
AAGAGCAGTGGGA---CTAGGAGCTTTGTTCCTTGGGTTCTTGGGAGCAGCAGGAAGCACTATGGGCGCA
GCGTCAATGACGCTGACGGTACAGGCCAGACAATTATTGTCTGGTATAGTGCAGCAGCAAAACAACTTGC
TGAGGGCTATTGAGGCGCAACAGCATCTGTTGCAACTCACAGTCTGGGGTATCAAGCAGCTCCAGGCAAG
AGTCCTGGCTGTGGAAAGATACCTAAAGGATCAACAGCTCCTAGGGATTTGGGGTTGCTCTGGAAAACTC
ATTTGCACCACTGCTGTGCCTTGGAATACTAGTTGGAGT---AATAAATCTCTGGATAAGATTTGGAATA
ACATGACCTGGATGGAGTGGGAAAGAGAAATTGACAATTACACAGGCTTAATATACACCTTAATTGAACA
ATCACAGAACCAGCAAGAAAAGAATGAACAAGAATTATTGGAATTAGATAAGTGGGCAAGTTTGTGGAAT
TGGTTTGATATTTCAAAATGGCTGTGGTATATAAAAATATTCATAATGATAGTAGGAGGTTTGGTAGGTT
TAAGAATAGCTTTTTCTGTACTTTCTATAGTGAATAGAGTTAGGCAGGGATACTCACCATTATCATTTCA
GACCCGCCTCCCAGCCCCGAGGGGACCCGACAGGCCCGAAGGAATCGAAGAAGAAGGTGGAGAGAGAGAC
AGAGACAGATCCGGACAATTAGTGGATGGATTCTTAGCAATTATTTGGGTGGACCTACGGAGCCTGTGCC
TCTTCAGCTACCACCGCTTGAGAGACTTACTCTTGATTGTAGCGAGGACTGTGGAACTTCTGGGACGCAG
GGGGTGGGGAGTCCTCAAATATTGGTGGAATCTCCTGCAGTACTGGAGTCAGGAAATAAAGAATAGTGCT
GTTAGCTTGCTCAATGCCACAGCTATAGCAGTAGCTGAGGGGACAGATAGGGTTATAGAAGTAGTACAAA
GAATTTTTAGAGCTTTTCTCCACATACCTAGAAGAATAAGACAGGGCTTCGAAAGGGCTTTGCAA
>EU744108 
ATGAGAGTGAAGGGGATCAGGAAGAATTGTCATCAC---TTGTGGAGA------------------TGGG
GCACCATGCTCCTTGGGATATTAATGATCTGTAATGCTGCAGAACAATTGTGGGTCACAGTCTATTATGG
GGTACCAGTGTGGAAAGAAGCAACCACCACTTTATTTTGTGCATCAGATGCTAAAGCATATGATACAGAG
GTACACAATGTTTGGGCCACACATGCCTGTGTACCCACAGACCCCAACCCTCAAGAAGTAGAATTGGAA-
--AATGTGACAGAAAATTTTAACATGTGGAAAAATAACATGGTAGAACAGATGCATGAGGATATAATCAG
TTTATGGGATCAAAGCCTAAAGCCATGTGTAAAATTAACCCCACTCTGTGTTACTTTAAATTGCACTGAC
------------------------TTG------AACAATACTACTACTGACTTGAACAATGCTACTAAT-
--------GCCCTTAATAGTAGCGAGGGA---------------------------------AAAGGA--
----GAAATAAAGAACTGCTCTTTCAATATCACCACAAGCATAAGAGATAAGGTACAGAAAGAATATGCA
TTGTTTTATAAACTTGATGTAGTACCAATA---------GATGATGATAAT------------------A
CCAGCTATAGGTTGATAAGTTGTAACACCTCAGTCATTACCCAGGCCTGTCCAAAGGTATCCTTTGAACC
AATTCCCATACATTATTGTGCCCCGGCTGGTTTTGCGATTCTAAAATGTAAAGATAAGAAGTTCAATGGA
ACAGGACCATGTAAAAAAGTCAGCACAGTACAATGTACACATGGAATTAGGCCAGTAGTATCAACTCAAC
TGCTGCTAAATGGCAGTCTAGCAGAAGAAGAGGTAGTAATTAGATCTGAAAATTTCACGGACAATGCTAA
AATCATAATAGTACAGCTGAACAAAGCTGTAGAAATTAATTGTACAAGACCCAACAACAATACAAGAAAA
AGTATAAATATAGGACCAGGGAGAGCATTTTATACAACAGGAGAAATAATAGGAAATATAAGGCAAGCAC
ATTGTAACCTTAGTAGAGCAGAATGGAATGATACTTTAAACCAGACAGTTATAAAATTA-----------
----------AGA------GAACAATTTGGG---------------------AATAAAACAATAGTT---
TTTAATCAATCCTCAGGAGGGGACCCAGAAATTGTAATGCACAGTTTTAATTGTGGAGGGGAATTTTTCT
ACTGTAATTCAACACAATTGTTTAAAAGTACTTGGATG------------GCT-----------------
----AAT------------GGTACTTGGAAG------AATGATAAT------------------AGCACT
------GAAAAAAAT------------------ATCATACTCCCATGCAGAATAAAACAAATTATAAACA
TGTGGCAAGAAGTAGGAAAAGCAATGTATGCCCCTCCCATCAGAGGACAAATTAGATGTTCAACAAATAT
CACAGGGCTGCTATTAACAAGAGATGGTGGGGACAACGGG---------ACCACCGAG------------
ATC---GAGATCTTCAGACCTGGAGGAGGAGATATGAGGGACAATTGGAGAAGTGAATTATATAAATATA
AAGTAGTAAAAATTGAACCATTAGGAGTAGCACCCACTAGGGCAAGGAGAAGAGTGGTGCAGAGAGAAAA
AAGAGCAGTGGGA---CTAGGAGCTTTGTTCCTTGGGTTCTTGGGAGCAGCAGGAAGCACTATGGGCGCA
GCGTCAATGACGCTGACGGTACAGGCCAGACAATTATTGTCTGGTATAGTGCAGCAGCAAAACAACTTGC
TGAGGGCTATTGAGGCGCAACAGCATCTGTTGCAACTCACAGTCTGGGGTATCAAGCAGCTCCAGGCAAG
AGTCCTGGCTGTGGAAAGATACCTAAAGGATCAACAGCTCCTAGGGATTTGGGGTTGCTCTGGAAAACTC
ATTTGCACCACTGCTGTGCCTTGGAATACTAGTTGGAGT---AATAAATCTCTGGATCGGATTTGGAATA
ACATGACCTGGATGGAGTGGGAAAGAGAAATTGACAACTACACAGGCTTAATATACACCTTAATTGAAGA
ATCGCAGAACCAGCAAGAAAAGAATGAACAAGAATTATTGGAATTAGATAAGTGGGCAAGTTTGTGGAAT
TGGTTTGATATATCAAAATGGCTGTGGTATATAAAAATATTCATAATGATAGTAGGGGGTTTGGTAGGTT
TAAGAATAGCTTTTTCTGTACTTTCTATAGTGAATAGAGTTAGGCAGGGATACTCACCATTATCATTTCA
GACCCGCCTCCCAGCCCAGAGGGGACCCGACAGGCCCGAAGGAATCGAAGAAGAAGGTGGAGAGAGAGAC
AGAGACAGATCCGGACAATTAGTGGATGGATTCTTAGCAATTATTTGGGTCGATCTACGGAGCCTGTGCC
TCTTCAGCTACCACCGCTTGAGAGACTTACTCTTGATTGTAGCGAGGAGTGTGGAACTTCTGGGACGCAG
GGGGTGGGGAGTCCTCAAATATTGGTGGAATCTCCTGCAGTACTGGAGTCAGGAAATAAAGAATAGTGCT
GTTAGCTTGCTCAATACCACAGCTATAGCAGTAGCTGAGGGGACAGATAGGGTTATAGAAGTAGTACAAA
GAATTTTTAGAGCTTTTCTCCACATACCTAGAAGAATAAGACAGGGCTTCGAAAGGGCTTTGCAA
>EU744129 
ATGAGAGTGAAGGGGATCAGGAAGAATTATCATTAC---TTGTGGAGA------------------TGGG
GCACGATGCTCCTTGGGATGTTAATGATCTGTAATGCTGAAGAAAAATTGTGGGTCACAGTCTATTATGG
GGTACCAGTGTGGAAAGAAGCAACCACCACTTTATTTTGTGCATCAGATGCTAAAGCATATGATACAGAG
GTGCACAATGTTTGGGCCACACATGCCTGTGTACCCACAGACCCTAACCCTCAAGAAATAGAATTGAAA-
--AATGTGACAGAAGATTTTAACATGTGGAAAAATAACATGGTAGAACAGATGCATGAGGATATAATCAG
TTTATGGGATCAAAGCCTAAAGCCATGTGTAAAATTAACCCCACTCTGTGTTACTTTAAATTGCACTGAC
------------------------TTG------AAAAGTAATACTACTAACTTGAACAATACTATTAAT-
--------TCCCTTAATAGTAGCGAGGGA---------------------------------ATAGGA--
----GAAATAAAGAACTGCTCTTTCAATATCACCACAAGCATAAGAGATAAGGTGCAGAAAGAATATGCA
TTGTTTTATAAACTTGATGTAGTGCCAATA---------GATAATGATAAT------------------A
CCAGCTATAGGTTGATAAGTTGTAACACCTCAGTCATTACCCAGGCCTGTCCAAAGGTATCCTTTGAACC
AATTCCCATACATTATTGTGCCCCGGCTGGTTTTGCGATTCTACAATGTAATGATAAGAAGTTCAATGGA
ACAGGGCCATGTAACAACGTCAGCACAGTACAATGTACACATGGAATTAGGCCAGTAGTATCAACTCAAC
TGCTGTTAAATGGCAGTCTAGCAGAAGAAGAGATAGTAATTAGATCTGAAAATTTCACAGACAATGCTAA
AATCATAATAGTACAGCTGAACAAATCTGTAGAAATTAATTGTACAAGACCCAACAACAATACAAGAAAA
AGTATACATATAGGGCCAGGGAGAGCATTTTATGCAACAGGAGAAATAATAGGAAATATAAGGCAAGCAC
ATTGTAACCTTAGTAGAGCAGAATGGAATGATACTCTAAAACAGGTAGCTATAAAATTA-----------
----------AGA------GAAAAATTTGGG------------------AATAATAAAACAATAGTT---
TTTAATCAATCCTCAGGAGGGGACCCAGAAATTGTAATGCACAGTTTTAATTGTGGAGGGGAATTTTTCT
ACTGTGATTCAACACAATTGTTTAATAGTACTTGGGAG------------GCT-----------------
----AAT------------AGTACTTGGGAG------AATGATAAT------------------AGCACT
------GAAGGAACT------------------ATCATGCTCCCATGCAGAATAAAACAAATTATAAACA
TGTGGCAGGAAGTAGGAAAAGCAATGTATGCCCCTCCCATCAGAGGACAAATTAGATGTTCAACAAATAT
CACAGGGCTGCTATTAACAAGAGATGGTGGGAACAACGGG---------GAAAATGAG------------
ACC---GAGATCTTCAGACCTGGAGGAGGAGATATGAGGGACAATTGGAGAAGTGAATTATATAAATATA
AAGTAGTAAAAATTGAACCATTAGGAGTAGCACCCACTAAGGCAAGGAGAAGAGTGGTGCAGAGAGAAAA
AAGAGCAGTGACA---CTAGGAGCTATGTTCCTTGGGTTCTTGGGAGCAGCAGGAAGCACTATGGGCGCA
GCGTCAATGACGCTGACGGTACAGGCCAGACAATTATTGTCTGGTATAGTGCAGCAGCAAAACAACTTGC
TGAGGGCTATTGAGGCGCAACAGCATCTGTTGCAACTCACAGTCTGGGGTATCAAGCAGCTCCAGGCAAG
AGTCCTGGCTGTGGAAAGATACCTAAAGGATCAACAGCTCCTAGGGATTTGGGGTTGCTCTGGAAAACTC
ATTTGCACCACTGCTGTGCCTTGGAATAATAGTTGGAGTAATAATAAATCTCTGCATGACATTTGGGATA
ACATGACCTGGATGCAGTGGGAAAGAGAAATTGACAATTACACAGACTTAATATACACCTTACTTGAAAA
ATCACAGAACCAGCAAGAAAAGAATGAACAAGAATTATTGGAATTAGATAAGTGGGCAAGTTTGTGGAAT
TGGTTTGATATATCAAACTGGCTGTGGTATATAAAAATATTCATAATGATAGTAGGAGGTTTGGTAGGTT
TAAGAATAGCTTTTTCTGTACTTTCTATAGTAAATAGAGTTAGGCAGGGATACTCACCATTATCATTTCA
GACCCGCCTCCCAGCCCAGAGGGGACCCGACAGGCCCGAAGGAATCGAAGAAGAAGGTGGAGAGAGAGAC
AGAGACAGATCCGGACCATTAGTGGATGGATTCTTAGCAATTATTTGGGTGGACCTACGGAGCCTGTGCC
TTTTCAGCTACCACCGCTTGAGAGACTTACTCTTGATTGTAGCGAGGACTGTGGAACTTCTGGGACGCAG
GGGGTGGGGAATCCTCAAATATTGGTGGAGTCTCCTGCAGTACTGGAGTCAGGAAATAAAGAATAGTGCT
GTTAGCTTGCTCAATACTACAGCTATAGCAGTAGCTGAGGGGACAGATAGGATTATAGAAATAGTACAAA
GAATTTTTAGAGCTTTTCTCCACATACCTAGAAGAATAAGACAGGGCTTAGAAAGGGCTTTGCAA
>EU744116 
ATGAGAGTGAAGGGGATCAGGAAGAATTATCATTAC---TTGTGGAGA------------------TGGG
GCACCATGCTCCTTGGGATGTTAATGATCTGTAGTGCTGAAGAAAAATTGTGGGTCACAGTCTATTATGG
GGTACCAGTGTGGAAAGAAGCAACCGCTACTTTATTTTGTGCATCAGATGCTAAAGCATATGATACAGAG
GTACACAATGTTTGGGCCACACATGCCTGTGTACCCACAGACCCTAACCCTCAAGAAATAGAATTGAAA-
--AATGTGACAGAAAATTTTAACATGTGGAAAAATAACATGGTAGAACAGATGCATGAGGATATAATCAG
TTTATGGGATCAAAGCCTAAAGCCATGTGTAAAATTAACCCCACTCTGTGTTACTTTAAATTGCACTGAC
------------------------TTG------AACAAGAATACTACTGACTTGAACAATGCTACTAAT-
--------GCCCTTAATGGTAGCGAGGGA---------------------------------AAAGGA--
----GAAATAAAGAACTGCTCTTTCAATATCACCACAAGCATAAGAGATAAGGTACAGAAAGAATATGCA
TTGTTTTATAAACTTGATGTAGTACCAATA---------GATAATGATAAT------------------A
CCAGCTATAGGTTGATAAGTTGTAACACCTCAGTCATTACCCAGGCCTGTCCAAAGGTATCCTTTGAACC
AATTCCCATACATTATTGTGCCCCGGCTGGTTTTGCGATTCTAAAATGTAAAGATAAGAAGTTCAATGGA
ACAGGGCCATGTAACAAAGTCAGCACAGTACAATGTACACATGGAATTAGGCCAGTAGTATCAACTCAAC
TGCTACTAAATGGCAGTCTAGCAGAAGAAGAGATAGTAATTAGATCTGAAAATTTCACAGACAATGCTAA
AATCATAATAGTACAGCTGAACAAATCTGTAGAAATTAATTGTACAAGACCCAACAACAATACAAGAAAA
AGTATACATATAGGACCAGGGAGAGCATTTTATGCAACAGGAGAAATAATAGGAAATATAAGGCAAGCAC
ATTGTAACCTTAGTAGAGCAGAATGGAATGATACTCTAAAACAGATAGCTATAAAATTA-----------
----------AGA------GAACAATTTGGG------------------AATAATAAAACAATAGTT---
TTTAATCAATCCTCAGGAGGGGACCCAGAAATTGTAATGCACAGTTTTAATTGTGGAGGGGAATTTTTCT
ACTGTAATTCAGCACAATTGTTTAATAGTACTTGGATG------------GCT-----------------
----AAT------------GGTACTTGGAAG------AATGCTAAT------------------GGCACT
---------GAAAAT------------------ATCATGCTCCCATGCAGAATAAAACAAATTATAAACA
TGTGGCAGGAAGTAGGAAAAGCAATGTATGCCCCTCCCATCAGAGGACAAATTAGATGTTCAACAAATAT
CACAGGGTTGCTATTAACAAGAGATGGTGGGAACAACGGG---------ACCACCGAG------------
ACA---GAGATCTTCAGACCAGGAGGAGGAAATATGAGGGACAATTGGAGAAGTGAATTATATAAATATA
AAGTAGTAAAAATTGAACCATTAGGAGTAGCACCCACTAAGGCAAGGAGAAGAGTGGTGCAGAGAGAAAA
AAGAGCAGTGGGA---CTAGGAGCTATGTTCCTTGGGTTCTTGGGAGCAGCAGGAAGCACTATGGGCGCA
GCGTCAATGACGCTGACGGTACAGGCCAGACAATTATTGTCTGGTATAGTGCAGCAGCAAAACAACTTGC
TGAGGGCTATTGAGGCGCAACAGCATCTGTTGCAACTCACAGTCTGGGGTATCAAGCAGCTCCAGGCAAG
AGTCCTGGCTGTGGAGAGATACCTAAAGGATCAACAGCTCCTAGGGATTTGGGGTTGCTCTGGAAAACTC
ATTTGCACCACTGCTGTGCCTTGGAATACTAGTTGGAGTAATAATAAATCTCTGGATGACATTTGGGATA
ACATGACCTGGATGCAGTGGGAAAGAGAAATTGACAATTACACAGACTTAATATACACCTTACTTGAAAA
ATCACAGAACCAGCAAGAAAAGAATGAACAAGAATTATTGGAATTAGATAAGTGGGCAAGTTTGTGGAAT
TGGTTTGATATATCAAACTGGCTGTGGTATATAAAAATATTCATAATGATAGTAGGAGGTTTGGTAGGTT
TAAGAATAGCTTTTTCTGTACTTTCTATAGTGAATAGAGTTAGGCAGGGATATTCACCATTATCATTTCA
GACCCGCCTCCCAGCCCAGAGGGGACCCGACAGGCCCGAAGGAATCGAAGAAGAAGGTGGAGAGAGAGAC
AGAGACAGATCCGGACAATTAGTGGATGGATTCTTAGCAATTATTTGGGTGGACCTACGGAGCCTGTGCC
TCTTCAGCTACCACCGCTTGAGAGACTTACTCTTGATTGTAGCGAGGACTGTGGAACTTCTGGGACGCAG
GGGGTGGGGAATCCTCAAATATTGGTGGAGTCTCCTGCAGTACTGGAGTCAGGAAATAAAGAATAGTGCT
GTTAGCTTGCTCAATACTACAGCTATAGCAGTAGCTGAGGGGACAGATAGGGTTATAGAAGTAGTACAAA
GAATTTTTAGAGCTTTTCTCCACATACCTAGAAGAGTAAGACAGGGCTTAGAAAGGGCTTTGCAA
>EU744128 
ATGAGAGTGAAGGGGATCAGGAAGAATTATCATTAC---TTGTGGAGA------------------TGGG
GCACGATGCTCCTTGGGATGTTAATGATCTGTAATGCTGAAGAAAAATGGTGGGTCACAGTCTATTATGG
GGTACCAGTGTGGAAAGAAGCAACTACCACTTTATTTTGTGCATCAGATGCTAAAGCATATGATACAGAG
GTACACAATGTTTGGGCCACACATGCCTGTGTACCCACAGACCCTAACCCTCAAGAAATAGAATTGAAA-
--AATGTGACAGAAAATTTTAACATGTGGAAAAATAACATGGTAGAACAAATGCATGAGGATATAATCAG
TTTATGGGATCAGAGCCTAAAACCATGTGTAAAATTAACCCCACTCTGTGTTACTTTAAATTGCACTGAC
------------------------TTA------AACAATAATGCTACTGACTTGAACAATACCACTAAT-
--------GCCCTTAATAGTAGCAAG---------------------------------GAAAAAGGA--
----GAAATAAAGAAATGCTCTTTCAATATCACCACAAGCATAAGAGATAAGGTACAGAAAGAATATGCA
TTGTTTTATAAACTTGATATAGTACCAATA---------GATAATGATAAT------------------A
CCAGCTATAGGTTGATAAGTTGTAACACCTCAGTCATTACCCAGGCCTGTCCAAAGGTATCCTTTGAACC
AATTCCCATACATTATTGTGCCCCGGCTGGTTTTGCGATTCTAAAATGTAAAGATAAGAAGTTCAATGGA
ACAGGGACATGTAACAAGGTCAGCACAGTACAATGTACACATGGAATTAGGCCAGTAGTATCAACTCAAC
TGCTGCTAAATGGCAGTCTAGCAGAAGAAGAGATAGTAATTAGATCTGAAAATTTCACAGACAATGCTAA
AATCATAATAGTACAGCTGAACAAATCTGTAGAAATTAATTGTACAAGACCCAACAACAATACAAGAAAA
AGTATACATATAGGACCAGGGAGAGCATTTTATGCAACAGGAGAAATAATAGGAAATATAAGGCAAGCAC
ATTGTAACCTTAGTAGAGCAGAATGGAATGATACTCTAAAAAAGATAGCTATAAAATTA-----------
----------AGA------GAACAATTTGGG------------------AATAATAAAACAATAGTT---
TTTAATCAATCCTCAGGAGGGGACCCAGAAATTGTAATGCACAGTTTTAATTGTGGAGGGGAATTTTTCT
ACTGTAATTCAACACAATTGTTTGATAGTACTTGGAAG------------GCT-----------------
----AAT------------AGTACTTGGGAG------AATGAGAAT------------------AGCACT
------GAAGGAAAT------------------ATCATGCTCCCATGCAGAATAAAACAAATTATAAACA
TGTGGCAGGAAGTAGGAAAAGCAATGTATGCCCCTCCCATCAGAGGACAAATTAGATGTTCAACAAATAT
TACAGGGTTGCTACTAACAAGGGATGGTGGGAACAACGGG---------ACCAACGAG------------
ACA---GAGATCTTCAGACCAGGAGGAGGAAATATGAAGGACAATTGGAGAAGTGAATTATATAAATATA
AAGTAGTAAAAATTGAACCATTAGGAGTAGCACCCACTAAGGCAAGGAGAAGAGTGGTGCAGAGAGAAAA
AAGAGCAGTGGGA---CTAGGAGCTTTGTTCCTTGGGTTCTTGGGAGCAGCAGGAAGCACTATGGGCGCA
GCGTCAATGACGCTGACGGTACAGGCCAGACAATTATTGTCTGGTATAGTGCAGCAGCAAAACAACTTGC
TGAGGGCTATTGAGGCGCAACAGCATCTGTTGCAACTCACAGTCTGGGGTATCAAGCAGCTCCAGGCAAG
AGTCCTGGCTGTGGAAAGATACCTAAAGGATCAACAGCTCCTAGGGATTTGGGGTTGCTCTGGGAAACTC
ATTTGCACCACTGCTGTGCCTTGGAATACTAGTTGGAGTAATAATAAATCTCTGGATGACATTTGGACTA
ACATGACCTGGATGCAGTGGGAAAGAGAAATTGACAATTACACAGACTTAATATACACCTTAATTGAAAG
ATCACAAAACCAGCAAGAAAAGAATGAACAAGAGCTATTGGAATTAGATAAGTGGGCAAGTTTGTGGAAT
TGGTTTGATATATCAAACTGGCTGTGGTATATAAAAATATTCATAATGATAGTAGGAGGTTTGGTAGGTT
TAAGAATAGCTTTTTCTGTACTTTCTATAGTGAATAGAGTTAGGCAGGGATATTCACCATTATCATTTCA
GACCCGCCTCCCAGCCCAGAGGGGACCCGACAGGCCCGAAGGAATCGAAGAAGAAGGTGGAGAGAGAGAC
AGAGACAGATCCGGACCATTAGTGGATGGATTCTTAGCAATTATTTGGGTGGACCTACGGAGCCTGTGCC
TCTTCAGCTACCACCGCTTGAGAGACTTACTCTTGATTGTAGCGAGGACTGTGGAACTTCTGGGACGCAG
GGGGTGGGGAGTCCTCAAATATTGGTGGAATCTCCTGCAGTACTGGAGTCAGGAAATAAAGAATAGTGCT
GTTAGCTTGCTCAATACTACAGCTATAGCAGTAGCTGAGGGGACAGATAGGATTATAGAAATAGTACAAA
GAATTTTTAGAGCTTTTCTCCACATACCTAGAAGAGTAAGACAGGGCTTAGAAAGGGCTTTGCAA
>EU744122 
ATGAGAGTGAAGGGGATCAGGAAGAATTATCATTAC---TTGTGGAGA------------------TGGG
GCACGATGCTCCTTGGGATGTTAATGATCTGTAATGCTGAAGAAAAATGGTGGGTCACAGTCTATTATGG
GGTACCAGTGTGGAAAGAAGCAACTACCACTTTATTTTGTGCATCAGATGCTAAAGCATATGATACAGAG
GTGCACAATGTTTGGGCCACACATGCCTGTGTACCCACAGACCCCAACCCTCAAGAAGTAGAATTGGGA-
--AATGTGACAGAAAATTTTAACATGTGGAAAAATAACATGGTAGAACAGATGCATGAGGATATAATCAG
TTTATGGGATCAAAGCCTAAAGCCATGTGTAAAATTAACCCCACTCTGTGTTACTTTAAATTGCACTGAC
------------------------TTT---------------ACTACTGACTTGAACAATACTACTAAT-
--------ACCCGTAATAGTAGCGAGGGA---------------------AAGATG---GAAACAGGA--
----GAAATAAAGAACTGCTCTTTCAATATCACCACAAGAATAAGAGATAAGGTACAGAAAGAATATGCA
TTGTTTTATAAGCTTGATGTAGTACCAATA---------GATGATGATAAT------------------A
CCAGATATAGGTTGATAAGTTGTAACACCTCAGTCATTACCCAGGCCTGTCCAAAGGTATCCTTTGAACC
AATTCCCATACATTATTGTGCCCCGGCTGGTTTTGCGATTCTAAAATGTAAAGATAAGAAGTTCAATGGA
ACAGGGCCATGTGAAAAAGTCAGCACAGTACAATGTACACATGGAATTAGGCCAGTAGTATCAACTCAAC
TGCTGCTAAATGGCAGTCTAGCAGAAGAAGAGATAGTAATTAGATCTGAAAATTTCACGGACAATGCTAA
AATTATAATAGTACAGCTGAACAAATCTGTAGAAATTAATTGTACAAGACCCAACAACAATACAAGAAAA
AGTATACATATAGGACCAGGGAAAGCATTTTATGCAACAGGAGAAATAATAGGAAATATAAGGCAAGCAC
ATTGTAACCTTAGTAGAACAGAATGGAATGATACTCTAAAACAGATAGCTATAAAATTA-----------
----------AGA------GAACAATTTGGG------------------AATAATAAAACAATAGTT---
TTTAATCAATCCTCAGGAGGGGACCCAGAAATTGTAATGCACAGTTTTAATTGTGGAGGGGAATTTTTCT
ACTGTGATTCAACACAATTGTTTAATAGTACTTGGGAG------------GCT-----------------
----AAT------------AGTACTTGGGAG------AATGATAAT------------------AGCACT
------GAAGGAAAT------------------ATCATGCTCCCATGCAGAATAAAACAAATTATAAACA
TGTGGCAGGAAGTAGGAAAAGCAATGTATGCCCCTCCCATCAGAGGACAAATTAAATGTTCAACAAATAT
CACAGGGCTGCTATTAACAAGAGATGGTGGGAACACCGGG---------GACCCCGAG------------
ACC---GAGACCTTCAGACCTGGAGGAGGAAATATGAGGGACAATTGGAGAAGTGAATTATATAAATATA
AAGTAGTAAAAATTGAACCATTAGGAGTAGCACCCACTAAGGCAAGGAGAAGAGTGGTGCAGAGAGAAAA
AAGAGCAGCGGGA---CTAGGAGCTTTGTTCCTTGGGTTCTTGGGAGCAGCAGGAAGCACTATGGGCGCA
GCGTCAATGACGCTGACGGTACAGGCCAGACAATTATTGTCTGGTATAGTGCAGCAGCAAAACAACTTGC
TGAGGGCTATTGAGGCGCAACAGCATCTGTTGCAACTCACAGTCTGGGGTATCAAGCAGCTCCAGGCAAG
AGTCCTGGCTGTGGAAAGATACCTAAAGGATCAACAGCTCCTAGGAATTTGGGGTTGCTCTGGAAAACTC
ATTTGCACCACTGCTGTGCCTTGGAATACTAGTTGGAGTAATAATAAATCTCTGGATCACATTTGGACTA
ACATGACCTGGATGCAGTGGGAAAGAGAAATTGACAATTACACAGACTTAATATACACCTTACTTGAAAA
ATCACAGAACCAGCAAGAAAAGAATGAACAAGAATTATTGGAATTAGATAAGTGGGCAAGTTTGTGGAAT
TGGTTTGATATATCAAACTGGCTGTGGTATATAAAAATATTCATAATGATAGTAGGAGGTTTGGTAGGTT
TAAGAATAGCTTTTTCTGTACTTTCTATAGTAAATAGAGTTAGGCAGGGATACTCACCATTATCATTTCA
GACCCGCCTCCCAGCCCAGAGGGGACCCGACAGGCCCGAAGGAATCGAAGAAGAAGGTGGAGAGAGAGAC
AGAGACAGATCCGGACCATTAGTGGATGGATTCTTAGCAATTATTTGGGTGGACCTACGGAGCCTGTGCC
TCTTCAGCTACCACCGCTTGAGAGACTTACTCTTGATTGTAGCGAGGACTGTGGAACTTCTGGGACGCAG
GGGGTGGGGAATCCTCAAATATTGGTGGAGTCTCCTGCAGTACTGGAGTCAGGAAATAAAGAATAGTGCT
GTTAGCTTGCTCGATACTACAGCTATAGCAGTAGCTGAGGGGACAGATAGGATTATAGAAGTAGTACAAA
GAATTTTTAGAGCTTTTCTCCACATACCTAGAAGAATAAGACAGGGCTTCGAAAGGGCTTTGCAA
>EU744121 
ATGAGAGTGAAGGGGATCAGGAAGAATTGTCATTAC---TTGTGGAGA------------------TGGG
GCACCATGCTCCTTGGGATGTTAATGATCTGTAATGCTGAAGAAAAATTGTGGGTCACAGTCTATTATGG
GGTACCAGTGTGGAAAGAAGCAACCACCACTTTATTTTGTGCATCAGATGCTAAAGCATATGATACAGAG
GTACACAATGTTTGGGCCACACATGCCTGTGTACCCACAGACCCCAACCCTCAAGAAGTAGAATTGGGA-
--AATGTGACAGAAAATTTTAACATGTGGAAAAATAACATGGTAGAACAGATGCATGAGGATATAATCAG
TTTATGGGATCAAAGCCTAAAGCCATGTGTAAAATTAACCCCACTCTGTGTTACTTTAAATTGCACTGAC
------------------------TTG------AACAATAATACTACTGACTTGAACAATACTGCTAAG-
--------ACCCATAATAGTAGCGAGGGA---------------------AAGATG---GAAAAAGGA--
----GAAATAAAGAACTGCTCTTTCAATATCACCACAAGAATAAGAGATAAGGTACAGAAAGAATATGCA
TTGTTTTATAAACTTGATGTAGTACCAATA---------GATGATAATAAT------------------A
CCAGATATAGGTTGATAAGTTGTAACACCTCAGTCATTACCCAGGCCTGTCCAAAGGTATCCTTTGACCC
AATTCCCATACATTATTGTGCCCCGGCTGGTTTTGCGATTCTAAAATGTAAAGATAAGAAGTTCAATGGA
ACAGGGCCATGTAACAAAGTTAGCACAGTACAATGTACACATGGAATTAGGCCAGTAGTATCAACTCAAC
TGCTACTAAATGGCAGTCTAGCAGAAGAAGAGGTAGTAATTAGATCTGAAAATTTCACGGACAATGCTAA
AATCATAATAGTACAGCTGAACAAATCTGTAGAAATTAATTGTACAAGACCCAACAACAATACAAGAAAA
AGTATACATATAGGACCAGGGAGAGCATTTTATGCAACAGGAGAAATAATAGGAAATATAAGGCAAGCAC
ATTGTAACCTTAGTAGAGCACAATGGAATGATACTCTAAAACAGATAGTTATAAAATTA-----------
----------AGA------GAACAATTTGGG------------------AAAAATAAAACAATAGTT---
TTTGATCAATCCTCAGGAGGGGACCCAGAAATTGTAATGCACAGTTTTAATTGTGGAGGGGAATTTTTCT
ACTGTGATTCAACACAATTGTTTAATAGTACTTGGATA------------GCT-----------------
----AAT------------AGGACTTGGGAG------AATGATAAT------------------AGCACT
------GAAGGAAAT------------------ATCATGCTCCCATGCAGAATAAAACAAATTATAAACA
TGTGGCAGGAAGTAGGAAAAGCAATGTATGCCCCTCCCATCAGAGGACAAATTAGATGTTCAACAAATAT
CACAGGGCTGCTATTAACAAGAGATGGTGGAGATGCTGGG---------GACAACGAG------------
ACC---GAGATCTTCAGACCTGGAGGAGGAAATATGAGGGACAATTGGAGAAGTGAATTATATAAATATA
AAGTAGTAAAAATTGAACCATTAGGAGTAGCACCCACTAAGGCAAGGAGAAGAGTGGTGCAGAGAGAAAA
AAGAGCAGTGGGA---CTAGGAGCTATGTTCCTTGGGTTCTTGGGAGCAGCAGGAAGCACTATGGGCGCA
GCGTCAATGACGCTGACGGTACAGGCCAGACAATTATTGTCTGGTATAGTGCAGCAGCAAAACAACTTGC
TGAGGGCTATTGAGGCGCAACAGCATCTGTTGCAACTCACAGTCTGGGGTATCAAGCAGCTCCAGGCAAG
AGTCCTGGCTGTGGAAAGATACCTAAAGGATCAACAGCTCCTAGGGATTTGGGGTTGCTCTGGAAAACTC
ATTTGCACCACTGCTGTGCCTTGGAATACTAGTTGGAGTAATAATAAATCTCTGGATGACATTTGGACTA
ACATGACCTGGATGGAGTGGGAAAGAGAAATTGACAATTACACAGACTTAATATACACCTTACTTGAAAA
ATCACAGAACCAGCAAGAAAAGAATGAACAAGAATTATTGGAATTAGATAAGTGGGCAAGTTTGTGGAAT
TGGTTTGATATATCAAACTGGCTGTGGTATATAAAAATATTCATAATGATAGTAGGAGGTTTGGTAGGTT
TAAGAATAGCTTTTTCTGTACTTTCTATAGTGAATAGAGTTAGGCAGGGATACTCACCATTATCATTTCA
GACCCGCCTCCCAGCCCAGAGGGGACCCGACAGGCCCGAAGGAATCGAAGAAGAAGGTGGAGAGAGAGAC
AGAGACAGATCCGGACAATTAGTGGATGGATTCTTAGCAATTATTTGGGTGGACCTACGGAGCCTGTGCC
TCTTCAGCTACCACCGCTTGAGAGACTTACTCTTGATTGTAGCGAGGACTGTGGAACTTCTGGGACGCAG
GGGGTGGGGAGTACTCAAATATTGGTGGAGTCTCCTGCAGTACTGGAGTCAGGAAATAAAGAATAGTGCT
GTTAGCTTGTTCAATGCCACAGCTATAGCAGTAGCTGAGGGGACAGATAGGGTTATAGAAGTAGTACAAA
GAATTTATAGAGCTTTTCTCCACATACCTAGAAGAATCAGACAGGGCTTCGAAAGGGCTTTGCAA
>EU744114 
ATGAGAGTGAAGGGGATCAGGAAGAATTGTCATTAC---TTGTGGAGA------------------TGGG
GCACCATGCTCCTTGGGATGTTAATGATCTGTAATGCTGAAGAAAAATTGTGGGTCACAGTCTATTATGG
GGTACCAGTGTGGAAAGAAGCAACCACCACTTTATTTTGTGCATCAGATGCTAAAGCATATGATACAGAG
GTACACAATGTTTGGGCCACACATGCCTGTGTACCCACAGACCCCAACCCTCAAGAAGTAGAATTGGGA-
--AATGTGACAGAAAATTTTAACATGTGGAAAAATAACATGGTAGAACAGATGCATGAGGATATAATCAG
TTTATGGGATCAAAGCCTAAAGCCATGTGTAAAATTAACCCCACTCTGTGTTACTTTAAATTGCACTGAC
------------------------TTG------AACAATAATATTACTGACTTGAACAATACTGCTAAG-
--------ACCCATAATAGTAGCGAGGGA---------------------AAGATG---GAAAAAGGA--
----GAAATAAAGAACTGCTCTTTCAATATCACCACAAGAATAAGAGATAAGGTACAGAAAGAATATGCA
TTGTTTTATAAACTTGATGTAGTACCAATA---------GATGATAATAAT------------------A
CCAGATATAGGTTGATAAGTTGTAACACCTCAGTCATTACCCAGGCCTGTCCAAAGGTATCCTTTGACCC
AATTCCCATACATTATTGTGCCCCGGCTGGTTTTGCAATTCTAAAATGTAAAGATAAGAAGTTCAATGGA
ACAGGGCCATGTAACAAAGTTAGCACAGTACAATGTACACATGGAATTAGGCCAGTAGTATCAACTCAAC
TGCTACTAAATGGCAGTCTAGCAGAAGAAGAGGTAGTAATTAGATCTGAAAATTTCACGGACAATGCTAA
AATCATAATAGTACAGCTGAACAAATCTGTAGAAATTAATTGTACAAGACCCAACAACAATACAAGAAAA
AGTATACATATAGGACCAGGGAGAGCATTTTATGCAACAGGAGAAATAATAGGAAATATAAGGCAAGCAC
ATTGTAACCTTAGTAGAGCACAATGGAATGATACTCTAAAACAGATAGTTATAAAATTA-----------
----------AGA------GAACAATTTGGG------------------AAAAATAAAACAATAGTT---
TTTGATCAATCCTCAGGAGGGGACCCAGAAATTGTAATGCACAGTTTTAATTGTGGAGGGGAATTTTTCT
ACTGTGATTCAACACAATTGTTTAATAGTACTTGGATA------------GCT-----------------
----AAT------------AGGACTTGGGAG------AATGATAAT------------------AGCACT
------GGAGGAAAT------------------ATCATGCTCCCATGCAGAATAAAACAAATTATAAACA
TGTGGCAGGAAGTAGGAAAAGCAATGTATGCCCCTCCCATCAGAGGACAAATTAGATGTTCAACAAATAT
CACAGGGCTGCTATTAACAAGAGATGGTGGAGATGCTGGG---------GACAACGAG------------
ACC---GAGATCTTCAGACCTGGAGGAGGAAATATGAGGGACAATTGGAGAAGTGAATTATATAAATATA
AAGTAGTAAAAATTGAACCATTAGGAGTAGCACCCACTAAGGCAAGGAGAAGAGTGGTGCAGAGAGAAAA
AAGAGCAGTGGGA---CTAGGAGCTATGTTCCTTGGGTTCTTGGGAGCAGCAGGAAGCACTATGGGCGCA
GCGTCAATGACGCTGACGGTACAGGCCAGACAATTATTGTCTGGTATAGTGCAGCAGCAAAACAACTTGC
TGAGGGCTATTGAGGCGCAACAGCATCTGTTGCAACTCACAGTCTGGGGTATCAAGCAGCTCCAGGCAAG
AGTCCTGGCTGTGGAAAGATACCTAAAGGATCAACAGCTCCTAGGGATTTGGGGTTGCTCTGGAAAACTC
ATTTGCACCACTGCTGTGCCTTGGAATACTAGTTGGAGTAATAATAAATCTCTGGATGACATTTGGACTA
ACATGACCTGGATGGAGTGGGAAAGAGAAATTGACAATTACACAGACTTAATATACACCTTACTTGAAAA
ATCACAGAACCAGCAAGAAAAGAATGAACAAGAATTATTGGAATTAGATAAGTGGGCAAGTTTGTGGAAT
TGGTTTGATATATCAAACTGGCTGTGGTATATAAAAATATTCATAATGATAGTAGGAGGTTTGGTAGGTT
TAAGAATAGCTTTTTCTGTACTTTCTATAGTGAATAGAGTTAGGCAGGGATACTCACCATTATCATTTCA
GACCCGCCTCCCAGCCCAGAGGGGACCCGACAGGCCCGAAGGAATCGAAGAAGAAGGTGGAGAGAGAGAC
AGAGACAGATCCGGACAATTAGTGGATGGATTCTTAGCAATTATTTGGGTGGACCTACGGAGCCTGTGCC
TCTTCAGCTACCACCGCTTGAGAGACTTACTCTTGATTGTAGCAAGGACTGTGGAACTTCTGGGACGCAG
GGGGTGGGGAGTACTCAAATATTGGTGGAGTCTCCTGCAGTACTGGAGTCAGGAAATAAAGAATAGTGCT
GTTAGCTTGTTCAATGCCACAGCTATAGCAGTAGCTGAGGGGACAGATAGGGTTATAGAAGTAGTACAAA
GAATTTATAGAGCTTTTCTCCACATACCTAGAAGAATCAGACAGGGCTTCGAAAGGGCTTTGCAA
>AY835781 
ATGAAAGCGAAGGAGACCAGGAAGAATTGTCAGCAC---TTGTGGAGA------------------TGGG
GCACCATGCTCCTTGGGATGTTGATGATCTGTAGTGCTGCAGGAAATTTGTGGGTCACAGTCTATTATGG
GGTACCTGTGTGGAAAGAAGCAACCACCACTCTATTTTGTGCATCAGATGCTAAAGCATATGATACAGAG
GTACATAATGTTTGGGCCACACATGCCTGTGTACCCACAGACCCCAACCCACAAGAAGTAGTATTGGAA-
--AATGTGACAGACAGTTTTAACATGTGGAAAAATAACATGGTAGAACAGATGCATGAGGATATAATCAG
TTTATGGGATCAAAGCCTAAAGCCATGTGTAAAATTAACCCCACTCTGTGTCACTCTAAATTGCACTGAT
---------------------AAATTG------AGG---------------------AATGATACTAAT-
--------ACCAATAATAGTAGTTGGGGA---------------------AAGATG---GAGAAAGGA--
----GAAATAAAAAACTGCTCTTTCAATATCACCACAAACATAAGAGACAAGGTGCCGAAAGAATATGCA
CTTTTTTATAAACTTGATGTAGTACCAATT---------GATAATGATAAT------------------A
CTAGCTATAGGTTGATAAATTGTAACACCTCAGTCATTACACAGGCCTGTCCAAAGGTATCCTTTGAGCC
AATTCCCATACATTATTGTGCCCCGGCTGGTTTTGCGATTCTAAAGTGTAAAGATAAAAAGTTCAATGGA
AAAGGACCATGTACAAATGTCAGCACAGTACAATGTACACATGGAATTAGGCCAGTGGTATCAACTCAAC
TGCTATTAAATGGCAGTCTAGCAGAAGAAGAGGTAGTAATTAGATCTGACAATCTCACGGACAATGCTAA
AACCATAATAGTACAGCTGAAGGAACCTGTAGAAATTAATTGTACAAGACCTAACAACAATACAAGAAAA
AGTATACATATAGGACCAGGGAGAGCATTTTATACAACAGGACAAATAATAGGAGATATAAGACAAGCAC
ATTGTAACATTAGTAGAGCAAAATGGAATAACACTTTACAACAGATAGTTATAAAATTA-----------
----------AGA------AAACAATTTGAG---------------------AATAGAACAATAGTC---
TTTAATCAATCCTCAGGAGGGGACCCAGAAGTTGTAATGCACAGTTTTAATTGTGGAGGAGAATTTTTCT
ACTGTAATTCATCACAACTGTTTAATAGTACTTGGAAT------------GAT-----------------
-------------------AGTACTTGGAAT------GATACTAAA------------------GGGTTA
AATAACACTGAAGGAATT---------------ATCACACTCCCATGCAGAATAAAACAATTTATAAACA
TGTGGCAGGAAGTAGGAAAAGCAATGTATGCCCCTCCCATCAGAGGACAAATTAGATGTTCATCAAATAT
TACAGGGCTGCTCTTAACAAGAGATGGTGGTAAT---AGC---------GAGAACGATACC---------
ACC---GAGATCTTCAGACCTGGAGGAGGAGATATGAGGGACAATTGGAGAAGTGAATTATATAAATATA
AAGTAATAAAAATTGAACCATTAGGAGTAGCACCCACCAAGGCAAAGAGAAGAGTGGTGCAGAGAGAAAA
AAGAGCAGTGGGAACGCTAGGAGCTGTGTTCCTTGGGTTCTTGGGAGCAGCAGGAAGCACCATGGGCGCA
GCGTCAATGACGCTGACGGTACAGGCCAGACAATTATTGTCTGGTATAGTGCAACAGCAGAACAATTTGC
TGAGGGCTATTGAGGCGCAACAGCATCTGTTGCAACTCACAGTCTGGGGCATCAAGCAGCTCCAGGCAAG
AGTCCTGGCTGTGGAAAGATACCTACAGGATCAACAGCTCCTAGGGATTTGGGGTTGCTCTGGAAAACTC
ATTTGCACCACTACTGTGCCTTGGAATAGTAGTTGGAGT---AATAAATCTCTGAATGAGATTTGGAATA
ACATGACCTGGATGGAGTGGGAAAGAGAAATTAACAATTACACAAGCTTAATATACACCTTAATTGAAGA
ATCGCAGAACCAACAAGAAAAGAATGAACAAGAATTATTGGAATTAGATAAGTGGGCAAGTTTGTGGAAT
TGGTTTAGCATAACAAACTGGCTGTGGTATATAAAAATATTCATAATGATAGTAGGAGGCTTGATAGGTT
TAAGAATAGTTTTTGCTGTACTTTCTATAGCGAATAGAGTTAGGCAGGGATATTCACCATTATCATTACA
GACCCGCCTCCCAACCCCGAGGGGACCCGACAGGCCCGAAGGAATCGAAGAAGAAGGTGGAGAGAGAGAC
AGAGACAGATCCGGAATATTAGTGAACGGATTCTTAGCACTTTTCTGGGACGACCTGCGGAGCCTGTGCC
TCTTCAGCTACCACCGCTTGAGAGACTTACTCTTGATTGTAGCGAGGATTGTGGAACTTCTGGGACGCAG
GGGGTGGGAAGTCCTCAAATATTGGTGGAATCTCCTACAGTATTGGAGTCAGGAACTAAAGAATAGTGCT
GTTAGCTTGCTCAACGCCACAGCCATAGCAGTAGCTGAGGGGACAGATAGGGTTATAGAATTAGTACAAG
CAGCTTGTAGAGCTATTCTCCACATACCTAGAAGAGTGAGACAGGGCTTGGAAAGGGCTTTGCTA
>AY247224 
ATGAGAGTGAAGGAGACCAGGAAGAATTATCAGCAC---TTGTGGAGA------------------TGGG
GCACGATGCTCCTTGGGATGTTGATGATCTGTAGTGCTGCAGAACAATTGTGGGTCACAGTCTATTATGG
GGTACCTGTGTGGAAAGAAGCAACCACTACTCTATTTTGTGCATCAGATGCTAAAGCATATGTTACAGAG
GTACATAATGTTTGGGCCACACATGCCTGTGTACCCACAGACCCCAACCCACAAGAAGTATTATTGGGA-
--AATGTGACAGAAAATTTTAACATGTGGAAAAATAACATGGTAGAACAGATGCAGGAGGATATAATCAG
TTTATGGGATCAAAGCCTAAAGCCATGCGTAAAACTAACCCCACTCTGTGTTACTTTAAATTGTACTGAT
---------------------TATGTA------GGGAATGTTACTAATACC------AATGCTACTAAA-
--------ACCACTAATAGTAGTTGGGAA---------------------AAGATG---GAGAAAGGA--
----GAAATAAAAAGATGCTCTTTCAATATCACCACAAACATAAGAGATAAGGTGCAGAAAGAATATGCA
CTTTTTTATAAACTTGATGTAGTACCAATA---------GGTAATGATACT------------------A
CCAGCTATAGGTTGATAAATTGTAACACCTCAGTCATTACACAGGCCTGTCCAAAGGTATCCTTTGAGCC
AATTCCCATACATTATTGTACCCCGGCTGGTTTTGCAATTCTAAAGTGTAATGATAAGAAGTTCAATGGA
ACAGGACCATGTACAAATGTCAGCACAGTACAATGTACACATGGAATTAGGCCAGTAGTGTCAACTCAAC
TGCTGTTAAATGGCAGTCTAGCAGAAGGAGGGGTAGTGATTAGATCTGAAAATTTCACGGACAATGCTAA
AATCATAATAGTACAGCTGAATGAATCTGTAGTAATTAATTGTACAAGACCCAACAACAATACAAGAAAA
AGTATACCTATAGGACCAGGGAGGGCATTTTTT---ACAGGAGAAATAATAGGAGATATAAGGCAAGCAC
ATTGTAACATTAGTAAAGCAAAATGGAATGACACTTTAAAACAGATAGTTACAAAATTA-----------
----------AGA------GAACAATTTGTG---------------------AATAAAACAATAGTC---
TTTAATCAATCCTCAGGAGGGGACCCAGAAATTGTAATGCACAGTTTTAATTGTGGAGGGGAATTTTTCT
ACTGTGATTCAACACAACTGTTTAATAGTACTTGGCTG------------TTT-----------------
----AAT------------AGTACTTGGGAA------AATGATACT------------------AGAGGG
TCAGATAGCGAAAAT------------------ATCACACTCCCATGCAGAATAAAACAAATTATAAACA
TGTGGCAGGAAGTAGGAAAAGCAATGTATGCCCCTCCCATCAGAGGACAAATTAGATGTTCATCAAATAT
TACAGGGCTGCTATTAACAAGAGATGGTGGGAAT---AAT---------AGGAACGAGACC---------
ACC---GAGATCTTCAGACCTGGAGGAGGAGATATGAGGGACAATTGGAGAAGTGAATTATATAAATATA
AAGTAGTAAAAATTGAACCATTAGGAGTAGCACCCACCAAGGCAAAGAGAAGAGTGGTGCAGAGAGAAAA
AAGAGCAGTGGGAACGATAGGAGCTATGTTCCTTGGGTTCTTGGGAGCAGCAGGAAGCACTATGGGCGCA
GCGTCAATGGCGCTGACGGTACAGGCCAGACAATTATTGTCTGGTATAGTGCAGCAGCAGAACAACTTGC
TGAGAGCTATTGAGGCGCAACAGCATCTGTTGCAACTCACAGTCTGGGGAATCAAGCAGCTCCAGGCAAG
AGTCCTGGCTGTGGAAAGATACCTAAAGGATCAACAGCTCCTAGGGATTTGGGGTTGCTCTGGAAAACTC
ATCTGCACCACTACTGTGCCTTGGAATGCTAGTTGGAGT---AATAAATCTCTGGATAAGATTTGGAATA
ACATGACCTGGATGGAGTGGGAAAGAGAAATTGACAATTACACAAGCTTAATATACACCTTAATTGAAGA
ATCGCAAAACCAACAAGAAAAGAATGAACAAGAATTATTGGAATTAGATAAGTGGTCAAGTTTGTGGAAT
TGGTTTAGCATATCAAACTGGCTGTGGTATATAAGAATATTCATAATGATAGTAGGAGGCTTGATAGGTT
TAAGAATAGTTTTTGCTGTACTTTCTATAGTGAATAGAGTTAGGCAGGGATACTCACCTTTATCATTTCA
GACCCACCTCCCAGCCCCGAGGGGACCCGACAGGCCCGAAGGAATCGAAGAAGAAGGTGGAGACAGAGAC
AGAGGCAGATCCAATCGATTAGTGCATGGATTCTTAGCACTTATCTGGGACGACCTGCGGAGCCTGTGCC
TCTTCAGCTACCACCGCTTGAGAGACTTACTCTCGATTGTAGCGAGGATTGTGGAACTTCTGGGACGCAG
GGGGTGGGAAGTCCTCAAATATTGGTGGAATCTCCTGCAGTATTGGAGTCAGGAACTAAAGAATAGTGCT
GTTAGCTTGCTTAATGTTACAGCTATCGCAGTAGCTGAGGGGACAGATAGGATTATAGAAGTAGTACAAA
GAATTTATAGAGCTTTTCTCCACATACCTAGAAGAATAAGACAGGGCTTAGAAAGGGCTTTGCTA
>U34604 
ATGAAAGTGAAGGAGACCAGGAAGAATTATCAGCAC---TTGTGGAGA------------------TGGG
GCACCATGCTCCTTGGGATGTTGATGATCTGTAGTGCTGCAGAACAATTGTGGGTCACAGTCTATTATGG
GGTACCTGTGTGGAAAGAAGCAACTACCACTCTATTCTGTGCATCAGATGCTAAAGCATCTGATACAGAG
GTACATAATGTTTGGGCCACACATGCCTGTGTACCCACAGACCCCAACCCACAAGAAGTAGCATTGGAA-
--AATGTGACAGAAGATTTTGACATGTGGAAAAATAACATGGTAGAACAGATGCATGAGGATATAATCAA
TTTATGGGATCAAAGCCTAAAGCCATGTGTAAAATTAACCCCACTCTGTGTTACTTTAAATTGCACTGAT
------------------------TTT------GGG---------------------AATGCTACTAAT-
--------ACCACTAGTAGTAGCGGGGTT---------------------ATAATA---GAGAAAGGA--
----GAAATAAAAAACTGCTCTTTCAAGATCAACACAAACATGAAAGATAAGGCGCAGATAGAATATGCA
CTTTTTTATAAACTTGATGTAGTACCAATA---------GATAATAATAAT---ACTAATACCAGCTATA
CCAGCTATAGGTTGATAAGTTGTAACACCTCAGTCATTACACAGGCCTGTCCAAAGGTATCCTTTGAGCC
AATTCCCATACATTTTTGTACCCCTGCTGGTTTTGCGCTTCTAAAATGTAATGATAAGAAGTTCAATGGA
ACAGGACCATGTAAAAATGTCAGCACCGTACAATGTACACATGGAATTAGGCCAGTAGTATCAACTCAAC
TGCTGTTAAATGGCAGTCTAGCAGAAGAAGAGGTAGTAATTAGATCTGCCAATTTCTCGAACAATGCTAA
AACCATAATAGTACAGCTGAATGAATCTGTAGCAATTAATTGTACAAGACCCAACAACAATACAAGAAAA
GGTATACATATAGGACCAGGGAAAGCATTTTATGCAACAGGACAAATAATAGGAGATATAAGACAAGCAC
ATTGTAACCTTAGTAGAGCAAAATGGAATAACACTTTAAAACAGATAGTTAGCAAATTA-----------
----------AGA------AAACAATTTGGG---------------------AATAAAACAATAGTC---
TTTAGTCAACCCTTAGGAGGGGACCCAGAAATTGTAATGCACAGTTTTAATTGTGGAGGGGAATTTTTCT
ACTGTAATTCAACACAACTGTTTAATAGTACTTGGAAT--------------------------------
-------------------GATACTGGGAAT------GTTACTGAA------------------AGGTCA
AATAACAATGAAAAT------------------ATCACACTCCCATGCAGAATAAAACAAATTATAAACA
TGTGGCAGGGAGTAGGAAAAGCAATGTATGCCCCTCCCATCAGTGGACAAATTAGATGTTCATCAAATAT
TACAGGGCTGCTATTAACAAGAGATGGTGGTAAG---GAC---------GAGAACAAGACTGGG------
ACT---GAGATCTTCAGACCTGGAGGAGGAGATATGAAGGATAATTGGAGAAGTGAATTATATAAATATA
AAGTAGTAAAAATTGAACCATTAGGAGTAGCACCCACCAGGGCAAAGAGAAGAGTGGTGCAGAGAGAAAA
AAGAGCAGTGGGA---ATAGGAGCGTTGTTCCTTGGGTTCTTGGGAGCAGCAGGAAGCACTATGGGCGCA
GCGTCAATAACGCTGACGGTACAGGCCAGACAATTATTGTCTGGTATAGTGCAACAGCAGAACAATTTGC
TGAGGGCTATTGAGGCGCAACAGCATCTGTTGCAACTCACAGTCTGGGGCATCAAGCAGCTCCAGGCAAG
AGTCCTGGCTGTGGAAAGATACCTAAAGGATCAACAGCTCCTGGGGATTTGGGGTTGCTCTGGAAAACTC
ATCTGCACCACTGCTGTGCCTTGGAATGCTAGTTGGAGT---AATAAATCTCTGGATAAGATTTGGAATA
ACATGACCTGGATGGAGTGGGACAGAGAAGTTAGCAATTACACAAGCTTGATATACACCTTAATTGAAGA
ATCGCAAAACCAACAAGAAAAGAATGAACAAGAATTATTGGAATTAGATAAATGGGCAAGTTTGTGGAAT
TGGTTTGACATAACAAAATGGCTGTGGTATATAAAAATATTCATAATGATAGTAGGAGGCTTGGTAGGTT
TAAGAATAATTTTTGCTGTACTTTCTATAGTGAATAGAGTTAGGCAGGGATACTCACCATTATCGTTTCA
GACCCGCCTCCCAGCCCCGAGGGGACCCGACAGGCCCGAAGGAATCGAAGAAGAAGGTGGAGAGAGAGAC
AGAGACAGATCCGGTCGATTAGTGAACGGATTCTTAGCACTTATCTGGGACGATCTGCGGAGCCTGTGCC
TCTTCAGCTACCACCGCTTGAGAGACTTACTCTTGATTGTGACGAGGATTGTGGAACTTCTGGGACGCAG
GGGGTGGGAAGTCCTCAAATATTGGTGGAATCTCCTGCAGTATTGGAGTCAGGAACTAAAGAATAGTGCT
GTTAGTTTGCTTAATGCCACAGCTATAGCAGTAGCTGAGGGGACAGATAGGGTTATAGAAGTAGTGCAAA
GAGCTTGTAGAGCTGTTCTCCACATACCTGTAAGAATAAGACAGGGTCTGGAAAGGGCTTTGCTA
>AY835760 
ATGAGAGTGAAGGAGATCAAGAAGAATTATCAGCGC---TTGTGGAGA------------------TGGG
GCACCATGCTCCTTGGGATATTGATGATCTGTAGTGCTACAGATAAATTGTGGGTCACAGTCTATTATGG
GGTACCTGTGTGGAAAGAAGCAAACACCACTCTATTTTGTGCATCTGATGCTAAAGCATATGATACAGAG
GTACATAATGTTTGGGCCACACATGCCTGTGTACCCACAGACCCCAACCCACAAGAAGTAGTATTGGGA-
--AATGTGACAGAAAATTTTAACATGTGGAAAAATAACATGGTAGAACAGATGCATGAGGATATAATCAG
TTTGTGGGATCAAAGCTTAAAGCCATGTGTAAAATTAACCCCACTCTGTGTTACTTTAAATTGCACTGAT
------------------------TTG------AAG---------------------AATGCTACTAAT-
--------ACCACTAGTAGTAGCGGGAAA---------------------ATGATGGTGGAGAGAGGA--
----GAAATAAAAAACTGCTCTTTTAATATCACCACCGGCATAAGAGATAAGGTGCAGAAAGAATATGCA
CTTTTGTATAAATTTGATATAGTACCAATA---------GATAATGATACG------------------A
CCAGCTATAGGTTGATAAGTTGTAACACCTCAGTCATTACACAGGCCTGTCCAAAGGTATCCTTTCAGCC
AATTCCCATACATTATTGTGCCCCGGCTGGTTTTGCGATTCTAAAGTGTAATGATAAGAAGTTCAATGGA
ACAGGACCATGTAAAAATGTCAGCACAGTACAATGTACACATGGAATTAGGCCAGTAGTATCAACTCAAC
TGCTGTTAAATGGAAGTGTAGCAGAAGAAGAGGTAGTAATTAGATCTGCCAATTTCTCGGACAATGCTAA
AACCATAATAGTACAGCTGAAAGAATCTGTAGAAATTAATTGTACAAGACCCAACAACAATACAAGAAGA
AGTATACATATAGGACCAGGGAGAGCATTCTATGCAGCAGGAGACATAATAGGAGATATAAGACAAGCAC
ATTGTAACATTAGTGGAGAAAAATGGCATAACACTTTAAAACAGGTAGCTAAAAAATTA-----------
----------GGA------GAACAATTTGAG---------------------AATAAAACAATAGCC---
TTTAAAAATTCCTCAGGGGGGGACCCAGAGATTGTAATGCACAGTTTTAATTGTGGAGGGGAATTTTTCT
ACTGTGATACAACAGGACTGTTTAATAGTATTTGGAAT------------GAT-----------------
-------------------AGTACTTGGAAT------GATAATAGT------------------ACTCGG
------AATGATACT------------------ATCATACTCCCATGCAGGATAAAACAAATTATAAACA
TGTGGCAGGAAGTAGGAAAAGCAATGTATGCCCCTCCCATCAGAGGACAAATTAGATGCTCATCAAATAT
TACAGGGCTGCTATTAACAAGAGATGGTGGTGTTGACAAT---------GGTACTAATGGG---------
ACC---GAGACCTTCAGACCTGGAGGAGGAGATATGAGGGACAATTGGAGAAGTGAATTATATAAATATA
AAGTAGTAAAAATTGAACCATTAGGAATAGCACCCACCAAGGCAAAGAGAAGAGTGGTGCAGAGAGAAAA
AAGAGCAGTGGGA---ATAGGAGCTGTGTTCCTTGGGTTCTTGGGAGCAGCAGGAAGCACTATGGGCGCA
GCGTCAATAACGCTGACGGTACAGGCCAGACTATTATTGTCTGGTATAGTGCAACAGCAGAACAATTTGC
TGAGGGCTATTGAGGCGCAACAGCATCTGTTGCAACTCACAGTCTGGGGCATCAAGCAGCTCCAGGCAAG
AGTCCTGGCTGTGGAAAGATACCTACAGGATCAACAGCTCCTGGGGATTTGGGGTTGCTCTGGAAAACTC
ATTTGCACCACTGCTGTGCCTTGGAATGCTAGTTGGAGT---AATAAATCTCTAAGTGAGATTTGGGATA
ACATGACCTGGATGGAGTGGGAAAGAGAAATTAACAATTACACAGGCTTAATATACACCTTAATTGAAGA
ATCGCAGAACCAACAAGAAAAGAATGAACAAGAATTATTGGCATTAGATAAATGGGCAAGTTTGTGGAAT
TGGTTTGACATAACAAACTGGCTGTGGTATATAAGAATATTCATAATGATAGTAGGAGGCTTGATAGGTT
TAAGAATAGTGTTTGTAGTACTTTCTCTAGTGAATAGAGTTAGGCAGGGATACTCACCATTATCGTTTCA
GACCCACCGCCCAGCCCCGAGGGGACCCGACAGGCCCGAAGGAATCGAAGAAGAAGGTGGAGAGAGAGAC
AGAGACAGATCCGGTCGATTAGTGGATGGATTCTTAGCACTTATCTGGGTCGACCTGCGGAGCCTGTGCC
TCTTCAGCTACCACCGCTTGAGAGACTTACTATTGATTGTAACGAGGATTGTGGAACTTCTGGGACGCAG
GGGGTGGGAAGCTCTCAAATATTGGTGGAATCTCCTGCAGTATTGGATTCAGGAACTGAAGAATAGTGCT
ATTAGCTTGCTCAACGCCACAGCCATAGCAGTAGCTGAGGGGACAGATAGGGTTATAGAAGTAGTACAAA
GAGCCTGTAGAGCTATTCTCCACATACCTAGGAGAATAAGACAGGGCTTGGAAAGGGCTTTGCAA
>GU455520 
ATGAGAGTGAAGGAGATCAGGAAGAATTATCAGCAC---TTGTGGAGA------------------TGGG
GCACCATGCTCCTTGGGATGTTGATGATCTGTAGTGCTACAGAGAAATTGTGGGTCACAGTCTATTATGG
GGTACCTGTGTGGAAAGAAGCAACCACCACTCTATTTTGTGCATCAGATGCTAAAGCATATGCTACAGAG
GTACATAATGTTTGGGCCACACATGCCTGTGTACCCACAGACCCCAACCCACAAGAAATAGTATTGGGA-
--AATGTGACAGAAAATTTTAACATGTGGAAAAATAACATGGTAGAACAGATGCATGAGGATATAATCAG
TTTATGGGATCAAAGCCTAAAGCCATGTGTAAAATTAACTCCACTCTGTGTTACTTTAGATTGCACTGAT
------------------------GTG------GGG---------------------AATGCTACTAAT-
--------AACACTAGTAGTAGCGGGGGA---------------------ACGATG---GAGCAAGGA--
----GAAATAAAAAACTGTTCTTTCAATATCACCACAAACATAAGAGATAAGGTGCAGAAAGAATATGCA
ACATTTTATAAACTTGATATAGTACCAATA---------GATGATGAGACC---AATAAT---------A
CCAACTATAGGTTGATAAGTTGTAACACCTCAGTCCTTACACAAGCCTGTCCAAAGATATCCTTTGAGCC
AATTCCCATACATTATTGTGCCCCGGCTGGTTTTGCGATTCTAAAGTGTAACAGTAAGACGTTCAATGGA
ACAGGACCATGTACAAATGTCAGCACAGTACAATGTACACATGGAATCAGGCCAGTAGTATCAACTCAAC
TACTGTTAAATGGCAGTCTAGCAGAAGAAGAGGTAGTAATTAGATCTGAAAATTTCACGAACAATGCTAA
AACCATAATAGTACAGCTAAATGAATCTGTAGAAATTAATTGTACAAGACCCAACAACAATACAAAAAAA
AGTATATCTATAGGACCAGGGAGAGCATTTTATACAACAGGACAAATAATAGGAGATATAAGACAAGCAC
ATTGTAACATTAGTAGAGTAGAATGGAATAATACTTTACAAAAGATAGTTAGAAAATTA-----------
----------AGA------GACAAATTTGAA---------------------AATAAAACAATAGTC---
TTTAAGCAATCCGCAGGAGGGGACCCAGAAATTGTAACACACAGTTTTAATTGTGGAGGGGAATTTTTCT
ACTGTAATACAACACAACTGTTTAATAGTACTTGGAAT------------GAT-----------------
----ACT------------GAAGGGTCAAAT------AACAATGGA------------------GGAAAT
---------ATCACA------------------ATTACACTCCCATGCAGAATAAAACAAATTATAAACA
TGTGGCAGGAAGTAGGAAAAGCAATGTATGCCCCTCCCATCAGCGGACAAATTAGATGTTCATCAAATAT
TACAGGGCTGCTATTAACAAGAGATGGTGGTAATAATAAT---------AACATGAACAAC---------
ACC---GAGATCTTCAGACCTGGAGGAGGAGATATGAGGGACAATTGGAGAAGTGAATTATATAAATATA
AAGTAGTAAAAATTGAACCATTAGGAGTAGCACCCACCAAGGCAAAGAGAAGAGTGGTGCAGAGAGAAAA
AAGAGCAGTGGGA---ATAGGAGCTATGTTCCTTGGGTTCTTGGGAGCAGCAGGAAGCACTATGGGCGCG
GCGTCAATAACGCTGACGGTACAGGCCAGGCAATTATTGTCTGGTATAGTGCAACAGCAGAACAATTTGC
TGAGGGCTATTGAGGCGCAACAGCATCTGTTGCAACTCACAGTCTGGGGCATCAAGCAGCTCCAGGCAAG
GGTCCTGGCTGTGGAAAGATACCTAAAGGATCAACAGCTCCTGGGGATTTGGGGTTGCTCTGGAAGACTC
ATTTGCACCACTGCTGTGCCTTGGAATGCTAGTTGGAGT---AATAAATCTTTGAATGAGATATGGGATA
ACATGACCTGGATGGATTGGGAAAGAGAAATTGACAATTACACAAGCTTAATATACACCTTAATTGAAGA
ATCGCAGATTCAACAAGAAAAAAATGAACAAGAATTATTGGAATTAGATAAATGGGCAAGTTTGTGGAAT
TGGTTTAAAATAACAAACTGGCTGTGGTATATAAGACTATTCATAATGATAGTAGGAGGCTTGGTAGGTT
TAAGAATAGTTTTTGCTGTACTTTCTATAGTGAATAAAGTTAGGCAGGGATACTCACCATTATCGTTTCA
GACCCGCCTCCCAGCCCCGAGGGGACCCGACAGGCCCGAAGGAATCGAAGAAGAAGGTGGAGAGAGAGAC
AGAGACAGATCCGGTCAATTAGTGGATGGATTATTAGCACTTATCTGGGTCGATCTGCGGAGCCTGTGCC
TCTTCAGCTACCACCGCTTGAGAGACTTACTCTTGATTGTAACGAGGATTGTGGAACTTCTGGGACGCAG
GGGGTGGGAAGCCCTCAAATATTGGTGGAATCTCCTACAGTATTGGGGTCAGGAACTAAAGAAGAGTGCT
GTTAGCTTGCTCAATGCCACAGCCATAGCAGTAGCTGAGGGGACAGATAGGGTTATAGAAATATTACAAA
GAGCTGGTAGAGCTATTCTCCACATACCTAGAAGAATAAGACAGGGCTTCGAAAGGGCTTTGCAA
>GU455517 
ATGAGAGTGAGGGAGATCAGGAAGAATTATCAGCAC---TTGTGGAGA------------------TGGG
GCACCATGCTCCTTGGGATGTTGATGATCTGTAGTGCTGCAGGAAATTTGTGGGTCACAGTCTATTATGG
GGTACCTGTGTGGAAAGAAGCAACCACCACTCTATTTTGTGCATCAGATGCTAAAGCATATGCTACAGAG
GTACATAATGTTTGGGCCACACATGCCTGTGTACCCACAGACCCCAGCCCACAAGAAGTAGTATTGGGA-
--AATGTGACAGAAAATTTTAACATGTGGAAAAATAACATGGTAGAACAGATGCATGAGGATATAATCAG
TTTATGGGATCAAAGCCTAAAGCCATGTGTAAAATTAACTCCACTCTGTGTCACTTTAAATTGCACTGAT
------------------------TTA------AGGAATGCG---------------AATGCTACTAAT-
--------AACACTAGTAGTAGCGGGGGA---------------------ACGATG---GAGAGAGGA--
----GAAATAAAAAACTGTTCTTTCAATATCACCACAAACATAAGAGATAAGGTGCAGAAAGAATATGCA
ACGTTTTATAAACTTGATGTAGTACCAATA---GATAAAGATGAGGATAAT------------------A
CCAGCTATAGGTTGATAAGTTGTAACACCTCAGTCCTTACACAAGCCTGTCCAAAGATATCCTTTGAACC
AATTCCCATACATTATTGTGCCCCGGCTGGTTTTGCGATTCTAAAGTGTAACAATAAGACGTTCAATGGA
ACAGGACCATGTACAAATGTCAGCACAGTACAATGTACACATGGAATTAGGCCAGTAGTATCAACTCAAC
TACTGTTAAATGGCAGTCTAGCAGAAGAAGAGGTAGTAATTAGATCTGAAGATTTAATGAACAATGCTAA
AACCATAATAGTACAGCTAAATGAATCTGTAGAAATTAATTGTACAAGACCCAACAACAATACAAGAAAA
GGTATACATATAGGACCAGGGAGAGCATTTTATACAACAGGACAAATAATAGGAGATATAAGACAAGCAC
ATTGTAACATTAGTAGAGCAAAATGGAATAATGCTTTACAAAAGATAGTTAAAAAATTA-----------
----------AGA------GAAAAATTTGAA---------------------AATAAAACAATAGTC---
TTTAATCAATCCTCAGGAGGGGACCCAGAAATTGTAACACACAGTTTTAATTGTGGAGGGGAATTTTTCT
ACTGTAATTCAACACAACTGTTTAATAGTATTTGGAAT------------GAT-----------------
----ACT------------GAAGAGTCAAAT------AACACTGGA------------------GGAAAT
---------ATCACA------------------ATTACACTCCCATGCAGAATAAAACAAATTATAAACA
TGTGGCAGGAAGTAGGAAAAGCAATGTATGCCCCTCCCATCGAAGGACAAATTAGATGTTCATCAAATAT
TACAGGGCTGCTATTAACAAGAGATGGTGGTAATACCACG---------AACGACACC------------
ACC---GAGATCTTCAGACCTGGAGGAGGAAATATGAGGGACAATTGGAGAAGTGAATTATATAAATATA
AAGTAGTAAAAATTGAACCATTAGGAGTAGCACCCACCAAGGCAAAGAGAAGAGTGGTGCAGAGAGAAAA
AAGAGCAGTGGGA---ATAGGAGCTGTGTTCCTTGGGTTCTTGGGAGCAGCAGGAAGCACTATGGGCGCA
GCGTCAATGACGCTGACGGTACAGGCCAGGCGATTATTGTCTGGTATAGTGCAACAGCAGAACAATTTGC
TGAGGGCTATTGAGGCGCAACAGCATCTGTTGCAACTCACAGTCTGGGGCATCAAGCAGCTCCAGGCAAG
GGTCCTGGCTGTGGAAAGATACCTAAAGGATCAACAGCTCCTGGGGATTTGGGGTTGCTCTGGAAAACTC
ATTTGCACCACTGCTGTGCCTTGGAATGCTAGTTGGAGT---AATAAATCTTTGAATGAGATTTGGGATA
ACATGACCTGGATGGAGTGGGAAAGAGAAATTGACAATTACACAAGCTTAATATACACCTTAATTGAAGA
ATCGCAGAACCAACAAGAAAAAAATGAACAAGAATTATTGGAATTAGATAAATGGGCAAGTTTATGGAAT
TGGTTTAGCATAACAAACTGGCTGTGGTATATAAAAATGTTCATAATGATAGTAGGAGGCTTGGTAGGTT
TAAGAATAGTTTTTGCTGTGCTTTCTATAGTGAATAGAGTTAGGCAGGGATACTCACCATTATCGTTTCA
GACCCACCTCCCAGCCCCGAGGGGACCCGACAGGCCCGAAGGAATCGAAGAAGAAGGTGGAGAGAGAGAC
AGAGACAGATCCGGTCAATTAGTGGATGGATTATTAGCACTTATCTGGGTCGATCTGCGGAGCCTGTGCC
TCTTCAGCTACCACCGCTTGAGAGACTTACTCTTGATTGTAACGAGGATTGTGGAACTTCTGGGACGCAG
GGGGTGGGAAGCCCTCAAATATTGGTGGAATCTCCTACAGTATTGGGGTCAGGAACTAAAGAAGAGTGCT
GTTAGCTTGCTCAATGCCACAGCCATAGCAGTAGCTGAGGGGACAGATAGGGTTATAGAAATATTACAAA
GAGCTTGTAGAGCTATTCTCCATATACCTAGAAGAATAAGACAGGGCTTCGAAAGGGCTTTGCAA
>GU455514 
ATGAGAGTGAAGGAGATCAGGAAGAATTATCAGCAT---TTGTGGAAA------------------TGGG
GCACCATGCTCCTTGGGATGTTGATGATCTGTAGTGCTACAGAGAAATTGTGGGTCACAGTCTATTATGG
GGTACCTGTGTGGAAAGAAGCAACCACCACTCTATTTTGTGCATCAGATGCTAAAGCATATGAGACAGAG
GTACATAATGTTTGGGCCACACATGCCTGTGTACCCACAGACCCCAACCCACAAGAAGTAGTATTGGGA-
--AATGTGACAGAAAATTTTAACATGTGGAAAAATAACATGGTAGAACAGATGCATGAGGATATAATCAG
TTTATGGGATCAAAGCCTAAAGCCATGTGTAAAATTAACTCCACTCTGTGTTACTTTAAATTGCACTGAT
------------------------TTG------AGGAATGCG---------------AATGCTACTAAT-
--------AACAATAGTAGTAGCGGGGGA---------------------ACGATG---GAGAAAGGA--
----GAAATAAAAAACTGTTCTTTCAATATCACCACAGACATAAGAGATAAGGTGCAGAAAGCATATGCA
ACGTTTTATAAACTTGATATAGTACCAATA---------GATAATGAGACC---AATAATATCAACTATA
CCAACTATAGGTTGATAAGTTGTAACACCTCAGTCCTTACACAGGCCTGTCCAAAGATATCCTTTGAGCC
AATTCCCATACATTATTGTGCCCCGGCTGGTTTTGCGATTCTAAAGTGTAACAATAAGACGTTCAATGGA
ACAGGACCATGTACAAATGTCAGCACAGTACAATGTACACATGGAATTAAGCCAGTAGTATCAACTCAAC
TACTGTTAAATGGCAGTCTAGCAGAAGAAGAGGTAGTAATTAGATCTGAAAATCTCATGAACAATGCTAA
AACCATAATAGTACAGCTAAATGAATCTGTAGAAATTAATTGTACAAGACCCAACAACAATACAAGAAAA
GGTATACATATAGGACCAGGGAGAGCATTTTATACAACAGGACAAATAATAGGAGATATAAGACAAGCAC
ATTGTAACATTAGTAGAGCAAAATGGAATAATACTTTACAAAAGATAGTTAAAAAATTA-----------
----------AGA------GAAAAATTTGGG---------------------AATAAAACAATAGTC---
TTTAATCAATCCTCAGGAGGGGACCCAGAAATTGTAACACACAGTTTTAATTGTGGAGGGGAATTTTTCT
ACTGTAATACAACACAACTGTTTAATAGTACTTGGAAT------------GAT-----------------
----ACT------------GAAGGGTCAAAT------AACCCTGGA------------------GGAAAT
---------ATCACA------------------ATTACACTCCCATGCAGAATAAAACAAATTATAAACA
TGTGGCAGGAAGTAGGAAAAGCAATGTATGCCCCTCCCATCAGCGGACAAATTAGATGTTCATCAAATAT
TACAGGGCTGCTATTAACAAGAGATGGTGGTAAT---ACC---------AGTAATACCACGAACGACACC
ACC---GAGATCTTCAGACCTGGAGGAGGAGATATGAGGGACAATTGGAGAAGTGAATTATATAAATATA
AAGTAGTAAAAATTGAACCATTAGGAGTAGCACCCACCAAGGCAAAGAGAAGAGTGGTGCAGAGAGAAAA
AAGAGCAGTGGGA---ATAGGAGCTGTGTTCCTTGGGTTCTTGGGAGCAGCAGGAAGCACTATGGGCGCA
GCGTCAATAACGCTGACGGTACAGGCCAGGCGATTATTGTCTGGTATAGTGCAACAGCAGAACAATTTGC
TGAGGGCTATTGAGGCGCAACAGCATCTGTTGCAACTCACAGTCTGGGGCATCAAGCAGCTCCAGGCAAG
GGTCCTGGCTGTGGAAAGATACCTAAAGGATCAACAGCTCCTGGGGATTTGGGGTTGCTCTGGAAAACTC
ATTTGCACCACTGCTGTGCCTTGGAATGCTAGTTGGAGT---AATAAATCTTTGGATGAGATTTGGGATA
ACATGACCTGGATGCAGTGGGAAAGAGAAATTGACAATTACACAAGCTTAATATACACCTTAATTGAAGA
ATCGCAGAGCCAACAAGAAAAAAATGAACAAGAATTATTGGAATTAGATAAATGGGCAAGTTTGTGGAAT
TGGTTTACCATAACAAACTGGCTGTGGTATATAAAAATATTCATAATGATAGTAGGAGGCTTGGTAGGTT
TAAGAATAGTTTTTGCTGTGCTTTCTATAGTGAATAGAGTTAGGCAGGGATACTCACCATTATCGTTTCA
GACCCACCTCCCAGCCCCGAGGGGACCCGACAGGCCCGAAGGAATCGAAGAAGAAGGTGGAGAGAGAGAC
AGAGACAGATCCGGTCAATTAGTGGATGGATTATTAGCACTTATCTGGGTCGATCTGCGGAGCCTGTGCC
TCTTCAGCTACCACCGCTTGAGAGACTTACTCTTGATTGTAACGAGGATTGTGGAACTTCTGGGACGCAG
GGGGTGGGAAGCCCTCAAATATTGGTGGAATCTCCTACAGTATTGGGGTCAGGAACTAAAGAAGAGTGCT
GTTAGCTTGCTCAATGCCACAGCCATAGCAGTAGCTGAGGGGACAGATAGGGTTGTAGAAATATTACAAA
GAGCTTGTAGAGCTATTCTCCACATACCTAGAAGAATAAGACAGGGCTTCGAAAGGGCTTTGCAA
>GU455516 
ATGAGAGTGAAGGAGATCAGGAAGAATTATCAGCAT---TTGTGGAAA------------------TGGG
GCACCATGCTCCTTGGGATGTTGATGATCTGTAGTGCTACAGAGAAATTGTGGGTCACAGTCTATTATGG
GGTACCTGTGTGGAAAGAAGCAACCACCACTCTATTTTGTGCATCAGATGCTAAAGCATATGAGACAGAG
GTACATAATGTTTGGGCCACACATGCCTGTGTACCCACAGACCCCAGCCCACAAGAAATAGTATTGGGA-
--AATGTGACAGAAAATTTTAACATGTGGAAAAATAACATGGTAGAACAGATGCATGAGGATATAATCAG
TTTATGGGATCAAAGCCTAAAGCCATGTGTAAAATTAACTCCACTCTGTGTCACTTTAAATTGCACTGAT
------------------------TTG------AGGAATGCG---------------AATGCTACTAAT-
--------AACACTAGTAGTAGCGGGGGA---------------------ACGATG---GAGAGAGGA--
----GAAATAAAAAACTGTTCTTTCAATATCACCACAGACATAAGAGATAAGGTGCAGAAAGAATATGCA
ACGTTTTATAAACTTGATATAGTACCAATA---------GATAATGAGACC---AATAATGCCAACTATA
CCAACTATAGGTTGATAAGTTGTAACACCTCAGTCATTACACAGGCCTGTCCAAAGATATCCTTTGAGCC
AATTCCCATACATTATTGTGCCCCGGCTGGTTTTGCGATTCTAAAGTGTAACAATAAGACGTTCAATGGA
ACAGGACCATGTACAAATGTCAGCACAGTACAATGTACACATGGAATTAGGCCAGTAGTATCAACTCAAC
TACTGTTAAATGGCAGTCTAGCAGAAGAAGAGGTAGTAATTAGATCTGAAGAATTAACGAACAATGCTAA
AACCATAATAGTACAGCTAAATGAATCTGTAGAAATTAATTGTACAAGACCCAACAACAATACAAGAAAA
GGTATACATATAGGACCAGGGAGAGCATTTTATACAACAGGACAAATAATAGGAGATATAAGACAAGCAC
ATTGTAACATTAGTAGAGCAAAATGGAATAATACTTTACAAAAGATAGTTAAAAAATTA-----------
----------AGA------GAAAAATTTGGA---------------------AATAAAACAATAGTC---
TTTAGTCAATCCTCAGGAGGGGACCCAGAAATTGTAACACACAGTTTTAATTGTGGAGGGGAATTTTTCT
ACTGTAATTCAACACAACTGTTTAATAGTACTTGGAAT------------GAT-----------------
----ACT------------GAAGGGTCAAAT------AACCCTGGA------------------GGAAAT
---------ATCACA------------------ATTACACTCCCATGCAGAATAAAACAAATTATAAACA
TGTGGCAGGAAGTAGGAAAAGCAATGTATGCCCCTCCCATCAGCGGACAAATTAGATGCTCATCAAATAT
TACAGGGCTGCTATTAACAAGAGATGGTGGTAAT---AAC---------ACGAAC------------AAC
ACC---GAGATCTTCAGACCTGGAGGAGGAGATATGAGGGACAATTGGAGAAGTGAATTATATAAATATA
AAGTAGTAAAAATTGAACCATTAGGAGTAGCACCCACCAAGGCAAAGAGAAGAGTGGTGCAGAGAGAAAA
AAGAGCAGTGGGA---ATAGGAGCTGTGTTCCTTGGGTTCTTGGGAGCAGCAGGAAGCACTATGGGCGCA
GCGTCAGTGGCGCTGACGGTACAGGCCAGGCGATTATTGTCTGGTATAGTGCAACAGCAGAACAATTTGC
TGAGGGCTATTGAGGCGCAACAGCATCTGTTGCAACTCACAGTCTGGGGCATCAAGCAGCTCCAGGCAAG
GATCCTGGCTGTGGAAAGATACCTAAAGGATCAACAGCTCCTGGGGATTTGGGGTTGCTCTGGAAAACTC
ATTTGCACCACTGCTGTGCCTTGGAATGCTAGTTGGAGT---AATAAATCTTTGAATGAGATTTGGGATA
ACATGACCTGGATGGATTGGGAAAGGGAAATTGACAATTACACAAGCTTAATATACACTTTAATTGAAGA
ATCGCAGAACCAACAAGAAAAAAATGAACAAGAATTATTGGAATTAGATAAATGGGCAAGTTTGTGGAAT
TGGTTTAGCATAACAAACTGGCTGTGGTATATAAGACTATTCATAATGATAGTAGGAGGCTTGGTAGGTT
TAAGAATAGTTTTTGCTGTATTTTCTATAGTGAATAGAGTTAGGCAGGGATACTCACCATTATCGTTTCA
GACCCACCTCCCAGCCCCGAGGGGACCCGACAGGCCCGAAGGAATCGAAGAAGAAGGTGGAGAGAGAGAC
AGAGACAGATCCGGTCAATTAGTGGATGGATTATTAGCACTTATCTGGGTCGATCTGCGGAGCCTGTGCC
TCTTCAGCTACCACCGCTTGAGAGACTTACTCTTGATTGTAACGAGGATTGTGGAACTTCTGGGACGCAG
GGGGTGGGAAGCCCTCAAATATTGGTGGAATCTCCTACAGTATTGGGGTCAGGAACTAAAGAAGAGTGCT
GTTAGCTTGCTCAATGCCACAGCCATAGCAGTAGCTGAGGGGACAGATAGGGTTGTAGAAATATTACAAA
GAGCTTGTAGAGCTATTCTCCACATACCTAGAAGAATAAGACAGGGCTTCGAAAGGGCTTTGCAA
>AY835759 
ATGAGAGTGAAGGGGATCAGGAAGAATTATCAGCAC---TTGTGGAAA------------------TGGG
GCACTCTGCTCCTCGGGATATTGATGATCTGTAATGCTACAGAACAATTGTGGGTCACAGTCTATTATGG
GGTACCTGTGTGGAAAGAAGCAAACACCACTCTATTCTGTGCATCAGATGCTAAAGCCTATGATACAGAG
GTACATAATGTTTGGGCCACACATGCCTGTGTACCCACAGACCCCAACCCACAAGAAGTAGTATTGGAA-
--AATGTGACAGAAAATTTTAACATGTGGAAAAACAACATGGTAGAACAGATGCATGAGGATATAATCAG
TTTATGGGATCAAAGCCTAAAGCCATGTGTAAAATTAACCCCACTCTGTGTTACTTTAAATTGCACTGAT
------------------------TTG------AGG---------------------AATGCTACTAAT-
--------ACCAATGGTAGTAGCGGGAAA---------------------ATGATG---GAGAGAGGA--
----GAAATGAAAAACTGCTCTTTCAATATCACCACAAGCATAAGAGATAAGATGCAGAAAGAATATGCG
CTTTTTTATAAACTTGATGTAGTACCAATA---------GATAATGATAAT------------------A
CCAGCTATAGGTTGATAAGTTGTAACACCTCAGTCATTACACAGGCCTGTCCAAAGGTATCCTTTCAGCC
AATTCCCATACATTATTGTGCCCCGGCTGGTTTTGCGATTCTAAAGTGTAAAGATAAGAAGTTCAATGGA
ACGGGACCATGTAAAAATGTCAGCACAGTACAATGTACACATGGAATTAGGCCAGTAGTATCAACTCAAC
TGCTGTTAAATGGAAGTCTAGCAGAAGAAGAGGTATTAATTAGATCTGCCAATTTCACGGACAATGCTAA
AAACATAATAGTACAGCTGAACAAATCTGTAGAAATTAATTGTATAAGACCCAACAACAATACAAGAAAA
AGTATACATATAGGACCAGGGAGAGCATTCTATACAACAGGAGACATAATAGGAAATATAAGACAAGCAC
ATTGTAACATTAGTAGAGCAGAATGGTATAACACTTTAGAACAGATAGCTAAAAAATTA-----------
----------AGA------GAACAATTTAGG---------------------AATAAAACAATAGTC---
TTTAATCAATCCTCAGGGGGGGACCCAGAAATTGTAACGCACAGTTTTAATTGTGCAGGGGAATTTTTCT
ACTGTAATACAACAGAACTGTTTAATAGTACTTGGAAT------------GGT-----------------
----ACT------------AGTACTTGGAAT------GTTACTGAA------------------GGAAAT
TACACTGAAGAAAAT------------------ATCACACTCCAATGCAGCATAAAACAAATTGTAAACA
TGTGGCAGGAAGTAGGAAAAGCAATGTATGCCCCTCCCATCAGAGGACAAATTAGATGCTCATCAAATAT
TACAGGGCTGCTATTAACAAGAGATGGTGGTACT---------------GACAATAAG------------
ACC---GAGACCTTCAGACCTGGAGGAGGAGATATGAGGGACAATTGGAGAAGTGAATTATATAAATATA
AAGTAGTAAAAATCGAACCATTAGGAATAGCACCCACCAAGGCAAAGAGAAGAGTGGTGCAGAGAGAAAA
AAGAGCAGTGGGA---ATAGGAGCTGTGTTCCTTGGGTTCTTGGGAGCAGCAGGAAGCACTATGGGCGCA
GCGTCAATAACGCTGACGGTACAGGCCAGACTATTATTGTCTGGTATAGTGCAACAGCAGAACAATTTGC
TGAGGGCTATTGAGGCGCAACAGCATCTGTTGCAACTCACAGTCTGGGGCATCAAGCAGCTCCAGGCAAG
AGTCCTGGCTGTGGAAAGATACCTACAGGATCAACAGCTCCTGGGGATTTGGGGTTGCTCTGGAAAACTC
ATTTGCACCACTACTGTGCCTTGGAATGCTAGTTGGAGT---AATAAATCTCTAAGTGAGATTTGGGATA
ACATGACCTGGATGGAGTGGGAAAGAGAAATTAACAATTACACAGGCTTAATATACACCTTAATTGAAGA
ATCGCAGAACCAACAAGAAAAGAATGAACAAGAATTATTGGCATTAGATAAATGGGCAAGTTTGTGGAAT
TGGTTTGACATAACAAACTGGCTGTGGTATATAAAAATATTCATAATGATAGTAGGAGGCTTGGTAGGTT
TAAGAATAGTGTTTGTAGTACTTTCTCTAGTGAATAGAGTTAGGCAGGGATACTCACCATTATCGTTTCA
GACCCACCGCCCAGCCCCGAGGGGACCCGACAGGCCCGAAGGAATCGAAGAAGAAGGTGGAGAGAGAGAC
AGAGACAGATCCGGTCGATTAGTGGATGGATTCTTAGCACTTATCTGGGTCGACCTGCGGAGCCTGTGCC
TCTTCAGCTACCACCGCTTGAGAGACTTACTCTTGATTGTAACGAGGATTGTGGAACTTCTGGGACGCAG
GGGGTGGGAAGTCCTCAAATATTGGTGGAATCTCCTGCAGTATTGGAGTCAGGAACTGAGGAATAGTGCT
GTTAGCTTGCTCAACGCCACAGCCATAGCAGTAGCTGAGGGGACAGATAGGGTTATAGAAGTATTACAAA
GAGCCTGTAGAGCTATTCTCCACATACCTACGCGAATAAGACAGGGCTTGGAAAGGGCTTTGCTA
>AY835775 
ATGAGAGTGAAGGGGATCAGGAAGAATTATCAGCAC---TGGTGGAGA------------------TGGG
GCATCATGCTCCTTGGGATGTTAATGATCTGTAGTGCTGCAGACAAATTGTGGGTCACAGTCTATTATGG
GGTGCCTGTGTGGAAAGAAGCAACCACCACTCTATTTTGTGCATCAGATGCTAAAGCATATGATACAGAG
GTACATAATGTTTGGGCCACACATGCCTGTGTACCCACAGACCCCAACCCACAAGAAGTACTATTGCAA-
--AATGTAACAGAAGATTTTAACATGTGGAAAAATAACATGGTAGAACAGATGCATGAGGATATAATCAG
TTTATGGGATCAAAGCCTAAAGCCATGTGTAAAATTAACCCCACTCTGTGTTACTTTAAATTGCACTGAT
---------------------GATCTG------GGGAATACTACCACTAGTAGGAATACTACTACTAAT-
--------ACCACTAGTAGTAGCGATGGA---------------------GTGATG---GAAAAAGGA--
----GAAATAAAAAACTGCTCTTTCAATATTACCACAAGCATAAGAGATAAGGTGCAGAAACAATATGCT
TCTTTTTATAACCTTGATATAGTACCAATA---------GATAAGGAGAAT------------------A
ACAGCTATAGGTTGATAAATTGTAACACCTCAGTCATTACACAGGCCTGTCCAAAGGTATCCTTTGAGCC
AATTCCCATACATTATTGTACCCCGGCTGGTTTTGCGATTCTAAAGTGTAACAATAAAAAGTTCAATGGA
ACAGGACCATGTAAAAATGTCAGCACAGTACAATGTACACATGGAATTAGGCCAGTAGTATCAACTCAAC
TGCTGTTAAATGGCAGCCTAGCAGAAGAAGAGGTAGTAATTAGATCTGAAAATCTCACGGACAATGCCAA
AACTATAATAGTACAGCTGAACGAATCTGTAGAAATTAATTGTATAAGACCCAACAACAATACAATAAAA
GGTATACATATAGGACCAGGGAGAGCATTTTATACAACAGGACAAATAGTAGGAGATATAAGACAAGCAC
ATTGTAACATTAGTAGAGCAAAATGGAATAACACTTTAATACAGATAGCTAAAAAATTA-----------
----------AGC------GAACAATTTGGG---------------------AATAGAACAATGATC---
TTTAATCAATCCTCAGGAGGGGACCCAGAAATTGTAACGCACACTTTTAATTGTGGAGGGGAATTTTTCT
ACTGTAATTCAACACAACTATTTAATAGTACTTGGAAT------------GGT-----------------
----ACT------------GAGAGGTCATAT------AACACTTCA------------------GAAAAT
------ATC---AAT------------------ATCACACTCCCATGCAGAATAAAACAAATTGTAAACA
TGTGGCAGGAAGTAGGAAAAGCAATGTATGCTCCTCCCATCAGTGGACAAATTAGATGTTCATCAAATAT
TACAGGGCTGCTATTAACAAGAGATGGTGGTAAG---AAA---------CAGAACGAGACCAAGAACGAG
ACC---GAGATCTTTAGACCTGGAGGAGGAGATATGAGGGACAATTGGAGAAGTGAATTATATAGATATA
AAGTAGTAAAAATTGAACCATTAGGAGTAGCACCCATCAAGGCAAAGAGAAGAGTGGTGCAGAGAGAAAA
AAGAGCAGCGGGA---ATAGGAGCTTTGTTCCTTGGGTTCTTGGGAGCAGCAGGAAGCACTATGGGCGCA
GCGTCAATAACGCTGACGGTACAGGCCAGACTATTATTGTCTGGTATAGTGCAACAGCAGAACAATTTGC
TGAGGGCTATTGAGGCGCAACAGCATCTGTTGCAACTCACAGTCTGGGGCATCAAGCAGCTCCAGGCAAG
AGTCCTAGCTGTGGAAAGATACCTAAGGGATCAACAGCTCCTGGGGATTTGGGGTTGCTCTGGAAAACTC
ATTTGCACCACTACTGTGCCTTGGAATGCTAGTTGGAGT---AATAGATCTTTGGATGAGATTTGGGATA
ACATGACCTGGATGCAGTGGGAAAGAGAAATTGACAATTACACAAGCTTAATATACACCTTACTTGAAAA
ATCGCAAAACCAACAAGAAAAAAATGAACAAGAATTATTGGAATTGGATAAATGGGCAAGTTTGTGGAAT
TGGTTTGACATAACAAAATGGCTGTGGTATATAAAAATATTCATAATGATAGTAAGAGGCTTGGTAGGTT
TAAGAATAGTTTTTACTATACTTTCTATAGTGAATAGAGTTAGGCAGGGATACTCACCATTATCGTTTCA
GACCCGCCTCCCAGCCCAGAGGGGACCCGACAGGCCCGAAGGAACCGAAGAAGAAGGTGGAGAGAGAGAC
AGAGACAGATCCGGACGCTTAGTGGATGGATTCTTAGCAATTATCTGGGTCGACCTGCGGAGCCTGTGCC
TTTTCATCTACCACCGCTTGAGAGACTTACTCTTGATTGTAACGAGGATTGTGGAACTTCTGGGACGCAG
GGGGTGGGAAGCCCTCAAATATTGGTGGAATCTCCTACAGTATTGGAGTCAGGAACTAAAGAATAGTGCT
ATTAGCTTGCTCAATGCCACAGCCATAGCAGTAGCTGAGGGGACAGATAGGATTATAGAAATATTACAAA
GAGCTTTTAGAGCTATTCTCCACATACCTAGAAGAATAAGACAGGGCTTAGAAAGGGCTTTGCTA
>DQ410494 
ATGAGAGTGACGGGGATCAGGAAGAATTGTCAGCGC---TGGTGGAAA------------------TGGG
GCATCATGCTCCTTGGGATATTAATGATCTGTAATGCTACAGAAAAATTGTGGGTCACAGTCTATTATGG
GGTACCTGTGTGGAAAGAAGCAAACACCACTCTATTTTGTGCATCAGATGCTAAAGGATATGATACAGAG
GTACATAATGTCTGGGCCACACATGCCTGTGTACCCACAGACCCCAATCCACAAGAAGTAGTATTGGAA-
--AATGTGACAGAAAATTTTAACATGTGGAAAAATAACATGGTAGAACAGATGCATGAGGATATAATTAG
TTTATGGGATCAAAGCCTAAAACCATGTGTAAAATTAACCCCACTCTGTGTTACTTTAAGTTGCACTGAT
------------------------CTG------AATGTTACT---------------AATGCCATGAGG-
--------AATGATACTAATACCACGAGC---------------------GAGATG---GAGAGGGGA--
----GAAATAAAAAATTGCTCTTTCAATATCACCACAAGCATAAGAGATAAGGTGCAGAAAGAATATGCA
TTTTTTTATAAACTTGATGTAATACCAATA---------AAAGATGATAAT------------------A
CTAGCTATAGGTTGATAAGTTGTAACACCTCAGTCATTACACAGGCCTGTCCAAAGGTATCCTTTGAGCC
AATTCCCATACATTATTGTGCCCCGGCTGGGTTTGCGATTCTAAAGTGTAACGATAAGACGTTCAATGGA
ACAGGACCATGTACAAATGTTAGCACAGTACAATGTACACATGGAATTAGGCCAGTAGTATCAACTCAAC
TGCTGTTAAATGGCAGTCTAGCAGAAAAAGAGGTAGTAATTAGATCCGCCAATTTCATGAACAATGCTAA
AATCATAATAGTACAGCTGAATGAATCTGTAGAAATGAATTGTACAAGACCCAACAACAATACAAGAAAA
AGTATACATATAGGACCAGGCAGAGCATTTTATACAACAGGAGAAATAATAGGAAATATAAGACAAGCAC
ATTGTAACCTTAGTGGAGCAGAATGGAATAACACGTTAGGAAAGATAGCTATAAAATTA-----------
----------AGA------GAACAATTCGGG---------------------AATAAAACAATAGTC---
TTTAATCAATCCTCAGGAGGGGACCCAGAAATTGTAATGCTCAGTTTTAATTGTGGAGGGGAATTTTTCT
ACTGTAATTCAACAAAATTGTTTAATAGTACTTGGAAT------------GGT-----------------
-ACTAAT------------AATACTTGGAAT---------------------------------GGCACT
GGGTCAAATAACACA------------------ATCGTACTCCCATGCAGAATAAAACAAATTATAAACA
TGTGGCAGAAAGTAGGAAAAGCAATGTATGCCCCTCCCATCAGAGGACAAATTAGATGTTCATCAAAGAT
TACAGGGCTGCTATTAACAAGAGATGGTGGTGAT---AAC---------GAGAACAAG------------
ACC---GAGATCTTCAGACCTGGAGGAGGAGAGATGAGGGACAATTGGAGAAGTGAATTATATAAATATA
AAGTAGTAAAAATTGAACCATTAGGAGTAGCACCCACCAAGGCAAAGAGAAGGGTGGTGCAGAGAGAAAA
AAGAGCAGTGGGA---ATAGGAGCTATGTTCCTTGGGTTCTTGGGAGCAGCAGGAAGCACTATGGGCGCA
GCGTCAATGACGCTGACGGTACAGGCCAGACTATTATTGTCTGGTATAGTGCAACAGCAGAACAATTTGC
TGAGGGCTATTGAGGCGCAACAACATCTGTTGCAACTCACAGTCTGGGGCATCAAGCAGCTCCAGGCAAG
AATCCTGGCTGTGGAAAGATACCTAAAGGATCAACAGCTCCTGGGGATTTGGGGTTGCTCTGGAAAACTC
ATTTGCACCACTACTGTGCCTTGGAATACTAGTTGGAGT---AATAAATCTCTGGATCAGATTTGGCAGA
ATATGACCTGGATGCAGTGGGAAAAAGAAATTAATAACTACACAGGCTTAATATACACCTTAATTGAAGA
ATCGCAAAACCAACAAGAAAAGAATGAACAAGAATTATTGGAATTAGATAAATGGGCAAGTCTGTGGAAT
TGGTTTGACATAACAAACTGGCTGTGGTATATAAAAATATTCATAATGATAGTAGGAGGCTTGGTAGGTT
TAAGAATAGTTTTTATTGTACTTTCTATAGTGAATAGAGTTAGGCAGGGATACTCACCATTATCGTTCCA
GACCCACCTCCCAGCCTCGAGGGGACCCGACAGGCCCGAAGGAATCGAAGAAGAAGGTGGAGAGAGAGAC
AGAGACAGATCCGGTCAATTAGTGAATGGATTCTTAGCAATCATCTGGGTCGATCTGCGGAGCCTGTGCC
TCTTCAGCTACCACCGCTTGAGAGACTTACTCTTGATTGTAACGAGGATTGTGGAACTTCTGGGACGCAG
GGGGTGGGAAGTCCTCAAATATTGGTGGAATCTTCTACAGTATTGGGGTCAGGAACTAAAGAGTAGTGCT
GTTAGCTTGCTCAATGCCACAGCCATAGCAGTAGCTGAGGGGACAGATAGGGTTATAGAAATAGTGCAAA
GAGCTTGTAGAGCTATTCTCCACATACCTACAAGAATAAGACAGGGCTTGGAAAGGGCTTTGCTA
>DQ410256 
ATGAGAGTGAAGGAGATCAGGAGGAATTATCCACAC---TTGAGGAGA------------------TGGG
GCATCATGCTCCTTGGGATGTTAATGACCTGTAGTGCTAAAGAAAAATTGTGGGTCACAGTCTATTATGG
GGTACCTGTGTGGAAAGAAGCAACCACCACTCTATTTTGTGCATCAGATGCTAAAGCATATGATACAGAG
GTACATAATGTTTGGGCCACACATGCCTGTGTACCCACAGACCCCAACCCACAAGAAGTAGTATTGGAA-
--AATGTGACAGAAAAGTTTAACATGTGGAAAAATAACATGGTAGAACAGATGCATGAGGATATAATCAG
TTTATGGGATCAAAGCCTAAAGCCATGTGTAAAATTAACCCCACTCTGTGTTACTTTAAATTGCACTGAT
------------------------TTC------GGG---------------------AATGCTACTAAT-
--------ACTAATAATAGTAGCGGGGGA---------------------ACAATG---GAGAGAGGG--
----GAAATGAAAAACTGCTCTTTCAACATCACCACAAGCATAAGAGATAAGATGCAGAAAGAATATGCA
CTTTTTTATAGACTTGATGTAGTACCAATA---------GATGAGGATAAT------------------A
CAAGCTATAGGTTGATAAATTGTAACACCTCAGTCATTACACAGGCCTGTCCAAAGGTATCTTTTGAGCC
AATTCCCATACATTATTGTGCCCCGGCTGGTTTTGCGATTCTAAAATGTAATGATAAGAAGTTCAATGGA
CAAGGACCATGTACAAATGTCAGCACAGTACAATGTACACATGGAATTAGACCAGTAGTATCAACTCAAC
TGCTGTTAAATGGCAGTCTAGCAGAGGAAGAGGTAGTAATTAGATCTGAAAATTTCACAAACAATGCTAA
AACCATAATAGTACAGCTGAAGGAACATGTAGAAATTAATTGTACAAGACCCAACAACAATACAAGAAAA
AGTATACATATAGGACCAGGGAGAGCATTTTATGCAACAGGAGAAATAATAGGAAATATAAGACAAGCAC
ATTGTAACATTAGTGGAGAAAAATGGAATAACACTTTAGGACAGATAGTTAAAAAATTA-----------
----------AGA------GAACAATTTAAA---------------------AATAAAACAATAGTC---
TTTAATCAATCCTCAGGGGGGGACCCAGAAATTGTAATGCACAGTTTTAATTGTGGAGGGGAATTTTTCT
ACTGTAATACAACACAACTGTTTAATAGTACTTGGAAT------------GAT-----------------
----ACT------------GGAGGATCAAAT------AACACTGTA------------------GGAGAT
---------GGCACA------------------ATCACACTCCCATGCAGAATAAAACAAATTATAAACA
TGTGGCAGGAAGTAGGAAAAGCAATGTATGCCCCTCCCATCAGAGGACAAATTAGATGTTCATCAAATAT
TACAGGGCTGCTATTAACAAGAGATGGTGGTAAT---AAT---------ACAAACGAG------------
ACC---GAGGTCTTCAGACCTGGAGGAGGAGATATGAGGGACAATTGGAGAAGTGAATTATATAAATATA
AAGTAGTAAAAATTGAACCATTAGGAGTAGCACCCACCAGGGCAAAGAGAAGAGTGGTGCAGAGAGAAAA
AAGAGCAGTGGGA---ATAGGAGCTGTGTTCCTTGGGTTCTTGGGAGCAGCAGGAAGCACTATGGGCGCA
GCGTCAGTGACGCTGACGGTACAGGCCAGACAATTATTGTCTGGTATAGTGCAACAGCAGAACAATTTGC
TGAGGGCTATTGAGGCGCAACAACATCTGTTGCAACTCACAGTCTGGGGCATCAAGCAGCTCCGGGCAAG
AGTCCTGGCTGTGGAGAGATACCTACAGGATCAACAGCTCCTGGGGATTTGGGGTTGCTCTGGAAAACTC
ATTTGTACCACTGCTGTGCCTTGGAATGCTAGTTGGAGT---AATAAATCTCTAGATAAGATTTGGAATA
ACATGACCTGGATGGAGTGGGACAGAGAAATTAACAATTACACAAGCTTAATATACACCTTAATTGAAGA
ATCGCAGAACCAACAAGAAAAAAATGAACAAGAATTATTAGAATTGGATAAATGGGCAAGTTTGTGGAAT
TGGTTTGACATAACAAATTGGCTGTGGTATATAAAAATATTCATAATGATAGTAGGAGGCTTGGTAGGTT
TAAGAATAGTTTTTACTGTACTTTCTATAGTGAATAGAGTTAGGCAGGGATACTCACCATTATCGTTCCA
GACCCGCCTCCCAGCCCAGAGGGGACCCGACAGGCCCGAAGGAATCGAAGAAGAAGGTGGAGAGAGAGAC
AGAGACAGATCCGGTGGATTAGTGAACGGATTCTTAGCACTTATCTGGGTCGACCTGTGGAACCTGTGCC
TCTTCAGCTACCACCGCTTGAGAGACTTACTCTTGATCGGGACGAGGATTGTGGAACTTCTGGGACGCAG
GGGGTGGGAAGTCCTCAAATATTGGTGGAACCTCCTGACGTATTGGAGTCAGGAACTAAAGAATAGTGCT
GTTAGCTTGCTCAATGCCACAGCCATAGCAGTAGCTGAAGGGACAGATAGGATTATAGAAGTATTACGAA
GAGCTTTTAGAGCTATTCTCCACATACCTACAAGAATAAGACAGGGCTTCGAAAGGGCTTTGCTA
>AY247222 
ATGAGAGCGAAGGTGATCAGGAAGAATTGTCAGCAC---TTGTGGAGA------------------TGGG
GCACCATGCTCCTTGGGATGTTGATGATCTGTAGTGCTGCAGAACAATTGTGGGTCACAGTCTATTATGG
GGTACCTGTGTGGAAAGAAGCAACCACCACTCTATTTTGTGCATCAGATGCTAAAGCATATGATACAGAG
GTACATAATGTTTGGGCCACACATGCCTGTGTACCCACAGACCCCAACCCACAAGAAGTAGTATTGGAA-
--AATGTGACAGAAAATTTTAACATGTGGAAAAATAACATGGTAGAACAGATGCATGAGGATATAATCAG
TTTATGGGATCAAAGCCTAAAGCCATGTGTAAAACTAACCCCACTCTGTGTTACTTTAAATTGTACTAAT
------------------------TTA------AGG---------------------AATACTACTAAT-
--------ACCACTAGTAGTAGTTGGGGA---------------------ACGATG---GAGAGCGGA--
----GAAATAAAAAACTGCTCTTTCAATACCACCACAAGCATAAGAGATAAGGTGCAGAAAGAATATGCA
CTTTTTTATAAACTTGATGTAGTACCAATA---------AATGATGATAAT---ACTACT---------A
CCAGCTATAGGTTGATAAATTGTAATACCTCAGTCATTACACAGGCCTGTCCAAAGGTAACCTTTGAGCC
AATTCCCATACATTATTGTACCCCGGCTGGTTTTGCAATTCTAAAGTGTAATGATAAGAAGTTCAATGGA
AAAGGACCATGTACAAATGTCAGCACAGTACAATGTACACATGGAATTAGGCCAGTAGTGTCAACTCAAC
TGCTGTTAAATGGCAGTCTAGCAGAAGAAGAGGTAGTAATTAGATCTGACAATTTCACGGACAATGCTAA
AACCATAATAGTACAGCTGAATGAATCTGTAGAAATTAATTGTACAAGACCCAACAACAATACAAGAAAA
AGTATAAATATAGGACCAGGGAGGGCATTTTATGCAACAGGAGAAATAATAGGAGATATAAGGCAAGCAC
ATTGTAACCTTAGTAGAGCAAAATGGAATGACACTTTAAAACAGATAGTTACAAAATTA-----------
----------AGA------GAACAATTTGGG------------------AATAATAAAACAATAGTC---
TTTAATCAATCCTCAGGAGGGGACCCAGAAATTGTAATGCACAGTTTTAATTGTGGAGGGGAATTTTTCT
ACTGTGATTCAACACAACTGTTTAATAGTACTTGGGAG------------AAT-----------------
----GAT------------AATAATATTAGA------GGGTCAAAT------------------AGCACA
------CAAGAAAAT------------------ATCACACTCCCATGCAGAATAAAACAAATTATAAACA
TGTGGCAGGGAGTAGGAAAAGCAATGTATGCCCCTCCTATCAGAGGACAAATTAGATGTTCATCAAATAT
TACAGGGCTGCTATTAACAAGAGATGGTGGGAAG---GAC---------GAGAACGGGACC---------
ACC---GAGATCTTCAGACCTGGAGGAGGAGATATGAGGGACAATTGGAGAAGTGAATTATATAAATATA
AAGTAGTAAAAATTGAACCATTAGGAGTAGCACCCACCAAGGCAAAGAGAAGAGTGGTGCAAAGAGAAAA
AAGAGCAGTGGGAACGATAGGAGCTATGTTCCTTGGGTTCTTGGGAGCAGCAGGAAGCACTATGGGCGCA
GCGTCAATGGCGCTGACGGTACAGGCCAGACAATTATTGTCTGGTATAGTGCAGCAGCAGAACAATCTGC
TGAGGGCTATTGAGGCGCAACAGCATCTGTTGCAACTCACAGTCTGGGGCATCAAGCAGCTCCAGGCAAG
AGTCCTGGCTGTGGAAAGATACCTAAAGGATCAACAGCTCCTAGGGATTTGGGGTTGCTCTGGAAAACTC
ATTTGCACCACTACTGTGCCTTGGAATGTTAGTTGGAGT---AATAAATCTCTGGATAAGATTTGGAATA
ACATGACCTGGATGGAGTGGGAAAGAGAAATTGACAATTACACAAACTTAATATACACCTTAATTGAAGA
ATCGCAGAACCAACAAGAAAAGAATGAACAAGAATTATTGGAATTAGATAAGTGGGCAAGTTTGTGGAAT
TGGTTTAGCATAACAAACTGGCTGTGGTATATAAAAATATTCATAATGATAGTAGGAGGCTTGGTAGGTT
TAAGAATAGTTTTTGCTGTACTTTCTATAGTGAATAGAGTTAGGCAGGGATACTCACCATTATCATTTCA
GACCCGCTTCCCAGCCCCGAGGGGACCCGACAGGCCCGAAGGAACCGAAGAAGAAGGTGGAGAGAGAGAC
AGAGACAGATCCAGTCGATTAGTGCATGGATTATTAGCACTCATCTGGGACGATCTACGGAGCCTGTGCC
TCTTCAGCTACCACCGCTTGAGAGACTTACTCTTGATTGTAGCGAGGATTGTAGAACTTCTGGGACGCAG
GGGGTGGGGAATCCTCAAATATTGGTGGAATCTCCTGCAGTATTGGAGTCAGGAACTAAAGAATAGTGCT
GTTAGCTTGCTCAACGCCACAGCTATAGCAGTAGCTGAGGGGACAGATAGGGTTATAGAAATAGTGCAAA
GAATTTATAGAGCTTTTCTCCACATACCTGTAAGAATAAGACAGGGCTTAGAAAGGGCTTTGCTA
>EU744022 
ATGAGAGTGACGGAGATCAGGAGGAATTGTCAGCAC---TTGTGGAGA------------------TGGG
GCACCATGCTCCTTGGGATGTTAATGATCTGTAGTGCTGCAGAACAATTGTGGGTCACAGTCTATTATGG
GGTACCTGTATGGAAGGAAGCAACCACCACTCTATTTTGTGCATCAGATGCTAAAGCATATGATACAGAG
GTACATAATGTTTGGGCCACACATGCCTGTGTACCCACAGACCCCAGCCCACAAGAAGTACTATTGGGA-
--AATGTGACAGAAAATTTTAACATGTGGAAAAATAACATGGTAGAACAGATGCATGAGGATATAATCAG
TTTATGGGATCAAAGCCTAAAGCCCTGTGTAAAATTAACCCCACTCTGTGTCACGTTAAATTGCACTGAT
---------------------TATTTG------GGG---------------------AATGCTACTAAT-
--------ACCACTAGTAGTAGCGGGAAA---------------------ATGATG---GAGACAGGA--
----GAAATAAAAAACTGCTCTTTTAATATCACCACAAACATAAGAAATAAGATGCAGAAAGAATATGCA
CTTTTTTATAAACTTGATGTAGTACCAATA---------GATAATGAGAAG---GAGACTAAT------A
CCAGCTATAGGTTGATAAGTTGTAACACCTCAGTCATTACACAGGCCTGTCCAAAGGTATCCTTTCAGCC
AATTCCCATACATTATTGTACCCCGGCTGGTTTTGCGATTCTAAAGTGTAACGATAAGAAGTTCAATGGA
ACAGGACCATGTACAAATGTCAGCACAGTACAATGTACACATGGAATTAGGCCAGTAGTATCAACTCAAC
TACTGTTAAATGGCAGTCTAGCAGAAGATGAGGTAGTAATTAGATCTGAAAATTTCACGGACAATGCTAA
AACCATAATAGTACAGCTGAAGGAACCTGTAGAAATTAATTGTACAAGACCCAACAACAATACAAGAAAA
AGTATACATATAGGACCAGGGAGAGCATTTTATACAACAGGAGAAATAATAGGAGATATTAGACAAGCAC
ACTGTAACCTTAGTAGAACAAAATGGAATGACACTTTAAAACAGATAGTTAACAAATTA-----------
----------AGA------GAACAATTTAAG---------------------AATGCAACAATAGTC---
TTTAATCAATCCTCAGGAGGGGACCCAGAAATTGTAACGCACAGTTTTAATTGTGGAGGGGAATTTTTCT
ACTGTAATTCAACACCACTGTTTAATAGTACTTGGAAT------------AGT---------ACACAACT
GCTTAAT------------AGTACTGACAAT------GGTACTGAA------------------GAGTCA
------AATAGCACA------------------ATTACACTCCAATGCAGAATAAAACAAATTATAAACA
TGTGGCAGGAAGTAGGAAAAGCAATGTATGCCCCTCCCATCAGAGGACAAATTAAATGTTCATCAAATAT
TACAGGGCTGCTATTAACAAGAGATGGTGGTGGTAATGAC---------ACGAATAGGACC---------
ACC---GAGACCTTCAGACCTGGAGGGGGAGATATGAGGGACAATTGGAGAAGTGAATTATATAAATATA
AAGTAGTAAAAATTGAACCATTAGGAGTAGCACCCACCAAGGCAAAGAGAAGAGTGGTGCAGAGAGAAAA
AAGAGCAGTGGGA---ATAGGAGCTGTGTTCCTTGGGTTCTTGGGAGCAGCAGGAAGCACTATGGGCGCA
GCGTCAATAACGCTGACGGTACAGGCCAGACTATTATTGTCTGGTATAGTGCAACAGCAGAACAATTTGC
TGAGGGCTATTGAGGCGCAACAGCACCTGTTGCAACTCACAGTCTGGGGCATCAAGCAGCTCCAGGCAAG
AGTCCTGGCTGTGGAAAGATACCTAAGGGATCAACAGCTCCTGGGAATTTGGGGTTGCTCTGGAAAACTC
ATTTGCACCACTACTGTGCCTTGGAATGCTAGTTGGAGT---AATAAATCTCTGAATCAGATTTGGGATA
ACATGACCTGGATGGAGTGGGAAAGAGAAATTGACAATTACACAAGCTTAATATACACCTTAATTGAAGA
ATCGCAAAACCAACAAGAAAAGAATGAACTAGAATTATTGGAATTAGATAAATGGGCAAGTTTGTGGAAT
TGGTTTGACATAACAAAATGGCTGTGGTATATAAAAATATTCATAATGATAGTAGGAGGCTTGGTAGGTT
TAAGAATAGTTTTTGCTGTACTTTCTATAGTAAATAGAGTTAGGCAGGGATATTCACCATTATCGTTTCA
GACCCGCCTCCCAACCCCGAGGGGACCCGACAGGCCCGAAGGAATCGAAGAAGAAGGTGGAGAGAGAGAC
AGAGGCAGATCCATTCGATTAGTGGATGGATTCTTAGCACTTATCTGGGACGACCTGAGGAGCCTGTGCC
TCTTCAGCTACCACCGCTTGAGAGACTTACTCTTGATTGCAACGAGGACTGTGGAACTTCTGGGACGCAG
GGGGTGGGAAATCCTCAAATATTGGTGGAATCTCCTACAATATTGGAGTCAGGAACTAAAGAATAGTGCT
GTTAGCTTGCTCAATGCCACAGCCATAGCAGTAGCTGAGGGGACAGATAGGGTTATAGAAATATTCCAAA
GAGCTTTTAGAGCTATTCTCCACATACCTACCAGAATAAGACAGGGCTTCGAAAGGGCTTTGCTA
>EU744019 
ATGAGAGTGACGGAGATCAGGAGGAATTGTCAGCAC---TTGTGGAGA------------------TGGG
GCACCATGCTCCTTGGAATGTTAATGATCTGTAGTGCTGCAGAACAATTGTGGGTCACAGTCTATTATGG
GGTACCTGTGTGGAAGGAAGCAACCACCACTCTATTTTGTGCATCAGATGCTAAAGCATATGATACAGAG
GTACATAATGTTTGGGCCACACATGCCTGTGTACCCACAGACCCCAGCCCACAAGAAGTACTATTGGGA-
--AATGTGACAGAAAATTTTAACATGTGGAAAAATAACATGGTAGAACAGATGCATGAGGATATAATCAG
TTTATGGGATCAAAGCCTAAAGCCCTGTGTAAAATTAACCCCACTCTGTGTTACTTTAAATTGCACTGAT
------------------------GTG------GGG---------------------AATGCTACTAAT-
--------ACCAATAGTAGTAGCGGGAAA---------------------ATGATG---GAGAAAGGA--
----GAAATAAAAAACTGCTCTTTTAATATCACCACAAACATAAGAGATAAGATGCAGAAAGAATATGCA
CTTTTTTATAAACTTGATGTAATACCAATA---------GATAATGAGAAG---GAGACTAAT------A
CCAGCTATAGGTTGATAAGTTGTAACACCTCAGTCATTACACAGGCCTGTCCAAAGGTATCCTTTCAGCC
AATTCCCATACATTATTGTACCCCGGCTGGTTTTGCGATTCTAAAGTGTAACGATAAGAAGTTCAATGGA
ACAGGACCATGTACAAATGTCAGCACAGTACAATGTACACATGGAATTAGGCCAGTAGTATCAACTCAAC
TGCTGTTAAATGGCAGTCTAGCAGAAGAAGAGGTAATAATTAGATCTGAAAATTTCACGGACAATGCTAA
AACCATAATAGTACAGCTGAAAGAACCTGTAGAAATTAATTGTACAAGACCCAACAACAATACAAGAAAA
GGTATACATATAGGACCAGGGAGAGCATTTTATACAACAGGAGAAATAATAGGAGATATTAGACAAGCAC
ACTGTAACCTTAGTAGAACAAAATGGAATGACACTTTAAAACAGATAGTTAACAAATTA-----------
----------AGA------GAACAATTTAAG---------------------AATACAACAATAGTC---
TTTAATCAATCCTCAGGAGGGGACCCAGAAATTGTAACGCACAGTTTTAATTGTGGAGGGGAATTTTTCT
ACTGTAATTCAACACCATTGTTTAATAGTACTTGGAAT------------AGT---------ACACAACC
GCTTAAT------------AGTACTGGGAAT------GGTACTGAA------------------GAGTCA
------AATAGCACA------------------ATTACACTCCAATGCAGAATAAAACAAATTATAAACA
TGTGGCAGGAAGTAGGAAAAGCAATGTATGCCCCTCCCATCAGAGGACAAATTAAATGTTCATCAAATAT
TACAGGGCTGCTATTAACAAGAGATGGTGGTGGTAATGAC---------ACGAATAGGACC---------
ACC---GAGACCTTCAGACCTGGAGGGGGAGACATGAGGGACAATTGGAGAAGTGAATTATATAAATATA
AAGTAGTAAAAATTGAACCATTAGGAGTAGCACCCACCAAGGCAAAGAGAAGAGTGGTGCAGAGAGAAAA
AAGAGCAGTGGGA---ATAGGAGCTGTGTTCCTTGGGTTCTTGGGAGCAGCAGGAAGCACTATGGGCGCA
GCGTCAATAACGCTGACGGTACAGGCCAGACTATTATTGTCTGGTATAGTGCAACAGCAGAACAATTTGC
TGAGGGCTATTGAGGCGCAACAGCACCTGTTGCAACTCACAGTCTGGGGCATCAAGCAGCTCCAGGCAAG
AGTCCTGGCTGTGGAAAGATACCTAAGGGATCAACAGCTCCTGGGAATTTGGGGTTGCTCTGGAAAACTC
ATTTGCACCACTACTGTGCCTTGGAATGCTAGTTGGAGT---AATAAATCTCTGAATCAGATTTGGGATA
ACATGACCTGGATGGAGTGGGAAAGAGAAATCGACAATTACACAAGCTTAATATACACCTTAATTGAAGA
ATCGCAAAACCAACAAGAAAAGAATGAACTAGAATTATTGGAATTAGATAAATGGGCAAGTTTGTGGAAT
TGGTTTGACATAACAAAATGGCTGTGGTATATAAAAATATTCATAATGATAGTAGGAGGCTTGGTAGGTT
TAAGAATAGTTTTTGCTGTACTTTCTATAGTGAATAGAGTTAGGCAGGGATATTCACCATTATCGTTTCA
GACCCGCCTCCCAACCCCGAGGGGACCAGACAGGCCCGAAGGAATCGAAGAAGAAGGTGGAGAGAGAGAC
AGAGGCAGATCCATTCGATTAGTGGATGGATTCTTAGCACTTATCTGGGACGACCTGAGGAGCCTGTGCC
TCTTCAGCTACCACCGCTTGAGAGACTTACTCTTGATTGCAACGAGGACTGTGGAACTTCTGGGACGCAG
GGGGTGGGAAATCCTCAAATATTGGTGGAATCTCCTACAATATTGGAGTCAGGAACTAAAGAATAGTGCT
GTTAGCTTGCTCAATGCCATAGCCATAGCAGTAGCTGAGGGGACAGATAGGGTTATAGAAGCATTACAAA
GAGCTTTTAGAGCTATTCTCCACATACCTACCAGAATAAGACAGGGCTTCGAAAGGGCTTTGCTA
>EU744018 
ATGAGAGTGACGGAGATCAGGAGGAATTGTCAGCAC---TTGTGGAGA------------------TGGG
GCACCATGCTCCTTGGGATGTTAATGATCTGTAGTGCTGCAGAACAATTGTGGGTCACAGTATATTATGG
GGTACCTGTGTGGAAGGAAGCAACCACCACTCTATTTTGTGCATCAGATGCTAAAGCATATGATACAGAG
GTACATAATGTTTGGGCCACACATGCCTGTGTACCCACAGACCCCAGCCCACAAGAAGTACTATTGGAA-
--AATGTGACAGAAAATTTTAACATGTGGAAAAATAACATGGTAGAACAGATGCATGAGGATATAATCAG
TTTATGGGATCAAAGTCTAAAGCCCTGTGTAAAATTAACCCCACTCTGTGTTACTTTAAATTGCACTGAT
------------------------TTG------AGG---------------------AATGCTACTAAT-
--------ACCACTAGTAGTAGCGGGAAA---------------------ATGATG---GAGATAGGA--
----GAAATAAAAAACTGCTCTTTTAATATCACCACAAACATAAGAGATAAGATGCAGAAGGAATATGCA
CTTTTTTATAAACTTGATGTAGTACCAATA---------GATAATGAGAATAAGACTAATACTAGCTATA
CTAGCTATAGGTTGATAAGTTGTAACACCTCAGTCATTACACAGGCCTGTCCAAAGGTATCCTTTCAGCC
AATTCCCATACATTATTGTACCCCGGCTGGTTTTGCGATTCTAAAGTGTAACGATAAGAAGTTCAATGGA
ACAGGACCATGTACAAATGTCAGCACAGTACAATGTACACATGGAATTAGGCCAGTAGTATCAACTCAAC
TGCTGTTAAATGGCAGTCTAGCAGAAGAAGAGGTAATAATTAGATCTGAAAATTTCACGGACAATGCTAA
AACCATAATAGTACAGCTGAATGAACCTGTAGAAATTAATTGTACAAGACCCAACAACAATACAAGAAAA
AGTATACATATAGGACCAGGGAGAGCATTTTATACAACAGGAGAAATAATAGGAGATATTAGACAAGCAC
ACTGTAACCTTAGTAGAACACAATGGAATAACACTTTAAGACAGATAGTTAACAAATTA-----------
----------AGA------GAACAATTTAAG---------------------AATAAAACAATAGTC---
TTTAATCAATCCTCAGGAGGGGACCCAGAAATTGTAACGCACAGTTTTAATTGTGGAGGGGAATTTTTCT
ACTGTAATTCAACACCACTGTTTAATAGTACTTGGTAT------------AGT-----------------
----AAT------------AGTACTGAGAAT------GGTACTGAA------------------GGGTCA
------AATGGCACA------------------ATTACACTCCAATGCAGAATAAAACAAATTATAAACA
TGTGGCAGGAAGTAGGAAAAGCAATGTATGCCCCTCCCATCAGAGGACAAATTAAATGTTCATCAAATAT
TACAGGGCTGCTATTAACAAGAGATGGTGGTGGTAATGAC---------ACGAATAGGACC---------
ACC---GAGACCTTCAGACCTGGAGGGGGAGATATGAGGGACAATTGGAGAAGTGAATTATATAAATATA
AAGTAGTAAAAATTGAACCATTAGGAGTAGCACCCACCAAGGCAAAGAGAAGAGTGGTGCAGAGAGAAAA
AAGAGCAGTGGGA---ATAGGAGCTGTGTTCCTTGGGTTCTTGGGAGCAGCAGGAAGCACTATGGGCGCA
GCGTCAATAACGCTGACGGTACAGGCCAGACTATTATTGTCTGGTATAGTGCAACAGCAGAACAATTTGC
TGAGGGCTATTGAGGCGCAACAGCACCTGTTGCAACTCACAGTCTGGGGCATCAAGCAGCTCCAGGCAAG
AGTCCTGGCTGTGGAAAGATACCTAAGGGATCAACAGCTCCTGGGAATTTGGGGTTGCTCTGGAAAACTC
ATTTGCACCACTACTGTGCCTTGGAATGCTAGTTGGAGT---AATAAATCTCTGGATCAGATTTGGGAGA
ACATGACCTGGATGGAGTGGGAAAGAGAAATTGACAATTACACAAGCTTAATATACACCTTAATTGAAGA
ATCGCAAAACCAACAAGAAAAGAATGAACTAGAATTATTGGAATTAGATAAATGGGCAAGTTTGTGGAAT
TGGTTTGACATAACAAGCTGGCTGTGGTATATAAAAATATTCATAATGATAGTAGGAGGCTTGGTAGGTT
TAAGAATAGTTTTTGCTGTACTTTCTATAGTGAATAGAGTTAGGCAGGGATATTCACCATTATCGTTTCA
GACCCGCCTCCTAACCCCGAGGGGACCAGACAGGCCCGAAGGAATCGAAGAAGAAGGTGGAGAGAGAGAC
AGAGGCAGATCCATTCGATTAGTGGATGGATTCTTAGCACTTATCTGGGACGACCTGAGGAGCCTGTGCC
TCTTCAGCTACCACCGCTTGAGAGACTTACTCTTGATTGCAACGAGGACTGTGGAACTTCTGGGACGCAG
GGGGTGGGAAATCCTCAAATATTGGTGGAATCTCCTACAATATTGGGGTCAGGAATTAAAGAATAGTGCT
GTTAGCTTGCTCAATGCCACAGCCATAGCAGTAGCTGAGGGGACAGATAGGGCTATAGAAATATTACAAA
GAGCTTTTAGAGCTATTCTCCACATACCTACCAGAATAAGACAGGGCTTCGAAAGGGCTTTGCTA
>EU744015 
ATGAGAGTGACGGAGATCAGGAGGAATTGTCAGCAC---TTGTGGAGA------------------TGGG
GCACCATGCTCCTTGGGATGTTAATGATCTGTAGTGCTGCAGAACAATTGTGGGTCACAGTCTATTATGG
GGTACCTGTGTGGAAGGAAGCAACCACCACTCTATTTTGTGCATCAGATGCTAAAGCATATGATACAGAG
GTACATAATGTTTGGGCCACACATGCCTGTGTACCCACAGACCCCAGCCCACAAGAAGTACTATTGGGA-
--AATGTGACAGAAAATTTTAACATGTGGAAAAATAACATGGTAGAACAGATGCATGAGGATATAATCAG
TTTATGGGATCAAAGCCTAAAGCCCTGTGTAAAATTAACCCCACTCTGTGTTACTTTAAATTGCACTGAT
------------------------TTG------GGG---------------------AATGCTACTAAT-
--------ACCACTAGTAGTAGCGGGAAA---------------------ATGATG---GAGATAGGA--
----GAAATAAAAAACTGCTCTTTTAATATCACCACAAACATAAGAAATAAGATGCAGAAAGAATATGCA
CTTTTTTATAAACTTGATGTAGTACCAATA---------GATAATGAGAAT---AAGACTAAT------A
CCAGCTATAGGTTGATAAGTTGTAACACCTCAGTCATTACACAGGCCTGTCCAAAGGTATCCTTTCAGCC
AATTCCCATACATTATTGTACCCCGGCTGGTTTTGCGATTCTAAAGTGTAACGATAAGAAGTTCAATGGA
ACAGGACCATGTACAAATGTCAGCACAGTACAATGTACACATGGAATTAGGCCAGTAGTATCAACCCAAC
TGCTGTTAAATGGCAGTCTAGCAGAAGAAGAGGTAGTAATTAGATCTGAAAATTTCACGGACAATGCTAA
AACCATAATAGTACAGCTGAAAGAATCTGTAGAAATTAATTGTACAAGACCCAACAACAATACAAGAAAA
AGTATACATATAGGACCAGGGAGAGCATTTTATACAACAGGAGAAATAATAGGAGAGATTAGACAAGCAC
ACTGTAACCTTAGTAGAACAAAATGGGATAACACTTTAAGACAGATAGTTAAAAAATTA-----------
----------AGA------GAACAATTTAAG---------------------AATAAAACAATAGTC---
TTTAATCAATCCTCAGGAGGGGACCCAGAAATTGTAACGCACAGTTTTAATTGTGGAGGGGAATTTTTCT
ACTGTAATTCATCACCACTGTTTAATAGTACTTGGAAT------------AGT---------ACACAACT
GTTTAAT------------AGTGCTGAGAAT------GGTACTGAA------------------GGGTCA
------AATAGCACA------------------ATTACACTCCAATGCAGAATAAAACAAATTATAAACA
TGTGGCAGGAAGTAGGAAAAGCAATGTATGCCCCTCCCATCAGAGGACAAATTAAATGTTCATCAAATAT
TACAGGGCTGCTATTAACAAGAGATGGTGGTGGTAATGAC---------ACGAATAGGACC---------
ACC---GAGACCTTCAGACCTGGAGGGGGAGATATGAGGGACAATTGGAGAAGTGAATTATATAAATATA
AAGTAGTAAAAATTGAACCATTAGGAGTAGCACCCACCAAGGCAAAGAGAAGAGTGGTGCAGAGAGAAAA
AAGAGCAGTGGGA---ATAGGAGCTGTGTTCCTTGGGTTCTTGGGAGCAGCAGGAAGCACTATGGGCGCA
GCGTCAATAACGCTGACGGTACAGGCCAGACTATTATTGTCTGGTATAGTGCAACAGCAGAACAATTTGC
TGAGGGCTATTGAGGCGCAACAGCACCTGTTGCAACTCACAGTCTGGGGCATCAAGCAGCTCCAGGCAAG
AGTCCTGGCTGTGGAAAGATACCTAAGGGATCAACAGCTCCTGGGAATTTGGGGTTGCTCTGGAAAACTC
ATTTGCACCACTACTGTGCCTTGGAATGCTAGTTGGAGT---AATAAATCTCTGGATCAGATTTGGGATA
ACATGACCTGGATGGAGTGGGAAAGAGAAATTGACAATTACACAAGCTTAATATACACCTTAATTGAAGA
ATCGCAAAACCAACAAGAAAAGAATGAACTAGAATTATTGGAATTAGATAAATGGGCAAGTTTGTGGAGT
TGGTTTGACATAACAAACTGGCTGTGGTATATAAAAATATTCATAATGATAGTAGGAGGCTTGGTAGGTT
TAAGAATAGTTTTTGCTGTACTTTCTATAGTGAATAGAGTTAGGCAGGGATATTCACCATTATCGTTTCA
GACCCGCCTCCCAACCCCGAGGGGACCCGACAGGCCCGAAGGAATCGAAGAAGAAGGTGGAGAGAGAGAC
AGAGGCAGATCCATTCGATTAGTGGATGGATTCTTAGCACTTATCTGGGACGACCTGAGGAGCCTGTGCC
TCTTCAGCTACCACCGCTTGAGCGACTTACTCTTGATTGCAACGAGGACTGTGGAACTTCTGGGACGCAG
GGGGTGGGAAATCCTCAAATATTGGTGGAATCTCCTACAATATTGGAGTCAGGAACTAAAGAATAGTGCT
GTTAGCTTGCTCAATGCCACAGCCATAGCAGTAGCTGAGGGGACAGATAGGGTTATAGAAGTATTACAAA
GAGCTTTTAGAGCTATTCTCCGCATACCTACCAGAATAAGACAGGGCTTCGAAAGGGCTTTGCTA
>EU744014 
ATGAGAGTGACGGAGATCAGGAGGAATTGTCAGCAC---TTGTGGAGA------------------TGGG
GCACCATGCTCCTTGGGATGTTAATGATCTGTAGTGCTGCAGAACAATTGTGGGTCACAGTCTATTATGG
GGTACCTGTGTGGAAGGAAGCAACCACCACTCTATTTTGTGCATCAGATGCTAAAGCATATGATACAGAG
GTACATAATGTTTGGGCCACACATGCCTGTGTACCCACAGACCCCAGCCCACAAGAAGTACTATTGGGA-
--AATGTGACAGAAAATTTTAACATGTGGAAAAATAACATGGTAGAACAGATGCATGAGGATATAATCAG
TTTATGGGATCAAAGCCTAAAGCCCTGTGTAAAATTAACCCCACTCTGTGTTACTTTAAATTGCACTGAT
------------------------TTG------GGG---------------------AATGCTACTAAT-
--------ACCACTAGTAGTAGCGGGAAA---------------------ATGATG---GAGATAGGA--
----GAAATAAAAAACTGCTCTTTTAATATCACCACAAACATAAGAAATAAGATGCAGAAAGAATATGCA
CTTTTTTATAAACTTGATGTAGTACCAATA---------GATAATGAGAAT---AAGACTAAT------A
CCAGCTATAGGTTGATAAGTTGTAACACCTCAGTCATTACACAGGCCTGTCCAAAGGTATCCTTTCAGCC
AATTCCCATACATTATTGTACCCCGGCTGGTTTTGCGATTCTAAAGTGTAACGATAAGAAGTTCAATGGA
ACAGGACCATGTACAAATGTCAGCACAGTACAATGTACACATGGAATTAGGCCAGTAGTATCAACTCAAC
TGCTGTTAAATGGCAGTCTAGCAGAAGAAGAGGTAGTAATTAGATCTGAAAATTTCACGGACAATGCTAA
AACCATAATAGTACAGCTGAAAGAATCTGTAGAAATTAATTGTACAAGACCCAACAACAATACAAGAAAA
AGTATACATATAGGACCAGGGAGAGCATTTTATACAACAGGAGAAATAATAGGAGATATTAGACAAGCAC
ACTGTAACCTTAGTAGAACAAAATGGGATAACACTTTAAGACAGATAGTTAAAAAATTA-----------
----------AGA------GAACAATTTAAG---------------------AATAAAACAATAGTC---
TTTAATCAATCCTCAGGAGGGGACCCAGAAATTGTAACGCACAGTTTTAATTGTGGAGGGGAATTTTTCT
ACTGTAATTCAACACCACTGTTTAATAGTACTTGGAAT------------AGT---------ACACAACT
GTTTGAT------------AGTACTGAGAAT------GGTACTGAA------------------GGGTCA
------AATAGCACA------------------ATTACACTCCAATGCAGAATAAAACAAATTATAAACA
TGTGGCAGGAAGTAGGAAAAGCAATGTATGCCCCTCCCATCAGAGGACAAATTAAATGTTCATCAAATAT
TACAGGGCTGCTATTAACAAGAGATGGTGGTGGTAATGAC---------ACGAATAGGACC---------
ACC---GAGACCTTCAGACCTGGAGGGGGAGATATGAGGGACAATTGGAGAAGTGAATTATATAAATATA
AAGTAGTAAAAATTGAACCATTAGGAGTAGCACCCACCAAGGCAAAGAGAAGAGTGGTGCAGAGAGAAAA
AAGAGCAGTGGGA---ATAGGAGCTGTGTTCCTTGGGTTCTTGGGAGCAGCAGGAAGCACTATGGGCGCA
GCGTCAATAACGCTGACGGTACAGGCCAGACTATTATTGTCTGGTATAGTGCAACAGCAGAACAATTTGC
TGAGGGCTATTGAGGCGCAACAGCACCTGTTGCAACTCACAGTCTGGGGCATCAAGCAGCTCCAGGCAAG
AGTCCTGGCTGTGGAAAGATACCTAAGGGATCAACAGCTCCTGGGAATTTGGGGTTGCTCTGGAAAACTC
ATTTGCACCACTACTGTGCCTTGGAATGCTAGTTGGAGT---AATAAATCTCTGGATCAGATTTGGGATA
ACATGACCTGGATGGAGTGGGAAAGAGAAATTGACAATTACACAAGCTTAATATACACCTTAATTGAAGA
ATCGCAAAACCAACAAGAAAAGAATGAACTAGAATTATTGGAATTAGATAAATGGGCAAGTTTGTGGAGT
TGGTTTGACATAACAAACTGGCTGTGGTATATAAAAATATTCATAATGATAGTAGGAGGCTTGGTAGGTT
TAAGAATAGTTTTTGCTGTACTTTCTATAGTGAATAGAGTTAGGCAGGGATATTCACCATTATCGTTTCA
GACCCGCCTCCCAACCCCGAGGGGACCCGACAGGCCCGAAGGAATCGAAGAAGAAGGTGGAGAGAGAGAC
AGAGGCAGATCCATTCGATTAGTGGATGGATTCTTAGCACTTATCTGGGACGACCTGAGGAGCCTGTGCC
TCTTCAGCTACCACCGCTTGAGCGACTTACTCTTGATTGCAACGAGGACTGTGGAACTTCTGGGACGCAG
GGGGTGGGAAATCCTCAAATATTGGTGGAATCTCCTACAATATTGGAGTCAGGAACTAAAGAATAGTGCT
GTTAGCTTGCTCAATGCCACAGCCATAGCAGTAGCTGAGGGGACAGATAGGGTTATAGAAGTATTACAAA
GAGCTTTTAGAGCTATTCTCCGCATACCTACCAGAATAAGACAGGGCTTCGAAAGGGCTTTGCTA
>EU744017 
ATGAGAGTGACGGAAATCAGGAGGAATTGTCAGCAC---TTGTGGAGA------------------TGGG
GCACCATGCTCCTTGGGATGTTAATGATCTGTAGTGCTGCAGAACAATTGTGGGTCACAGTCTATTATGG
GGTACCTGTGTGGAAGGAAGCAACCACCACTCTATTTTGTGCATCAGATGCTAAAGCATATGATACAGAG
GTACATAATGTTTGGGCCACACATGCCTGTGTACCCACAGACCCCAGCCCACAAGAAGTACTATTGGGA-
--AATGTGACAGAAAATTTTAACATGTGGAAAAATAACATGGTAGAACAGATGCATGAGGATATAATCAG
TTTATGGGATCAAAGCCTAAAGCCCTGTGTAAAATTAACCCCACTCTGTGTTACTTTAAATTGCACTGAT
------------------------TTG------GGG---------------------AATGCTACTAAT-
--------ACCACTAGTAGTAGCGGGAAA---------------------ATGATG---GAGATAGGA--
----GAAATAAAAAACTGCTCTTTTAATATCACCACAAACATAAGAGATAAGATGCAGAAAGAATATGCA
CTTTTTTATAAACTTGATGTAGTACCAATA---------GATAATGAGAAT---AAGACTAAT------A
CCAGCTATAGGTTGATAAGTTGTAACACCTCAGTCATTACACAGGCCTGTCCAAAGGTATCCTTTCAGCC
AATTCCCATACATTATTGTACCCCGGCTGGTTTTGCGATTCTAAAGTGTAACGATAAGAAGTTCAATGGA
ACAGGACCATGTACAAATGTCAGCACAGTACAATGTACACATGGAATTAGGCCAGTAGTATCAACTCAAC
TGCTGTTAAATGGCAGTCTAGCAGAAGAAGAGGTAGTAATTAGATCTGAAAATTTCACGGACAATGCTAA
AACCATAATAGTACAGCTGAAAGAATCTGTAGAAATTAATTGTACAAGACCCAACAACAATACAAGAAAA
AGTATACATATGGGACCAGGGAGAGCATTTTATACAACAGGAGAAATAATAGGAGATATTAGACAAGCAC
ACTGTAACCTTAGTAGAACAAAATGGGATAACACTTTAAGACAGATAGTTAAAAAATTA-----------
----------AGA------GAACAATTTAAG---------------------AATAAAACAATAGTC---
TTTAATCAATCCTCAGGAGGGGACCCAGAAATTGTAACGCACAGTTTTAATTGTGGAGGGGAATTTTTCT
ACTGTAATTCAACACCACTGTTTAATAGTACTTGGAAT------------AGT---------ACACAACT
GTTTAAT------------AGTACTGAGAAT------GGTACTGAA------------------GGGTCA
------AATAGCACA------------------ATTACACTCCAATGCAGAATAAAACAAATTATAAACA
TGTGGCAGGAAGTAGGAAAAGCAATGTATGCCCCTCCCATCAGAGGACAAATTAAATGTTCATCAAATAT
TACAGGGCTGCTATTAACAAGAGATGGTGGTGGTAATGAC---------ACGAATAGGACC---------
ACC---GAGACCTTCAGACCTGGAGGGGGAGATATGAGGGACAATTGGAGAAGTGAATTATATAAATATA
AAGTAGTAAAAATTGAACCATTAGGAGTAGCACCCACCAAGGCAAAGAGAAGAGTGGTGCAGAGAGAAAA
AAGAGCAGTGGGA---ATAGGAGCTGTGTTCCTTGGGTTCTTGGGAGCAGCAGGAAGCACTATGGGCGCA
GCGTCAATAACGCTGACGGTACAGGCCAGACTATTATTGTCTGGTATAGTGCAACAGCAGAACAATTTGC
TGAGGGCTATTGAGGCGCAACAGCACCTGTTGCAACTCACAGTCTGGGGCATCAAGCAGCTCCAGGCAAG
AGTCCTGGCTGTGGAAAGATACCTAAGGGATCAACAGCTCCTGGGAATTTGGGGTTGCTCTGGAAAACTC
ATTTGCACCACTACTGTGCCTTGGAATGCTAGTTGGAGT---AATAAATCTCTGGATCAGATTTGGGATA
ACATGACCTGGATGGAGTGGGAAAGAGAAATTGACAATTACACAAGCTTAATATACACCTTAATTGAAGA
ATCGCAAAACCAACAAGAAAAGAATGAACTAGAATTATTGGAATTAGATAAATGGGCAAGTTTGTGGAGT
TGGTTTGACATAACAAACTGGCTGTGGTATATAAAAATATTCATAATGATAGTAGGAGGCTTGGTAGGTT
TAAGAATAGTTTTTGCTGTACTTTCTATAGTGAATAGAGTTAGGCAGGGATATTCACCATTATCGTTTCA
GACCCGCCTCCCAACCCCGAGGGGACCCGACAGGCCCGAAGGAATCGAAGAAGAAGGTGGAGAGAGAGAC
AGAGGCAGATCCATTCGATTAGTGGATGGATTCTTAGCACTTATCTGGGACGACCTGAGGAGCCTGTGCC
TCTTCAGCTACCACCGCTTGAGCGACTTACTCTTGATTGCAGCGAGGACTGTGGAACTTCTGGGACGCAG
GGGGTGGGAAATCCTCAAATATTGGTGGAATCTCCTACAATATTGGAGTCAGGAACTAAAGAATAGTGCT
GTTAGCTTGCTCAATGCCACAGCCATAGCAGTAGCTGAGGGGACAGATAGGGTTATAGAAGTATTACAAA
GAGCTTTTAGAGCTATTCTCCGCATACCTACCAGAATAAGACAGGGCTTCGAAAGGGCTTTGCTA
>EU744016 
ATGAGAGTGACGGAAATCAGGAGGAATTGTCAGCAC---TTGTGGAGA------------------TGGG
GCACCATGCTCCTTGGGATGTTAATGATCTGTAGTGCTGCAGAACAATTGTGGGTCACAGTCTATTATGG
GGTACCTGTGTGGAAGGAAGCAACCACCACTCTATTTTGTGCATCAGATGCTAAAGCATATGATACAGAG
GTACATAATGTTTGGGCCACACATGCCTGTGTACCCACAGACCCCAGCCCACAAGAAGTACTATTGGGA-
--AATGTGACAGAAAATTTTAACATGTGGAAAAATAACATGGTAGAACAGATGCATGAGGATATAATCAG
TTTATGGGATCAAAGCCTAAAGCCCTGTGTAAAATTAACCCCACTCTGTGTTACTTTAAATTGCACTGAT
------------------------TTG------GGG---------------------AATGCTACTAAT-
--------ACCACTAATAGTAGCGGGAAA---------------------ATGATG---GAGATAGGA--
----GAAATAAAAAACTGCTCTTTTAATATCACCACAAACATAAGAGATAAGATGCAGAAAGAATATGCA
CTTTTTTATAAACTTGATGTAGTACCAATA---------GATAATGAGAAT---AAGACTAAT------A
CCAGCTATAGGTTGATAAGTTGTAACACCTCAGTCATTACACAGGCCTGTCCAAAGGTATCCTTTCAGCC
AATTCCCATACATTATTGTACCCCGGCTGGTTTTGCGATTCTAAAGTGTAACGATAAGAAGTTCAATGGA
ACAGGACCATGTACAAATGTCAGCACAGTACAATGTACACATGGAATTAGGCCAGTAGTATCAACTCAAC
TGCTGTTAAATGGCAGTCTAGCAGAAGAAGAGGTAGTAATTAGATCTGAAAATTTCACGGACAATGCTAA
AACCATAATAGTACAGCTGAAAGAATCTGTAGAAATTAATTGTACAAGACCCAACAACAATACAAGAAAA
AGTATACATATAGGACCAGGGAGAGCATTTTATACAACAGGAGAAATAATAGGAGATATTAGACAAGCAC
ACTGTAACCTTAGTAGAACAAAATGGGATAACACTTTAAGACAGATAGTTAAAAAATTA-----------
----------AGA------GAACAATTTAAG---------------------AATAAAACAATAGTC---
TTTAATCAATCCTCAGGAGGGGACCCAGAAATTGTAACGCACAGTTTTAATTGTGGAGGGGAATTTTTCT
ACTGTAATTCAACACCACTGTTTAATAGTACTTGGAAT------------AGT---------ACACAACT
GTTTAAT------------AGTGCTGAGAAT------GGTACTGAA------------------GGGTCA
------AATAGCACA------------------ATTACACTCCAATGCAGAATAAAACAAATTATAAACA
TGTGGCAGGAAGTAGGAAAAGCAATGTATGCCCCTCCCATCAGAGGACAAATTAAATGTTCATCAAATAT
TACAGGGCTGCTATTAACAAGAGATGGTGGTGGTAATGAC---------ATGAATAGGACC---------
ACC---GAGACCTTCAGACCTGGAGGGGGAGATATGAGGGACAATTGGAGAAGTGAATTATATAAATATA
AAGTAGTAAAAATTGAACCATTAGGAGTAGCACCCACCAAGGCAAAGAGAAGAGTGGTGCAGAGAGAAAA
AAGAGCAGTGGGA---ATAGGAGCTGTGTTCCTTGGGTTCTTGGGAGCAGCAGGAAGCACTATGGGCGCA
GCGTCAATAACGCTGACGGTACAGGCCAGACTATTATTGTCTGGTATAGTGCAACAGCAGAACAATTTGC
TGAGGGCTATTGAGGCGCAACAGCACCTGTTGCAACTCACAGTCTGGGGCATCAAGCAGCTCCAGGCAAG
AGTCCTGGCTGTGGAAAGATACCTAAGGGATCAACAGCTCCTGGGAATTTGGGGTTGCTCTGGAAAACTC
ATTTGCACCACTACTGTGCCTTGGAATGCTAGTTGGAGT---AATAAATCTCTGGATCAGATTTGGGATA
ACATGACCTGGATGGAGTGGGAAAGAGAAATTGACAATTACACAAGCTTAATATACACCTTAATTGAAGA
ATCGCAAAACCAACAAGAAAAGAATGAACTAGAATTATTGGAATTAGATAAATGGGCAAGTTTGTGGAGT
TGGTTTGACATAACAAACTGGCTGTGGTATATAAAAATATTCATAATGATAGTAGGAGGCTTGGTAGGTT
TAAGAATAGTTTTTGCTGTACTTTCTATAGTGAATAGAGTTAGGCAGGGATATTCACCATTATCGTTTCA
GACCCGCCTCCCAACCCCGAGGGGACCCGACAGGCCCGAAGGAATCGAAGAAGAAGGTGGAGAGAGAGAC
AGAGGCAGATCCATTCGATTAGTGGATGGATTCTTAGCACTTATCTGGGACGACCTGAGGAGCCTGTGCC
TCTTCAGCTACCACCGCTTGAGCGACTTACTCTTGATTGCAACGAGGACTGTGGAACTTCTGGGACGCAG
GGGGTGGGAAATCCTCAAATATTGGTGGAATCTCCTACAATATTGGAGTCAGGAACTAAAGAATAGTGCT
GTTAGCTTGCTCAATGCCACAGCCATAGCAGTAGCTGAGGGGACAGATAGGGTTATAGAAGTATTACAAA
GAGCTTTTAGAGCTATTCTCCGCATACCTACCAGAATAAGACAGGGCTTCGAAAGGGCTTTGCTA
>AF025750 
ATGAGAGTGAAGGGGATCAGGAAGAATTATCAGCAC---TTGTGGAGA------------------TGGG
GCACCATGCTCCTTGGGATATTAATGATCTGTAGTGCTGCAGGCCAATTGTGGGTCACAGTCTATTATGG
GGTACCTGTGTGGAAAGAAGCAACCACCACTCTATTTTGTGCATCAGATGCTAAAGCATATGATACAGAG
GTACATAATGTTTGGGCCACACATGCCTGTGTACCCACAGACCCCAACCCACAAGAAGTAGTATTGGGA-
--AATGTGACAGAAAATTTTAACATATGGAAAAATAACATGGTAGAACAGATGCATGAGGATATAATTAG
TTTATGGGATCAAAGCCTAAAACCATGTGTAAAATTAACCCCACTCTGTGTTACTCTAAATTGCACTGAT
------------------------TTG------AGG---------------------AATGCTACTAAT-
--------ACCACTAGTAGTAGCGGGGAA---------------------ATGATG---GAGAGAGGA--
----GAAATAAAAAACTGCTCTTTCAATATCACCACAAGCATAAGAGATAAAATGCAGAAAGAATATGCA
CTTTTTTATAAACTTGATGTAGTACCAATA---------GATACTAATAAT---ACTAAT---------A
CCAGCTATAGGCTGGTAAGTTGTAACACCTCAGTCATTACACAAGCCTGTCCAAAGGTATCCTTTGAGCC
AATTCCCATACATTATTGTGCCCCGGCTGGTTTTGCGATTCTAAAATGTAATAATAAGACGTTCAATGGG
AGCGGACCATGTACAAATGTCAGCACAGTACAATGTACACATGGAATTAGGCCAGTAGTATCAACTCAAC
TGCTGTTAAATGGCAGTCTAGCAGAAGAAGAGATAGTAATTAGATCTGAAAATATCACGAACAATGCTAA
AACCATAATAGTACAGCTGAAAGAACCTGTAGAAATTAATTGTACAAGACCCAACAACAATACAAGAAAA
AGTATACATATAGGACCAGGGAGAGCATTTTATACAACAGGAGAAATAATAGGAGATATAAGACAAGCAC
ATTGTAACATTAGTAGAGCAAAATGGAATGACACTTTAAGACAGATAGCTAAACAATTA-----------
----------AGA------GAACAATTTAAA---------------------AATAAAACAATAATC---
TTTAATCAATCCGTAGGAGGGGACCCAGAAATTGTAACGCACAGTTTTAATTGTGGAGGGGAATTTTTCT
ACTGTAATTCAGCACAACTGTTTAACAGTACTTGGAAT------------GAT-----------------
----ACT------------GAAAGGTCAAAT------AACACTAGA------------------GAAAAT
------GACACAACA------------------ATCACACTCCCATGCAGAATAAAACAAATTATAAACA
TGTGGCAGGAAGTAGGAAAAGCAATGTATGCCCCTCCTATCAGAGGACAAATTAAATGTGCATCAAATAT
CACAGGGCTGCTATTAACAAGAGATGGTGGTAAT---AAC---------AATACTGGGACC---------
ACC---GAGACCTTCAGACCTGGAGGAGGAGATATGAGGGACAATTGGAGAAGTGAATTATATAAATATA
AAGTAGTAAAAATTGAACCATTAGGAATAGCACCCACTAAGGCAAAGAGAAGAGTGGTGCAGAGAGAAAA
AAGAGCAGTGGGA---ATAGGAGCTGTGTTCCTTGGGTTCTTGGGAGCAGCAGGAAGCACTATGGGCGCA
GCGTCAGTGACGCTGACGGTACAAGCCAGACTATTATTGTCTGGTATAGTGCAACAGCAAAACAATCTGC
TGAGGGCTATTGAGGCGCAACAGCATCTGTTGCAACTCACAGTCTGGGGCATCAAGCAGCTCCAGGCAAG
AGTCCTGGCTGTGGAAAGATACCTAAGGGATCAACAGCTCCTGGGAATTTGGGGTTGCTCTGGAAAACTC
ATTTGCACCACTACTGTGCCTTGGAATACTAGTTGGAGT---AATAAATCTCTGGATACGATTTGGAATA
ACATGACCTGGATGCAGTGGGAAAGAGAAATTGACAATTACACAGGTTTAATATACACCTTACTTGAAGA
ATCGCAGAACCAACAAGAAAAGAATGAACAAGAATTATTGGAATTAGATAAATGGGCAAGTTTGTGGAAT
TGGTTTGACATAACAAACTGGCTGTGGTATATAAAAATATTCATAATGATAATAGGAGGCTTGGTAGGTT
TAAGAATAGTTTTTGCTGTACTTTCTATAGTGAATAGAGTTAGGCAGGGATACTCACCATTATCGTTTCA
GACCCGCCTCCCAGCCCCGAGGGAACCCGACAGACCCGAAGGAATCGAAGAAGAAGGTGGAGAGAGAGAC
AGAGACAGATCCGGTCGATTAGTGGATGGCTTCTTAGCAATCATCTGGGTCGACCTACGGAGCCTGTGCC
TCTTCAGCTACCACCGATTGAGAGACTTACTCTTGATTGTAACGAGGATTGTGGAACTTCTGGGACGCAG
GGGGTGGGAAGCCCTCAAATACTGGGGGAATCTCCTACAGTATTGGAGTCAGGAACTAAAGAATAGTGCT
GTTAGCTTGCTCAATGCCACAGCCATAGCAGTAGCTGAGGGGACAGATAGGGTTATAGAAGTGTTACAAA
GAGCTTGTAGAGCTATTCTCCACATACCTGTAAGAATAAGACAGGGCTTGGAAAGGGCTTTGCTA
>EU744146 
ATGAGAGTGACGGGGATCAGGAAGTATTATCAGCAC---TTGTGGAGA------------------TGGG
GCACCATGCTCCTTGGGATATTGATGATCTGTAGTGCTACAGAAAAATTGTGGGTCACAGTCTATTATGG
GGTACCTGTGTGGAAAGAAACAACCACCACTCTATTTTGTGCATCAGATGCTAAAGCATATGATACAGAG
GTTCATAATGTTTGGGCCACACATGCCTGTGTACCCACAGACCCCAACCCACAAGAAGTAGTATTGGAA-
--AATGTGACAGAAAATTTTAACATGTGGAAAAATGGCATGGTAGAACAGATGCATGAGGATATAATCAG
TTTATGGGATCAAAGCCTAAAGCCATGTGTAAAATTAACCCCACTCTGTGTTACTTTAAATTGCACTGAT
------------------------TTG------ATG---------------------AATACCACTAAT-
--------ACCAATAGTAGTAACGGAGAA---------------------ATGATG---GAAAAAGGA--
----GAGATAAAAAACTGCTCTTTCAAGATCACCACACAAATAAGAGATAAGTTACAGAAAGAATATGCA
CTTTTTTATAAACTTGATGTAGTGCCAATA---------GATAATGATAAT------------------A
CCAGCTATAGGTTGATAAGTTGTAACACCTCAGTCATTACACAGGCCTGTCCAAAGGTATCCTTTGAGCC
AATTCCCATACATTATTGTGCCCCGGCTGGTTTTGCGATTCTAAAGTGTAAAGATAAGAAGTTCAATGGA
AAAGGACCATGTACAAATGTCAGCACAGTACAATGTACACATGGAATTAGGCCAGTAGTATCAACTCAAC
TGCTGTTAAATGGCAGTCTAGCAGAAGAGGAGGTAGTAATTAGATCTGAAAATTTCACGGACAATGCTAA
AACCATAATAGTACAGCTGAAAGAATCTGTAGAAATTAACTGTACAAGACCCAACAACAATACAAGAAAA
AGTATACATATAGGACCAGGGAAAGCATTTTATACAACAGGAGAAATAATAGGAGATATAAGACAAGCAC
ATTGTAGCCTTAATAGAACAAAATGGGAGAACACTTTAAAACAGATAGTTGAAAAATTA-----------
----------AGA------GAACAATTTAAA---------------------AATAAAACAATAGTC---
TTTAATCAATCCTCAGGAGGGGACCCAGAAATTGTAACGCACAGTTTTAACTGTGGAGGGGAATTTTTCT
ACTGTAATTCAACACAACTGTTTAATAGTACTTGGAGT------------GAT-----------------
-------------------ACTGAAAATAAT------AAAACGGAA------------------GGAAAT
---------GACACA------------------CTCATACTCCCATGCAGAATAAAACAGATTATAAACC
TGTGGCAGGAAGTAGGAAAAGCAATGTATGCCCCTCCCATCAGAGGACAAATTAAATGTTCATCAAATAT
TACAGGGCTGCTATTAACAAGAGATGGTGGTGATAACGGG---------AATAATAAG------------
ACT---GAGATCTTCAGACCTGGAGGAGGAGATATGAGGGACAATTGGAGAAGTGAATTATATAAATATA
AAGTAGTAAAAATTGAACCATTAGGAGTAGCACCCACCAAGGCAAAGAGAAGAGTGGTGCAGAGAGAAAA
AAGAGCAGTGGGA---ATAGGAGCTGTGTTCCTTGGGTTCTTGGGAGCAGCAGGAAGTACTATGGGCGCA
GCGTCAATAACGCTGACGGTACAGGCCAGACTATTATTGTCTGGTATAGTACAACAGCAGAACAATCTGC
TGAGGGCTATTGAGGCGCAACAACATCTGTTGCAACTCACAGTCTGGGGCATCAAGCAGCTCCAGGCAAG
AGTCCTGGCTGTAGAAAGATACCTAAAGGATCAACAGCTCCTGGGGATTTGGGGTTGCTCTGGAAAACTC
ATTTGCACCACTGCTGTGCCTTGGAATGCTAGTTGGAGT---AATAAATCTCTGGATAAAATTTGGAATA
ACATGACCTGGATGGAGTGGGAGAAAGAAATTGACAATTACACAAGCTTAATATACACCTTAATTGAAGA
ATCGCAGAACCAACAAGAAAAGAATGAACAAGAATTATTGGAATTGGATAAATGGGCAAGTTTGTGGAAT
TGGTTTGACATAACAAACTGGCTGTGGTATATAAAAATATTCATAATGATAGTAGGAGGCTTGGTAGGTT
TAAGAATAGTTTTTGCTGTACTTACTATAGTGAATAGAGTTAGGCAGGGATACTCACCATTATCGTTGCA
GACCCGCCTCCCAGCACCGAGGGGACCCGACAGGCCCGAAGGAATCGAAGAAGAAGGTGGAGAGCGAGAC
AGAGACAGATCCAGTCGATTAGTGGATGGATTCTTAGCACTTCTCTGGGTCGATCTAAGGAGCCTGTGCC
TCTTCAGCTACCACCGCTTGAGAGACTTACTCTTGATTGTAACGAGGATTGTGGAACTTCTGGGACGCAG
GGGGTGGGAAATCCTCAAATATTGTTGGAATCTCCTACAGTATTGGAGTCAGGAACTAAGGAATAGTGCT
GTTAGCTTGCTCAATGCCACAGCCATAGCAGTAGCTGAGGGGACAGATAGGGTTATAGAAATATTACAAA
GAGCTTTTAGAGCTATTCTCCACATACCTACAAGAATAAGACAGGGTTTCGAAAGGGCTTTGCTA
>EU744149 
ATGAGAGTGACGGGGATCAGGAAGTATTATCGGCAC---TTGTGGAAA------------------TGGG
GCACCATGCTCCTTGGGATATTGATGATCTGTAGTGCTACAGAAAAATTGTGGGTCACAGTCTATTATGG
GGTACCTGTGTGGAAAGAAGCAACCACCACTCTATTTTGTGCATCAGATGCTAAAGCATATGATACAGAG
GTTCATAATGTTTGGGCCACACATGCCTGTGTACCCACAGACCCCAACCCACAAGAAGTAGTATTGGAA-
--AATGTGACAGAAAATTTTAACATGTGGAAAAATGGCATGGTAGACCAGATGCATGAGGATATAATCAG
TTTATGGGATCAAAGCCTAAAGCCATGTGTAAAATTAACCCCACTCTGTGTTACTTTAAATTGCACTGAT
------------------------TTG------------------------------AATACTACTAAT-
--------ACCGCTAATAGTAGCGGGGGA---------------------ATAATG---GAAAAAGGA--
----GAGATAAAAAACTGCTCTTTCAATATCACCACACAAATAAGAGATAAGTTACAGAAAGAATATGCA
TTTTTTTATAAACTTGATGTAGTGCCAATA---------GATAATGACAAT------------------A
CCAGCTATAGGTTGATAAGTTGTAACACCTCAGTCATTACACAGGCCTGTCCAAAGGTATCCTTTGAGCC
AATTCCCATACATTATTGTGCCCCGGCTGGTTTTGCGATTCTAAAGTGTAAAGATAAAAAGTTCAATGGA
AAAGGACCATGTACAAATGTCAGCACAGTACAATGTACACATGGAATTAGGCCAGTAGTATCAACTCAAC
TGCTGTTAAATGGCAGTCTAGCAGAAGAGGAGGTAGTAATTAGATCTGAAAATTTCATGAACAATGCTAA
AACCATAATAGTACAGCTGAACGAATCTGTAGAAATTAACTGTACAAGACCCAACAACAATACAAGAAAA
AGTATACATATAGGACCAGGGAGAGCATTTTATACAACAGGAGAAATAATAGGAGATATAAGACAAGCAC
ATTGTAACATTAGTAAAGAAAAATGGGAGAACACTTTAGAACAGATAGTTAAAAAATTA-----------
----------AGA------GAACAATTTGAA---------------------AATAAAACAATAGTC---
TTTAATCAATCCTCAGGAGGGGACCCAGAAATTGTAACGCACAGTTTTAACTGTGGAGGGGAATTTTTCT
ACTGTAATTCAACACAACTGTTTAATAGTACTTGGAAT------------GTT-----------------
----AAT------------AGAACGAAAGAA------AATGGCACT------------------GGCACA
---------------------------------ATCACACTCCCATGCAGAATAAAACAGATTGTAAACC
TGTGGCAGGAAGTAGGAAAAGCAATGTATGCCCCTCCCATCAGAGGACAAATTAGATGTTCATCAAATAT
TACAGGGCTGCTATTAACAAGAGATGGTGGTAATGACAGG---------GATAATAGG------------
ACT---GAGACCTTCAGACCTGGAGGAGGAGATATGAAGGACAATTGGAGAAGTGAATTATATAAATATA
AAGTAGTAAAAATTGAACCATTAGGAGTAGCACCCACCAAGGCAAAGAGAAGAGTGGTGCAAAGAGAAAA
AAGAGCAGTGGGA---ATAGGAGCTGTGTTCCTTGGGTTCTTGGGAGCAGCAGGAAGTACTATGGGCGCA
GCGTCAATAACGCTGACGGTACAGGCCAGACTATTATTGTCTGGTATAGTACAACAGCAGAACAATCTGC
TGAGGGCTATTGAGGCGCAACAACATCTGTTGCAACTCACAGTCTGGGGCATCAAGCAGCTCCAGGCAAG
AGTCCTGGCTGTAGAAAGATACCTAAGGGATCAACAGCTCCTGGGGATTTGGGGTTGCTCTGGAAAACTC
ATTTGCACCACTGCTGTGCCTTGGAATGCTAGTTGGAGT---AATAAATCTCTGGATAAAATTTGGAATA
ACATGACCTGGATGGAGTGGGAGAAAGAAATTGACAATTACACAAGCTTAATATACACCTTAATTGAAGA
ATCGCAGAACCAACAAGAAAAGAATGAACAAGAATTATTGGAATTGGATAAATGGGCAAGTTTGTGGAAT
TGGTTTGACATAACACACTGGCTGTGGTATATAAAAATATTCATAATGATAGTAGGAGGCTTGGTAGGTT
TAAGAATAGTTTTTGTGGTACTTACTATAGTGAATAGAGTTAGGCAGGGATACTCACCATTATCGTTGCA
GACCCACCTCCCAGCTCCGAGGGGACCCGACAGGCCCGAAGGAATCGAAGAAGAAGGTGGAGAGCGAGAC
AGAGACAGATCCGGTCGCTTAGCGGATGGATTCTTAGCACTTCTCTGGGTCGATCTCAGGAGCCTGTGCC
TCTTCAGCTACCACCGCTTGAGAGACTTACTCTTGATTGTAACGAGGATTGTGGAACTTCTGGGACGCAG
GGGGTGGGGAATCCTCAAATATTGGTGGAATCTCCTACAATATTGGAGTCAGGAACTAAAGAATAGTGCT
GTTAACTTGCTCAATGCCACAGCCATAGCAGTAGCTGAGGGGACAGATAGGGTTATAGAAATATTACAAC
AAGCTTTTAGAGCTATTCTCCACATACCTACAAGAATAAGACAGGGCCTCGAAAGGGCTTTACAA
>EU744159 
ATGAGAGTGACGGGGACCAGGAAGTGCTATCAGCAC---TTGTGGATA------------------TGGG
GCACCATGCTCCTTGGGATATTGATGATCTGTAGTGCTACAGAAAAATTGTGGGTCACAGTCTATTATGG
GGTACCTGTGTGGAAAGAAGCAACCACCACTCTATTTTGTGCATCAGATGCTAAAGCATATGATACAGAG
GTTCATAATGTTTGGGCCACACATGCCTGTGTACCCACAGACCCCAACCCACAAGAAGTAGTATTGGAA-
--AATGTGACAGAAAATTTTAACATGTGGAAAAATGGCATGGTAGACCAGATGCATGAGGATATAATCAG
TTTATGGGATCAAAGCCTAAAGCCATGTGTAAAATTAACCCCACTCTGTGTTACTTTAAATTGCACTGAT
---------------------TATTTA------GGAAATAATACT------------AATACCACTAAT-
--------ACTGCTAATAGTAGCGGGAAA---------------------ATAACG---GAAGAAGGA--
----GAGATAAAAAACTGCTCTTTCAATATCACCACACCAATAAGAGATAGGTTGAAGAAAGAACATGCA
CTTTTTTATAAACTTGATGTAGTGCCAATA---------GATAAGGATAAT------------------A
CTAGCTATAGGTTGATAAGTTGTAACACCTCAGTCATTACACAGGCCTGTCCAAAGGTATCCTTTGAGCC
AATTCCCATACATTATTGTGCCCCGGCTGGTTTTGCGATTCTAAAGTGTAATGATAAGAAGTTCGATGGA
AAAGGACCATGTACAAATGTCAGCACAGTACAATGTACACATGGAATTAGGCCAGTAGTATCAACTCAAC
TGCTGTTAAATGGCAGTCTAGCAGAAGAGGAGGTAGTAATTAGATCTGAAAATTTCACGAACAATGCAAA
AACCATAATAGTACAGCTGAACGAATCTGTAGAAATTAACTGTACAAGACCCAACAACAATACAAGAAGA
AGTATACATATAGGACCAGGGAGAGCATTTTATGCAACAGGAGACATAATAGGAGATATAAGACAAGCAC
ATTGTAACATTAGTAAAGAAAAATGGGAGAACACTTTAGAACAGATAGTTAGAAAATTA-----------
----------AGA------GAACAATTTAAA---------------------AATAAAACAATAGTC---
TTTGATCAATCCTCAGGAGGGGACCCAGAAATTGTAACACACAGTTTTAACTGTGGAGGGGAATTTTTCT
ACTGTAATTCAGCACAACTGTTTAATAGTACTTGGGAG------------GTT-----------------
----AAT------------AGAACGAAAGAA------AATGACAAT------------------GGCACA
---------------------------------ATCACACTCCCATGCAGAATAAAACAGATTATAAACA
TGTGGCAGGAAGTAGGAAAAGCAATGTATGCCCCTCCCATCAGCGGACAAATTAGATGTTCATCAAATAT
TACAGGGCTGCTATTAACAAGAGATGGTGGTAAC---GAG---------ACTAATGGGACTGAG------
ACT---GAGACCTTCAGACCTGGAGGAGGAAATATGAGGGACAATTGGAGAAGTGAATTATATAAATATA
AAGTAGTAAAAATTGAACCATTAGGAGTAGCACCCACCAAGGCAAAGAGAAGAGTGGTGCAAAGAGAAAA
AAGAGCAGTGGGA---ATAGGAGCTGTGTTCCTTGGGTTCTTAGGAGCAGCAGGAAGTACTATGGGCGCA
GCGTCAATAACGCTGACGGTACAGGCCAGACTATTATTGTCTGGTATAGTACAACAGCAGAACAATCTGC
TGAGGGCTATTGAGGCGCAACAACATCTGTTGCAACTCACAGTCTGGGGCATCAAGCAGCTCCAGGCAAG
AGTCCTGGCTGTAGAAAGATACCTAAGGGATCAACAGCTCCTGGGGATTTGGGGTTGCTCTGGAAAACTC
ATTTGCACCACTGCTGTGCCTTGGAATGCTAGTTGGAGT---AATAAATCTCTGGATGAAATTTGGAATA
ACATGACCTGGATGCAGTGGGAGAAAGAAATAGACAATTACACAAGCTTAATATACACCTTAATTGAAGA
ATCGCAGAACCAACAAGAAAAGAATGAACAAGAATTATTAGAATTGGATAAGTGGGCAAGTTTGTGGAAT
TGGTTTGACATAACAAGCTGGCTGTGGTATATAAAAATATTTATAATGATAGTAGGGGGCTTGGTAGGTT
TAAGAATAGTTTTTGCTGTATTTACTATAGTGAATAGAGTTAGGCAGGGATACTCACCATTATCGTTGCA
GACCCGCCTCCCAGCTCAGAGGGGACCCGACAGGCCCGAAGGAATCGAAGAAGAAGGTGGAGAGCAAGAC
AGAGACAGATCCGGTCGCTTAGCGGATGGATTCTTAGCACTTATCTGGGTCGATCTCAGGAGCCTGTGCC
TCTTCAGCTACCACCGCTTGAGAGACTTACTCTTGATTGTAACGAGGGTTGTGGAACTTCTGGGACGCAG
GGGGTGGGGAATCCTCAAATATTGTTGGAATCTCCTACAGTATTGGAGTCAGGAACTAAAGAATAGTGCT
GTTAGCTTGCTCAACGCCACAGCCATAGCAGTAGCTGAGGGGACAGATAGGGTTATAGAAATATTACAAA
GAGCTTTTAGAGCTATTATCCACATACCTACAAGAATAAGACAGGGCCTCGAAAGGGCTTTACAA
>EU744156 
ATGAGAGTGACGGGGATCAGGAGGCATTATCAGCAC---TTGTGGAGA------------------TGGG
GCACCATGCTCCTTGGGATATTGATGATCTGTAGTGCTACAGAAAAATTGTGGGTCACAGTCTATTATGG
GGTACCTGTGTGGAAAGAAACAACCACCACTCTATTTTGTGCATCAGATGCTAAAGCATATGATACAGAG
GTTCATAATGTTTGGGCCACACATGCCTGTGTACCCACAGACCCCAACCCACAAGAAGTAGTATTGGAA-
--AATGTGACAGAAAATTTTAACATGTGGAGAAATGGCATGGTAGACCAGATGCATGAGGATATAATCAG
TTTATGGGATCAAAGCCTAAAGCCATGTGTAAAATTAACCCCACTCTGTGTTACTTTAAATTGCACTGAT
---------------------TATTTG------GGGAATAATACT------------AATACCACTACT-
--------ACTACTAATAGTAGCTGGGGA---------------------ATAAAG---GAAGAAGGA--
----GAGATAAAAAACTGCTCTTTCAATATCACCACACCAATAAGAGATAGGTTGAAGAAAGAACATGCA
CTTTTTTATAAACTTGATGTAGTGCCAATA---------GATAAGGATAAT------------------A
CTAGCTATAGGTTGATAAGTTGTAACACCTCAGTCATTACAAAGGCCTGTCCAAAGGTATCCTTTGAGCC
AATTCCCATACATTATTGTGCCCCGGCTGGTTTTGCGATTCTAAAGTGTAACGATAAGAAGTTCAATGGA
ACAGGACCATGTACAAACGTCAGCACAGTACAATGTACACATGGAATTAGGCCAGTAGTATCAACTCAAC
TGCTGTTAAATGGCAGTCTAGCAGAAGAGGAGGTAGTAATTAGATCTGAAAATTTCACGAACAATGCTAG
AACCATAATAGTACAGCTGAACGAATCTGTAGAAATTAACTGTACAAGACCCAACAACAATACAAGAAGA
AGTATACATATAGGACCAGGGAGAGCATTTTATGCAACAGGAGACATAATAGGAGATATAAGACAAGCAC
ATTGTAACATTAGTAGAGAAAAATGGGAGAATACTCTAGAACAGATAGTTAAAAAATTA-----------
----------AGA------GAACAATTTAAA---------------------AATAAAACAATAGCC---
TTTAATCAATCCTCAGGAGGGGACCCAGAAATTGTAACGCACAGTTTTAACTGTGGAGGGGAATTTTTCT
ACTGTAATTCAACACAACTGTTTAATAGTACTTGGGAG------------GTT-----------------
----AAT------------AAAACGAAAGAA------AAGGGCAAT------------------GGCACA
---------------------------------ATCACACTCCCATGCAGAATAAAACAGATTATAAACA
TGTGGCAGGAAGTAGGAAAAGCAATGTATGCCCCTCCCATCAGTGGACAAATTAGATGTTCATCAAATAT
TACAGGGCTGCTATTAACAAGAGATGGTGGTAAC---GAG---------ACTAATGGG------------
AAT---GAGACCTTCAGACCTGGAGGAGGAAATATGAAGGACAATTGGAGAAGTGAATTATATAAATATA
AAGTAGTAAAAATTGAACCATTAGGAGTAGCACCCACCAAGGCAAAGAGAAGAGTGGTGCAGAGAGAAAA
AAGAGCAGTGGGA---ATAGGAGCTGTGTTCCTTGGGTTCTTGGGAGCAGCAGGAAGTACTATGGGCGCA
GCGTCAATAACGCTGACGGTACAGGCCAGACTATTATTGTCTGGTATAGTACAACAGCAGAACAATCTGC
TGAGGGCTATTGAGGCGCAACAACATCTGTTGCAACTCACAGTCTGGGGCATCAAGCAGCTCCAGGCAAG
AGTCCTGGCTGTAGAAAGATACCTAAGGGATCAACAGCTCCTGGGGATCTGGGGTTGCTCTGGAAAACTC
ATTTGCACCACTGCTGTGCCTTGGAATGCTAGTTGGAGT---AATAAATCTCTGGGAGAAATTTGGGATA
ACATGACCTGGATGGAGTGGGAGAAAGAAATTGAAAATTACACAAGCTTAATATACACTTTAATTGAAGA
ATCGCAGAACCAACAAGAAAAGAATGAACAAGAATTATTGGAATTGGATAAATGGGCAAGTTTGTGGAAT
TGGTTTGACATAACACACTGGCTGTGGTATATAAAAATATTCATAATGATAGTAGGAGGCTTGGTAGGTT
TAAGAATAGTTTTTGCTGTATTTACTGTAGTGAATAGAGTTAGGCAGGGATACTCACCATTATCGTTGCA
GACCCGCCTCCCAGCTCAGAGGGGACCCGACAGGCCCGAAGGAATCGAAGAAGAAGGTGGAGAGCAAGAC
AGAGACAGATCCGGTCGCTTAGCGGATGGATTCTTAGCACTTATCTGGGTCGATCTCAGGAGCCTGTGCC
TCTTCAGCTACCACCGCTTGAGAGACTTACTCTTGATTGTAACGAGGATTGTGGAACTTCTGGGACGCAG
GGGGTGGGGAATCCTCAAATATTGTTGGAATCTCCTACAGTATTGGAGTCAGGAACTAAAGAATAGTGCT
GTTAACTTGCTCAATGCCACAGCCATAGCAGTAGCTGAGGGGACAGATAGGGTTATAGAAATATTACAAC
AAGCTTTTAGAGCTATTCTCCACATACCTACAAGAATAAGACAGGGCTTAGAAAGGGCTTTACAA
>EU744154 
ATGAGAGTGACGGGGATCAGGAAGTGTTATCAGCAC---TTGTGGAGA------------------TGGG
GCACCATGCTCCTTGGGATATTGATGATCTGTAGTGCTACAGAAAAATTGTGGGTCACAGTCTATTATGG
GGTACCTGTGTGGAAAGAAACAACCACCACTCTATTTTGTGCATCAGATGCTAAAGCATATGATACAGAG
GTTCATAATGTTTGGGCCACACATGCCTGTGTACCCACAGACCCCAACCCACAAGAAGTAGTAATGGAA-
--AATGTGACAGAAAATTTTAACATGTGGAGAAATGACATGGTAGACCAAATGCATGAGGATATAATCAG
TTTATGGGATCAAAGCCTAAAGCCATGTGTAAAATTAACCCCACTCTGTGTTACTTTAAATTGCACTGAT
---------------------TATTTA------GGAAATGGTACT------------AATACCACTACT-
--------ACTGCTAATAGTAGCGGGGAA---------------------ATAAGG---GAAAAAGGA--
----GAGATAAAAAACTGCTCTTTCAATATCACCACACCAATAAGAGATAGGTTGAAGAAAGAACATGCA
CTTTTTTATAAACTTGATGTAGTGCCAATA---------GATAAGGATAAT------------------A
CTAGCTATAGGTTGATAAGTTGTAACACCTCAGTCATTACACAGGCCTGTCCAAAGGTATCCTTTGAGCC
AATTCCCATACATTATTGTGCCCCGGCTGGTTTTGCGATTCTAAAGTGTAACGATAAGAAGTTCAATGGA
ACAGGACCATGTACAAATGTCAGCACAGTACAATGTACACATGGAATTAGGCCAGTAGTATCAACTCAAC
TGCTGTTAAATGGCAGTCTAGCAGAAAAGGAGGTAGTAATTAGATCTGAAAATTTCACGAACAATGCTAG
AACCATAATAGTACAGCTGAACGAATCTGTAGAAATTAACTGTACAAGACCCAACAACAATACAAGAAGA
AGTATACATATAGGACCAGGGAGAGCATTTTATGCAACAGGAGACATAATAGGAGATATAAGACAAGCAC
ATTGTAACATTAGTAGAGAAAAATGGGAGAACACTTTAAAACAGATAGCTGAAAAATTA-----------
----------AGA------GAACAATTTAAA---------------------AATAAAACAATAGCC---
TTTAATCAATCCTCAGGAGGGGACCCAGAAATTGTAACACACAGTTTTAACTGTGGAGGGGAATTTTTCT
ACTGTAATTCAACACAACTGTTTAATAGTACTTGGGAG------------GTT-----------------
----AAT------------AACACGAAAGAA------AATGGCAAT------------------GGCACA
---------------------------------ATCACACTCCCATGCAGAATAAAACAGATTATAAACA
TGTGGCAGGAAGTAGGAAAAGCAATGTATGCCCCTCCCATCAGCGGACAAATTAGATGTTCATCAAATAT
TACAGGGCTGCTATTAACAAGAGATGGTGGTAAC---GAG---------ACTAATGGGGCT---------
ACT---GAGACCTTCAGACCTGGAGGAGGAAATATGAGGGACAATTGGAGAAGTGAATTATATAAATATA
AAGTAGTAAAAATTGAACCATTAGGAGTAGCACCCACCAAGGCAAAGAGAAGAGTGGTGCAAAGAGAAAA
AAGAGCAGTGGGA---ATAGGAGCTGTGTTCCTTGGGTTCTTGGGAGCAGCAGGAAGTACTATGGGCGCA
GCGTCAATAACGCTGACGGTACAGGCCAGACTATTATTGTCTGGTATAGTACAACAGCAGAACAATCTGC
TGAGGGCTATTGAGGCGCAACAGCATCTGTTGCAACTCACAGTCTGGGGCATCAAGCAGCTCCAGGCAAG
AGTCCTGGCTGTAGAAAGATACCTAAGGGATCAACAGCTCCTGGGGATTTGGGGTTGCTCTGGAAAACTC
ATTTGCACCACTGCTGTGCCTTGGAATGCTAGTTGGAGT---AATAAATCTCTGGATGAAATTTGGAATA
ACATGACCTGGATGCAGTGGGAGAAAGAAATAGACAATTACACAAGCTTAATATACACTTTAATTGAAGA
ATCGCAGAACCAACAAGAAAAGAATGAACAAGAATTATTGGAATTGGATAAATGGGCAAGTTTGTGGAAT
TGGTTTGACATAACACACTGGCTGTGGTATATAAAAATATTCATAATGATAGTAGGAGGCTTGGTAGGTT
TAAGAATAGTTTTTACTGTATTTACTATAGTGAATAGAGTTAGGCAGGGATACTCACCATTATCGTTGCA
GACCCGCCTCCCAGCTCAGAGGGGACCCGACAGGCCCGAAGGAATCGAAGAAGAAGGTGGAGAGCAAGAC
AGAGACAGATCCGGTCGCTTAGCGGATGGATTCTTAGCACTTATCTGGGTCGATCTCAGGAGCCTGTGCC
TCTTCAGTTACCACCGCTTGAGAGACTTACTCTTGATTGTAACGAGGATTGTGGAACTTCTGGGACGCAG
GGGGTGGGGAATCCTCAAATATTGTTGGAATCTCCTGCAGTATTGGAGTCAGGAACTAAAGAAGAGTGCT
GTTAGCTTGCTCAATGCCACAGCCATAGCAGTAGCTGAGGGGACAGATAGGGTTATAGAAATATTACAAC
AAGCTTTTAGAGCTATTCTCCACATACCTACAAGAATAAGACAGGGCTTAGAAAGGGCTTTACAA
>EU744160 
ATGAGAGTGACGGGGATCAGGAAGTATTATCAGCAC---TTGTGGATA------------------TGGG
GCACCATGCTCCTTGGAATATTGATGATCTGTAGTGCTACAGAAAAATTGTGGGTCACAGTCTATTATGG
GGTACCTGTGTGGAAAGAAGCAACAACCACTCTATTTTGTGCATCAGATGCTAAAGCATATGATACAGAG
GTTCATAATGTTTGGGCCACACATGCCTGTGTACCCACAGACCCCAACCCACAAGAAGTAGTATTGGAA-
--AATGTGACAGAAAATTTTAATATGTGGAGAAATGATATGGTAGACCAGATGCATGAGGATATAATCAG
TTTATGGGATCAAAGCCTAAAGCCATGTGTAAAATTAACCCCACTCTGTGTTACTTTAAATTGCACTGAT
---------------------TATTTG------GGGAATAGTACC------------AATACCACTACT-
--------ACTGCTAATAGTAGAGGGGGA---------------------ATAAGG---GAAGAAGGA--
----GAGATAAAAAACTGCTCTTTCAATATCACCACACCAATAAGAGATAGGTTGAAGAAAGAACATGCA
CTTTTTTATAAACTTGATGTAGTGCCAATA---------GATAAAGATAAT------------------A
CCAGCTATAGGTTAATAAGTTGCAACACCTCAGTCATTACACAGGCCTGTCCAAAGGTATCCTTTGAGCC
AATTCCCATACATTATTGTGCCCCGGCTGGTTTTGCGATTCTAAAGTGTAACGATAAGAAGTTCAATGGA
ACAGGACCATGTACAAATGTCAGCACAGTACAATGCACACATGGAATTAGGCCAGTAGTATCAACTCAAC
TGCTGTTAAATGGCAGTCTAGCAGAAGAGGAGGTAGTAATTAGATCTGAAAATTTCACGAACAATGCTAA
AACCATAATAGTACAGCTGAACGAATCTGTAGAAATTAACTGTACAAGACCCAACAACAATACAAGAAGA
AGTATACATATAGGACCAGGGAGAGCATTTTATGCAACAGGAGACATAATAGGAGATATAAGACAAGCAC
ATTGTAACATTAGTAGAGAAAAATGGGAGAATACTCTAGAACAGATAGTTAAAAAATTA-----------
----------AGA------GAACAATTTAAA---------------------AATAAAACAATAGCC---
TTTAATCAATCCTCAGGAGGGGACCCAGAAATTGTAACGCACAGTTTTAACTGTGGAGGGGAATTTTTCT
ACTGTAATTCAACACAACTGTTTAATAGTACTTGGGAG------------GTT-----------------
----AAT------------AAAACGAAAGAA------AAGGGCAAT------------------GGCACA
---------------------------------ATCACACTCCCATGCAGAATAAAACAGATTATAAACA
TGTGGCAGGAAGTAGGAAAAGCAATGTATGCCCCTCCCATCAGTGGACAAATTAGATGTTCATCAAATAT
TACAGGGCTGCTATTAACAAGAGATGGTGGTAAC---GAG---------ACTAATGGG------------
AAT---GAGACCTTCAGACCTGGAGGAGGAAATATGAAGGACAATTGGAGAAGTGAATTATATAAATATA
AAGTAGTAAAAATTGAACCATTAGGAGTAGCACCCACCAAGGCAAAGAGAAGAGTGGTGCAGAGAGAAAA
AAGAGCAGTGGGA---ATAGGAGCTGTGTTCCTTGGGTTCTTGGGAGCAGCAGGAAGTACTATGGGCGCA
GCGTCAATAACGCTGACGGTACAGGCCAGACTATTATTGTCTGGTATAGTACAACAGCAGAACAATCTGC
TGAGGGCTATTGAGGCGCAACAGCATCTGTTGCAACTCACAGTCTGGGGCATCAAGCAGCTCCAGGCAAG
AGTCCTGGCTGTAGAAAGATACCTAAGGGATCAACAGCTCCTGGGGATTTGGGGTTGCTCTGGAAAACTC
ATTTGCACCACTGCTGTGCCTTGGAATGCTAGTTGGAGT---AATAAATCTCTGGATGAAATTTGGAATA
ACATGACCTGGATGCAGTGGGAGAAAGAAATAGACAATTACACAAGCTTAATATACACTTTAATTGAAGA
ATCGCAGAACCAACAAGAAAAGAATGAACAAGAATTACTGGAATTGGATAAATGGGCAAGTTTGTGGAAT
TGGTTTGACATAACACACTGGCTGTGGTATATAAAAATATTCATAATGATAGTAGGAGGCTTGGTAGGTT
TAAGAATAGTTTTTGCTGTACTTAATATAGTGAATAGAGTTAGGCAGGGATACTCACCATTATCGTTGCA
GACCCGCCTCCCAGCTCAGAGGGGACCCGACAGGCCCGAAGGAATCGAAGAAGAAGGTGGAGAGCAAGAC
AGAGACAGATCCGGTCGCTTAGCGGATGGATTCTTAGCAATTATCTGGGTCGATCTCAGGAGCCTGTGCC
TCTTCAGTTACCACCGCTTGAGAGACTTACTCTTGATTGTAACGAGGATTGTGGAACTTCTGGGACGCAG
GGGGTGGGGAATCCTCAAATATTGTTGGAATCTCCTACAGTATTGGAGTCAGGAACTAAAGAAGAGTGCT
GTTAGCTTGCTCAATGCCACAGCCATAGCAGTAGCTGAGGGGACAGATAGGGTTATAGAAATACTACAAC
AAGCTTTTAGAGCTATTCTCCACATACCTACAAGAATAAGACAGGGCTTAGAAAGGGCTTTACAA
>EU744155 
ATGAGAGTGACGGGGATCAGGAAGTGTTATCAGCAC---TTGTGGAGA------------------TGGG
GCACCATGCTCCTTGGGATATTGATGATCTGTAGTGCTACAGAAAAATTGTGGGTCACAGTCTATTATGG
GGTACCTGTGTGGAAAGAAGCAACCACCACTCTATTTTGTGCATCAGATGCTAAAGCATATGATACAGAG
GTTCATAATGTTTGGGCCACACATGCCTGTGTACCCACAGACCCCAACCCACAAGAAGTAGTATTGGAA-
--AATGTGACAGAAAATTTTAACATGTGGAGAAATGACATGGTAGACCAGATGCATGAGGATATAATCAG
TTTATGGGATCAAAGCCTAAAGCCATGTGTAAAATTAACCCCACTCTGTGTTACTTTAAATTGCACTGAT
---------------------TATTTA------GGAAATGGTACT------------AATACCACTACT-
--------ACTGCTAATAGTAGCGGGGAA---------------------ATAAGG---GAAAAAGGA--
----GAGATAAAAAACTGCTCTTTCAATATCACCACACCAATAAGAGATAGGTTAAAGAAAGAACATGCA
CTTTTTTATAAACTTGATGTAGTGCCAATA---------GATAAGGATAAT------------------A
CCAGCTATAGGTTGATAAGTTGTAACACCTCAGTCATTACACAGGCCTGTCCAAAGGTATCCTTTGAGCC
AATTCCCATACATTATTGTGCCCCGGCTGGTTTTGCGATTCTAAAGTGTAACGATAAGAAGTTCAATGGA
ACAGGACCATGTACAAATGTCAGCACAGTACAATGTACACATGGAATTAGGCCAGTAGTATCAACTCAAC
TGCTGCTAAATGGCAGTCTAGCAGAAGAGGAGGTAGTAATTAGATCTGAAAATTTCACGAACAATGCTAG
AACCATAATAGTACAGCTGAACGAATCTGTAGAAATTAACTGTACAAGACCCAACAACAATACAAGAAGA
AGTATACATATAGGACCAGGGAGAGCATTTTATGCAACAGGAGACATAATAGGAGATATAAGACAAGCAC
ATTGTAACATTAGTAGAGAAAAATGGGAGAATACTCTAGAACAGATAGTTAAAAAATTA-----------
----------AGA------GAACAATTTAAA---------------------AATAAAACAATAGCC---
TTTAATCAATCCTCAGGAGGGGACCCAGAAATTGTAACGCACAGTTTTAACTGTGGAGGGGAATTTTTCT
ACTGTAATTCAACACAACTGTTTAATAGTACTTGGGAG------------GTT-----------------
----AAT------------AAAACGAAAGAA------AAGGGCAAT------------------GGCACA
---------------------------------ATCACACTCCCATGCAGAATAAAACAGATTATAAACA
TGTGGCAGGAAGTAGGAAAAGCAATGTATGCCCCTCCCATCAGCGGACAAATTAGATGTTCATCAAATAT
TACAGGGCTGCTATTAACAAGAGATGGTGGTACC---GAG---------ACTAATGGG------------
AAT---GAGACCTTCAGACCTGGAGGAGGAAATATGAGGGACAATTGGAGAAGTGAATTATATAAATATA
AAGTAGTAAAAATTGAACCATTAGGAGTAGCACCCACCAAGGCAAAGAGAAGAGTGGTGCAAAGAGAGAA
AAGAGCAGTGGGA---ATAGGAGCTGTGTTCCTTGGGTTCTTGGGAGCAGCAGGAAGTACTATGGGCGCA
GCGTCAATAACGCTGACGGTACAGGCCAGACTATTATTGTCTGGTATAGTACAACAGCAGAACAATCTGC
TGAGGGCTATTGAGGCGCAACAGCATCTGTTGCAACTCACAGTCTGGGGCATCAAGCAGCTCCAGGCAAG
AGTCCTGGCTGTAGAAAGATACCTAAGGGATCAACAGCTCCTGGGGATTTGGGGTTGCTCTGGAAAACTC
ATTTGCACCACTGCTGTGCCTTGGAATGCTAGTTGGAGT---AATAAATCTCTGGATGAAATTTGGAATA
ACATGACCTGGATGCAGTGGGAGAAAGAAATAGACAATTACACAAGCTTAATATACACTTTAATTGAAGA
ATCGCAGAACCAACAAGAAAAGAATGAACAAGAATTATTGGAATTGGATAAATGGGCAAGTTTGTGGAAT
TGGTTTGACATAACACGCTGGCTGTGGTATATAAAAATATTCATAATGATAGTAGGAGGCTTGGTAGGTT
TAAGAATAGTTTTTGCTGTACTTAATATAGTGAATAGAGTTAGGCAGGGATACTCACCATTATCGTTGCA
GACCCGCCTCCCAGCTCAGAGGGGACCCGACAGGCCCGAAGGAATCGAAGAAGAAGGTGGAGAGCAAGAC
AGAGACAGATCCGGTCGCTTAGCGGATGGATTCTTAGCAATTATCTGGGTCGATCTCAGGAGCCTGTGCC
TCTTCAGCTACCACCGCTTGAGAGACTTACTCTTGATTGTAACGAGGATTGTGGAACTTCTGGGACGCAG
GGGGTGGGGAATCCTCAAGTATTGTTGGAATCTCCTACAGTATTGGAGTCAGGAACTAAAGAGTAGTGCT
GTTAGCTTGCTCAATGCCACAGCCATAGCAGTAGCTGAGGGGACAGATAGGGTTATAGAAATATTACAAC
AAGCTTTTAGAGCTATTCTCCACATACCTACAAGAATAAGACAGGGCTTAGAAAGGGCTTTACAA
>EU744157 
ATGAGAGTGACGGGGATCAGGAAGTGTTATCAGCAC---TTGTGGAGA------------------TGGG
GCACCATGCTCCTTGGGATATTGATGATCTGTAGTGCTACAGAAAAATTGTGGGTCACAGTCTATTATGG
GGTACCTGTGTGGAAAGAAGCAACCACCACTCTATTTTGTGCATCAGATGCTAAAGCATATGATACAGAG
GTTCATAATGTTTGGGCCACACATGCCTGTGTACCCACAGACCCCAACCCACAAGAAGTAGTATTGGAA-
--AATGTGACAGAAAATTTTAACATGTGGAGAAATGACATGGTAGACCAGATGCATGAGGATATAATCAG
TTTATGGGATCAAAGCCTAAAGCCATGTGTAAAATTAACCCCACTCTGTGTTACTTTAAATTGCACTGAT
---------------------TATTTA------GGAAATGGTACT------------AATACCACTACT-
--------ACTGCTAATAGTAGCGGGGAA---------------------ATAAGG---GAAAAAGGA--
----GAGATAAAAAACTGCTCTTTCAATATCACCACACCAATAAGAAATAGGTTAAAGAAAGAACATGCA
CTTTTTTATAAACTTGATGTAGTGCCAATA---------GATAAGGATAAT------------------A
CCAGCTATAGGTTGATAAGTTGTAACACCTCAGTCATTACACAGGCCTGTCCAAAGGTATCCTTTGAGCC
AATTCCCATACATTATTGTGCCCCGGCTGGTTTTGCGATTCTAAAGTGTAACGATAAGAAGTTCAATGGA
ACAGGACCATGTACAAATGTCAGCACAGTACAATGTACACATGGAATTAGGCCAGTAGTATCAACCCAAC
TGCTGTTAAATGGCAGTCTAGCAGAAGAGGAGGTAATAATTAGATCTGAAAATTTCACGAACAATGCTAA
AACCATAATAGTACAGCTGAACGAATCTGTAGAAATTAACTGTACAAGACCCAACAACAATACAAGAAGA
AGTATACATATAGGACCAGGGAGAGCATTTTATGCAACAGGAGACATAATAGGAGATATAAGACAAGCAC
ATTGTAACATTAGTAGAGAAAAATGGGAGAATACTCTAGAACAGATAGTTAAAAAATTA-----------
----------AGA------GAACAATTTAAA---------------------AATAAAACAATAGCC---
TTTAATCAATCCTCAGGAGGGGACCCAGAAATTGTAACGCACAGTTTTAACTGTGGAGGGGAATTTTTCT
ACTGTAATTCAACACAACTGTTTAATAGTACTTGGGAG------------GTT-----------------
----AAT------------AAAACGAAAGAA------AAGGGCAAT------------------GGCACA
---------------------------------ATCACACTCCCATGCAGAATAAAACAGATTATAAACA
TGTGGCAGGAAGTAGGAAAAGCAATGTATGCCCCTCCCATCAGCGGACAAATTAGATGTTCATCAAATAT
TACAGGGCTGCTATTAACAAGAGATGGTGGTAAC---GAG---------ACTAATGGG------------
AAT---GAGACCTTCAGACCTGGAGGAGGAAATATGAGGGACAATTGGAGAAGTGAATTATATAAATATA
AAGTAGTAAAAATTGAACCATTAGGAGTAGCACCCACCAAGGCAAAGAGAAGAGTGGTGCAAAGAGAAAA
AAGAGCAGTGGGA---ATAGGAGCTGTGTTCCTTGGGTTCTTGGGAGCAGCAGGAAGTACTATGGGCGCA
GCGTCAATAACGCTGACGGTACAGGCCAGACTATTATTGTCTGGTATAGTACAACAGCAGAACAATCTGC
TGAGGGCTATTGAGGCGCAACAGCATCTGTTGCAACTCACAGTCTGGGGCATCAAGCAGCTCCAGGCAAG
AGTCCTGGCTGTAGAAAGATACCTAAGGGATCAACAGCTCCTGGGGATTTGGGGTTGCTCTGGAAAACTC
ATTTGCACCACTGCTGTGCCTTGGAATGCTAGTTGGAGT---AATAAATCTCTGGATGAAATTTGGAATA
ACATGACCTGGATGCAGTGGGAGAAAGAAATAGACAATTACACAAGCTTAATATACACTTTAATTGAAGA
ATCGCAGAACCAACAAGAAAAGAATGAACAAGAATTATTGGAATTGGATAAATGGGCAAGTTTGTGGAAT
TGGTTTGACATAACACACTGGCTGTGGTATATAAAAATATTCATAATGATAGTAGGAGGCTTGGTAGGTT
TAAGAATAGTTTTTGCTGTACTTAATATAGTGAATAGAGTTAGGCAGGGATACTCACCATTATCGTTGCA
GACCCGCCTCCCAGCTCAGAGGGGACCCGACAGGCCCGAAGGAATCGAAGAAGAAGGTGGAGAGCAAGAC
AGAGACAGATCCGGTCGCTTAGCGGATGGATTCTTAGCACTTATCTGGGTCGATCTCAGGAGCCTGTGCC
TCTTCAGCTACCACCGCTTGAGAGACTTACTCTTGATTGTAACGAGGATTGTGGAACTTCTGGGACGCAG
GGGGTGGGGAATCCTCAAATATTGTTGGAATCTCCTACAGTACTGGAGTCAGGAACTAAAGAAGAGTGCT
GTTAGCTTGCTCAACGCCACAGCCATAGCAGTAGCTGAGGGGACAGATAGGATTATAGAAATATTACAAC
AAGCTTTTAGAGCTATTATCCACATACCTACAAGAATAAGACAGGGCTTAGAAAGGGCTTTACAA
>DQ410111 
ATGAGAGTGACGGAGATCAGGAGGAATTGTCAGCAC---TGGTGGAAA------------------TGGG
GCATCATGCTCCTGGGGATATTAATGATCTGTAATGCTACAGAAAAATTGTGGGTCACAGTCTATTATGG
GGTACCTGTATGGAAAGAAGCAAACACCACTCTATTTTGTGCATCAGATGCTAAAGCATATGATACAGAG
GTACATAATGTTTGGGCCACACATGCCTGTGTACCCACAGACCCCAACCCACAAGAAGTAGAATTGGAA-
--AATGTGACAGAAAATTTTAACATGTGGAAAAATAACATGGTAGAACAGATGCAGGAGGATATAATTAG
TTTATGGGATCAAAGCCTAAAGCCATGTGTAAAATTAACCCCACTCTGTGTTACTTTAAATTGCACTGAT
---------------------CCGAGG------AATGCTACTAATGCCACGAATAGGAATGCTACTAAT-
--------GCCACGAATAGTAGCGAGGGA---------------------ATGATG---GAGGGGGGA--
----GAAATGAAAAATTGCTCTTTCAATATCACCACAAGCATAAGAGATAAGGTGCAGAAAGAATATGCA
CTTTTTTATAAACTTGATATAATACAAATA---------GAAAAT------------------------A
CTAGCTATAGGTTGATAAGTTGTAACACCTCAGTCATTACACAGGCCTGTCCAAAGGTATCCTTTGAGCC
AATTCCCATACATTATTGTGCCCCGGCTGGTTTTGCGATTCTAAAGTGTAACGATAAGAAGTTCAATGGA
ACAGGACCATGTGCAAATGTCAGCACAGTACAATGTACACATGGAATTAGGCCAGTAGTATCAACTCAAC
TACTGTTAAATGGCAGTCTAGCAAAAGAAGAGGTAGTAATTAGAGCCGCCAATCTCACGGACAATACTAA
AATCATAATAGTACAGCTGAATGAATCTGTAGAAATGAATTGTACAAGACCCAACAACAATACAAGAAAA
AGTATACCTATAGGACCAGGCAGAGCATTTTATACAACAGGAGCAATAATAGGAGATATAAGACAAGCAC
ATTGTAACCTTAGTAGAGCAAAATGGAATGACACCTTAAAAAAGATAGCTATAAAATTG-----------
----------AGA------GAACAATTTAAG---------------------AATAAAACAATAGTC---
TTTAATCAATCCTCAGGAGGGGACCCAGAAATTGTAACGCTCAGTTTTAATTGTGGAGGGGAATTTTTCT
ACTGTAATTCAACACAACTGTTTAATAGTACTTGGAAT------------AGT-----------------
-------------------AGTACTTGGAATAGTACTAGGTCAGAT------------------AATACT
ACAGAAAATGGCACA------------------ATCACACTCCCATGCAGAATAAAACAAATTATAAACA
TGTGGCAGAAAGTAGGAAAAGCAATGTATGCCCCTCCCATCAGAGGACAAATTAGATGTTCATCAAATAT
CACAGGGCTGCTATTAACAAGAGATGGTGGTAAC---------------GAGAGCAAG------------
ACT---GAAAGCTTCAGACCTGGAGGAGGAGATATGAGGGACAATTGGAGAAGTGAATTATATAAATATA
AAGTAGTAAAAATTGAACCATTAGGAGTAGCACCCACCAGAGCAAAGAGAAGAGTGGTGCAGAGAGAAAA
AAGAGCAGTGGGA---ATAGGAGCTGTGTTCCTTGGGTTCTTGGGAGCAGCGGGAAGCACTATGGGCGCA
GCGTCAATGACGCTGACGGTACAGGCCAGACTATTATTGTCTGGTATAGTGCAACAGCAGAACAATTTGC
TGAGGGCTATTGAAGCGCAACAGCATCTGTTGCAACTCACAGTCTGGGGCATCAAGCAGCTCCAGGCAAG
AATCCTGGCTGTGGAAAGATACCTAAAGGATCAACAGCTCCTGGGGATTTGGGGTTGCTCTGGAAAACTC
ATTTGCACCACTACTGTGCCTTGGAATAAGAGTTGGAGT---AATAAATCTCTGGATCAGATTTGGCAGA
ACATGACCTGGATGCAGTGGGAAAGAGAAATTGATAATTACACAAGCTTAATATACACCTTAATTGAAGA
ATCGCAAAACCAACAAGAAAAGAATGAACAAGAATTATTGGAATTAGATAAATGGGCAAGTTTGTGGAAT
TGGTTTGACATAACAAACTGGCTGTGGTATATAAAAATATTCATAATGATAGTAGGAGGCTTGGTAGGTT
TAAGAATAGTTTTTATTGTACTTTCTATAGTAAATAGAGTTAGGCAGGGATACTCACCACTATCGTTCCA
GACCCACCTCCCAGGCCCGAGGGGACCCGACAGGCCCGAAGGAATCGAAGAAGGAGGTGGAGAGAGAGAC
AGAGACAGATCCAGACAATTAGTGGATGGATTCTTAGCAAGCATCTGGGTCGATCTGCGGAGCCTGTGCC
TCTTCAGCTACCACCGCTTGAGAGACTTAATCTTGATTGTAACGAGGATTGTGGAACTTCTGGGACGCAG
GGGGTGGGAAGCCCTCAAATATTGGGGGAATCTCCTACAGTATTGGAGTCAGGAACTAAAGAGTAGTGCC
ATTAGCTTGCTCAACGCCACAGCTATAGCAGTAGCTGAGGGGACAGATAGGGTTATAGAAGTAGTACAAA
GAGTTTGGATAGCTATTATCCACATACCTACAAGAATAAGACAGGGCTTGGAAAGGGCTTTACTA
>DQ410629 
ATGAGAGTGACGGGGATCAGGAGGAATTGTCAGCAC---TGGTGGAAA------------------TGGG
GCATCATGCTCCTTGGGATATTAATGATCAGTAATGCTACAGAAAAATTGTGGGTCACAGTCTATTATGG
GGTACCTGTGTGGAAAGAAGCAACCACCACTCTATTTTGTGCATCAGATGCTAAAGCATATGATACAGAG
GTACATAATGTTTGGGCCACACATGCCTGTGTACCCACAGACCCCAACCCACAAGAAGTAGTATTGAAA-
--AATGTGACAGAAAATTTTGACATGTGGAAAAATAACATGGTAGAACAGATGCAGGAGGATATAATTAG
TTTATGGGATCAAAGCCTAAAGCCATGTGTAAAATTAACCCCACTCTGTGTTACTTTAAATTGCCCTGAT
------------------------CTG------AGGAATGCTACTAATACC------AATGCTACTAAT-
--------ACCACGAGCAGTAACGAGGGA---------------------ACAATG---GAGGGGGGA--
----GAAATAAAAAATTGCTCTTTCAATATCACCACAAGCATGAGAGATAAGGTGCAGAAAGAATATGCA
CTTTTTTATAAACTTGATGTAATACCAATA---------GAAGAAGATAAT------------------A
CTAGCTATAGGTTGATAAGTTGTAACACCTCAGTCATTACACAGGCCTGTCCAAAGGTATCCTTTGAGCC
AATTCCCATACATTATTGTGCCCCGGCTGGTTTTGCGATTCTAAAGTGTAAGGATAAGAAGTTCAATGGA
ACAGGACCATGTACAAATGTCAGCACAGTACAATGTACACATGGAATTAGGCCAGTGGTATCAACTCAAC
TGCTGTTAAATAGCAGTCTAGCAGAAGAAGAGGTAGTAATTAAATCCGCCAATTTCACGGACAATACTAA
AAACATAATAGTACAGCTGAATGAATCTGTAGAAATAAATTGTACAAGACCCAACAACAATACAAGAAAA
AGTATACATATAGGACCAGGCAGAGCATTTTATACAACAGGAGAAATAATAGGAGATATAAGACAAGCAT
ATTGTAACCTGAATAGAGCAAACTGGACTAACACTTTAGAAAAGATAGCTATAAAATTA-----------
----------AGA------GAACAATTTGAG---------------------AATAAAACAATAGTC---
TTTAAACAATCCTCAGGAGGAGACCCAGAAATTGCAACGTTCAGTTTTAATTGTGGAGGGGAATTTTTCT
ACTGTAATTCAACACAACTGTTTAATAGTACTTGGAAT------------GGT-----------------
-------------------ACTAGGTCAAAT------AACACTAAA------------------GAAAAT
---------GACACA------------------ATCACACTCCCATGCAGAATAAAACAAATTATAAACA
TGTGGCAGGGAGTAGGAAAAGCAATGTATGCCCCTCCCATCAGAGGACAAATTAGATGTTCATCAAACAT
TACAGGGCTGCTAATAACAAGAGATGGTGGTAACGAGAGC---------GAGAGCGGG------------
ACC---GAGGTCTTCAGACCTGGAGGAGGAAATATGAGGGACAATTGGAGAAGTGAATTATATAAATATA
AAGTAGTAAAAATTGAACCATTAGGAGTAGCACCCACCAAGGCAAAGAGAAGAGTGGTGCAGAGAGAAAA
AAGAGCAGTGGGA---ATAGGAGCTATGTTCCTTGGGTTCTTGGGAGCAGCAGGAAGCACTATGGGCGCA
GCGTCACTGACGCTGACGGTACAGGCCAGACTATTATTGTCTGGTATAGTGCAACAGCAGAACAATTTGC
TGAGGGCTATTGAGGCGCAACAGCATCTGTTGCAACTCACAGTCTGGGGCATCAAGCAGCTCCAGGCAAG
AGTCCTGGCTGTGGAAAGATACCTAAAGGATCAACAGCTCCTGGGGATTTGGGGTTGCTCTGGAAAACTC
ATTTGCACCACTACTGTGCCTTGGAATACTAGTTGGAGT---AATAAATCTCTGGATCAGATTTGGGAGA
ACATGACCTGGATGCAGTGGGAAAGAGAAATTAATAATTACACAGGCTTAATATACACCTTAATTGAAGA
ATCGCAAAACCAACAAGAAAAGAATGAACAAGAATTATTGGAATTAGATAAATGGGCAAGTTTGTGGAAT
TGGTTTGACATAACAAACTGGCTGTGGTATATAAAAATATTCATAATGATAGTAGGAGGCTTGGTAGGTT
TAAGAATAGTTTTTATTGTACTTTCCATAGTGAATAGAGTTAGGCAGGGATACTCACCATTATCGTTCCA
GACCCGCCTCCCAGCCCCGAGGGGACCCGACAGGCCCGAAGGAATCGAAGAAGAAGGTGGAGAGAGAGAC
AGAGACAGATCCACTCAATTAGTGGATGGATTCTTAGCAATCATCTGGGTCGACCTGCGGAGCCTGTGCC
TTTTCAGCTACCACCGCTTGAGAGACTTACTCTTGATTGTAACGAGGATTGTGGAACTTCTGGGACGCAG
GGGGTGGGAAGTCCTCAAATATTGGTGGAATCTCCTACAGTATTGGAGTCAGGAACTAAAGAGTAGTGCT
GTTAGCTTGTTCAATGCCATAGCCATAGCAGTAGCTGAGGGGACAGATAGGGTTATAGAAGTATTACAAA
GAGCTGGGAGAGCTATTCTCCACATACCTAGAAGAATAAGACAGGGCTTGGAACGGGCTTTGCTA
>AY247223 
ATGAAAGTGAAGGAGATCAGGAAGAATTATCAGCAT---TTGTGGAGA------------------TGGG
GCACCATGCTCCTTGGGATGTTGATGATCTGTAGTGCTGCAGAACAATTGTGGGTCACAGTCTATTATGG
GGTACCTGTGTGGAAAGAAGCAACCACCACTCTATTTTGTGCATCAGATGCTAAAGCATATGATACAGAG
GTACATAATGTTTGGGCCACACATGCCTGTGTACCCACAGACCCCAACCCACAAGAAGTATTATTGAAA-
--AATGTGACAGAAAGTTTTAACATGTGGAAAAATAACATGGTAGAACAGATGCATGAGGATATAATCAG
TTTATGGGATCAAAGCCTAAAGCCATGTGTAAAATTAACCCCACTCTGTGTCACTTTAAATTGCACTGAT
------------GATTTGGGGAATACT------ACTACTACCACTAGTAGTAGTGGGAATACTACTAAT-
--------ACCACTAGTAGTAGTGGGGGA---------------------ACGATG---GATAGAGGA--
----GAAATAAAAAACTGCTCTTTCAATATCACCACAAGCATAAGCAATAAGATGCAGAAAGAATATGCA
CTTTTTTATAAACTTGATGTAGTACCAATA---------GATAATGATAAT------------------A
CTAGCTATAGGTTGATAAGTTGTAACACCTCAGTCATTACACAGGCCTGTCCAAAGGTATCCTTTGAGCC
AATTCCCATACATTATTGTACCCCGGCTGGTTTTGCGATTCTAAAGTGTAAAGATAAAAAGTTCAATGGA
AAAGGACCATGTACAAACGTCAGCACAGTACAATGTACACATGGAATTAGGCCAGTAGTGTCAACTCAAC
TGCTGTTAAATGGCAGTCTAGCAGAAGAAGAGGTAGTAATTAGATCTGACAATTTCACGGACAATGCTAA
AACCATAATAGTACAGCTGAAGGAAGCTGTAGAAATTAATTGTACAAGACCCAACAACAATACAAGAAAA
AGTATACATATAGGACCAGGGAGAGCATGGTATGCAACAGGAGAAATAATAGGAGATATAAGACAAGCAC
ATTGTAACCTTAGTAGAGCAAAATGGGATGACACTTTAAGACAGATAGTTGAAAAATTA-----------
----------AGA------GAACAATTTAAG---------------------AACAAAACAATAGTC---
TTTAATCAATCCTCAGGAGGGGACCCAGAAATTGTAACGCACAGTTTTAATTGTGGAGGGGAATTTTTCT
ACTGTAATTCAACAAAACTGTTTAATAGCACTTGGACT--------------------------------
-------------------AGAGGGTCAAAT------AACACAAAT------------------AGCACT
------GAAGAAACT------------------ATCACACTCCCATGCAGAATAAAACAAATTGTAAACA
TGTGGCAGGGAGTAGGAAAAGCAATGTATGCCCCTCCCATCAGAGGACAAATTAGATGTTTATCAAATAT
TACAGGGCTGCTATTAACAAGAGATGGTAGTAAT---AAC---------GAGAACGGG------------
ACC---GAGATCTTCAGACCTGGAGGAGGAGATATGAGGGACAATTGGAGAAGTGAATTATATAAATATA
AAGTAGTAAAAATTGAACCATTAGGAGTAGCACCCACCAAGGCAAAGAGAAGAGTGGTGCAGAGAGAAAA
AAGAGCAGTAGGAACGCTGGGAGCTATGTTCCTTGGGTTCTTGGGAGCAGCAGGAAGCACTATGGGCGCA
GCGTCAATGACGCTGACGGTACAGGCCAGACTATTATTGTCTGGTATAGTGCAACAGCAGAACAATTTGC
TGAGGGCTATTGAGGCGCAACAGCATCTGTTGCAACTCACAGTCTGGGGCATCAAGCAGCTCCAGGCAAG
AGTCCTGGCTGTGGAAAGATACCTAAGGGATCAACAGCTCCTAGGGATTTGGGGTTGCTCTGGAAAACTC
ATTTGCACCACTACTGTGCCTTGGAATGCTAGTTGGAGT---AATAAATCTCTGGATAAGATTTGGGATA
ACATGACCTGGATGGAGTGGGAAAGAGAAATTGACAATTACACAAGCTTAATATACACCTTAATTGAAGA
ATCGCAGAACCAACAAGAAAAGAATGAACAAGAATTATTGGAATTAGATGAGTGGGCAAGTTTGTGGAAT
TGGTTTTCTATATCAAAATGGCTGTGGTATATAAAAATATTCATAATGATAGTAGGAGGCTTGGTAGGTT
TAAGAATAGTTTTTGCTGTACTTTCTATAGTGAATAGAGTTAGGCAGGGATACTCACCATTATCATTTCA
GACCCGCCTCCCAACCCCGAGGGGACCCGACAGGCCCGAAGGAATCGAAGAAGAAGGTGGAGAGAGAGAC
AGAGACAGATCCAGTCGCTTAGTGGATGGATTCTTAGCACTCATCTGGGACGATCTGCGAAGCCTGTGCC
TCTTCAGCTACCACCGCTTGAGAGACTTACTCTTGATTGCAGCGAGGATTGTGGAACTTCTGGGACGCAG
GGGGTGGGAAGTCCTCAAATATTGGTGGAATCTCCTGCAGTATTGGAGTCAGGAACTAAAGAATAGTGCT
GTTAGCTTGCTCAATGCCACAGCTATAGCAGTAGCTGAGGGGACAGATAGGGTTATAGAAATAGTACAAA
GAGCTTGTAGAGCTATTCTCCACATACCTACAAGAATAAGACAAGGCTTGGAAAGGGCTTTACTA
>U63632 
ATGAGAGTGAAGGGGATCAGGAAGAGTTATCAGTAC---TTGTGGAAA------------------GGGG
GCACCTTGCTCCTTGGGATATTAATGATCTGTAGTGCTGTAGAAAAGTTGTGGGTCACAGTCTATTATGG
GGTACCTGTGTGGAAAGAAGCAACCACCACTCTATTTTGTGCATCAGATGCTAAAGCATATGATACAGAG
GTACATAATGTTTGGGCCACACATGCCTGTGTACCCACAGACCCCAACCCACAAGAAGTAGTATTGGAA-
--AATGTAACAGAACATTTTAACATGTGGAAAAATAACATGGTAGAACAGATGCAGGAGGATATAATCAG
TTTATGGGATCAAAGCCTAAAGCCATGTGTAAAATTAACCCCACTCTGTGTTACTTTAAATTGCAAGGAT
------------------------GTG------------------------------AATGCTACTAAT-
--------ACCACTAATGATAGCGAGGGA---------------------ACGATG---GAGAGAGGA--
----GAAATAAAAAACTGCTCTTTCAATATCACCACAAGCATAAGAGATGAGGTGCAGAAAGAATATGCT
CTTTTTTATAAACTTGATGTAGTACCAATA---------GATAATAATAAT------------------A
CCAGCTATAGGTTGATAAGTTGTGACACCTCAGTCATTACACAGGCCTGTCCAAAGATATCCTTTGAGCC
AATTCCCATACATTATTGTGCCCCGGCTGGTTTTGCGATTCTAAAGTGTAATGATAAGACGTTCAATGGA
AAAGGACCATGTAAAAATGTCAGCACAGTACAATGTACACATGGAATTAGGCCAGTAGTATCAACTCAAC
TGCTGCTAAATGGCAGTCTAGCAGAAGAAGAGGTAGTAATTAGATCTGACAATTTCACGAACAATGCTAA
AACCATAATAGTACAGCTGAAAGAATCTGTAGAAATTAATTGTACAAGACCCAACAACAATACAAGAAAA
AGTATACATATAGGACCAGGGAGAGCATTTTATACTACAGGAGAAATAATAGGAGATATAAGACAAGCAC
ATTGTAACATTAGTAGAGCAAAATGGAATGACACTTTAAAACAGATAGTTATAAAATTA-----------
----------AGA------GAACAATTTGAG---------------------AATAAAACAATAGTC---
TTTAATCACTCCTCAGGAGGGGACCCAGAAATTGTAATGCACAGTTTTAATTGTGGAGGAGAATTTTTCT
ACTGTAATTCAACACAACTGTTTAATAGTACTTGGAAT------------AAT-----------------
----AATACT---------GAAGGGTCAAAT------AACACTGAA------------------GGAAAT
------------ACT------------------ATCACACTCCCATGCAGAATAAAACAAATTATAAACA
TGTGGCAGGAAGTAGGAAAAGCAATGTATGCCCCTCCCATCAGAGGACAAATTAGATGTTCATCAAATAT
TACAGGGCTGCTATTAACAAGAGATGGTGGTATT---AAT---------GAGAATGGG------------
ACC---GAGATCTTCAGACCTGGAGGAGGAGATATGAGGGACAATTGGAGAAGTGAATTATATAAATATA
AAGTAGTAAAAATTGAACCATTAGGAGTAGCACCCACCAAGGCAAAGAGAAGAGTGGTGCAAAGAGAAAA
AAGAGCAGTGGGA---ATAGGAGCTGTGTTCCTTGGGTTCTTGGGAGCAGCAGGAAGCACTATGGGCGCA
GCGTCAATGACACTGACGGTACAGGCCAGACTATTATTGTCTGGTATAGTGCAACAGCAGAACAATTTGC
TGAGGGCTATTGAGGCGCAACAGCGTATGTTGCAACTCACAGTCTGGGGCATCAAGCAGCTCCAGGCAAG
AGTCCTGGCTGTGGAAAGATACCTAGGGGATCAACAGCTCCTGGGGATTTGGGGTTGCTCTGGAAAACTC
ATTTGCACCACTGCTGTGCCTTGGAATGCTAGTTGGAGT---AATAAATCTCTGGATAGGATTTGGAATA
ACATGACCTGGATGGAGTGGGAAAGAGAAATTGACAATTACACAAGCGAAATATACACCCTAATTGAAGA
ATCGCAGAACCAACAAGAAAAGAATGAACAAGAATTATTGGAATTAGATAAATGGGCAAGTTTGTGGAAT
TGGTTTGACATAACAAAATGGCTGTGGTATATAAAAATATTCATAATGATAGTAGGAGGCTTAGTAGGTT
TAAGACTAGTTTTTACTGTACTTTCTATAGTGAATAGAGTTAGGCAGGGATACTCACCATTATCGTTTCA
GACCCTCCTCCCAGCCCCGAGGGGACCCGACAGGCCCGAAGGAATCGAAGAAGAAGGTGGAGAGAGAGAC
AGAGACAGATCCGGACGATTAGTGAACGGATTCTTAGCACTTATCTGGGTCGACCTGCGGAGCCTGTGCC
TCTTCAGCTACCACCGCTTGAGAGACTTACTCTTGACTGTAACGAGGATTGTGGAACTTCTGGGACGCAG
GGGGTGGGAAGTCCTGAAATATTGGTGGAATCTCCTACAGTATTGGAGTCAGGAACTAAAGAATAGTGCT
GTTAGCTTGCTCAATGCCACAGCCATAGCAGTAGCTGAGGGGACAGATAGGATTATAGAAGCATTACAAA
GAACTTATAGAGCTATTCTCCACATACCTACAAGAATAAGACAGGGCTTGGAAAGGGCTTTGCTA
>AY247225 
ATGAGAGTGAAGGAGATCAGGAGGAATTATCAGCAC---TTGTGGAGA------------------TGGG
GCACGATGCTCCTTGGGATGTTAATGATCTGTAGTGCTGCAGAACAATTGTGGGTCACAGTCTATTATGG
GGTACCTGTGTGGAAAGAAGCAACCACCACTCTATTTTGTGCATCAGATGCTAAAGCATATGATACAGAG
GTACATAATGTTTGGGCCACACATGCCTGTGTACCCACAGACCCCAACCCACAAGAAGTAGGATTGGAA-
--AATGTGACAGAAAATTTTAACATGTGGAAAAATAATATGGTAGAACAGATGCATGAGGATATAATCAG
TTTATGGGATCAAAGCCTAAAGCCATGTGTAAAATTAACCCCACTCTGTGTTACTTTAAATTGCACTGAT
---------------------TATTTG------GGGAATGTT---------------ACTAATACTAAT-
--------ACCACTAGTAGTAGCGGGGGA---------------------ACGATG---GAGAAAGGA--
----GAAATAAAAGAATGCTCTTTCAATATCACCACAAGCATAAGAGATAAGGTGCAGAAAGAATATGCA
CTTTTTTATAAACTTGATGTAGTACCAATA---------GATGATGATAAT------------------A
CTAGCTATAGGTTGATAAGTTGTAACACCTCAGTCATTACACAGGCCTGTCCAAAGATATCCTTTGAGCC
AATTCCCATACATTATTGTGCCCCGGCTGGTTTTGCGATTCTAAAGTGTAAAGATAAGAAGTTCAATGGA
AAAGGATCATGTACAAATGTCAGCACAGTACAATGTACACATGGAATTAGGCCAGTAGTATCAACTCAAC
TGCTGTTAAATGGCAGTCTAGCAGAAGAAGAGGTAGTAATTAGATCTGAAAATTTCACAAACAATGCTAA
AACCATAATAGTACAGCTGAACGAATCTGTAGTAATTAATTGTACAAGACCCAACAACAATACAAGAAAA
AGTATACATATAGGACCAGGGAGAGCATTTTATACAACAGGAGAAATAATAGGAAATATAAGACAAGCAC
ATTGTAACCTTAGTAGAGCAGAATGGAATAAAACTTTAGAACAGATAGTTGGAAAATTA-----------
----------AGA------GAACAATTTGGG---------------------AATAAAACAATAGTC---
TTTAATCAATCCTCAGGAGGGGACCCAGAAATTGTAACGCACAGTTTTAATTGTGGAGGGGAATTTTTCT
ACTGTAATACAACACAACTGTTTAATAGTACTTGGACT------------TGG-----------------
----AATGGTACT------GAAGGGTTAAAT------AACACTGAA------------------GGAAAT
---------------------------------ATCACACTCCCATGCAGAATAAAACAAATTGTAAACA
TGTGGCAGGAAGTAGGGAAAGCAATGTATGCCCCTCCCATCAGAGGACAAATTAGATGTTCATCAAATAT
TACAGGGCTGCTATTAACAAGAGATGGAGGTAAT---AAC---------GAGAACGGGACCGAGAACGGG
ACC---GAGATCTTCAGACCTGGAGGAGGAGATATGAGGGACAATTGGAGAAGTGAATTATATAAATATA
AAGTAGTAAAAATTGAACCATTAGGAGTAGCACCCACCAGGGCAAAGAGAAGAGTGGTGCAGAGAGAAAA
AAGAGCAGTGGGA---ATAGGAGCTGTGTTCCTTGGGTTCTTGGGAGCAGCAGGAAGCACTATGGGCGCA
GCGTCAATAACGCTGACGGTACAGGCCAGACTATTATTGTCTGGTATAGTGCAACAGCAGAACAATTTGC
TGAGGGCTATTGAGGCGCAACAGCATCTGTTGCAACTCACAGTCTGGGGCATCAAGCAGCTCCAGGCAAG
AGTCCTGGCTGTGGAAAGATACCTAAAGGATCAACAGCTCCTGGGGATTTGGGGTTGCTCTGGAAAACTC
ATTTGCACCACTGCTGTGCCTTGGAATGCTAGTTGGAGT---AATAAATCTCTGAATGAGATTTGGGATA
ACATGACCTGGATGGAGTGGGAAAGAGAAATTAACAATTACACAGGCTTAATATACAACTTAATTGAAGA
ATCGCAGAACCAACAAGAAAAGAATGAGCAAGAATTATTGGAGTTAGATAAATGGGCAAATTTGTGGACT
TGGTTTGACATAACAAACTGGCTGTGGTATATAAAAATATTCATAATGATAGTAGGAGGCTTGATAGGTT
TAAGAATAGTTTTTACTGTACTTTCTATAGTGAATAGAGTTAGGCAGGGATACTCACCATTATCGTTTCA
GACCCGCCTCCCAGCCCCGAGGGGACCCGACAGGCCCGAAGGAATCGAAGAAGAAGGTGGAGAGAGAGAC
AGAGACAGATCCGGTCCATTAGTGGATGGATTCTTAGCACTTATCTGGGTCGACCTGCGGAGCCTGTGCC
TCTTCAGCTACCACCGCTTGAGAGACTTACTCTTGATTGTAACGAGGATTGTGGAACTTCTGGGACGCAG
GGGGTGGGAAGTCCTCAAAATTTGGTGGAATCTCCTACAGTATTGGAGTCAGGAACTAAAGAATAGTGCT
GTTAGCTTGTTCAATGCCATAGCCATAGCAGTAGCTGAGGGGACAGATAGGGTTATAGAAGCATTACAAA
GAGCTTATAGAGCTATTCTACACATACCTACAAGAATAAGACAGGGCTTGGAAAGGGCTTTGCTA
>DQ410099 
ATGAGAGTGACGGAGATCAAGAAGAATTGTCAGCAC---TGGTGGAAA------------------TGGG
GCATCATGCTCCTTGGGATATTAATGATCTGTAATGCTGCAGAAAAATTGTGGGTCACAGTCTATTATGG
GGTACCTGTGTGGAAGGAAGCAACCACCACTCTATTTTGTGCATCAGATGCTAAAGTATATGATACAGAG
GTACATAATGTTTGGGCCACACATGCCTGTGTACCCACAGACCCCAACCCACAAGAAGTAGTATTGGAA-
--AATGTGACAGAAAATTTTAACATGTGGAAAAATAATATGGTAGAACAGATGCATGAGGATATAATTAG
TGTATGGGATCAAAGCCTAAAGCCATGTGTAAAATTAACCCCACTCTGTGTTACTTTAAATTGCACTGAT
------------------------CTG------AGG---------------------AATGCTACTAAT-
--------ACCACGAGTAGTAGCGAGAGA---------------------ACGATG---GAGGGGGGA--
----GAAATAAAAAATTGCTCTTTCAATATCACCACAAGCATAAGAGATAAGGTGCAGAAAGAATATGCA
CTTTTTTATAAACTTGATGTAATACCAATA---------GAAAAAGATAAT------------------A
CTAGCTATAGGTTGATAAGTTGTAACACCTCAGTCATTACACAGGCCTGTCCAAAGGTATCCTTTGAGCC
AATTCCCATACATTATTGTGCCCCGGCTGGTTTTGCGATTCTAAAGTGTAACGATAAGAAGTTCAATGGA
AAAGGACCATGTACAAATGTCAGCACAGTACAATGTACACATGGAATTAGGCCAGTAGTATCAACTCAAC
TGCTGTTAAATGGCAGTCTAGCAGAAGAAGAGGTAGTAATTAGATCCGCCAATCTCACGGACAATGCTAA
AATCATAATAGTACAGCTGAATAAATCTGTAGAAATGAATTGTACAAGACCCAACAACAATACAAGAAAA
AGTATACCTATGGGACCAGGCAGAGCATTTTATACAACAGGAGAAATAATAGGAGATATAAGACAAGCAC
ATTGTAACCTTAGTAGAGCAAAATGGAATGACAATTTAGAAAAGATAGCTATAAAATTA-----------
----------AGA------GAACAATTTAAG---------------------AATAAAACAATAGTC---
TTTAGGCAATCCTCAGGAGGGGACCCAGAAATTGTAACGCTCAGTTTTAATTGTGGAGGGGAATTTTTCT
ACTGTAATTCAACACAACTGTTTAGTAGTACTTGGAAT------------GGT-----------------
-------------------ACTGGGTCAAAT------AACACTAAA------------------GGAAAT
---------GACACA------------------ATCACACTCCCATGCAGAATAAAACAAATTATAAACA
TGTGGCAGGAAGTAGGAAAAGCAATGTATGCCCCTCCCATCAGAGGACAAATTAGATGTTCATCAAATAT
TACAGGGCTGCTATTAACAAGAGATGGTGGTGAA---AAC---------GAGAGCGAG------------
ACC---GAGATCTTCAGACCTGGAGGAGGAGATATGAGGGACAATTGGAGAAGTGAATTATATAAATATA
AAGTAGTAAAAATTGAACCATTAGGAGTAGCACCCACCAAGGCAAAGAGAAGAGTGGTGCAGAGAGAAAA
AAGAGCAGTGGGA---ATAGGAGCTATGTTCCTTGGGTTCTTGGGAGCAGCAGGAAGCACTATGGGCGCA
GCGTCAATGACGCTGACGGTACAGGCCAGACTATTATTGTCTGGTATAGTGCAACAGCAGAACAATTTGC
TGAGGGCTATTGAGGCGCAACAGCATCTGTTGCAACTCACAGTCTGGGGCATCAAGCAGCTCCAGGCAAG
AGTCCTGGCTGTGGAAAGATACCTAAAGGATCAACAGCTCCTGGGGATTTGGGGTTGCTCTGGAAAACTC
ATTTGCACCACTACTGTGCCTTGGAATACTAGTTGGAGT---AATAAATCTCTGAATCAGATTTGGCAGA
ACATGACCTGGATGCAGTGGGAAAGAGAAATTAATAATTACACAAGCTTAATATACACCTTAATTGAAGA
ATCGCAAAACCAACAAGAAAAGAATGAACAAGAATTATTGGAATTAGATAAATGGGCAAGTTTGTGGAAT
TGGTTTGACATAACAAACTGGCTGTGGTATATAAAAATATTCATAATGATAGTAGGAGGCTTGGTAGGTT
TAAGAATAGTTTTTATTGTACTTTCTATAGTGAATAGAGTTAGGCAGGGATACTCACCATTATCGTTCCA
GACCCGCCTCCCAGCCCCGAGGGGACCCGACAGGCCCGAAGAAATCGAAGAAGAAGGTGGAGAGAGAGAC
AGAGACAGATCCGGTCAATTAGTGAATGGATTCTTAGCAATCATCTGGGTCGATCTGCGGAGCCTGTGCC
TCTTCAGCTACCACCGCTTGAGAGACTTACTCTTGATTGTAACGAGGATTGTGGAACTTCTGGGACGCAG
GGGGTGGGAAGTCCTCAAATATTGGTGGAATCTCCTACAGTATTGGAGTCAGGAACTAAAGAGTAGTGCT
GTTAGCTTGCTCAATGCCACAGCCATAGCAGTAGCTGAGGGGACAGATAGGGTTATAGAAGTATTACAAA
GAGCTTGTAGAGCTATTCTCCACATACCTACAAGAATAAGACAGGGCTTGGAAAGGGCTTTGCTA
>DQ410100 
ATGAGAGTGACGGAGATCAAGAAGAATTGTCAGCAC---TGGTGGAAA------------------TGGG
GCATCATGCTCCTTGGGATATTAATGATCTGTAATGCTGCAGAAAAATTGTGGGTCACAGTCTATTATGG
GGTACCTGTGTGGAAGGAAGCAACCACCACTCTATTTTGTGCATCAGATGCTAAAGTATATGATACAGAG
GTACATAATGTTTGGGCCACACATGCCTGTGTACCCACAGACCCCAACCCACAAGAAGTAGTATTGGAA-
--AATGTGACAGAAAATTTTAACATGTGGAAAAATAATATGGTAGAACAGATGCATGAGGATATAATTAG
TGTATGGGATCAAAGCCTAAAGCCATGTGTAAAATTAACCCCACTCTGTGTTACTTTAAATTGCACTGAT
------------------------CTG------AGG---------------------AATGCTACTAAT-
--------ACCACGAGTAGTAGCGAGAGA---------------------ACGATG---GAGGGGGGA--
----GAAATAAAAAATTGCTCTTTCAATATCACCACAAGCATAAGAGATAAGGTGCAGAAAGAATATGCA
CTTTTTTATAAACTTGATGTAATACCAATA---------GAAAAAGATAAT------------------A
CTAGCTATAGGTTGATAAGTTGTAACACCTCAGTCATTACACAGGCCTGTCCAAAGGTATCCTTTGAGCC
AATTCCCATACATTATTGTGCCCCGGCTGGTTTTGCGATTCTAAAGTGTAACGATAAGAAGTTCAATGGA
AAAGGACCATGTACAAATGTCAGCACAGTACAATGTACACATGGAATTAGGCCAGTAGTATCAACTCAAC
TGCTGTTAAATGGCAGTCTAGCAGAAGAAGAGGTAGTAATTAGATCCGCCAATCTCACGGACAATGCTAA
AATCATAATAGTACAGCTGAATAAATCTGTAGAAATGAATTGTACAAGACCCAACAACAATACAAGAAAA
AGTATACCTATGGGACCAGGCAGAGCATTTTATACAACAGGAGAAATAATAGGAGATATAAGACAAGCAC
ATTGTAACCTTAGTAGAGCAAAATGGAATGACACTTTAGAAAAGATAGCTATAAAATTA-----------
----------AGA------GAACAATTTAAG---------------------AATAAAACAATAGTC---
TTTAGGCAATCCTCAGGAGGGGACCCAGAAATTGTAACGCTCAGTTTTAATTGTGGAGGGGAATTTTTCT
ACTGTAATTCAACACAACTGTTTAGTAGTACTTGGAAT------------GGT-----------------
-------------------ACTGGGTCAAAT------AACACTAAA------------------GGAAAT
---------GACACA------------------ATCACACTCCCATGCAGAATAAAACAAATTATAAACA
TGTGGCAGGAAGTAGGAAAAGCAATGTATGCCCCTCCCATCAGAGGACAAATTAGATGTTCATCAAATAT
TACAGGGCTGCTATTAACAAGAGATGGTGGTGAA---AAC---------GAGAGCGAG------------
ACC---GAGATCTTCAGACCTGGAGGAGGAGATATGAGGGACAATTGGAGAAGTGAATTATATAAATATA
AAGTAGTAAAAATTGAACCATTAGGAGTAGCACCCACCAAGGCAAAGAGAAGAGTGGTGCAGAGAGAAAA
AAGAGCAGTGGGA---ATAGGAGCTATGTTCCTTGGGTTCTTGGGAGCAGCAGGAAGCACTATGGGCGCA
GCGTCAATGACGCTGACGGTACAGGCCAGACTATTATTGTCTGGTATAGTGCAACAGCAGAACAATTTGC
TGAGGGCTATTGAGGCGCAACAGCATCTGTTGCAACTCACAGTCTGGGGCATCAAGCAGCTCCAGGCAAG
AGTCCTGGCTGTGGAAAGATACCTAAAGGATCAACAGCTCCTGGGGATTTGGGGTTGCTCTGGAAAACTC
ATTTGCACCACTACTGTGCCTTGGAATACTAGTTGGAGT---AATAAATCTCTGAATCAGATTTGGCAGA
ACATGACCTGGATGCAGTGGGAAAGAGAAATTAATAATTACACAAGCTTAATATACACCTTAATTGAAGA
ATCGCAAAACCAACAAGAAAAGAATGAACAAGAATTATTGGAATTAGATAAATGGGCAAGTTTGTGGAAT
TGGTTTGACATAACAAACTGGCTGTGGTATATAAAAATATTCATAATGATAGTAGGAGGCTTGGTAGGTT
TAAGAATAGTTTTTATTGTACTTTCTATAGTGAATAGAGTTAGGCAGGGATACTCACCATTATCGTTCCA
GACCCGCCTCCCAGCCCCGAGGGGACCCGACAGGCCCGAAGAAATCGAAGAAGAAGGTGGAGAGAGAGAC
AGAGACAGATCCGGTCAATTAGTGAATGGATTCTTAGCAATCATCTGGGTCGATCTGCGGAGCCTGTGCC
TCTTCAGCTACCACCGCTTGAGAGACTTACTCTTGATTGTAACGAGGATTGTGGAACTTCTGGGACGCAG
GGGGTGGGAAGTCCTCAAATATTGGTGGAATCTCCTACAGTATTGGAGTCAGGAACTAAAGAGTAGTGCT
GTTAGCTTGCTCAATGCCACAGCCATAGCAGTAGCTGAGGGGACAGATAGGGTTATAGAAGTATTACAAA
GAGCTTGTAGAGCTATTCTCCACATACCTACAAGAATAAGACAGGGCTTGGAAAGGGCTTTGCTA
>DQ410097 
ATGAGAGTGACGGAGATCAAGAAGAATTGTCAGCAC---TGGTGGAAA------------------TGGG
GCATCATGCTCCTTGGGATATTAATGATCTGTAATGCTGCAGAAAAATTGTGGGTCACAGTCTATTATGG
GGTACCTGTGTGGAAGGAAGCAACCACCACTCTATTTTGTGCATCAGATGCTAAAGTATATGATACAGAG
GTACATAATGTTTGGGCCACACATGCCTGTGTACCCACAGACCCCAACCCACAAGAAGTAGTATTGGAA-
--AATGTGACAGAAAATTTTAACATGTGGAAAAATAATATGGTAGAACAGATGCATGAGGATATAATTAG
TGTATGGGATCAAAGCCTAAAGCCATGTGTAAAATTAACCCCACTCTGTGTTACTTTAAATTGCACTGAT
------------------------CTG------AGG---------------------AATGCTACTAAT-
--------ACCACGAGTAGTAGCGAGAGA---------------------ACGATG---GAGGGGGGA--
----GAAATAAAAAATTGCTCTTTCAATATCACCACAAGCATAAGAGATAAGGTGCAGAAAGAATATGCA
CTTTTTTATAAACTTGATGTAATACCAATA---------GAAAAAGATAAT------------------A
CTAGCTATAGGTTGATAAGTTGTAACACCTCAGTCATTACACAGGCCTGTCCAAAGGTATCCTTTGAGCC
AATTCCCATACATTATTGTGCCCCGGCTGGTTTTGCGATTCTAAAGTGTAACGATAAGAAGTTCAATGGA
AAAGGACCATGTACAAATGTCAGCACAGTACAATGTACACATGGAATTAGGCCAGTAGTATCAACTCAAC
TGCTGTTAAATGGCAGTCTAGCAGAAGAAGAGGTAGTAATTAGATCCGCCAATCTCACGGACAATGCTAA
AATCATAATAGTACAGCTGAATAAATCTGTAGAAATGAATTGTACAAGACCCAACAACAATACAAGAAAA
AGTATACCTATGGGACCAGGCAGAGCATTTTATACAACAGGAGAAATAATAGGAGATATAAGACAAGCAC
ATTGTAACCTTAGTAGAGCAAAATGGAATGACACTTTAGAAAAGATAGCTATAAAATTA-----------
----------AGA------GAACAATTTAAG---------------------AATAAAACAATAGTC---
TTTAGGCAATCCTCAGGAGGGGACCCAGAAATTGTAACGCTCAGTTTTAATTGTGGAGGGGAATTTTTCT
ACTGTAATTCAACACAACTGTTTAGTAGTACTTGGAAT------------GGT-----------------
-------------------ACTGGGTCAAAT------AACACTAAA------------------GGAAAT
---------GACACA------------------ATCACACTCCCATGCAGAATAAAACAAATTATAAACA
TGTGGCAGGAAGTAGGAAAAGCAATGTATGCCCCTCCCATCAGAGGACAAATTAGATGTTCATCAAATAT
TACAGGGCTGCTATTAACAAGAGATGGTGGTGAA---AAC---------GAGAGCGAG------------
ACC---GAGATCTTCAGACCTGGAGGAGGAGATATGAGGGACAATTGGAGAAGTGAATTATATAAATATA
AAGTAGTAAAAATTGAACCATTAGGAGTAGCACCCACCAAGGCAAAGAGAAGAGTGGTGCAGAGAGAAAA
AAGAGCAGTGGGA---ATAGGAGCTATGTTCCTTGGGTTCTTGGGAGCAGCAGGAAGCACTATGGGCGCA
GCGTCAATGACGCTGACGGTACAGGCCAGACTATTATTGTCTGGTATAGTGCAACAGCAGAACAATTTGC
TGAGGGCTATTGAGGCGCAACAGCATCTGTTGCAACTCACAGTCTGGGGCATCAAGCAGCTCCAGGCAAG
AGTCCTGGCTGTGGAAAGATACCTAAAGGATCAACAGCTCCTGGGGATTTGGGGTTGCTCTGGAAAACTC
ATTTGCACCACTACTGTGCCTTGGAATACTAGTTGGAGT---AATAAATCTCTGAATCAGATTTGGCAGA
ACATGACCTGGATGCAGTGGGAAAGAGAAATTAATAATTACACAAGCTTAATATACACCTTAATTGAAGA
ATCGCAAAACCAACAAGAAAAGAATGAACAAGAATTATTGGAATTAGATAAATGGGCAAGTTTGTGGAAT
TGGTTTGACATAACAAACTGGCTGTGGTATATAAAAATATTCATAATGATAGTAGGAGGCTTGGTAGGTT
TAAGAATAGTTTTTATTGTACTTTCTATAGTGAATAGAGTTAGGCAGGGATACTCACCATTATCGTTCCA
GACCCGCCTCCCAGCCCCGAGGGGACCCGACAGGCCCGAAGAAATCGAAGAAGAAGGTGGAGAGAGAGAC
AGAGACAGATCCGGTCAATTAGTGAATGGATTCTTAGCAATCATCTGGGTCGATCTGCGGAGCCTGTGCC
TCTTCAGCTACCACCGATTGAGAGACTTACTCTTGATTGTAACGAGGATTGTGGAACTTCTGGGACGCAG
GGGGTGGGAAGTCCTCAAATATTGGTGGAATCTCCTACAGTATTGGAGTCAGGAACTAAAGAGTAGTGCT
GTTAGCTTGCTCAATGCCACAGCCATAGCAGTAGCTGAGGGGACAGATAGGGTTATAGAAGTATTACAAA
GAGCTTGTAGAGCTATTCTCCACATACCTACAAGAATAAGACAGGGCTTGGAAAGGGCTTTGCTA
>DQ410094 
ATGAGAGTGACGGAGATCAAGAAGAATTGTCAGCAC---TGGTGGAAA------------------TGGG
GCATCATGCTCCTTGGGATATTAATGATCTGTAATGCTGCAGAAAAATTGTGGGTCACAGTCTATTATGG
GGTACCTGTGTGGAAGGAAGCAACCACCACTCTATTTTGTGCATCAGATGCTAAAGTATATGATACAGAG
GTACATAATGTTTGGGCCACACATGCCTGTGTACCCACAGACCCCAACCCACAAGAAGTAGTATTGGAA-
--AATGTGACAGAAAATTTTAACATGTGGAAAAATAATATGGTAGAACAGATGCATGAGGATATAATTAG
TGTATGGGATCAAAGCCTAAAGCCATGTGTAAAATTAACCCCACTCTGTGTTACTTTAAATTGCACTGAT
------------------------CTG------AGG---------------------ACTGCTACTAAT-
--------ACCACGAGTAGTAGCGAGAGA---------------------ACGATG---GAGGGGGGA--
----GAAATAAAAAATTGCTCTTTCAATATCACCACAAGCATAAGAGATAAGGTGCAGAAAGAATATGCA
CTTTTTTATAAACTTGATGTAATACCAATA---------GAAAAAGATAAT------------------A
CTAGCTATAGGTTGATAAGCTGTAACACCTCAGTCATTACACAGGCCTGTCCAAAGGTATCCTTTGAGCC
AATTCCCATACATTATTGTGCCCCGGCTGGTTTTGCGATTCTAAAGTGTAACGATAAGAAGTTCAATGGA
AAAGGACCATGTACAAATGTCAGCACAGTACAATGTACACATGGAATTAGGCCAGTAGTATCAACTCAAC
TGCTGTTAAATGGCAGTCTAGCAGAAGAAGAGGTAGTAATTAGATCCGCCAATCTCACGGACAATGCTAA
AATCATAATAGTACAGCTGAATAAATCTGTAGAAATGAATTGTACAAGACCCAACAACAATACAAGAAAA
AGTATACCTATGGGACCAGGCAGAGCATTTTATACAACAGGAGAAATAATAGGAGATATAAGACAAGCAC
ATTGTAACCTTAGTAGAGCAAAATGGAATGACACTTTAGAAAAGATAGCTATAAAATTA-----------
----------AGA------GAACAATTTAAG---------------------AATAAAACAATAGTC---
TTTAGGCAATCCTCAGGAGGGGACCCAGAAATTGTAACGCTCAGTTTTAATTGTGGAGGGGAATTTTTCT
ACTGTAATTCAACACAACTGTTTAGTAGTACTTGGAAT------------GGT-----------------
-------------------ACTGGGTCAAAT------AACACTAAA------------------GGAAAT
---------GACACA------------------ATCACACTCCCATGCAGAATAAAACAAATTATAAACA
TGTGGCAGGAAGTAGGAAAAGCAATGTATGCCCCTCCCATCAGAGGACAAATTAGATGTTCATCAAATAT
TACAGGGCTGCTATTAACAAGAGATGGTGGTGAA---AAC---------GAGAGCGAG------------
ACC---GAGATCTTCAGACCTGGAGGAGGAGATATGAGGGACAATTGGAGAAGTGAATTATATAAATATA
AAGTAGTAAAAATTGAACCATTAGGAGTAGCACCCACCAAGGCAAAGAGAAGAGTGGTGCAGAGAGAAAA
AAGAGCAGTGGGA---ATAGGAGCTATGTTCCTTGGGTTCTTGGGAGCAGCAGGAAGCACTATGGGCGCA
GCGTCAATGACGCTGACGGTACAGGCCAGACTATTATTGTCTGGTATAGTGCAACAGCAGAACAATTTGC
TGAGGGCTATTGAGGCGCAACAGCATCTGTTGCAACTCACAGTCTGGGGCATCAAGCAGCTCCAGGCAAG
AGTCCTGGCTGTGGAAAGATACCTAAAGGATCAACAGCTCCTGGGGATTTGGGGTTGCTCTGGAAAACTC
ATTTGCACCACTACTGTGCCTTGGAATACTAGTTGGAGT---AATAAATCTCTGAATCAGATTTGGCAGA
ACATGACCTGGATGCAGTGGGAAAGAGAAATTAATAATTACACAAGCTTAATATACACCTTAATTGAAGA
ATCGCAAAACCAACAAGAAAAGAATGAACAAGAATTATTGGAATTAGATAAATGGGCAAGTTTGTGGAAT
TGGTTTGACATAACAAACTGGCTGTGGTATATAAAAATATTCATAATGATAGTAGGAGGCTTGGTAGGTT
TAAGAATAGTTTTTATTGTACTTTCTATAGTGAATAGAGTTAGGCAGGGATACTCACCATTATCGTTCCA
GACCCGCCTCCCAGCCCCGAGGGGACCCGACAGGCCCGAAGAAATCGAAGAAGAAGGTGGAGAGAGAGAC
AGAGACAGATCCGGTCAATTAGTGAATGGATTCTTAGCAATCATCTGGGTCGATCTGCGGAGCCTGTGCC
TCTTCAGCTACCACCGCTTGAGAGACTTACTCTTGATTGTAACGAGGATTGTGGAACTTCTGGGACGCAG
GGGGTGGGAAGTCCTCAAATATTGGTGGAATCTCCTACAGTATTGGAGTCAGGAACTAAAGAGTAGTGCT
GTTAGCTTGCTCAATGCCACAGCCATAGCAGTAGCTGAGGGGACAGATAGGGTTATAGAAGTATTACAAA
GAGCTTGTAGAGCTATTCTCCACATACCTACAAGAATAAGACAGGGCTTGGAAAGGGCTTTGCTA
>DQ410107 
ATGAGAGTGACGGAGATCAGGAAGCATTGTCAGCAC---TGGTGGAAA------------------TGGG
GCATCATGCTCCTTGGGATATTAATGATCTGTAATGCTGCAGAAAAATTGTGGGTCACAGTCTATTATGG
GGTACCTGTGTGGAAAGAAGCAACCACCACTCTATTTTGTGCATCAGATGCTAAAGTATATGATACAGAG
GTACATAATGTTTGGGCCACACATGCCTGTGTACCCACAGACCCCAACCCACAAGAAGTAGTATTGGAA-
--AATGTAACAGAAAATTTTAACATGTGGAAAAATAACATGGTAGAACAGATGCATGAGGATATAATTAG
TTTATGGGATCAAAGCCTAAAGCCATGTGTAAAATTAACCCCACTCTGTGTTACTTTAAATTGCACTGAT
------------------------CTG------AGG---------------------AATGCTACTAAT-
--------ACCACGAGTAGTAGCGAGAGA---------------------ACGATG---GAGGGGGGA--
----GAAATAAAAAATTGCTCTTTCAATATCACCACAAGCATAAGAGATAAGGTGCAGAAAGAATATGCA
CTTTTTTATAAACTTGATGTAATACCAATA---------GAAAAAGATAAT------------------A
CTAGCTATAGGTTGATAAGTTGTAACACCTCAGTCATTACACAGGCCTGTCCAAAGGTATCCTTTGAGCC
AATTCCCATACATTATTGTGCCCCGGCTGGTTTTGCGATTCTAAAGTGTAACGATAAGAAGTTCAATGGA
AAAGGACTATGTACAAATGTCAGCACAGTACAATGTACACATGGAATTAGGCCAGTAGTATCAACTCAAC
TGCTGTTAAATGGCAGTCTAGCAGAAGAAGAGGTAGTAATTAGATCCGCCAATCTCACGGACAATGCTAA
AATCATAATAGTAAAGCTGAGTAAATCTGTAGAAATGAATTGTACAAGACCCAACAACAATACAAGAAAA
AGTATACCTATAGGACCAGGCAGAGCATTTTATACAACAGGAGAAATAATAGGAGATATAAGACAAGCAC
ATTGTAACCTTAGTAGAGCAAAATGGACTGACACTTTAGGAAAGATAGCTATAAAATTA-----------
----------AGA------GAACAATTTAAG---------------------AATAAAACAATAGTC---
TTTAATCAATCCTCAGGAGGGGACCCAGAAATTGTAACGCTCAATTTTAATTGTGGAGGGGAATTTTTCT
ACTGTAATTCAACACAACTGTTTAGTAGTACTTGGAAT------------GGT-----------------
-------------------ACTGGGTCAAAT------GACACTAAA------------------GGAAAT
---------GACACA------------------ATCACACTCCCATGCAGAATAAAACAAATTATAAACA
TGTGGCAGGAAGTAGGAAAAGCAATGTATGCCCCTCCCATCAGAGGACAAATTAGATGTTCATCAAATAT
TACAGGGCTGCTATTAACAAGAGATGGTGGTATA---AAC---------GAGAGCGAG------------
ACC---GAGATCTTCAGACCTGGAGGAGGAGATATGAGGGACAATTGGAGAAGTGAATTATATAAATATA
AAGTAGTAAAAATTGAACCATTAGGAGTAGCACCCACCAAGGCAAAGAGAAGAGTGGTGCAGAGAGAAAA
AAGAGCAGTGGGA---ATAGGAGCTATGTTCCTTGGGTTCTTGGGAGCAGCAGGAAGCACTATGGGCGCA
GCGTCAATAACGCTGACGGTACAGGCCAGACTATTATTGTCTGGTATAGTGCAACAGCAGAACAATTTGC
TGAGGGCTATTGAGGCGCAACAGCATCTGTTGCAACTCACAGTCTGGGGCATCAAGCAGCTCCAGGCAAG
AGTCCTGGCTGTGGAAAGATACCTAAAGGATCAACAGCTCCTGGGGATTTGGGGTTGCTCTGGAAAACTC
ATTTGCACCACTACTGTGCCTTGGAATACTAGTTGGAGT---AATAAATCTCTGAATCAGATTTGGCAGA
ACATGACCTGGATGCAGTGGGAAAGAGAAATTAATAATTACACAAGCTTAATATACACTTTAATTGAAGA
ATCGCAAAACCAACAAGAAAAGAATGAACAAGAATTATTGGAATTAGATAAATGGGCAAGTTTGTGGAAT
TGGTTTGACATAACAAGCTGGCTGTGGTATATAAAAATATTCATAATGATAGTAGGAGGCTTGGTAGGTT
TAAGAATAGTTTTTATTGTACTTTCTATAGTGAATAGAGTTAGGCAGGGATACTCACCATTATCGTTCCA
GACCCGCCTCCCAGCCCCGAGGGGACCCGACAGGCCCGAAGGAATCGAAGAAGAAGGTGGAGAGAGAGAC
AGAGACAGATCCGGTCAATTAGTGAATGGATTCTTAGCAATCATCTGGGTCGATCTGAGGAGCCTGTGCC
TCTTCAGCTACCACCGCTTGAGAGACTTACTCTTGATTGTAACGAGGATTGTGGAACTTCTGGGACGCAG
GGGGTGGGAAGTCCTCAAATATTGGTGGAATCTCCTACAGTATTGGAGTCAGGAACTAAAGAGTAGTGCT
GTTAGCTTGCTCAATGCCACAGCCATAGCAGTAGCTGAGGGGACAGATAGGGTTATAGAAGTAGTACACA
GAGCTGGTAGAGCTATTCTCCACATACCTACAAGAATAAGACAGGGCTTGGAAAGGGTTTTGCTA
>DQ410105 
ATGAGAGTGACGGAGATCAGGAAGCATTGTCAGCAC---TGGTGGAAA------------------TGGG
GCATCATGCTCCTTGGGATATTAATGATCTGTAATGCTGCAGAAAAATTGTGGGTCACAGTCTATTATGG
GGTACCTGTGTGGAAAGAAGCAACCACCACTCTATTTTGTGCATCAGATGCTAAAGTATATGATACAGAG
GTACATAATGTTTGGGCCACACATGCCTGTGTACCCACAGACCCCAACCCACAAGAAGTAGTATTGGAA-
--AATGTAACAGAAAATTTTAACATGTGGAAAAATAACATGGTAGAACAGATGCATGAGGATATAATTAG
TTTATGGGATCAAAGCCTAAAGCCATGTGTAAAATTAACCCCACTCTGTGTTACTTTAAATTGCACTGAT
------------------------CTG------AGG---------------------AATGCTACTAAT-
--------ACCACGAGTAGTAGCGAGAGA---------------------ACGATG---GAGGGGGGA--
----GAAATAAAAAATTGCTCTTTCAATATCACCACAAGCATAAGAGATAAGGTGCAGAAAGAATATGCA
CTTTTTTATAAACTTGATGTAATACCAATA---------GAAAAAGATAAT------------------A
CTAGCTATAGGTTGATAAGTTGTAACACCTCAGTCATTACACAGGCCTGTCCAAAGGTATCCTTTGAGCC
AATTCCCATACATTATTGTGCCCCGGCTGGTTTTGCGATTCTAAAGTGTAACGATAAGAAGTTCAATGGA
AAAGGACCATGTACAAATGTCAGCACAGTACAATGTACACATGGAATTAGGCCAGTAGTATCAACTCAAC
TGCTGTTAAATGGCAGTCTAGCAGAAGAAGAGGTAGTAATTAGATCCGCCAATCTCATGGACAATGCTAA
AATCATAATAGTAAAGCTGAATAAATCTGTAGAAATGAATTGTACAAGACCCAACAACAATACAAGAAAA
AGTATACCTATAGGACCAGGCAGAGCATTTTATACAACAGGAGAAATAATAGGAGATATAAGACAAGCAC
ATTGTAACCTTAGTAGAGCAAAATGGAATGACACTTTAGAAAAGATAGCTATAAAATTA-----------
----------AGA------GAACAATTTAAG---------------------AATAAAACAATAGTC---
TTTAATCAATCCTCAGGAGGGGACCCAGAAATTGTAACGCTCAATTTTAATTGTGGAGGGGAATTTTTCT
ACTGTAATTCAACACAACTGTTTAGTAGTACTTGGAAT------------GGT-----------------
-------------------ACTGGGTCAAAT------AACACTAAA------------------GGAAAT
---------GACACA------------------ATCACACTCCCATGCAGAATAAAACAAATTATAAACA
TGTGGCAGGAAGTAGGAAAAGCAATGTATGCCCCTCCCATCAGAGGACAAATTAGATGTTCATCAAATAT
TACAGGGCTGCTATTAACAAGAGATGGTGGTACA---AAC---------GAGAGCGAG------------
ACC---GAGATCTTCAGACCTGGAGGAGGAGATATGAGGGACAATTGGAGAAGTGAATTATATAAATATA
AAGTAGTAAAAATTGAACCATTAGGAGTAGCACCCACCAAGGCAAAGAGAAGAGTGGTGCAGAGAGAAAA
AAGAGCAGTGGGA---ATAGGAGCTATGTTCCTTGGGTTCTTGGGAGCAGCAGGAAGCACTATGGGCGCA
GCGTCAATAACGCTGACGGTACAGGCCAGACTATTATTGTCTGGTATAGTGCAACAGCAGAACAATTTGC
TGAGGGCTATTGAGGCGCAACAGCATCTGTTGCAACTCACAGTCTGGGGCATCAAGCAGCTCCAGGCAAG
AGTCCTGGCTGTGGAAAGATACCTAAAGGATCAACAGCTCCTGGGGATTTGGGGTTGCTCTGGAAAACTC
ATTTGCACCACTACTGTGCCTTGGAATACTAGTTGGAGT---AATAAATCTCTGAATCAGATTTGGCAGA
ACATGACCTGGATGCAGTGGGAAAGAGAAATTAATAATTACACAAGCTTAATATACACCTTAATTGAAGA
ATCGCAAAACCAACAAGAAAAGAATGAACAAGAATTATTGGAATTAGATAAATGGGCAAGTTTGTGGAAT
TGGTTTGACATAACAAACTGGCTGTGGTATATAAAAATATTCATAATGATAGTAGGAGGCTTGGTAGGTT
TAAGAATAGTTTTTATTGTACTTTCTATAGTGAATAGAGTTAGGCAGGGATACTCACCATTATCGTTCCA
GACCCGCCTCCCAGCCCCGAGGGGACCCGACAGGCCCGAAGGAATCGAAGAAGAAGGTGGAGAGAGAGAC
AGAGACAGATCCGGTCAATTAGTGAATGGATTCTTAGCAATCATCTGGGTCGATCTGAGGAGCCTGTGCC
TCTTCAGCTACCACCGCTTGAGAGACTTACTCTTGATTGTAACGAGGATTGTGGAACTTCTGGGACGCAG
GGGGTGGGAAGTCCTCAAATATTGGTGGAATCTCCTACAGTATTGGAGTCAGGAACTAAAGAGTAGTGCT
GTTAGCTTGCTCAATGCCACAGCCATAGCAGTAGCTGAGGGGACAGATAGGGTTATAGAAGTAGTACAAA
GAGCTGGTAGAGCTATTCTCCACATACCTACAAGAATAAGACAGGGCTTGGAAAGGGTTTTGCTA
>DQ410106 
ATGAGAGTGACGGAGATCAGGAAGCATTGTCAGCAC---TGGTGGAAA------------------TGGG
GCATCATGCTCCTTGGGATATTAATGATCTGTAATGCTGCAGAAAAATTGTGGGTCACAGTCTATTATGG
GGTACCTGTGTGGAAAGAAGCAACCACCACTCTATTTTGTGCATCAGATGCTAAAGTATATGATACAGAG
GTACATAATGTTTGGGCCACACATGCCTGTGTACCCACAGACCCCAACCCACAAGAAGTAGTATTGGAA-
--AATGTAACAGAAAATTTTAACATGTGGAAAAATAACATGGTAGAACAGATGCATGAGGATATAATTAG
TTTATGGGATCAAAGCCTAAAGCCATGTGTAAAATTAACCCCACTCTGTGTTACTTTAAATTGCACTGAT
------------------------CTG------AGG---------------------AATGCTACTAAT-
--------ACCACGAGTAGTAGCGAGAGA---------------------ACGATG---GAGGGGGGA--
----GAAATAAAAAATTGCTCTTTCAATATCACCACAAGCATAAGAGATAAGGTGCAGAAAGAATATGCA
CTTTTTTATAAACTTGATGTAATACCAATA---------GAAAAAGATAAT------------------A
CTAGCTATAGGTTGATAAGTTGTAATACCTCAGTCATTACACAGGCCTGTCCAAAGGTATCCTTTGAGCC
AATTCCCATACATTATTGTGCCCCGGCTGGTTTTGCGATTCTAAAGTGTAACGATAAGAAGTTCAATGGA
AAAGGACCATGTACAAATGTCAGCACAGTACAATGTACACATGGAATTAGGCCAGTAGTATCAACTCAAC
TGCTGTTAAATGGCAGTCTAGCAGAAGAAGAGGTAGTAATTAGATCCGCCAATCTCATGGACAATGCTAA
AATCATAATAGTAAAGCTGAATAAATCTGTAGAAATGAATTGTACAAGACCCAACAACAATACAAGAAAA
AGTATACCTATAGGACCAGGCAGAGCATTTTATACAACAGGAGAAATAATAGGAGATATAAGACAAGCAC
ATTGTAACCTTAGTAGAGCAAAATGGAATGACACTTTAGAAAAGATAGCTATAAAATTA-----------
----------AGA------GAACAATTTAAG---------------------AATAAAACAATAGTC---
TTTAATCAATCCTCAGGAGGGGACCCAGAAATTGTAACGCTCAATTTTAATTGTGGAGGGGAATTTTTCT
ACTGTAATTCAACACAACTGTTTAGTAGTACTTGGAAT------------GGT-----------------
-------------------ACTGGGTCAAAT------AACACTAAA------------------GGAAAT
---------GACACA------------------ATCACACTCCCATGCAGAATAAAACAAATTATAAACA
TGTGGCAGGAAGTAGGAAAAGCAATGTATGCCCCTCCCATCAGAGGACAAATTAGATGTTCATCAAATAT
TACAGGGCTGCTATTAACAAGAGATGGTGGTACA---AAC---------GAGAGCGAG------------
ACC---GAGATCTTCAGACCTGGAGGAGGAGATATGAGGGACAATTGGAGAAGTGAATTATATAAATATA
AAGTAGTAAAAATTGAACCATTAGGAGTAGCACCCACCAAGGCAAAGAGAAGAGTGGTGCAGAGAGAAAA
AAGAGCAGTGGGA---ATAGGAGCTATGTTCCTTGGGTTCTTGGGAGCAGCAGGAAGCACTATGGGCGCA
GCGTCAATAACGCTGACGGTACAGGCCAGACTATTATTGTCTGGTATAGTGCAACAGCAGAACAATTTGC
TGAGGGCTATTGAGGCGCAACAGCATCTGTTGCAACTCACAGTCTGGGGCATCAAGCAGCTCCAGGCAAG
AGTCCTGGCTGTGGAAAGATACCTAAAGGATCAACAGCTCCTGGGGATTTGGGGTTGCTCTGGAAAACTC
ATTTGCACCACTACTGTGCCTTGGAATACTAGTTGGAGT---AATAAATCTCTGAATCAGATTTGGCAGA
ACATGACCTGGATGCAGTGGGAAAGAGAAATTAATAATTACACAAGCTTAATATACACCTTAATTGAAGA
ATCGCAAAACCAACAAGAAAAGAATGAACAAGAATTATTGGAATTAGATAAATGGGCAAGTTTGTGGAAT
TGGTTTGACATAACAAACTGGCTGTGGTATATAAAAATATTCATAATGATAGTAGGAGGCTTGGTAGGTT
TAAGAATAGTTTTTATTGTACTTTCTATAGTGAATAGAGTTAGGCAGGGATACTCACCATTATCGTTCCA
GACCCGCCTCCCAGCCCCGAGGGGACCCGACAGGCCCGAAGGAATCGAAGAAGAAGGTGGAGAGAGAGAC
AGAGACAGATCCGGTCAATTAGTGAATGGATTCTTAGCAATCATCTGGGTCGATCTGAGGAGCCTGTGCC
TCTTCAGCTACCACCGCTTGAGAGACTTACTCTTGATTGTAACGAGGATTGTGGAACTTCTGGGACGCAG
GGGGTGGGAAGTCCTCAAATATTGGTGGAATCTCCTACAGTATTGGAGTCAGGAACTAAAGAGTAGTGCT
GTTAGCTTGCTCAATGCCGCAGCCATAGCAGTAGCTGAGGGGACAGATAGGGTTATAGAAGTAGTACAAA
GAGCTGGTAGAGCTATTCTCCACATACCTACAAGAATAAGACAGGGCTTGGAAAGGGTTTTGCTA
>AY247219 
ATGAGAGTGAAGGGGATCAGGAAGAATTATCAGCAT---TTGTGGAGA------------------TGGG
GCACCATGCTCCTTGGGATATTGATGATCTGTAGTGCTACAGAAAAATTGTGGGTCACAGTCTATTATGG
GGTACCTGTGTGGAAAGAAGCAACCACCACTCTATTTTGTGCATCAGATGCTAAAGCATATGATACAGAG
GTACATAATGTTTGGGCCACACATGCCTGTGTCCCCACAGACCCCAACCCACAAGAAGTAGTATTGGGA-
--AATGTGACAGAAAATTTTAACATGTGGAAAAATGACATGGTAGAACAGATGCATGAGGATATAATCAG
TTTATGGGATCAAAGCCTAAAGCCATGTGTAAAATTAACCCCACTCTGTGTTACTTTAAATTGCACTGAT
------------------------TTG------AGG---------------------AATGCTACTAAT-
--------ACCACTAGTAGTAGCGGGGAA---------------------AAGATG---GAGGGAGGA--
----GAAATAAAAAACTGCTCTTTCAATATCACCACAAGCTTAAGAGATAAGATGCAGAAGGAATATGCA
CTTTTTTATAAACTTGATGTAGTACCAATA---------GATAATGATAAT---ACTAAT---------A
CCAGCTATAGGTTGATAAGTTGTAACACCTCAGTCATTACACAGGCCTGTCCAAAAGTATCCTTTGAGCC
AATTCCCATACATTTTTGTGCCCCGGCTGGTTTTGCGATTCTAAAATGTAATGATAAGAAGTTCAGTGGA
AAAGGACCATGTACAAATGTTAGTACAGTACAATGTACACATGGAATTAGGCCAGTAGTATCAACTCAAC
TGCTGTTAAATGGCAGTCTAGCAGAAGAAGAGGTAGTAATCAGATCTGACAATTTCACGGACAATGCTAA
AACCATAATAGTACAGCTGAAAGAACCTGTAGAAATTAATTGTACAAGACCCAACAACAATACAAGAAAA
AGTATACATATAGGACCAGGGAGAGCATTTTATACAACAGGAGAAATAATAGGAGATATAAGACAGGCAC
ATTGCAACCTTAGTATAACAAAATGGAATGACACTTTAAAACAGATAGTTAAAAAATTA-----------
----------AAA------GAACAATTTGGG---------------------AATAAAACAATAGTC---
TTTAAGCAATCCTCAGGAGGGGACCCAGAAATTGTAACGCACAGTTTTAATTGTGGAGGGGAATTTTTCT
ACTGTAATTCAACAAAACTGTTTAATAGTACTTGGAAT------------AAT-----------------
-------------------AGTACTTGGAAT------GGTACTGAA------------------GGGTCA
AATAACCCTGAAGGAAAT---------------ATCACACTCCCATGCAGAATAAAACAAATTGTAAACA
TGTGGCAGGAAGTAGGAAAAGCAATGTATGCCCCTCCCATTAGAGGACAAATTAGATGTTCATCAAATAT
TACAGGGCTGCTATTAACAAGAGATGGTGGTAGT---AAT---------ACGAGCGGG------------
ACC---GAGATCTTCAGACCTGGAGGAGGAGATATGAGGGACAATTGGAGAAGTGAATTATATAAATATA
AAGTAGTAAAAATTGAACCATTAGGAGTAGCACCCACCAAGGCAAAGAGAAGAGTGGTGCAGAGAGAAAA
AAGAGCAGTGGGA---ATAGGAGCTTTGTTCCTTGGGTTCTTGGGAGCAGCAGGAAGCACTATGGGCGCA
GCGTCAATGTCGCTGACGGTACAGGCCAGACTATTATTGTCTGGTATAGTGCAACAGCAGAACAATTTGC
TGAGGGCTATTGAGGCGCAACAGCATCTGTTGCAACTCACAGTCTGGGGCATCAAGCAGCTCCAGGCAAG
AGTCCTGGCTGTGGAAAGATACCTAAAGGATCAACAGCTCCTGGGGATTTGGGGTTGCTCTGGAAAACTC
ATTTGCACCACTACTGTGCCTTGGAATGCTAGTTGGAGT---AATAAATCTCTGGATAAGATTTGGGATA
ACATGACCTGGATGGAGTGGGAAAGAGAAATTAACAATTACACAAGCTTAATATACACCTTAATTGAAGA
ATCGCAGAACCAACAGGAAAAGAATGAACTAGAATTATTGGAATTGGATAAATGGGCAAGTTTGTGGAAT
TGGTTTGACATAACAAAATGGCTGTGGTATATAAAAATATTCATAATGATAGTAGGAGGCTTGGTAGGTT
TAAGAATAGTTTTTGCTGTACTTTCTATAGTGAATAGAGTTAGGCAGGGATACTCACCATTATCGTTTCA
GACCCACCTCCCAGCCCCGAGGGGACCCGACAGGCCCGAAGGAATCGAAGAAGAAGGTGGAGAGAAAGAC
AGAGACAGATCCGGTCGCTTAGTGGATGGATTCTTAGCAATTATCTGGGTCGATCTGCGGAGCCTGTGCC
TCTTCAGCTACCACCGCTTGAGAGACTTACTCTTGATTGTAACGAGGATTGTGGAACTTCTGGGACGCAG
GGGGTGGGAAGTCCTCAAATATTGGTGGAATCTCCTACAGTATTGGAGTCAGGAACTAAAGAATAGTGCT
GTTAGCTTGCTCAATGCCACAGCCATAGCAGTAGCTGAGGGGACAGATAGGGTTATAGAAGTATTACAAA
GAGCTTATAGAGCTATTCTCCACATACCTACAAGAATAAGACAGGGCTTGGAAAGGGCTTTGCTA
>AY835754 
ATGAGAGTGAAGGAGATCAGGAAGAATTATCAGCACTGGTGGTGGAGA------------------TGGG
GCACCATGCTCCTTGGGATATTAATGATCTGTAGTGCTGCAGACAAATTGTGGGTCACAGTCTATTATGG
GGTGCCTGTGTGGAAAGAAGCAACCACCACTCTATTTTGTGCATCAGATGCTAAAGCATATGATACAGAG
GTACATAATGTTTGGGCCACACATGCCTGTGTACCCACAGACCCCAACCCACAAGAAGTAGTATTGGAA-
--AATGTAACAGAAAATTTTAACATGTGGAAAAATAACATGGTAGAACAGATGCATGAGGATATAATCAG
TTTATGGGATCAAAGCCTAAAGCCATGTGTAAAATTAACCCCACTCTGTGTTACTTTAAATTGCACTGAT
------------------------CTG------AGG---------------------AATGCTACTAAT-
--------ACCACTAGTGGTAGTGGGGGA---------------------GTGATG---GAGAAAGGA--
----GAAATAAAAAACTGCTCTTTCAATATCACCACAAGCATAAGAGATAAGGTGCAGAAAGAACATGCA
CTTTTTTATAAACTTGATGTAGTACCAATA---------GATAATGATAAT------------------A
CCAGCTATAGGTTGATAAGTTGTAACACCTCAGTCATTACACAGGCCTGTCCAAAGGTATCCTTTGAGCC
AATTCCCATACATTATTGTACCCCGGCTGGTTTTGCGATTCTAAAGTGTAACGATAAGAAGTTCAATGGA
AAAGGACCATGTACAAATGTCAGCACAGTACAATGTACACATGGAATTAGGCCAGTAGTATCAACTCAAC
TGCTGTTAAATGGCAGTCTAGCAGAAGAAGAGGTAATAATTAGATCTGACAATTTCACGGACAATGCTAA
AACTATAATAGTACAGCTGAAAGAATCTGTAGAAATTAATTGTACAAGACCCAACAACAATACAAGAAAA
AGTATACATATAGGACCAGGGAGAGCATTTTATACAACAGGACAAATAATAGGAGATATAAGACAAGCAC
ATTGTAACCTTAGTAGAACAAAATGGGATAACACTTTAAAACAGATAGCTGAAAAATTA-----------
----------AGA------GAACAATTTGGG---------------------AATAGTACAATAGTC---
TTTAATCATTCCTCAGGAGGGGACCCAGAAATTGTAACGCACAGTTTTAATTGTGGAGGGGAATTTTTCT
ACTGTAATTCAACACAACTGTTTAATAGTACTTGGAAT------------GGT-----------------
----ACT------------GATGTGTCAAAT------AACACTGAA------------------GGAAAT
---------------------------------ATCACACTCCCATGCAGAATAAAACAAATTGTAAACA
TGTGGCAGGAAGTAGGAAAAGCAATGTATGCTCCTCCCATCAGAGGACAAATTAGATGCTCATCAAATAT
TACAGGGCTGCTATTAACAAGAGATGGTGGTGAT---AAC---------CAGAACGAG------------
ACC---GAGATCTTTAGACCTGGAGGAGGAGATATGAGGGACAATTGGAGAAGTGAATTATATAAATATA
AAGTAGTAAAAATTGACCCATTAGGAGTAGCACCCACTAAGGCAAAGAGAAGAGTGGTGCAGAGAGAAAA
AAGAGCAGTGGGA---ATAGGAGCTGTGTTCCTTGGGTTCTTGGGAGCAGCAGGAAGCACTATGGGCGCA
GCGTCAATGACGCTGACGGTACAGGCCAGACTATTATTGTCTGGTATAGTGCAACAGCAGAACAATTTGC
TGAGGGCTATTGAGGCGCAACAGCATCTGTTGCAACTCACAGTCTGGGGCATCAAGCAGCTCCAGGCAAG
AGTCTTAGCTGTGGAAAGATACCTAAGGGATCAACAGCTCCTGGGGATTTGGGGTTGCTCTGGAAAACTC
ATTTGCACCACTACTGTGCCTTGGAATGCTAGTTGGAGT---AATAAATCTTTGGATGAGATTTGGGATA
ACATGACCTGGATGCAGTGGGAAAGAGAAATTAACAATTACACAAGCTTGATATACACCTTAATTGAAGA
ATCGCAAAACCAACAAGAAAAGAATGAACAAGAATTATTGGAATTGGATAAATGGGCAAGTTTGTGGAAT
TGGTTTGACATAACAAAATGGCTGTGGTATATAAAAATATTCATAATGATAGTAGGAGGCTTGGTAGGTT
TAAGAATAGTTTTTACTATACTTTCTATAGTGAATAGAGTTAGGCAGGGATATTCACCATTATCGTTTCA
GACCCACCTCCCAGCCCAGAGAGGACCCGACAGGCCCGAAGGAATCGAAGAAGAAGGTGGAGAGAGAGAC
AGAGACAGATCCGGTCGCTTAGTGGATGGATTCTTAGCAATTTTCTGGGTCGACCTACGGAGCCTGTGCC
TTTTCAGCTACCACCGCTTGAGAGACTTACTCTTGATTGTAACGAGGATTGTGGAACTTCTGGGACGCAG
GGGGTGGGAAGCCCTCAAATATTGGTGGAATCTCCTACAGTATTGGAGTCAGGAACTAAAGAATAGTGCT
ATTAGCTTGCTCAATGCCACAGCCATAGCAGTAGCTGAGGGGACAGACAGGGTTATAGAAGTATTACAAA
GAGCTTTTAGAGCTATTCTCCATATACCTGTAAGAATAAGACAGGGCTTGGAAAGGGCTTTGCTA
>AY247218 
ATGAGAGTGAAGGGGATCAGGAAGAATTGTCAACAC---TTGTGGAGA------------------TGGG
GCACCATGCTCCTTGGAATATTAATGATCTGTAGTGCTGCAGGAAAATTGTGGGTCACAGTCTATTATGG
GGTACCTGTGTGGAAAGAAGCAACCACCACTCTATTTTGTGCATCAGATGCTAAAGCATATGATACAGAG
ATACATAATGTTTGGGCCACACATGCCTGTGTACCCACAGACCCCAACCCACAAGAAGTAGCATTGGAA-
--AATGTGACAGAAAATTTTAACATGTGGAAAAATAACATGGTAGAACAGATGCATGAGGATATAATCAG
TTTATGGGATCAAAGCCTAAAGCCATGTGTAAAATTAACCCCACTCTGTGTTACTTTAAATTGCACTGAT
------------------------TTG------AGG---------------------AATGCTACTAAT-
--------ACCACTAGTAGTAGCGGGGGA---------------------AAGATG---GAGAAAGGA--
----GAAATAAAAAACTGCTCTTTCAATATCACCACAAACATAAGAGATAAGATGCAGAAAGAATATGCA
CTTTTTTATAGACTTGATGTAGTACCAATA---------GATAATGATAGT---ACTAAT---------A
CCAGCTATAGGTTGATAAGTTGTAACACCTCAGTCATTACACAGGCCTGTCCAAAGGTATCCTTTGAGCC
AATTCCCATACATTATTGTACCCCGGCTGGTTTTGCGATTTTAAAGTGTAACGATAAGAAGTTCAATGGA
ACAGGACCATGTACAAATGTCAGCACAGTACAATGTACACATGGAATTAGGCCAGTAATATCAACTCAAC
TGCTGTTAAATGGCAGTCTAGCAGAAGAAGAGGTAGTAATTAGATCTGACAATTTCATGGACAATGCTAA
AACCATAATAGTACAGCTGAATGAATCTGTAGAAATTAATTGTACAAGACCCAACAACAATACAAGAAAA
AGTATACATATAGGACCAGGGAGAGCATTTTATACAACAGGAGAAATAATAGGAGATATAAGACAAGCAC
ATTGTAACCTTAGTAGAACAAAATGGAATAACACTTTAAGACAGATAGTTTACAAATTA-----------
----------AGA------GAACAATTTGGG---------------------AATAAAACAATAGTC---
TTTAATCAATCCTCAGGAGGGGACCCAGAAATTGTAACGCACAGTTTTAATTGTGGAGGGGAATTTTTCT
ACTGTGATTCAACACAATTGTTTAATAGTACTTGGAAT------------AAT-----------------
----GATACTTTGTTTAATAGTACTTGGAAT------AATGATACT------------AAAGGGTCAAAT
AACACTGAAGACACA------------------ATCACACTCCCATGTAGAATAAAACAAATTATAAACA
TGTGGCAGGAAGTAGGAAAAGCAATGTATGCCCCTCCCATCAGAGGACAAATTAGATGTTCATCAAATAT
TACAGGGCTGTTATTAACAAGAGATGGTGGTAAT---AAC---------AAAAGCGAGACC---------
ACC---GAGATCTTCAGACCTGGAGGAGGAGATATGAGGGACAATTGGAGAAGTGAATTATATAAATATA
AAGTAGTAAAAATTGAACCATTAGGAGTAGCACCCACTAAGGCAAAGAGAAGAGTGGTGCAGAGAGAAAA
AAGAGCAGTGGGA---ATAGGAGCTGTGTTCCTTGGGTTCTTGGGAGCAGCAGGAAGCACTATGGGCGCA
GCGTCAATGACGCTGACGGTACAGGCCAGACTATTATTGTCTGGTATAGTGCAACAGCAAAACAATCTGC
TGAGGGCTATTGAGGCGCAACAGCATCTGTTGCAACTCACAGTCTGGGGCATCAAGCAGCTCCAGGCAAG
AGTCCTGGCTGTGGAAAGATACCTAAAGGATCAACAGCTCCTGGGGATTTGGGGTTGCTCTGGAAAACTC
ATTTGCACCACTACTGTACCTTGGAATGCTAGTTGGAGT---AATAAATCTCTGGATAAGATTTGGAATA
ACATGACCTGGATGGAGTGGGAAAGAGAAATTAACAATTACACAAGCTTAATATACACCTTAATTGAAGA
ATCGCAGAACCAACAAGAAAAGAATGAACAAGAATTATTGGAATTAGATAAATGGGCAAGTTTGTGGAAT
TGGTTTGACATAACAAAATGGCTGTGGTATATAAAAATATTCATAATGATAGTAGGAGGCTTGGTAGGTT
TAAGAATAGTTTTTGCTATACTTTCTATAGTGAATAGAGTTAGGCAGGGATACTCACCATTATCGTTGCA
GACCCACCTCCCAGCCCCGAGGGGACCCGACAGGCCCGAAGGAATCGAAGAAGAAGGTGGAGAGAGAGAC
AGAGACAGATCCGGTCGATTAGTGGATGGATTCTTAGCACTTTTCTGGGTCGACCTGCGGAGCCTGTGCC
TCTTCAGCTACCACCGCTTGAGAGACTTACTCTTGATTGTAACGAGGATTGTGGAACTTCTGGGACGCAG
GGGGTGGGAAGTCCTCAAATATTGGTGGAATCTCCTACAGTATTGGAGTCAGGAACTAAAGAATAGTGCT
GTTAGCTTGCTCAATGCCACAGCCGTAGCAGTAGCTGAGGGGACAGATAGGATTATAGAAGTATTACAAA
GAGCTTATAGAGCTATTATCCACATACCTACAAGAATAAGACAGGGCTTAGAAAGGGCTTTGCTA
>DQ410044 
ATGAGAGTGACGGAGATCAGGAAGAATTGTCAGCAC---TTGTGGAGA------------------TGGG
GCACCATGCTCCTTGGGATATTAATGATCTGTAATGCTGCAGAAAAATTGTGGGTCACAGTCTATTATGG
GGTACCTGTGTGGAAAGAAGCAACCACCACTCTATTTTGTGCATCAGATGCTAAAGCATATGATACAGAG
GTACATAATGTTTGGGCCACACATGCCTGTGTACCCACAGACCCCAACCCACAAGAAGTAGTATTGGAA-
--AATGTGACAGAAAATTTTAACATGTGGAAAAATAACATGGTAGAACAGATGCATGAGGATATAATTAG
[truncated: 37,556 more chars]
