# Supplementary material for: Superinfection with drug-resistant HIV is rare and does not contribute substantially to therapy failure in a large European cohort
Source: BMC Infect Dis. 2013 Nov 12;13:537. doi: 10.1186/1471-2334-13-537 (PMC3879221; doi:10.1186/1471-2334-13-537)
Supplement: Additional file 8 — Sequence sets - Sets of case and control sequences for the samples of the 18 validated patients. Fasta files contain the alignments used to infer superinfection in each validated patient. The sequences from the patient under investigation are indicated in the fasta header lines. [file 1471-2334-13-537-S8.zip › additionalfile8source/env/Control3/d.fasta]

>QUERY_2005-04-25_ENV 
----------------------------------------------------------------------
----------------------------------------------------------------------
----------------------------------------------------------------------
----------------------------------------------------------------------
----------------------------------------------------------------------
----------------------------------------------------------------------
----------------------------------------------------------------------
----------------------------------------------------------------------
----------------------------------------------------------------------
----------------------------------------------------------------------
--------------------------TTTGAGCCAATTCCCATACATTATTGTGCCCCAGCTGGTTTTGC
GATTCTAAAGTGTAATGATAAGACGTTCAATGGAACAGGACCATGTGAAAATGTCAGCACAGTACAATGT
ACACATGGAATTAGACCAGTAGTATCAACTCAACTGCTGTTAAATGGCAGCCTAGCAGAAGGGGAGGTAG
TAATTAGGTCTGAGAATTTCACAAACAATGTGAAAACCATAATAGTACATCTGAATGAGTCTATAGAAAT
TAATTGTACAAGACCCAACAACAATACAAGAAGAAGGATAAGTATA---------GGCCCAGGGAGAGCA
TTTGTTACAACAGCGCAAATAAGAGGAAATATAAGACAAGCACATTGTAACATTAGTAGAGCAAAATGGA
ATACCACCTTAATACAGATAGTTGACAAAYTAAGAGAAAAATTCGGGGAGAAC---ACAACA------AT
AGTCTTTAATCAATCTTCAGGAGGGGACCCAGAAATTGTAACGCACAGTTTTAATTGTCAGGGGGAATTT
TTCTACTGTGATACAAAAAAATTGTTCAAT---------------------AGTACTTGG---AATAGTA
GTACT---ACAGGGTTAAATAACACTGGA------GAAAATGAC---ACAATAACACTMCCATGCAGAAT
AAAACAAATTRTAAACYTRTGGCAGGAAGTAGGRMAAGCAATGTATGCCCCTCCCATCCAAGGACAAATT
AGATGTTCATCAAATATTACAGGGCTGCTATTAACAAGAGATGGTGGTAATAACAATGAC----------
--ACCAACGGGACTGAGATCTTCAGACCTGGAGGAGGAGATATGAGGGACAATTGGAGAAGTGAATTATA
TAAATATAAAGTAGTAAAAATTGAACCAATAGGAGTAGCACCCACCAAGGCAAAGAGGAGAGTGGTGCAA
AGAGAAAAAAGAGCAGTGGGG---CTAGGAGCTGTGTTCCTTGGGTTCTTGGGAGCAGCAGGAAGCACTA
TGGGCGCAGCGTCAGTGACGCTGACGGTACAGGCCAGACAATTATTGTCTGGTATAGCGCAACAGCAAAG
TAATTTGCTGAGAGCTATTGAGGCGCAACAGCAYCTGTTGCAACTCWCAGTCTGGGGCATCAAGCAGCTC
CAGGCAAGAGTCCTGGCTGTGGAAAGATACCTAAAGGATCAACAGCTCCTGGGGATTTGGGGTTGCTCTG
GAAAACTCATTTGCCACACTGCTGTGCCTTGGAATGCTACYTGGAGY---AATAAATCTCTAAATGATAT
TTGGGATAACATGACCTGGAKGSAGTGGGAAAGAGAAATTGAYAAYTACACAARTTTAATATACACYTTA
CTTGARGAATCGCAAAACCAACAAGAAAAGAATGAACAAGACTTATTGGCATTGGATAAATGGGCAAGTT
TGTGGAATTGGTTTAGCATAACAAACTGGCTGTGGTATATAAAAATATTCATAATGATAGTAGGAGGCTT
RATAGGTTTAAGAATARTTTTTACTGTACTTTCTATAGTGAATAGAGTTAGGAAGGGATACTCACCATTA
TCGTTCCAGACCCTCCTCCCAACCCCGAGGGGACCCGACAGGCCCGAAGGAACCGACGAAGAAGGTGGAG
AGAGAGACAGAGAYACATCCGAGCCATTAGTGACCGGATTCTTCACACTTATCTGGATCGACCTGCGGAG
CCTGTGCCTCTTCAGCTACCACCGCTTGAGAGACTTACTCTTGATTGTRGCGAGGATTGTGGAACTTCTG
GGA---CGCAGGGGGTGGGAAGTCCTCAAGTATCTGTGGAATCTCCTACAGTATTGGGGTCAGGAGCTAA
AGAATAGTGCTATTAGCTTGCTCAACGCCACAGCCATAGCAGTAGCTGAGGGGACAGATAGGATTATAGA
AGTATTACAAAGACTTTTTAGAGCTTTTCTCCACATACCTAGAAGAATAAGACAGGGCTTGGAAAGGGCM
TTACTR
>EU023922 
ATGAGAGTGGAGGGGATCAGGAAGAGTTGTCAGCCATGT---TGGAAATGG---GGCATCATGCTCCTTG
GGATATTGATGATCTGTAGTGCT---GCAGGACAATTGTGGGTCACAGTCTATTATGGGGTACCTGTGTG
GAAAGAAGCAACCACCACTCTATTTTGTGCATCAGATGCTAAAGCATATGATACAGAGGTACATAATGTT
TGGGCCACACATGCCTGTGTACCCACAGATCCCGACCCACAAGAAGTACCATTGGAAAATGTGACAGAAA
AGTTTAACGCGTGGAAAAATAACATGGTAGAACAAATGCATGAGGATATAATCAGTTTATGGGATCAAAG
CCTAAAGCCATGTGTAAAATTAACCCCACTCTGTGTTACTTTAAATTGCACTGAT---GTG---------
------AAAAATAATAGTAGTAGT---AATGATAGT---------------------AGTAAAAGTAATA
CTAATAATGGTAAC---TGGGAACAAACGGAGATGAAAAACTGCTCTTTCAATGTCACCACAAGCATAAG
AGATAAGATACAGAAAGAATATGCAATTTTTTATAATCTTGATATAGTACCAATA---GATAAG------
GAT------AAT---------------------ACCAGCTATAGGTTGATGAGTTGTAACACCTCAGTCA
TTACTCAGGCCTGTCCAAAGGTATCCTTTGAGCCAATTCCCATACATTATTGTGCCCCGGCTGGTTTTGC
GATTTTAAAGTGTAAAGATAACAAGTTCAATGGAACAGGACTATGTAAAAATGTCAGCACAGTGCAATGC
ACACATGGAATTAGGCCAGTAGTATCAACTCAACTGTTGTTAAATGGCAGTCTAGCAAAAGAAGAGGTAG
TAATTAGATCTGAAAATTTTACAAACAATGCTAAAACCATAATAGTACAGCTGAATGAAACTGTAGAAAT
TAACTGTACAAGACCCAACAACAATACAAGAAGAAGTATACCTATA---------GGACCAGGGAGAGCA
TTTTATGCAACA---GACATAATAGGAGATATAAGACAAGCACATTGTAACATTAGTAGAGCAAAGTGGA
ATAACACTTTAAAACAGATAGTTGACAAATTAAGAAAACAATTTGGGAAGAAT---AAAACA------AT
AGTCTTTAAGAAATCCTCAGGAGGGGACCCAGAAATTGTAATGCACAGTTTTAATTGTGGAGGGGAATTT
TTCTACTGTAATACAACACAACTGTTTAAT---------------------AGTACTTGG------AATG
GGACT------AATACTGAAGGCACTGAA------GGAAATGAC---ACAATCACACTCCCATGCAGAAT
AAGACAGATTATAAACATGTGGCAGGAAGTAGGAAAAGCAATGTATGCCCCTCCCATCAGAGGACAAATT
AGATGTTCATCAAATATTACAGGGCTGCTATTAACAAGGGATGGTGGTACG---AACGAG----------
--ACCAACGAGACCGAGATCTTCAGACCAGGAGGAGGAGATATGAGGGACAATTGGAGAAGTGAATTATA
TAAATATAAAGTAGTAAAAATTGAACCATTAGGAGTAGCACCCACCAAGGCAAAGAGAAGGGTGGTGCAG
AGAGAAAAAAGAGCAGTGGGA---CTAGGAGCTATGTTCCTTGGGTTCTTGGGAGCAGCAGGAAGCACTA
TGGGCGCAGCGTCAGTGACGCTGACGGTACAGGCCAGACAATTATTGTCTGGTATAGTGCAACAGCAGAA
TAATCTGCTGAAGGCTATTAAGGCGCAACAACATCTGTTGCAACTCACAGTCTGGGGCATCAAGCAGCTC
CAGGCAAGAGTCCTGGCTGTGGAAAGATACCTAAAGGATCAACAGCTCCTAGGGATTTGGGGTTGCTCTG
GAAAACTCATTTGCACCACTGCTGTGCCTTGGAATGCTAGTTGGAGT---AATAAATCTCTGAATGAGAT
TTGGGATAACATGACCTGGATGCAGTGGGAAAGAGAAATTAATAATTACACAGGCTTAATATACAACTTA
CTTGAAGAATCGCAGAACCAGCAAGAAAAGAATGAACAAGACTTATTGGAATTAGATAAATGGGCAAATT
TGTGGAATTGGTTTAACATAACAAACTGGCTGTGGTATATAAAAATATTCATAATGATAGTAGGAGGCTT
GGTAGGATTAAGAATAGTTTTTACTGTACTTTCTATAGTAAATAGAGTTAGGCAGGGATACTCACCACTA
TCGTTTCAGACCCCCCGCCCAGCCTCGAGGGGACCCGACAGGCCCGAAGGAATCGAAGAAGAAGGTGGAG
AGAGAGGCAGAACCAGCTCCGAAAGATTAGTGAACGGCTTCTTAGCAATTTTCTGGGTCGACCTGCGGAG
CCTGTGCCTCTTCAGCTACCACCGCTTGAGAGACTTACTCTTGATTGTAGCGAGGATTGTGGAACTTCTG
GGA---CGCAGGGGGTGGGAAGCACTCAAATATTGTTGGAATCTCCTGCAGTATTGGGGTCAGGAACTAA
AGAATAGTGCTGTTAGCTTGCTCAACGCCACAGCCATAGCAGTAGCTGAGGGGACAGATAGGGTCATAGA
AGTATTACAAAGAGCTTGTAGGGCTATTCTCCACATACCTAGAAGAATAAGACAGGGCGCAGAAAGGGCT
TTGCTA
>QUERY_2006-09-18_ENV 
ATGAGAGTGAAGGGGATCAAGAAGAACTGTCAGTGCTTG---TGGAGATGG---GGCACCTTGCTCCTTG
GGATGTTGATGATCTGTAGTGCT---GCAGATCAATTATGGGTCACAGTCTATTATGGGGTACCTGTGTG
GAAAGAAGCAACCACCACTCTATTCTGTGCATCAGATGCTAAAGGATATGACACAGAGGCACATAATGTT
TGGGCCACACATGCCTGTGTACCCACAGACCCTAACCCACAAGAAGTACCATTGGAAAATGTGACAGAAA
ACTTTAACATGTGGAAAAAAAACATGGTAGAACAGATGCATGAGGATATAATCAGTTTATGGGATCAAAG
TCTAAAGCCATGTGTAAAATTAACCCCACTCTGTGTTGCTTTAAATTGCACTGAT---TGG---------
---------------AAGAAGGAT---AATGATACC---------------AATGGGAACACCAATAGTA
GTTTGGGAAAAATG---------GAGGGAGAAATAAAAAACTGCTCTTTCAAGATCAGTACAAGAATAGG
AAATAAGATGCAGAAAGAATCTGCACTTTTTTATAAACTTGATGTAGTACCAATA---GATAAT------
AGT------AAT---------------------ACAAGCTATACATTGATGGGTTGTAACACCTCGGTCA
TTACACAGGCCTGTCCAAAGGTATCCTTTGAACCAATTCCCATACATTATTGTGCCCCGGCTGGTTTTGC
GATTCTAAAATGTAGAGATAAGAAGTTCAATGGAACAGGACCATGTACCAATGTCAGCACAGTACAATGC
ACACATGGAATCAGGCCAGTAGTGTCAACTCAGCTTCTGCTAAATGGCAGTTTAGCGGAAGAAGAGGTAG
TAATCAGGTCTGAAAATTTCACAAACAATGTTAAAACCATAATAGTACAGCTGAACAAGACTGTAATAAT
CAATTGTACAAGGCCCAACAACAACACAAGAAAAAGTATACATATG---------GGATTGGGGAGAGCA
TTTTATGCAACAGGAAATATATTAGGAGATATAAGACAAGCACATTGTAACCTTAGTAAAACAGATTGGA
ATAACACTTTACAAAAGATAGTTGTAAAATTGAAAGAACAATTTGGG---AAT---AAGACA------AT
AGTCTTTAATCAAACTTCAGGAGGGGACCCAGAAATTGTAATGCACAGTTTTAATTGTGGAGGGGAATTT
TTCTACTGCAATACAACACAGCTGTTTAAT---------------------AGTACTTGGTTTTCAAATG
GTACT---ACAGAGTCAGATAACACTACA------------GGA---AATATCACACTCCCATGCAAAAT
AAAACAAATTGTAAACAGGTGGCAGGAGGTAGGAAAAGCAATGTATGCCCCTCCCATCAGAGGACAAATT
AGGTGTTCATCAAATATTACAGGACTACTGTTAACAAGAGATGGTGGT------AATAAC----------
--AACAGGTCTGAAGAGATCTTCAGACCTGGAGGAGGAGATATGAGGGACAATTGGAGGAGTGAATTATA
TAAATATAAAGTAGTAAAGATTGAACCATTAGGAGTAGCACCCACCAAGGCAAAGAGAAGAGTGGTGCAG
AGAGAAAAAAGAGCAGTGACG---CTAGGAGCTTTGTTCCTTGGGTTCTTGGGAGCAGCAGGAAGCACTA
TGGGCGCAGCGTCAATGACGCTGACGGTACAGGCCAGACTATTATTGTCTGGTATAGTGCAACAGCAGAA
CAATCTGCTGAGGGCTATTGAGGCGCAACAGCACCTGTTGCAACTCACAGTCTGGGGCATCAAGCAGCTC
CAGGCAAGAGTCCTAGCTGTGGAAAGATACCTACAGGATCAACAGCTCCTAGGGATTTGGGGTTGCTCAG
GAAAACTCATCTGTACTACTGCTGTGCCTTGGAATGCTAGTTGGAGT---AATAAAAATCTGAGTGAGAT
TTGGAATAACATGACCTGGATGGAGTGGGAGAGAGAAATTAGCAATTACACAAACAAGATATATGCCTTA
ATTGAGGAATCGCAGAACCAGCAGGAAAAGAATGAACAAGAATTATTGGAATTAGATAAGTGGGCAAGTT
TGTGGAATTGGTTTGACATATCAAATTGGCTGTGGTATATAAAAATATTCATAATGATAGTAGGAGGCTT
AGTAGGTTTAAGAATAGTTTTTACTGTATTTTCTATAGTGAATAGAGTTAGGCAGGGATACTCACCATTG
TCATTCCAGACCCGCCTCCCAGCTCAGAGGGGACCCGACAGGCCCGAAGGAACAGAAGAAGAAGGTGGAG
AGAGAGACAGAGACAGGTCCGGAAGATTAGTGAATGGATTCTTAGCGCTCATCTGGGAAGATCTGTGGAG
CCTGTGCCTCTTCAGCTACCACCGCTTGAGAGACTTACTCTTGATTGCAGCGAGGATTGTGGAACTTCTG
GGA---CGCAGGGGGTGGGAAGCTCTCAAATATTGGTGGAATCTCCTGCAGTATTGGAGTCAGGAACTAA
AGAATAGTGCTGTTAGTTTGCTTAATGCCACAGCTGTTGTAGTAGCTGAGGGGACAGATAGGGTTATAGA
AGTAGTACAAAGAACTTGTAGAGCTATTTTGAACATACCTAGAAGAATAAGACAGGGCTTAGAAAGGGCT
TTGCTA
>GU562055 
ATGAAAGCGAAGGGGATCAGGAAGAATTATCAGCACTTG---TGGAGATGG---GGCATCATGCTCCTTG
GGATGTTGATGATCTGTAGTGCT---ACAGAAAAATTGTGGGTTACAGTCTATTATGGGGTACCTGTGTG
GAAAGAAACAACCACTACTCTATTTTGTGCATCAGATGCTAAAGCATATGATACAGAGGTACATAATGTT
TGGGCCACACATGCCTGTGTACCCACAGACCCCAACCCACAAGAAGTAGTATTGGGAAATGTGACAGAAA
ATTTTAACATGTGGGAAAATAACATGGTAGAACAGATGCAGGAGGATATAATCAGTTTATGGGATCAAAG
CCTAAAACCATGTGTAAAATTAACCCCACTCTGTGTTACCTTAAGTTGCACTGAG---GTG---------
---------------------AGG---AAAGATACT---------------------AATACCACCAATA
GTAGTTTGGGA------ATGATGAAGGAAGAAATGAAAAACTGCTCTTTCAATATCACCACAAGCATAAA
AGATAAGATGAAGAAAGAATATGCACTTTTTTATAGACTTGATGTAGTACCAATA---GATAAT------
GGT------AATAATAATATTACTAAAAATAATACCAGGTATAGGTTGATAAATTGTAACACCTCAGTCA
TTACACAGGCCTGTCCAAAGGTATCCTTTGAGCCAATTCCCATACATTATTGTGCCCCAGCTGGTTTTGC
GATTCTAAAGTGTAACAATAAGACATTCAATGGAAAAGGACCATGTACAAATGTAAGCACAGTACAATGT
ACACATGGAATTAGGCCAGTAGTGTCAACTCAACTGCTGTTAAATGGCAGTCTAGCAGAAGAAGAGACAG
TAATTAGATCCAGCAATTTCTCGGACAATGCCAAAACCATAATAGTACAGCTCAATAATTCTGTAGAAAT
TAATTGTACAAGACCCAACAACAATACAAGAAAGAGTATACCTATG---------GGACCAGGGAAAGCA
TTTTATGCAACAGGAGATATAATAGGAGATATAAGACAAGCACATTGTAACCTTAGTAGAGAAGAATGGA
ATAACACTTTAAGCAAGATAGTTATAAAATTAAGAGAACAGTTTGGG---AAT---AAAACA------AT
AGTCTTTAAGCAAGCCTCAGGAGGGGACCCAGAAATTGTAATGCACAGTTTTAATTGTGGAGGGGAATTT
TTCTACTGTAATTCAACACAACTGTTTAATAGTACTTGG---AATGTTAGTAGTACTTGG------AATA
GTACT---GAAGAGTCAAATGACACT------------------------ATTACACTCCCATGTAGAAT
AAAACAAATTATAAACATGTGGCAGAAAGTAGGAAAAGCCATGTATGCCCCTCCCATCAGAGGACAAATT
AAATGTTCATCAAAAATTACAGGGATACTATTAACAAGAGATGGTGGTAATAACACGAAC----------
--GAGACTGAGACTGAGACCTTCAGACCTGGAGGAGGAGATATGAGGGACAATTGGAGAAGTGAATTATA
TAAATATAAAGTAGTAAAAATTGAACCATTAGGAGTAGCACCCACCAAGGCAAAGAGAAGAGTGGTGCAG
AGAGAAAAAAGAGCAGTGGGAACAATAGGAGCTATGTTCCTTGGGTTCTTGGGAGCAGCAGGAAGCACTA
TGGGCGCAGCGTCAATGACGCTGACGGTACAGGCCAGACAATTATTGTCTGGTATAGTGCAACAGCAGAA
CAATTTGCTGAGGGCTATTGAGGCGCAACAGCATCTGTTGCAACTCACAGTCTGGGGCATCAAGCAGCTC
CAGGCAAGACTCCTGGCTGTGGAAAGATACCTACAGGATCAACAGCTCCTAGGGATTTGGGGTTGCTCTG
GAAAACTCATTTGCACCACTGCTGTGCCTTGGAATGATAGTTGGAGT---AATAAATCTCTGGATAAGAT
TTGGAATAACATGACCTGGATGGAGTGGGATAGAGAAATTAACAATTACACAAACTTAATATATACCTTA
ATTGAAAAATCGCAAAACCAACAAGAAAAGAATGAACAAGAATTATTGGAATTAGATAAGTGGGCAAGTT
TATGGAATTGGTTTGACATAACAAACTGGTTGTGGTATATAAAAATATTCATAATAATAGTAGGAGGCTT
GGTAGGTTTAAGAATAGTTTTTACTGTACTTTCTATAGTGAATAGAGTTAGGCAGGGATACTCACCATTA
TCATTGCAGACCCGCTTCCCAGCCCCGAGGGGACCCGACAGGCCCGAAGGAATCGAAGAAGAAGGTGGAG
AGAGAGACAGAGACAGATCCGGTCGATTAGTGAACGGATTCTTGACACTTATCTGGGACGATCTGTGGAG
CCTGTGCTTCTTCAGCTACCGCCGCTTGAGAGACTTACTCTTGATTGTAGCGAAGATTGTGGAACTTCTG
GGA---CGCAGGGGGTGGGAAGCCCTCAAATATTGGTGGAATCTCCTGCAGTATTGGAGCCAGGAACTAA
AGAATAGTGCTGTTAGCTTGCTTAATACCATAACTATAGTAGTAGCTGAGGGAACAGATAGGATTATAGA
AGTAATACAAAGAACTTGTAGAGCTATTCTCCACATACCTACAAGAATAAGACAGGGCTTGGAAAGGGCT
TTGCTA
>GU562045 
ATGAAAGCGAAGGGGATCAAGAAGAATTATCAGCACTTG---TGGAGATGG---GGCATCATGCTCCTTG
GGATGTTGATGATCTGTAGTGCT---ACAGAAAAATTGTGGGTTACAGTCTATTATGGGGTACCTGTGTG
GAAAGAAGCAACCACTACTCTATTTTGTGCATCAGATGCTAAAGCATATGATACAGAGGTACATAATGTT
TGGGCCACACATGCCTGTGTACCCACAGACCCCAACCCACAGGAAGTAGTATTGGGAAATGTGACAGAAA
ATTTTAACATGTGGAAAAATAACATGGTAGAACAGATGCAGGAGGATATAATCAGTTTATGGGATCAAAG
CCTAAAGCCATGTGTAAAATTAACCCCACTCTGTGTTACTTTAAATTGCACTGAG---GTG---------
---------------------CAG---AAAGGTACT---------------------AATACCACCAATA
GTAGTTTGGGA------ATGATGAAGGAAGAAATGAAAAACTGCTCTTTCAATATCACCACAAGCATAAA
AGATAAGATGAAGAAAGAATATGCACTTTTTTATAGACTTGATGTAGTACCAATA---GATAAT------
GAT------AATAATAATACTACTAAAAACTATACCAATTATAGGTTGATAAATTGTAATACCTCAGTCA
TTACACAAGCCTGTCCAAAGGTATCCTTTGAGCCAATTCCCATACATTATTGTGCCCCAGCTGGTTTTGC
GATTCTAAAGTGTAACAATAAGACATTCAATGGAAAAGGACCATGTACAAATGTAAGCACAGTACAATGT
ACACATGGAATTAGGCCAGTAGTGTCAACTCAACTGCTGTTAAATGGCAGTCTAGCAGAAGAAGAGACAG
TAATTAGATCCAGCAATTTCTCGGACAGTGCCAAAACCATAATAGTACAGCTCAATAATTCTGTAGAAAT
TAATTGTACAAGACCCAACAACAATACAAGAAAGAGTATACCTATG---------GGACCAGGGAAAGCA
TTTTATGCAACAGGAGATATAATAGGAGATATAAGACAAGCACATTGTAACCTTAGTAGAGAAGAATGGA
ATAACACTTTAAGCAAGATAGTTATAAAATTAAGAGAACAGTTTGGG---AAT---AAAACA------AT
AGTCTTTAATCAAGCCTCAGGAGGGGACCCAGAAATTGTAATGCACAGTTTTAATTGTGGAGGGGAATTT
TTCTACTGTAATTCAACACAACTGTTTAATAGTACTTGG---AATGTTAGTAGTACTTGG------AATA
GTACT---GAAGAGTCAAATGACACT------------------------ATTACACTCCCATGTAGAAT
AAAACAAATTATAAACATGTGGCAGAAAGTAGGAAAAGCCATGTATGCCCCTCCCATCAGAGGACAAATT
AAATGTTCATCAAAAATTACAGGGATACTATTAACAAGAGATGGTGGTAATAACACGAAC----------
--GAGACTGAGACTGAGACCTTCAGACCTGGAGGAGGAGATATGAGGGACAATTGGAGAAGTGAATTATA
TAAATATAAAGTAGTAAAAATTGAACCATTAGGAGTAGCACCCACCAAGGCAAAGAGAAGAGTGGTGCAG
AGAGAAAAAAGAGCAGTGGGAACAATAGGAGCTATGTTCCTTGGGTTCTTGGGAGCAGCAGGAAGCACTA
TGGGCGCAGCGTCAATGACGCTGACGGTACAGGCCAGACAATTATTGTCTGGTATAGTGCAACAGCAGAA
CAATTTGCTGAGGGCTATTGAGGCGCAACAGCATCTGTTGCAACTCACAGTCTGGGGCATCAAGCAGCTC
CAGGCAAGACTCCTGGCTGTGGAAAGATACCTACAGGATCAACAGCTCCTAGGGATTTGGGGTTGCTCTG
GAAAACTCATTTGCACCACTGCTGTGCCTTGGAATGCTAGTTGGAGT---AATAAATCTCTGGATAAGAT
TTGGAATAACATGACCTGGATGGAGTGGGATAGAGAAATTAACAATTACACAAGCTTAATATATACCTTA
ATTGAAAAATCGCAAAACCAACAAGAAAAGAATGAACAAGAATTATTGGAATTAGATAAGTGGGCAAGTT
TATGGAATTGGTTTGACATAACAAACTGGTTGTGGTATATAAAAATATTCATAATAATAGTAGGAGGCTT
GGTAGGTTTAAGAATAGTTTTTATTGTACTTTCTATAGTGAATAGAGTTAGGCAGGGATACTCACCATTA
TCATTGCAGACCCGCTTCCCAGCCCCGAGGGGACCCGACAGGCCCGAAGGAATCGAAGAAGAAGGTGGAG
AGAGAGACAGAGACAGATCCGGTCGATTAGTGAACGGATTCTTGACACTTATCTGGGACGATCTGTGGAG
CCTGTGCTTCTTCAGCTACCGCCGCTTGAGAGACTTACTCTTGATTGTAGCGAAGATTGTGGAACTTCTG
GGA---CGCAGGGGGTGGGAAGCCCTCAAATATTGGTGGAATCTCCTGCAGTATTGGAGCCAGGAACTAA
AGAATAGTGCTGTTAGTCTGCTTAATACCATAACTATAGTAGTAGCTGAGGGAACAGATAGGGTTATAGA
AGTAATACAAAGAACTTGTAGAGCTATTCTCCACATACCTACAAGAATAAGACAGGGCTTTGAAAGGGCT
TTGCTA
>GU562042 
ATGAAAGCGAAGGGGATCAAGAAGAATTATCAGCACTTG---TGGAGATGG---GGCATCATGCTCCTTG
GGATGTTGATGATCTGTAGTGCT---ACAGAAAAATTGTGGGTTACAGTCTATTATGGGGTACCTGTGTG
GAAAGAAGCAACCACTACTCTATTTTGTGCATCAGATGCTAAAGCATATGATACAGAGGTACATAATGTT
TGGGCCACACATGCCTGTGTACCCACAGACCCCAACCCACAGGAAGTAGTATTGGGAAATGTGACAGAAA
ATTTTAACATGTGGAAAAATAACATGGTAGAACAGATGCAGGAGGATATAATCAGTTTATGGGATCAAAG
CCTAAAGCCATGTGTAAAATTAACCCCACTCTGTGTTACTTTAAATTGCACTGAG---GTG---------
---------------------CAG---AAAGGTACT---------------------AATACCACCAATA
GTAGTTTGGGA------ATGATGAAGGAAGAAATGAAAAACTGCTCTTTCAATATCACCACAAGCATAAA
AGATAAGATGAAGAAAGAATATGCACTTTTTTATAGACTTGATGTAGTACCAATA---GATAAT------
GAT------AATAATAATACTACTAAAAACTATACCAATTATAGGTTGATAAATTGTAATACCTCAGTCA
TTACACAAGCCTGTCCAAAGGTATCCTTTGAGCCAATTCCCATACATTATTGTGCCCCAGCTGGTTTTGC
GATTCTAAAGTGTAACAATAAGACATTCAATGGAAAAGGACCATGTACAAATGTAAGCACAGTACAATGT
ACACATGGAATTAGGCCAGTAGTGTCAACTCAACTGCTGTTAAATGGCAGTCTAGCAGAAGAAGAGACAG
TAATTAGATCCAGCAATTTCTCGGACAGTGCCAAAACCATAATAGTACAGCTCAATAATTCTGTAGAAAT
TAATTGTACAAGACCCAACAACAATACAAGAAAGAGTATACCTATG---------GGACCAGGGAAAGCA
TTTTATGCAACAGGAGATATAATAGGAGATATAAGACAAGCACATTGTAACCTTAGTAGAGAAGAATGGA
ATAACACTTTAAGCAAGATAGTTATAAAATTAAGAGAACAGTTTGGG---AAT---AAAACA------AT
AGTCTTTAATCAAGCCTCAGGAGGGGACCCAGAAATTGTAATGCACAGTTTTAATTGTGGAGGGGAATTT
TTCTACTGTAATTCAACACAACTGTTTAATAGTACTTGG---AATGTTAGTAGTACTTGG------AATA
GTACT---GAAGAGTCAAATGACACT------------------------ATTACACTCCCATGTAGAAT
AAAACAAATTATAAACATGTGGCAGAAAGTAGGAAAAGCCATGTATGCCCCTCCCATCAGAGGACAAATT
AAATGTTCATCAAAAATTACAGGGATACTATTAACAAGAGATGGTGGTAATAACACGAAC----------
--GAGACTGAGACTGAGACCTTCAGACCTGGAGGAGGAGATATGAGGGACAATTGGAGAAGTGAATTATA
TAAATATAAAGTAGTAAAAATTGAACCATTAGGAGTAGCACCCACCAAGGCAAAGAGAAGAGTGGTGCAG
AGAGAAAAAAGAGCAGTGGGAACAATAGGAGCTATGTTCCTTGGGTTCTTGGGAGCAGCAGGAAGCACTA
TGGGCGCAGCGTCAATGACGCTGACGGTACAGGCCAGACAATTATTGTCTGGTATAGTGCAACAGCAGAA
CAATTTGCTGAGGGCTATTGAGGCGCAACAGCATCTGTTGCAACTCACAGTCTGGGGCATCAAGCAGCTC
CAGGCAAGACTCCTGGCTGTGGAAAGATACCTACAGGATCAACAGCTCCTAGGGATTTGGGGTTGCTCTG
GAAAACTCATTTGCACCACTGCTGTGCCTTGGAATGCTAGTTGGAGT---AATAAATCTCTGGATAAGAT
TTGGAATAACATGACCTGGATGGAGTGGAATAGAGAAATTAACAATTACACAAGCTTAATATATACCTTA
ATTGAAAAATCGCAAAACCAACAAGAAAAGAATGAACAAGAATTATTGGAATTAGATAAGTGGGCAAGTT
TATGGAATTGGTTTGACATAACAAACTGGTTGTGGTATATAAAAATATTCATAATAATAGTAGGAGGCTT
GGTAGGTTTAAGAATAGTTTTTATTGTACTTTCTATAGTGAATAGAGTTAGGCAGGGATACTCACCATTA
TCATTGCAGACCCGCTTCCCAGCCCCGAGGGGACCCGACAGGCCCGAAGGAATCGAAGAAGAAGGTGGAG
AGAGAGACAGAGACAGATCCGGTCGATTAGTGAACGGATTCTTGACACTTATCTGGGACGATCTGTGGAG
CCTGTGCTTCTTCAGCTACCGCCGCTTGAGAGACTTACTCTTGATTGTAGCGAAGATTGTGGAACTTCTG
GGA---CGCAGGGGGTGGGAAGCCCTCAAATATTGGTGGAATCTCCTGCAGTATTGGAGCCAGGAACTAA
AGAATAGTGCTGTTAGTCTGCTTAATACCATAACTATAGTAGTAGCTGAGGGAACAGATAGGGTTATAGA
AGTAATACAAAGAACTTGTAGAGCTATTCTCCACATACCTACAAGAATAAGACAGGGCTTTGAAAGGGCT
TTGCTA
>L14575 
ATGAGAGTGAAGGAGATCAGGAAGAATTGTCAGCGCTTA---TGGAAATGG---GGCACCATGCTCCTTG
GCATGTTAATGATCTGTAGTGCT---GCAGAAAATTCGTGGGTCACAGTCTATTATGGGGTACCTGTGTG
GAAAGAAGCAACCACCACTCTATTTGGGGCATCAGATGCTAAAGCATATGACACAGAGGTACATAATGTT
TGGGCCACACATGCCTGTGTCCCCACAGACCCTAGCCCACAAGAAGTAGTATTGGAAAATGTGACAGAAA
ATTTTAACATGTGGAAAAATAACATGGTAGAACAGATGCATGAGGATATAATCAGTTTATGGGATCAAAG
CCTAAAGCCATGTGTAAAATTAACCCCACTCTGTGTTACTTTAAATTGCACTAAT---TGG---------
---------------------AAG---AATGTTACT---------------------TACACCAATAGTA
GTAGTGGGGAAAAC---ATGGAGAGAGGGGAAATGAAAAACTGCTCTTTCAATGTCACCACAAGCATAAA
AAATAAGGTGCAGAAAGAATATGCACTCTTTTATAAACTTGATATAGTACCAATA---GATAAT------
GAT------AAT---------------------ACAAGCTATACATTGATAAATTGTAACACCTCAGTCA
TTACACAAGCCTGTCCAAAGGTATCCTTTGAACCAATTCCCATACATTATTGTACCCCGGCTGGTTTTGC
GATTCTAAAGTGTAATGATGAGAAGTTCAATGGAACAGGACCATGTACAAATGTCAGCACAGTACAATGT
GCACATGGAATTAAGCCAGTAGTGTCAACTCAATTGCTGTTAAATGGCAGTCTAGCAGAAAAAGAGGTAG
TAATTAGATCTGAAAATTTCACGGACAATGCTAAAACCATAATAGTACAGCTGAATGAATCTGTAGAAAT
TAATTGTACAAGACCCAACAACAATACAAGAAAAAGTATACCTATA---------GGACCGGGGAGAGCA
TTTTATGCAACAGGAGACATAATAGGAGATATAAGACAAGCACATTGTAACGTTAGTAAAGCAAAATGGA
ATAGCACTTTAGAACAGATAGTTAAAAAATTAGGAGAACAATTTGGG---AAT---AATACA------AT
AGTCTTTAATCAATCCTCAGGAGGAGACCCAGAAATTGTGATGCACAGTTTTAATTGTGGAGGAGAATTT
TTCTACTGTAATTCAACACAGCTGTTTAATAGTACTTGGGTTAATCATAATGGTACTTGG------AATA
GTACT------TGGAGTAGTAATAATAATACTGATAACAATGGA---ACTATCACACTCCCATGCAGAAT
AAGACAAATTATAAACAGGTGGCAGGAAGTAGGAAAAGCAATGTATGCCCCTCCCATCAGAGGACAAATT
AGATGTTCATCAAATATTACAGGGCTGCTATTAACAAGAGATGGTGGTAATAACAATAAC----------
--ACGAACAGGACTGAGATCTTCAGACCTGGAGGAGGAGATATGAGGGACAATTGGAGAAGTGAATTATA
TAAGTATAAAGTAGTAAGAATTGAGCCATTAGGAGTAGCACCCACCAGGGCAAAGAGAAGAGTGGTGCAG
AGAGAAAAAAGAGCAGTGGGAACGATAGGAGCTATGTTCCTTGGGTTCTTGGGAGCAGCAGGAAGCACTA
TGGGCGCAGCGTCAATGACACTGACGGTACAGGCCAGGCTATTATTGTCTGGTATAGTGCAGCAGCAAAA
CAATTTGCTGAGGGCTATTGAGGCACAACAGCATATGTTGCAACTCACAGTCTGGGGCATCAAGCAGCTC
CAGGCAAGAGTCCTGGCTGTGGAAAGATACCTAAAGGATCAACAGCTCCTAGGGATTTGGGGTTGCTCTG
GAAAACTCATCTGCACCACTACTGTGCCTTGGAATACTAGTTGGAGT---AATAAATCTCTGGATAAGAT
TTGGGATAACATGACCTGGATGGAGTGGGACAGAGAAATTAACAATTACACAACATTAATATACACCTTA
CTTGAAGAATCGCAAAACCAACAAGAAAAGAATGAACAAGAATTATTGGAATTGGATAAGTGGGCAAATT
TGTGGACTTGGTTTGACATAACACAATGGCTGTGGTATATAAAAATATTCATAATGATAGTAGGAGGATT
AGCAGGTTTAAGAATAGTTTTTACTGTACTTTCTATAGTGAATAGAGTTAGGCAGGGATACCCACCATTA
TCATTTCAGACCCGCCTCCCAGCCCCGAGGGGACCCGACAGGCCCGCAGGAATCGAAGAAGAAGGTGGAG
AGCAAGACAGAGACAGATCCAGTCCATTAGTGCATGGATTCTTAGCACTCATCTGGGACGATCTGCGGAG
CCTGTGCCTCTTCAGCTACCACCGCTTGAGAGACTTACTCTTGATTGTAGCGAGGATTGTGGAACTTCTG
GGA---CGCAGGGGGTGGGAAGCCCTCAAATATTGGTGGAATCTCCTGCAGTATTGGAGTCAGGAACTAA
AGAATAGTGCTGTTAGTTTGCTTAATGCCACAGCTATAGCTGTAGCTGAGGGGACAGATAGGGTTATAGA
AGTAGTACAAAGAATTGGTAGAGCTATTCTCCACATACCTACAAGAATAAGACAGGGCTTAGAAAGGCTT
TTGCTA
>AY173954 
ATGAGAGTGAAGGAGATCAGGAAGAATTGTCAGCGCTTA---TGGAAATGG---GGCACCATGCTCCTTG
GCATGTTGATGATCTGTAGTGCT---GCAGAAAATTCGTGGGTCACAGTCTATTATGGGGTACCTGTGTG
GAAAGAAGCAACCACCACTCTATTTTGTGCATCAGATGCTAAAGCATATGACACAGAGGTACATAATGTT
TGGGCCACACATGCCTGTGTACCCACAGACCCTAGCCCACAAGAAGTAGTATTGGAAAATGTGACAGAAA
ATTTTAACATGTGGAAAAATAACATGGTAGAACAGATGCATGAGGATATAATCAGTTTATGGGATCAAAG
CCTAAAGCCATGTGTAAAATTAACCCCACTCTGTGTTACTTTAAATTGCACTAAT---TTG---------
---------------------------AATGATGCT---------------------TACACCAATAGCA
GTAGTGGGGAAAAC---ATGGAGAGAGGGGAAATGAAAAACTGCTCTTTCAATGTCACCACAAGCATAAG
AAATAAGATGCAGAAAGAATATGCACTTTTTTATAAACTTGATATAGTACCAATA---GATAAT------
GAT------AAT---------------------ACAAGCTATACATTGATAAATTGTAACACCTCAGTCA
TTACACAAGCCTGTCCAAAGGTATCCTTTGAACCAATTCCCATACATTATTGTACCCCGGCTGGTTTTGC
GATT---AAATGTAATGATAAGAAGTTCAATGGAACAGGACCATGTACAAATGTCAGCACAGTACAATGT
ACACATGGAATTAAGCCAGTAGTGTCAACTCAATTGCTGTTAAATGGCAGTCTAGCAGAAGAAGGTGTAG
TAATTAGATCTGAAAATTTCACGGACAATGCTAAAACCATAATAGTACAGCTGAATGAATCTGTAGAAAT
TAATTGTACAAGACCCAACAACAATACAAGAAAAAGTATACCTATA---------GGACCGGGGAGAGCA
TTTTATGCAACAGGAGACATAATAGGAGATATAAGACAAGCACATTGTAACATTAGTAAAGCAAAATGGA
ATAGCACTTTAGAACTGATAGTTAAAAAATTAGGAGAACAATTTGGG---AAT---GAAACAATAGCAAT
AGCCTTTAATCAATCCTCAGGAGGAGACCCAGAAATTGTAATGCACAGTTTTAATTGTGGAGGGGAATTT
TTCTACTGTAATTCAACACAGCTGTTTAATAGTACTTGGATTAATAATAATGGTACTTGG------AATA
GTACT------TGGAGTAGTAATAATAATACTGATAACAATGGA---ACTATCACACTCCCATGCAGAAT
AAGACAAATTATAAACAGGTGGCAGGAAGTAGGAAAAGCAATGTATGCCCCTCCCATCAGAGGACAAATT
AGATGTTCATCAAATATTACAGGGCTGCTATTAACAAGAGATGGTGGTAATAACAATAAC----------
--ACGAACAGGACCGAGACCTTCAGACCTGGAGGAGGAGATATGAGGGACAATTGGAGAAGTGAATTATA
TAAGTATAAAGTAGTACAAATTGAGCCATTAGGAGTAGCACCCACCAGGGCAAAGAGAAGAGTGGTGCAG
AGAGAAAAAAGAGCAGTGGGAACGATAGGAGCTATGTTCCTTGGGTTCTTGGGAGCAGCAGGAAGCACTA
TGGGCGCAGCGTCAATGACGCTGACGGTACAGGCCAGGCTATTATTGTCTGGTATAGTGCAGCAGCAGAA
CAATTTGCTGAGGGCTATTGAGGCACAACAGCATATGTTGCAACTCACAGTCTGGGGCATCAAACAGCTC
CAGGCAAGAGTCCTAGCTGTGGAAAGATACCTAAAGGATCAACAGCTCCTAGGGATTTGGGGTTGCTCTG
GAAAACTCATCTGCACCACTACTGTGCCTTGGAATACTAGTTGGAGT---AATAAATCTCTGAAAACGAT
TTGGGATAACATGACCTGGATGGAGTGGGACAGAGAAATTAACAATTACACAACATTAATATACACCTTA
CTTGAAGAATCGCAAAACCAACAAGAAAAGAATGAACAAGAATTACTGGAATTGGATAAGTGGGCAAACT
TGTGGAATTGGTTTGACATAACACAATGGCTGTGGTATATAAAAATATTCATAATGATAGTAGGAGGTTT
AGTAGGTTTAAGAATAGTTTTTACTGTACTTTCTATAGTGAATAGAGTTAGGCAGGGATACTCACCATTA
TCATTTCAGACCCGCCTCCCAGCCCCGAGGGGACCCGACAGGCCCGCAGGAATCGAAGAAGAAGGTGGAG
AGCAAGACAGAGACAGATCCAGTCCATTAGTGCATGGATTCTTAGCACTCATCTGGGACGATCTGCGGAG
CCTGTGCCTCTTCAGCTACCACCGCTTGAGAGACTTACTCTTGATTGTAGCGAGGATTGTGGAACTTCTG
GGA---CGCAGGGGGTGGGAAGCCCTCAAATATTGGTGGAATCTCCTGCAGTATTGGAGTCAGGAACTAA
AGAATAGTGCTGTTAGTTTGTTTAATGCCATAGCTATAGCAGTAGCTGAGGGGACAGATAGGGTTATAGA
AGTAGTACAAAGAATTGGTAGAGCTATTCTCCACATACCTACAAGAATAAGACAGGGCTTAGAAAGGCTT
TTGCTA
>AY835777 
ATGAGAGTGAAGGAGATCAGGAAGAATTGTCAGCGCTTG---TGGAAATGG---GGCACCATGCTCCTTG
GGATGTTGATGATCTGTAGTGCT---ACAGAACAATTGTGGGTCACAGTCTATTATGGGGTACCTGTGTG
GAAAGAAGCAACCACCACTCTATTTTGTGCATCAGATGCTAAAGCATATGACACCGAGGTACATAATGTT
TGGGCCACACATGCCTGTGTACCCACAGACCCTAACCCACAAGAAGTAGTATTGGGAAATGTGACAGAAA
ATTTTAACATGTGGAAAAATAACATGGTAGAACAAATGCATGAGGATATAATCAGTTTATGGGATCAAAG
CCTAAAGCCATGTGTAAAATTAACCCCACTCTGTGTTAGTTTGAAGTGCACTGAT---TTG---------
---------------------AAG---AATGATACT---------------------AATACCAATAGTA
GTAGCGGGAGAATGATGATGGAGGTAGGAGAAATAAAAAACTGCTCTTTCAATATCACCACAAGCATAAG
AAATAAGGTACAGAAAGAATATGCACTTTTTTATAAACTTGATGTAGTACCAATA---GATAAT------
GAT------AAT---------------------ACAAGCTATACGTTGATAAATTGTAACACCTCAGTCA
TTACACAGGCCTGTCCAAAGGCATCCTTTGAACCAATTCCCATACATTATTGTACCCCGGCTGGTTTTGC
GATTCTAAAGTGTAATGATAAGAAGTTCGATGGAACAGGACCATGTACAAATGTCAGCACAGTACAATGT
ACACATGGAATTAGGCCAGTAGTGTCAACTCAACTGCTGTTAAATGGCAGTCTAGCAGAAGAAGGGGTAG
TAATTAGATCTGAAAATTTCACGGACAATGCTAAAACCATAATAGTACAGCTGAATGAATCTGTAGAAAT
TAATTGTACAAGACCCAACAACAATACAAGAAAAAGTATACATATA---------GGACGAGGGAGAGCA
TTTTATGCAACAGGAGAAATAATAGGAGATATAAGGAAAGCACATTGTAACATTAGTGAAAAGAAATGGA
ATGACACTTTAAGACAGGTAGTTATAAAATTAAGAGAACAATTTGGG---AAT---AAAACA------AT
AATCTTTAATCAATCCTCAGGAGGGGACCCAGAAATTGTAATGCACAGTTTTAATTGTGGAGGGGAATTT
TTCTACTGTAATTCAACAAAGCTGTTTAAT---------------------AGTACTTGG------AATG
ATACT---AAAGGGTGGAATGATACTAAC---AGGTCAAATAAA---ACTATCACACTCCAATGCAGAAT
AAAACAAGTTATAAACAGATGGCAGGAAGTAGGAAAAGCAATGTATGCCCCTCCCATCAGAGGACAAATT
AGATGTACATCAAATATTACAGGGCTGCTATTAACAAGAGATGGTGGT------AGTAAC----------
--AATAGCGAGACCGAGACCTTCAGACCTGGAGGAGGAGATATGAGGGACAATTGGAGAAGTGAATTATA
TAAATATAAAGTAGTAAAAATTGAGCCATTAGGAGTAGCACCCACCAGGGCAAAGAGAAGAGTGGTGCAG
AGAGAAAAAAGAGCAGTGGGAACAATAGGAGCTATGTTCCTTGGGTTCTTGGGAGCAGCAGGAAGCACTA
TGGGCGCAGCGTCAATGACGCTGACGGTACAAGCCAGACTATTATTGTCTGGTATAGTGCAACAGCAGAA
CAATTTGCTGAGGGCTATTGAGGCGCAACAGCATCTGTTGCAACTCACAGTCTGGGGCATCAAACAGCTC
CAGGCAAGAGTCCTGGCTGTGGAAAGATACCTAAGGGATCAACAGCTCCTAGGAATTTGGGGTTGCTCTG
GAAAACTCATTTGCACCACTTCTGTGCCTTGGAATAATAGTTGGAGT---AATAAATCTCTGAATGACAT
TTGGGATAACATGACCTGGATGGAGTGGGAGAGAGAGATTGACAATTATACAAGCTTAATATACACCTTA
ATTGAAGAATCGCAGAACCAACAAGAAAAGAATGAACAAGACTTATTGCAATTGGATACGTGGGCAAGTT
TGTGGAATTGGTTTACCATAACAAATCGGCTGTGGTATATAAAAATATTCATAATGATAGTAGGAGGGTT
AGTAGGTTTAAGAATAGTTTTTGCTGTACTTTCTATAGCGAATAGAGTTAGGCAGGGATACTCACCATTA
TCATTTCAGACCCGCCTCCCAGCCCCGAGGGGACCCGACAGGCCCGAAGGAATCGAAGAAGAAGGTGGAG
AGAGAGACAGAGACGGATCCAGTCCATTAGTGCATGGATTCTTAGCACTCATCTGGGACGATCTGCGGAG
CCTGTGCCTCTTCAGCTACCACCGCTTGAGAGACTTACTCTTGATTGTAGCGAGGATTGTGGAACTTCTG
GGA---CGCAGGGGGTGGGAAGCCCTCAAATATTGGTGGAATCTCCTGCAGTATTGGAGTCAGGAACTAA
AGAATAGTGCTGTTAGTTTGCTTAATGCCACAGCTATAGCAGTAGCTGAGGGGACAGATAGGGTTATAGA
AGTAGTACAAAGAATTTGTAGAGCTATTCTCCACATACCTAGAAGAATAAGACAGGGCTTGGAAAGGGCT
TTGCTA
>AY835778 
ATGAGAGTGAAGGAGATCAGGAAGAATTGTCAGCGCTTG---TGGAAATGG---GGCACCATGCTCCTTG
GGATGTTGATGATCTGTAGTGCT---ACAGAAAAATTGTGGGTCACAGTCTATTATGGGGTACCTGTGTG
GAAAGAAGCAACCACCACTCTATTTTGTGCATCAGATGCTAAAGCATATGACACCGAGGTACATAATGTT
TGGGCCACACATGCCTGTGTACCCACAGACCCTAACCCACAAGAAGTAGTATTGGGAAATGTGACAGAAA
ATTTTAACATGTGGAAAAATAACATGGTAGAACAAATGCATGAGGATATAATCAGTTTATGGGATCAAAG
CCTAAAGCCATGTGTAAAATTAACCCCACTCTGTGTTACTTTAAAATGCACTGAT---TTG---------
---------------------AAG---AATATTACT---------------------AATACCAATAGTA
GTAATTGGGAAAAG---ATGGAGGAAGGAGAAATAAAAAACTGCTCTTTCAATATCACCACAAACATAAG
AGATAAGGTACAGAAAGAATATGCACTTTTTTATAAACTTGATGTAATGCCAATA---GATAAT------
GAT------AAT---------------------ACAAGCTATACTTTGATAAATTGTAACACCTCAGTCA
TTACACAGGCCTGTCCAAAGGCATCCTTTGAACCAATTCCCATACATTATTGTACCCCGGCTGGTTTTGC
GATTCTAAAGTGTAATGATAAGAAGTTCGATGGAACAGGACCATGTACAAATGTCAGCACAGTACAATGT
ACACATGGAATTAGGCCAGTAGTGTCAACTCAACTGCTGTTAAATGGCAGTCTAGCAGAAGAAGGGGTAG
TAATTAAATCTGAAAATTTCACGGACAATGCTAAAACCATAATAGTACAGCTGAATGAATCTGTAGAAAT
TAATTGTACAAGACCCAACAACAATACAAGAAAAAGTATCCGTATA---------GGACTGGGGAGAAGA
TTTTATGCAACG---AAAATAATAGGAGATATAAGGAAAGCACATTGTAACATTAGTGAAAAGAAATGGA
ATGACACTTTAAGACAGGTAGTTATAAAATTAAGAGAACAATTTGGG---AAT---AGAACA------AT
AATCTTTAATCAATCCTCAGGAGGGGACCCAGAAATTGTAATGCACACTTTTAATTGTGGAGGGGAATTT
TTCTACTGTAATTCAAGAGAGCTGTTTAAT---------------------AGTACTTGG------AATG
ATACT---GAAGGGTGGAATAATACTGAC---AGGTCAAATAAA---ACTATCACACTCCCATGCAAAAT
AAAACAAATTATAAACAGATGGCAGGAAGTAGGAAAAGCAATGTATGCCCCTCCCATCAGAGGACAAATT
AGATGTACATCAAATATTACAGGGCTGCTACTAACAAGAGATGGTGGT------AGGAAC----------
--AATAGCGAAAACGAGACCTTCAGACCTGGAGGAGACGATATGAGGGACAATTGGAGAAGTGAATTATA
TAAATATAAAGTAGTAAAAATTGGACCATTGGGAGTAGCACCCACCAAGGCAAAGAGAAGAGTGGTGCAG
AGAGAAAAAAGAGCAGTGGGAGTAATAGGAGCTATGTTCCTTGGGTTCTTGGGAGCAGCAGGAAGCACTA
TGGGCGCAGCGTCAATGACGCTGACGGTACAAGCCAGACAATTATTGTCTGGTATAGTGCAACAGCAGAA
CAATCTGCTGAGGGCTATTGAGGCGCAACAGCATCTGTTGCGACTCACAGTCTGGGGCATCAAACAGCTC
CAGGCAAGAGTCCTGGCTGTGGAAAGATACCTAAGGGATCAACAGCTCCTAGGAATTTGGGGTTGCTCTG
GAAAACTCATTTGCACCACTTCTGTGCCTTGGAATACTAGTTGGAGT---AATAAATCTCTGAATGACAT
TTGGAATAACATGACCTGGATGGAGTGGGAAAGAGAGATTGACAATTATACAAACTTAATATACAACTTA
ATTGAAGAATCGCAGAACCAACAAGAAAAGAATGAACAAGACTTATTGCAATTGGATAAGTGGGCAAGTT
TGTGGAATTGGTTTGACATATCAAACTGGCTGTGGTATATAAAAATATTCATAATGATAGTAGGAGGCTT
GGTAGGTTTAAGAATAGTTTTTACTGTACTTTCTTTAGTGAATAGAGTTAGGCAGGGATACTCACCATTA
TCATTTCAGACCCGCCTCCCAGCCCAGAGGGGACCCGACAGGCCCGAAGGAATCGAAGAAGAAGGTGGAG
AGAGAGACAGAGACACATCCAGGCCGTTAGTGCATGGATTCTTAGCACTCATCTGGGTCGATCTGCGGAG
CCTGTGCCTCTTCAGCTACCACCGCTTGAGAGACTTACTCTTGATTGTAGCGAGGATTGCGGAACTTCTG
GGA---CGCAGGGGGTGGGAAGCCCTCAAATATTGGGGGAATCTCCTGCAGTATTGGAGTCAGGAACTAA
AGAATAGTGCTGTTAACTTGCTCAATGCCACAGCCATAGCAGTAGCTGAGGGGACAGATAGCGTTATAGA
AGTAGTACAAAGAATTTGTAGAGCTATTCTCAACATACCTAGAAGAATAAGACAGGGCTTGGAAAGGGCT
TTACTA
>M21098 
ATGAGAGTGAAGGGGATCAAGAAGAATTATCAGCACTTG---TGGAGATGGGGGGGCATGATGCTCCTTG
GGATATTGATGATCTGTAGTGCT---ACAGACAAATTGTGGGTCACAGTCTATTATGGGGTACCTGTGTG
GAAAGAAGCAAACACCACTCTATTTTGTGCATCAGATGCTAAAGCATATGATACAGAGATACATAATGTC
TGGGCCACACATGCCTGTGTACCCACAGACCCCAACCCACAAGAATTAGTAATGGGAAATGTGACAGAAA
ATTTTAACATGTGGAAAAATGACATGGTAGAACAGATGCATGAGGATATAATCAGTTTATGGGATCAAAG
CCTAAAGCCATGTGTAAAATTAACCCCACTCTGTGTTACTTTAAATTGCCATGAT---TTC---------
---------------------------AATGCTACT---------------------AATGCCACTAGTA
ATAGCGGGAAAATG---ATGGAGGGAGGAGAAATGAAAAACTGCTCTTTCAATATCACCACAAGCATAAG
AGATAAGATGCAGAAAGAATATGCACTTTTTTATAAACTTGATATAGTACCAATA---GATAAT------
GAT------AAA---------------ACTAATACTAGATATAGGTTGATAAGTTGTAATACCTCAGTCA
TTACACAGGCCTGTCCAAAGGTAACCTTTGAGCCAATTCCCATACATTATTGTGCCCCGGCTGGTTTTGC
GATTCTAAAGTGTAATAATAAGAAGTTCAATGGAACAGGACCATGTACAAATGTCAGCACAGTACAATGT
ACACATGGAATTAGGCCAGTAGTATCCACTCAATTGCTGTTAAATGGCAGTCTAGCAGAAGAAGAGGTAG
TAATTAGATCTGAAAATTTCACGAACAATGTTAAAACCATAATAGTACAGCTGAATGAATCTGTAGAAAT
TAATTGTACAAGACCCAACAACAATACAAGAAAGAGGATAACTATG---------GGACCAGGGAGAGTA
TATTATACAACAGGACAAATAATAGGAGATATAAGACGAGCACATTGTAACCTTAGTAGATCAAAATGGG
AGAACACTTTAAAACAGATAGTTACAAAATTAAGAGTACAATTTAAG---AAT---AAAACA------AT
AGTCTTTAATCGATCCTCAGGAGGGGACCCAGAAATTGTAATGCACAGTTTTAATTGTGGAGGGGAATTT
TTCTTCTGTAATACAACACAACTGTTTAAT---------------------AGTACTTGG------TATA
GGAAC---ACTACAGGAAATATCACTGAA------GGAAATAGC---CCAATCACACTCCCATGCAGAAT
AAAACAAATTATAAACATGTGGCAGGAAGTAGGAAAAGCAATGTATGCCCCTCCCATCAGAGGACAAATT
AAATGTTCATCAAATATTACAGGGCTGCTATTAACAAGAGATGGTGGTAATAACAACGAG----------
--ACCACCGACACCGAGATCTTCAGACCTGGAGGAGGAAATATGAGGGACAATTGGAGAAGTGAATTATA
TAAATATAAAGTAGTAAAAATTGAACCATTAGGAGTAGCACCCACCAAGGCAAAGAGAAGAGTGGTGCAG
AGAGAAAAAAGAGCAGTGGGA---CTAGGAGCTTTGTTCCTTGGGTTCTTAGGAGCAGCAGGAAGCACTA
TGGGCGCAGCGTCCCTGACGCTGACGGTACAGGCCAGACTATTATTGTCTGGTATAGTGCAACAGCAGAA
CAACTTGCTGATGGCTATTGAGGCGCAACAGCATATGTTGGAACTTACAGTCTGGGGCATCAAGCAGCTC
CAGGCAAGAGTCCTGGCTGTAGAAAGATACCTAAAGGACCAACAGCTCCTGGGGATTTGGGGTTGCTCTG
GAAAACTCATTTGCACCACTGCTGTGCCTTGGAATGCTAGTTGGAGT---AATAAATCTCTGAGTGACAT
TTGGGATAACATGACCTGGATGGAGTGGGAAAGAGAAATTGACAATTATACAAACTTAATATACTCCTTA
ATTGAGGACTCGCAAATCCAACAAGAAAAGAATGAAAAAGAATTATTAGAATTAGACAAGTGGGCAAGTT
TGTGGAATTGGTTCAACATAACAAACTGGCTGTGGTATATAAAAATATTCATAATGATAGTAGGGGGCTT
GATAGGTTTAAGAATAGTTTTTGCTGTACTTTCTATAGTGAATAGAGTTAGGCAGGGATACTCACCATTA
TCGTTTCAGACCCGCCTCCCAGGCCGGAGGGGACCCGACAGGCCCGAAGGAATCGAAGAAGAAGGTGGAG
AGCGAGACAGAGACAGATCCAGTCCCTTAGTGGATGGATTCTTAGCACTTTTCTGGGTCGATCTGCGGAG
CCTGTTCCTCTTCAGCTACCACCGCTTGAGAGACTTACTCTTGATTGTAACGAGGATTGTGGAACTTCTG
GGA---CGCAGGGGGTGGGAAGTCCTCAAATATTGGTGGAATCTCCTACAGTATTGGAGTCAGGAACTAA
AGAATAGTGCTGTTAGCTTGCTCAACGCCACAGCCATAGCAGTAGGTGAGAGGACAGATAGGGCTATAGA
AGTAGTACAAAGAGCTTTTAGAGCTATCCTGCACATACCTAGAAGAATAAGACAGGGCTTGGAAAGGGCT
TTGCAA
>M38431 
ATGAGAGCGAAGGGGACCAGGAAGAATTATCAGCACTTG---TGGAGATGG---GGCACGATGCTCCTTG
GGATGTTAATGATCTGTAGTGCT---GCAGAACAATTGTGGGTCACAGTCTATTATGGGGTACCTGTGTG
GAAAGAAGCAACCACCACTCTATTTTGTGCCTCGGATGCTAAAGCATATGACACAGAGGTACATAATGTT
TGGGCCACACATGCCTGTGTACCCACAGACCCTAACCCACAAGAAGTAGTATTGCAAAATGTGACAGAAA
ATTTTAACATGTGGAAAAATAACATGGTAGAACAAATGCATGAGGATATAATCAGTTTATGGGATCAAAG
CCTAAAACCATGTGTAAAATTAACCCCACTCTGTGTTACCTTAAATTGCACTGAT---TTG---------
---------------------------------ACG---------------------AATGCTACTTATG
CCAATGGTAGTAGT---GAGGAGAGAGGAGAAATAAGAAATTGCTCTTTCAATGTCACCACAATCATAAG
AAATAAGATACAAAAAGAATATGCACTTTTTTATAGACTTGATATAGTACCAATA---GATAAG------
GAT------AAT---------------------ACAAGCTATACATTGATAAATTGTGACACCTCAGTCA
TTACACAGGCTTGTCCAAAGGTATCCTTTGAACCAATTCCCATACATTATTGTGCCCCGGCTGGTTTTGC
GATTCTAAAGTGTAACGATAAGAAATTCAATGGAACAGGACCATGTACAAATGTTAGTACAGTACAATGT
ACACATGGAATTAAACCAGTAGTGTCAACTCAACTGCTGTTAAATGGCAGTCTAGCAGAAGGAGAGGTAG
TAATTAGGTCTGAAAATTTCACGAACAATGTTAAAACCATAATAGTACAGCTGAATGAATCTGTAGAAAT
TAATTGTACAAGACCCAACAACAATACAAGAAAAGGTATAGCTATA---------GGACCGGGGAGAACA
CTCTATGCAAGAGAAAAAATAATAGGAGATATAAGACAAGCACATTGTAACCTTAGTAGAGCAAAATGGA
ATGACACTTTAAAACAGATAGTTACAAAATTAAAAGAACAATTTAGG---AAT---AAAACA------AT
AGTCTTTAATCAATCCTCAGGAGGGGACCCAGAAATTGTAATGCACAGTTTTAATTGTGGAGGGGAATTT
TTCTACTGTAAGACAACACAGCTGTTTAATAGTACTTGG---CTGTTTAATAGTACTTGG------AATG
ATACT---GAAAGGTCAGATAACAATGAA------------------ACTATCATACTCCCATGCAGAAT
AAAACAAATTATAAACAGGTGGCAGGAAGTAGGAAAAGCAATGTATGCCCCTCCCATCAGTGGACAAATT
AGATGCTCATCAAATATTACAGGGCTGCTATTAACAAGAGATGGTGGTGATAAAGAGAAC----------
-----AGTACCACCGAGATCTTCAGACCTGGAGGAGGAGATATGAGGGACAATTGGAGAAGTGAATTATA
TAAATATAAAGTAGTAAAAATTGAGCCATTAGGAGTAGCACCCACCAAGGCAAAGAGAAGAGTGGTGCAG
AGAGAAAAAAGAGCAGTGGGAGCGCTAGGAGCTCTGTTCCTTGGGTTCTTGGGAGCAGCAGGAAGCACTA
TGGGCGCAGCGTCAATGGCGCTGACGGTACAGACCAGACAATTAATGTCTGGTATAGTGCAACAGCAGAA
CAATTTGCTGAAGGCTATTGAGGCGCAACAGCATCTGTTGCAACTCACAGTCTGGGGCATCAAGCAGCTC
CAGGCAAGAGTCCTGGCTGTGGAAAGATACCTAAAGGATCAACAGCTCCTAAGGATTTGGGGTTGCTCTG
GAAAACTCATCTGCACCACTACTGTGCCTTGGAATGCTAGTTGGAGT---AATAAATCTCTGGATAAGAT
TTGGGATAACATGACCTGGATGGAGTGGGAGAGAGAAATTGACAATTACACAGGCTTAATATACACCTTA
ATTGAAGAATCGCAGATCCAACAAGAAAAGAATGAACAAGAATTATTGGAATTGGATAAGTGGGCAAGTT
TGTGGAATTGGTTTGACATAACAAAGTGGCTGTGGTATATAAAAATATTCATAATGATAGTAGGAGGTTT
AATAGGTTTAAGAATAGTTTTTACTGTACTTTCTATAGTGAATAGAGTTAGGCAGGGATACTCACCATTA
TCGTTCCAGACCCGCCTCCCAGCCCAGAGGGGACCCGACAGGCCCGAAGGAATCGAAGAAGAAGGTGGAG
AGAGAGACAGAGACAGATCCGGACCATTAGTGAATGGATTCTTAGCACTCATCTGGGTCGATCTGCGGAG
CCTGTGCCTCTTCAGCTACCACCGCTTGAGAGACTTACTCTTGATTGTAGCGAGGATTGTGGAACTTCTG
GGA---CGCAGGGGGTGGGAAGCCCTCAAATATTGTTGGAATCTCCTGCAGTATTGGGGTCAGGAACTAA
AGAATAGTGCTATTAGTTTGCTTAATGCCACAGCTGTAGCAGTAGCTGAGGGGACAGATAGGGTTATAGA
AGTAGCACAAAGAATTTGTAGGGGTATCCTCCATATCCCTAGAAGAATAAGACAAGGCTTAGAAAGGCTT
TTGCTA
>JF689890 
ATGAGAGTGAAGGTGATCAAGAGGAATTGTCAGCGCTTG---TGGAGATGG---GGCATCATGCTCCTTG
GGATATTAATGATCTGTAATGCT---GCAGAAGAATTGTGGGTCACAGTCTATTATGGGGTACCTGTGTG
GAAAGAAGCAACCACCACTCTATTTTGTGCATCAGATGCTAAAACATATGATACAGAGGTACATAATGTT
TGGGCCACACATGCCTGTGTACCCACAGACCCCAACCCACAAGAAGTAGGATTGAAAAATGTGACAGAAA
ATTTTAATATGTGGAAAAATAACATGGTAGAACAGATGCAGGAGGATATAATCAGTTTATGGGATCAAAG
CCTAAAGCCATGTGTAAAATTAACCCCACTCTGTGTCACCTTAAATTGCACTGACAACTTG---------
------AGGAATGATACTAATACC---ACTAGTACT---------------------AATACCACTAGTA
GTAGCGGGGAAATA---ATAGAGAAAGGAGAAATAAAAAATTGCTCTTTCAATATCACCACAAGCTTAAG
AGATAAGGTGCAGAAACAATATGCACTTTTTCATAGACTTGATGTAGTACCAATA---GATAAT------
GAT------AAT------GATAGTACTAACTATACTAACTATAGGTTGATAAGTTGTAACACCTCAGTCC
TTACACAGGCCTGTCCAAAGGTAACCTTTGAGCCAATTCCCATACATTATTGTGCCCCGGCTGGTTTTGC
GATTCTAAAATGTAATGATAAGAAGTTCAATGGAAAAGGACCATGTACAAATGTCAGCACAGTACAATGT
ACACATGGAATTAGGCCAGTAGTATCAACTCAACTGCTGTTAAATGGCAGTCTAGCAGAAGAAGAGGTAG
TAATTAGATCTGACAATTTCACGAACAATGCTAAAATCATAATAGTACAGTTGAATGAATCTGTAACAAT
TAATTGTACAAGACCCGGCAACAATACAAGAAAAAGTATAAATATA---------GGACCAGGCAGAGCA
TTTTATGCAACAGGAGACATAATAGGAGATATAAGAAAAGCACATTGTACCCTTAATAGAACAGAATGGA
ATAACACTTTAAAGCAGATAGTTGCAAAATTAAGAGATCAATTTGGGGAGAAT---AAAACA------AT
AGTCTTTAAGAAATCCTCAGGAGGGGACCCAGAAATTGTAACGCACAGTTTTAATTGTGGAGGGGAATTT
TTCTACTGTAATACAACAAAACTGTTTAATAGTACTTGG---GAGGTTAATGGAACTTGG----------
--CCT---GAAGGGTCAAATAACACTGAA------GGAAATGAC---ACAATCACACTCCCATGCAGAAT
AAAACAAATTATAAACATGTGGCAGGAAGTAGGAAAAGCAATGTATGCCCCTCCCATCAGAGGACAAATT
AGATGTGTATCAAATATTACAGGGCTGCTATTAACAAGAGATGGTGGTAGTGACAACCAGACT-------
--AACAACAATACTGAGACCTTCAGACCTGGAGGAGGAGATATGAAGGACAATTGGAGAAGTGAATTATA
TAAATATAAAGTAGTACAAATTGAACCATTAGGAATAGCACCCAACAAGGCAAAGAGAAGAGTGGTGCAG
AGAGAAAAAAGAGCAGTGGGAGTAGTAGGAGCTATGTTCCTTGGGTTCTTGGGAGCAGCAGGAAGCACTA
TGGGCGCAGCGTCAGTGACGCTGACGGTACAGGCCAGACTATTATTGTCTGGTATAGTGCAACAGCAAAA
CAATTTGCTGAGAGCTATTGAGGCGCAACAGCATCTGTTGCAACTCACAGTCTGGGGCATCAAGCAGCTC
CAGGCAAGAGTCCTGGCTGTGGAAAGATACCTAAGGGATCAACAGCTCCTGGGGATTTGGGGTTGCTCTG
GAAAACTCATTTGCACCACTACTGTGCCTTGGAATGCTAGTTGGAGT---AATAAATCTCTGAATCAGAT
TTGGGAGAACATGACCTGGATGGAGTGGGAAAGAGAAATTGATAATTACACAAGCTTAATATACAACTTA
ATTGAAAAATCGCAAAACCAACAAGAAATGAATGAACAAGAGTTATTGGCATTAGATAAATGGGCAAGTT
TGTGGAATTGGTTTGACATAACAAACTGGCTGTGGTATATAAAAATATTCATAATGATAGTAGGAGGCTT
GATAGGTTTAAGAATAGTTTTTGTTGTACTTTCTATAGTGAATAGAGTTAGGCAGGGATACTCACCATTG
TCGTTCCAGACCCGCCACCCAGCTCAGAGGGGACCCGACAGGCCCGAAGGAATCGAAGAAGAAGGTGGAG
AGAGAGACAGAGACAGATCCGGTCAATTAGTGAATGGATTCTTAGCAATCATCTGGGTCGACCTGCGGAG
CCTGTGCCTCTTCAGCTACCACCGATTGAGAGACTTACTCTTGATTGTAACGAGGATTGTGGAACTTCTG
GGA---CGCAGGGGGTGGGAAGCCCTCAAATATTGGTGGAGTCTCCTGCAGTATTGGAGTCAGGAACTAA
AGAATAGTGCTGTTAGCTTGCTCAACGCCACAGCCATAGCAGTAGCTGAGGGGACAGATAGGGTTATAGA
AATAATACAAAGAGTTTGTAGAGCTATTCTCCACATACCTACAAGAATAAGACAGGGCTTGGAAAGGGCT
TTGCTA
>JF706389 
ATGAGAGTGAAGGGGATCAGGAGGAATTATCAGGACTTA---TGGAGATGG---GGCATCATGCTCCTTG
GGATATTGATGATCTGTAATGCT------ACAAAATTGTGGGTCACAGTCTATTATGGGGTACCTGTGTG
GAAAGAAGCAACCACTACTCTATTTTGTGCATCAGATGCTAAAGCATATGATACAGAGGTACATAATGTT
TGGGCCACACATGCCTGTGTACCCACAGACCCCAATCCACAAGAAATAAGATTGGAAAATGTGACAGAAA
ATTTTAACATGTGGAGAAATGACATGGTAGAACAGATGCATGAGGATATAATCAGTTTATGGGATCAAAG
CCTAAAGCCATGTGTAAAATTAACCCCACTCTGTGTTACTTTAAATTGCACTAAG---GCG---------
---------------------------AATATTACT---------------------GGTGAGGTGAATA
GTACTATAGGA------TTGGAAAAGATAGAAATGAAAAACTGCTCTTTCAATATCACCACAAGCATAAG
AGGTAAGATGCAGAAAGAATATGCACTTTTTTATAAACCTGATGTAGTACCAATAGATGATGAT------
AAT------ACCAACTCTAGTAATACCAACTATACCAGCTATAGGTTGATAAGTTGTAACACCTCAGTCA
TTACACAGGCCTGTCCAAAGGTATCCTTTGAGCCAATTCCCATACATTATTGTGCCCCGGCTGGTTTTGC
GATTCTAAAATGTAATTATAAGAAGTTCAATGGAACAGGACCATGTAAAAATGTCAGCACAGTACAATGT
ACACATGGAATTAGGCCAGTAGTGTCAACTCAACTGCTGTTAAATGGCAGTCTAGCAGAAGAAGAGGTAG
TAATTAGATCTGAGAATCTCACAAACAATGCTAAAATCATAATAGTACAGCTGAATGAAACTGTAGAAAT
TAATTGTACAAGACCCGGCAACAATACAAGGAGAAGTATACATATA---------GGACCAGGGAGAGCA
TTTTATGCAACAGGAGAAGTAACAGGAGATATAAGACAAGCACATTGTAACCTTAGTGAAGCAAAATGGA
ATAACACTTTAAAACAGGTAGTTAAAAAATTAAGAGAACTATTTAGG---AAT---AAAACA------AT
AGTCTTTAATCACTCCTCAGGAGGGGACCCAGAAATTGTAATGCATAGTTTTAATTGTGGAGGGGAATTT
TTCTACTGTAATACATCAAAACTGTTTAAT---------------------AGTACTTGG---ACTACTA
GTACT---AAAGGGTTAAATAACACTGAA------AGAAATGGC---ACATTCATACTCCCATGCAGAAT
AAAACAAATTATAAACAGGTGGCAGGAAGTAGGAAAAGCAATGTATGCCCCTCCCATCAGAGGACAAATT
AGATGTTCATCAAATATTACAGGGCTGCTATTAATGAGAGATGGTGGTAATACTACCGAG----------
--AGCAAGAACACTGAGATCTTCAGACCTGGAGGAGGAGATATGAGGGACAATTGGAGAAGTGAATTATA
TAAATATAAAGTAGTAAAAATTGAACCATTAGGAGTAGCACCCACCAAGGCAAAGAGAAGAGTGGTGCAG
AGGGAAAAAAGAGCAGTGGGA---ATAGGAGCTGTGTTCCTTGGGTTCTTGGGAGCAGCAGGAAGCACTA
TGGGCGCAGCGTCAATGACGCTGACGGTACAGGCCAGACAATTATTGTCTGGTATAGTGCAGCAGCAGAA
CAATCTGCTGAGGGCTATTGAGGCGCAACAGCATCTGTTGCAACTCACTGTCTGGGGCATCAAGCAGCTC
CAGGCAAGAGTCCTGGCTGTGGAGAGATACCTAAAGGATCAACAGCTCCTGGGGATTTGGGGTTGCTCTG
GAAAACTCATCTGCACCACTGCTGTGCCTTGGAATGCTAGTTGGAGTAAAAATAAATCTCTGGATGATAT
TTGGAATAACATGACCTGGATGGAGTGGGAAAGGGAAATTGACAATTACACACAATTAATATACAACTTA
ATTGAAGAATCGCAGAACCAGCAAGAAAAGAATGAACAAGAATTATTGGAATTGGATAAATGGGCAAGTT
TGTGGAATTGGTTTAGCATATCAAATTGGCTGTGGTATATAAAAATATTCATAATGATAGTAGGAGGCTT
GATAGGTTTAAGAATAGTTTTTACTGTACTTTCTTTAGTGAATAGAGTTAGGAAGGGATACTCACCATTA
TCGTTTCAGACCCGCTTCCCAGCCTCGAGGGGACCCGACAGGCCCGAAGGAATCGAAGAAGAAGGTGGAG
AAAGAGACAGAGACAGATCCAGTCCATTAGTGAACGGATTCTTGGCGCTTTTCTGGGTCGATCTGAGGAG
CCTGTGCCTCTTCAGCTACCACCTCTTGAGAGACTTACTCTTGATTGTAACGAGGATTGTGGAACTTCTG
GGA---CGCAGGGGTTGGGAAGCCCTCAAATACGGGTGGAATCTCCTGCAGTATTGGAGTCAGGAACTAA
AGAATAGTGCTGTTAGCTTGCTCAACGCCACAGCCATAGCAGTAGCTGAGGGGACAGATAGGGTTATAGA
AGTAGTACAAAGAGCTTGTAGGGCTATTCTCAACATACCTAGAAGAATAAGACAGGGCTTGGAAAGGGCT
TTGCTA
>JF706404 
ATGAGAGTGAAGGGGATCAGGAGGAATTATCAGGACTTA---TGGAGATGG---GGCATCATGCTCCTTG
GGATATTGATGATCTGTAATGCT------ACAAAATTGTGGGTCACAGTCTATTATGGGGTACCTGTGTG
GAAAGAAGCAACCACTACTCTATTTTGTGCATCAGATGCTAAAGCATATGATACAGAGGTACATAATGTT
TGGGCCACACATGCCTGTGTACCCACAGACCCCAACCCACAAGAAATAAGATTGGAAAATGTGACAGAAA
ATTTTAACATGTGGAGAAATGACATGGTAGAACAGATGCATGAGGATATAATCAGTTTATGGGATCAAAG
TCTAAAGCCATGTGTAAAATTAACCCCACTCTGTGTTACTTTAAATTGCACTAAG---GCG---------
---------------------------AATATTACT---------------------GGTGAGGTGAATA
GTACTATAGGA------TTGGAAAAGATAGAAATGAAAAACTGCTCTTTCAATATCACCACAAGCATAAG
AGGTAAGATGCAGAAAGAATATGCACTTTTTTATAAACCTGATGTAGTACCAATGGATGATGAT------
AAT------ACCAACTCTAGTAATACCAACTATACCAGCTATAGGTTGATAAGTTGTAACACCTCAGTCA
TTACACAGGCCTGTCCAAAGGTATCCTTTGAGCCAATTCCCATACATTATTGTGCCCCGGCTGGTTTTGC
GATTCTAAAATGTAATTATAAGAAGTTCAATGGAACAGGACCATGTAAAAATGTCAGCACAGTACAATGT
ACACATGGAATTAGGCCAGTAGTGTCAACTCAACTGCTGTTAAATGGCAGTCTAGCAGAAGAAGAGGTAG
TAATTAGATCTGAGAATCTCACAAACAATGCTAAAATCATAATAGTACAGCTGAATGAAACTGTAGAAAT
TAATTGTACAAGACCCGGCAACAATACAAGGAGAAGTATTCATATA---------GGACCAGGGAGAGCA
TTTTATGCAACAGGAGAAGTAACAGGAGATATAAGACAAGCACATTGTAACCTTAGTGAAGCAAAATGGA
ATAACACTTTAAAACAGGTAGTTAAGAAATTAAGAGAACTATTTAGG---GAT---AAAACA------AT
AGTCTTTAATCACTCCTCAGGAGGGGACCCAGAAATTGTAATGCATAGTTTTAATTGTGGAGGGGAATTT
TTCTACTGTAATACATCAAAACTGTTTAAT---------------------AGTACTTGG---ACTAATA
TTACT---GAAGGGTTAAATAAAACTGAA------AGAAATGGC---ACATTCATTCTCCCATGCAGAAT
AAAACAAATTATAAACAGGTGGCAGGAAGTAGGAAAAGCAATGTATGCCCCTCCCATCAGAGGACAAATT
AGATGTTCATCAAATATTACAGGGCTGCTATTAATGAGAGATGGTGGTAATACTACCGAG----------
--AGCAAGAACACCGAGATCTTCAGACCTGGAGGAGGAGATATGAGGGACAATTGGAGAAGTGAATTATA
TAAATATAAAGTAGTAAAAATTGAACCATTAGGAGTAGCACCCACCAAGGCAAAGAGAAGAGTGGTGCAG
AGGGAAAAAAGAGCAGTGGGA---ATAGGAGCTGTGTTCCTTGGGTTCTTGGGAGCAGCAGGAAGCACTA
TGGGCGCAGCGTCAATGACGCTGACGGTACAGGCCAGACAATTATTGTCTGGTATAGTGCAGCAGCAGAA
CAATCTGCTGAGGGCTATTGAGGCGCAACAGCACCTGTTGCAACTCACAGTCTGGGGCATCAAGCAGCTC
CAGGCAAGAGTCCTGGCTGTGGAGAGATACCTAAAGGATCAACAGCTCCTGGGGATTTGGGGTTGCTCTG
GAAAACTCATCTGCACCACTGCTGTGCCTTGGAATGCTAGTTGGAGTAAAAATAAATCTCTAGATGATAT
TTGGAATAACATGACCTGGATGGAGTGGGAAAGGGAAATTGACAATTACACACAATTAATATACAACTTA
ATTGAAGAATCGCAGAACCAGCAAGAAAAGAATGAACAAGAATTATTGGAATTGGATAAATGGGCAAGTT
TGTGGAATTGGTTTAGCATATCAAACTGGCTGTGGTATATAAAAATATTCATAATGATAGTAGGAGGCTT
GATAGGTTTAAAAATAGTTTTTACTGTACTTTCTTTAGTGAATAGAGTTAGGAAGGGATACTCACCATTA
TCGTTTCAGACCCGCTTCCCAGCCTCGAGGGGACCCGACAGGCCCGAAGGAATCGAAGAAGAAGGTGGAG
AAAGAGACAGAGACAGATCCAGTCCATTAGTGAACGGATTCTTAGCACTTTTCTGGGTCGATCTGAGGAA
CCTGTGCCTCTTCAGCTACCACCTCTTGAGAGACTTACTCTTGATTGTAACGAGGATTGTGGAACTTCTG
GGA---CGCAGGGGGTGGGAAGCCCTCAAATACGGGTGGAATCTCCTGCAGTATTGGAGTCAGGAACTAA
AGAATAGTGCTGTTAGCTTGCTCAACGCCACAGCCATAGCAGTAGCTGAGGGGACAGATAGGGTTATAGA
AGTAGTACAAAGAGCTTGTAGGGCTATTCTCAACATACCTAGAAGAATAAGACAGGGCTTGGAAAGGGCT
TTGCTA
>JF706384 
ATGAGAGTGAAGGGGATCAGGAGGAATTATCAGGACTTG---TGGAGATGG---GGCATCATGCTCCTTG
GGATATTGATGATCTGTAATGCT---GCAGACAAATTGTGGGTCACAGTCTATTATGGGGTACCTGTGTG
GAAAGAAGCAACCACTACTCTATTTTGTGCATCAGATGCTAAAGCATATGATACAGAGGTACATAATGTT
TGGGCCACACATGCCTGTGTACCCACAGACCCCAACCCACAAGAAGTAGGATTGGAAAATGTGACAGAAA
ATTTTAACATGTGGAAAAATAACATGGTAGAACAGATGCAGGAGGATATAATCAGTTTATGGGATCAAAG
CCTAAAGCCATGTGTAAAAATAACCCCACTCTGTGTTACTTTAAATTGCACTGAG---GCG---------
---------------------------AATATTACT---------------------AGTAAGATACCTA
TTACTGATAAGATA---------------GAAATGAAAAACTGCTCTTTCAATATCACCACAAGCATAAG
AGGTAAGGTGCAGAACGAATATGCACTTTTTTATAAACCTGATGTAGTACCAATA---GATGAT------
AGT------AAT---------------------ACCAGATATAGGTTGATAAATTGTAACACCTCAGTCA
TTACACAGGCCTGTCCAAAGGTATCCTTTGAGCCAATTCCCATACATTATTGTGCCCCGGCTGGTTTTGC
GATTCTAAAATGTAAAGATAAGAAGTTCAATGGAACAGGACCATGTATAAATGTCAGCACAGTACAATGT
ACACATGGAATTAGGCCAGTAGTGTCAACTCAACTGCTGTTAAATGGCAGTCTAGCGGAAGAAGAGGTAG
TAATTAGATCTGAGAATTTCACGAACAATGTTAAAATCATAATAGTACAGCTGAATGAATCTGTAGAAAT
TAATTGTACAAGACCCGGCAACAATACAAGGAGAAGTATACATTTA---------GGACCAGGGGGAGCA
TTTTATACAACAGGACAAGTAACAGGAGATATAAGACAAGCACATTGTAAACTTAGTGAAGCAAAATGGA
ATAACACTTTAAAACAGGTAGTTAAAAAATTAAGAGAACAATTTAAG---AAT---AAAACA------AT
AGTCTTTAATCACTCCTCAGGGGGGGACCCAGAAATTACAATGCATAGTTTTAATTGTGGAGGGGAATTT
TTCTACTGTAATACAACAAAACTGTTTAAT---------------------AGTACTTGG------AATA
TTACT---GAAGGGTTAAATAACACTGAA------AGAAATGGC---ACAATCATACTCCCATGCAGAAT
AAAACAAATTATAAACAGGTGGCAGGAAGTAGGAAAAGCAATGTATGCCCCTCCCATCAGAGGACAAATT
AGATGTTCATCAAATATTACAGGGCTGCTATTAACAAGAGATGGTGGT------ACTAAC----------
--AAGAACGAGCCCGAGATCTTCAGACCTGGAGGAGGAGATATGAGGGACAATTGGAGAAGTGAATTATA
TAAATATAAAGTAGTAAAAATTGAACCATTAGGAGTAGCACCCACCAAGGCAAAGAGAAGAGTGGTGCAG
AGGGAAAAAAGAGCAGTGGGA---ATAGGAGCTGTGTTCCTTGGGTTCTTGGGAGCAGCAGGAAGCACTA
TGGGCGCAGCGTCAATGACGCTGACGGTACAGGCCAGACAATTATTGTCTGGTATAGTGCAACAGCAGAA
CAATCTGCTGAGGGCTATTGAGGCGCAACAGCATCTGTTGCAACTCACAGTCTGGGGCATCAAGCAGCTA
CAGGCAAGAGTCCTGGCTGTGGAAAGATACCTAAAGGATCAACAGCTCCTAGGGATTTGGGGTTGCTCTG
GAAAACTCATCTGCACCACTGCTGTGCCTTGGAATGCTAGTTGGAGT---AATAAATCTCTGGATGATAT
TTGGAATAACATGACCTGGATGGAGTGGGAAAGGGAAATTGACAATTACACACAATTAATATACACCTTA
ATTGAAGAATCGCAGAACCAACAAGAAAAGAATGAACAAGAATTATTGGAATTGGATAAATGGGCAAGTT
TGTGGAATTGGTTTAGCATATCAAACTGGCTGTGGTATATAAAAATATTCATAATGATAGTAGGAGGCTT
GATAGGTTTAAGAATAGTTTTTACTGTACTTTCTCTAGTGAATAGAGTTAGGAAGGGATACTCACCATTG
TCGTTTCAGACCCGCCTCCCAGCCCAGAGGGGACCCGACAGGCCCGAAGGAATCGAAGAAGAAGGTGGAG
AGAGAGACAGAGACAGATCCAGTCCATTAGTGAACGGATTCTTGGCACTTTTCTGGGTCGATCTGAGGAG
CCTGTGCCTCTTCAGCTACCACCTCTTGAGAGACTTACTCTTGATTGTAACGAGGATTGTGGAACTTCTG
GGA---CGCAGGGGGTGGGAAGCCCTCAAATATGTGTGGAATCTCCTACAGTATTGGAGTCAGGAACTAA
AGAATAGTGCTGTTAGCTTGCTCAATGCCACAGCTATAGTAGTAGCTGAGGGAACAGATAGGGTTATAGA
AGTATTACAAAGAGCTTGTAGGGCTATTCTCAACATACCTAGAAGAATAAGACAGGGCTTGGAAAGGGCT
TTGCTA
>JF706382 
ATGAGAGTGAAGGGGATCAGGAGGAATTATCAGGACTTG---TGGAGATGG---GGCATCATGCTCCTTG
GGATATTGATGATCTGTAATGCT---ACAGACAAATTGTGGGTCACAGTCTATTATGGGGTACCTGTGTG
GAAAGAAGCAACCACTACTCTATTTTGTGCATCAGATGCTAAAGCATATGATACAGAGGTACATAATGTT
TGGGCCACACATGCCTGTGTACCCACAGACCCCAACCCACAAGAAGTAGGATTGGGAAATGTGACAGAAA
ATTTTAACATGTGGAAAAATGACATGGTAGAACAGATGCATGAGGATATAATTAGTTTATGGGATCAAAG
CCTAAAGCCATGTGTAAAAATAACCCCACTCTGTGTTACTTTAAATTGCACTGAG---GCG---------
---------------------------AATATTACT---------------------AGTGAGGTGAATA
TTCCTGATAAGATA---------------GAAATGAAAAACTGCTCTTTCAATATCACCACAAGCATAAG
AGGTAAGGTGCAGAACGAATATGCACTTTTTTATAAACCTGATGTAGTACCAATA---GATGAT------
AAT------AAT---------------------ACCAGATATAGGTTGATAAATTGTAACACCTCAGTCA
TTACACAGGCCTGTCCAAAGGTATCCTTTGAGCCAATTCCCATACATTATTGTGCCCCGGCTGGTTTTGC
GATTCTAAAATGTAAAGATAAGAAGTTCAATGGAACAGGACCATGTACAAATGTCAGCACAGTACAATGT
ACACATGGAATTAGGCCAGTAGTGTCAACTCAACTGCTGTTAAATGGCAGTCTAGCAGAAGAAGAGGTAG
TAATTAGATCTGAGAATTTCACGAACAATGTTAAAATCATAATAGTACAGCTGAATGAATCTGTAGAAAT
TAATTGTACAAGACCCGGCAACAATACAAGGAGAAGTATACATTTA---------GGACCAGGGGGAGCA
TTTTATACAACAGGACAAGTAACAGGAGATATAAGACAAGCACATTGTAAACTTAGTGAAGCAAAATGGA
ATAACACTTTAAAACAGGTAGTTAAAAAATTAAGAGAACAATTTAAG---AAT---AAAACA------AT
AGTCTTTAATCACTCCTCAGGGGGGGACCCAGAAATTACAACGCATAGTTTTAATTGTGGAGGGGAATTT
TTCTACTGTAATACAACAAAACTGTTTAAT---------------------AGTACTTGG------AATA
TTACT---GAAGGGTTAAATAACACTGAA------AGAAATGGC---ACAATCATACTCCCATGCAGAAT
AAGACAAATTATAAACAGATGGCAGGAAGTAGGAAAAGCAATGTATGCCCCTCCCATCAGAGGACAAATT
AGATGTTCATCAAATATTACAGGGCTGCTATTAACAAGAGATGGTGGT------ACTAAC----------
--AAGAACGAGCCCGAGATCTTCAGACCTGGAGGAGGAGATATGAGGGACAATTGGAGAAGTGAATTATA
TAAATATAAAGTAGTAAAAATTGAACCATTAGGAGTAGCACCCACCAAGGCAAAGAGAAGAGTGGTGCAG
AGGGAAAAAAGAGCAGTGGGA---ATAGGAGCTGTGTTCCTTGGGTTCTTGGGAGCAGCAGGAAGCACTA
TGGGCGCAGCATCAATGACGCTGACGGTACAGGCCAGACAATTATTGTCTGGTATAGTGCAACAGCAGAA
CAATCTGCTGAGGGCTATTGAGGCGCAACAGCATCTGTTGCAACTCACAGTCTGGGGCATCAAGCAGCTC
CAGGCAAGAGTCCTGGCTGTGGAGAGATACCTAAAGGATCAACAGCTCCTGGGGATTTGGGGTTGCTCTG
GAAAACTCATCTGCACCACTGCTGTGCCTTGGAATGCTAGTTGGAGTAAGAATAAATCTCTGGATGATAT
TTGGAATAACATGACCTGGATGGAGTGGGAAAGGGAAATTGACAATTACACACAATTAATATACAACTTA
ATTGAAGAATCGCAGAACCAACAAGAAAAGAATGAACAAGAATTATTGGAATTGGATAAATGGGCAAGTT
TGTGGAATTGGTTTAGCATATCAAATTGGCTGTGGTATATAAAAATATTCATAATGATAGTAGGAGGCTT
GATAGGTTTAAGAATAGTTTTTACTGTACTTTCTTTAGTGAATAGAGTTAGGAAGGGATACTCACCATTG
TCGTTTCAGACCCACTTCCCAGCCTCGAGGGGACCCGACAGGCCCGAAGGAATCGAAGAAGAAGGTGGAG
AAAGAGACAGAGACAGATCCAGTCCATTAGTGAACGGATTCTTGGCACTTTTCTGGGTCGATCTGAGGAG
CCTGTGCCTCTTCAGCTACCACCTCTTGAGAGACTTACTCTTGATTGTAACGAGGATTGTGGAACTTCTG
GGA---CGCAGGGGGTGGGAAGCCCTCAAATACGGGTGGAATCTCCTGCAGTATTGGAGTCAGGAACTAA
AGAATAGTGCTGTTAGCTTGCTCAACGCCACAGCCATAGCAGTAGCTGAGGGGACAGATAGGGTTATAGA
AGTAGTACAAAGAGCTTGTAGGGCTATTCTCAACATACCTAGAAGAATAAGACAGGGCTTGGAAAGGGCT
TTGCTA
>JF706374 
ATGAGAGTGAAGGGGATCAGGAGGAATTATCAGGACTTG---TGGAGATGG---GGCATCATGCTCCTTG
GGATATTGATGATCTGTAATGCT---ACAGACAAATTGTGGGTCACAGTCTATTATGGGGTACCTGTGTG
GAAAGAAGCAACCACTACTCTATTTTGTGCATCAGATGCTAAAGCATATGATACAGAGGTACATAATGTT
TGGGCCACACATGCCTGTGTACCCACAGACCCCAACCCACAAGAAGTAGGATTGGAAAATGTGACAGAAA
ATTTTAACATGTGGAAAAATGACATGGTAGAACAGATGCAAGAGGATATAATCAGTTTATGGGATCAAAG
CCTAAAGCCATGTGTAAAAATAACCCCACTCTGTGTTACTTTAAATTGCACTGAG---GCG---------
---------------------------AATATTACT---------------------AGTGAGGTGAATA
TTACTGATAAGATA---------------GAAATGAAAAACTGCTCTTTCAATATCACCACAAGCATAAG
AGGTAAGATGCAGAACGAATATGCTCTTTTTTATAAACCTGATGTAGTACCAATA---GATGAT------
AAT------AAT---------------------ACCAGATATAGGTTGATAAATTGTAACACCTCAGTCA
TTACACAGGCCTGTCCAAAGGTATCCTTTGAGCCAATTCCCATACATTATTGTGCCCCGGCTGGTTTTGC
GATTCTAAAATGTAAAGATAAGAAGTTCAATGGAACAGGACCATGTACAAATGTCAGCACAGTACAATGT
ACACATGGAATTAGGCCAGTAGTGTCAACTCAACTGCTGTTAAATGGCAGTCTAGCGGAAGAAGAGGTAG
TAATTAGATCTGAGAATTTCACGAACAATGTTAAAATCATAATAGTACAGCTGAATGAATCTGTAGAAAT
TAATTGTACAAGACCCGGCAACAATACAAGGAGAAGTATACATTTA---------GGACCAGGGGGAGCA
TTTTATACAACAGGACAAGTAACAGGAGATATAAGACAAGCACATTGTAAACTTAGTGAAGCAAAATGGA
ATAACACTTTAAAACAGGTAGTTAAAAAATTAAGAGAACAATTTAAG---AAT---AAAACA------AT
AGTCTTTAATCACTCCTCAGGGGGGGACCCAGAAATTACAATGCATAGTTTTAATTGTGGAGGGGAATTT
TTCTACTGTAATACAACAAAACTGTTTAAT---------------------AGTACTTGG------AATA
TTACT---GAAGGGTTAAAGAACACTGAA------AGAAATGGC---ACAATCATACTCCCATGCAGAAT
AAAACAAATTATAAACAGGTGGCAGGAAGTAGGAAAAGCAATGTATGCCCCTCCCATCAGAGGACAAATT
AGATGTTCATCAAATATTACAGGGCTGCTATTAACAAGAGATGGTGGT------ACTAAC----------
--AAGAACGAGCCCGAGATCTTCAGACCTGGAGGAGGAGATATGAGGGACAATTGGAGAAGTGAATTATA
TAAATATAAAGTAGTAAAAATTGAACCATTAGGAGTAGCACCCACCAAGGCAAAGAGAAGAGTGGTGCAG
AGGGAAAAAAGAGCAGTGGGA---ATAGGAGCTGTGTTCCTTGGGTTCTTGGGAGCAGCAGGAAGCACTA
TGGGCGCAGCGTCAATGACGCTGACGGTACAGGCCAGACAATTATTGTCTGGTATAGTGCAACAGCAGAA
CAATCTGCTGAGGGCTATTGAGGCGCAGCAGCATCTGTTGCAACTCACAGTCTGGGGCATCAAGCAGCTC
CAGGCAAGAGTCCTGGCTGTGGAAAGATACCTAAAGGATCAACAGCTCCTGGGGATTTGGGGTTGCTCTG
GAAAACTCATCTGCACCACTGCTGTGCCTTGGAATGATAGTTGGAGT---AATAAATCTCTGGATGATAT
TTGGAATAACATGACCTGGATGGAGTGGGAAAAGGAAATTGACAATTACACACAATTAATATACTCCTTA
ATTGAAGAATCGCAGAACCAACAAGAAAAGAATGAACAAGAGTTATTGGAATTGGATAAATGGGCAAGTT
TGTGGAATTGGTTTAGCATATCAAATTGGCTGTGGTATATAAAAATATTCATAATGATAGTAGGAGGCTT
AATAGGTTTAAGAATAGTTTTTACTGTACTTTCTCTAGTGAATAGAGTTAGGAAGGGATACTCACCATTG
TCGTTTCAGACCCACCTCCCAGCCCCGAGGGGACCCGACAGGCCCGAAGGAATCGAAGAAGAAGGTGGAG
AGAGAGACAGAGACAGATCCAGTCCATTAGTGAACGGATTCTTGGCACTTTTCTGGGTCGATCTGAGGAA
CCTGTGCCTCTTCAGCTACCACCTCTTGAGAGACTTACTCTTGATTGTAACGAGGATTGTGGAACTTCTG
GGA---CGCAGGGGGTGGGAAGCCCTCAAATATGTGTGGAATCTCCTACAGTATTGGAGTCAGGAACTAA
AGAATAGTGCTGTTAGCTTGCTCAATGCCACAGCTATAGCAGTAGCTGAGGGGACAGATAGGGTTATAGA
AGTATTACAAAGAGCTTGTAGGGCTATTCTCAACATACCTAGAAGAATAAGACAGGGCTTGGAAAGGGCT
TTGCTA
>JF706381 
ATGAGAGTGAGGGGGATCAGGAAGAATTATCAGGACTTG---TGGAAATGG---GGCATCATGCTCCTTG
GGATATTGATGATCGGTAATGCT---ACAGACAAA---TGGGTCACAGTCTATTATGGGGTACCTGTGTG
GAAAGAAGCAACCACTACTCTATTTTGTGCATCAGATGCTAAAGCATATGATACAGAGGTACATAATGTT
TGGGCCACACATGCCTGTGTACCCACAGACCCCAACCCACAAGAAGTAGGATTGGAAAATGTGACAGAAA
ATTTTAACATGTGGAAAAATGATATGGTAGAACAGATGCATGAGGATATAATTAGTTTATGGGATCAAAG
CCTAAAGCCATGTGTAAAAATAACCCCACTCTGTGTTACTTTAAATTGCACTGAG---GCG---------
---------------------------AATATTACT---------------------AGTGAGGTGAATA
TTACTGATAAGATA---------------GAAATGAAAAACTGCTCTTTCAATATCACCACAAGCATAAG
AGGTAAGATGCAGAACGAATATGCACTTTTTTATAAACCTGATGTAGTACCAATA---GATGAT------
AAT------AAT---------------------ACCAGATATAGGTTGATAAATTGTAACACCTCAGTCA
TTACACAGGCCTGTCCAAAGGTATCCTTTGAGCCAATTCCCATACATTATTGTGCCCCGGCTGGTTTTGC
GATTCTAAAATGTAAAGATAAGAAGTTCAATGGAACAGGACCATGTACAAATGTCAGCACAGTACAATGT
ACACATGGAATTAGGCCAGTAGTGTCAACTCAACTGCTGTTAAATGGCAGTCTAGCAGAAGAAGAGGTAG
TAATTAGATCTGAGAATTTCACGAACAATGTTAAAATCATAATAGTACAGCTGAATGAATCTGTAGAAAT
TAATTGTACAAGACCCGGCAACAATACAAGGAGAAGTATACATTTA---------GGACCAGGGGGAGCA
TTTTATACAACAGGACAAGTAACAGGAGATATAAGACAAGCACATTGTAAACTTAGTGAAGCAAAATGGA
ATAACACTTTAAAACAGGTAGTTAAAAAATTAAGAGAACAATTTAAG---AAT---AAAACA------AT
AGTCTTTAATCACTCCTCAGGGGGGGACCCAGAAGTTACAATGCATAGTTTTAATTGTGGAGGGGAATTT
TTCTACTGTAATACAACAAAACTGTTTAAT---------------------AGTACTTGG------AATA
TTACT---GAAGGGTTAAATAACACTGAA------AGAAATGGC---ACAATCATACTCCCATGCAGAAT
AAAACAAATTATAAACAGGTGGCAGGAAGTAGGAAAAGCAATGTATGCCCCTCCCATCAGAGGACAAATT
AGATGTTCATCAAATATTACAGGGCTGCTATTAACAAGAGATGGTGGT------ACTAAC----------
--AAGAACGAGCCCGAGATCTTCAGACCTGGAGGAGGAGATATGAGGGACAATTGGAGAAGTGAATTATA
TAAATATAAAGTAGTAAAAATTGAACCATTAGGAGTAGCACCCACCAAGGCAAAGAGAAGAGTGGTGCAG
AGGGAAAAAAGAGCAGTGGGA---ATAGGAGCTGTGTTCCTTGGGTTCTTGGGAGCAGCAGGAAGCACTA
TGGGCGCAGCGTCAATGACGCTGACGGTACAGGCCAGACAATTATTGTCTGGTATAGTGCAACAGCAGAA
CAATCTGCTGAGGGCTATTGAGGCGCAACAGCATCTGTTGCAACTCACAGTCTGGGGCATCAAGCAGCTC
CAGGCAAGAGTCCTGGCTGTGGAGAGATACCTAAAGGATCAACAGCTCCTGGGGATTTGGGGTTGCTCTG
GAAAACTCATCTGCACCACTGCTGTGCCTTGGAATGATAGTTGGAGT---AATAAATCTCTGGATGATAT
TTGGAATAACATGACCTGGATGGAGTGGGAAAAGGAAATTGACAATTACACACAATTAATATACACCTTA
ATTGAAGAATCGCAGAACCAACAAGAAAAGAATGAACAAGAATTATTGGAATTGGATAAATGGGCAAGTT
TGTGGAATTGGTTTAGCATATCAAATTGGCTGTGGTACATAAAAATATTCATAATGATAGTAGGAGGCTT
GATAGGTTTAAGAATAGTTTTTACTGTACTTTCTCTAGTAAATAGAGTTAGGAAGGGATACTCACCATTG
TCGTTTCAGACCCGCCTCCCAGCACAGAGGGGACCCGACAGGCCCGAAGGAATCGAAGAAGAAGGTGGAG
AGAGAGACAGAGACAGATCCAGTCAATTAGTGAACGGATTCTTGGCACTTTTCTGGGTCGATCTGAGGAA
CCTGTGCCTCTTCAGCTACCACCTCTTGAGAGACTTACTCTTGATTGTAACGAGGATTGTGGAACTTCTG
GGA---CGCAGGGGGTGGGAAGCCCTCAAATATGTGTGGAATCTCCTACAGTATTGGAGTCAGGAACTAA
AGAATAGTGCTGTTAGCTTGCTCAATGCCACAGCTATAGCAGTAGCTGAGGGAACAGATAGGGTTATAGA
AGGATTACAAAGAGCTTGTAGGGCTATTCTCAACATACCTAGAAGAATAAGACAGGGCTTGGAAAGGGCT
TTGCTA
>JF706373 
ATGAGAGTGAGGGGGATCAGGAAGAATTATCAGGACTTG---TGGAAATGG---GGCATCATGCTCCTTG
GGATATTGATGATCGGTAATGCT---ACAGACAAA---TGGGTCACAGTCTATTATGGGGTACCTGTGTG
GAAAGAAGCAACCACTACTCTATTTTGTGCATCAGATGCTAAAGCATATGATACAGAGGTACATAATGTT
TGGGCCACACATGCCTGTGTACCCACAGACCCCAACCCACAAGAAGTAGGATTGGAAAATGTGACAGAAA
ATTTTAACATGTGGAAAAATGACATGGTAGAACAGATGCATGAGGATATAATTAGTTTATGGGATCAAAG
CCTAAAGCCATGTGTAAAAATAACCCCACTCTGTGTTACTTTGAATTGCACTGAG---GCG---------
---------------------------AATATTACT---------------------AGTGAGGTGAATA
TTACTGATAAGATA---------------GAAATGAAAAACTGCTCTTTCAATATCACCACAAGCATAAG
AGGTAAGATGCAGAACGAATATGCACTTTTTTATAAACCTGATGTAGTACCAATA---GATGAT------
AAT------AAT---------------------ACCAGATATAGGTTGATAAATTGTAACACCTCAGTCA
TTACACAGGCCTGTCCAAAGGTATCCTTTGAGCCAATTCCCATACATTATTGTGCCCCGGCTGGTTTTGC
GATTCTAAAATGTAAAGATAAGAAGTTCAATGGAACAGGACCATGTACAAATGTCAGCACAGTACAATGT
ACACATGGAATTAGGCCAGTAGTGTCAACTCAACTGCTGTTAAATGGCAGTCTAGCAGAAGAAGAGGTAG
TAATTAGATCTGAGAATTTCACGAACAATGTTAAAATCATAATAGTACAGCTGAATGAATCTGTAGAAAT
TAATTGTACAAGACCCGGCAACAATACAAGGAGAAGTATACATTTA---------GGACCAGGGGGAGCA
TTTTATACAACAGGACAAGTAACAGGAGATATAAGACAAGCACATTGTAAACTTAGTGAAGCAAAATGGA
ATAACACTTTAAAACAGGTAGTTAAAAAATTAAGAGAACAATTTAAG---AAT---AAAACA------AT
AGTCTTTAATCACTCCTCAGGGGGGGACCCAGAAATTACAATGCATAGTTTTAATTGTGGAGGGGAATTT
TTCTACTGTAATACAACAAAACTGTTTAAT---------------------AGTACTTGG------AATA
TTACT---GAAGGGTTAAATAACACTGAA------AGAAATGGC---ACAATCATACTCCCATGCAGAAT
AAAACAAATTATAAACAGGTGGCAGGAAGTAGGAAAAGCAATGTATGCCCCTCCCATCAGAGGACAAATT
AGATGTTCATCAAATATTACAGGGCTGCTATTAACAAGAGATGGTGGT------ACTAAC----------
--AAGAACGAGCCCGAGATCTTCAGACCTGGAGGAGGAGATATGAGGGACAATTGGAGAAGTGAATTATA
TAAATATAAAGTAGTAAAAATTGAACCATTAGGAGTAGCACCCACCAAGGCAAAGAGAAGAGTGGTGCAG
AGGGAAAAAAGAGCAGTGGGA---ATAGGAGCTGTGTTCCTTGGGTTCTTGGGAGCAGCAGGAAGCACTA
TGGGCGCAGCGTCAATGACGCTGACGGTACAGGCCAGACAATTATTGTCTGGTATAGTGCAACAGCAGAA
CAATCTGCTGAGGGCTATTGAGGCGCAACAGCATCTGTTGCAACTCACAGTCTGGGGCATCAAGCAGCTC
CAGGCAAGAGTCCTGGCTGTGGAGAGATACCTAAAGGATCAACAGCTCCTGGGGATTTGGGGTTGCTCTG
GAAAACTCATCTGCACCACTGCTGTGCCTTGGAATGATAGTTGGAGT---AATAAATCTCTGGATGATAT
TTGGAATAACATGACCTGGATGGAGTGGGAAAAGGAAATTGACAATTACACACAATTAATATACACCTTA
ATTGAAGAATCGCAGAACCAACAAGAAAAGAATGAACAAGAATTATTGGAATTGGATAAATGGGCAAGTT
TGTGGAATTGGTTTAGCATATCAAATTGGCTGTGGTACATAAAAATATTCATAATGATAGTAGGAGGCTT
GATAGGTTTAAGAATAGTTTTTACTGTACTTTCTCTAGTAAATAGAGTTAGGAAGGGATACTCACCATTG
TCGTTTCAGACCCGCCTCCCAGCACAGAGGGGACCCGACAGGCCCGAAGGAATCGAAGAAGAAGGTGGAG
AGAGAGACAGAGACAGATCCAGTCAATTAGCGAACGGATTCTTGGCACTTTTCTGGGTCGATCTGAGGAA
CCTGTGCCTCTTCAGCTACCACCTCTTGAGAGACTTACTCTTGATTGTAACGAGGATTGTGGAACTTCTG
GGA---CGCAGGGGGTGGGAAGCCCTCAAATATGTGTGGAATCTCCTACAGTATTGGAGTCAGGAACTAA
AGAATAGTGCTGTTAGCTTGCTCAATGCCACAGCTATAGCAGTAGCTGAGGGAACAGATAGGGTTATAGA
AGGATTACAAAGAGCTTGTAGGGCTATTCTCAACATACCTAGAAGAATAAGACAGGGCTTGGAAAGGGCT
TTGCTA
>JF706376 
ATGAGAGTGAGGGGGATCAGGAAGAATTATCAGGACTTG---TGGAAATGG---GGCATCATGCTCCTTG
GGATATTGATGATCGGTAATGCT---ACAGACAAA---TGGGTCACAGTCTATTATGGGGTACCTGTGTG
GAAAGAAGCAACCACTACTCTATTTTGTGCATCAGATGCTAAAGCATATGATACAGAGGTACATAATGTT
TGGGCCACACATGCCTGTGTACCCACAGACCCCAACCCACAAGAAGTAGGATTGGAAAATGTGACAGAAA
ATTTTAACATGTGGAAAAATGACATGGTAGAACAGATGCATGAGGATATAATTAGTTTATGGGATCAAAG
CCTAAAGCCATGTGTAAAAATAACCCCACTCTGTGTTACTTTAAATTGCACTGAG---GCG---------
---------------------------AATATTACT---------------------AGTGAGGTGAATA
TTACTGATAAGATA---------------GAAATGAAAAACTGCTCTTTCAATATCACCACAAGCATAAG
AGGTAAGATGCAGAACGAATATGCACTTTTTTATAAACCTGATGTAGTACCAATA---GATGAT------
AAT------AAT---------------------ACCAGATATAGGTTGATAAATTGTAACACCTCAGTCA
TTACACAGGCCTGTCCAAAGGTATCCTTTGAGCCAATTCCCATACATTATTGTGCCCCGGCTGGTTTTGC
GATTCTAAAATGTAAAGATAAGAAGTTCAATGGAACAGGACCATGTACAAATGTCAGCACAGTACAATGT
ACACATGGAATTAGGCCAGTAGTGTCAACTCAACTGCTGTTAAATGGCAGTCTAGCAGAAGAAGAGGTAG
TAATTAGATCTGAGAATTTCACGAACAATGTTAAAATCATAATAGTACAGCTGAATGAATCTGTAGAAAT
TAATTGTACAAGACCCGGCAACAATACAAGGAGAAGTATACATTTA---------GGACCAGGGGGAGCA
TTTTATACAACAGGACAAGTAACAGGAGATATAAGACAAGCACATTGTAAACTTAGTGAAGCAAAATGGA
ATAACACTTTAAAACAGGTAGTTAAAAAATTAAGAGAACAATTTAAG---AAT---AAAACA------AT
AGTCTTTAATCACTCCTCAGGGGGGGACCCAGAAATTACAATGCATAGTTTTAATTGTGGAGGGGAATTT
TTCTACTGTAATACAACAAAACTGTTTAAT---------------------AGTACTTGG------AATA
TTACT---GAAGGGTTAAATAACACTGAA------AGAAATGGC---ACAATCATACTCCCATGCAGAAT
AAAACAAATTATAAACAGGTGGCAGGAAGTAGGAAAAGCAATGTATGCCCCTCCCATCAGAGGACAAATT
AGATGTTCATCAAATATTACAGGGCTGTTATTAACAAGAGATGGTGGT------ACTAAC----------
--AAGAACGAGCCCGAGATCTTCAGACCTGGAGGAGGAGATATGAGGGACAATTGGAGAAGTGAATTATA
TAAATATAAAGTAGTAAAAATTGAACCATTAGGAGTAGCACCCACCAAGGCAAAGAGAAGAGTGGTGCAG
AGGGAAAAAAGAGCAGTGGGA---ATAGGAGCTGTGTTCCTTGGGTTCTTGGGAGCAGCAGGAAGCACTA
TGGGCGCAGCGTCAATGACGCTGACGGTACAGGCCAGACAATTATTGTCTGGTATAGTGCAACAGCAGAA
CAATCTGCTGAGGGCTATTGAGGCGCAACAGCATCTGTTGCAACTCACAGTCTGGGGCATCAAGCAGCTC
CAGGCAAGAGTCCTGGCTGTGGAGAGATACCTAAAGGATCAACAGCTCCTGGGGATTTGGGGTTGCTCTG
GAAAACTCATCTGCACCACTGCTGTGCCTTGGAATGATAGTTGGAGT---AATAAATCTCTGGATGATAT
TTGGAATAACATGACCTGGATGGAGTGGGAAAAGGAAATTGACAATTACACACAATTAATATACACCTTA
ATTGAAGAATCGCAGAACCAACAAGAAAAGAATGAACAAGAATTATTGGAATTGGATAAATGGGCAAGTT
TGTGGAATTGGTTTAGCATATCAAATTGGCTGTGGTACATAAAAATATTCATAATGATAGTAGGAGGCTT
GATAGGTTTAAGAATAGTTTTTACTGTACTTTCTCTAGTAAATAGAGTTAGGAAGGGATACTCACCATTG
TCGTTTCAGACCCGCCTCCCAGCACAGAGGGGACCCGACAGGCCCGAAGGAATCGAAGAAGAAGGTGGAG
AGAGAGACAGAGACAGATCCAGTCAATTAGCGAACGGATTCTTGGCACTTTTCTGGGTCGATCTGAGGAA
CCTGTGCCTCTTCAGCTACCACCTCTTGAGAGACTTACTCTTGATTGTAACGAGGATTGTGGAACTTCTG
GGA---CGCAGGGGGTGGGAAGCCCTCAAATATGTGTGGAATCTCCTACAGTATTGGAGTCAGGAACTAA
AGAATAGTGCTGTTAGCTTGCTCAATGCCACAGCTATAGCAGTAGCTGAGGGAACAGATAGGGTTATAGA
AGGATTACAAAGAGCTTGTAGGGCTATTCTCAACATACCTAGAAGAATAAGACAGGGCTTGGAAAGGGCT
TTGCTA
>JF706370 
ATGAGAGTGAGGGGGATCAGGAAGAATTATCAGGGCTTG---TGGAAATGG---GGCATCATGCTCCTTG
GGATATTGATGATCTGTAATGCT---ACAGACAAATTGTGGGTCACAGTCTATTATGGGGTACCTGTGTG
GAAAGAAGCAACCACTACTCTATTTTGTGCATCAGATGCTAAAGCATATGATACAGAGGTACATAATGTT
TGGGCCACACATGCCTGTGTACCCACAGACCCCAACCCACAAGAAGTAGGATTGGAAAATGTGACAGAAA
ATTTTAACATGTGGAAAAATGACATGGTAGAACAGATGCATGAGGATATAATTAGTTTATGGGATCAAAG
CCTAAAGCCATGTGTAAAAATAACCCCACTCTGTGTTACTTTAAATTGCACTGAG---GCG---------
---------------------------AATATTACT---------------------AGTGAGGTGAATA
TTACTGATAAGATA---------------GAAATGAAAAACTGCTCTTTCAATATCACCACAAGCATAAG
AGGTAAGATGCAGAACGAATATGCACTTTTTTATAAACCTGATGTAGTACCAATA---GATGAT------
AAT------AAT---------------------ACCAGATATAGGTTGATAAATTGTAACACCTCAGTCA
TTACACAGGCCTGTCCAAAGGTATCCTTTGAGCCAGTTCCCATACATTATTGTGCCCCGGCTGGTTTTGC
GATTCTAAAATGTAAAGATAAGAAGTTCAATGGAACAGGACCATGTACAAATGTCAGCACAGTACAATGT
ACACATGGAATTAGGCCAGTAGTGTCAACTCAACTGCTGTTAAATGGCAGTCTAGCGGAAGAAGAGGTAG
TAATTAGATCTGAGAATTTCACGAACAATGTTAAAATCATAATAGTACAGCTGAATGAATCTGTAGAAAT
TAATTGTACAAGACCCGGCAACAATACAAGGAGAAGTATACATTTA---------GGACCAGGGGGAGCA
TTTTATACAACAGGACAAGTAACAGGAGATATAAGACAAGCACATTGTAAACTTAGTGAAGCAAAATGGA
ATAACACTTTAAAACAGGTAGTTAAAAAATTAAGAGAACAATTTAAG---AAT---AAAACA------AT
AGTCTTTAATCACTCCTCAGGGGGGGACCCAGAAATTACCATGCATAGTTTTAATTGTGGAGGGGAATTT
TTCTACTGTAATACAACAAAACTGTTTAAT---------------------AGTACTTGG------AATA
TTACT---GAAGGGTTAAATAACACTGAA------AGAAATGGC---ACAATCATACTCCCATGCAGAAT
AAAACAAATTATAAACAGGTGGCAGGAAGTAGGAAAAGCAATGTATGCCCCTCCCATCAGAGGACAAATT
AGATGTTCATCAAATATTACAGGGCTGCTATTAACAAGAGATGGTGGT------ACTAAC----------
--AAGAACGAGCCCGAGATCTTCAGACCTGGAGGAGGAGATATGAGGGACAATTGGAGAAGTGAATTATA
TAAATATAAAGTAGTAAAAATTGAACCATTAGGAGTAGCACCCACCAAGGCAAAGAGAAGAGTGGTGCAG
AGGGAAAAAAGAGCAGTGGGA---ATAGGAGCTGTGTTCCTTGGGTTCTTGGGAGCAGCAGGAAGCACTA
TGGGCGCAGCGTCAATGACGCTGACGGTACAGGCCAGACAATTATTGTCTGGTATAGTGCAACAGCAGAA
CAATCTGCTGAGGGCTATTGAGGCGCAACAGCATCTGTTGCAACTCACAGTCTGGGGCATCAAGCAGCTC
CAGGCAAGAGTCCTGGCTGTGGAGAGATACCTAAAGGATCAACAGCTCCTGGGGATTTGGGGTTGCTCTG
GAAAACTCATCTGCACCACTGCTGTGCCTTGGAATGATAGTTGGAGT---AATAAATCTCTGGATGATAT
TTGGAATAACATGACCTGGATGGAGTGGGAAAGGGAAATTGACAATTACACACAATTAATATACACCTTA
ATTGAAGAATCGCAGAACCAACAAGAAAAGAATGAACAAGAATTGTTGGAATTGGATAAATGGGCAAGTT
TGTGGAATTGGTTTAGCATATCAAATTGGCTGTGGTACATAAAAATATTCATAATGATAGTAGGAGGCTT
GATAGGTTTAAGAATAGTTTTTACTGTACTTTCTCTAGTGAATAGAGTTAGGAAGGGATACTCACCATTG
TCGTTTCAGACCCGCCTCCCAGCCCCGAGGGGACCCGACAGGCCCGAAGGAATCGAAGAAGAAGGTGGAG
AGAGAGACAGAGACAGATCCAGTCAATCAGTGAACGGATTCTTGGCACTTTTCTGGGTCGATCTGAGGAA
CTTGTGCCTCTTCAGCTACCACCTCTTGAGAGACTTACTCTTGATTGTAACGAGGATTGTGGAACTTCTG
GGA---CGCAGGGGGTGGGAAGCCCTCAAATATGTGTGGAATCTCCTACAGTATTGGAGTCAGGAACTAA
AGAATAGTGCTGTTAGCTTGCTCAATGCCACAGCTATAGCAGTAGCTGAGGGAACAGATAGGGTTATAGA
AGGATTACAAAGAGCTTGTAGGGCTATTCTCAACATACCTAGAAGAATAAGACAGGGCTTGGAAAGGGCT
TTGCTA
>JF706371 
ATGAGAGTGAAGGGGATCAGGAGGAATTATCAGGACTTG---TGGAGATGG---GGCATCATGCTCCTTG
GGATATTGATGATCGGTAATGCT---ACAGACAAA---TGGGTCACAGTCTATTATGGGGTACCTGTGTG
GAAAGAAGCAACCACTACTCTATTTTGTGCATCAGATGCTAAAGCATATGATACAGAGGTACATAATGTT
TGGGCCACACATGCCTGTGTACCCACAGACCCCAACCCACAAGAAGTAGGATTGGAAAATGTGACAGAAA
ATTTTAACATGTGGAAAAATGACATGGTAGAACAGATGCATGAGGATATAATTAGTTTATGGGATCAAAG
CCTAAAGCCATGTGTAAAAATAACCCCACTCTGTGTTACTTTAAATTGCACTGAG---GCG---------
---------------------------AATATTACT---------------------AGTGAGGTGAATA
TTACTGATAAGATA---------------GAAATGAAAAACTGCTCTTTCAATATCACCACAAGCATAAG
AGGTAAGATGCAGAACGAATATGCACTTTTTTATAAACCTGATGTAGTACCAATA---GATGAT------
---------------------------------AATAAATATAGGTTGATAAATTGTAACACCTCAGTCA
TTACACAGGCCTGTCCAAAGGTATCCTTTGAGCCAATTCCCATACATTATTGTGCCCCGGCTGGTTTTGC
GATTCTAAAATGTAAAGATAAGAAGTTCAATGGAACAGGACCATGTACAAATGTCAGCACAGTACAATGT
ACACATGGAATTAGGCCAGTAGTGTCAACTCAACTGCTGTTAAATGGCAGTCTAGCAGAAGAAGAGGTAG
TAATTAGATCTGAGAATTTCACGAACAATGTTAAAATCATAATAGTACAGCTGAATGAATCTGTAGAAAT
TAATTGTACAAGACCCGGCAACAATACAAGGAGAAGTATACATTTA---------GGACCAGGGGGAGCA
TTTTATACAACAGGACAAGTAACAGGAGATATAAGACAAGCACATTGTAAACTTAGTGAAGCAAAATGGA
ATAACACTTTAAAACAGGTAGTTAAAAAATTAAGAGAACAATTTAAG---AAT---AAAACA------AT
AGTCTTTAATCACTCCTCAGGGGGGGACCCAGAAATTACAATGCATAGTTTTAATTGTGGAGGGGAATTT
TTCTACTGTAATACAACAAAACTGTTTAAT---------------------AGTACTTGG------AATA
TTACT---GAAGGGTTAAATAACACTGAA------AGAAATGGC---ACAATCATACTCCCATGCAGAAT
AAAACAAATTATAAACAGGTGGCAGGAAGTAGGAAAAGCAATGTATGCCCCTCCCATCAGAGGACAAATT
AGATGTTCATCAAATATTACAGGGCTGCTATTAACAAGAGATGGTGGT------ACTAAC----------
--AAGAACGAGCCCGAGATCTTCAGACCTGGAGGAGGAGATATGAGGGACAATTGGAGAAGTGAATTATA
TAAATATAAAGTAGTAAAAATTGAACCATTAGGAGTAGCACCCACCAAGGCAAAGAGAAGAGTGGTGCAG
AGGGAAAAAAGAGCAGTGGGA---ATAGGAGCTGTGTTCCTTGGGTTCTTGGGAGCAGCAGGAAGCACTA
TGGGCGCAGCGTCAATGACGCTGACGGTACAGGCCAGACAATTATTGTCTGGTATAGTGCAACAGCAGAA
CAATCTGCTGAGGGCTATTGAGGCGCAACAGCATCTGTTGCAACTCACAGTCTGGGGCATCAAGCAGCTC
CAGGCAAGAGTCCTGGCTGTGGAGAGATACCTAAAGGATCAACAGCTCCTGGGGATTTGGGGTTGCTCTG
GAAAACTCATCTGCACCACTGCTGTGCCTTGGAATGATAGTTGGAGT---AATAAATCTCTGGATGATAT
TTGGAATAACATGACCTGGATGGAGTGGGAAAGGGAAATTGACAATTACACACAATTAATATACACCTTA
ATTGAAAAATCGCAGAACCAACAAGAAAAGAATGAACAAGAATTGTTGGAATTGGATAAATGGGCAAGTT
TGTGGAATTGGTTTAGCATATCAAATTGGCTGTGGTACATAAAAATATTCATAATGATAGTAGGAGGCTT
GATAGGTTTAAGAATAGTTTTTACTGTACTTTCCCTAGTGAATAGAGTTAGGAAGGGATACTCACCATTG
TCGTTTCAGACCCGCCTCCCAGCCCCGAGGGGACCCGACAGGCCCGAAGGAATCGAAGAAGAAGGTGGAG
AGAGAGACAGAGACAGATCCAGTCAATCAGTGAACGGATTCTTGGCACTTTTCTGGGTCGATCTGAGGAA
CCTGTGCCTCTTCAGCTACCACCTCTTGAGAGACTTACTCTTGATTGTAACGAGGATTGTGGAACTTCTG
GGA---CGCAGGGGGTGGGAAGCCCTCAAATATGTGTGGAATCTCCTACAGTATTGGAGTCAGGAACTAA
AGAATAGTGCTGTTAGCTTGCTCAATGCCACAGCTATAGCAGTAGCTGAGGGAACAGATAGGGTTATAGA
AGGATTACAAAGAGCTTGTAGGGCTATTCTCAACATACCTAGAAGAATAAGACAGGGCTTGGAAAGGGCT
TTGCTA
>JF706372 
ATGAGAGTGAAGGGGATCAGGAGGAATTATCAGGACTTG---TGGAGATGG---GGCATCATGCTCCTTG
GAATATTGATGATCTGTAATGCT---ACAGACAAATTGTGGGTCACAGTCTATTATGGGGTACCTGTGTG
GAAAGAAGCAACCACTACTCTATTTTGTGCATCAGATGCTAAAGCATATGATACAGAGGTACATAATGTT
TGGGCCACACATGCCTGTGTACCCACAGACCCCAACCCACAAGAAGTAGGATTGGAAAATGTGACAGAAA
ATTTTAACATGTGGAAAAATGACATGGTAGAACAGATGCATGAGGATATAATTAGTTTATGGGATCAAAG
CCTAAAGCCATGTGTAAAAATAACCCCACTCTGTGTTACTTTAAATTGCACTGAG---GCG---------
---------------------------AATATTACT---------------------AGTGAGGTGAATA
TTACTGATAAGATA---------------GAAATGAAAAACTGCTCTTTCAATATCACCACAAGCATAAG
AGGTAAGATGCAGAACGAATATGCACTTTTTTATAAACCTGATGTAGTACCAATA---GATGAT------
AGT------AAT---------------------ACCAGATATAGGTTGATAAATTGTAACACCTCAGTCA
TTACACAGGCCTGTCCAAAGGTATCCTTTGAGCCAATTCCCATACATTATTGTGCCCCGGCTGGTTTTGC
GATTCTAAAATGTAAAGATAAGAAGTTCAATGGAACAGGACCATGTACAAATGTCAGCACAGTACAATGT
ACACATGGAATTAGGCCAGTAGTGTCAACTCAACTGCTGTTAAATGGCAGTCTAGCGGAAGAAGAGGTAG
TAATTAGATCTGAGAATTTCACGAACAATGTTAAAATCATAATAGTACAGCTGAATGAATCTGTAGAAAT
TAATTGTACAAGACCCGGCAACAATACAAGGAGAAGTATACATTTA---------GGACCAGGGGGAGCA
TTTTATACAACAGGACAAGTAACAGGAGATATAAGACAAGCACATTGTAAACTTAGTGAAGCAAAATGGA
ATAACACTTTAAAACAGGTAGTTAAAAAATTAAGAGAACAATTTAAG---AAT---AAAACA------AT
AGTCTTTAATCACTCCTCAGGGGGGGACCCAGAAATTACAATGCATAGTTTTAATTGTGGAGGGGAATTT
TTCTACTGTAATACAACAAAACTGTTTAAT---------------------AGTACTTGG------AATA
TTACT---GAAGGGTTAAATAACACTGAA------AGAAATGGC---ACAATCATACTCCCATGCAGAAT
AAAACAAATTATAAACAGGTGGCAGGAAGTAGGAAAAGCAATGTATGCCCCTCCCATCAGAGGACAAATT
AGATGTTCATCAAATATTACAGGGCTGCTATTAACAAGAGATGGTGGT------ACTAAC----------
--AAGAACGAGCCCGAGATCTTCAGACCTGGAGGAGGAGATATGAGGGACAATTGGAGAAGTGAATTATA
TAAATATAAAGTAGTAAAAATTGAACCATTAGGAGTAGCACCCACCAAGGCAAAGAGAAGAGTGGTGCAG
AGGGAAAAAAGAGCAGTGGGA---ATAGGAGCTGTGTTCCTTGGGTTCTTGGGAGCAGCAGGAAGCACTA
TGGGCGCAGCGTCAATGACGCTGACGGTACAGGCCAGACAATTATTGTCTGGTATAGTGCAACAGCAGAA
CAATCTGCTGAGGGCTATTGAGGCGCAACAGCATCTGTTGCAACTCACAGTCTGGGGCATCAAGCAGCTC
CAGGCAAGAGTCCTGGCTGTGGAGAGATACCTAAAGGATCAACAGCTCCTGGGGATTTGGGGTTGCTCTG
GAAAACTCATCTGCACCACTGCTGTGCCTTGGAATGATAGTTGGAGT---AATAAATCTCTGGATGATAT
TTGGAATAACATGACCTGGATGGAGTGGGAAAGGGAAATTGACAATTACACACAATTAATATACACCTTA
ATTGAAGAATCGCAGAACCAACAAGAAAAGAATGAACAAGAATTGTTGGAATTGGATAAATGGGCAAGTT
TATGGAATTGGTTTAGCATATCAAATTGGCTGTGGTACATAAAAATATTCATAATGATAGTAGGAGGCTT
GATAGGTTTAAGAATAGTTTTTACTGTACTTTCTCTAGTGAATAGAGTTAGGAAGGGATACTCACCATTG
TCGTTTCAGACCCGCCTCCCAGCCCCGAGGGGACCCGACAGGCCCGAAGGAATCGAAGAAGAAGGTGGAG
AGAGAGACAGAGACAGATCCAGTCAATCAGTGAACGGATTCTTGGCACTTTTCTGGGTCGATCTGAGGAA
CCTGTGCCTCTTCAGCTACCACCTCTTGAGAGACTTACTCTTGATTGTAACGAGGATTGTGGAACTTCTG
GGA---CGCAGGGGGTGGGAAGCCCTCAAATATGTGTGGAATCTCCTACAGTATTGGAGTCAGGAACTAA
AGAATAGTGCTGTTAGCTTGCTCAATGCCACAGCTATAGCAGTAGCTGAGGGAACAGATAGGGTTATAGA
AGGATTACAAAGAGCTTGTAGGGCTATTCTCAACATACCTAGAAGAATAAGACAGGGCTTGGAAAGGGCT
TTGCTA
>JF706383 
ATGAGAGTGAAGGGGATCAGGAGGAATTATCAGGACTTG---TGGAGATGG---GGCATCATGCTCCTTG
GGATATTGATGATCTGTAATGCT---ACAGACAAATTGTGGGTCACAGTCTATTATGGGGTACCTGTGTG
GAAAGAAGCAACCACTACTCTATTTTGTGCATCAGATGCTAAAGCATATGATACAGAGGTACATAATGTT
TGGGCCACACATGCCTGTGTACCCACAGACCCCAACCCACAAGAAGTAGGATTGGAAAATGTGACAGAAA
ATTTTAACATGTGGAAAAATGACATGGTAGAACAGATGCATGAGGATATAATTAGTTTATGGGATCAAAG
CCTAAAGCCATGTGTAAAAATAACCCCACTCTGTGTTACTTTAAATTGCACTGAG---GCG---------
---------------------------AATATTACT---------------------AGTGAGGTGAATA
TTACTGATAAGATA---------------GAAATGAAAAACTGCTCTTTCAATATCACCACAAGCATAAG
AGGTAAGGTGCAGAACGAATATGCACTTTTTTATAAACCTGATGTAGTACCAATA---GATGAT------
AAT------AAT---------------------ACCAGATATAGGTTGATAAATTGTAACACCTCAGTCA
TTACACAGGCCTGTCCAAAGGTATCCTTTGAGCCAATTCCCATACATTATTGTGCCCCGGCTGGTTTTGC
GATTCTAAAATGTAAAGATAAGAAGTTCAATGGAACAGGACCATGTACAAATGTCAGCACAGTACAATGT
ACACATGGAATTAGGCCAGTAGTGTCAACTCAACTGCTGTTAAATGGCAGTCTAGCAGAAGAAGAGGTAG
TAATTAGATCTGAGAATTTCACGAACAATGTTAAAATCATAATAGTACAGCTGAATGAATCTGTAGAAAT
TAATTGTACAAGACCCGGCAACAATACAAGGAGAAGTATACATTTA---------GGACCAGGGGGAGCA
TTTTATACAACAGGACAAGTAACAGGAGATATAAGACAAGCACATTGTAAACTTAGTGAAGCAAAATGGA
ATAACACTTTAAAACAGGTAGTTAAAAAATTAAGAGAACAATTTAAG---AAT---AAAACA------AT
AGTCTTTAATCACTCCTCAGGGGGGGACCCAGAAATTACAATGCATAGTTTTAATTGTGGAGGGGAATTT
TTCTACTGTAATACAACAAAACTGTTTAAT---------------------AGTACTTGG------AATA
TTACT---GAAGGGTTAAATAACACTGAA------AGAAATGGC---ACAATCATACTCCCATGCAGAAT
AAGACAAATTATAAACAGGTGGCAGGAAGTAGGAAAAGCAATGTATGCCCCTCCCATCAGAGGACAAATT
AGATGTTCATCAAATATTACAGGGCTGCTATTAACAAGAGATGGTGGT------ACTAAC----------
--AAGAACGAGCCCGAGATCTTCAGACCTGGAGGAGGAGATATGAGGGACAATTGGAGAAGTGAATTATA
TAAATATAAAGTAGTAAAAATTGAACCATTAGGAGTAGCACCCACCAAGGCAAAGAGAAGAGTGGTGCAG
AGGGAAAAAAGAGCAGTGGGA---ATAGGAGCTGTGTTCCTTGGGTTCTTGGGAGCAGCAGGAAGCACTA
TGGGCGCAGCGTCAATGACGCTGACGGTACAGGCCAGACAATTATTGTCTGGTATAGTGCAACAGCAGAA
CAATCTGCTGAGGGCTATTGAGGCGCAACAGCATCTGTTGCAACTCACAGTCTGGGGCATCAAACAGCTC
CAGGCAAGAGTCCTGGCTGTGGAGAGATACCTAAAGGATCAACAGCTCCTGGGGATTTGGGGTTGCTCTG
GAAAACTCATCTGCACCACTGCTGTGCCTTGGAATGATAGTTGGAGT---AATAAATCTCTGGATGATAT
TTGGAATAACATGACCTGGATGGAGTGGGAAAAGGAAATTGACAATTACACACAATTAATATACACCTTA
ATTGAAGAATCGCAGAACCAACAAGAAAAGAATGAACAAGAATTATTGGAATTGGATAAATGGGCAAGTT
TGTGGAATTGGTTTAGCATATCAAATTGGCTGTGGTATATAAAAATATTCATAATGATAGTAGGAGGCTT
GATAGGTTTAAGAATAGTTTTTACTGTACTTTCTCTAGTGAATAGAGTTAGGAAGGGATACTCACCATTG
TCGTTTCAGACCCGCCTCCCAGCTCAGAGGGGACCCGACAGGCCCGAAGGAATCGAAGAAGAAGGTGGAG
AAAGAGACAGAGACAGATCCAGTCCATTAGTGAACGGATTCTTGGCACTTTTCTGGGTCGATCTGAGGAA
CCTGTGCCTCTTCAGCTACCACCTCTTGAGAGACTTACTCTTGATTGTAACGAGGATTGTGGAACTTCTG
GGA---CGCAGGGGGTGGGAAGCCCTCAAATACGGGTGGAATCTCCTGCAGTATTGGAGTCAGGAACTAA
AGAATAGTGCTGTTAGCTTGCTCAACGCCACAGCCATAGCAGTAGCTGAGGGGACAGATAGGGTTATAGA
AGTAGTACAAAGAGCTTGTAGGGCTATTCTCAACATACCTAGAAGAATAAGACAGGGCTTGGAAAGGGCT
TTGCTA
>JF706380 
ATGAGAGTGAAGGGGATCAGGAGGAATTATCAGGACTTG---TGGGGATGG---GGCATCATGCTCCTTG
GGATATTGATGATCTGTAATGCT---ACAGACAAATTGTGGGTCACAGTCTATTATGGGGTACCTGTGTG
GAAAGAAGCAACCACTACTCTATTTTGTGCATCAGATGCTAAAGCATATGATACAGAGGTACATAATGTT
TGGGCCACACATGCCTGTGTACCCACAGACCCCAACCCACAAGAAGTAGGATTGGAAAATGTGACAGAAA
ATTTTAACATGTGGAAAAATGACATGGTAGAACAGATGCATGAGGATATAATTAGTTTATGGGATCAAAG
CCTAAAGCCATGTGTAAAAATAACCCCACTCTGTGTTACTTTAAATTGCACTGAG---GCA---------
---------------------------AATATTACT---------------------AGTGAGGTGAATA
TTACTGATAAGATA---------------GAAATGAAAAACTGCTCTTTCAATATCACCACAAGCATAAG
AGGTAAGGTGCAGAACGAATATGCACTTTTTTATAAACCTGATGTAGTACCAATA---GATGAT------
AAT------AAT---------------------ACCAGATATAGGTTGATAAATTGTAACACCTCAGTCA
TTACACAGGCCTGTCCAAAGGTATCCTTTGAGCCAATTCCCATACATTATTGTGCCCCGGCTGGTTTTGC
GATTCTAAAATGTAAAGATAAGAAGTTCAATGGAACAGGACCATGTACAAATGTCAGCACAGTACAATGT
ACACATGGAATTAGGCCAGTAGTGTCAACTCAACTGCTGTTAAATGGCAGTCTAGCAGAAGAAGAGGTAG
TAATTAGATCTGAGAATTTCACGAACAATGTTAAAATCATAATAGTACAGCTGAATGAATCTGTAGAAAT
TAATTGTACAAGACCCGGCAACAATACAAGGAGAAGTATACATTTA---------GGACCAGGGGGAGCA
TTTTATACAACAGGACAAGTAACAGGAGATATAAGACAAGCACATTGTAAACTTAGTGAAGCAAAATGGA
ATAACACTTTAAAACAGGTAGTTAAAAAATTAAGAGAACAATTTAAG---AAT---AAAACA------AT
AGTCTTTAATCACTCCTCAGGGGGGGACCCAGAAATTACAATGCATAGTTTTAATTGTGGAGGGGAATTT
TTCTACTGTAATACAACAAAACTGTTTAAT---------------------AGTACTTGG------AATA
TTACT---GAAGGGTTAAATAACACTGAA------AGAAATGGC---ACAATTATACTCCCATGCAGAAT
AAGACAAATTATAAACAGGTGGCAGGAAGTAGGAAAAGCAATGTATGCCCCTCCCATCAGAGGACAAATT
AGATGTTCATCAAATATTACAGGGCTGCTATTAACAAGAGATGGTGGT------ACTAAC----------
--AAGAACGAGCCCGAGATCTTCAGACCTGGAGGAGGAGATATGAGGGACAATTGGAGAAGTGAATTATA
TAAATATAAAGTAGTAAAAATTGAACCATTAGGAGTAGCACCCACCAAGGCAAAGAGAAGAGTGGTGCAG
AGGGAAAAAAGAGCAGTGGGA---ATAGGAGCTGTGTTCCTTGGGTTCTTGGGAGCAGCAGGAAGCACTA
TGGGCGCAGCGTCAATGACGCTGACGGTACAGGCCAGACAATTATTGTCTGGTATAGTGCAACAGCAGAA
CAATCTGCTGAGGGCTATTGAGGCGCAACAGCATCTGTTGCAACTCACAGTCTGGGGCATCAAACAGCTC
CAGGCAAGAGTCCTGGCTGTGGAGAGATACCTAAAGGATCAACAGCTCCTGGGGATTTGGGGTTGCTCTG
GAAAACTCATCTGCACCACTGCTGTGCCTTGGAATGATAGTTGGAGT---AATAAATCTCTGGATGATAT
TTGGAATAACATGACCTGGATGGAGTGGGAAAAGGAAATTGACAATTACACACAATTAATATACGCCTTA
ATTGAAGAATCGCAGAACCAACAAGAAAAGAATGAACAAGAATTATTGGAATTGGATAAATGGGCAAGTT
TGTGGAATTGGTTTAGCATATCAAATTGGCTGTGGTATATAAAAATATTCATAATGATAGTAGGAGGCTT
GATAGGTTTAAGAATAGTTTTTACTGTACTTTCTCTAGTGAATAGAGTTAGGAAGGGATACTCACCATTG
TCGTTTCAGACCCGCCTCCCAGCTCAGAGGGGACCCGACAGGCCCGAAGGAATCGAAGAAGAAGGTGGAG
AGAGAGACAGAGACAGATCCAGTCAATCAGTGAACGGATTCTTGGCACTTTTCTGGGTCGATCTGAGGAA
CCTGTGCCTCTTCAGCTACCACCACTTGAGAGACTTACTCTTGATTGTAACGAGGATTGTGGAACTTCTG
GGA---CGCAGGGGGTGGGAAGCCCTCAAATATGTGTGGAATCTCCTACAGTATTGGAGTCAGGAACTAA
AGAATAGTGCTGTTAGCTTGCTCAATGCCACAGCTATAGCAGTAGCTGAGGGAACAGATAGGGTTATAGA
AGGATTACAAAGAGCTTGTAGGGCTATTCTCAACATACCTAGAAGAATAAGACAGGGCTTGGAAAGGGCT
TTGCTA
>JF706379 
ATGAGAGTGAAGGGGATCAGGAGGAATTATCAGGACTTG---TGGGGATGG---GGCATCATGCTCCTTG
GGATATTGATGATCTGTAATGCT---ACAGACAAATTGTGGGTCACAGTCTATTATGGGGTACCTGTGTG
GAAAGAAGCAACCACTACTCTATTTTGTGCATCAGATGCTAAAGCATATGATACAGAGGTACATAATGTT
TGGGCCACACATGCCTGTGTACCCACAGACCCCAACCCACAAGAAGTAGGATTGGAAAATGTGACAGAAA
ATTTTAACATGTGGAAAAATGACATGGTAGAACAGATGCATGAGGATATAATTAGTTTATGGGATCAAAG
CCTAAAGCCATGTGTAAAAATAACCCCACTCTGTGTTACTTTAAATTGCACTGAG---GCG---------
---------------------------AATATTACT---------------------AGTGAGGTGAATA
TTACTGATAAGATA---------------GAAATGAAAAACTGCTCTTTCAATATCACCACAAGCATAAG
AGGTAAGGTGCAGAACGAATATGCACTTTTTTATAAACCTGATGTAGTACCAATA---GATGAT------
AAT------AAT---------------------ACCAGATATAGGTTGATAAATTGTAACACCTCAGTCA
TTACACAGGCCTGTCCAAAGGTATCCTTTGAGCCAATTCCCATACATTATTGTGCCCCGGCTGGTTTTGC
GATTCTAAAATGTAAAGATAAGAAGTTCAATGGAACAGGACCATGTACAAATGTCAGCACAGTACAATGT
ACACATGGAATTAGGCCAGTAGTGTCAACTCAACTGCTGTTAAATGGCAGTCTAGCAGAAGAAGAGGTAG
TAATTAGATCTGAGAATTTCACGAACAATGTTAAAATCATAATAGTACAGCTGAATGAATCTGTAGAAAT
TAATTGTACAAGACCCGGCAACAATACAAGGAGAAGTATACATTTA---------GGACCAGGGGGAGCA
TTTTATACAACAGGACAAGTAACAGGAGATATAAGACAAGCACATTGTAAACTTAGTGAAGCAAAATGGA
ATAACACTTTAAAACAGGTAGTTAAAAAATTAAGAGAACAATTTAAG---AAT---AAAACA------AT
AGTCTTTAATCACTCCTCAGGGGGGGACCCAGAAATTACAATGCATAGTTTTAATTGTGGAGGGGAATTT
TTCTACTGTAATACAACAAAACTGTTTAAT---------------------AGTACTTGG------AATA
TTACT---GAAGGGTTAAATAACACTGAA------AGAAATGGC---ACAATCATACTCCCATGCAGAAT
AAGACAAATTATAAACAGGTGGCAGGAAGTAGGAAAAGCAATGTATGCCCCTCCCATCAGAGGACAAATT
AGATGTTCATCAAATATTACAGGGCTGCTATTAACAAGAGATGGTGGT------ACTAAC----------
--AAGAACGAGCCCGAGATCTTCAGACCTGGAGGAGGAGATATGAGGGACAATTGGAGAAGTGAATTATA
TAAATATAAAGTAGTAAAAATTGAACCATTAGGAGTAGCACCCACCAAGGCAAAGAGAAGAGTGGTGCAG
AGGGAAAAAAGAGCAGTGGGA---ATAGGAGCTGTGTTCCTTGGGTTCTTGGGAGCAGCAGGAAGCACTA
TGGGCGCAGCGTCAATGACGCTGACGGTACAGGCCAGACAATTATTGTCTGGTATAGTGCAACAGCAGAA
CAATCTGCTGAGGGCTATTGAGGCGCAACAGCATCTGTTGCAACTCACAGTCTGGGGCATCAAACAGCTC
CAGGCAAGAGTCCTGGCTGTGGAGAGATACCTAAAGGATCAACAGCTCCTGGGGATTTGGGGTTGCTCTG
GAAAACTCATCTGCACCACTGCTGTGCCTTGGAATGATAGTTGGAGT---AATAAATCTCTGGATGATAT
TTGGAATAACATGACCTGGATGGAGTGGGAAAAGGAAATTGACAATTACACACAATTAATATACGCCTTA
ATTGAAGAATCGCAGAACCAACAAGAAAAGAATGAACAAGAATTATTGGAATTGGATAAATGGGCAAGTT
TGTGGAATTGGTTTAGCATATCAAATTGGCTGTGGTATATAAAAATATTCATAATGATAGTAGGAGGCTT
GATAGGTTTAAGAATAGTTTTTACTGTACTTTCTCTAGTGAATAGAGTTAGGAAGGGATACTCACCATTG
TCGTTTCAGACCCGCCTCCCAGCTCAGAGGGGACCCGACAGGCCCGAAGGAATCGAAGAAGAAGGTGGAG
AGAGAGACAGAGACAGATCCAGTCAATCAGTGAACGGATTCTTGGCACTTTTCTGGGTCGATCTGAGGAA
CCTGTGCCTCTTCAGCTACCACCACTTGAGAGACTTACTCTTGATTGTAACGAGGATTGTGGAACTTCTG
GGA---CGCAGGGGGTGGGAAGCCCTCAAATATGTGTGGAATCTCCTACAGTATTGGAGTCAGGAACTAA
AGAATAGTGCTGTTAGCTTGCTCAATGCCACAGCTATAGCAGTAGCTGAGGGAACAGATAGGGTTATAGA
AGGATTACAAAGAGCTTGTAGGGCTATTCTCAACATACCTAGAAGAATAAGACAGGGCTTGGAAAGGGCT
TTGCTA
>JF706377 
ATGAGAGTGAAGGGGATCAGGAGGAATTATCAGGACTTG---TGGAGATGG---GGCATCATGCTCCTTG
GGATATTGATGATCTGTAATGCT---ACAGACAAATTGTGGGTCACAGTCTATTATGGGGTACCTGTGTG
GAAAGAAGCAACCACTACTCTATTTTGTGCATCAGATGCTAAAGCATATGATACAGAGGTACATAATGTT
TGGGCCACACATGCCTGTGTACCCACAGACCCCAACCCACAAGAAGTAGGATTGGAAAATGTGACAGAAA
ATTTTAACATGTGGAAAAATGACATGGTAGAACAGATGCATGAGGATATAATTAGTTTATGGGATCAAAG
CCTAAAGCCATGTGTAAAAATAACCCCACTCTGTGTTACTTTAAATTGCACTGAG---GCG---------
---------------------------AATATTACT---------------------AGTGAGGTGAATA
TTACTGATAAGATA---------------GAAATGAAAAACTGCTCTTTCAATATCACCACAAGCATAAG
AGGTAAGGTGCAGAACGAATATGCACTTTTTTATAAACCTGATGTAGTACCAATA---GATGAT------
AAT------AAT---------------------ACCAGATATAGGTTGATAAATTGTAACACCTCAGTCA
TTACACAGGCCTGTCCAAAGGTATCCTTTGAGCCAATTCCCATACATTATTGTGCCCCGGCTGGTTTTGC
GATTCTAAAATGTAAAGATAAGAAGTTCAATGGAACAGGACCATGTACAAATGTCAGCACAGTACAATGT
ACACATGGAATTAGGCCAGTAGTGTCAACTCAACTGCTGTTAAATGGCAGTCTAGCAGAAGAAGAGGTAG
TAATTAGATCTGAGAATTTCACGAACAATGTTAAAATCATAATAGTACAGCTGAATGAATCTGTAGAAAT
TAATTGTACAAGACCCGGCAACAATACAAGGAGAAGTATACATTTA---------GGACCAGGGGGAGCA
TTTTATACAACAGGACAAGTAACAGGAGATATAAGACAAGCACATTGTAAACTTAGTGAAGCAAAATGGA
ATAACACTTTAAAACAGGTAGTTAAAAAATTAAGAGAACAATTTAAG---AAT---AAAACA------AT
AGTCTTTAATCACTCCTCAGGGGGGGACCCAGAAATTACAATGCATAGTTTTAATTGTGGAGGGGAATTT
TTCTACTGTAATACAACAAAACTGTTTAAT---------------------AGTACTTGG------AATA
TTACT---GAAGGGTTAAATAACACTGAA------AGAAATGGC---ACAATCATACTCCCATGCAGAAT
AAGACAAATTATAAACAGGTGGCAGGAAGTAGGAAAAGCAATGTATGCCCCTCCCATCAGAGGACAAATT
AGATGTTCATCAAATATTACAGGGCTGCTATTAACAAGAGATGGTGGT------ACTAAC----------
--AAGAACGAGCACGAGATCTTCAGACCTGGAGGAGGAGATATGAGGGACAATTGGAGAAGTGAATTATA
TAAATATAAAGTAGTAAAAATTGAACCATTAGGAGTAGCACCCACCAAGGCAAAGAGAAGAGTGGTGCAG
AGGGAAAAAAGAGCAGTGGGA---ATAGGAGCTGTGTTCCTTGGGTTCTTGGGAGCAGCAGGAAGCACTA
TGGGCGCAGCGTCAATGACGCTGACGGTACAGGCCAGACAATTATTGTCTGGTATAGTGCAACAGCAGAA
CAATCTGCTGAGGGCTATTGAGGCGCAACAGCATCTGTTGCAACTCACAGTCTGGGGCATCAAACAGCTC
CAGGCAAGAGTCCTGGCTGTGGAGAGATACCTAAAGGATCAACAGCTCCTGGGGATTTGGGGTTGCTCTG
GAAAACTCATCTGCACCACTGCTGTGCCTTGGAATGATAGTTGGAGT---AATAAATCTCTGGATGATAT
TTGGAATAACATGACCTGGATGGAGTGGGAAAAGGAAATTGACAATTACACACAATTAATATACACCTTA
ATTGAAGAATCGCAGAACCAACAAGAAAAGAATGAACAAGAATTATTGGAATTGGATAAATGGGCAAGTT
TGTGGAATTGGTTTAGCATATCAAATTGGCTGTGGTATATAAAAATATTCATAATGATAGTAGGAGGCTT
GATAGGTTTAAGAATAGTTTTTACTGTACTTTCTCTAGTGAATAGAGTTAGGAAGGGATACTCACCATTG
TCGTTTCAGACCCGCCTCCCAGCTCAGAGGGGACCCGACAGGCCCGAAGGAATCGAAGAAGAAGGTGGAG
AGAGAGACAGAGACAGATTCAGTCAATCAGTGAACGGATTCTTGGCACTTTTCTGGGTCGATCTGAGGAA
CCTGTGCCTCTTCAGCTACCACCACTTGAGAGACTTACTCTTGATTGTAACGAGGATTGTGGAACTTCTG
GGA---AGCAGGGGGTGGGAAGCCCTCAAATATGTGTGGAATCTCCTACAGTATTGGAGTCAGGAACTAA
AGAATAGTGCTGTTAGCTTGCTCAATGCCACAGCTATAGCAGTAGCTGAGGGAACAGATAGGGTTATAGA
AGGATTACAAAGAGCTTGTAGGGCTATTCTCAACATACCTAGAAGAATAAGACAGGGCTTGGAAAGGGCT
TTGCTA
>AY173952 
ATGAGAGTGAAGGGGATCAAGAAGACTTATCGGCACTTA---TGGAGATGG---GGTACCATGCTCCTTG
GGATATTGATGATCAGTAGTGCT---GCAGGACAATTGTGGGTCACAGTCTATTATGGGGTACCTGTGTG
GAAAGAAGCAACCACCACTTTATTTTGTGCATCAGATGCCAAAGCTTATGATAAGGAAGTACATAATGTT
TGGGCCACACATGCCTGTGTACCCACAGACCCCGACCCAAAAGAATTACCATTGGAAAATGTGACAGAAA
ATTTTAACATGTGGAAAAATAACATGGTAGAACAGATGCATGAGGATATAATCAGTTTATGGGATCAAAG
TCTAAAGCCATGTGTGAAATTGACCCCACTCTGTGTTACTTTAAATTGCACTGAC---TTC---------
------------------AGTAGG---AATGATACT---------------------AATACCAATAATA
GTAGTGGGGAAAAG---ATGGAGAAAGGAGAAATAAAAAATTGCTCTTTCAATATCACCACAGAAGTAAG
AGATAAGATACAGAAACAATATGCACTTTTTTATAAACTTGATGTAGTACCAATA---GAAAAT------
GAT------AAT------------GATAAT---ACTAGCTATAGGTTGATAAGTTGTAACACCTCAGTCA
TTACACAAGCCTGTCCAAAGGTAACCTTTGAGCCAATTCCCATACATTATTGTGCTCCGGCTGGTTTTGC
GATTCTAAAGTGTAAAGATAAGACGTTCAATGGAACAGGACCATGTACAAATGTCAGCACAGTACAATGT
ACACATGGAATTAGGCCAGTAGTATCAACTCAACTGCTGTTAAATGGCAGTCTAGCAGAAGAAGAGGTAG
TAATTAGGTCTGAAAATTTCACGAACAATGCTAGAACCATAATAGTACAGCTGAGAGAAGCTGTAGAAAT
TAATTGTACAAGACCCAGCAACAATACAAGAAAAAGTATACATATA---------GGACCAGGGAGAGCA
TTTTATACAACAGGAAATATAATAGGAGATATAAGACAAGCACATTGTAACATTAGTAGAGGAAAATGGA
ATAACACTTTAAAACAGATAGTTAGCAAATTAAGAGAACAATTTGGA---AAT---AAAACA------AT
AGTCTTTAATCAATCCTCAGGAGGGGACCCAGAAATTGTAATGCACAGTTTTAATTGTGGAGGGGAATTT
TTCTACTGTAATTCAACACAACTGTTTAAT---------------------AGTACTTGGGGGGCTAATG
ATACTTGGACTGAGTCAAATAACAATGAA------------------ACAATCACACTCCCATGCAGAAT
AAAACAAATTATAAACATGTGGCAGGAAGTAGGAAAAGCAATGTATGCCCCTCCCATCGCAGGACAAATT
AGATGTTCATCAAATATTACAGGGCTGCTACTAACAAGAGATGGTGGTAATAAAAACGAT----------
--AGCAACGGGACCGAGATCTTCAGACCTGGAGGAGGAGATATGAGGGACAATTGGAGAAGTGAATTATA
TAAATATAAAGTAGTAAAAATTGAACCATTAGGAATAGCACCCACCAAGGCAAAGAGAAGAGTGGTGCAG
AGAGAAAAAAGAGCAGTAGGC---CTAGGAGCTATGTTCCTTGGGTTCTTGGGAGCAGCAGGAAGCACTA
TGGGCGCAGCGTCAATAACGCTGACGGTACAGGCCAGACAATTATTGTCTGGTATAGTGCAACAGCAGAA
CAATTTGCTGAGGGCTATTGAGGCGCAACAGCATCTGTTGCAACTCACAGTCTGGGGCATCAAACAGCTC
CAGGCAAGAGTCCTGGCTGTGGAAAGATATCTAAAGGATCAACAGCTCCTGGGGATTTGGGGTTGCTCTG
GAAAACTCATCTGCACCACTGCTGTGCCTTGGAATACTAGTTGGAGT---AATAAATCTCTGGATCAAAT
TTGGGATAACATGACCTGGATGGAGTGGGAAAGAGAAATTGACAATTACACAAACACAATATACACCTTA
CTTGAAGAATCGCAGCTCCAACAGGAAAAGAATGAACAAGAATTATTGGAATTGGATAAATGGGCAAGTT
TGTGGAGTTGGTTTAGCATAACACACTGGCTGTGGTATATAAAAATATTCATAATGATAGTAGGAGGCTT
AATAGGTTTAAGAATAGTTTTTGCTGTACTTTCTATAGTGAAGAGAGTTAGGCAGGGATATTCACCATTG
TCGTTTCAGACCCTCCTCCCAGTCCCGAGGGGACCCGACAGGCCCGAAGGAACAGAAGAAGAAGGTGGAG
AGAGAGACAGAGACAGATCCATACGTTTAGTGGATGGATTCTTAGCACTTATCTGGGACGATCTGCGGAG
CCTGTGCCTCTTCAGCTACCACCGCTTGAGAGACTTACTCTTGATTGTAACGAGGACTGTGGAACTTCTG
GGA---CGCAGGGGGTGGGAAGCCCTCAAATATTGGTGGAATCTCCTACAGTATTGGAGTCAGGAACTAA
AGAATAGTGCTGTTAACTTGCTCAACACCACAGCCATCGCAGTAGCTGAGGGGACAGATAGGGTTATAGA
AGTATTACAAAGAATTTATAGAGCTTTTTGCAACATACCTAGAAGAATAAGACAGGGCTTGGAAAGGCTT
TTGCTA
>AY736817 
ATGAGAGTGAAGGGGATCAAGAAGACTTATCGGCACTTA---TGGAGATGG---GGTACCATGCTCCTTG
GGATATTGATGATCAGTAGTGCT---GCAGGACAATTGTGGGTCACAGTCTATTATGGGGTACCTGTGTG
GAAAGAAGCAACCACCACTTTATTTTGTGCATCAGATGCCAAAGCTTATGATAAGGAAGTACATAATGTT
TGGGCCACACATGCCTGTGTACCCACAGACCCCGACCCAAAAGAATTACCATTGGAAAATGTGACAGAAA
ATTTTAACATGTGGAAAAATAACATGGTAGAACAGATGCATGAGGATATAATCAGTTTATGGGATCAAAG
TCTAAAGCCATGTGTGAAATTGACCCCACTCTGTGTTACTTTAAATTGCACTGAC---TTC---------
------------------AGTAGG---AATGATACT---------------------AATACCAATAATA
GTAGTGGGGAAAAG---ATGGAGAAAGGAGAAATAAAAAATTGCTCTTTCAATATCACCACAGAAGTAAG
AGGTAAGATACAGAAACAATATGCACTTTTTTATAAACTTGATGTAGTACCAATA---GAAAAT------
GAT---------------------AATGATAATACTAGCTATAGGTTGATAAGTTGTAACACCTCAGTCA
TTACACAAGCCTGTCCAAAGGTAACCTTTGAGCCAATTCCCATACATTATTGTGCTCCGGCTGGTTTTGC
GATTCTAAAGTGTAAAGATAAGACGTTCAATGGAACAGGACCATGTACAAATGTCAGCACAGTACAATGT
ACACATGGAATTAGGCCAGTAGTATCAACTCAACTGCTGTTAAATGGCAGTCTAGCAGAAGAAGAGGTAG
TAATTAGGTCTGAAAATTTCACGAACAATGCTAGAACCATAATAGTACAGCTGAGAGAAGCTGTAGAAAT
TAATTGTACAAGACCCAGCAACAATACAAGAAAAAGTATACATATA---------GGACCAGGGAGAGCA
TTTTATACAACAGGAAATATAATAGGAGATATAAGACAAGCACATTGTAACATCAGTAGAGGAAAATGGA
ATAACACTTTAAAACAGATAGTTAGCAAATTAAGAGAACAATTTGGA---AAT---AAAACA------AT
AGTCTTTAATCAATCCTCAGGAGGGGACCCAGAAATTGTAATGCACAGTTTTAATTGTGGAGGGGAATTT
TTCTACTGTAATTCAACACAACTGTTTAATAGTACTTGG---GGGGCTAATGATACTTGG----------
--------ACTGAGTCAAATAACAATGAA------------------ACAATCACACTCCCATGCAGAAT
AAAACAAATTATAAACATGTGGCAGGAAGTAGGAAAAGCAATGTATGCCCCTCCCATCGCAGGACAAATT
AGATGTTCATCAAATATTACAGGGCTGCTACTAACAAGAGATGGTGGTAATAAAAACGAT----------
--AGCAACGGGACCGAGATCTTCAGACCTGGAGGAGGAGATATGAGGGACAATTGGAGAAGTGAATTATA
TAAATATAAAGTAGTAAAAATTGAACCATTAGGAATAGCACCCACCAAGGCAAAGAGAAGAGTGGTGCAG
AGAGAAAAAAGAGCAGTAGGC---CTAGGAGCTATGTTCCTTGGGTTCTTGGGAGCAGCAGGAAGCACTA
TGGGCGCAGCGTCAATAACGCTGACGGTACAGGCCAGACAATTATTGTCTGGTATAGTGCAACAGCAGAA
CAATTTGCTGAGGGCTATTGAGGCGCAACAGCATCTGTTGCAACTCACAGTCTGGGGCATCAAACAGCTC
CAGGCAAGAGTCCTGGCTGTGGAAAGATATCTAAAGGATCAACAGCTCCTGGGGATTTGGGGTTGCTCTG
GAAAACTCATCTGCACCACTGCTGTGCCTTGGAATACTAGTTGGAGT---AATAAATCTCTGGATCAAAT
TTGGGATAACATGACCTGGATGGAGTGGGAAAGAGAAATTGACAATTACACAAACACAATATACACCTTA
CTTGAAGAATCGCAGCTCCAACAGGAAAAGAATGAACAAGAATTATTGGAATTGGATAAATGGGCAAGTT
TGTGGAGTTGGTTTAGCATAACACACTGGCTGTGGTATATAAAAATATTCATAATGATAGTAGGAGGCTT
AATAGGTTTAAGAATAGTTTTTGCTGTACTTTCTATAGTGAAGAGAGTTAGGCAGGGATATTCACCATTG
TCGTTTCAGACCCTCCTCCCAGTCCCGAGGGGACCCGACAGGCCCGAAGGAACAGAAGAAGAAGGTGGAG
AGAGAGACAGAGACAGATCCATACGTTTAGTGGATGGATTCTTAGCACTTATCTGGGACGATCTGCGGAG
CCTGTGCCTCTTCAGCTACCACCGCTTGAGAGACTTACTCTTGATTGTAACGAGGACTGTGGAACTTCTG
GGA---CGCAGGGGGTGGGAAGCCCTCAAATATTGGTGGAATCTCCTACAGTATTGGAGTCAGGAACTAA
AGAATAGTGCTGTTAACTTGCTCAACACCACAGCCATCGCAGTAGCTGAGGGGACAGATAGGGTTATAGA
AGTATTACAAAGAATTTATAGAGCTTTTTGCAACATACCTAGAAGAATAAGACAGGGCTTGGAAAGGCTT
TTGCTA
>GU331768 
ATGAGAGTGAAGGGGATCAGGAAGAATTATCAGCACTTA---TGGAGATGG---GGCACCATGCTCCTTG
GGATATTGATGATCTGTAGTGCT---GCAGAAAACTTGTGGGTCACAGTCTATTATGGGGTACCTGTGTG
GAAAGAAGCAACCACCACTCTATTTTGTGCATCAGATGCTAAAGCATATGATACAGAGGTACATAATGTT
TGGGCCACACATGCCTGTGTACCCACAGACCCCAACCCACAAGAAGTAGTATTAGAAAATGTGACAGAAA
ATTTTAACATGTGGAAAAATAACATGGTAGAACAGATGCATGAGGATATAATTAGTTTATGGGATCAAAG
CCTAAAGCCATGTGTAAAATTAACCCCACTCTGTGTTACTTTAAATTGCACTAAT---TTG---------
------AATGTGACTAATTTGAAG---AATGGGACT---------------------AATACCACTAGGA
GTAGTGGAGGGGAAGAGATGAAGGAAGGAGAAATGAAAAACTGCTCTTTCAATGTCACCACAACCATAAG
AAATAAGATAAAGAATGAATATGCACTTTTTTATAAACTTGATATAATGCCAATA---GATAGG------
GAT------AAT---------------------ACAAGCTATACGTTGATAAATTGTAACTCCTCAGTCA
TTACACAGGCCTGTCCAAAGGTATCCTTTGAACCAATTCCCATACATTATTGTGCCCCGGCTGGTTTTGC
GATTCTAAAGTGTAATGATAAGAAGTTCAATGGAACGGGACCCTGTAAAAATGTCAGCACAGTACAATGT
ACACATGGAATTAGACCAGTAGTGTCAACTCAATTGCTGTTAAATGGCAGTCTAGCAGAAGAAGAGATAG
TAATTAGATCTGAAAATCTCACGAATAATGCTAAAACCATATTAGTACATCTGAATGCATCCATACAAAT
TAATTGCACAAGACCCCACAACAATACAAGAAGAAGTATAACTATA---------GGACCAGGGAGAGCA
TTTTATGCAACAGGACAAATAATAGGAGATATAAGACAAGCACATTGTAACCTTAGTAGTACAGGTTGGA
ATAACACTTTAAAACAGATAGTTGAAAAATTAAGAGAAAAATTTGGG---AAT---AAAACA------AT
AGTTTTTAATCAATCCTCAGGAGGGGACCCAGAAATTGTAATGCACAGTTTTAATTGTGGAGGGGAATTT
TTCTACTGTAATTCAACACAGCTGTTTAATAGCACTTGG---CCTCTTAATAGTACTTGG------ACTG
GTACT---GAAGGGGCAAATAACACT------------------------ATCACACTCCCATGCAGAAT
AAAACAAATTATAAACAGGTGGCAGGAAGTAGGAAAAGCAATGTATGCCCCACCCATCAGTGGACAAATT
AGATGTTCATCAAATATTACAGGGTTACTATTAACAAGAGATGGTGGTAGTACTAACGAC----------
--AGCAGCCTGCCCGAGATCTTCAGACCTGGAGGAGGAAATATGAGGGATAATTGGAGAAGTGAATTATA
TAAATATAAAGTAGTAAAAATTGAACCATTAGGAGTAGCACCCACCAAGGCAAAGAGAAGAGTGGTGCAG
AGAGAAAAAAGAGCAGTGGGAACGCTAGGAGCTATGTTCCTTGGGTTCTTGGGAGCAGCAGGAAGCACTA
TGGGCGCAGCGTCAATGACGCTGACGGTACAGGCCAGACTATTATTGTCTGGTATAGTGCAACAGCAGAA
TAATCTGCTGAGGGCTATTGAGGCGCAACAGCATCTGTTGCAACTCACAGTCTGGGGCATCAAGCAGCTC
CAGGCAAGAGTCCTGGCTGTGGAAAGATACCTAAAGGATCAGCAGCTCCTGGGGATTTGGGGTTGCTCTG
GAAAACTCATCTGCACCACTACTGTGCCTTGGAATGCTAGTTGGAGT---AATAAATCTCAGGATTACAT
TTGGAATAACATGACCTGGATGGATTGGGAAAGAGAAATTAACAATTACACAGGCTTAATATACAACTTA
ATTGAAGAATCGCAGAACCAACAAGAAAAAAATGAGCAAGAATTATTGGAATTGGATAAATGGGCAAGTT
TGTGGACTTGGTTCGACATATCAAACTGGCTGTGGTATATAAAAATCTTCATAATGATAGTAGGAGGTTT
GATAGGTTTAAGAATAGTTTTTACTGTACTTTCCATAGTAAATAGAGTTAGGCAGGGATACTCACCATTG
TCATTTCAGACCCACCTCCCAGCCCCGAGGGGACCCGACAGGCCCGAAGGAATCGAAGAAGAAGGTGGAG
AGAGAGACAGAGACAGATCCGGAAGATTAGTGGATGGATTCTTAACACTTATCTGGGTCGACCTGCGGAG
CCTGTGCCTCTTCCTCTACCACCGCTTGATCGACTTACTCTTGATTGTAAAGAGGATTGTGGAACTTCTG
GGA---CGCAGGGGGTGGGAAGCTCTCAAATATTGTTGGAATCTCCTACAGTATTGGAGCCAGGAACTAA
AGAATAGTGCTGTTAGTTTGCTTAATGCCACAGCTATAGCAGTAGCTGAGGGGACAGATAGGGTTATAGA
AATAGTGCAAAGAATTTGTAGAGCTATTCTCCACATACCTAGAAGAATAAGACAGGGCTTAGAAAGGGCT
TTGCTA
>GU331765 
ATGAGAGTGAAGGGGATCAGGAAGAATTATCAGCACTTG---TGGAGATGG---GGCATCATGCTCCTTG
GGATATTGATGATCTGTAGGGCT---GCAGATAACTTGTGGGTCACAGTCTATTATGGGGTACCTGTGTG
GAAAGAAGCAACCACCACTCTATTTTGTGCATCAGATGCTAAAGCATATGATACAGAGGTACATAATGTT
TGGGCCACACATGCCTGTGTACCCACAGACCCCAACCCACAAGAAGTAGTATTGGAAAATGTGACAGAAA
ATTTTAACATGTGGAAAAATAACATGGTAGAACAGATGCATGAGGATATAATTAGTTTATGGGATCAAAG
CCTAAAGCCATGTGTAAAATTAACCCCACTTTGTGTTACTTTAAATTGCACTAAT---TTG---------
------AATGTGACTAATTTGAAG---AATGTGACT---------------------AATACCAATAGTA
GTATTGGAGGGGAAAAAATGGAGGGAGGAGAAATGAAAAACTGCTCTTTCAATGTCTCCACAAGCATAAG
AAATAAGATAAAGAATGAATATGCACTTTTTTATAAACTTGATATAGTACCAATA---GATAAA------
GAT------AAT---------------------ACAAGCTATACGTTGATAAATTGTAACACCTCAGTCA
TTACACAGGCCTGTCCAAAGGTGTCTTTTGAACCAATTCCCATACATTATTGTGCCCCGGCTGGTTTTGC
GATTCTAAAGTGTAATGATAAGAAGTTCAATGGAACGGGACCCTGCAAAAATGTCAGCACAGTACAATGT
ACACATGGAATTAGACCAGTAGTGTCAACTCAATTGCTGTTAAATGGCAGTCTAGCAGAAGAAGAGATAG
TAATTAGATCTGAAAATTTCACGAACAATGCTAAAACCATACTAGTACAACTGAATGCATCCATAGAAAT
TAATTGCACAAGACCCCACAACAATACAAGAAGAAGTATAACTATA---------GGACCAGGGAGAGCA
TTTTATGCAACAGGACAAATAATAGGAGATATAAGGCAAGCACATTGTAACCTTAGTAGTGTAAAGTGGA
ATAACACTTTAAAACAGATAGTTGAAAAATTAAGAGAAAAATTTGGG---AAT---AAAACA------AT
AGTTTTTAATCAATCCTCAGGAGGGGACCCAGAAATTGTAATGCACAATTTTAATTGTGGAGGGGAATTT
TTCTACTGTAATTCAACACAGCTGTTTAATAGTACTTGG---CATGTTAATAGTACTTGG------AATG
ATACT---GAAGGGGCAAATAACACT------------------------ATCACACTCCCATGCAGAAT
AAAACAAATTATAAACAGGTGGCAGGAAGTAGGAAAAGCAATGTATGCCCCACCCATCGAAGGACAAATT
AGATGTTCATCAAATATTACAGGGTTACTATTAACAAGAGATGGTGGT------AGAGAC----------
--AAGAACCAGACCGAGATCTTCAGACCTGGAGGAGGAGATATGAGGGATAATTGGAGAAGTGAATTATA
TAAATATAAAGTAGTAAAAAGTGAACCATTAGGAGTAGCACCCACCAAGGCAAAGAGAAGAGTGGTGCAG
AGAGAAAAAAGAGCAGTGGGAACGCTAGGAGCTATGTTCCTTGGGTTCTTGGGAGCAGCAGGAAGCACTA
TGGGCGCAGCGTCAATGACGCTGACGGTACAGGCCAGACTATTATTGTCTGGTATAGTGCAACAGCAGAA
CAATCTGCTGAGGGCTATTGAGGCGCAACAGCATCTGTTGCAACTCACAGTCTGGGGCATCAAGCAGCTC
CAGGCAAGAGTCCTGGCTGTGGAAAGATACCTAAAGGATCAACAGCTCCTGGGGATTTGGGGTTGCTCTG
GAAAACTCATTTGCACCACTGCTGTGCCTTGGAATGCTAGTTGGAGT---AATAAATCTCAGGATTACAT
TTGGAATAACATGACCTGGATGGAGTGGGAAAGAGAAATTAACAATTACACAGGCTTAATATACAACTTA
ATTGAAGAATCGCAGAACCAACAAGAAAAAAATGAGCAAGAATTATTGGAATTGGATAAATGGGCAGGTT
TGTGGAATTGGTTTGACATAACAAACTGGCTGTGGTATATAAAAATCTTCATAATGATAGTAGGAGGCTT
GGTAGGTTTAAGAATAGTTTTTACTGTGCTTTCTATAGTAAATAGAGTTAGGCAGGGATACTCACCATTG
TCATTTCAGACCCACCTCCCAGCCCCGAGGGGACCCGACAGGCCCGAAGGAATCGAAGAAGAAGGTGGAG
AGAGAGACAGAGACAGATCAGGAAGATTAGTGGATGGATTCTTAACACTTATCTGGGTCGACCTACGGAG
CCTGTGCCTCTTCATCTACCACCGCTTGAGCGACTTACTCTTGATTGCAAAGAGGATTGTGGAACTTCTG
GGA---CGCAGGGGGTGGGAAGCTCTCAAATCTTGTTGGAATCTCCTGCAGTATTGGAGCCAGGAACTAA
AGAATAGTGCTGTTAGTTTGCTTAATGCCACAGCTATAGCAGTAGCTGAGGGGACAGATAGGGTTATAGA
AATAGTGCAAAGAACTTGTAGAGCTATTCTCCACATACCTAGAAGAATAAGACAGGGCTTAGAAAGGGCT
TTGCTA
>GU331755 
ATGAGAGTGAAGGGGATCAGGAAGAATTATCAGCACTTG---TGGAGATGG---GGCATCATGCTCCTTG
GGATATTGATGATCTGTAGTGCT---GCAGATAACTTGTGGGTCACAGTCTATTATGGGGTACCTGTGTG
GAAAGAAGCAACCACCACTCTATTTTGTGCATCAGATGCTAAAGCATATGATACAGAGGTACATAATGTT
TGGGCCACACATGCCTGTGTACCCACAGACCCCAACCCACAAGAAGTAGTATTGGAAAATGTGACAGAAA
ATTTTAACATGTGGAAAAATAACATGGTAGAACAGATGCATGAGGATATAATTAGTTTATGGGATCAAAG
CCTAAAGCCATGTGTAAAATTAACCCCACTTTGTGTTACTTTAAATTGCACTAAT---TTG---------
------AATGTGACTAATTTGAAG---AATGTGACT---------------------AATACCAATAGTA
GTATTGGAGGGGAAAAAATGGAGGGAGGAGAAATGAAAAACTGCTCTTTCAATGTCTCCACAAGCATAAG
AAATAAGATAAAGAATGAATATGCACTTTTTTATAAACTTGATATAGTACCAATA---GATAAA------
GAT------AAT---------------------ACAAGCTATACGTTGATAAATTGTAACACCTCAGTCA
TTACACAGGCCTGTCCAAAGGTGTCTTTTGAACCAATTCCCATACATTATTGTGCCCCGGCTGGTTTTGC
GATTCTAAAGTGTAATGATAAGAAGTTCAATGGAACGGGACCCTGCAAAAATGTCAGCACAGTACAATGT
ACACATGGAATTAGACCAGTAGTGTCAACTCAATTGCTGTTAAATGGCAGTCTAGCAGAAGAAGAGATAG
TAATTAGATCTGAAAATTTCACGAACAATGCTAAAACCATACTAGTACAACTGAATGCATCCATAGAAAT
TAATTGCACAAGACCCCACAACAATACAAGAAGAAGTATAACTATA---------GGACCAGGGAGAGCA
TTTTATGCAACAGGACAAATAATAGGAGATATAAGGCAAGCACATTGTAACCTTAGTAGTGTAAAGTGGA
ATAACACTTTAAAACAGATAGTTGAAAAATTAAGAGAAAAATTTGGG---AAT---AAAACA------AT
AGTTTTTAATCAATCCTCAGGAGGGGACCCAGAAATTGTAATGCACAATTTTAATTGTGGAGGGGAATTT
TTCTACTGTAATTCAACACAGCTGTTTAATAGTACTTGG---CATGTTAATAGTACTTGG------AATG
ATACT---GAAGGGGCAAATAACACT------------------------ATCACACTCCCATGCAGAAT
AAAACAAATTATAAACAGGTGGCAGGAAGTAGGAAAAGCAATGTATGCCCCACCCATCGAAGGACAAATT
AGATGTTCATCAAATATTACAGGGTTACTATTAACAAGAGATGGTGGT------AGAGAC----------
--AAGAACCAGACCGAGATCTTCAGACCTGGAGGAGGAGATATGAGGGATAATTGGAGAAGTGAATTATA
TAAATATAAAGTAGTAAAAATTGAACCATTAGGAGTAGCACCCACCAAGGCAAAGAGAAGAGTGGTGCAG
AGAGAAAAAAGAGCAGTGGGAACGCTAGGAGCTATGTTCCTTGGGTTCTTGGGAGCAGCAGGAAGCACTA
TGGGCGCAGCGTCAATGACGCTGACGGTACAGGCCAGACTATTATTGTCTGGTATAGTGCAACAGCAGAA
CAATCTGCTGAGGGCTATTGAGGCGCAACAGCATCTGTTGCAACTCACAGTCTGGGGCATCAAGCAGCTC
CAGGCAAGAGTCCTGGCTGTGGAAAGATACCTAAAGGATCAGCAGCTCCTGGGGATTTGGGGTTGCTCTG
GAAAACTCATCTGCACCACTACTGTGCCTTGGAATGCTAGTTGGAGT---AATAAATCTCAGGATTACAT
TTGGAATAACATGACCTGGATGGAGTGGGAGAGAGAAATTAACAATTACACAGGCTTAATATACAACTTA
ATTGAAGAATCGCAGAACCAACAAGAAAAAAATGAGCAAGAATTATTGGAATTGGATAAATGGGCAAGTT
TGTGGACTTGGTTTGACATAACAAACTGGCTGTGGTATATAAAAATCTTCATAATGATAGTAGGAGGCTT
GATAGGTTTAAGAATAGTTTTTACTGTACTTTCTATAGTAAATAGAGTTAGGCAGGGATACTCACCATTG
TCATTTCAGACCCACCTCCCAGCCCCGAGGGGACCCGACAGGCCCGAAGGAATCGAAGAAGAAGGTGGAG
AGAGAGACAGAGACAGATCCGGAAGATTAGTGGATGGATTCTTAACACTTATCTGGGTCGACCTACGGAG
CCTGTGCCTCTTCATCTACCACCGCTTGAGCGACTTACTCTTGATTGCAAAGAGGATTGTGGAACTTCTG
GGA---CGCAGGGGGTGGGAAGCTCTCAAATCTTGTTGGAATCTCCTGCAGTATTGGAGCCAGGAACTAA
AGAATAGTGCTGTTAGTTTGCTTAATGCCACAGCTATAGCAGTAGCTGAGGGGACAGATAGGGTTATAGA
AATAGTGCAAAGAACTTGTAGAGCTATTCTCCACATACCTAGAAGAATAAGACAGGGCTTAGAAAGGGCT
TTGCTA
>GU331754 
ATGAGAGTGAAGGGGATCAGGAAGAATTATCAGCACTTG---TGGAGATGG---GGCATCATGCTCCTTG
GGATATTGATGATCTGTAGTGCT---GCAGATAACTTGTGGGTCACAGTCTATTATGGGGTACCTGTGTG
GAAAGAAGCAACCACCACTCTATTTTGTGCATCAGATGCTAAAGCATATGATACAGAGGTACATAATGTT
TGGGCCACACATGCCTGTGTACCCACAGACCCCAACCCACAAGAAGTAGTATTGGAAAATGTGACAGAAA
ATTTTAACATGTGGAAAAATAACATGGTAGAACAGATGCATGAGGATATAATTAGTTTATGGGATCAAAG
CCTAAAGCCATGTGTAAAATTAACCCCACTTTGTGTTACTTTAAATTGCACTAAT---TTG---------
------AATGTGACTAATTTGAAG---AATGTGACT---------------------AATACCAATAGTA
GTATTGGAGGGGAAAAAATGGAGGGAGGAGAAATGAAAAACTGCTCTTTCAATGTCTCCACAAGCATAAG
AAATAAGATAAAGAATGAATATGCACTTTTTTATAAACTTGATATAGTACCAATA---GATAAA------
GAT------AAT---------------------ACAAGCTATACGTTGATAAATTGTAACACCTCAGTCA
TTACACAGGCCTGTCCAAAGGTGTCTTTTGAACCAATTCCCATACATTATTGTGCCCCGGCTGGTTTTGC
GATTCTAAAGTGTAATGATAAGAAGTTCAATGGAACGGGACCCTGCAAAAATGTCAGCACAGTACAATGT
ACACATGGAATTAGACCAGTAGTGTCAACTCAATTGCTGTTAAATGGCAGTCTAGCAGAAGAAGAGATAG
TAATTAGATCTGAAAATTTCACGAACAATGCTAAAACCATACTAGTACAACTGAATGCATCCATAGAAAT
TAATTGCACAAGACCCCACAACAATACAAGAAGAAGTATAACTATA---------GGACCAGGGAGAGCA
TTTTATGCAACAGGACAAATAATAGGAGATATAAGGCAAGCACATTGTAACCTTAGTAGTGTAAAGTGGA
ATAACACTTTAAAACAGATAGTTGAAAAATTAAGAGAAAAATTTGGG---AAT---AAAACA------AT
AGTTTTTAATCAATCCTCAGGAGGGGACCCAGAAATTGTAATGCACAATTTTAATTGTGGAGGGGAATTT
TTCTACTGTAATTCAACACAGCTGTTTAATAGTACTTGG---CATGTGAATAGTACTTGG------AATG
ATACT---GAAGGGGCAAATAACACT------------------------ATCACACTCCCATGCAGAAT
AAAACAAATTATAAACAGGTGGCAGGAAGTAGGAAAAGCAATGTATGCCCCACCCATCGAAGGACAAATT
AGATGTTCATCAAATATTACAGGGTTACTATTAACAAGAGATGGTGGT------AGAGAC----------
--AAGAACCAGACCGAGATCTTCAGACCTGGAGGAGGAGATATGAGGGATAATTGGAGAAGTGAATTATA
TAAATATAAAGTAGTAAAAATTGAACCATTAGGAGTAGCACCCACCAAGGCAAAGAGAAGAGTGGTGCAG
AGAGAAAAAAGAGCAGTGGGAACGCTAGGAGCTATGTTCCTTGGGTTCTTGGGAGCAGCAGGAAGCACTA
TGGGCGCAGCGTCAATGACGCTGACGGTACAGGCCAGACTATTATTGTCTGGTATAGTGCAACAGCAGAA
CAATCTGCTGAGGGCTATTGAGGCGCAACAGCATCTGTTGCAACTCACAGTCTGGGGCATCAAGCAGCTC
CAGGCAAGAGTCCTGGCTGTGGAAAGATACCTAAAGGATCAGCAGCTCCTGGGGATTTGGGGTTGCTCTG
GAAAACTCATTTGCACCACTACTGTGCCTTGGAACGCTAGTTGGAGT---AATAAATCTCAGGATTACAT
TTGGAATAACATGACCTGGATGGAGTGGGATAGAGAAATTAACAATTACACAGGCTTAATATACAACTTA
ATTGAAGAATCGCAGAACCAACAAGAAAAAAATGAACAAGAATTATTGGAATTGGATAAATGGGCAAGTT
TGTGGAATTGGTTTGACATAACAAACTGGCTGTGGTATATAAAAATATTCATAATGATAGTAGGAGGCTT
GGTAGGTTTAAGAATAGTTTTTACTGTGCTTTCTATAGTAAATAGAGTTAGGCAGGGATACTCACCATTG
TCATTTCAGACCCACCTCCCAGCCCCGAGGGGACCCGACAGGCCCGAAGGAATCGAAGAAGAAGGTGGAG
AGAGAGACAGAGACAGATCAGGAAGATTAGTGGATGGATTCTTAACACTTATCTGGGTCGACCTACGGAG
CCTGTGCCTCTTCATCTACCACCGCTTGAGCGACTTACTCTTGATTGCAAAGAGGATTGTGGAACTTCTG
GGA---CGCAGGGGGTGGGAAGCTCTCAAATCTTGTTGGAATCTCCTGCAGTATTGGAGCCAGGAACTAA
AGAATAGTGCTGTTAGTTTGCTTAATGCCACAGCTATAGCAGTAGCTGAGGGGACAGATAGGGTTATAGA
AATAGTGCAAAGAACTTGTAGAGCTATTCTCCACATACCTAGAAGAATAAGACAGGGCTTAGAAAGGGCT
TTGCTA
>K02013 
ATGAGAGTGAAGGAGAAATATCAGCACTTGTGGAGATGGGGGTGGAAATGG---GGCACCATGCTCCTTG
GGATATTGATGATCTGTAGTGCT---ACAGAAAAATTGTGGGTCACAGTCTATTATGGGGTACCTGTGTG
GAAGGAAGCAACCACCACTCTATTTTGTGCATCAGATGCTAAAGCATATGATACAGAGGTACATAATGTT
TGGGCCACACATGCCTGTGTACCCACAGACCCCAACCCACAAGAAGTAGTATTGGTAAATGTGACAGAAA
ATTTTAACATGTGGAAAAATGACATGGTAGAACAGATGCATGAGGATATAATCAGTTTATGGGATCAAAG
CCTAAAGCCATGTGTAAAATTAACCCCACTCTGTGTTAGTTTAAAGTGCACTGAT---TTG---------
------GGGAATGCTACTAATACC---AATAGTAGT---------------------AATACCAATAGTA
GTAGCGGGGAAATGATGATGGAGAAAGGAGAGATAAAAAACTGCTCTTTCAATATCAGCACAAGCATAAG
AGGTAAGGTGCAGAAAGAATATGCATTTTTTTATAAACTTGATATAATACCAATA---GATAAT------
GAT------ACT---------------------ACCAGCTATACGTTGACAAGTTGTAACACCTCAGTCA
TTACACAGGCCTGTCCAAAGGTATCCTTTGAGCCAATTCCCATACATTATTGTGCCCCGGCTGGTTTTGC
GATTCTAAAATGTAATAATAAGACGTTCAATGGAACAGGACCATGTACAAATGTCAGCACAGTACAATGT
ACACATGGAATTAGGCCAGTAGTATCAACTCAACTGCTGTTGAATGGCAGTCTAGCAGAAGAAGAGGTAG
TAATTAGATCTGCCAATTTCACAGACAATGCTAAAACCATAATAGTACAGCTGAACCAATCTGTAGAAAT
TAATTGTACAAGACCCAACAACAATACAAGAAAAAGTATCCGTATCCAGAGG---GGACCAGGGAGAGCA
TTTGTTACAATAGGAAAAATA---GGAAATATGAGACAAGCACATTGTAACATTAGTAGAGCAAAATGGA
ATGCCACTTTAAAACAGATAGCTAGCAAATTAAGAGAACAATTTGGAAATAAT---AAAACA------AT
AATCTTTAAGCAATCCTCAGGAGGGGACCCAGAAATTGTAACGCACAGTTTTAATTGTGGAGGGGAATTT
TTCTACTGTAATTCAACACAACTGTTTAATAGTACTTGG---TTTAAT---AGTACTTGG---------A
GTACT---GAAGGGTCAAATAACACTGAA------GGAAGTGAC---ACAATCACACTCCCATGCAGAAT
AAAACAATTTATAAACATGTGGCAGGAAGTAGGAAAAGCAATGTATGCCCCTCCCATCAGCGGACAAATT
AGATGTTCATCAAATATTACAGGGCTGCTATTAACAAGAGATGGTGGT------AATAAC----------
--AACAATGGGTCCGAGATCTTCAGACCTGGAGGAGGAGATATGAGGGACAATTGGAGAAGTGAATTATA
TAAATATAAAGTAGTAAAAATTGAACCATTAGGAGTAGCACCCACCAAGGCAAAGAGAAGAGTGGTGCAG
AGAGAAAAAAGAGCAGTGGGA---ATAGGAGCTTTGTTCCTTGGGTTCTTGGGAGCAGCAGGAAGCACTA
TGGGCGCACGGTCAATGACGCTGACGGTACAGGCCAGACAATTATTGTCTGGTATAGTGCAGCAGCAGAA
CAATTTGCTGAGGGCTATTGAGGCGCAACAGCATCTGTTGCAACTCACAGTCTGGGGCATCAAGCAGCTC
CAGGCAAGAATCCTGGCTGTGGAAAGATACCTAAAGGATCAACAGCTCCTGGGGATTTGGGGTTGCTCTG
GAAAACTCATTTGCACCACTGCTGTGCCTTGGAATGCTAGTTGGAGT---AATAAATCTCTGGAACAGAT
TTGGAATAACATGACCTGGATGGAGTGGGACAGAGAAATTAACAATTACACAAGCTTAATACATTCCTTA
ATTGAAGAATCGCAAAACCAGCAAGAAAAGAATGAACAAGAATTATTGGAATTAGATAAATGGGCAAGTT
TGTGGAATTGGTTTAACATAACAAATTGGCTGTGGTATATAAAAATATTCATAATGATAGTAGGAGGCTT
GGTAGGTTTAAGAATAGTTTTTGCTGTACTTTCTATAGTGAATAGAGTTAGGCAGGGATATTCACCATTA
TCGTTTCAGACCCACCTCCCAACCCCGAGGGGACCCGACAGGCCCGAAGGAATAGAAGAAGAAGGTGGAG
AGAGAGACAGAGACAGATCCATTCGATTAGTGAACGGATCCTTAGCACTTATCTGGGACGATCTGCGGAG
CCTGTGCCTCTTCAGCTACCACCGCTTGAGAGACTTACTCTTGATTGTAACGAGGATTGTGGAACTTCTG
GGA---CGCAGGGGGTGGGAAGCCCTCAAATATTGGTGGAATCTCCTACAGTATTGGAGTCAGGAACTAA
AGAATAGTGCTGTTAGCTTGCTCAATGCCACAGCCATAGCAGTAGCTGAGGGGACAGATAGGGTTATAGA
AGTAGTACAAGGAGCTTGTAGAGCTATTCGCCACATACCTAGAAGAATAAGACAGGGCTTGGAAAGGATT
TTGCTA
>X01762 
ATGAGAGTGAAGGAGAAATATCAGCACTTGTGGAGATGGGGGTGGAGATGG---GGCACCATGCTCCTTG
GGATGTTGATGATCTGTAGTGCT---ACAGAAAAATTGTGGGTCACAGTCTATTATGGGGTACCTGTGTG
GAAGGAAGCAACCACCACTCTATTTTGTGCATCAGATGCTAAAGCATATGATACAGAGGTACATAATGTT
TGGGCCACACATGCCTGTGTACCCACAGACCCCAACCCACAAGAAGTAGTATTGGTAAATGTGACAGAAA
ATTTTAACATGTGGAAAAATGACATGGTAGAACAGATGCATGAGGATATAATCAGTTTATGGGATCAAAG
CCTAAAGCCATGTGTAAAATTAACCCCACTCTGTGTTAGTTTAAAGTGCACTGAT---TTG---------
---------------------AAG---AATGATACT---------------------AATACCAATAGTA
GTAGCGGGAGAATGATAATGGAGAAAGGAGAGATAAAAAACTGCTCTTTCAATATCAGCACAAGCATAAG
AGGTAAGGTGCAGAAAGAATATGCATTTTTTTATAAACTTGATATAATACCAATA---GATAAT------
GAT------ACT---------------------ACCAGCTATACGTTGACAAGTTGTAACACCTCAGTCA
TTACACAGGCCTGTCCAAAGGTATCCTTTGAGCCAATTCCCATACATTATTGTGCCCCGGCTGGTTTTGC
GATTCTAAAATGTAATAATAAGACGTTCAATGGAACAGGACCATGTACAAATGTCAGCACAGTACAATGT
ACACATGGAATTAGGCCAGTAGTATCAACTCAACTGCTGTTAAATGGCAGTCTGGCAGAAGAAGAGGTAG
TAATTAGATCTGCCAATTTCACAGACAATGCTAAAACCATAATAGTACAGCTGAACCAATCTGTAGAAAT
TAATTGTACAAGACCCAACAACAATACAAGAAAAAGTATCCGTATCCAGAGA---GGACCAGGGAGAGCA
TTTGTTACAATAGGAAAAATA---GGAAATATGAGACAAGCACATTGTAACATTAGTAGAGCAAAATGGA
ATAACACTTTAAAACAGATAGATAGCAAATTAAGAGAACAATTTGGAAATAAT---AAAACA------AT
AATCTTTAAGCAGTCCTCAGGAGGGGACCCAGAAATTGTAACGCACAGTTTTAATTGTGGAGGGGAATTT
TTCTACTGTAATTCAACACAACTGTTTAATAGTACTTGG---TTTAAT---AGTACTTGG---------A
GTACT---AAAGGGTCAAATAACACTGAA------GGAAGTGAC---ACAATCACCCTCCCATGCAGAAT
AAAACAAATTATAAACATGTGGCAGGAAGTAGGAAAAGCAATGTATGCCCCTCCCATCAGTGGACAAATT
AGATGTTCATCAAATATTACAGGGCTGCTATTAACAAGAGATGGTGGT------AATAGC----------
--AACAATGAGTCCGAGATCTTCAGACCTGGAGGAGGAGATATGAGGGACAATTGGAGAAGTGAATTATA
TAAATATAAAGTAGTAAAAATTGAACCATTAGGAGTAGCACCCACCAAGGCAAAGAGAAGAGTGGTGCAG
AGAGAAAAAAGAGCAGTGGGA---ATAGGAGCTTTGTTCCTTGGGTTCTTGGGAGCAGCAGGAAGCACTA
TGGGCGCAGCGTCAATGACGCTGACGGTACAGGCCAGACAATTATTGTCTGGTATAGTGCAGCAGCAGAA
CAATTTGCTGAGGGCTATTGAGGCGCAACAGCATCTGTTGCAACTCACAGTCTGGGGCATCAAGCAGCTC
CAGGCAAGAATCCTGGCTGTGGAAAGATACCTAAAGGATCAACAGCTCCTGGGGATTTGGGGTTGCTCTG
GAAAACTCATTTGCACCACTGCTGTGCCTTGGAATGCTAGTTGGAGT---AATAAATCTCTGGAACAGAT
TTGGAATAACATGACCTGGATGGAGTGGGACAGAGAAATTAACAATTACACAAGCTTAATACACTCCTTA
ATTGAAGAATCGCAAAACCAGCAAGAAAAGAATGAACAAGAATTATTGGAATTAGATAAATGGGCAAGTT
TGTGGAATTGGTTTAACATAACAAATTGGCTGTGGTATATAAAATTATTCATAATGATAGTAGGAGGCTT
GGTAGGTTTAAGAATAGTTTTTGCTGTACTTTCTGTAGTGAATAGAGTTAGGCAGGGATATTCACCATTA
TCGTTTCAGACCCACCTCCCAATCCCGAGGGGACCCGACAGGCCCGAAGGAATAGAAGAAGAAGGTGGAG
AGAGAGACAGAGACAGATCCATTCGATTAGTGAACGGATCCTTAGCACTTATCTGGGACGATCTGCGGAG
CCTGTGCCTCTTCAGCTACCACCGCTTGAGAGACTTACTCTTGATTGTAACGAGGATTGTGGAACTTCTG
GGA---CGCAGGGGGTGGGAAGCCCTCAAATATTGGTGGAATCTCCTACAGTATTGGAGTCAGGAGCTAA
AGAATAGTGCTGTTAGCTTGCTCAATGCCACAGCTATAGCAGTAGCTGAGGGGACAGATAGGGTTATAGA
AGTAGTACAAGGAGCTTATAGAGCTATTCGCCACATACCTAGAAGAATAAGACAGGGCTTGGAAAGGATT
TTGCTA
>DQ313246 
ATGACAGCGAAGGAGATCAGGAAGAATTATCAGCACCTG---TGGAAGGGG---GGCACGCTGCTCCTTG
GGATGTTGATGATCTGTAGTGCT---GCAGAACAATTGTGGGTCACAGTCTATTATGGGGTACCTGTGTG
GAAAGAAGCAACCACCACTCTATTTTGTGCATCAGATGCTAAGGCATATGATACAGAGGTACATAATGTT
TGGGCCACACATGCCTGTGTACCCACAGACCCCAACCCACAAGAAGTAGCGTTGGAAAATGTGACAGAAA
ATTTTAACATGTGGAAAAATAACATGGTAGAACAGATGCATGAGGATATAATCAGTTTATGGGATCAAAG
TCTAAAGCCATGTGTAAAATTAACCCCACTCTGTGTTACTTTAAATTGCACTGAT---TTG---------
---------------------AAG---------------------------------AATGATACTTATA
GTAATGCCACTATT---ATGGAGAAAGGAGAAATAAAAAACTGCTCTTTCAATATCACCACAAGCATAAG
AGATAAGATGCAGAAAGAATATGCACTTTTTTATAAACTTGATGTAATACCAATA---GATAAT------
GATAATACTAAT---------------------ACCAGCTATAGGTTGATAAGTTGTAACACCTCAGTCA
TTACACAGGCCTGTCCAAAGATATCCTTTGAGCCAATTCCCATACATTATTGTACCCCGGCTGGTTTTGC
GATTCTAAAGTGTAAAGATAAGAAGTTCAATGGAAAAGGACCATGTAAAAATGTCAGCACAGTACAATGT
ACACATGGAATTAGGCCAGTAGTGTCAACTCAACTGCTGTTAAATGGCAGTCTAGCAGAAGAAGAGGTAG
TAATTAGATCTGACAATTTCACGAACAATGCTAAAACCATAATAGTACAGCTGAAGGAAGTTGTAAAAAT
TAATTGTACAAGACCCAACAACAATACAAGAAAAAGTATAAATATG---------GGACCAGGGAGAGCA
TTTTACACAACAGGAGAAATAGTAGGAGATATAAGACAGGCACATTGTAACATCAGTAGAGCACAATGGA
ATAACACTTTACAACAGATAGTTAAAAAATTAAGAGAACAATTTGGAGAGGAT---AAAACA------AT
AGTCTTTAAGCAATCCTCAGGAGGGGACCCAGAAATTGTAATGCACAGTTTTAATTGTGGAGGGGAATTT
TTCTACTGTAATTCATCACAACTGTTTAATAGTACTTGG---AATACTAATAGTACTTGG------AGTG
ATACT---AGAGGGTCAAATGACACT------------------------ATCACACTCCCATGTAGAAT
AAAACAAATTATAAACATGTGGCAGGAAGTGGGAAAAGCAATGTATGCCCCTCCCATCAGAGGACAAATT
AGCTGTTCATCAAATATTACAGGGCTGCTATTAACAAGAGATGGTGGGAAC---GAGAGC----------
--AAGCCCGACACCGAGACCTTCAGACCTGGAGGAGGAGATATGAGGGACAATTGGAGAAGTGAATTATA
TAAATATAAAGTAGTAAAGGTTGAACCATTAGGAGTAGCACCCACCAGGGCAAGGAGAAGAGTGGTGCAA
AGAGAAAAAAGAGCAGTGGGAACGTTAGGAGCTGTGTTCCTTGGGTTCTTGGGAGCAGCAGGAAGCACTA
TGGGCGCAGCGTCAATGACGCTGACGGTACAGGCCAGACAATTGTTGTCTGGTATAGTGCAACAGCAGAA
CAATTTGCTGAGAGCTATTGAGGCGCAACAGCATATGTTGCAACTCACAGTCTGGGGCATCAAACAGCTC
CAGGCAAGAGTCCTGGCTGTGGAAAGATACCTACAGGATCAACAGCTCCTAGGGATTTGGGGCTGCTCTG
GAAAACTCATTTGCACCACGGCTGTGCCTTGGAATACTAGTTGGAGT---AATAAATCTATGGATTACAT
TTGGAATAACATGACTTGGATGGAGTGGGAAAGAGAAATTAACAATTACACAAGCAGAATATACACCTTA
ATTGAAGAATCGCAAAACCAACAAGAAAAGAATGAACAAGAATTATTGGAATTGGATAAATGGGCAAGTT
TGTGGAATTGGTTTAGCATAACAAAATGGCTGTGGTATATAAAAATATTCATAATGATAGTAGGAGGCTT
GGTAGGTTTAAGAATAGTTTTTGCTGTACTTTCTATAGTGAATAGAGTTAGGCAGGGATACTCACCATTA
TCATTTCAGACCCGCCTCCCAACCCCGAGGGGACCCGACAGGCCCGAAGGAATCGAAGAAGAAGGTGGAG
AGAGAGACAAAGACAGATCCGTACGATTAGTGGATGGCTTCTTAGCACTTTTGTGGGACGACCTGCGGAG
CCTGTGCCTCTTCAGCTACCACCGCTTGAGAGACTTACTCTTGATTGCAGCGAGGATTGTGGAACTTCTG
GGA---CGCAGGGGGTGGGAAGTCCTCAAATATTGGTGGAATCTCCTGCAGTATTGGAGTCGGGAAATAA
AGAATAGTGCTGTCAGCTTGCTTAATGCCACAGCTATAGCAGTAGCTGAGGGGACAGATAGGGTTATAGA
AATAGTACAAAGAGCTTTTAGAGCTTTTCTCCACATACCTAGAAGAGTGAGACAGGGCTTGGAAAGGGCT
TTGCTA
>L08656 
ATGAGAGCGAAGGGGACCAGGAAGAATTATCAGTACTTG---TGGAAATGG---GGCACCATGCTCCTTG
GGATGTTGATGATCTGTAGTGCT---GCTGAACAATTGTGGGTCACAGTCTATTATGGGGTACCTGTGTG
GAAAGAAGCAACCACCACTCTATTTTGTGCATCAGATGCTAAAGCATATGATACAGAGGTACATAATGTT
TGGGCCACACATGCCTGTGTACCCACAAACCCCAACCCACAAGAAGTAGTATTGGAAAATGTGACAGAAG
ATTTTAACATGTGGAAAAATAACATGGTAGAACAGATGCATGAGGATATAATCAGTTTATGGGATCAAAG
CCTAAAGCCATGTGTAAAATTAACCCCACTCTATGTTACTTTACATTGCACTGAT---TTG---------
---------------------AAG---AATGCTACT------AATACCACTAGTAGTAATACCAATAGTA
GTAGTTGGGGAATG---ATGGAGAAAGGAGAAATAAAAAACTGCTCTTTCAATATCACCACAGCCATAAG
AGATAAGGTGCGGAGAGAACATACACTTTTTTATAAACTTGATGTAGTACCAATA---GATAAT------
GATAAGAAAAAT------------------ATTACCAGCTATAGGTTGATACATTGTAACACCTCAGTCA
TTACACAGGCCTGTCCAAAGATATCCTTTGAGCCAATTCCCATACACTATTGTGCCCCGGCTGGTTTTGC
GATTCTAAAGTGTAACAATAAGACGTTCAGTGGGAAAGGACCATGTACAAATGTCAGCACAGTACAATGT
ACACATGGAATTAGGCCAGTAGTGTCAACTCAACTGCTGTTAAATGGCAGTCTAGCAGAAGAAGATGTAG
TAATTAGATCTGACAATTTCACAGACAATGCTAAAACCATAATAGTACAACTGAACGAATCTGTGGTAAT
TAATTGTACAAGACCTAACAACAACACAAGAAAAGGTATACATATA---------GGACCAGGGAGAGCA
GTTTATACAACAGGAAGAATAATAGGATATATAAGACAAGCACATTGTAACATTAGTGGAGTAAAATGGA
ATAAAACTTTAGAACAGATAGTTACAAAATTAAGAGAACAATTTAGG---AAT---AAAACA------AT
AGTCTTTAATCAATCCTCAGGAGGGGACCCAGAAATTGTAATGCACAGTTTTAATTGTGGAGGGGAATTT
TTCTACTGTAATACAACACAACTGTTTAAT---------------------AGTACTTGGTATGCTAATG
ATACT---AGAGGGTCAAATGACATTAAA------------GGA---AATATCACACTCCCATGTAGAAT
AAAACAAATTATAAACATGTGGCAGGAAGTAGGGAAAGCAATGTATGCCCCTCCCATCAAAGGACAAATT
AGATGTTCATCAAATATTACAGGGCTGCTATTAACAAGAGATGGTGGT------GATAAC----------
-----AACGTCACCGAGATCTTCAGACCTGGAGGAGGAGATATGAGGGACAATTGGAGAAGTGAATTATA
TAAATATAAAGTAGTAAAAATTGAGCCATTAGGAGTAGCACCCACCAAGGCAAAGAGAAGAGTGGTGCAG
AGAGAAAAAAGAGCAGTGGGAATGATAGGAGCTATGTTCCTTGGGTTCTTGGGAGCAGCAGGAAGCACTA
TGGGCGCAGCGTCGCTGACGCTGACGGTACAGGCCAGACAATTATTGTCTGGTATAGTGCAACAGCAGAA
CAATTTGCTGAGGGCTATTGAGGCGCAACAGCATCTGTTGCAACTCACAGTCTGGGGCATCAAACAGCTC
CAGGCAAGAGTCCTGGCTGTGGAAAGATACCTAAAGGATCAACAGCTCCTAGGGATTTGGGGTTGCTCTG
GAAAACTCATTTGCACCACTGCTGTGCCTTGGAATGCTAGCTGGAGC---AATAAATCTCTGGATACGAT
TTGGAATAACATGACCTGGATGCAGTGGGAAAAAGAAATAGACAATTACACAGGCTTAATATACACCTTA
ATTGAAGAATCGCAGAACCAACAAGAAAAGAATGAACAAGAATTATTGGAATTAGATAAGTGGGCAAGTT
TGTGGAATTGGTTTGACATAACAAAATGGCTGTGGTATATAAAAATATTCATAATGATAGTAGGAGGCTT
GGTAGGTTTAAGAATAATTTTTGCTGTACTTTCTATAGTCAATAGAGTTAGGCAGGGATACTCACCTTTA
TCATTGCAGACCCGCTTCCCAGCCCCGAGGGGACCCGACAGGCCCGACGGAATCGAAGAAGAAGGTGGAG
AGAGAGACAGAGGCAGATCCGGAAGATTAGTGAACGGCTTCTTAGCACTTATCTGGGACGATCTGCGGAG
CCTGTGCCTTTTCAGCTACCACCGCTTGAGAGACTTACTCTTGATTGTAACGAGGATTGTGGAACTTCTG
GGA---CGCAGGGGGTGGGAAGTCCTCAAATATTGGTGGAATCTCCTGCAGTATTGGATTCAGGAACTAA
AGAATAGTGCTGTTAGTTTGCTTAATACCACAGCTATAGCAGTAGCTGAGGGGACAGATAGGGTAATAGA
AGTAGTACAAAGAATTTGTAGAGCTATTCTCCACATACCTGCAAGAATAAGACAGGGCTTAGAAAGGGCT
TTGCTA
>DQ141341 
ATGAGAGTGAAGGGGATCAGGAAGAATTATCAGCACTTG---TGGAAATGG---GGCACGATGCTCCTTG
GGTTATTAATGATCTGTAATGCT---ACAGAACAATTGTGGGTCACAGTCTATTATGGGGTACCTGTGTG
GAAAGAAGCAACCACTACTCTATTTTGTGCATCAGATGCTAAAGCACATGACACAGAGGTGCATAATGTT
TGGGCCACACATGCCTGTGTACCCACAGACCCCAACCCACAAGAAGTAGTATTGGAAAATGTGACAGAAA
ATTTTAACATGTGGAAAAATAACATGGTAGAACAGATGCATGAGGATATAATCAGTTTATGGGATCAAAG
CCTAAAGCCATGTGTAAAATTAACCCCACTTTGTGTTACTTTAAATTGCACTGAT---TGG---------
------AAGAATGCTACTAATACC---AATAGTACT---------------------AATACCAATAGTA
GTAGCGAGGGAACG---ATGGAGGGAGGAGAAGTAAAAAACTGCTCTTTCAATATCACCACAAACATAGG
GGATAAGGTGCAGAAAGAATATGCACTTTTTTATAAACTTGATGTAGCACCAATAGAAGATGATAATAGT
GAT------AAT---------------------AGTAGCTATAGGTTGATAAGTTGTAACACCTCAGTCA
TTACACAGGCCTGTCCAAAAATATCCTTTGAACCAATTCCCATACATTATTGTGCCCCGGCTGGTTTTGC
GATTCTAAAGTGTAACAATAAGACGTTCAATGGAAAAGGACCATGTACAAATGTCAGCACAGTACAATGT
ACACATGGAATTAGGCCAGTAGTATCGACTCAACTACTGTTAAATGGCAGTCTAGCAGAAGGAGAAGTAG
TAATTAGATCTGAAAATTTCACGAACAATGCTAAAACCATAATAGTACATCTGAATGCATCTGTAGAAAT
TAATTGTACAAGACCCGGCAACAATACAAGAAGAAGTATACATATA---------GGACCAGGGAGAGCA
TTTTATACAACAGGACAAATAATAGGAGATATAAGACAAGCACATTGTAACCTTAGTAGAGCACAATGGA
ATGACACTTTAAAACAGATAGTTGAAAAATTACAAGGACAATTTAGG---AAT---AAAACA------AT
AGTCTTTAATCAACCCTCAGGAGGGGACCCAGAAATTGTAATGCACAGTTTTAATTGTGGAGGGGAATTT
TTCTACTGTAATTCATCACAACTGTTTAAT---------------------AGTTCTTGG------AATG
TTAAT---GGAGAATCAAATAACACTGAA------GGAAATGAC---ACAATCACACTCCCATGCAGAAT
AAAACAAATTATAAACATGTGGCAGGAAGTAGGAAAAGCAATGTATGCCCCTCCCATTAGAGGACAAATT
AGCTGTTCATCAAATATTACAGGGCTGCTATTAACAAGAGATGGTGGTAACAATAACGAG----------
--ACCACCACCACCGAGACCTTCAGACCTGGAGGAGGAGATATGAGGGACAATTGGAGAAGTGAATTATA
TAAATATAAAGTAGTAAAAATTGAACCATTAGGAATAGCACCCACCAGGGCAAAGAGAAGAGTGGTGCAG
AGAGAAAAAAGAGCAGTGGGA---ATAGGAGCTATGTTCCTTGGGTTCTTGGGAGCAGCAGGAAGCACTA
TGGGCGCAGCGTCAGTGACGTTGACGGTACAGGCCAGACTATTATTGTCTGGTATAGTGCAACAGCAGAA
CAATTTGCTGAGGGCTATTGAGGCGCAACAGCGTATGTTGCAACTCACAGTCTGGGGCATCAAGCAGCTC
CAGGCAAGAGTCCTGGCTGTGGAAAGATACCTAAAGGATCAACAGCTCCTGGGGATTTGGGGTTGCTCTG
GAAAACTCACCTGCACCACTGCTGTGCCTTGGAATGCTAGTTGGAGT---AATAAATCTCTAAATGAGAT
TTGGGATAACATGACCTGGATGGAGTGGGAAAGAGAAATTGACAATTACACAAACTTAATATACAACTTA
CTTGAAGAATCGCAGAACCAACAAGAAAAGAATGAAAAAGAATTATTGGAATTGGATAAATGGGCAAGTT
TGTGGAATTGGTTTAGCATAACGAATTGGCTGTGGTATATAAGAATATTCATAATGATAGTAGGAGGCTT
GATAGGTTTAAGAATAATTTTTACTGTACTTTCTATAGTGAATAGAGTTAGGCAGGGATACTCACCATTA
TCGTTTCAGACCCGCCCCCCAGCCCCGAGGGGACCCGACAGGCCCGAAGGAATCGAAGAAGAAGGTGGAG
AGAGAGACAGAGACAGATCCGGTCGCTTAGTGGATGGATTCTTAGCAATTATCTGGGTCGACCTGCGGAG
CCTGTGCCTCTTCAGCTACCACCGCTTGAGGGACTTACTCTTGATTGTAACGAGGATTGTGGGACTTCTG
GGG---CGCAGGGGGTGGGAAGTCCTCAAATATTGGTGGAATCTCCTACAGTATTGGAGTCAGGAACTAA
GGAATAGTGCTGTTAGCTTGTTCAATGCCACAGCCATAGCAGTAGCTGAGGGGACAGATAGGATTATAGA
AGCAGTACAAAGAGCTTTTAGAGCTATTATCCACATACCTACAAGAATAAGACAGGGCTTGGAAAGGGCT
TTGCTA
>JN176474 
ATGAGAGTGACGGGGATCAGGAAGAATTATCAGCACTTG---TGGAGATGG---GGCACCATGCTCCTTG
GGATATTGATGATTTGTAGTGCT---GCAGGAAATTTGTGGGTCACAGTCTATTATGGGGTACCTGTGTG
GAAAGAAGCAACCACCACTCTATTTTGTGCATCAGATGCTAAAGCATATGATACAGAGGTACATAATGTT
TGGGCCACACATGCCTGTGTACCCACAGACCCCAACCCACAAGAAGTAGTATTGGAAAATGTGACAGAAA
ATTTTAACATGTGGAAAAATAACATGGTAGAACAGATGCATGAGGATATAATCAGTTTATGGGATCAAAG
CCTAAAGCCATGTGTAAAATTAACCCCACTCTGTGTTACTTTAAATTGCACTGATGATGTG---------
---------------------AGG---AATGCTACC---------------------AGTACCAATAGTA
GTTGGGGGAAACCG---ATGGAAAAAGGAGAAATAAAAAATTGCTCTTTCAATATCACCACAAGCATAAG
AGATAAGGTGCAGAAACAATATGCACTTTTTTATAAACTTGATGTAGTACCAATA---GATAAT------
GAT------AAT---------------------ACCAACTATAGGTTGATAAGTTGTAACACCTCAGTCA
TTAAACAAGCCTGTCCAAAGGTATCCTTTGAGCCAATTCCCATACATTATTGTGCCCCGGCTGGTTTTGC
GATTCTAAAGTGTAATGATAAGAAGTTCAATGGAACAGGACCATGTACAAATGTCAGCACAGTACAATGT
ACACATGGAATTAGGCCAGTAGTATCAACTCAACTGCTGTTAAATGGCAGTCTAGCAGAAGAAGAGGTAG
TAATTAGATCTGAAGATTTCACGAACAATGCTAAAACCATAATGGTGCAGCTGAATGTATCTGTAGAAAT
TAATTGTACAAGACCCAACAACTATACAAGAAAAAGTATACATATA---------GGACCAGGGAGAGCA
TGGTATGCAACAGGAGACATAATAGGAGACATAAGACAAGCACATTGTAACATTAGTAGAGCAAACTGGA
ATAACACTTTAAGACAGATAGTTGAAAAATTAGGAAAACAATTTGGAAATAAT---AAAACA------AT
AGTCTTTAATCATTCCTCAGGAGGGGACCCAGAAATTGTAATGCACAGTTTTAATTGTGGAGGGGAATTT
TTCTACTGTAATTCAACAAAACTGTTTAATAGTACTTGG---------------ACTTGG------AATA
ATAGT---AATACTAAAAGGTCAAATGAC------ATTGAAGAA---ATTATCACACTCCCATGCAGAAT
AAAACAAATTATAAACATGTGGCAGGAAGTAGGAAAAGCAATGTATACCCCTCCCATCAGAGGACAAATT
AGATGTTCATCAAATATTACAGGGCTGCTATTAACAAGAGATGGTGGT------AATGAC----------
--ACGAGCGGGACTGAGATCTTCAGACCTGGAGGAGGAGATATGAGGGACAATTGGAGAAGTGAATTATA
TAAATATAAAGTAGTAAGAATTGAACCATTAGGAGTAGCACCCACCGAGGCAAAGAGAAGAGTGGTGCAG
AGAGAAAAAAGAGCAGTGGGA---ATAGGAGCTGTGTTCCTTGGGTTCTTGGGAGCAGCAGGAAGCACTA
TGGGCGCAGCGGCAGTGACGCTGACGGTACAGGCCAGACTATTGTTGTCTGGTATAGTGCAACAGCAGAA
CAATCTGCTGAGGGCTATTGAGGCGCAACAGCACCTGTTGCAACTCACAGTCTGGGGCATCAAGCAGCTC
CAGGCAAGAGTCCTGGCTGTGGAAAGATACCTAAGGGATCAACAGCTCCTGGGGATTTGGGGTTGCTCTG
GAAAGCTCATTTGCACCACTGCTGTGCCTTGGAATACTAGTTGGAGT---AATAAATCTCTGAATGAGAT
TTGGAATAACATGACCTGGATGGAATGGGAAAAAGAAATTGACAATTACACAAACTTAATATACAACTTA
CTTGAAGAATCGCAAAACCAACAAGAAAAGAATGAACAAGAATTATTGGAATTAGATAAATGGGCAAATT
TGTGGAATTGGTTTGACATATCAAACTGGCTGTGGTATATAAAAATATTCATAATGATAGTAGGAGGCTT
GGTAGGTTTAAGAATAATTTTTGCCGTACTTTCTATAGTGAATAGAGTTAGGCAGGGATACTCACCTTTG
TCATTCCAGATCCGCCTCCCAGCCCCGAGGGGACCCGACAGGCCCGAAGGAATCGAAGAAGAAGGTGGAG
AGAGAGACAGAGACAGATCCGTACGATTAGTGGATGGATTCTTAGCACTTTTCTGGGACGATCTGCGGAG
CCTGTGCCTCTTCAGCTACCACCGCTTGAGAGACTTACTCTTGATT------------GTGGAACTTCTG
GGA---CGCAGGGGGTGGGAAGCCCTCAAATATTGGTGGAATCTCCTACAGTATTGGAGTCAGGAGATAA
AGAATAGTGCTATTAGCTTGCTCAACGCCACAGCCGTAGCAGTAGCTGAGGGGACAGATAGGGTTATAGA
AGCATTACAAAGAGCTTGTAGAGCTATCCTCCACATACCTAGAAGAATAAGACAGGGCTTGGAAAGGCTT
TTGCTA
>U69584 
ATGAAAGCGAAGGAGACCAGGAAGAATTATCAGCACTTG---TGGAGATGG---GGCATCACGCTCCTTG
GGATGTTGATGATCTGTAGTGCT---GCAGAACAATTGTGGGTCACAGTCTATTATGGGGTACCTGTGTG
GAAAGAAGCAACCACCACCCTATTTTGTGCATCAGATGCTAAAGCATATGATACAGAGGTGCATAATGTT
TGGGCCACACATGCCTGTGTACCCACAGACCCCAACCCACAAGAAGTAGTATTGGAAAATGTGACAGAAA
ATTTTAACATGTGGAAAAATAACATGGTAGAACAGATGCATGAGGATATAATCAGTTTATGGGATCAAAG
CCTAAAGCCATGTGTAAAGTTAACCCCACTCTGTGTTACTTTAAATTGCACTGAT---------------
GATTTAAAAAATGCTACTGTAAAA---AATGCTACT---------------------AATACCAATAATA
GTAGCTGGGGAGGG---ATGGAGAGAGGAGAAATAAAAAACTGCTCTTTCAATATCACCACTAGCATAAG
AGATAAGGTGCAGAAAGAATATGCACTTTTTTATAAACTTGATGTAGTACCAATAGATAATGCT------
GAT------AATAATAATATTACTACTAACTATACCAGCTATAGATTGATAAGTTGTAACACCTCAGTCA
TTACACAGGCCTGTCCAAAGGTATCCTTTGAGCCAATTCCCATACATTATTGTGCCCCGGCTGGTTTTGC
GATTCTAAAGTGTAACGATAAGAAGTTCAATGGAACAGGACCATGTACAAATGTCAGCACAGTACAATGT
ACACATGGAATTAGGCCAGTAGTATCAACTCAACTGCTGTTAAATGGCAGTCTAGCAGAAAAAGAGGTAG
TAATTAGATCTGAAAATTTCACGAACAATGCCAAAACCATAATAGTACAGCTGGATGAATCTGTAGTAAT
TAATTGTACAAGACCCAACAACAATACAAGAAAAAGTATACATATA---------GGACCAGGGAGAGCA
TTTTATACAACAGGAGAAATAATAGGAGATATAAGACAAGCTCATTGTACCCTTAATAGAACAGAATGGA
ATAACACTTTAGCAAAGATAACTGAAAAATTAAGAGAACAATTTGGGAATAAC---ATAACA------AT
AGTCTTTAATCACTCCTCGGGAGGGGACCCAGAAATTGTAATGCACAGTTTTATTTGTGGAGGGGAATTT
TTCTACTGTAATACATCACAACTGTTTAAT---------------------AGTACTTGG------AATA
GTACT------GGGAATAATATTAGCGAGTCAGATAACACTGAAAGAAATATCACACTCCCATGCAGAAT
AAAACAAATTATAAACCTGTGGCAGGAAGTAGGAAAAGCAATGTATGCCCCTCCCATCAGAGGACAAATT
AGATGTTCATCAAATATTACAGGGCTGCTATTAACAAGAGATGGTGGTAGTAACACGGAC----------
--GAGAACAGGACCGAGATCTTCAGACCTGGAGGAGGAGATATGAGGGACAATTGGAGAAGTGAATTATA
TAAATATAAAGTAGTAAAAATTGAACCATTAGGAGTAGCACCCACCAAGGCAAAGAGAAGAGTGGTGCAG
AGAGAAAAAAGAGCAGTGGGAACAATAGGAGCTATGTTCCTTGGGTTCTTGGGAGCAGCAGGAAGCACTA
TGGGCGCAGCGTCGATGACGCTGACGGTACAGGCCAGACTATTATTGTCTGGTATAGTGCAACAGCAGAA
CAATTTGCTGAGGGCTATTGAGGCGCAACAGCATCTGTTGCAACTCACAGTCTGGGGCATCAAGCAGCTC
CAGGCAAGAGTCCTGGCTGTGGAAAGATACCTAAAGGATCAACAGCTCCTAGGGATTTGGGGTTGCTCTG
GAAAACTCATTTGCACCACTGCTGTGCCTTGGAATGCTAGTTGGAGT---AATAAATCTCTGGATGAGAT
TTGGGATAACATGACCTGGATGGAATGGGAAAGAGAAATTGACAATTACACAAACCTAATATACACCTTA
ATTGAAGAATACCGGAACCAGCAAGAAAAGAATGAACAAGCATTATTGGAATTAGATAAATGGGCAAGTT
TGTGGAATTGGTTTAACATAACAAATTGGCTGTGGTATATAAAAATATTCATAATGATAGTAGGAGGCTT
GGTAGGTTTAAGAATAGTCTTTACTGTACTTTCTATAGTGAATAGAGTTAGGAAGGGATACTCACCATTA
TCGTTTCAGACCCGCCTCCCAACCCCGAGGGGACCCGACAGGCCCGAAGGAATCGAAGAAGAAGGTGGAG
AGCGAGACAGAGACAGATCCGGTCTCTTAGTGGATGGATTCTTAGCACTTATCTGGGTCGACCTGCGGAG
CCTGTGCCTCTTCAGCTACCACCGATTGAGAGACTTACTCTTGATTGTAGCGAGGATTGTGGAACTTCTG
GGA---CGCAGGGGGTGGGAAGTCCTCAAATATTGGTGGAATCTCCTGCAGTATTGGAGTCAGGAACTAA
AGAATAGTGCAGTTAGCTTGCTCAATGCCACAGCTATAGCAGTAGCTGAGGGGACAGATAGGGTTATAGA
AGTATTACAAAGAGCTTGTAGAGCTATCCTCCACATACCTACAAGAATAAGACAGGGCTTGGAAAGGGCT
TTGCTA
>U69592 
ATGAGAGTGAGGGGGATCAGGAAGAATTATCAGCACTTG---TGGAGATGG---GGCATCACGCTCCTTG
GGATGTTGATGATCTGTAGTGCT---GCAGGACAATTGTGGGTCACAGTCTATTATGGGGTACCTGTGTG
GAAAGAAGCAACCACCACTTTATTTTGTGCATCAGATGCCAAAGCATATGATACAGAGGTGCATAATGTT
TGGGCCACACATGCCTGTGTACCCACAGACCCCAACCCACAAGAAGTATTATTGAGAAATGTGACAGAAA
ATTTTAACATGTGGAAAAATAACATGGTAGAACAGATGCATGAGGATATAATCAGTTTATGGGATCAAAG
TCTAAAGCCATGTGTAAAATTAACCCCACTCTGTGTTACTCTAAATTGCACTGAT---------------
AACTTAAGAAATGATACTGTAAAT---AATGCTAAT---------------------AATACCAATAATA
GTAGCTGGGAAAAG---ATGGAGAAAGGAGAAATAAAAAACTGCTCTTTCAATATCACCACTAGCATAAG
AGATAAGGTGCAGAAAGAATATGCACTTTTTTATAAACTTGATGTAGTACCAATA---GATAAT------
GCT------AATAATAGTAATGCTACTAACTATACCAGCTATAGATTGATAAGTTGTAACACCTCAGTCA
TTACACAGGGCTGTCCAAAGGTATCCTTTGAGCCAATTCCCATACATTATTGTGCCCCGGCTGGTTTTGC
GATTCTAAAGTGTAATGATAAGAAGTTCAATGGAACAGGACCATGTACAAATGTCAGCACAGTACAATGT
ACACATGGAATTAGGCCAGTAGTATCAACTCAACTGCTGTTAAATGGCAGTCTAGCAGAAGAGGAGGTAG
TAATTAGATCTGAAAATTTCACGAACAATGCTAAAACCATAATAGTACAGCTGAATGAAACTGTAGTAAT
TAATTGTACAAGACCCAACAACAATACAAGGAAAAGTATACCTATA---------GGACCAGGGAGAGCA
TTTTATACAACAGGAGACATAATAGGAGATATAAGACAAGCTCATTGTAACGTTAGTAGAGCAAAATGGA
ATAACACTTTAGTAAAGATAGTTGAAAAATTAAAAGAACAATTTGGGCATGAT---AAAACA------AT
AGTCTTTAATCACTCCTCAGGAGGGGACCTAGAAATTGTAACACACAGTTTTATTTGTGGAGGGGAATTC
TTCTACTGTAATACATCACAACTGTTT------ACTTGG---AAT------AGTACTTGG------AATA
ATACT---AGAGAGTCAGATAACAATACA------------GAA---GAGATCATACTCCCATGCAGAAT
AAAACAAATTATAAACATGTGGCAGAAAGTAGGAAAGGCAATGTATGCCCCTCCCATCAGAGGACAAATT
AGATGTTTATCAAATATTACAGGGCTGCTATTAACAAGAGATGGTGGT------GATACC----------
--CCGAACGGGACCGAGGTCTTCAGACCTGGAGGAGGAGATATGAGGGACAATTGGAGAAGTGAATTATA
TAAATATAAAGTAGTAAAAATTGAACCATTAGGAATAGCACCCACCAAGGCAAAGAGAAGAGTGGTGCAG
AGAGAAAAAAGAGCAGTGGGAACAATAGGAGCTATGTTCCTTGGGTTCTTGGGAGCAGCGGGAAGCACTA
TGGGCGCAGCGTCAATGACGCTGACGGTACAGGCCAGACTATTATTGTCTGGTATAGTGCAACAGCAGAA
CAATTTGCTGAGGGCTATTGAGGCGCAACAGCATCTGTTGCAACTCACAGTCTGGGGCATCAAGCAGCTC
CAGGCAAGAGTCCTGGCTGTGGAAAGATACCTAAAGGATCAACAGCTCCTAGGGATTTGGGGTTGCTCTG
GAAAACTCATTTGCACCACTGCTGTGCCTTGGAATGCTAGTTGGAGT---AATAAATCTCTGAATGAGAT
TTGGAATAATATGACCTGGATGGAATGGGAAAGAGAAATTAACAATTACACAAACCTAATATACACCCTA
ATTGAAGAATCGCAGAACCAGCAAGAAAAGAATGAACAAGAATTATTGGAATTAGATAAATGGGCAAGTT
TGTGGAATTGGTTTGACATAACAAATTGGCTGTGGTATATAAAAATATTCATAATGATAGTAGGAGGCTT
GGTAGGCTTAAGAATAGTCTTTTCTGTACTTTCTATAGTAAATAGAGTTAGGAAGGGATACTCACCATTA
TCGTTTCAGACCCGCCTCCCAACCCCGAGGGGACACGACAGGCCCGAGGGAATCGCAGAAGAAGGTGGAG
AGCGAGACAGAGACAGATCCGAGCGCTTAGTGGATGGATTCTTAGCAATTATCTGGGTCGACCTGCGGAG
CCTGTTCCTCTTCAGCTACCACCGATTGAGAGACTTACTCTTGATTGTAGCGAGGATTGTGGAACTTCTG
GGA---CGCAGGGGGTGGGAAGTCCTCAAATATTGGTGGAATCTCCTGCAGTATTGGAGTCAGGAACTAA
AGAATAGTGCTGTTAGCTTGCACAATGCCACAGCTATAGCAGTAGCTGAGGGGACAGATAGGGTTATAGA
AGTATTACAAAGAGCTTGTAGAGCTATCCTCCACATACCTACAAGAATAAGACAGGGCTTAGAAAGGGCT
TTGCTA
>U69590 
ATGAAAGCGAAGGGGACCAGGAAGAATTATCAGCACTTG---TGGAGATGG---GGCATCACGCTCCTTG
GGATGTTGATGATCTGTAGTGTT---GCAGAACAATGGTGGGTCACAGTCTATTATGGGGTACCTGTGTG
GAAAGAAGCAACCCCCACTCTATTTTGTGCATCAGATGCTAAGGCATATGATACAGAGGTGCATAATGTT
TGGGCCACACATGCCTGTGTACCCACAGACCCCAACCCACAAGAAGTAGTATTGAGAAATGTGACAGAAA
ATTTTAACATGTGGAAAAATAACATGGTAGAACAGATGCATGAGGATATAATCAGTTTATGGGATCAAAG
TCTAAAGCCATGTGTAAAATTAACCCCACTCTGTGTTACTCTAAATTGCACTGAT---------------
AACTTAAAAAATGCTACTGTAAAT---AATGCTAAT---------------------AATACCAATAATA
GTAGCTGGGAAAAG---ATGGAGAAAGGAGAAATAAAAAACTGCTCTTTCAATATCACCACTAGCATAAG
AGATAAGGTGCAGAAAGAATATGCACTTTTTTATAAACTTGATGTAGTACCAATA---GATAAT------
GCT------AATAATAGTAATGCTACTAACTATACCAGCTATAGATTGATAAGTTGTAACACCTCAGTCA
TTACACAGGCCTGTCCAAAGGTATCCTTTGAGCCAATTCCTATACATTATTGTGCCCCGGCTGGTTTTGC
GATTCTAAAGTGTAATGATAAGAAGTTCAATGGAACAGGACCATGTACAAATGTCAGTACGGTACAATGT
ACACATGGAATTAGGCCAGTAGTATCAACTCAACTGCTGTTAAATGGCAGTCTAGCAGAAGAGGAGGTAG
TAATTAGATCTGAAAATTTCACGAACAATGCTAAAACCATAATAGTACAGCTGAATGAATCTGTAGTAAT
TAATTGTACAAGACCCAACAACAATACAAGGAAAAGTATACCTATA---------GGACCAGGGAGAGCA
TTTTATACAACAGGAGACATAATAGGAGATATAAGACAAGCTCATTGTAACGTTAGTAGAGCAAAATGGA
ATAACACTTTAGTAAAGATAGTTGAAAAATTAAAAGAACAATTTGGGCATAAT---AAAACA------AT
AGTCTTCAATCACTCCTCAGGAGGGGACCTAGAAATTGTAACACACAGTTTTATTTGTGGAGGGGAATTC
TTCTACTGTAATACATCACAATTGTTT------ACTTGG---AAT------AGTACTTGG------AATA
ATACT---AGAGAGTCAGATAACAATACA------------GAA---GAGATCATACTCCCATGCAGAAT
AAAACAAATTATAAACATGTGGCAGAAAGTAGGAAAGGCAATGTATGCCCCTCCCATCAGAGGACAAATT
AGATGTTTATCAAATATTACAGGGCTGCTATTAACAAGAGATGGTGGT------GATACC----------
--CCGAACGGGACCGAGGTCTTCAGACCTGGAGGAGGAGATATGAGGGACAATTGGAGAAGTGAATTATA
CAAATATAAAGTAGTAAAAATTGAACCATTAGGAGTAGCACCCACCAAGGCAAAGAGAAGAGTGGTGCAG
AGAGAAAAAAGAGCAGTGGGAACAATAGGAGCTATGTTCCTTGGGTTCTTGGGAGCAGCGGGAAGCACTA
TGGGCGCAGCGTCAATGACGCTGACGGTACAGGCCAGACTATTATTGTCTGGTATAGTGCAACAGCAGAA
CAATTTGCTGAGGGCTATTGAGGCGCAACAGCATCTGTTGCAACTCACAGTCTGGGGCATCAAGCAGCTC
CAGGCAAGAGTCCTGGCTGTGGAAAGATACCTAAAGGATCAACAGCTCCTAGGGATTTGGGGTTGCTCTG
GAAAACTCATTTGCACCACTGCTGTGCCTTGGAATGCTAGTTGGAGT---AATAAATCTCTGAATGAAAT
TTGGAATAACATGACCTGGATGGAATGGGAAAGAGAAATTAACAATTACACAGACCTAATATACACCCTA
ATTGAAGAATCGCAGAACCAGCAAGAAAAGAATGAACAAGAATTATTGGAATTAGATAAATGGGCAAGTT
TGTGGAATTGGTTTGACATAACAAATTGGCTGTGGTATATAAAAATATTCATAATGATAGTAGGAGGCTT
GGTAGGCTTAAGAATAGTCTTTACTGTACTTTCTATAGTAAATAGAGTTAGGCAGGGATACTCACCATTA
TCGTTTCAGACCCGCCTCCCAACCCCGAGGGGACCCGACAGGCCCGAAGGAATCGCAGAAGAAGGTGGAG
AGCGAGACAGAGACAGATCCGAGCGCTTAGTGGATGGATTCTTAGCAATTATCTGGGTCGACCTGCGGAG
CCTGTGCCTCTTCAGCTACCACCGATTGAGAGACTTACTCTTGATTGTAGCGAGGATTGTGGAACTTCTG
GGA---CGCAGGGGGTGGGAAGTCCTCAAATATTGGTGGAATCTCCTGCAGTATTGGAGTCAGGAACTAA
AGAATAGTGCTGTTAGCTTGCTCAATGCCACAGCTATAGCAGTAGCTGAGGGGACAGATAGGGTTATAGA
AGTATTACAAAGAGCTTGTAGAGCTATCCTCCACATACCTACAAGAATAAGACAGGGCTTAGAAAGGGCT
TTGCTA
>AF003888 
ATGAAAGCGAAGGGGACCAGGAAGAATTATCAGCACTTG---TGGAGATGG---GGCATCACGCTCCTTG
GAATGTTGATGATCTGTAGTGTT---GCAGAACAATGGTGGGTCACAGTCTATTATGGGGTACCTGTGTG
GAAAGAAGCAACCACCACTCTATTTTGTGCATCAGATGCTAAGGCATATGATACAGAGGTGCATAATGTT
TGGGCCACACATGCCTGTGTACCCACAGACCCCAACCCACAAGAAGTAGTATTGAGAAATGTGACAGAAA
ATTTTAACATGTGGAAAAATAACATGGTAGAACAGATGCATGAGGATATAATCAGTTTATGGGATCAAAG
TCTAAAGCCATGTGTAAAATTAACCCCACTCTGTGTTACTCTAAATTGCACTGAT---------------
AACTTAAAAAATGCTACTGTAAAT---AATGCTAAT---------------------AATACCAATAATA
GTAGCTGGGAAAAG---ATGGAGAAAGGAGAAATAAAAAACTGCTCTTTCAATATCACCACTAGCATAAG
AGATAAGGTGCAGAAAGAATATGCACTTTTTTATAAACTTGATGTAGTACCAATA---GATAAT------
GCT------AATAATAGTAATGCTACTAACTATACCAGCTATAGATTGATAAGTTGTAACACCTCAGTCA
TTACACAGGCCTGTCCAAAGGTATCCTTTGAGCCAATTCCTATACATTATTGTGCCCCGGCTGGTTTTGC
GATTCTAAAGTGTAATGATAAGAAGTTCAATGGAACAGGACCATGTACAAATGTCAGTACGGTACAATGT
ACACATGGAATTAGGCCAGTAGTATCAACTCAACTGCTGTTAAATGGCAGTCTAGCAGAAGAGGAGGTAG
TAATTAGATCTGAAAATTTCACGAACAATGCTAAAACCATAATAGTACAGCTGAATGAAACTGTAGTAAT
TAATTGTACAAGACCCAACAACAATACAAGGAAAAGTATACCTATA---------GGACCAGGGAGAGCA
TTTTATACAACAGGAGACATAATAGGAGATATAAGACAAGCTCATTGTAACGTTAGTAGAGCAAAATGGA
ATAACACTTTAGTAAAGATAGTTGAAAAATTAAAAGAACAATTTGGGCATAAT---AAAACA------AT
AGTCTTCAATCACTCCTCAGGAGGGGACCTAGAAATTGTAACACACAGTTTTATTTGTGGAGGGGAATTC
TTCTACTGTAATACATCACAATTGTTT------ACTTGG---AAT------AGTACTTGG------AATA
ATACT---AGAGAGTCAGATAACAATACA------------GAA---GAGATCATACTCCCATGCAGAAT
AAAACAAATTATAAACATGTGGCAGAAAGTAGGAAAGGCAATGTATGCCCCTCCCATCAGAGGACAAATT
AGATGTTTATCAAATATTACAGGGCTGCTATTAACAAGAGATGGTGGT------GATACC----------
--CCGAACGGGACCGAGGTCTTCAGACCTGGAGGAGGAGATATGAGGGACAATTGGAGAAGTGAATTATA
CAAATATAAAGTAGTAAAAATTGAACCATTAGGAGTAGCACCCACCAAGGCAAAGAGAAGAGTGGTGCAG
AGAGAAAAAAGAGCAGTGGGAACAATAGGAGCTATGTTCCTTGGGTTCTTGGGAGCAGCGGGAAGCACTA
TGGGCGCAGCGTCAATGACGCTGACGGTACAGGCCAGACTATTATTGTCTGGTATAGTGCAACAGCAGAA
CAATTTGCTGAGGGCTATTGAGGCGCAACAGCATCTGTTGCAACTCACAGTCTGGGGCATCAAGCAGCTC
CAGGCAAGAGTCCTGGCTGTGGAAAGATACCTAAAGGATCAACAGCTCCTAGGGATTTGGGGTTGCTCTG
GAAAACTCATTTGCACCACTGCTGTGCCTTGGAATGCTAGTTGGAGT---AATAAATCTCTGAATGAAAT
TTGGAATAACATGACCTGGATGGAATGGGAAAGAGAAATTAACAATTACACAGACCTAATATACACCCTA
ATTGAAGAATCGCAGAACCAGCAAGAAAAGAATGAACAAGAATTATTGGAATTAGATAAATGGGCAAGTT
TGTGGAATTGGTTTGACATAACAAATTGGCTGTGGTATATAAAAATATTCATAATGATAGTAGGAGGCTT
GGTAGGCTTAAGAATAGTCTTTACTGTACTTTCTATAGTAAATAGAGTTAGGAAGGGATACTCACCATTA
TCGTTTCAGACCCGCCTCCCAACCCCGAGGGGACCCGACAGGCCCGAAGGAATCGCAGAAGAAGGTGGAG
AGCGAGACAGAGACAGATCCGAGCGCTTAGTGGATGGATTCTTAGCAATTATCTGGGTCGACCTGCGGAG
CCTGTGCCTCTTCAGCTACCACCGATTGAGAGACTTACTCTTGATTGTAGCGAGGATTGTGGAACTTCTG
GGA---CGCAGGGGGTGGGAAGTCCTCAAATATTGGTGGAATCTCCTGCAGTATTGGAGTCAGGAACTAA
AGAATAGTGCTGTTAGCTTGCTCAATGCCACAGCTATAGCAGTAGCTGAGGGGACAGATAGGGTTATAGA
AGTATTACAAAGAGCTTGTAGAGCTATCCTCCACATACCTACAAGAATAAGACAGGGCTTAGAAAGGGCT
TTGCTA
>GU455498 
ATGAAAGTGAAGGGGATCAGGAAGAATTGTCAGCTCTTG---TGGAGATGG---GGCACCATGCTCCTTG
GGATATTAATGATTTGTAATGCT---ACAGAAAATTTGTGGGTCACAGTCTATTATGGGGTACCTGTGTG
GAGAGAAACAACCACCACTCTATTTTGTGCATCAGATGCTAAAGCATATGATACAGAGGTACATAATGTT
TGGGCCACACATGCCTGTGTACCCACAGACCCCAGCCCACAAGAAGTAGTATTGGAAAATGTGACAGAAG
AGTTTAACATGTGGAAAAATAACATGGTAGAACAGATGCATGAGGACATAATCAGTTTATGGGATCAAAG
CTTAAAGCCATGTGTAAAATTAACTCCACTCTGTGTTACTTTAAATTGCACTGAT---TGG---------
------AATTGCACTGATTCGAGG---AATTGCACT---------------------GATTCGAAGAATG
TGAGTAGCGAGGAAAAGATGGAGAAAGGAGAAATAAAAAACTGTTCTTTCAATATCACCACAAACATAAG
AGATAAGGTGCAGACAGAATATGCAGCTTTTTATAAGCTTGATGTAGTACCAATAAATAGTAAT---AAT
GAT------AAT---------------------ACCAGCTTTAGGTTGATAAGTTGTAACACCTCAGTCA
TTACACAGGCCTGTCCAAAGGTATCCTTTGAACCAATTCCCATACATTATTGTGCCCCGGCTGGTTTTGC
GATTCTAAAGTGTAATGATAAGAAGTTCAGTGGGAAAGAATTATGTAAAAATGTCAGCACAGTACAATGT
ACACATGGAATTAGGCCAGTAGTATCAACCCAACTGCTATTAAATGGCAGTCTAGCAGAAGAAGAGGTAG
TAATTAGATCTGATAATTTCACGGACAATGCTAAAACCATAATAGTACAGCTGAACGAATCTGTAGAAAT
TAATTGTACAAGACCCAACAACAATACAAGAAAAAGTATACATATA---------GGACCAGGGAGAGCA
TTTTATGCAACAGGAGAAATAATAGGAGATATAAGACGAGCATATTGTACCATTAATAGAGCAAAATGGA
ATAACACTTTACAACAGATAGTTAACAAATTAAGAGAAAAATTTGAG---AAT---AAAACA------AT
AGTCTTTAATCAATCCTCAGGAGGGGACCCAGAAATTGTAATGCACAGTTTTAATTGTGGAGGGGAATTT
TTCTACTGTAATTCAACACAACTGTTTAAT---------------------AGTACTTGG------AATG
GTACT---------GCATATAACACTGAA------GGAAATGAC---ACAATCACACTCCCATGCAGAAT
AAAACAAATTATAAACATGTGGCAGGAAGTAGGAAAAGCAATGTATGCCCCTCCCATCAGAGGACAAATT
AGATGTTCATCAAATATTACAGGGCTGCTATTAACAAGAGATGGTGGT------AATAAC----------
--ATGAACAAGACCGAGATCTTCAGACCTGGAGGAGGAGATATGAGGGACAATTGGAGAAGTGAATTATA
TAAATATAAAGTAGTAAAAATTGAACCATTAGGAGTAGCACCCACCAAGGCAAAGAGAAGAGTGGTGCAG
AGAGAAAAAAGAGCAGTGGGA---CTAGGAGCTATGTTCCTTGGGTTCTTGGGAGCAGCAGGAAGCACTA
TGGGCGCAGCGTCAATGACGCTGACGGTACAGGCCAGACTATTATTGTCTGGTATAGTGCAACAGCAGAA
CAATTTGCTGAGGGCTATTGAGGCGCAACAGCACCTGTTGCAACTCACAGTCTGGGGCATCAAGCAGCTC
CAGGCAAGAGTCCTGGCTGTGGAAAGATACCTAAAGGATCAACAGCTCATGGGGATTTGGGGTTGCTCTG
GAAAACTCATTTGCACCACTACTGTGCCTTGGAATGCTAGTTGGAGT---AATAAATCTCTGGAGAAGAT
TTGGAATAACATGACCTGGATGGAGTGGGAGAGAGAAATTGACAATTACACAGAGTTAATATACACCTTA
ATTGAAGAATCGCAGAACCAACAAGAAAAGAATGAACAAGAATTATTGGAATTAGATAAATGGGCAAGTT
TGTGGAATTGGTTTAACATAACAAATTGGCTGTGGTATATAAAAATATTCATAATAATAGTAGGAGGCTT
GGTAGGTTTAAGAATAGTTTTTACTGTACTTTCTATAGTGAATAGAGTTAGGCAGGGATACTCACCATTA
TCGTTTCAGACCCGCCCCCCAGCCCCGAGGGGACCCGACAGGCCCGAAGGAATCGAAGAAGAAGGTGGAG
AGAGAGACAGAGACAGATCCGGTCAATTAGTGGATGGATTATTAGCAATTATCTGGGTCGACCTACGGAG
CCTGTGCCTCTTCAGCTACCACCGCTTGAGAGACTTACTCTTGATTGTAACGAGGATTGTGGAACTTCTG
GGA---CGCAGGGGGTGGGAAGCCCTCAAATATTGGTGGAATCTACTACAGTATTGGAGTCGGGAACTAA
AGAATAGTGCTGTTAGCTTGCTCAATACCATAGCCATAGCAGTAGCTGAGGGGACAGATAGGGTTATAGA
AGTATTACAAAGAGCTGGTAGAGCTATCCTCCACATACCTGTAAGAATAAGACAGGGCTTGGAAAGGGCT
TTGCTA
>AY835779 
ATGAGAGTGAAGGAGATCAGGAAGAATTATCAGCACTGG---TGGAGATGG---GGCACCATGCTCCTTG
GGATATTAATGATCTGTAGTGCT---GCAGACAAATTGTGGGTCACAGTCTATTATGGGGTACCTGTGTG
GAAAGAAGCAACCACCACTCTATTCTGTGCATCAGATGCTAAAGCATATGATACAGAGGTACATAATGTT
TGGGCCACACATGCCTGTGTACCCACAGACCCCAACCCACAAGAAGTAGTATTGGAAAATGTGACAGAAA
ATTTTAACATGTGGAAAAATAATATGGTAGAACAGATGCATGAGGATATAATCAGTCTATGGGATCAAAG
CCTAAAGCCATGTGTAAAATTAACCCCACTCTGTGTCACTTTAAATTGCACTGAT---TTG---------
---------------------AAG---AATGATACT---------------------AATACCAATAGTA
GTAGCGGGGAAATG---AAGGAGAAAGGAGAAATGAAAAACTGCTCTTTCAATATCAGCACAAGCATAAG
AGATAAGGTGCAGAAAGAACATGCACTTTTTTATAAATTTGATATAGTACCAATA---GATAAT------
GAT------ACT---------------------ACTAGATATAGGTTGATAAGTTGTAATACCTCAGTCA
TTACACAGGCCTGTCCAAAGGTATCTTTTGAGCCAATTCCCATACATTATTGTGCCCCGGCTGGTTTTGC
GATTCTCAAGTGTAACGATAAAAAGTTCAATGGAAAAGAACTATGTAAAAATGTTAGCACAGTACAATGT
ACACATGGAATTAGGCCAGTGGTATCAACTCAACTACTGTTAAATGGCAGTCTAGCAGAAGAAGAAGTAG
TAATTAGATCTGAAAATTTCACGAATAATGCTAAAACCATAATAGTACAGCTGAATCAATCTGTAGAAAT
TAATTGTACAAGACCCAACAACAAGAAAGTAAGAAGGATACATATA---------GGACCAGGGAGAGCA
TTTTATACAACAGGACAAATAGTAGGAAATATAAGACAAGCACATTGTAACCTTAGTAGAACAAAATGGA
ATGACACTTTAAAACAGATAGTTAGTAAATTAAGAGAACAATTTGGGAATAAT---AAAACA------AT
AGTCTTTAAGCAATCCTCAGGAGGGGACCCAGAAATTGTAATGCACAGTTTTAATTGTGGAGGGGAATTT
TTCTACTGTAATTCAACACAACTGTTTAAT---------------------AGTACTTGG------AATG
TTACT---GGAGGGACAAATGGCACTGAA---GGAAGTAACCCA---AATATCACACTCCCATGCAGAAT
AAAACAAATTATAAACATGTGGCAGGAAGTAGGAAAAGCAATGTATGCCCCTCCCATCAGTGGACAAATT
AGATGTTCATCAAATATTACAGGACTGCTATTAACAAGAGATGGTGGT------AGTAAC----------
--AAGAGCGATACCGAGATCTTCAGACCTGGAGGAGGAGATATGAGGGACAATTGGAGAAGTGAATTATA
TAAATATAAAGTAGTAAAAATTGAACCATTAGGAGTAGCACCCACCAAGGCAAAGAGAAGAGTGGTGCAG
AGAGAAAAAAGAGCAGCGGGA---CTAGGAGCTTTGTTCCTTGGGTTCTTGGGAGCAGCAGGAAGCACTA
TGGGCGCAGCGGCAGTAACGCTGACGGTACAGGCCAGACTATTATTGTCTGGTATAGTGCAACAGCAGAA
CAATTTGCTGAGGGCTATTGAGGCGCAACAGCATCTGTTGCAACTAACAGTCTGGGGCATCAAGCAGCTC
CAGGCAAGAGTCCTGGCTGTGGAAAGATACCTAAAGGATCAACAGCTCCTGGGGATTTGGGGTTGCTCTG
GAAAACTCATTTGCACCACTGCTGTGCCTTGGAATGCTAGTTGGAGT---AATAGATCTCTGGATACGAT
TTGGCATAACATGACCTGGATGGAGTGGGAAAGAGAAATTGATAATTACACAGGCTTAATATACTCCTTA
ATTGAAAAATCGCAGAACCAACAAGAAAAGAATGAACAAGAATTATTGGAATTAGATAAATGGGCAAGTT
TGTGGAGTTGGTTTGACATAACAAATTGGCTGTGGTATATAAAAATATTCATAATGATAGTAGGAGGCTT
GATAGGTTTAAGAATAGTTTTTGCTGTACTTTCTGTAGTGTATAGAGTTAGGCAGGGATACTCACCATTA
TCGTTTCAGACCCACCTCCCAGCTCCGAGGGGACACGACAGGCCCGAAGGAATCGAAGAAGAAGGTGGAG
AGAGAGACAGAGACACATCCGGACGATTAGTGGATGGATTCTTAACACTTATCTGGGTCGATCTGAGGAG
CCTGTGCCTCTTCAGCTACCACCGCTTGAGAGACTTACTCTTGATTGTAACGAGGATTGTGGAACTTCTG
GGA---CGCAGGGGGTGGGAAATCCTCAAAATTTGGTGGAATCTCCTACAGTATTGGAGTCAGGAACTAA
AGAATAGTGCTGTTAGCTTGCTCAATGCCACAGCCATAGCAGTAGCTGAGGGGACAGATAGGATTATAGA
AGTATTACAAAGAGCTTGTAGAGCTATTCTCCACATACCTAGAAGAATAAGACAGGGCTTGGAAAGGGCT
TTGCTA
>M38430 
ATGAGAGTGAAGGGGATCAGGAGGAATTATCAGCGCTTG---TGGAGATGG---GGCATCATGCTCCTTG
GGATATTGATGATCTGTAGTGCT---ACAGAAAAATTGTGGGTCACAGTCTATTATGGGGTACCTGTGTG
GAAAGAAGCAACCACCACTCTATTTTGTGCATCAGATGCTAAAGCATATGATACAGAGGTACATAATGTT
TGGGCCACACATGCCTGTGTACCCACAGACCCCAACCCACAAGAAATAGTATTGGAAAATGTGACAGAAA
ATTTTAACATGTGGAAAAATAACATGGTAGAACAGATGCATGAGGATATAATCAGTTTATGGGATCAAAG
CCTAAAGCCATGTGTAAAATTAACCCCACTCTGTGTTACTTTACATTGCATTGAT---TAT---------
------------TTG------------AATGCTACT---------------------AATACCACTAGTA
GTAACGGGACAAAG---ATGGAGAGAGGAGAAATAAAAAACTGCTCTTTCAATATCACCACAAGCATAAG
AGATAAGATGCAGAAAGAATCTGCGCTTTTTCATAAACTTGATGTAGTACCAATA---GATAAT------
AAT------AAT---------------------ACCAGCTATATATTGATAAGTTGTAACACCTCAGTCA
TTACACAGGCCTGTCCAAAGGTATCCTTTCAGCCAATTCCCATACATTATTGTGCCCCGGCTGGTTTTGC
GATTCTAAAGTGTAAAGATAAGAAGTTCAATGGAAAAGGAACATGTAAAAACGTCAGCACAGTACAATGT
ACACATGGAATTAGACCAGTAGTATCAACTCAACTGCTGTTAAATGGCAGTCTAGCAGAAGAAGAGGTAG
TAATTAGATCTGACAATTTCACGGACAATGCTAAAACCATAATAGTACAGCTGAACGAATCTGTAGAAAT
TAATTGTACAAGACCCAACATCTATAGAAAAGGAAGGATACATATA---------GGACCAGGGAGAGCA
TTTCATACAACAAGACAAATAATAGAAAATATAAGACAAGCACATTGTAACATTAGTAGAGCAAAATGGG
AGGACACTTTAAAACAGATAGTTGAAAAATTAAGAGAACAATTTAAG---AAT---AAAACA------AT
AGTCTTTAATCAATCCTCAGGGGGGGACCCAGAAATTGTAACACACAGTTTTAATTGTGGAGGGGAATTT
TTCTACTGTAATTCAACACAACTATTTAAT---------------------AGTACTTGG------AATA
GTACT---GAAGGGCCTAAAGGGTCAAAT---AACACTGAAGAA---AATATCACACTCCCATGCAGAAT
AAAACAAATTGTAAACATGTGGCAGGAAGTAGGAAAAGCAATGTATGCCCCTCCCATCGAAGGACAAATT
AGATGCTCATCAAATATTACAGGGCTGCTATTAACAAGAGATGGTGGT------AATAGC----------
--AGCAACAACACCGAGATCTTCAGACCTGGAGGAGGAGATATGAGGGACAATTGGAGAAGTGAATTATA
TAAATATAAAGTAGTAAAAATTGAACCATTAGGAGTAGCACCCACCAGGGCAAAGAGAAGAGTGGTGCAG
AGAGAAAAAAGAGCAGTGGGA---CTAGGAGCTTTGTTCCTTGGGTTCTTGGGAGCAGCAGGAAGCACTA
TGGGCGCACGGTCAATGACGCTGACGGTACAGGCCAGACAATTATTGTCTGGTATAGTGCAACAGCAGAA
CAATTTGCTGAGGGCTATTGAGGCGCAACAGCATCTGTTGCAACTCACAGTCTGGGGCATCAAGCAGCTC
CAGGCAAGAGTCCTGGCTGTGGAAAGATACCTAAGGGATCAACAGCTCCTGGAGATTTGGGGTTGCTCTG
GAAAACTCATTTGCACCACTACTGTGCCTTGGAATGCTAGTTGGAGT---AATAAATCTCTGAATCAGAT
TTGGGATAACATGACCTGGATGGAGTGGGAAAGAGAAATTGACAATTACACAAGCTTAATATACACCTTA
ATTGAGGAATCGCAAAACCAACAAGAAAAGAATGAACAAGAATTATTGGAATTAGATAAATGGGCAAGTT
TGTGGAATTGGTTTAATATAACAAACTGGCTGTGGTATATAAAAATATTCATAATGATAGTAGGGGGCTT
GGTAGGTTTAAGAATAGTTTTTTCTGTACTTTCTATAGTGAATAGAGTTAGGCAGGGATACTCACCATTA
TCGTTTCAGACCCGCCTCCCAGCCAGGAGGGAACCCGACAGGCCCGAAGGAATCGAAGAAGAAGGTGGAG
AGAGAGACAGAGACAGATCCGGTCGATTAGTGGATGGATTATTAGCACTTATCTGGGTCGACCTGAGGAG
CCTGTGCCTTTTCAGCTACCACCGCTTGAGAGACTTACTCTTGATTGTAACGAGGATTGTGGAACTTCTG
GGA---CGCAGGGGGTGGGAAGTCCTCAAATACTGGTGGAATCTCCTGCAGTATTGGAGTCAGGAACTAA
AGAATAGTGCTGTTAGCTTGCTCAACGCCACAGCCATAGCAGTAGCTGAGGGGACAGATAGGGTTATAGA
AGTATTACAGAGAGCTTTTAGAGCTATCCTTCACATACCTAGAAGAATAAGACAGGGCTTCGAAAGGGCT
TTGCTA
>M93259 
ATGAGAGCGACGGAGATCAGGAAGAATTATCAGCACTTG---TGGAAAGGG---GGCACCTTGCTCCTTG
GGATGTTGATGATCTGTAGTGCT---GCAGAACAATTGTGGGTCACAGTCTATTATGGGGTACCTGTGTG
GAAAGAAGCAACCACCACTCTATTTTGTGCATCAGATGCTAAAGCATATGATACAGAGGTACATAATGTT
TGGGCCACACATGCCTGTGTACCCACAGACCCCAACCCACAAGAAGTAAAATTGGAAAATGTGACAGAAA
ATTTTAACATGTGGAAAAATAACATGGTAGAACAAATGCATGAGGATATAATCAGTTTATGGGATCAAAG
CCTAAAGCCATGTGTAAAATTAACTCCACTCTGTGTTACTTTAAATTGCACTGAT---TTA---------
---------------------AGG---GATGCTACT---------------------AATACCACTAGTA
GTAGCTGGGAAACG---ATGGAGAAAGGAGAAATAAAAAACTGCTCTTTCAATATCACCACAAGCATAAG
AGATAAGGTACAGAAAGAATATGCACTTTTTTATAACCTTGATGTAGTACCAATA---------------
GAT------AAT---------------------GCTAGCTATAGGTTGATAAGTTGTAACACCTCAGTCA
TTACACAGGCCTGTCCAAAGGTATCCTTTGAGCCAATTCCCATACATTATTGTGCCCCGGCTGGTTTTGC
GATTCTAAAATGTAATGATAAAAAGTTCAATGGAACAGGACCATGTACAAATGTCAGCACAGTACAATGT
ACACATGGAATTAGGCCAGTAGTATCAACTCAACTGCTGTTAAATGGCAGTCTAGCAGAAGAAGAGATAG
TAATTAGATCTGAAAATTTCACAAACAATGCTAAAACTATAATAGTACAGCTGAACGAATCTGTAGTAAT
TAATTGTACAAGACCCAACAACAATACAAGAAAAAGTATAAATATA---------GGACCAGGGAGAGCA
TTGTATACAACAGGAGAAATAATAGGAGATATAAGACAAGCACATTGTAACCTTAGTAAAACACAATGGG
AAAACACTTTAGAACAGATAGCTATAAAATTAAAAGAACAATTTGGGAATAAT---AAAACA------AT
AATCTTTAAGCCATCCTCAGGAGGGGACCCAGAAATTGTAACACACAGTTTTAATTGTGGAGGGGAATTT
TTCTACTGTAATTCAACACAACTGTTTACT---------------------------TGG------AATG
ATACT---AGAGAGTTAAATAACACTGGA------------AGA---AATATCACACTCCCATGTAGAAT
AAAACAAATTATAAATATGTGGCAGGAAGTAGGAAAAGCAATGTATGCCCCTCCCATCAGAGGACAAATT
AGATGTTCATCAAATATTACAGGGCTGCTATTAACAAGAGATGGTGGT------AAGGAC----------
--ACGAACGGGACTGAGATCTTCAGACCTGGAGGAGGAGATATGAGGGACAATTGGAGAAGTGAATTATA
TAAATATAAAGTAGTAAAAATTGAACCATTAGGAGTAGCACCCACCAGGGCAAAGAGAAGAGTGGTGCAG
AGAGAAAAAAGAGCAGTGGGA---CTAGGAGCTTTGTTCCTTGGGTTCTTGGGAGCAGCAGGAAGCACTA
TGGGCGCAGCGTCAATAACGCTGACGGTACAGGCCAGACAATTATTGTCTGGTATAGTGCAACAGCAGAA
CAATCTGCTGAGGGCTATTGAGGCGCAACAGCACCTGTTGCAACTCACAGTCTGGGGCATCAAGCAGCTC
CAGGCAAGAGTCCTGGCTGTGGAAAGATACCTAAGGGATCAACAGCTCCTAGGGATTTGGGGTTGCTCTG
GAAAACTCATTTGCACCACTACTGTGCCTTGGAATACTAGTTGGAGT---AATAAATCTCTGAATGAAAT
TTGGGATAACATGACTTGGATGGAGTGGGAAAGAGAAATTGACAATTACACACACATAATATACTCCTTA
ATTGAACAATCGCAGAACCAACAAGAAAAAAATGAACAAGAATTATTGGCATTAGATAAATGGGCAAGTT
TGTGGAATTGGTTTGACATAACAAAATGGCTGTGGTATATAAAAATATTCATAATGATAGTAGGAGGCTT
GATAGGTTTAAGAATAGTTTTTGTTGTACTTTCTATAGTGAATAGAGTTAGGCAGGGATACTCACCATTA
TCGTTTCAGACCCACCTCCCAGCTCAGAGGGGACCCGACAGGCCCGACGGAATCGAAGAAGAAGGTGGAG
AGAGAGACAGAGACAGATCCGGTCCATTAGTGGATGGCTTCTTAGCAATTATCTGGGTCGACCTACGGAG
CCTGTGCCTTTTCAGCTACCACCGCTTGAGAGACTTACTCTTGATTGTAACGAGGATTGTGGAACTTCTG
GGA---CGCAGGGGGTGGGGAGTCCTCAAATATTGGTGGAATCTCCTCCAGTATTGGATTCAGGAACTAA
AGAATAGTGCTGTTAGCTTGCTCAACGCCACAGCTATAGCAGTAGCTGAGGGAACAGATAGGGTTATAGA
AATATTACAAAGAGCTTTTAGAGCTGTTCTTCACATACCTGTAAGAATAAGACAGGGCTTGGAAAGGGCT
TTGCTA
>M93258 
ATGAGAGCGACGGAGATCAGGAAGAATTATCAGCACTTG---TGGAAAGGG---GGCACCTTGCTCCTTG
GGATGTTGATGATCTGTAGTGCT---GCAGAACAATTGTGGGTCACAGTCTATTATGGGGTACCTGTGTG
GAAAGAAGCAACCACCACTCTATTTTGTGCATCAGATGCTAAAGCATATGATACAGAGGTACATAATGTT
TGGGCCACACATGCCTGTGTACCCACAGACCCCAACCCACAAGAAGTAAAATTGGAAAATGTGACAGAAA
ATTTTAACATGTGGAAAAATAACATGGTAGAACAAATGCATGAGGATATAATCAGTTTATGGGATCAAAG
CCTAAAGCCATGTGTAAAATTAACTCCACTCTGTGTTACTTTAAATTGCACTGAT---TTA---------
---------------------AGG---AATGCTACT---------------------AATACCACTAGTA
GTAGCTGGGAAACG---ATGGAGAAAGGAGAAATAAAAAACTGCTCTTTCAATATCACCACAAGCATAAG
AGATAAGGTACAGAAAGAATATGCACTTTTTTATAACCTTGATGTAGTACCAATA---------------
GAT------AAT---------------------GCTAGCTATAGGTTGATAAGTTGTAACACCTCAGTCA
TTACACAGGCCTGTCCAAAGGTATCCTTTGAGCCAATTCCCATACATTATTGTGCCCCGGCTGGTTTTGC
GATTCTAAAATGTAATGATAAAAAGTTCAATGGAACAGGACCATGTACAAATGTCAGCACAGTACAATGT
ACACATGGAATTAGGCCAGTAGTATCAACTCAACTGCTGTTAAATGGCAGTCTAGCAGAAGAAGAGATAG
TAATTAGATCTGAAAATTTCACAAACAATGCTAAAACTATAATAGTACAGCTGAACGAATCTGTAGTAAT
TAATTGTACAAGACCCAACAACAATACAAGAAAAAGTATAAATATA---------GGACCAGGGAGAGCA
TTGTATACAACAGGAGAAATAATAGGAGATATAAGACAAGCACATTGTAACCTTAGTAAAACACAATGGG
AAAACACTTTAGAACAGATAGCTATAAAATTAAAAGAACAATTTGGGAATAAT---AAAACA------AT
AATCTTTAATCCATCCTCAGGAGGGGACCCAGAAATTGTAACACACAGTTTTAATTGTGGAGGGGAATTT
TTCTACTGTAATTCAACACAACTGTTTACT---------------------------TGG------AATG
ATACT---AGAAAGTTAAATAACACTGGA------------AGA---AATATCACACTCCCATGTAGAAT
AAAACAAATTATAAATATGTGGCAGGAAGTAGGAAAAGCAATGTATGCCCCTCCCATCAGAGGACAAATT
AGATGTTCATCAAATATTACAGGGCTGCTATTAACAAGAGATGGTGGT------AAGGAC----------
--ACGAACGGGACTGAGATCTTCAGACCTGGAGGAGGAGATATGAGGGACAATTGGAGAAGTGAATTATA
TAAATATAAAGTAGTAAAAATTGAACCATTAGGAGTAGCACCCACCAAGGCAAAGAGAAGAGTGGTGCAG
AGAGAAAAAAGAGCAGTGGGA---CTAGGAGCTTTGTTCCTTGGGTTCTTGGGAGCAGCAGGAAGCACTA
TGGGCGCAGCGTCAATAACGCTGACGGTACAGGCCAGACAATTATTGTCTGGTATAGTGCAACAGCAGAA
CAATCTGCTGAGGGCTATTGAGGCGCAACAGCACCTGTTGCAACTCACAGTCTGGGGCATCAAGCAGCTC
CAGGCAAGAGTCCTGGCTGTGGAAAGATACCTAAGGGATCAACAGCTCCTAGGGATTTGGGGTTGCTCTG
GAAAACTCATTTGCACCACTACTGTGCCTTGGAATACTAGTTGGAGT---AATAAATCTCTGAATGAAAT
TTGGGATAACATGACTTGGATGAAGTGGGAAAGAGAAATTGACAATTACACACACATAATATACTCCTTA
ATTGAACAATCGCAGAACCAACAAGAAAAGAATGAACAAGAATTATTGGCATTAGATAAATGGGCAAGTT
TGTGGAATTGGTTTGACATAACAAAATGGCTGTGGTATATAAAAATATTCATAATGATAGTAGGAGGCTT
GATAGGTTTAAGAATAGTTTTTGTTGTACTTTCTATAGTGAATAGAGTTAGGCAGGGATACTCACCATTA
TCGTTTCAGACCCACCTCCCAGCTCAGAGGGGACCCGACAGGCCCGACGGAATCGAAGAAGAAGGTGGAG
AGAGAGACAGAGACAGATCCGGTCCATTAGTGGATGGCTTCTTAGCAATTATCTGGGTCGACCTACGGAG
CCTGTGCCTTTTCAGCTACCACCGCTTGAGAGACTTACTCTTGATTGTAACGAGGATTGTGGAACTTCTG
GGA---CGCAGGGGGTGGGGAGTCCTCAAATATTGGTGGAATCTCCTCCAGTATTGGATTCAGGAACTAA
AGAATAGTGCTGTTAGCTTGCTCAACGCCACAGCTATAGCAGTAGCTGAGGGAACAGATAGGGTTATAGA
AATATTACAAAGAGCTTTTAGAGCTGTTCTTCACATACCTGTAAGAATAAGACAGGGCTTGGAAAGAGCT
TTGCTA
>DQ410259 
ATGAGAGTGAAGGAGATCAGGAGGAATTATCCACACTTG---TGGGGATGG---GGCATCTTGCTCCTTG
GGATGTTAATGACCTGTAGTGCT---AACGAAAACTTGTGGGTCACAGTCTATTATGGGGTACCTGTGTG
GAAAGAAGCAACCACCACTCTATTTTGTGCATCAGATGCTAAAGCATATGATACAGAGGTACATAATGTT
TGGGCCACACATGCCTGTGTACCCACAGACCCCAACCCACAAGAAGTAGAATTGGAAAATGTGACAGAAA
ATTTTAACATGTGGAAAAATAACATGGTAGAACAGATGCATGAGGATATAATCAGTTTATGGGATCAAAG
CCTAAAGCCATGTGTAAAATTAACCCCACTCTGTGTTACCTTAAATTGCACTGAT---TTC---------
------GGGAATGCTACTAATACTAATAATAGTAGC---------------------GGGGGAAATAGTA
GTAGCGGGGGAGCA---ATGGAGAGAGGGGAAATGAAAAACTGCTCTTTCAACATCACCACAAGCATAAG
AGATAAAATAAAGAAAGAATATGCACTTTTTTATAAACTTGATGTAGTACCAATA---GATAAT------
GAT------AAT---ACAAGCCATAATGATAATACAAGCTATAGGTTGATAAATTGTGACACCTCAGTCA
TTACACAGGCCTGTCCAAAGGTATCTTTTGAGCCAATTCCCATACATTATTGTGCCCCGGCTGGTTTTGC
GATTCTAAAATGTAATGATAAGAAGTTCAATGGAAAAGGACTATGTAAAAATGTCAGCACAGTACAATGT
ACACATGGAATTAGACCAGTAGTATCAACTCAACTGCTGTTAAATGGCAGTCTAGCAGAAGAAGAGGTAG
TAATTAGATCTGAAAATTTCACAAACAATGTTAAAACCATAATAGTACAGTTGAAAGAACCTGTAGAAAT
TAATTGTACAAGACCCAACAACAATACAAGGAAAAGTATAAATATA---------GGACCAGGGAGAGCA
TTTTATGCAACAGGAGAAATAATAGGAGATATAAGACAAGCACATTGTAACATTAGTGCAGAAAAATGGA
ATAACACTTTAAGACAGATAGTTAAAAAATTAAGAGAACAATTTAAC---AAT---AAAACA------AT
AGCCTTTAATCAATCCTCAGGGGGGGACCCAGAAATTGTAATGCACAGTTTTAATTGTGGAGGGGAATTT
TTCTACTGTAATACAACACAACTGTTTAAT---------------------AGTACTTGG------AATG
ATACT---GAAGGAGCAAATAACACTGTA------GGAAATGAC---ACAATCATACTCCCATGCAGAAT
AAAACAAATTATAAACATGTGGCAGGAAGTAGGAAAAGCAATGTATGCCCCTCCCATCAGAGGACTAATT
AATTGTTCATCAAATATTACAGGGCTGCTATTAACAAGAGATGGTGGT------CCTAAC----------
--ACAAACGAGACTGAGGTCTTTAGACCTGGAGGAGGAGATATGAGGGACAATTGGAGAAGTGAATTATA
TAAATATAAAGTAGTAAAAATTGAACCATTAGGAGTAGCACCCACCAAGGCAAAGAGAAGAGTGGTGCAA
AGAGAAAAAAGAGCAGTGGGA---TTAGGAGCTGTGTTCCTTGGGTTCTTGGGAGCAGCAGGAAGCACTA
TGGGCGCAGCGTCAGTGACGCTGACGGTACAGGCCAGACTATTATTGTCTGGTATAGTGCAACAGCAAAA
CAATTTGCTGAGAGCTATTGAGGCGCAACAACATCTGTTGCAACTCACAGTCTGGGGCATCAAACAGCTC
CAGGCAAGAGTCCTGGCTGTGGAAAGATACCTACAGGATCAACAGCTCCTAGGGATTTGGGGTTGCTCTG
GAAAACTCATTTGTACCACTGCTGTGCCTTGGAATGCTAGTTGGAGT---AATAAATCTCTAGAGACGAT
TTGGAATAACATGACCTGGATGGAGTGGGACAGAGAAATTAACAATTACACAAGCTTAATATACACCTTA
ATTGAAAAATCGCAGAACCAACAAGAAAAAAATGAACAAGAATTATTAGGATTGGATAAATGGGCAAGTT
TGTGGAATTGGTTTACCATAACAAATTGGCTGTGGTATATAAAAATATTCATAATGATAGTAGGAGGCTT
GGTAGGTTTAAGAATAGTTTTTACTGTGCTTTCTATAGTGAATAGAGTTAGGCAGGGATACTCACCATTA
TCGTTCCAGACCCGCCTCCCAGCCCAGAGGGGACCCGACAGGCCCGAAGGAATCGAAGAAGAAGGTGGAG
AGAGAGACAGAGACAGATCGGGTGGATTAGTGAACGGATTCTTAGCACTCATCTGGGTCGACCTGTGGAA
CCTGTGCCTCTGCAGCTACCGCCGCTTGAGAGACTTACTCTTAATTGTGACGAGGATTGTGGAACTTCTG
GGA---CGCAGGGGGTGGGAAATCCTCAAATATTGGTGGAACCTCCTGACGTATTGGAGTCAGGAACTAA
AGAATAGTGCTGTTAGCTTGCTCAACGCCACAGCCATAGCAGTAGCTGAAGGGACAAATAGGATTATAGA
AGTATTACAAAGAATTTTTAGAGCTATTCTCCACATACCTAGAAGAATAAGACAGGGCTTCGAAAGGGCT
TTGCTA
>DQ410276 
ATGAAAGTGAAGGAGATCAGGAGGAATTATCCAAACTTG---TGGAGATGG---GGCATCTTGCTCCTTG
GGATGTTAATGACCTGTAGTGCTAAAGAAGAAGACTTGTGGGTCACAGTCTATTATGGGGTACCTGTGTG
GAAAGAAGCAACCACCACTCTATTTTGTGCATCAGATGCTAAAGCATATGATACAGAGGTACATAATGTT
TGGGCCACACATGCCTGTGTACCCACAGACCCCAACCCACAAGAAGTAGTATTGGAAAATGTGACAGAAA
GTTTTAACATGTGGAAAAATAACATGGTAGAACAGATGCATGAGGATATAATCAGTTTATGGGATCAAAG
CCTAAAGCCATGTGTAAAATTAACCCCACTCTGTGTTACTTTAAATTGCACTGATTATTTAGGGAAAACT
AATACTACTGGGAATGTTACTAATACTAATAGTACT---------------------AATACTAATAGTA
GTAGCAGGGGAACA---ATGGAGGACAGGGAAATGAAAAGCTGCTCTTTCAACATCACCACAAGCGTAAG
AGATAAAATAAAGAAAGAATATGCACTTTTTTATAAACTTGATATAGTACCAATA---GATAAT------
AGT------------------------------ACAAAATATAGGTTGATAAGTTGTAACACCTCAGTCA
TTACACAGGCCTGTCCAAAGATATCTTTTGAGCCAATTCCCATACATTATTGTGCCCCGGCTGGTTTTGC
GATTCTAAAATGTAAGGATAAGAAGTTCAATGGAACAGGACCATGTGCAAATGTCAGCACAGTACAATGT
ACACATGGAATTAGACCAGTAGTATCAACTCAACTGCTGTTAAATGGCAGTCTAGCAGAAGAAGAGGTAG
TAATTAGATCTCAAAATTTCACAAACAATGCTAAAACCATAATAGTACAGCTGAAAGAACCTGTAGAAAT
TAATTGTACAAGACCCAACAACAATACAAGAAAAAGTATACATATA---------GGACCAGGGAGAGCA
TTTTATGCAACAGGAGAAATAATAGGAGAGATAAGAAAAGCATATTGTAACATTAATGGAACAAAATGGA
ATAACACTTTAAGACAGATAGTTAAAAAATTAAAAGAACAATTTGAG---AAT---AAAACA------AT
AGTCTTTAATCAATCCTCAGGGGGAGACCCAGAAATTGTAATGCACAGTTTTAATTGTGGAGGGGAATTT
TTCTACTGTAACACAACACAACTGTTTAAT---------------------AGTACTTGG------AATG
ATACT---GGAGGATCAAATAACACTGTA------GGAAATGAC---ACAATCACACTCCCATGCAGAAT
AAGACAAATTATAAACATGTGGCAGGAAGTAGGAAAAGCAATGTATGCCCCTCCCATCAGAGGACAAATT
AAATGTTCATCAAATATTACAGGGCTGCTATTAACAAGAGATGGTGGT------AATAGT----------
--ACAAACAGGACTGAGGTCTTCAGACCTGGAGGAGGAGACATGAGGGACAATTGCAGAAGTGAATTATA
TAAATATAAAGTAGTAAAAATTGAGCCATTAGGAGTAGCACCCACCAAGGCAAAGAGAAGAGTGGTGCAA
AGAGAAAAAAGAGCATTGGGA---ATAGGAGCTGTGTTCCTTGGGTTCTTGGGAGCAGCAGGAAGCACTA
TGGGCGCAGCGTCAGTGACGCTGACGGTACAGGCCAGACTATTATTGTCTGGTATAGTGCAACAGCAGAA
CAATTTGCTGAGAGCTATTGAGGCGCAACAACATCTGTTGCAACTCACAGTCTGGGGCATCAAGCAGCTC
CAGGCAAGAGTCCTGGCTGTGGAAAGATACCTACAGGATCAACAACTCCTAGGGATTTGGGGTTGCTCTG
GAAAACTCATTTGTACCACTGCTGTGCCTTGGAATGCTAGTTGGAGT---AATAAATCTCTAGAAAAAAT
TTGGAATAACATGACCTGGATGGAGTGGGACAGAGAAATTAACAATTACACAAGCTTAATATACACCTTA
ATTGAAGAATCGCAGCACCAACAAGAAAAAAATGAACAAGAATTATTAGAATTGGATAAATGGGCAAGTT
TGTGGAATTGGTTTGACATAACAAATTGGCTGTGGTATATAAAAATATTCATAATGATAGTAGGAGGCTT
GGTAGGTTTAAGAATAGTTTTTATTGTACTTTCTATAGTGAATAGAGTTAGGCAGGGATACTCACCATTA
TCGTTCCAGACCCGCCTCCCAACCCAGAGGGGACCCGACAGGCCCGGAGGAATCGAAGAAGAAGGTGGAG
AGAGAGACAGAGACAGATCGGGTGGATTAGTGAACGGATTCTTAGCACTTATCTGGGTCGACCTGTGGAA
CCTGTGCCTCTTCAGCTACCGCCGCTTGAGAGACTTACTCTTAATTGTGACGAGGATTGTGGAACTTCTG
GGA---CGCAGGGGGTGGGAAATCCTCAAATATTGGTGGAACCTCCTGACGTATTGGAGTCAGGAACTAA
AGAATAGTGCTGTTAGCTTGCTCAACGCCACAGCCATAGCAGTAGCTGAAGGGACAGATAGGATTATAGA
AGTATTACAAAGAATTTTTAGAGCTATTCTCCACATACCTACAAGAATAAGACAGGGCTTCGAAAGGGCT
TTGCTA
>DQ410256 
ATGAGAGTGAAGGAGATCAGGAGGAATTATCCACACTTG---AGGAGATGG---GGCATCATGCTCCTTG
GGATGTTAATGACCTGTAGTGCT---AAAGAAAAATTGTGGGTCACAGTCTATTATGGGGTACCTGTGTG
GAAAGAAGCAACCACCACTCTATTTTGTGCATCAGATGCTAAAGCATATGATACAGAGGTACATAATGTT
TGGGCCACACATGCCTGTGTACCCACAGACCCCAACCCACAAGAAGTAGTATTGGAAAATGTGACAGAAA
AGTTTAACATGTGGAAAAATAACATGGTAGAACAGATGCATGAGGATATAATCAGTTTATGGGATCAAAG
CCTAAAGCCATGTGTAAAATTAACCCCACTCTGTGTTACTTTAAATTGCACTGAT---TTC---------
---------------------GGG---AATGCTACT---------------------AATACTAATAATA
GTAGCGGGGGAACA---ATGGAGAGAGGGGAAATGAAAAACTGCTCTTTCAACATCACCACAAGCATAAG
AGATAAGATGCAGAAAGAATATGCACTTTTTTATAGACTTGATGTAGTACCAATA---GATGAG------
GAT------AAT---------------------ACAAGCTATAGGTTGATAAATTGTAACACCTCAGTCA
TTACACAGGCCTGTCCAAAGGTATCTTTTGAGCCAATTCCCATACATTATTGTGCCCCGGCTGGTTTTGC
GATTCTAAAATGTAATGATAAGAAGTTCAATGGACAAGGACCATGTACAAATGTCAGCACAGTACAATGT
ACACATGGAATTAGACCAGTAGTATCAACTCAACTGCTGTTAAATGGCAGTCTAGCAGAGGAAGAGGTAG
TAATTAGATCTGAAAATTTCACAAACAATGCTAAAACCATAATAGTACAGCTGAAGGAACATGTAGAAAT
TAATTGTACAAGACCCAACAACAATACAAGAAAAAGTATACATATA---------GGACCAGGGAGAGCA
TTTTATGCAACAGGAGAAATAATAGGAAATATAAGACAAGCACATTGTAACATTAGTGGAGAAAAATGGA
ATAACACTTTAGGACAGATAGTTAAAAAATTAAGAGAACAATTTAAA---AAT---AAAACA------AT
AGTCTTTAATCAATCCTCAGGGGGGGACCCAGAAATTGTAATGCACAGTTTTAATTGTGGAGGGGAATTT
TTCTACTGTAATACAACACAACTGTTTAAT---------------------AGTACTTGG------AATG
ATACT---GGAGGATCAAATAACACTGTA------GGAGATGGC---ACAATCACACTCCCATGCAGAAT
AAAACAAATTATAAACATGTGGCAGGAAGTAGGAAAAGCAATGTATGCCCCTCCCATCAGAGGACAAATT
AGATGTTCATCAAATATTACAGGGCTGCTATTAACAAGAGATGGTGGT------AATAAT----------
--ACAAACGAGACCGAGGTCTTCAGACCTGGAGGAGGAGATATGAGGGACAATTGGAGAAGTGAATTATA
TAAATATAAAGTAGTAAAAATTGAACCATTAGGAGTAGCACCCACCAGGGCAAAGAGAAGAGTGGTGCAG
AGAGAAAAAAGAGCAGTGGGA---ATAGGAGCTGTGTTCCTTGGGTTCTTGGGAGCAGCAGGAAGCACTA
TGGGCGCAGCGTCAGTGACGCTGACGGTACAGGCCAGACAATTATTGTCTGGTATAGTGCAACAGCAGAA
CAATTTGCTGAGGGCTATTGAGGCGCAACAACATCTGTTGCAACTCACAGTCTGGGGCATCAAGCAGCTC
CGGGCAAGAGTCCTGGCTGTGGAGAGATACCTACAGGATCAACAGCTCCTGGGGATTTGGGGTTGCTCTG
GAAAACTCATTTGTACCACTGCTGTGCCTTGGAATGCTAGTTGGAGT---AATAAATCTCTAGATAAGAT
TTGGAATAACATGACCTGGATGGAGTGGGACAGAGAAATTAACAATTACACAAGCTTAATATACACCTTA
ATTGAAGAATCGCAGAACCAACAAGAAAAAAATGAACAAGAATTATTAGAATTGGATAAATGGGCAAGTT
TGTGGAATTGGTTTGACATAACAAATTGGCTGTGGTATATAAAAATATTCATAATGATAGTAGGAGGCTT
GGTAGGTTTAAGAATAGTTTTTACTGTACTTTCTATAGTGAATAGAGTTAGGCAGGGATACTCACCATTA
TCGTTCCAGACCCGCCTCCCAGCCCAGAGGGGACCCGACAGGCCCGAAGGAATCGAAGAAGAAGGTGGAG
AGAGAGACAGAGACAGATCCGGTGGATTAGTGAACGGATTCTTAGCACTTATCTGGGTCGACCTGTGGAA
CCTGTGCCTCTTCAGCTACCACCGCTTGAGAGACTTACTCTTGATCGGGACGAGGATTGTGGAACTTCTG
GGA---CGCAGGGGGTGGGAAGTCCTCAAATATTGGTGGAACCTCCTGACGTATTGGAGTCAGGAACTAA
AGAATAGTGCTGTTAGCTTGCTCAATGCCACAGCCATAGCAGTAGCTGAAGGGACAGATAGGATTATAGA
AGTATTACGAAGAGCTTTTAGAGCTATTCTCCACATACCTACAAGAATAAGACAGGGCTTCGAAAGGGCT
TTGCTA
>DQ410258 
ATGAGAGTGAAGGAGATCAGGAGGAATTATCCACACTTG---TGGAGATGG---GGCATCTTGCTCCTTG
GGATGTTAATGACCTGTAGTGCT---GAAGAAAACTTGTGGGTCACAGTCTATTATGGGGTACCTGTGTG
GAAAGAAGCAACCACCACTCTATTTTGTGCATCAGATGCTAAAGCATATGATACAGAGGTACATAATGTT
TGGGCCACACATGCCTGTGTACCCACAGACCCCAACCCACAAGAAGTAGTATTGGAAAATGTGACAGAAA
AGTTTAACATGTGGAAAAATAACATGGTAGAACAGATGCATGAGGATATAATCAGTTTATGGGATCAAAG
CCTAAAGCCATGTGTAAAATTAACCCCACTCTGTGTTACTTTAAATTGCACTGAT---TAT---------
------------------TTAGGG---AATGCTAAT---------------------AATACTAATAGTA
GTAGCGGGGAAACA---ATGGAGGAAAGGGAAATGAAAAGCTGCTCTTTCAACATCACCACAAGCGTAAG
AGATAAGATGCAGAAAGAATATGCACTTTTTTATAAACTTGATGTAGTACCAATA---GATAAT------
AGT------------------------------ACAAGCTATAGGTTGATAAGTTGTAACACCTCAGTCA
TTACACAGGCCTGTCCAAAGGTATCTTTTGAGCCAATTCCCATACATTATTGTGCCCCGGCTGGTTTTGC
GATTCTAAAATGTAATGATAAGAAGTTCAATGGAACAGGACCATGTACAAATGTCAGCATAGTACAATGT
ACACATGGAATTAGACCAGTAGTATCAACTCAACTGCTGTTAAATGGCAGTCTAGCAGAAGAAGAGGTAG
TAATTAGATCTGAAAATTTCACGAACAATGCTAAAACCATAATAGTACAGCTGAAAGAACCTGTAGAAAT
TAATTGTACAAGACCCAACAACAATACAAGAAAAAGTATACATATA---------GGACCAGGGAGAGCA
TTTTATGCAACAGGAGAAATAATAGGAAATATAAGACAAGCACATTGTAACATTAGTGGAACAAAATGGA
ATAACACTTTAAGACAGATAGTTAAAAAATTAAGAGAACAATTTGAG---AAT---AAAACA------AT
AGTCTTTAATCAATCCTCAGGGGGGGACCCAGAAATTGTAATGCACAGTTTTAATTGTGGAGGGGAATTT
TTCTACTGTAATACAACACGACTGTTTAAT---------------------AGTACTTGG------AATG
ATACT---GAAGGAGCAAATAACACTGTA------GGAAATGAC---ACAATCACACTCCCATGCAGAAT
AAAACAAATTATAACCATGTGGCAGGAAGTAGGAAAAGCAATGTATGCCCCTCCCATCAGAGGACAAATT
AACTGTTCATCAATTATTACAGGGCTGCTATTAACAAGAGATGGTGGT------AATAAT----------
--ACAAACGGGACCGAGGTCTTCAGACCTGGAGGAGGAGATATGAGGGACAATTGGAGAAGTGAATTATA
TAAATATAAAGTAGTAAAAATTGAACCATTAGGAGTAGCACCCACCAAGGCAAAGAGAAGAGTGGTGCAA
AGAGAAAAAAGAGCAGTGGGA---ATAGGAGCTGTGTTCCTTGGGTTCTTGGGAGCAGCAGGAAGCACTA
TGGGCGCAGCGTCAGTGACGCTGACGGTACAGGCCAGACTATTATTGTCTGGTATAGTGCAACAGCAAAA
CAATTTGCTGAGGGCTATTGAGGCGCAACAACATCTGTTGCAACTCACAGTCTGGGGCATCAAGCAGCTC
CAGGCAAGAGTCCTGGCTGTGGAAAGATACCTACATGATCAACAGCTCCTGGGGATTTGGGGTTGCTCTG
GAAAACTCATTTGTACCACTGCTGTGCCTTGGAATGCTAGTTGGAGT---AATAAATCTCTAGAGAAGAT
TTGGAATAACATGACCTGGATGGAGTGGGACAGAGAAATTAACAATTACACAAGCTTAATATACACCTTA
ATTGAAGAATCGCAGAACCAACAAGAAAAAAATGAACAAGAATTATTAGGATTGGATAAATGGGCAAGTT
TGTGGAATTGGTTTAACATAACAAATTGGCTGTGGTATATAAAAATATTCATAATGGTAGTAGGAGGCTT
GGTAGGTTTAATAATAGTTTTTACTGTACTTTCTATAGTGAATAGAGTTAGGCAGGGATACTCACCATTA
TCGTTCCAGACCCGCCTCCCAGCACAGAGGGGACCCGACAGGCCCGAAGGAATCGAAGAAGAAGGTGGAG
AGAGAGACAGAGACAGATCCGGTCAATTAGTGAATGGATTCTTAGCACTCATCTGGGGCGACCTGTGGAA
CCTGTGCCTCTTCAGCTACCACCGCTTGAGAGACTTACTCTTGATTGTAACGAGGATTGTGGAACTTCTG
GGA---CGCAGGGGGTGGGAAGTCCTCAAATATTGGTGGAACCTCCTGACGTATTGGAGTCAGGAACTAA
AGAATAGTGCTGTTAGCTTGCTCAACGCCACAGCCATAGCAGTAGCTGAAGGGACAGATAGGATTATAGA
AGTATTACAAAGAATTTTTAGAGCTATTCTCCACATACCTACAAGAATAAGACAGGGCTTCGAAAGGGCT
TTGCTA
>DQ410257 
ATGAGAGTGAAGGAGATCAGGAGGAATTATCCACACTTG---TGGAGATGG---GGCATCTTGCTCCTTG
GGATGTTAATGACCTGTAGTGCTAAAGAAGAAAACTTGTGGGTCACAGTCTATTATGGGGTACCTGTGTG
GAAAGAAGCAACCACCACTCTATTTTGTGCATCAGATGCTAAAGCATATGATACAGAGGTACATAATGTT
TGGGCCACACATGCCTGTGTACCCACAGACCCCAACCCACAAGAAGTAGTATTGGAAAATGTGACAGAAA
GTTTTAACATGTGGAAAAATAACATGGTAGAACAGATGCATGAGGATATAATCAGTTTATGGGATCAAAG
CCTAAAGCCATGTGTAAAATTAACCCCACTCTGTGTTACTTTAAATTGCACTGAT---TAT---------
---------------TTA---------GGGAATACTACTAATACTACTAGGAATGCTACTACTAATAATA
GTAGCGGGGGAACA---ATGGAGGAAAGGGAAATGAAAAACTGCTCTTTCAACATCACCACAAGCATAAG
AGATAAAATAAAGAAAGAATATGCACTTTTTTATAGACTTGATGTAGTACCAATA------GAT------
AATGATAATGATAATACAAGCTATAATGATAATACAAGCTATAGGTTGATAAATTGTAACACCTCAGTCA
TTACACAGGCCTGTCCAAAGGTATCTTTTGAGCCAATTCCCATACATTATTGTGCCCCGGCTGGTTTTGC
GATTCTAAAATGTAAGGACAAGAAGTTCAATGGAACAGGACCATGTACAAATGTCAGCACAGTACAATGT
ACACATGGAATTAGACCAGTAGTATCAACTCAACTGCTGTTAAATGGCAGTCTAGCAGAAGAAGAGGTAG
TAATTAGATCTGAAAATCTCACAAACAATGCTAAAACCATAATAGTACAGCTGAAAGAACCTGTAGAAAT
TAATTGTACAAGACCCAACAACAATACAAGAAAAAGTATAAATATA---------GGACCAGGGAGAGCA
TTTTATGCAACAGGAGACATAATAGGAAATATAAGACAAGCACATTGTAACATTAGTGGAGAAAAATGGA
ATAACACTTTAAGACACATAGTTAAAAAATTAAGAGAACATTTTGAG---AAT---AAAACA------AT
AGTCTTTAATCAATCCTCAGGGGGGGACCCAGAAATTGTAATGCATAGTTTTAATTGTGGAGGGGAATTT
TTCTACTGTGATACAACACGACTGTTTAAT---------------------AGCACTTGG------AATG
ATACT---GAAGGAGCAAATAACACTGTA------GGAAATGAC---ACAATCACACTCCCATGCAAAAT
AAAACAAATTATAAACATGTGGCAGGAAGTAGGAAAAGCAATGTATGCCCCTCCCATCAGAGGACAAATT
AACTGTTCATCAAATATTACAGGGCTGCTATTAACAAGAGATGGTGGT------AATAAT----------
--ACAAACGGGACCGAGGTCTTCAGACCTGGAGGAGGAGATATGAGGGACAATTGGAGAAGTGAATTATA
TAAATATAAAGTAGTAAAAATTGAACCATTAGGAGTAGCACCCACCAAGGCAAAGAGAAGAGTGGTGCAA
AGAGAAAAAAGAGCATTGGGA---ATAGGAGCTTTGTTCCTTGGGTTCTTGGGAGCAGCAGGAAGCACTA
TGGGCGCAGCGTCAGTGACGCTGACGGTACAGGCCAGACTATTATTGTCTGGTATAGTGCAACAGCAAAA
CAATTTGCTGAGGGCTATTGAGGCGCAACAACATCTGTTGCAACTCACAGTCTGGGGCATCAAGCAGCTC
CAGGCAAGAATCCTGGCTGTGGAAAGATACCTACATGATCAACAGCTCCTGGGGATTTGGGGTTGCTCTG
GAAAACTCATTTGTACCACTGCTGTGCCTTGGAATGCTAGTTGGAGT---AATAAATCTCTAAATAAGAT
TTGGGATAACATGACCTGGATGGAGTGGGACAGAGAAATTAACAATTACACAAGCTTAATATACACCTTA
ATTGAAGAATCGCAGAACCAACAAGAAAAAAATGAACAAGAATTATTAGAATTGGATAAATGGGCAAGTT
TGTGGAATTGGTTTGACATATCAAATTGGCTGTGGTATATAAAAATATTCATAATGGTAGTAGGAGGCTT
GGTAGGTTTAAGAATAGTTTTTACTGTACTTTCTATAGTGAATAGAGTTAGGCAGGGATACTCACCATTA
TCGTTCCAGACCCGCCTCCCAGCACAGAGGGGACCCGACAGGCCCGAAGGAATCGAAGAAGAAGGTGGAG
AGAGAGACAGAGACAGATCCGGTGGATTAGTGAACGGATTCTTAGCACTTATCTGGGTCGACCTGTGGAA
CCTGTGCCTCTTCAGCTACCACCGCTTGAGAGACTTACTCTTGATCGGGACGAGGATTGTGGAACTTCTG
GGA---CGCAGGGGGTGGGAAGTCCTCAAATATTGGTGGAACCTCCTGACGTATTGGAGTCAGGAACTAA
AGAATAGTGCTGTTAGCTTGCTCAATGCCACAGCCATAGCAGTAGCTGAAGGGACAGATAGGATTATAGA
AGTATTACGAAGAGCTTTTAGAGCTATTCTCCACATACCTACAAGAATAAGACAGGGCTTCGAAAGGGCT
TTGCTA
>AY835762 
ATGAGAGTGAAGGAGATCAAGAAGAATTATCAGCGCTTG---TGGAGATGG---GGCACCATGCTCCTTG
GGATATTGATGATCTGTAGTGCT---ACAGATAAATTGTGGGTCACAGTCTATTATGGGGTACCTGTGTG
GAAAGAAGCAACCACCACTCTATTTTGTGCATCTGATGCTAAAGCATATGATACAGAGGTACATAATGTT
TGGGCCACACATGCCTGTGTACCCACAGACCCCAACCCACAAGAAGTAGTATTGGGAAATGTGACAGAAA
ATTTTAACATGTGGAAAAATAACATGGTAGAACAGATGCATGAGGATATAATCAGTTTGTGGGATCAAAG
CTTAAAGCCATGTGTAAAATTAACCCCACTCTGTGTTACTTTAAATTGCACTGAT---TTG---------
---------------------AGG---AATGCTACT---------------------AATACCACTAGTA
GTAGCGGGAAAATA---ATGGAGGGAGGAGAAATAAAAAACTGCTCTTTTAATATCACCACAGGGATAAG
AGATAAGGTGCAGAAAGAATATGCACTTTTGTATAAATTTGATATAGTACCAATA---GATAAT------
GAT------ACG---------------------ACCAGCTATAGGTTGATAAGTTGTAACACCTCAGTCA
TTACACAGGCCTGTCCAAAGGTAACCTTTGAGCCAATTCCCATACATTATTGTGCCCCGGCTGGTTTTGC
GATTCTAAAGTGTAATGATAAGAAGTTCAAGGGAACAGGACCATGTACAAATGTCAGCACAGTACAATGT
ACACATGGAATTAGGCCAGTAGTATCCACTCACTTGCTGTTAAATGGCAGTCTAGCAGAAAAAGAGATAG
TAATTAGATCTGAAAATTTCACAGACAATAGTAAAACCATAATAGTACATCTGAATGAATCTGTAGAAAT
TAATTGTACAAGGCCCAACAACAATACAAGGAAAAGTATACATATA---------GGACCAGGAAGAGCA
TTTTATACAACAGGAGAAATAATAGGAAATATAAGACAAGCACATTGTAACCTTAGTAGAACAAAATGGG
CGAACACTTTAAAACAGATAGTTGAAAAATTAAGAGAACAATTTAAG---AAT---AGAACA------GT
AATATTTAATCAATCCTCAGGAGGGGACCCAGAAATTGTAATGCACACTTTTAATTGTGGAGGGGAATTT
TTCTACTGTAATTCAACACAACTGTTTAATAGTACTTGG---ATGTTTAATAGTACT---------AATA
GTACT---AGAGGGTTAAATGAAACTGAC------------------ACACTCACACTCCCATGCAGAAT
AAAACAAATTATAAACATGTGGCAGGAAGTAGGAAAAGCAATGTATGCCCCTCCAATCAGAGGACAAATT
AGATGTTCATCAAATATTACAGGGCTGCTATTAACAAGAGATGGTGGT------AAGAAC----------
-----AATGAGACCGAGATCTTCAGACCTGGAGGAGGAGATATGAGGGACAATTGGAGAAGTGAATTATA
TAAATATAAAGTAGTAAAAATTGAACCATTAGGAGTAGCACCCACCAAGGCAAAGAGAAGAGTGGTGCAG
AGAGAAAAAAGAGCAGTGGGA---TTAGGAGCTTTGTTCCTTGGGTTCTTGGGAGCAGCAGGAAGCACTA
TGGGCGCAGCGTCAATGACGCTGACGGTACAGGCCAGACTATTATTGTCTGGTATAGTGCAACAGCAGAA
CAATTTGCTGAGGGCTATTGAGGCGCAACAGCGTATGTTGCAACTTACAGTCTGGGGCATCAAGCAGCTC
CAGGCAAGAGTCCTGGCTGTGGAAAGATACCTAAGGGATCAACAGCTCCTGGGGATTTGGGGTTGCTCTG
GAAAACTCATTTGCACCACTACTGTGCCTTGGAATGTTAGTTGGAGT---AATAAAACTCTGGATGAGAT
TTGGAATAACATGACCTGGATGGAGTGGGAGAGAGAAATTGACAATTACACAAGCTTAATATACACCTTA
ATTGAGAAATCGCAAAACCAACAAGAAAAGAATGAACAAGAATTATTGGAATTAGATAAATGGGCAAGTT
TGTGGAATTGGTTTGACATAACAAAATGGCTGTGGTATATAAAAATATTCATAATGATAGTAGGAGGCTT
GGTAGGTTTAAGAATAGTTTTTGCTGTGCTTTCTATAGTGAATAGAGTTAGGCAGGGATACTCACCATTA
TCGTTTCAGACCCGCCTCCCAACCCCGAGGGGACCCGACAGGCCCGAAGGAATCGAAGAAGAAGGTGGAG
AGAGAGACAGAAACAGATCCGGTCCCTTAGTGGATGGATTCTTAGCACTTTTCTGGGACGATCTGCGGAG
CCTGTGCCTCTTCAGCTACCACCGCTTGAGAGACTTACTCTTGATTGTAACGAGGATTGTGGAACTCCTG
GGA---CGCAGGGGGGGGGAAGTCCTCAAATATTGGTGGAATCTCCTACAGTATTGGAGTCAGGAACTAA
GGAATAGTGCTGTTAGCTTGCTCAATGTCACAGCCATAGCAGTAGCTGAGGGGACAGATAGGGTTATAGA
AGTATTACAAAGAGCTTATAGAGCTATCCTGCACATACCTAGAAGAATAAGACAGGGCTTTGAAAGGGCT
TTGCAA
>HM469976 
ATGAGAGTGACGGAGATCAGGAAGAATTATCAGCACTTG---TGGAAATGG---GGCACGATGCTCCTTG
GGATGTTAATGATCTGTAAAGCT---GCAGAAAATTTGTGGGTCACAGTTTATTATGGGGTACCTGTGTG
GAAAGAAGCAACCACCACTCTATTTTGTGCCTCAGATGCTAAAGCGTATGATACAGAGGTACATAATGTT
TGGGCCACACATGCCTGTGTACCCACAGACCCCAACCCACAAGAAGTAGAACTGAAGAATGTGACAGAAA
ATTTTAACATGTGGAAAAATAACATGGTAGACCAAATGCATGAGGATATAATTAGTTTATGGGATCAAAG
CCTAAAGCCATGTGTAAAATTAACCCCACTCTGTGTTACTTTAAATTGCACTGAT---TAT---------
------GGGAATGATAATAATAGT---AGTGCTACT---------------------AACCCCACTAGTA
GTAGCGGGGGAATG---GAGGGGAGAGGAGAAATAAAAAATTGCTCTTTCAATATCACCACAAGCATAAG
AGATAAGGTGCAGAAAGAATATGCACTTTTTTATAGTCTTGATGTAATACCAATA---AAAGAT------
GAT------AAT---------------------ACTAGCTATATGTTGAGAAGTTGTAAAACCTCAGTCA
TTACACAGGCCTGTCCAAAGGTATCCTTTGAGCCAATTCCCATACATTATTGTGCCCCGGCTGGTTTTGC
GATTCTAAAGTGTAATGATAAAAAGTTCAATGGAAAAGGACCATGTACAAATGTCAGCACAGTACAATGT
ACACATGGAATTAGGCCAGTAGTATCAACTCAACTGCTGTTAAATGGCAGTCTAGCAGAAGAAGAGGTAG
TAATTAGATCAGACAATTTCTCGGACAATGCTAAAGTCATAATAGTACATCTGAATGAATCTGTAGAAAT
TAATTGTACAAGACTCAACAACAATACAAGGAGAAAAATACATGTAGGACATGTAGGACCAGGCAGAGCA
ATTTATACAACAGGA---ATAATAGGAAAAATAAGACAAGCACATTGTAACATTAGTAGAGCAAAATGGA
ATAACACTTTAAAACAGATAGTTACAAAATTAAGAGAACAATTTGGG---AAT---AAAACA------AT
AGTCTTTAATCAATCCTCAGGAGGGGACCCAGAAATTGTAATGCACAGTTTTAATTGTGGAGGGGAATTT
TTCTACTGTAATTCAACACAACTGTTTAAT---------------------AGTACTTGG------AATG
ATACT---GCATGGGCAGATAACACTGAAGGAAATGAAAATGAC---ACAATCACACTCCCATGCAGAAT
AAAACAAATTATAAACATGTGGCAGAAAGTAGGAAAAGCAATGTATGCCCCTCCCATCAGAGGACAAATT
AGATGTTCATCAAATATTACAGGGCTGATATTAACAAGAGATGGTGGTATT---AACCAG----------
--ACCAACACCACCGAGATCTTCAGGCCTGGAGGAGGAGATATGAAGGACAATTGGAGAAGTGAATTATA
TAAATATAAAGTAGTACAAATTGAACCATTAGGAGTAGCACCCACCAAGGCAAAGAGAAGAGTGGTGCAG
AGAGAAAAAAGAGCAGTGGGA---ATAGGAGCTGTGTTCCTTGGGTTCTTGGGAGCAGCAGGAAGCACTA
TGGGCGCAGCGTCAATAACGCTGACGGTACAGGCCAGACAATTATTGTCTGGTATAGTGCAACAGCAGAA
CAATTTGCTGAGGGCTATTGAGGCGCAACAGCATCTGTTGCAACTCACAGTCTGGGGCATCAAGCAGCTC
CAAGCAAGAGTCCTGGCTGTGGAAAGATACCTAAGGGATCAACAGCTCCTGGGGATTTGGGGTTGCTCTG
GAAAACTCATTTGCACCACTGCTGTGCCTTGGAATACTAGTTGGAGT---AATAAATCTCTGAGTCAGAT
TTGGGATAACATGACCTGGATGCAGTGGGAAAGGGAAATTGATAATTACACAAGCTTAATATACAATTTA
ATTGAAGAATCGCAAAACCAACAAGAAAAGAATGAACAAGAATTATTGGAATTAGATAACTGGGCAAGTT
TGTGGAATTGGTTTAGCATAACAAATTGGCTGTGGTATATAAAAATATTCATAATGATAGTAGGAGGCTT
GGTAGGTTTAAGAATAGTTTTTGCTGTACTTTCTATAGGGAATAGAGTTAGGCAGGGATACTCACCATTA
TCGTTTCAGACCCGCCTCCCAGCCAGGAGGGGACCCGACAGGCCCGAAGGAATCGAAGAAGAAGGTGGAG
AGAGAGACAGAGACAGATCCGGTCAATTAGTGGATGGATTCTTAGCAATTATCTGGGTCGACCTGCGGAG
CCTGTGCCTCTTCAGCTACCACCGCTTGAGAGACTTACTCTTGATTGTAACGAGGATTGTGGAACTTCTG
GGA---CGCAGAGGGTGGSAAGCCCTCAAATATTGGTGGAATCTCCTACAGTATTGGATTCAGGAACTAA
AGAATAGTGCTGTTAGCTTGCTCAACGCCACAGCTATAGCAGTAGCTGAGGGGACTGATAGGGTTATAGA
AGTATTACAAAGAGCTTGTAGAGCTATTCTCCACATACCTAGAAGAATAAGACAGGGCTTGGAAAGGGCT
TTGCAA
>HM469977 
ATGAGAGTGACGGAGATCAGGAAGAATTATCAGCACTTG---TGGAAATGG---GGCACGATGCTCCTTG
GGATGTTAATGATCTGTAAAGCT---GCAGAAAATTTGTGGGTCACAGTTTATTATGGGGTACCTGTGTG
GAAAGAAGCAACCACCACTCTATTTTGTGCCTCAGATGCTAAAGCGTATGATACAGAGGTACATAATGTT
TGGGCCACACATGCCTGTGTACCCACAGACCCCAACCCACAAGAAGTAGAACTGAAGAATGTGACAGAAA
ATTTTAACATGTGGAAAAATAACATGGTAGACCAAATGCATGAGGATATAATTAGTTTATGGGATCAAAG
CCTAAAGCCATGTGTAAAATTAACCCCACTCTGTGTTACTTTAAATTGCACTGAT---TAT------GGG
AATGATACTAACACCAATAATAGT---AGTGCTACT---------------------AACCCCACTAGTA
GTAGCGGGGGAATG---GAGGGGAGAGGAGAAATAAAAAATTGCTCTTTCAATATCACCACAAGCATAAG
AGATAAGGTGCAGAAAGAATATGCACTTTTTTATAGTCTTGATGTAATACCAATA---AAAGAT------
GAT------AAT---------------------ACTAGCTATATGTTGAGAAGTTGTAAAACCTCAGTCA
TTACACAGGCCTGTCCAAAGGTATCCTTTGAGCCAATTCCCATACATTATTGTGCCCCGGCTGGTTTTGC
GATTCTAAAGTGTAATGATAAAAAGTTCAATGGAAAAGGACCATGTACAAATGTCAGCACAGTACAATGT
ACACATGGAATTAGGCCAGTAGTATCAACTCAACTGCTGTTAAATGGCAGTCTAGCAGAAGAAGAGGTAG
TAATTAGATCAGACAATTTCTCGGACAATGCTAAAGTCATAATAGTACATCTGAATGAATCTGTAGAAAT
TAATTGTACAAGACTCAACAACAATACAAGGAGAAGTATACATGTAGGACATGTAGGACCAGGCAGAGCA
ATTTATACAACAGGA---ATAATAGGAAAAATAAGACAAGCACATTGTAACATTAGTAGAGCAAAATGGA
ATAACACTTTAAAACAGATAGTTACAAAATTAAGAGAACAATTTGGG---AAT---AAAACA------AT
AGTCTTTAATCAATCCTCAGGAGGGGACCCAGAAATTGTAATGCACAGTTTTAATTGTGGAGGGGAATTT
TTCTACTGTAATTCAACACAACTGTTTAAT---------------------AGTACTTGG------AATG
ATACT---GCATGGGCAGATAACACTGAAGGAAATGAAAATGAC---ACAATCACACTCCCATGCAGAAT
AAAACAAATTATAAACATGTGGCAGAAAGTAGGAAAAGCAATGTATGCCCCTCCCATCAGAGGACAAATT
AGATGTTCATCAAATATTACAGGGCTGATATTAACAAGAGATGGTGGTATT---AACCAG----------
--ACCAACACCACCGAGATCTTCAGGCCTGGAGGAGGAGATATGAAGGACAATTGGAGAAGTGAATTATA
TAAATATAAAGTAGTACAAATTGAACCATTAGGAGTAGCACCCWCCAAGGCAAAGAGAAGAGTGGTGCAG
AGAGAAAAAAGAGCAGTGGGA---ATAGGAGCTGTGTTCCTTGGGTTCTTGGGAGCAGCAGGAAGCACTA
TGGGCGCAGCGTCAATGACGCTGACGGTACAGGCCAGACAATTATTGTCTGGTATAGTGCAACAGCAGAA
CAATTTGCTGAGGGCTATTGAGGCGCAACAGCATCTGTTGCAACTCACAGTCTGGGGCATCAAGCAGCTC
CAAGCAAGAGTCCTGGCTGTGGAAAGATACCTAAGGGATCAACAGCTCCTGGGGATTWGGGGTTGCTCTG
GAAAACTCATTTGCACCACTGCTGTGCCTTGGAATACTAGTTGGAGT---AATAAATCTCTGAGTCAGAT
TTGGGATAACATGACCTGGATGCAGTGGGAAAGGGAAATTGATAATTACACAAGCTTAATATACAATTTA
ATTGAAGAATCGCAAAACCAACAAGAAAAGAATGAACAAGAATTATTGGAATTAGATAACTGGGCAAGTT
TGTGGAATTGGTTTAGCATAACAAATTGGCTGTGGTATATAAAAATATTCATAATGATAGTAGGAGGCTT
GGTAGGTTTAAGAATAGTTTTTGCTGTACTTTCTATAGTGAATAGAGTTAGGCAGGGATRCTCACCATTA
TCGTTTCAGACCCGCCTCCCAGCCAGGAGGGGACCCGACAGGCCCGAAGGAATCGAAGAAGAAGGTGGAG
AGAGAGACAGAGACAGATCCGGTCAATTAGTGGATGGATTCTTAGCAATTATCTGGGTCGACCTGCGGAG
CCTGTGCCTCTTCAGCTACCACCGCTTGAGAGACTTACTCTTGATTGTAACGAGGATTGTGGAACTTCTG
GGA---CGCAGAGGGTGGGAAGCCCTCAAATATTGGTGGAATCTCCTACAGTATTGGATTCAGGAACTAA
AGAATAGTGCTGTTAGCTTGCTCAACGCCACAGCTATAGCAGTAGCTGAGGGGACTGATAGGGTTATAGA
AGTATTACAAAGAGCTTGTAGAGCTATTCTCCACATACCTAGAAGAATAAGACAGGGCTTGGAAAGGGCT
TTGCAA
>HM469978 
ATGAGAGTGACGGAGATCAGGAAGAATTATCAGCACTTG---TGGAAATGG---GGCACGATGCTCCTTG
GGATGTTAATGATCTGTAAAGCT---GCAGAAAATTTGTGGGTCACAGTTTATTATGGGGTACCTGTGTG
GAAAGAAGCAACCACCACTCTATTTTGTGCCTCAGATGCTAAAGCGTATGATACAGAGGTACATAATGTT
TGGGCCACACATGCCTGTGTACCCACAGACCCCAACCCACAAGAAGTAGAACTGAAGAATGTGACAGAAA
ATTTTAACATGTGGAAAAATAACATGGTAGACCAAATGCATGAGGATATAATTAGTTTATGGGATCAAAG
CCTAAAGCCATGTGTAAAATTAACCCCACTCTGTGTTACTTTAAATTGCACTGAT---TAT---------
------GGGAATGATAATAATAGT---AGTGCTACT---------------------AACCCCACTAGTA
GTAGCGGGGGAATG---GAGGGGAGAGGAGAAATAAAAAATTGCTCTTTCAATATCACCACAAGCATAAG
AGATAAGGTGCAGAAAGAATATGCACTTTTTTATAGTCTTGATGTAATACCAATA---AAAGAT------
GAT------AAT---------------------ACTAGCTATATGTTGAGAAGTTGTAAAACCTCAGTCA
TTACACAGGCCTGTCCAAAGGTATCCTTTGAGCCAATTCCCATACATTATTGTGCCCCGGCTGGTTTTGC
GATTCTAAAGTGTAATGATAAAAAGTTCAATGGAAAAGGACCATGTACAAATGTCAGCACAGTACAATGT
ACACATGGAATTAGGCCAGTAGTATCAACTCAACTGCTGTTAAATGGCAGTCTAGCAGAAGAAGAGGTAG
TAATTAGATCAGACAATTTCTCGGACAATGCTAAAGTCATAATAGTACATCTGAATGAATCTGTAGAAAT
TAATTGTACAAGACTCAACAACAATACAAGGAGAAAAATACATGTAGGACATGTAGGACCAGGCAGAGCA
ATTTATACAACAGGA---ATAATAGGAAAAATAAGACAAGCACATTGTAACATTAGTAGAGCAAAATGGA
ATAACACTTTAAAACAGATAGTTACAAAATTAAGAGAACAATTTGGG---AAT---AAAACA------AT
AGTCTTTAATCAATCCTCAGGAGGGGACCCAGAAATTGTAATGCACAGTTTTAATTGTGGAGGGGAATTT
TTCTACTGTAATTCAACACAACTGTTTAAT---------------------AGTACTTGG------AATG
ATACT---GCATGGGCAGATAACACTGAAGGAAATGAAAATGAC---ACAATCACACTCCCATGCAGAAT
AAAACAAATTATAAACATGTGGCAGAAAGTAGGAAAAGCAATGTATGCCCCTCCCATCAGAGGACAAATT
AGATGTTCATCAAATATTACAGGGCTGATATTAACAAGAGATGGTGGTATT---AACCAG----------
--ACCAACACCACCGAGATCTTCAGGCCTGGAGGAGGAGATATGAAGGACAATTGGAGAAGTGAATTATA
TAAATATAAAGTAGTACAAATTGAACCATTAGGAGTAGCACCCACCAAGGCAAAGAGAAGAGTGGTGCAG
AGAGAAAAAAGAGCAGTGGGA---ATAGGAGCTGTGTTCCTTGGGTTCTTGGGAGCAGCAGGAAGCACTA
TGGGCGCAGCGTCAATGACGCTGACGGTACAGGCCAGACAATCATTGTCTGGTATAGTGCAACAGCAGAA
CAATTTGCTGAGGGCTATTGAGGCGCAACAGCATCTGTTGCAACTCACAGTCTGGGGCATCAAGCAGCTC
CAAGCAAGAGTCCTGGCTGTGGAAAGATACCTAAGGGATCAACAGCTCCTGGGGATTTGGGGTTGCTCTG
GAAAACTCATTTGCACCACTGCTGTGCCTTGGAATACTAGTTGGAGT---AATAAATCTCTGAGTCAGAT
TTGGGATAACATGACCTGGATGCAGTGGGAAAGGGAAATTGATAATTACACAAGCTTAATATACAATTTA
ATTGAAGAATCGCAAAACCAACAAGAAAAGAATGAACAAGAATTATTGGAATTAGATAACTGGGCAAGTT
TGTGGAATTGGTTTAGCATAACAAATTGGCTGTGGTATATAAAAATATTCATAATGATAGTAGGAGGCTT
GGTAGGTTTAAGAATAGTTTTTGCTGTACTTTCTATAGTGAATAGAGTTAGGCAGGGATACTCACCATTA
TCGTTTCAGACCCGCCTCCCAGCCAGGAGGGGACCCGACAGGCCCGAAGGAATCGAAGAAGAAGGTGGAG
AGAGAGACAGAGACAGATCCGGTCAATTAGTGGATGGATTCTTAGCAATTATCTGGGTCGACCTGCGGAG
CCTGTGCCTCTTCAGCTACCACCGCTTGAGAGACTTACTCTTGATTGTAACGAGGATTGTGGAACTTCTG
GGA---CGCAGAGGGTGGGAAGCCCTCAAATATTGGTGGAATCTCCTACAGTATTGGATTCAGGAACTAA
AGAATAGTGCTGTTAGCTTGCTCAACGCCACAGCTATAGCAGTAGCTGAGGGGACTGATAGGGTTATAGA
AGTATTACAAAGAGCTTGTAGAGCTATTCTCCACATACCTAGAAGAATAAGACAGGGCTTGGAAAGGGCT
TTGCAA
>GQ386783 
ATGAGAGTGACGGAGATCAGGAAGAATTATCAGCACTTG---TGGAAATGG---GGCACGATGCTCCTTG
GGATGTTAATGATCTGTAAAGCT---GCAGAAAATTTGTGGGTCACAGTTTATTATGGGGTACCTGTGTG
GAAAGAAGCAACCACCACTCTATTTTGTGCCTCAGATGCTAAAGCGTATGATACAGAGGTACATAATGTT
TGGGCCACACATGCCTGTGTACCCACAGACCCCAACCCACAAGAAGTAGAACTGAAGAATGTGACAGAAA
ATTTTAACATGTGGAAAAATAACATGGTAGACCAAATGCATGAGGATATAATTAGTTTATGGGATCAAAG
CCTAAAGCCATGTGTAAAATTAACCCCACTCTGTGTTACTTTAAATTGCACTGAT---TAT------GGG
AATGATACTAACACCAATAATAGT---AGTGCTACT---------------------AACCCCACTAGTA
GTAGCGGGGGAATG---GAGGGGAGAGGAGAAATAAAAAATTGCTCTTTCAATATCACCACAAGCATAAG
AGATAAGGTGCAGAAAGAATATGCACTTTTTTATAGTCTTGATGTAATACCAATA---AAAGAT------
GAT------AAT---------------------ACTAGCTATATGTTGAGAAGTTGTAAAACCTCAGTCA
TTACACAGGCCTGTCCAAAGGTATCCTTTGAGCCAATTCCCATACATTATTGTGCCCCGGCTGGTTTTGC
GATTCTAAAGTGTAATGATAAAAAGTTCAATGGAAAAGGACCATGTACAAATGTCAGCACAGTACAATGT
ACACATGGAATTAGGCCAGTAGTATCAACTCAACTGCTGTTAAATGGCAGTCTAGCAGAAGAAGAGGTAG
TAATTAGATCAGACAATTTCTCGGACAATGCTAAAGTCATAATAGTACATCTGAATGAATCTGTAGAAAT
TAATTGTACAAGACTCAACAACAATACAAGGAGAAGTATACATGTAGGACATGTAGGACCAGGCAGAGCA
ATTTATACAACAGGA---ATAATAGGAAAAATAAGACAAGCACATTGTAACATTAGTAGAGCAAAATGGA
ATAACACTTTAAAACAGATAGTTACAAAATTAAGAGAACAATTTGGG---AAT---AAAACA------AT
AGTCTTTAATCAATCCTCAGGAGGGGACCCAGAAATTGTAATGCACAGTTTTAATTGTGGAGGGGAATTT
TTCTACTGTAATTCAACACAACTGTTTAAT---------------------AGTACTTGG------AATG
ATACT---GCATGGGCAGATAACACTGAAGGAAATGAAAATGAC---ACAATCACACTCCCATGCAGAAT
AAAACAAATTATAAACATGTGGCAGAAAGTAGGAAAAGCAATGTATGCCCCTCCCATCAGAGGACAAATT
AGATGTTCATCAAATATTACAGGGCTGATATTAACAAGAGATGGTGGTATT---AACCAG----------
--ACCAACACCACCGAGATCTTCAGGCCTGGAGGAGGAGATATGAAGGACAATTGGAGAAGTGAATTATA
TAAATATAAAGTAGTACAAATTGAACCATTAGGAGTAGCACCCACCAAGGCAAAGAGAAGAGTGGTGCAG
AGAGAAAAAAGAGCAGTGGGA---ATAGGAGCTGTGTTCCTTGGGTTCTTGGGAGCAGCAGGAAGCACTA
TGGGCGCAGCGTCAATGACGCTGACGGTACAGGCCAGACAATTATTGTCTGGTATAGTGCAACAGCAGAA
CAATTTGCTGAGGGCTATTGAGGCGCAACAGCATCTGTTGCAACTCACAGTCTGGGGCATCAAGCAGCTC
CAAGCAAGAGTCCTGGCTGTGGAAAGATACCTAAGGGATCAACAGCTCCTGGGGATTTGGGGTTGCTCTG
GAAAACTCATTTGCACCACTGCTGTGCCTTGGAATACTAGTTGGAGT---AATAAATCTCTGAGTCAGAT
TTGGGATAACATGACCTGGATGCAGTGGGAAAGGGAAATTGATAATTACACAAGCTTAATATACAATTTA
ATTGAAGAATCGCAAAACCAACAAGAAAAGAATGAACAAGAATTATTGGAATTAGATAACTGGGCAAGTT
TGTGGAATTGGTTTAGCATAACAAATTGGCTGTGGTATATAAAAATATTCATAATGATAGTAGGAGGCTT
GGTAGGTTTAAGAATAGTTTTTGCTGTACTTTCTATAGTGAATAGAGTTAGGCAGGGATACTCACCATTA
TCGTTTCAGACCCGCCTCCCAGCCAGGAGGGGACCCGACAGGCCCGAAGGAATCGAAGAAGAAGGTGGAG
AGAGAGACAGAGACAGATCCGGTCAATTAGTGGATGGATTCTTAGCAATTATCTGGGTCGACCTGCGGAG
CCTGTGCCTCTTCAGCTACCACCGCTTGAGAGACTTACTCTTGATTGTAACGAGGATTGTGGAACTTCTG
GGA---CGCAGAGGGTGGGAAGCCCTCAAATATTGGTGGAATCTCCTACAGTATTGGATTCAGGAACTAA
AGAATAGTGCTGTTAGCTTGCTCAACGCCACAGCTATAGCAGTAGCTGAGGGGACTGATAGGGTTATAGA
AGTATTACAAAGAGCTTGTAGAGCTATTCTCCACATACCTAGAAGAATAAGACAGGGCTTGGAAAGGGCT
TTGCAA
>GQ386781 
ATGAGAGTGACGGAGATCAGGAAGAATTATCAGCACTTG---TGGAAATGG---GGCACGATGCTCCTTG
GGATGTTAATGATCTGTAAAGCT---GCAGAAAATTTGTGGGTCACAGTTTATTATGGGGTACCTGTGTG
GAAAGAAGCAACCACCACTCTATTTTGTGCCTCAGATGCTAAAGCGTATGATACAGAGGTACATAATGTT
TGGGCCACACATGCCTGTGTACCCACAGACCCCAACCCACAAGAAGTAGAACTGAAGAATGTGACAGAAA
ATTTTAACATGTGGAAAAATAACATGGTAGACCAAATGCATGAGGATATAATTAGTTTATGGGATCAAAG
CCTAAAGCCATGTGTAAAATTAACCCCACTCTGTGTTACTTTAAATTGCACTGAT---TAT------GGG
AATGATACTAACACCAATAATAGT---AGTGCTACT---------------------AACCCCACTAGTA
GTAGCGGGGGAATG---GAGGGGAGAGGAGAAATAAAAAATTGCTCTTTCAATATCACCACAAGCATAAG
AGATAAGGTGCAGAAAGAATATGCACTTTTTTATAGTCTTGATGTAATACCAATA---AAAGAT------
GAT------AAT---------------------ACTAGCTATATGTTGAGAAGTTGTAAAACCTCAGTCA
TTACACAGGCCTGTCCAAAGGTATCCTTTGAGCCAATTCCCATACATTATTGTGCCCCGGCTGGTTTTGC
GATTCTAAAGTGTAATGATAAAAAGTTCAATGGAAAAGGACCATGTACAAATGTCAGCACAGTACAATGT
ACACATGGAATTAGGCCAGTAGTATCAACTCAACTGCTGTTAAATGGCAGTCTAGCAGAAGAAGAGGTAG
TAATTAGATCAGACAATTTCTCGGACAATGCTAAAGTCATAATAGTACATCTGAATGAATCTGTAGAAAT
TAATTGTACAAGACTCAACAACAATACAAGGAGAAGTATACATGTAGGACATGTAGGACCAGGCAGAGCA
ATTTATACAACAGGA---ATAATAGGAAAAATAAGACAAGCACATTGTAACATTAGTAGAGCAAAATGGA
ATAACACTTTAAAACAGATAGTTACAAAATTAAGAGAACAATTTGGG---AAT---AAAACA------AT
AGTCTTTAATCAATCCTCAGGAGGGGACCCAGAAATTGTAATGCACAGTTTTAATTGTGGAGGGGAATTT
TTCTACTGTAATTCAACACAACTGTTTAAT---------------------AGTACTTGG------AATG
ATACT---GCATGGGCAGATAACACTGAAGGAAATGAAAATGAC---ACAATCACACTCCCATGCAGAAT
AAAACAAATTATAAACATGTGGCAGAAAGTAGGAAAAGCAATGTATGCCCCTCCCATCAGAGGACAAATT
AGATGTTCATCAAATATTACAGGGCTGATATTAACAAGAGATGGTGGTATT---AACCAG----------
--ACCAACACCACCGAGATCTTCAGGCCTGGAGGAGGAGATATGAAGGACAATTGGAGAAGTGAATTATA
TAAATATAAAGTAGTACAAATTGAACCATTAGGAGTAGCACCCACCAAGGCAAAGAGAAGAGTGGTGCAG
AGAGAAAAAAGAGCAGTGGGA---ATAGGAGCTGTGTTCCTTGGGTTCTTGGGAGCAGCAGGAAGCACTA
TGGGCGCAGCGTCAATGACGCTGACGGTACAGGCCAGACAATTATTGTCTGGTATAGTGCAACAGCAGAA
CAATTTGCTGAGGGCTATTGAGGCGCAACAGCATCTGTTGCAACTCACAGTCTGGGGCATCAAGCAGCTC
CAAGCAAGAGTCCTGGCTGTGGAAAGATACCTAAGGGATCAACAGCTCCTGGGGATTTGGGGTTGCTCTG
GAAAACTCATTTGCACCACTGCTGTGCCTTGGAATACTAGTTGGAGT---AATAAATCTCTGAGTCAGAT
TTGGGATAACATGACCTGGATGCAGTGGGAAAGGGAAATTGATAATTACACAAGCTTAATATACAATTTA
ATTGAAGAATCGCAAAACCAACAAGAAAAGAATGAACAAGAATTATTGGAATTAGATAACTGGGCAAGTT
TGTGGAATTGGTTTAGCATAACAAATTGGCTGTGGTATATAAAAATATTCATAATGATAGTAGGAGGCTT
GGTAGGTTTAAGAATAGTTTTTGCTGTACTTTCTATAGTGAATAGAGTTAGGCAGGGATACTCACCATTA
TCGTTTCAGACCCGCCTCCCAGCCAGGAGGGGGCCCGACAGGCCCGAAGGAATCGAAGAAGAAGGTGGAG
AGAGAGACAGAGACAGATCCGGTCAATTAGTGGATGGATTCTTAGCAATTATCTGGGTCGACCTGCGGAG
CCTGTGCCTCTTCAGCTACCACCGCTTGAGAGACTTACTCTTGATTGTAACGAGGATTGTGGAACTTCTG
GGA---CGCAGAGGGTGGGAAGCCCTCAAATATTGGTGGAATCTCCTACAGTATTGGATTCAGGAACTAA
AGAATAGTGCTGTTAGCTTGCTCAACGCCACAGCTATAGCAGTAGCTGAGGGGACTGATAGGGTTATAGA
AGTATTACAAAGAGCTTGTAGAGCTATTCTCCACATACCTAGAAGAATAAGACAGGGCTTGGAAAGGGCT
TTGCAA
>AF256207 
ATGAGAGTGACGGAGATCAGGAAGAATTATCAGCACTTG---TGGAAATGG---GGCACGATGCTCCTTG
GGATGTTAATGATCTGTAAAGCT---GCAGAAAATTTGTGGGTCACAGTTTATTATGGGGTACCTGTGTG
GAAAGAAGCAACCACCACTCTATTTTGTGCCTCAGATGCTAAAGCGTATGATACAGAGGTACATAATGTT
TGGGCCACACATGCCTGTGTACCCACAGACCCCAACCCACAAGAAGTAGAACTGAAGAATGTGACAGAAA
ATTTTAACATGTGGAAAAATAACATGGTAGACCAAATGCATGAGGATATAATTAGTTTATGGGATCAAAG
CCTAAAGCCATGTGTAAAATTAACCCCACTCTGTGTTACTTTAAATTGCACTGAT---TAT------GGG
AATGATACTAACACCAATAATAGT---AGTGCTACT---------------------AACCCCACTAGTA
GTAGCGGGGGAATG---GAGGGGAGAGGAGAAATAAAAAATTGCTCTTTCAATATCACCACAAGCATAAG
AGATAAGGTGCAGAAAGAATATGCACTTTTTTATAGTCTTGATGTAATACCAATA---AAAGAT------
GAT------AAT---------------------ACTAGCTATATGTTGAGAAGTTGTAAAACCTCAGTCA
TTACACAGGCCTGTCCAAAGGTATCCTTTGAGCCAATTCCCATACATTATTGTGCCCCGGCTGGTTTTGC
GATTCTAAAGTGTAATGATAAAAAGTTCAATGGAAAAGGACCATGTACAAATGTCAGCACAGTACAATGT
ACACATGGAATTAGGCCAGTAGTATCAACTCAACTGCTGTTAAATGGCAGTCTAGCAGAAGAAGAGGTAG
TAATTAGATCAGACAATTTCTCGGACAATGCTAAAGTCATAATAGTACATCTGAATGAATCTGTAGAAAT
TAATTGTACAAGACTCAACAACAATACAAGGAGAAGTATACATGTAGGACATGTAGGACCAGGCAGAGCA
ATTTATACAACAGGA---ATAATAGGAAAAATAAGACAAGCACATTGTAACATTAGTAGAGCAAAATGGA
ATAACACTTTAAAACAGATAGTTACAAAATTAAGAGAACAATTTGGG---AAT---AAAACA------AT
AGTCTTTAATCAATCCTCAGGAGGGGACCCAGAAATTGTAATGCACAGTTTTAATTGTGGAGGGGAATTT
TTCTACTGTAATTCAACACAACTGTTTAAT---------------------AGTACTTGG------AATG
ATACT---GCATGGGCAGATAACACTGAAGGAAATGAAAATGAC---ACAATCACACTCCCATGCAGAAT
AAAACAAATTATAAACATGTGGCAGAAAGTAGGAAAAGCAATGTATGCCCCTCCCATCAGAGGACAAATT
AGATGTTCATCAAATATTACAGGGCTGATATTAACAAGAGATGGTGGTATT---AACCAG----------
--ACCAACACCACCGAGATCTTCAGGCCTGGAGGAGGAGATATGAAGGACAATTGGAGAAGTGAATTATA
TAAATATAAAGTAGTACAAATTGAACCATTAGGAGTAGCACCCACCAAGGCAAAGAGAAGAGTGGTGCAG
AGAGAAAAAAGAGCAGTGGGA---ATAGGAGCTGTGTTCCTTGGGTTCTTGGGAGCAGCAGGAAGCACTA
TGGGCGCAGCGTCAATGACGCTGACGGTACAGGCCAGACAATTATTGTCTGGTATAGTGCAACAGCAGAA
CAATTTGCTGAGGGCTATTGAGGCGCAACAGCATCTGTTGCAACTCACAGTCTGGGGCATCAAGCAGCTC
CAAGCAAGAGTCCTGGCTGTGGAAAGATACCTAAGGGATCAACAGCTCCTGGGGATTTGGGGTTGCTCTG
GAAAACTCATTTGCACCACTGCTGTGCCTTGGAATACTAGTTGGAGT---AATAAATCTCTGAGTCAGAT
TTGGGGTAACATGACCTGGATGCAGTGGGAAAGGGAAATTGATAATTACACAAGCTTAATATACAATTTA
ATTGAAGAATCGCAAAACCAACAAGAAAAGAATGAACAAGAATTATTGGAATTAGATAACTGGGCAAGTT
TGTGGAATTGGTTTAGCATAACAAATTGGCTGTGGTATATAAAAATATTCATAATGATAGTAGGAGGCTT
GGTAGGTTTAAGAATAGTTTTTGCTGTACTTTCTATAGTGAATAGAGTTAGGCAGGGATACTCACCATTA
TCGTTTCAGACCCGCCTCCCAGCCAGGAGGGGACCCGACAGGCCCGAAGGAATCGAAGAAGAAGGTGGAG
AGAGAGACAGAGACAGATCCGGTCAATTAGTGGATGGATTCTTAGCAATTATCTGGGTCGACCTGCGGAG
CCTGTGCCTCTTCAGCTACCACCGCTTGAGAGACTTACTCTTGATTGTAACGAGGATTGTGGAACTTCTG
GGA---CGCAGAGGGTGGGAAGCCCTCAAATATTGGTGGAATCTCCTACAGTATTGGATTCAGGAACTAA
AGAATAGTGCTGTTAGCTTGCTCAACGCCACAGCTATAGCAGTAGCTGAGGGGACTGATAGGGTTATAGA
AGTATTACAAAGAGCTTGTAGAGCTATTCTCCACATACCTAGAAGAATAAGACAGGGCTTGGAAAGGGCT
TTGCAA
>GQ386791 
ATGAGAGTGACGGAGATCAGGAAGAATTATCAGCACTTG---TGGAAATGG---GGCACGATGCTCCTTG
GGATGTTAATGATCTGTAAAGCT---GCAGAAAATTTGTGGGTCACAGTTTATTATGGGGTACCTGTGTG
GAAAGAAGCAACCACCACTCTATTTTGTGCCTCAGATGCTAAAGCGTATGATACAGAGGTACATAATGTT
TGGGCCACACATGCCTGTGTACCCACAGACCCCAACCCACAAGAAGTAGAACTGAAGAATGTGACAGAAA
ATTTTAACATGTGGAAAAATAACATGGTAGACCAAATGCATGAGGATATAATTAGTTTATGGGATCAAAG
CCTAAAGCCATGTGTAAAACTAACCCCACTCTGTGTTACTTTAAATTGCACTGAT---TAT------GGG
AATGATACTAACACCAATAATAGT---AGTGCTACT---------------------AACCCCACTAGTA
GTAGCGGGGGAATG---GGGGGGAGAGGAGAAATAAAAAATTGCTCTTTCAATATCACCACAAGCATAAG
AGATAAGGTGCAGAAAGAATATGCACTTTTTTATAGTCTTGATGTAATACCAATA---AAAGAT------
GAT------AAT---------------------ACTAGATATATGTTGAGAAGTTGTAACACCTCAGTCA
TTACACAGGCTTGTCCAAAGGTATCCTTTGAGCCAATTCCCATACATTATTGTGCCCCGGCTGGTTTTGC
GATTCTAAAGTGTAATGATAAAAAGTTCAATGGAAAAGGACCATGTACAAATGTCAGCACAGTACAATGT
ACACATGGAATTAGGCCAGTAGTATCAACTCAACTGCTGTTAAATGGCAGTCTAGCAGAAGAAGAGGTAG
TAATTAGATCAGACAATTTCTCGGACAATGCTAAAGTCATAATAGTACATCTGAATGAATCTGTAGAAAT
TAATTGTACAAGACTCAACAACAATACAAGGAGAAGTATACATGTAGGACATGTAGGACCAGGCAGAGCA
ATTTATACAACAGGA---ATAATAGGAAAAATAAGACAAGCACATTGTAACATTAGTAGAGCAAAATGGA
ATAACACTTTAAAACATATAGTTACAAAATTAAGAGAACAATTTGGG---AAT---AAAACA------AT
AGTCTTTAATCAATCCTCAGGAGGGGACCCAGAAATTGTAATGCACAGTTTTAATTGTGGAGGAGAATTT
TTCTACTGTAATTCAACACAACTGTTTAAC---------------------AGTACTTGG------AATG
GTACT---GCATGGTCAAATAACACTGAAGGAAATGAAAATGAC---ACAATCACACTCCCATGCAGAAT
AAAACAAATTATAAACATGTGGCAGGAAGTAGGAAAAGCAATGTATGCCCCTCCCATCAAAGGACAAATT
AGATGTTCATCAAATATTACAGGGCTGATATTAACAAGAGATGGTGGTATT---AACCAG----------
--ACCAACACCACCGAGATTTTCAGGCCTGGAGGAGGAAATATGAAGGACAATTGGAGAAGTGAATTATA
TAAATATAAAGTAGTAAAAATTGAACCATTAGGAGTAGCACCCACCAAGGCAAAGAGAAGAGTGGTGCAA
AGAGAAAAAAGAGCAGTGGGAATAATAGGAGCTATGCTCCTTGGGTTCTTGGGAGCAGCAGGAAGCACTA
TGGGCGCAGCGTCAATGACGCTGACGGTACAGGCCAGACAATTATTGTCTGGTATAGTGCAACAGCAGAA
CAATTTGCTGAGGGCTATTGAGGCGCAACAGCATCTGTTGCAACTCACAGTCTGGGGCATCAAGCAGCTC
CAAGCAAGAGTCCTGGCTGTGGAAAGATACCTAAGGGATCAACAGCTCCTGGGGATTTGGGGTTGCTCTG
GAAAATTCATTTGCACCACTGCTGTGCCTTGGAATACTAGTTGGAGT---AATAAATCTCTGAATCAGAT
TTGGGATAACATGACCTGGATGCAGTGGGAAAGGGAAATTGATAATTACACAAGCTTAATATACACCTTA
ATTGAAGAATCGCAAAACCAACAAGAAAAGAATGAACAAGAGTTATTGGAATTAGATAACTGGGCAAGTT
TGTGGAATTGGTTTAGCATAACAAATTGGCTGTGGTATATAAAAATATTCATAATGATAGTAGGAGGCTT
GGTAGGTTTAAGAATAGTTTTTACTGTACTTTCTATAGTAAATAGAGTTAGGCAGGGATACTCACCATTG
TCGTTTCAGACCCGCCTCCCAGCCAGGAGGGGACCCGACAGGCCCGAAGGAATCGAAGAAGAAGGTGGAG
AGAGAGACAGAGACAGATCCGGTCAATTAGTGGATGGATTCTTAGCAATTATCTGGGTCGACCTGCGGAG
CCTGTGCCTCTTCAGCTACCACCGCTTGAGAGACTTACTCTTGATTGTGACGAGGATTGTGGAACTTCTG
GGA---CGCAGGGGGTGGGAAGCCCTCAAATATTGGTGGAATCTCCTACAATATTGGATTCAGGAACTAA
AGAATAGTGCTGTTAGCTTGCTCAACGCCACAGCCATAGCAGTAGCTGAGGGGACTGATAGGGTTATAGA
AGTATTACAAAGAGCTTTTAGAGCTATTCTCCACATACCTAGAAGAATAAGACAGGGCTTGGAAAGGGCT
TTGCAA
>AF256209 
ATGAGAGTGACGGAGATCAGGAAGAATTATCAGCACTTG---TGGAAATGG---GGCACGATGCTCCTTG
GGATGTTAATGATCTGTAAAGCT---GCAGAAAATTTGTGGGTCACAGTTTATTATGGGGTACCTGTGTG
GAAAGAAGCAACCACCACTCTATTTTGTGCCTCAGATGCTAAAGCGTATGATACAGAGGTACATAATGTT
TGGGCCACACATGCCTGTGTACCCACAGACCCCAACCCACAAGAAGTAGAACTGAAGAATGTGACAGAAA
ATTTTAACATGTGGAAAAATAACATGGTAGACCAAATGCATGAGGATATAATTAGTTTATGGGATCAAAG
CCTAAAGCCATGTGTAAAATTAACCCCACTCTGTGTTACTTTAAATTGCACTGAT---TAT------GGG
AATGATACTAACACCAATAATAGT---AGTGCTACT---------------------AACCCCACTAGTA
GTAGCGGGGGAATG---GAGGGGAGAGGAGAAATAAAAAATTGCTCTTTCAATATCACCACAAGCATAAG
AGATAAGGTGCAGAAAGAATATGCACTTTTTTATAGTCTTGATGTAATACCAATA---AAAGAT------
GAT------AAT---------------------ACTAGATATATGTTGAGAAGTTGTAACACCTCAGTCA
TTACACAGGCTTGTCCAAAGGTATCCTTTGAGCCAATTCCCATACATTATTGTGCCCCGGCTGGTTTTGC
GATTCTAAAGTGTAATGATAAAAAGTTCAATGGAAAAGGACCATGTACAAATGTCAGCACAGTACAATGT
ACACATGGAATTAGGCCAGTAGTATCAACTCAACTGCTGTTAAATGGCAGTCTAGCAGAAGAAGAGGTAG
TAATTAGATCAGACAATTTCTCGGACAATGCTAAAGTCATAATAGTACATCTGAATGAATCTGTAGAAAT
TAATTGTACAAGACTCAACAACAATACAAGGAGAAGTATACATGTAGGACATGTAGGACCAGGCAGAGCA
ATTTATACAACAGGA---ATAATAGGAAAAATAAGACAAGCACATTGTAACATTAGTAGAGCAAAATGGA
ATAACACTTTAAAACATATAGTTACAAAATTAAGAGAACAATTTGGG---AAT---AAAACA------AT
AGTCTTTAATCAATCCTCAGGAGGGGACCCAGAAATTGTAATGCACAGTTTTAATTGTGGAGGAGAATTT
TTCTACTGTAATTCAACACAACTGTTTAAC---------------------AGTACTTGG------AATG
GTACT---GCATGGTCAAATAACACTGAAGGAAATGAAAATGAC---ACAATCACACTCCCATGCAGAAT
AAAACAAATTATAAACATGTGGCAGGAAGTAGGAAAAGCAATGTATGCCCCTCCCATCAAAGGACAAATT
AGATGTTCATCAAATATTACAGGGCTGATATTAACAAGAGATGGTGGTATT---AACCAG----------
--ACCAACACCACCGAGATTTTCAGGCCTGGAGGAGGAAATATGAAGGACAATTGGAGAAGTGAATTATA
TAAATATAAAGTAGTAAAAATTGAACCATTAGGAGTAGCACCCACCAAGGCAAAGAGAAGAGTGGTGCAA
AGAGAAAAAAGAGCAGTGGGAATAATAGGAGCTATGCTCCTTGGGTTCTTGGGAGCAGCAGGAAGCACTA
TGGGCGCAGCGTCAATGACGCTGACGGTACAGGCCAGACAATTATTGTCTGGTATAGTGCAACAGCAGAA
CAATTTGCTGAGGGCTATTGAGGCGCAACAGCATCTGTTGCAACTCACAGTCTGGGGCATCAAGCAGCTC
CAAGCAAGAGTCCTGGCTGTGGAAAGATACCTAAGGGATCAACAGCTCCTGGGGATTTGGGGTTGCTCTG
GAAAATTCATTCGCACCACTGCTGTGCCTTGGAATACTAGTTGGAGT---AATAAATCTCTGAATCAGAT
TTGGGATAACATGACCTGGATGCAGTGGGAAAGGGAAATTGATAATTACACAAGCTTAATATACACCTTA
ATTGAAGAATCGCAAAACCAACAAGAAAAGAATGAACAAGAGTTATTGGAATTAGATAACTGGGCAAGTT
TGTGGAATTGGTTTAGCATAACAAATTGGCTGTGGTATATAAAAATATTCATAATGATAGTAGGAGGCTT
GGTAGGTTTAAGAATAGTTTTTACTGTACTTTCTATAGTAAATAGAGTTAGGCAGGGATACTCACCATTG
TCGTTTCAGACCCGCCTCCCAGCCAGGAGGGGACCCGACAGGCCCGAAGGAATCGAAGAAGAAGGTGGAG
AGAGAGACAGAGACAGATCCGGTCAATTAGTGGATGGATTCTTAGCAATTATCTGGGTCGACCTGCGGAG
CCTGTGCCTCTTCAGCTACCACCGCTTGAGAGACTTACTCTTGATTGTGACGAGGATTGTGGAACTTCTG
GGA---CGCAGGGGGTGGGAAGCCCTCAAATATTGGTGGAATCTCCTACAATATTGGATTCAGGAACTAA
AGAATAGTGCTGTTAGCTTGCTCAACGCCACAGCCATAGCAGTAGCTGAGGGGACTGATAGGGTTATAGA
AGTATTACAAAGAGCTTTTAGAGCTATTCTCCACATACCTAGAAGAATAAGACAGGGCTTGGAAAGGGCT
TTGCAA
>AF256210 
ATGAGAGTGACGGAGATCAGGAAGAATTATCAGCACTTG---TGGAAATGG---GGCACGATGCTCCTTG
GGATGTTAATGATCTGTAAAGCT---GCAGAAAATTTGTGGGTCACAGTTTATTATGGGGTACCTGTGTG
GAAAGAAGCAACCACCACTCTATTTTGTGCCTCAGATGCTAAAGCGTATGATACAGAGGTACATAATGTT
TGGGCCACACATGCCTGTGTACCCACAGACCCCAACCCACAAGAAGTAGAACTGAAGAATGTGACAGAAA
ATTTTAACATGTGGAAAAATAACATGGTAGACCAAATGCATGAGGATATAATTAGTTTATGGGATCAAAG
CCTAAAGCCATGTGTAAAACTAACCCCACTCTGTGTTACTTTAAATTGCACTGAT---TAT------GGG
AATGATACTAACACCAATAATAGT---AGTGCTACT---------------------AACCCCACTAGTA
GTAGCGGGGGAATG---GGGGGGAGAGGAGAAATAAAAAATTGCTCTTTCAATATCACCACAAGCATAAG
AGATAAGGTGCAGAAAGAATATGCACTTTTTTATAGTCTTGATGTAATACCAATA---AAAGAT------
GAT------AAT---------------------ACTAGATATATGTTGAGAAGTTGTAACACCTCAGTCA
TTACACAGGCTTGTCCAAAGGTATCCTTTGAGCCAATTCCCATACATTATTGTGCCCCGGCTGGTTTTGC
GATTCTAAAGTGTAATGATAAAAAGTTCAATGGAAAAGGACCATGTACAAATGTCAGCACAGTACAATGT
ACACATGGAATTAGGCCAGTAGTATCAACTCAACTGCTGTTAAATGGCAGTCTAGCAGAAGAAGAGGTAG
TAATTAGATCAGACAATTTCTCGGACAATGCTAAAGTCATAATAGTACATCTGAATGAATCTGTAGAAAT
TAATTGTACAAGACTCAACAACAATACAAGGAGAAGTATACATGTAGGACATGTAGGACCAGGCAGAGCA
ATTTATACAACAGGA---ATAATAGGAAAAATAAGACAAGCACATTGTAACATTAGTAGAGCAAAATGGA
ATAACACTTTAAAACATATAGTTACAAAATTAAGAGAACAATTTGGG---AAT---AAAACA------AT
AGTCTTTAATCAATCCTCAGGAGGGGACCCAGAAATTGTAATGCACAGTTTTAATTGTGGAGGAGAATTT
TTCTACTGTAATTCAACACAACTGTTTAAC---------------------AGTACTTGG------AATG
GTACT---GCATGGTCAAATAACACTGAAGGAAATGAAAATGAC---ACAATCACACTCCCATGCAGAAT
AAAACAAATTATAAACATGTGGCAGGAAGTAGGAAAAGCAATGTATGCCCCTCCCATCAAAGGACAAATT
AGATGTTCATCAAATATTACAGGGCTGATATTAACAAGAGATGGTGGTATT---AACCAG----------
--ACCAACACCACCGAGATTTTCAGGCCTGGAGGAGGAAATATGAAGGACAATTGGAGAAGTGAATTATA
TAAATATAAAGTAGTAAAAATTGAACCATTAGGAGTAGCACCCACCAAGGCAAAGAGAAGAGTGGTGCAA
AGAGAAAAAAGAGCAGTGGGAATAATAGGAGCTATGCTCCTTGGGTTCTTGGGAGCAGCAGGAAGCACTA
TGGGCGCAGCGTCAATGACGCTGACGGTACAGGCCAGACAATTATTGTCTGGTATAGTGCAACAGCAGAA
CAATTTGCTGAGGGCTATTGAGGCGCAACAGCATCTGTTGCAACTCACAGTCTGGGGCATCAAGCAGCTC
CAAGCAAGAGTCCTGGCTGTGGAAAGATACCTAAGGGATCAACAGCTCCTGGGGATTTGGGGTTGCTCTG
GAAAATTCATTCGCACCACTGCTGTGCCTTGGAATACTAGTTGGAGT---AATAAATCTCTGAATCAGAT
TTGGGATAACATGACCTGGATGCAGTGGGAAAGGGAAATTGATAATTACACAAGCTTAATATACACCTTA
ATTGAAGAATCGCAAAACCAACAAGAAAAGAATGAACAAGAGTTATTGGAATTAGATAACTGGGCAAGTT
TGTGGAATTGGTTTAGCATAACAAATTGGCTGTGGTATATAAAAATATTCATAATGATAGTAGGAGGCTT
GGTAGGTTTAAGAATAGTTTTTACTGTACTTTCTATAGTAAATAGAGTTAGGCAGGGATACTCACCATTG
TCGTTTCAGACCCGCCTCCCAGCCAGGAGGGGACCCGACAGGCCCGAAGGAATCGAAGAAGAAGGTGGAG
AGAGAGACAGAGACAGATCCGGTCAATTAGTGGATGGATTCTTAGCAATTATCTGGGTCGACCTGCGGAG
CCTGTGCCTCTTCAGCTACCACCGCTTGAGAGACTTACTCTTGATTGTGACGAGGATTGTGGAACTTCTG
GGA---CGCAGGGGGTGGGAAGCCCTCAAATATTGGTGGAATCTCCTACAATATTGGATTCAGGAACTAA
AGAATAGTGCTGTTAGCTTGCTCAACGCCACAGCCATAGCAGTAGCTGAGGGGACTGATAGGGTTATAGA
AGTATTACAAAGAGCTTTTAGAGCTATTCTCCACATACCTAGAAGAATAAGACAGGGCTTGGAAAGGGCT
TTGCAA
>DQ854716 
ATGAGAGTGATGGAGATCAGGAAGAATTATCAGCACTTG---TGGAAATGG---GGCACGATGCTCCTTG
GGATGTTAATGATCTGTAAAGCT---GCAGAAAATTTGTGGGTCACAGTTTATTATGGGGTACCTGTGTG
GAAAGAAGCAACCACCACTCTATTTTGTGCCTCAGATGCTAAAGCGTATGATACAGAGGTACATAATGTT
TGGGCCACACATGCCTGTGTACCCACAGCCCCCAACCCACAAGAAGTAGAACTGAAGAATGTGACAGAAA
ATTTTAACATGTGGAAAAATAACATGGTAGACCAAATGCATGAGGATATAATTAGTTTATGGGATCAAAG
CCTAAAGCCATGTGTAAAATTAACCCCACTCTGTGTTACTTTAAATTGCACTGAT---TAT------GGG
AATGATACTAACACCAATAATAGT---AATGCTACT---------------------AACCCCACTAGTA
GCAGCGGGGGAATG---GAGGGGAGAGGAGAAATAAAAAATTGCTCTTTCAATATCACCACAAGCATAAG
AGATAAGGTGCAGAAAGAATATGCACTTTTTTATAGTCTTGATGTAATACCAATA---AAAGAT------
GAT------AAT---------------------ACTAGCTATATGTTGAGAAGTTGTAACACCTCAGTCA
TTACACAGGCCTGTCCAAAGGTATCCTTTGAGCCAATTCCCATACATTATTGTGCCCCGGGTGGTTTTGC
GATTCTAAAGTGTAATGATAAAAAGTTCAATGGAAAAGGACCATGTACAAATGTCAGCACAGTACAATGT
ACACATGGAATTAGGCCAGTAGTATTAACTCAACTGGTGTTAAATGGCAGTCTAGCAGAAGAAGAGGTAG
TAATTAGATCAGACAATTTCTCGGACAATGCTAAAAACATAATAGTACATCTGAATGAATCTGTAGAAAT
TAATTGTACAAGACTCAACAACAATACAAGGAGAAGTATACATGTAGGACATGTAGGACCAGGCAGAGCA
ATTTATACAACAGGA---ATAATAGGAAAGATAAGACAAGCACATTGTAACATTAGTAGAGCAAAATGGA
ATAACACTTTAAAACAGATAGTTACAAAATTAAGAGAACAATTTAAG---AAT---AAAACA------AT
AGTCTTTAATCAATCCTCAGGAGGGGACCCAGAAATTGTAATGCACAGTTTTAATTGTGGAGGGGAATTT
TTCTACTGTAATTCAACACAACTGTTTAAC---------------------AGTACTTGG------AATG
GTACT---GCATGGTCAAATAACACTGAAGGAAATGAAAATGAC---ACAATCACACTCCCATGCAGAAT
AAAACAAATTATAAACATGTGGCAGGAAGTAGGAAAAGCAATGTATGCCCCTCCCATCAGAGGACAAATT
AGATGTTCATCAAATATTACAGGGCTGATATTAACAAGAGATGGTGGTATT---AACCAG----------
--ACCAACACCACCGAAATCTTCAGGCCTGGAGGAGGAGATATGAGGGACAATTGGAGAAGTGAATTATA
TAAATATAAAGTAGTAAAAATTGAACCATTAGGAATAGCACCCACCAAGGCAAAGAGAAGAGTGGTGCAG
AGAGAAAAAAGAGCAGTGGGAATAATAGGAGCTATGCTCCTTGGGTTCTTGGGAGCAGCAGGAAGCACTA
TGGGCGCAGCGTCAATGACGCTGACGGTACAGGCCAGACAATTATTGTCTGGTATAGTGCAACAGCAGAA
CAATTTGCTGAGGGCTATTGAGGCGCAACAGCATCTGTTGCAACTCACAGTCTGGGGCATCAAGCAGCTC
CAAGCAAGAGTCCTGGCTGTGGAAAGATACCTAAGGGATCAACAGCTCCTGGGGATTTGGGGTTGCTCTG
GAAAACTCATTTGCACCACTGCTGTGCCTTGGAATACTAGTTGGAGT---AATAAATCTCTGAATCAGAT
TTGGGATAACATGACCTGGATGCAGTGGGAAAGGGAAATTGATAATTACACAAGCTTAATATACACCTTA
ATTGAAGAATCGCAAAACCAACAAGAAAAGAATGAACAAGAATTATTGGAATTAGATAATTGGGCAAGTT
TGTGGAATTGGTTTAGCATAACAAATTGGCTGTGGTATATAAAAATATTCATAATGATAGTAGGAGGCTT
GGTAGGTTTAAGAATAGTTTTTGTTGTACTTTCTATAGTGAATAGAGTTAGGCAGGGATACTCACCATTG
TCGTTTCAGACCCGCCTCCCAGCCAGGAGGGGACCCGACAGGCCCGAAGGAATCGAAGAAGAAGGTGGAG
AGAGAGACAGAGACAGATCCGGTCAATTAGTGGATGGATTCTTAGCAATTATCTGGGTCGACCTGCGGAG
CCTGTGCCTCTTCAGCTACCACCGCTTGAGAGACTTACTCTTGATTGTAACGAGGATTGTGGAACTTCTG
GGA---CGCAGGGGGTGGGAAGCCCTCAAATATTGGTGGAATCTCCTACAGTATTGGATTCAGGAACTAA
AGAATAGTGCTGTTAGCTTGCTCAACGCCACAGCCATAGCAGTAGCTGAGGGGACTGATAGGGTTATAGA
AGTATTACAAAGAGCTTTTAGAGCTATTCTCCACATACCTAGAAGAATAAGACAGGGCTTGGAAAGGGCT
TTGCAA
>HM469975 
ATGAGAGTGATGGAGATCAGGAAGAATTATCAGCACTTG---TGGAAATGG---GGCACGATGCTCCTTG
GGATGTTAATGATCTGTAAAGCT---GCAGAAAATTTGTGGGTCACAGTCTATTATGGGGTACCTGTGTG
GAAAGAAGCAACCACCACTCTATTTTGTGCATCAGATGCTAAAGCATACGATACAGAGGTACATAATGTC
TGGGCCACACATGCCTGTGTACCCACAGACCCCAACCCACAAGAAGTAAGAATGGAGAATGTGACAGAAA
ATTTTAACATGTGGAAAAATAACATGGTAGACCAAATGCATGAGGATATAATTAGTTTATGGGATCAAAG
CCTAAAGCCATGTGTAAAATTAACCCCACTCTGTGTTACTTTAAATTGCACTGAT---TAT---------
---------------AAGAATAGT---AATGCTACT---------------------AACCCCACTAGTA
GTAGCGGGGGAATG---GAGGGGAGAGGAGAAATAAAAAATTGCTCTTTCAATATCACCACAAGCATAAG
AGATAAAGTGAAGAAAGAATATGCACTTTTTTATAGTCTTGATGTAATACCAATA---AAAGAT------
GAT------AAT---------------------ACTAGCTATATGTTGAGAAGTTGTAACACCTCAGTCA
TTACACAGGCCTGTCCAAAGGTATCCTTTGAGCCAATTCCCATACATTATTGTGCCCCGGCTGGTTTTGC
GATTCTAAAGTGTAATGATAAAAAGTTCAATGGAAAAGGACCATGTACAAATGTCAGCACAGTACAATGT
ACACATGGAATTAGGCCAGTAGTATCAACTCAACTGCTGTTAAATGGCAGTCTAGCAGAAGAAGAGGTAG
TAATTAGATCAGACAATTTCTCGGACAATGCTAAAAACATAATAGTACATCTGAATGAATCTGTAGAAAT
TAATTGTACAAGACTCAACAACAATACAAGGAGAAGTATACATGTAGGACATGTAGGACCAGGCAGAGCA
ATTTATACAACAGGA---ATAATAGGAAAAATAAGACAAGCACATTGTAACATTAGTAGAGCAAAATGGA
ATAACACTTTAAAACAGATAGTTACAAAATTAAGAGAACAATTTAAG---AAT---AAAACA------AT
AGTCTTTAATCAATCCTCAGGAGGGGACCCAGAAATTGTAATGCACAGTTTTAATTGTGGAGGGGAATTT
TTCTACTGTAATTCAACACAACTGTTTAAT---------------------AGTACTTGG------AATG
GTACT---GCATGGTCAAATAACACTGAA------GTAAATGAC---ACAATCACACTCCCATGCAGAAT
AAAACAAATTATAAACATGTGGCAGGAAGTAGGAAAAGCAATGTATGCACCTCCCATCAGAGGACAAATT
AGATGTTCATCAAATATTACAGGGCTGATATTAACAAGAGATGGTGGTATT---AACCAG----------
--ACCAACACCACCGAGATTTTCAGGCCTGGAGGAGGAGATATGAAGGACAATTGGAGAAGTGAATTATA
TAAATATAAAGTAGTAAAAATTGAACCATTAGGAGTAGCACCCACCAAGGCAAAGAGAAGAGTGGTGCAA
AGAGAAAAAAGAGCAGTGGGAATAATAGGAGCTATGCTCCTTGGGTTCTTGGGAGCAGCAGGAAGCACTA
TGGGCGCAGCGTCAATGACGCTGACGGTACAGGCCAGACAATTATTGTCTGGTATAGTGCAACAGCAGAA
CAATTTGCTGAGGGCTATTGAGGCGCAACAGCATCTGTTGCAACTCACAGTCTGGGGCATCAAGCAGCTC
CAAGCAAGAGTCCTGGCTGTGGAAAGATACCTAAGGGATCAACAGCTCCTGGGGYTTTGGGGTTGCTCTG
GAAAACTCATTTGCACCACTGCTGTGCCTTGGAATACTAGTTGGAGT---AATAAATCTCTGAGTCAGAT
TTGGGATAACATGACCTGGATGCAGTGGGAAAGGGAAATTGATAATTACACAAGCCTAATATACACCTTA
ATTGAAGAATCGCAAAACCAACAAGAAAAGAATGAACAAGAATTATTGGAATTAGATAATTGGGCAAGTT
TGTGGAATTGGTTTAGCATAACAAATTGGCTGTGGTATATAAAAATATTCATAATGATAGTAGGAGGCTT
GGTAGGTTTAAGAATAGTTTTTGCTGTACTTTCTATAGTGAATAGAGTTAGGCAGGGATACTCACCATTA
TCGTTTCAGACCCGCCTCCCAGCCAGGAGGGGACCCGACAGGCCCGAAGGAATCGAAGAAGAAGGTGGAG
AGAGAGACAGAGACAGATCCGGTCAATTAGTGGATGGATTCTTAGCAATTATCTGGGTCAACCTGCGGAG
CCTGTGCCTCTTCAGCTACCACCGCTTGAGAGACTTACTCTTGATTGTAACGAGGATTGTGGAACTTCTG
GGA---CGCAGGGGGTGGGAAGCCCTCAAATATTGGTGGAATCTCCTACAATATTGGATTCAGGAACTAA
AGAACAGTGCTGTTAGCTTGCTCAACGCCACAGCCATAGCAGTAGCTGAGGGGACTGATAGGGTTATAGA
AGTATTACAAAGAGCTTGTAGAGCTATTCTCCACATACCTAGAAGAATAAGACAGGGCTTAGAAAGGGCA
TTGCAA
>GQ386792 
ATGAGAGTGATGGAGATCAGGAAGAATTATCAGCACTTG---TGGAAATGG---GGCACGATGCTCCTTG
GGATGTTAATGATCTGTAAAGCT---GCAGAAAATTTGTGGGTCACAGTCTATTATGGGGTACCTGTGTG
GAAAGAAGCAACCACCACTCTATTTTGTGCATCAGATGCTAAAGCATACGATACAGAGGTACATAATGTC
TGGGCCACACATGCCTGTGTACCCACAGACCCCAACCCACAAGAAGTAAGAATGGAGAATGTGACAGAAA
ATTTTAACATGTGGAAAAATAACATGGTAGACCAAATGCATGAGGATATAATTAGTTTATGGGATCAAAG
CCTAAAGCCATGTGTAAAATTAACCCCACTCTGTGTTACTTTAAATTGCACTGAT---TAT---------
---------------AAGAATAGT---AATGCTACT---------------------AACCCCACTAGTA
GTAGCGGGGGAATG---GAGGGGAGAGGAGAAATAAAAAATTGCTCTTTCAATATCACCACAAGCATAAG
AGATAAAGTGAAGAAAGAATATGCACTTTTTTATAGTCTTGATGTAATACCAATA---AAAGAT------
GAT------AAT---------------------ACTAGCTATATGTTGAGAAGTTGTAACACCTCAGTCA
TTACACAGGCCTGTCCAAAGGTATCCTTTGAGCCAATTCCCATACATTATTGTGCCCCGGCTGGTTTTGC
GATTCTAAAGTGTAATGATAAAAAGTTCAATGGAAAAGGACCATGTACAAATGTCAGCACAGTACAATGT
ACACATGGAATTAGGCCAGTAGTATCAACTCAACTGCTGTTAAATGGCAGTCTAGCAGAAGAAGAGGTAG
TAATTAGATCAGACAATTTCTCGGACAATGCTAAAAACATAATAGTACATCTGAATGAATCTGTAGAAAT
TAATTGTACAAGACTCAACAACAATACAAGGAGAAGTATACATGTAGGACATGTAGGACCAGGCAGAGCA
ATTTATACAACAGGA---ATAATAGGAAAAATAAGACAAGCACATTGTAACATTAGTAGAGCAAAATGGA
ATAACACTTTAAAACAGATAGTTACAAAATTAAGAGAACAATTTAAG---AAT---AAAACA------AT
AGTCTTTAATCAATCCTCAGGAGGGGACCCAGAAATTGTAATGCACAGTTTTAATTGTGGAGGGGAATTT
TTCTACTGTAATTCAACACAACTGTTTAAT---------------------AGTACTTGG------AATG
GTACT---GCATGGTCAAATAACACTGAA------GTAAATGAC---ACAATCACACTCCCATGCAGAAT
AAAACAAATTATAAACATGTGGCAGGAAGTAGGAAAAGCAATGTATGCACCTCCCATCAGAGGACAAATT
AGATGTTCATCAAATATTACAGGGCTGATATTAACAAGAGATGGTGGTATT---AACCAG----------
--ACCAACACCACCGAGATTTTCAGGCCTGGAGGAGGAGATATGAAGGACAATTGGAGAAGTGAATTATA
TAAATATAAAGTAGTAAAAATTGAACCATTAGGAGTAGCACCCACCAAGGCAAAGAGAAGAGTGGTGCAA
AGAGAAAAAAGAGCAGTGGGAATAATAGGAGCTATGCTCCTTGGGTTCTTGGGAGCAGCAGGAAGCACTA
TGGGCGCAGCGTCAATGACGCTGACGGTACAGGCCAGACAATTATTGTCTGGTATAGTGCAACAGCAGAA
CAATTTGCTGAGGGCTATTGAGGCGCAACAGCATCTGTTGCAACTCACAGTCTGGGGCATCAAGCAGCTC
CAAGCAAGAGTCCTGGCTGTGGAAAGATACCTAAGGGATCAACAGCTCCTGGGGTTTTGGGGTTGCTCTG
GAAAACTCATTTGCACCACTGCTGTGCCTTGGAATACTAGTTGGAGT---AATAAATCTCTGAGTCAGAT
TTGGGATAACATGACCTGGATGCAGTGGGAAAGGGAAATTGATAATTACACAAGCCTAATATACACCTTA
ATTGAAGAATCGCAAAACCAACAAGAAAAGAATGAACAAGAATTATTGGAATTAGATAATTGGGCAAGTT
TGTGGAATTGGTTTAGCATAACAAATTGGCTGTGGTATATAAAAATATTCATAATGATAGTAGGAGGCTT
GGTAGGTTTAAGAATAGTTTTTGCTGTACTTTCTATAGTGAATAGAGTTAGGCAGGGATACTCACCATTA
TCGTTTCAGACCCGCCTCCCAGCCAGGAGGGGACCCGACAGGCCCGAAGGAATCGAAGAAGAAGGTGGAG
AGAGAGACAGAGACAGATCCGGTCAATTAGTGGATGGATTCTTAGCAATTATCTGGGTCGACCTGCGGAG
CTTGTGCCTCTTCAGCTACCACCGCTTGAGAGACTTACTCTTGATTGTAACGAGGATTGTGGAACTTCTG
GGA---CGCAGGGGGTGGGAAGCCCTCAAATATTGGTGGAATCTCCTACAATATTGGATTCAGGAACTAA
AGAATAGTGCTGTTAGCTTGCTCAACGCCACAGCCATAGCAGTAGCTGAGGGGACTGATAGGGTTATAGA
AGTATTACAAAGAGCTTGTAGAGCTATTCTCCACATACCTAGAAGAATAAGACAGGGCTTAGAAAGGGCT
TTGCAA
>GQ386793 
ATGAGAGTGATGGAGATCAGGAAGAATTATCAGCACTTG---TGGAAATGG---GGCACGATGCTCCTTG
GGATGTTAATGATCTGTAAAGCT---GCAGAAAATTTGTGGGTCACAGTCTATTATGGGGTACCTGTGTG
GAAAGAAGCAACCACCACTCTATTTTGTGCATCAGATGCTAAAGCATACGATACAGAGGTACATAATGTC
TGGGCCACACATGCCTGTGTACCCACAGACCCCAACCCACAAGAAGTAAGAATGGAGAATGTGACAGAAA
ATTTTAACATGTGGAAAAATAACATGGTAGACCAAATGCATGAGGATATAATTAGTTTATGGGATCAAAG
CCTAAAGCCATGTGTAAAATTAACCCCACTCTGTGTTACTTTAAATTGCACTGAT---TAT---------
---------------AAGAATAGT---AATGCTACT---------------------AACCCCACTAGTA
GTAGCGGGGGAATG---GAGGGGAGAGGAGAAATAAAAAATTGCTCTTTCAATATCACCACAAGCATAAG
AGATAAAGTGAAGAAAGAATATGCACTTTTTTATAGTCTTGATGTAATACCAATA---AAAGAT------
GAT------AAT---------------------ACTAGCTATATGTTGAGAAGTTGTAACACCTCAGTCA
TTACACAGGCCTGTCCAAAGGTATCCTTTGAGCCAATTCCCATACATTATTGTGCCCCGGCTGGTTTTGC
GATTCTAAAGTGTAATGATAAAAAGTTCAATGGAAAAGGACCATGTACAAATGTCAGCACAGTACAATGT
ACACATGGAATTAGGCCAGTAGTATCAACTCAACTGCTGTTAAATGGCAGTCTAGCAGAAGAAGAGGTAG
TAATTAGATCAGACAATTTCTCGGACAATGCTAAAAACATAATAGTACATCTGAATGAATCTGTAGAAAT
TAATTGTACAAGACTCAACAACAATACAAGGAGAAGTATACATGTAGGACATGTAGGACCAGGCAGAGCA
ATTTATACAACAGGA---ATAATAGGAAAAATAAGACAAGCACATTGTAACATTAGTAGAGCAAAATGGA
ATAACACTTTAAAACAGATAGTTACAAAATTAAGAGAACAATTTAAG---AAT---AAAACA------AT
AGTCTTTAATCAATCCTCAGGAGGGGACCCAGAAATTGTAATGCACAGTTTTAATTGTGGAGGGGAATTT
TTCTACTGTAATTCAACACAACTGTTTAAT---------------------AGTACTTGG------AATG
GTACT---GCATGGTCAAATAACACTGAA------GTAAATGAC---ACAATCACACTCCCATGCAGAAT
AAAACAAATTATAAACATGTGGCAGGAAGTAGGAAAAGCAATGTATGCACCTCCCATCAGAGGACAAATT
AGATGTTCATCAAATATTACAGGGCTGATATTAACAAGAGATGGTGGTATT---AACCAG----------
--ACCAACACCACCGAGATTTTCAGGCCTGGAGGAGGAGATATGAAGGACAATTGGAGAAGTGAATTATA
TAAATATAAAGTAGTAAAAATTGAACCATTAGGAGTAGCACCCACCAAGGCAAAGAGAAGAGTGGTGCAA
AGAGAAAAAAGAGCAGTGGGAATAATAGGAGCTATGCTCCTTGGGTTCTTGGGAGCAGCAGGAAGCACTA
TGGGCGCAGCGTCAATGACGCTGACGGTACAGGCCAGACAATTATTGTCTGGTATAGTGCAACAGCAGAA
CAATTTGCTGAGGGCTATTGAGGCGCAACAGCATCTGTTGCAACTCACAGTCTGGGGCATCAAGCAGCTC
CAAGCAAGAGTCCTGGCTGTGGAAAGATACCTAAGGGATCAACAGCTCCTGGGGTTTTGGGGTTGCTCTG
GAAAACTCATTTGCACCACTGCTGTGCCTTGGAATACTAGTTGGAGT---AATAAATCTCTGAGTCAGAT
TTGGGATAACATGACCTGGATGCAGTGGGAAAGGGAAATTGATAATTACACAAGCCTAATATACACCTTA
ATTGAAGAATCGCAAAACCAACAAGAAAAGAATGAACAAGAATTATTGGAATTAGATAATTGGGCAAGTT
TGTGGAATTGGTTTAGCATAACAAATTGGCTGTGGTATATAAAAATATTCATAATGATAGTAGGAGGCTT
GGTAGGTTTAAGAATAGTTTTTGCTGTACTTTCTATAGTGAATAGAGTTAGGCAGGGATACTCACCATTA
TCGTTTCAGACCCGCCTCCCAGCCAGGAGGGGACCCGACAGGCCCGAAGGAATCGAAGAAGAAGGTGGAG
AGAGAGACAGAGACAGATCCGGTCAATTAGTGGATGGATTCTTAGCAATTATCTGGGTCAACCTGCGGAG
CCTGTGCCTCTTCAGCTACCACCGCTTGAGAGACTTACTCTTGATTGTAACGAGGATTGTGGAACTTCTG
GGA---CGCAGGGGGTGGGAAGCCCTCAAATATTGGTGGAATCTCCTACAATATTGGATTCAGGAACTAA
AGAACAGTGCTGTTAGCTTGCTCAACGCCACAGCCATAGCAGTAGCTGAGGGGACTGATAGGGTTATAGA
AGTATTACAAAGAGCTTGTAGAGCTATTCTCCACATACCTAGAAGAATAAGACAGGGCTTAGAAAGGGCA
TTGCAA
>GQ386778 
ATGAGAGTGATGGAGATCAGGAGGAATTATCAGCACTTG---TGGAAATGG---GGCACGATGCTCCTTG
GGATATTAATGATCTGTAAAGCT---GCAGAAAATTTGTGGGTCACAGTCTATTATGGGGTACCTGTGTG
GAAAGAAGCAACCACCACTCTATTTTGTGCATCAGATGCTAAAGCGTATGATACAGAGGTACATAATGTT
TGGGCCACACATGCCTGTGTACCCACAGACCCCAACCCACAAGAAGTAGAATTGAAGAATGTGACAGAAA
ATTTTAACATGTGGAAAAATAACATGGTAGACCAAATGCATGAGGATATAATTAGTTTATGGGATCAAAG
CCTAAAGCCATGTGTAAAATTAACCCCACTCTGTGTTACTTTAAATTGCACTGAT---TAT------GGG
AATGATACTAACACCAATAATAGT---AGTGCTACT---------------------AACCCCACTAGTA
GTAGCGGGGGAATG---GAGGGGAGAGGAGAAATAAAAAATTGCTCTTTCAATATCACCACAAGCATAAG
AGATAAGGTGCAGAAAGAATATGCACTTTTTTATAGTCTTGATGTAATACCAATA---AAAGAT------
GAT------AAT---------------------ACTAGCTATATGTTGAGAAGTTGTAACACCTCAGTCA
TTACACAGGCCTGTCCAAAGGTATCCTTTGAGCCAATTCCCATACATTATTGTGCCCCGGCTGGTTTTGC
GATTCTAAGGTGTAATGATAAAAAGTTCAATGGAAAAGGACCATGTACAAATGTCAGCACAGTACAATGT
ACACATGGAATTAGGCCAGTAGTATCAACTCAACTGCTGTTAAATGGCAGTCTAGCAGAAGAAGAGGTAG
TAATTAGATCAGACAATTTCTCGGACAATGCTAAAAACATAATAGTACATCTGAATGAATCTGTAGAAAT
TAATTGTACAAGACTCAACAACAATACAAGGAGAAGTATACATGTAGGACATGTAGGACCAGGCAGAGCA
ATTTATACAACAGGA---ATAATAGGAAAAATAAGACAAGCACATTGTAACATTAGTAGAGCAAAATGGA
ATAACACTTTAAAACAGATAGTTACAAAATTAAGAGAACAATTTAAG---AAT---AAAACA------AT
AGTCTTTAATCAATCCTCAGGAGGGGACCCAGAAATTGTAATGCACAGTTTTAATTGTGGAGGGGAATTT
TTCTACTGTAATTCAACACAACTGTTTAAT---------------------AGTACTTGG------AATG
GTACT---GCATGGTCAAATAACACTGAA------GTAAATGAC---ACAATCACACTCCCATGCAGAAT
AAAACAAATTATAAACATGTGGCAGGAAGTAGGAAAAGCAATGTATGCACCTCCCATCAGAGGACAAATT
AGATGTTCATCAAATATTACAGGGCTGATATTAACAAGAGATGGTGGTATT---AACCAG----------
--ACCAACACCACCGAGATTTTCAGGCCTGGAGGAGGAGATATGAAGGACAATTGGAGAAGTGAATTATA
TAAATATAAAGTAGTAAAAATTGAACCATTAGGAGTAGCACCCACCAAGGCAAAGAGAAGAGTGGTGCAA
AGAGAAAAAAGAGCAGTGGGAATAATAGGAGCTATGCTCCTTGGGTTCTTGGGAGCAGCAGGAAGCACTA
TGGGCGCAGCGTCAATGACGCTGACGGTACAGGCCAGACAATTATTGTCTGGTATAGTGCAACAGCAGAA
CAATTTGCTGAGGGCTATTGAGGCGCAACAGCATCTGTTGCAACTCACAGTCTGGGGCATCAAGCAGCTC
CAAGCAAGAGTCCTGGCTGTGGAAAGATACCTAAGGGATCAACAGCTCCTGGGGATTTGGGGTTGCTCTG
GAAAACTCATTTGCACCACTGCTGTGCCTTGGAATACTAGTTGGAGT---AATAAATCTCTGAGTCAGAT
TTGGGATAACATGACCTGGATGCAGTGGGAAAGGGAAATTGATAATTACACAAGCTTAATATACAACTTA
ATTGAAGAATCGCAAAACCAACAAGAAAAGAATGAACAAGAGTTATTGGAATTAGATAACTGGGCAAGTT
TGTGGAATTGGTTTAGCATAACAAATTGGCTGTGGTATATAAAAATATTCATAATGATAGTAGGAGGCTT
GGTAGGTTTAAGAATAGTTTTTACTGTACTTTCTATAGTAAATAGAGTTAGGCAGGGATACTCACCATTG
TCGTTTCAGACCCGCCTCCCAGCCAGGAGGGGACCCGACAGGCCCGAAGGAATCGAAGAAGAAGGTGGAG
AGAGAGACAGAGACAGATCCGGTCAATTAGTGGATGGATTCTTAGCAATTATCTGGGTCGACCTGCGGAG
CCTGTGCCTCTTCAGCTACCACCGCTTGAGAGACTTACTCTTGATTGTAACGAGGATTGTGGAACTTCTG
GGA---CGCAGGGGGTGGGAAGCCCTCAAATATTGGTGGAATCTCCTACAATATTGGATTCAGGAACTAA
AGAATAGTGCTGTTAGCTTGCTCAACGCCACAGCCATAGCAGTAGCTGAGGGAACTGATAGGGTTATAGA
AGTATTACAAAGAGCTTGTAGAGCTATTCTCCACATACCTAGAAGAATAAGACAGGGCTTGGAAAGGGCT
TTGCAA
>GQ386775 
ATGAGAGTGATGGAGATCAGGAGGAATTATCAGCACTTG---TGGAAATGG---GGCACGATGCTCCTTG
GGATATTAATGATCTGTAAAGCT---GCAGAAAATTTGTGGGTCACAGTCTATTATGGGGTACCTGTGTG
GAAAGAAGCAACCACCACTCTATTTTGTGCATCAGATGCTAAAGCGTATGATACAGAGGTACATAATGTT
TGGGCCACACATGCCTGTGTACCCACAGACCCCAACCCACAAGAAGTAGAATTGAAGAATGTGACAGAAA
ATTTTAACATGTGGAAAAATAACATGGTAGACCAAATGCATGAGGATATAATTAGTTTATGGGATCAAAG
CCTAAAGCCATGTGTAAAATTAACCCCACTCTGTGTTACTTTAAATTGCACTGAT---------------
------------------------------TCTACT---------------------AACCCCACTAGTA
GTAGCGGGGGAATG---GAGGGGAGAGGAGAAATAAAAAATTGCTCTTTCAATATCACCACAAGCATAAG
AGATAAGGTGCAGAAAGAATATGCACTTTTTTATAGTCTTGATGTAATACCAATA---AAAGAT------
GAT------AAT---------------------ACTAGCTATATGTTGAGAAGTTGTAACACCTCAGTCA
TTACACAGGCCTGTCCAAAGGTATCCTTTGAGCCAATTCCCATACATTATTGTGCCCCGGCTGGTTTTGC
GATTCTAAGGTGTAATGATAAAAAGTTCAATGGAAAAGGACCATGTACAAATGTCAGCACAGTACAATGT
ACACATGGAATTAGGCCAGTAGTATCAACTCAACTGCTGTTAAATGGCAGTCTAGCAGAAGAAGAGGTAG
TAATTAGATCAGACAATTTCTCGGACAATGCTAAAAACATAATAGTACATCTGAATGAATCTGTAGAAAT
TAATTGTACAAGACTCAACAACAATACAAGGAGAAGTATACATGTAGGACATGTAGGACCAGGCAGAGCA
ATTTATACAACAGGA---ATAATAGGAAAAATAAGACAAGCACATTGTAACATTAGTAGAGCAAAATGGA
ATAACACTTTAAAACAGATAGTTACAAAATTAAGAGAACAATTTAAG---AAT---AAAACA------AT
AGTCTTTAATCAATCCTCAGGAGGGGACCCAGAAATTGTAATGCACAGTTTTAATTGTGGAGGGGAATTT
TTCTACTGTAATTCAACACAACTGTTTAAT---------------------AGTACTTGG------AATG
GTACT---GCATGGTCAAATAACACTGAA------GTAAATGAC---ACAATCACACTCCCATGCAGAAT
AAAACAAATTATAAACATGTGGCAGGAAGTAGGAAAAGCAATGTATGCACCTCCCATCAGAGGACAAATT
AGATGTTCATCAAATATTACAGGGCTGATATTAACAAGAGATGGTGGTATT---AACCAG----------
--ACCAACACCACCGAGATTTTCAGGCCTGGAGGAGGAGATATGAAGGACAATTGGAGAAGTGAATTATA
TAAATATAAAGTAGTAAAAATTGAACCATTAGGAGTAGCACCCACCAAGGCAAAGAGAAGAGTGGTGCAA
AGAGAAAAAAGAGCAGTGGGAATAATAGGAGCTATGCTCCTTGGGTTCTTGGGAGCAGCAGGAAGCACTA
TGGGCGCAGCGTCAATGACGCTGACGGTACAGGCCAGACAATTATTGTCTGGTATAGTGCAACAGCAGAA
CAATTTGCTGAGGGCTATTGAGGCGCAACAGCATCTGTTGCAACTCACAGTCTGGGGCATCAAGCAGCTC
CAAGCAAGAGTCCTGGCTGTGGAAAGATACCTAAGGGATCAACAGCTCCTGGGGATTTGGGGTTGCTCTG
GAAAACTCATTTGCACCACTGCTGTGCCTTGGAATACTAGTTGGAGT---AATAAATCTCTGAGTCAGAT
TTGGGATAACATGACCTGGATGCAGTGGGAAAGGGAAATTGATAATTACACAAGCTTAATATACAACTTA
ATTGAAGAATCGCAAAACCAACAAGAAAAGAATGAACAAGAGTTATTGGAATTAGATAACTGGGCAAGTT
TGTGGAATTGGTTTAGCATAACAAATTGGCTGTGGTATATAAAAATATTCATAATGATAGTAGGAGGCTT
GGTAGGTTTAAGAATAGTTTTTACTGTACTTTCTATAGTAAATAGAGTTAGGCAGGGATACTCACCATTG
TCGTTTCAGACCCGCCTCCCAGCCAGGAGGGGACCCGACAGGCCCGAAGGAATCGAAGAAGAAGGTGGAG
AGAGAGACAGAGACAGATCCGGTCAATTAGTGGATGGATTCTTAGCAATTATCTGGGTCGACCTGCGGAG
CCTGTGCCTCTTCAGCTACCACCGCTTGAGAGACTTACTCTTGATTGTAACGAGGATTGTGGAACTTCTG
GGA---CGCAGGGGGTGGGAAGCCCTCAAATATTGGTGGAATCTCCTACAATATTGGATTCAGGAACTAA
AGAATAGTGCTGTTAGCTTGCTCAACGCCACAGCCATAGCAGTAGCTGAGGGAACTGATAGGGTTATAGA
AGTATTACAAAGAGCTTGTAGAGCTATTCTCCACATACCTAGAAGAATAAGACAGGGCTTGGAAAGGGCT
TTGCAA
>AY426112 
ATGAGAGTGAAGGAGAAATATCAGCACTTGTGGAGATGGGGGTGGAGATGG---GGCACCATGCTCCTTG
GGATGTTGATGATCTGTAGTGCT---ACAGAAAAATTGTGGGTCACAGTCTATTATGGGGTACCTGTGTG
GAAAGAAGCAACCACCACTCTATTTTGTGCATCAGATGCTAAAGCATATGATACAGAGGTACATAATGTT
TGGGCCACACATGCCTGTGTACCCACAGACCCCAACCCACAAGAAGTAGAATTGGAAAATGTGACAGAAA
ATTTTAACATGTGGAAAAATAACATGGTAGAACAGATGCATGAGGATATAATCAGTTTATGGGATCAAAG
CCTAAAGCCATGTGTAAAATTAACTCCACTCTGTGTTACTTTAAATTGCACTGAT---TTG---------
------AGGAATACTACTAATGGG---AATGACACT---------------------AATACCACTAGTA
GTAGCAGGGAAATG---ATGGGGGGAGGAGAAATGAAAAATTGCTCTTTCAAAATCACCACAAACATAAG
AGGTAAGGTGCAGAAAGAATATGCACTTTTTTATAAACTTGATATAGTACCAATAGATAATAAT------
AGT------AAT---------------------AATAGATATAGGTTGATAAGTTGTAACACCTCAGTCA
TTACACAGGCCTGTCCAAAGATATCCTTTGAGCCAATTCCCATACATTATTGTGCCCCGGCTGGTTTTGC
GATTCTAAAGTGTAAAGATAAGAAGTTCAATGGAAAAGGACCATGTTCAAAAGTCAGCACAGTACAATGT
ACACATGGGATTAGGCCAGTAGTATCAACTCAACTGCTGTTAAATGGCAGTCTAGCAGAAGAAGAGGTAG
TAATTAGATCCGAAAATTTCGCGGACAATGCTAAAACCATAATAGTACAGCTGAATGAATCTGTAGAAAT
TAATTGTACAAGACCCAACAACAATACAAGAAAAAGTATACATATA---------GGACCAGGCAGAGCA
TTATATACAACAGGAAAAATAATAGGAGATATAAGACAAGCACATTGTAACCTTAGTAGAGCAAAATGGA
ATGACACTTTAAATAAGATAGTTATAAAATTAAGAGAACAATTTGGG---AAT---AAAACA------AT
AGTCTTTAAGCATTCCTCAGGAGGGGACCCAGAAATTGTGACGCACAGTTTTAATTGTGGAGGGGAATTT
TTCTACTGTAATTCAACACAACTGTTTAAT---------------------AGTACTTGG------AATG
TTACT---GAAGAGTCAAATAACACTGTA------GAAAATAAC---ACAATCACACTCCCATGCAGAAT
AAAACAAATTATAAACATGTGGCAGAAAGTAGGAAGAGCAATGTATGCCCCTCCCATCAGAGGACAAATT
AGATGTTCATCAAATATTACAGGGCTGCTATTAACAAGAGATGGTGGT------CCAGAG----------
--GACAACAAGACCGAGGTCTTCAGACCTGGAGGAGGAGATATGAGGGACAATTGGAGAAGTGAATTATA
TAAATATAAAGTAGTAAAAATTGAACCATTAGGAGTAGCACCCACCAAGGCAAAGAGAAGAGTGGTGCAG
AGAGAAAAAAGAGCAGTGGGA---ATAGGAGCTGTGTTCCTTGGGCTCTTGGGAGCAGCAGGAAGCACTA
TGGGCGCAGCGTCAATGACGCTGACGGTACAGGCCAGACTATTATTGTCTGGTATAGTGCAACAGCAGAA
CAATCTGCTGAGGGCTATTGAGGCGCAACAGCATCTGTTGCGACTCACAGTCTGGGGCATCAAGCAGCTC
CAGGCAAGAGTCCTGGCTGTGGAAAGATACCTAAGGGATCAACAGCTCCTGGGAATTTGGGGTTGCTCTG
GAAAACTCATTTGCACCACTGCTGTGCCTTGGAATGCTAGTTGGAGT---AATAAATCTCTGAATAAGAT
TTGGGATAACATGACCTGGATGGAGTGGGACAGAGAAATTAACAATTACACAAGCATAATATATAGCTTA
ATTGAAGAATCGCAGAACCAACAAGAAAAGAATGAACAAGAATTATTAGAATTAGACAAATGGGCAAGTT
TGTGGAATTGGTTTGAAATAACAGAATGGCTGTGGTATATAAAAATATTCATAATGATAATAGGAGGCTT
GATAGGTTTAAGAATAGTTTTTTCTGTACTTTCTATAATGAATAGAGTTAGGCAGGGATACTCACCATTA
TCGTTTCAGACCCACCTCCCAGCCTCGAGGGGACCCGACAGGCCCGGAGGAATCGAAGAAGAAGGTGGAG
AGAGAGACAGAGACAGATCCGGTCGATTAGTGAACGGATCCTTAGCACTTATCTGGGACGATCTGCGGAG
CCTGTGCCTCTTCAGCTACCACCGCTTGAGAGACTTACTCTTGATTGTAACGAGGATTGTGGAACTTCTG
GGA---CGCAGGGGGTGGGAAGCCCTCAAATATTGGTGGAATCTCCTACAATATTGGAGTCAGGAGCTAA
AGAATAGTGCTGTTAGCTTGCTCAATGCCACAGCCATAGCAGTAGCTGAGGGGACAGATAGGGTTATAGA
AGTAGTACAAGGAGCTTGTAGAGCTATTCGCCACATACCTAGAAGAATAAGACAGGGCTTGGAAAGGATT
TTGCTA
>AY426115 
ATGAGAGTGAAGGAGAAATATCAGCACTTGTGGAGATGGGGGTGGAGATGG---GGCACCATGCTCCTTG
GGATGTTGATGATCTGTAGTGCT---ACAGAAAAATTGTGGGTCACAGTCTATTATGGGGTACCTGTGTG
GAAAGAAGCAACCACCACTCTATTTTGTGCATCAGATGCTAAAGCATATGATACAGAGGTACATAATGTT
TGGGCCACACATGCCTGTGTACCCACAGACCCCAACCCACAAGAAGTAGAATTGGAAAATGTGACAGAAA
ATTTTAACATGTGGAAAAATAACATGGTAGAACAGATGCATGAGGATATAATCAGTTTATGGGATCAAAG
CCTAAAGCCATGTGTAAAATTAACTCCACTCTGTGTTACTTTAGATTGCACTGAT---TTG---------
------AGGAATGCTACTAATGGG---AATGACACT---------------------AATACCACTAGTA
GTAGCAGGGAAATG---ATGGGGGGAGGAGAAATGAAAAATTGCTCTTTCAAAATCACCACAAACATAAG
AGGTAAGGTGCAGAAAGAATATGCACTTTTTTATAAACTTGATATAGTACCAATAGATAATAAT------
AGT------AAT---------------------AATAGATATAGGTTGATAAGTTGTAACACCTCAGTCA
TTACACAGGCCTGTCCAAAGATATCCTTTGAGCCAATTCCCATACATTATTGTGCCCCGGCTGGTTTTGC
GATTCTAAAGTGTAAAGATAAGAAGTTCAATGGAAAAGGACTATGTTCAAATGTCAGCACAGTACAATGT
ACACATGGGATTAGGCCAGTAGTATCAACTCAACTGCTGTTAAATGGCAGTCTAGCAGAAGAAGAGGTAG
TAATTAGATCCGAAAATTTCGCGGACAATGCTAAAACCATAATAGTACAGCTGAATGAATCTGTAGAAAT
TAATTGTACAAGACCCAACAACAATACAAGAAAAAGTATACATATA---------GGACCAGGCAGAGCA
TTATATACAACAGGAAAAATAATAGGAGATATAAGACAAGCACATTGTAACCTTAGTAGAGCAAAATGGA
ATGACACTTTAAATAAGATAGTTATAAAATTAAGAGAACAATTTGGG---AAT---AAAACA------AT
AGTCTTTAAGCATTCCTCAGGAGGGGACCCAGAAATTGTGACGCACAGTTTTAATTGTGGAGGGGAATTT
TTCTACTGTAATTCAACACAACTGTTTAAT---------------------AGTACTTGG------AATG
TTACT---GAAGAGTCAAATAACACTGTA------GAAAATAAC---ACAATCACACTCCCATGCAGAAT
AAAACAAATTATAAACATGTGGCAGAAAGTAGGAAGAGCAATGTATGCCCCTCCCATCAGAGGACAAATT
AGATGTTCATCAAATATTACAGGGCTGCTATTAACAAGAGATGGTGGT------CCAGAG----------
--GACAACAAGACCGAGGTCTTCAGACCTGGAGGAGGAGATATGAGGGACAATTGGAGAAGTGAATTATA
TAAATATAAAGTAGTAACAATTGAACCATTAGGAGTAGCACCCACCAAGGCAAAGAGAAGAGTGGTGCAG
AGAGAAAAAAGAGCAGTGGGA---ATAGGAGCTGTGTTCCTTGGGTTCTTGGGAGCAGCAGGAAGCACTA
TGGGCGCAGCGTCAATGACGCTGACGGTACAGGCCAGACTATTATTGTCTGGTATAGTGCAACAGCAGAA
CAATCTGCTGAGGGCTATTGAGGCGCAACAGCATCTGTTGCAACTCACAGTCTGGGGCATCAAGCAGCTC
CAGGCAAGAGTCCTGGCTGTGGAAAGATACCTAAGGGATCAACAGCTCCTGGGAATTTGGGGTTGCTCTG
GAAAACTCATTTGCACCACTGCTGTGCCTTGGAATGCTAGTTGGAGT---AATAAATCTCTGAATAAGAT
TTGGGATAACATGACCTGGATGGAGTGGGACAGAGAAATTAACAATTACACAAGCATAATATATAGCTTA
ATTGAAGAATCGCAGAACCAACAAGAAAAGAATGAACAAGAATTATTAGAATTAGACAAATGGGCAAGTT
TGTGGAATTGGTTTGAAATAACAGAATGGCTGTGGTATATAAAAATATTCATAATGATAATAGGAGGCTT
GATAGGTTTAAGAATAGTTTTTTCTGTACTTTCTATAATGAATAGAGTTAGGCAGGGATACTCACCATTA
TCGTTTCAGACCCACCTCCCAGCCTCGAGGGGACCCGACAGGCCCGGAGGAATCGAAGAAGAAGGTGGAG
AGAGAGACAGAGACAGATCCGGTCGATTAGTGAACGGATCCTTAGCACTTATCTGGGACGATCTGCGGAG
CCTGTGCCTCTTCAGCTACCACCGCTTGAGAGACTTACTCTTGATTGTAACGAGGATTGTGGAACTTCTG
GGA---CGCAGGGGGTGGGAAGCCCTCAAATATTGGTGGAATCTCCTACAATATTGGAGTCAGGAGCTAA
AGAATAGTGCTGTTAGCTTGCTCAATGCCACAGCCATAGCAGTAGCTGAGGGGACAGATAGGGTTATAGA
AGTAGTACAAGGAGCTTGTAGAGCTATTCGCCACATACCTAGAAGAATAAGACAGGGCTTGGAAAGGATT
TTGCTA
>AY426116 
ATGAGAGTGAAGGAGAAATATCAGCACTTGTGGAGATGGGGGTGGAGATGG---GGCACCATGCTCCTTG
GGATGTTGATGATCTGTAGTGCT---ACAGAAAAATTGTGGGTCACAGTCTATTATGGGGTACCTGTGTG
GAAAGAAGCAACCACCACTCTATTTTGTGCATCAGATGCTAAAGCATATGATACAGAGGTACATAATGTT
TGGGCCACACATGCCTGTGTACCCACAGACCCCAACCCACAAGAAGTAGAATTGGAAAATGTGACAGAAA
ATTTTAACATGTGGAAAAATAACATGGTAGAACAGATGCATGAGGATATAATCAGTTTATGGGATCAAAG
CCTAAAGCCATGTGTAAAATTAACTCCACTCTGTGTTACTTTAGATTGCACTGAT---TTG---------
------AGGAATGCTACTAATGGG---AATGACACT---------------------AATACCACTAGTA
GTAGCAGGGAAATG---ATGGGGGGAGGAGAAATGAAAAATTGCTCTTTCAAAATCACCACAAACATAAG
AGGTAAGGTGCAGAAAGAATATGCACTTTTTTATAAACTTGATATAGTACCAATAGATAATAAT------
AGT------AAT---------------------AATAGATATAGGTTGATAAGTTGTAACACCTCAGTCA
TTACACAGGCCTGTCCAAAGATATCCTTTGAGCCAATTCCCATACATTATTGTGCCCCGGCTGGTTTTGC
GATTCTAAAGTGTAAAGATAAGAAGTTCAATGGAAAAGGACTATGTTCAAATGTCAGCACAGTACAATGT
ACACATGGGATTAGGCCAGTAGTATCAACTCAACTGCTGTTAAATGGCAGTCTAGCAGAAGAAGAGGTAG
TAATTAGATCCGAAAATTTCGCGGACAATGCTAAAACCATAATAGTACAGCTGAATGAATCTGTAGAAAT
TAATTGTACAAGACCCAACAACAATACAAGAAAAAGTATACATATA---------GGACCAGGCAGAGCA
ATATATACAACAGGAAAAATAATAGGAGATATAAGACAAGCACATTGTAACCTTAGTAGAGCAAAATGGA
ATGACACTTTAAATAAGATAGTTATAAAATTAAGAGAACAATTTGGG---AAT---AAAACA------AT
AGTCTTTAAGCATTCCTCAGGAGGGGACCCAGAAATTGTGACGCACAGTTTTAATTGTGGAGGGGAATTT
TTCTACTGTAATTCAACACAACTGTTTAAT---------------------AGTACTTGG------AATG
TTACT---GAAGAGTCAAATAACACTGTA------GAAAATAAC---ACAATCACACTCCCATGCAGAAT
AAAACAAATTATAAACATGTGGCAGAAAGTAGGAAGAGCAATGTATGCCCCTCCCATCAGAGGACAAATT
AGATGTTCATCAAATATTACAGGGCTGCTATTAACAAGAGATGGTGGT------CCAGAG----------
--GACAACAAGACCGAGGTCTTCAGACCTGGAGGAGGAGATATGAGGGACAATTGGAGAAGTGAATTATA
TAAATATAAAGTAGTAACAATTGAACCATTAGGAGTAGCACCCACCAAGGCAAAGAGAAGAGTGGTGCAG
AGAGAAAAAAGAGCAGTGGGA---ATAGGAGCTGTGTTCCTTGGGCTCTTGGGAGCAGCAGGAAGCACTA
TGGGCGCAGCGTCAATGACGCTGACGGTACAGGCCAGACTATTATTGTCTGGTATAGTGCAACAGCAGAA
CAATCTGCTGAGGGCTATTGAGGCGCAACAGCATCTGTTGCAACTCACAGTCTGGGGCATCAAGCAGCTC
CAGGCAAGAGTCCTGGCTGTGGAAAGATACCTAAGGGATCAACAGCTCCTGGGAATTTGGGGTTGCTCTG
GAAAACTCATTTGCACCACTGCTGTGCCTTGGAATGCTAGTTGGAGT---AATAAATCTCTGAATAAGAT
TTGGGATAACATGACCTGGATGGAGTGGGACAGAGAAATTAACAATTACACAAGCATAATATATAGCTTA
ATTGAAGAATCGCAGAACCAACAAGAAAAGAATGAACAAGAATTATTAGAATTAGACAAATGGGCAAGTT
TGTGGAATTGGTTTGAAATAACAGAATGGCTGTGGTATATAAAAATATTCATAATGATAATAGGAGGCTT
GATAGGTTTAAGAATAGTTTTTTCTGTACTTTCTATAATGAATAGAGTTAGGCAGGGATACTCACCATTA
TCGTTTCAGACCCACCTCCCAGCCTCGAGGGGACCCGACAGGCCCGGAGGAATCGAAGAAGAAGGTGGAG
AGAGAGACAGAGACAGATCCGGTCGATTAGTGAACGGATCCTTAGCACTTATCTGGGACGATCTGCGGAG
CCTGTGCCTCTTCAGCTACCACCGCTTGAGAGACTTACTCTTGATTGTAACGAGGATTGTGGAACTTCTG
GGA---CGCAGGGGGTGGGAAGCCCTCAAATATTGGTGGAATCTCCTACAATATTGGAGTCAGGAGCTAA
AGAATAGTGCTGTTAGCTTGCTCAATGCCACAGCCATAGCAGTAGCTGAGGGGACAGATAGGGTTATAGA
AGTAGTACAAGGAGCTTGTAGAGCTATTCGCCACATACCTAGAAGAATAAGACAGGGCTTGGAAAGGATT
TTGCTA
>AY426113 
ATGAGAGTGAAGGAGAAATATCAGCACTTGTGGAGATGGGGGTGGAGATGG---GGCACCATGCTCCTTG
GGATGTTGATGATCTGTAGTGCT---ACAGAAAAATTGTGGGTCACAGTCTATTATGGGGTACCTGTGTG
GAAAGAAGCAACCACCACTCTATTTTGTGCATCAGATGCTAAAGCATATGATACAGAGGTACATAATGTT
TGGGCCACACATGCCTGTGTACCCACAGACCCCAACCCACAAGAAGTAGAATTGGAAAATGTGACAGAAA
ATTTTAACATGTGGAAAAATAACATGGTAGAACAGATGCATGAGGATATAATCAGTTTATGGGATCAAAG
CCTAAAGCCATGTGTAAAATTAACTCCACTCTGTGTTACTTTAAATTGCACTGAT---TTG---------
------AGGAATACTACTAATGGG---AATGACACT---------------------AATACCACTAGTA
GTAGCAGGGAAATG---ATGGGGGGAGGAGAAATGAAAAATTGCTCTTTCAAAATCACCACAAACATAAG
AGGTAAGGTGCAGAAAGAATATGCACTTTTTTATAAACTTGATATAGTACCAATAGATAATAAT------
AGT------AAT---------------------AATAGATATAGGTTGATAAGTTGTAACACCTCAGTCA
TTACACAGGCCTGTCCAAAGATATCCTTTGAGCCAATTCCCATACATTATTGTGCCCCGGCTGGTTTTGC
GATTCTAAAGTGTAAAGATAAGAAGTTCAATGGAAAAGGACCATGTTCAAATGTCAGCACAGTACAATGT
ACACATGGGATTAGGCCAGTAGTATCAACTCAACTGCTGTTAAATGGCAGTCTAGCAGAAGAAGAGGTAG
TAATTAGATCCGAAAATTTCGCGGACAATGCTAAAACCATAATAGTACAGCTGAATGAATCTGTAGAAAT
TAATTGTACAAGACCCAACAACAATACAAGAAAAAGTATACATATA---------GGACCAGGCAGAAAA
ATATATACAACAGGAAAAATAATAGGAGATATAAGACAAGCACATTGTAACCTTAGTAGAGCAAAATGGA
ATGACACTTTAAATAAGATAGTTATAAAATTAAGAGAACAATTTGGG---AAT---AAAACA------AT
AGTCTTTAAGCATTCCTCAGGAGGGGACCCAGAAATTGTGACGCACAGTTTTAATTGTGGAGGGGAATTT
TTCTACTGTAATTCAACACAACTGTTTAAT---------------------AGTACTTGG------AATG
TTACT---GAAGAGTCAAATAACACTGTA------GAAAATAAC---ACAATCACACTCCCATGCAGAAT
AAAACAAATTATAAACATGTGGCAGAAAGTAGGAAGAGCAATGTATGCCCCTCCCATCAGAGGACAAATT
AGATGTTCATCAAATATTACAGGGCTGCTATTAACAAGAGATGGTGGT------CCAGAG----------
--GACAACAAGACCGAGGTCTTCAGACCTGGAGGAGGAGATATGAGGGACAATTGGAGAAGTGAATTATA
TAAATATAAAGTAGTAAAAATTGAACCATTAGGAGTAGCACCCACCAAGGCAAAGAGAAGAGTGGTGCAG
AGAGAAAAAAGAGCAGTGGGA---ATAGGAGCTGTGCTCCTTGGGTTCTTGGGAGCAGCAGGAAGCACTA
TGGGCGCAGCGTCAATGACGCTGACGGTACAGGCCAGACTATCATTGTCTGGTATAGTGCAACAGCAGAA
CAATCTGCTGAGGGCTATTGAGGCGCAACAGCATCTGTTGCAACTCACAGTCTGGGGCATCAAGCAGCTC
CAGGCAAGAGTCCTGGCTGTGGAAAGATACCTAAGGGATCAACAGCTCCTGGGAATTTGGGGTTGCTCTG
GAAAACTCATTTGCACCACTGCTGTGCCTTGGAATGCTAGTTGGAGT---AATAAATCTCTGAATAAGAT
TTGGGATAACATGACCTGGATGGAGTGGGACAGAGAAATTAACAATTACACAAGCATAATATATAGCTTA
ATTGAAGAATCGCAGAACCAACAAGAAAAGAATGAACAAGAATTATTAGAATTAGACAAATGGGCAAGTT
TGTGGAATTGGTTTGAAATAACAGAATGGCTGTGGTATATAAAAATATTCATAATGATAATAGGAGGCTT
GATAGGTTTAAGAATAGTTTTTTCTGTACTTTCTATAATGAATAGAGTTAGGCAGGGATACTCACCATTA
TCGTTTCAGACCCACCTCCCAGCCTCGAGGGGACCCGACAGGCCCGGAGGAATCGAAGAAGAAGGTGGAG
AGAGAGACAGAGACAGATCCGGTCGATTAGTGAACGGATCCTTAGCACTTATCTGGGACGATCTGCGGAG
CCTGTGCCTCTTCAGCTACCACCGCTTGAGAGACTTACTCTTGATTGTAACGAGGATTGTGGAACTTCTG
GGA---CGCAGGGGGTGGGAAGCCCTCAAATATTGGTGGAATCTCCTACAATATTGGAGTCAGGAGCTAA
AGAATAGTGCTGTTAGCTTGCTCAATGCCACAGCCATAGCAGTAGCTGAGGGGACAGATAGGGTTATAGA
AGTAGTACAAGGAGCTTGTAGAGCTATTCGCCACATACCTAGAAGAATAAGACAGGGCTTGGAAAGGATT
TTGCTA
>AY426114 
ATGAGAGTGAAGGAGAAATATCAGCACTTGTGGAGATGGGGGTGGAGATGG---GGCACCATGCTCCTTG
GGATGTTGATGATCTGTAGTGCT---ACAGAAAAATTGTGGGTCACAGTCTATTATGGGGTACCTGTGTG
GAAAGAAGCAACCACCACTCTATTTTGTGCATCAGATGCTAAAGCATATGATACAGAGGTACATAATGTT
TGGGCCACACATGCCTGTGTACCCACAGACCCCAACCCACAAGAAGTAGAATTGGAAAATGTGACAGAAA
ATTTTAACATGTGGAAAAATAACATGGTAGAACAGATGCATGAGGATATAATCAGTTTATGGGATCAAAG
CCTAAAGCCATGTGTAAAATTAACTCCACTCTGTGTTACTTTAAATTGCACTGAT---TTG---------
------AGGAATGCTACTAATGGG---AATGACACT---------------------AATACCACTAGTA
GTAGCAGGGAAATG---ATGGGGGGAGGAGAAATGAAAAATTGCTCTTTCAAAATCACCACAAACATAAG
AGGTAAGGTGCAGAAAAAATATGCACTTTTTTATGAACTTGATATAGTACCAATAGATAATAAT------
AGT------AAT---------------------AATAGATATAGGTTGATAAGTTGTAACACCTCAGTCA
TTACACAGGCCTGTCCAAAGATATCCTTTGAGCCAATTCCCATACATTATTGTGCCCCGGCTGGTTTTGC
GATTCTAAAGTGTAAAGATAAGAAGTTCAATGGAAAAGGACTATGTTCAAATGTCAGCACAGTACAATGT
ACACATGGGATTAGGCCAGTAGTATCAACTCAACTGCTGTTAAATGGCAGTCTAGCAGAAGAAGAGGTAG
TAATTAGATCCGAAAATTTCGCGGACAATGCTAAAACCATAATAGTACAGCTGAATGAATCTGTAGAAAT
TAATTGTACAAGACCCAACAACAATACAAGAAAAAGTATACATATA---------GGACCAGGCAGAGCA
TTATATACAACAGGAAAAATAATAGGAGATATAAGACAAGCACATTGTAACCTTAGTAGAGCAAAATGGA
ATGACACTTTAAATAAGATAGTTATAAAATTAAGAGAACAATTTGGG---AAT---AAAACA------AT
AGTCTTTAAGCATTCCTCAGGAGGGGACCCAGAAATTGTGACGCACAGTTTTAATTGTGGAGGGGAATTT
TTCTACTGTAATTCAACACAACTGTTTAAT---------------------AGTACTTGG------AATG
TTACT---GAAGAGTCAAATAACACTGTA------GAAAATAAC---ACAATCACACTCCCATGCAGAAT
AAAACAAATTATAAACATGTGGCAGAAAGTAGGAAGAGCAATGTATGCCCCTCCCATCAGAGGACAAATT
AGATGTTCATCAAATATTACAGGGCTGCTATTAACAAGAGATGGTGGT------CCAGAG----------
--GACAACAAGACCGAGGTCTTCAGACCTGGAGGAGGAGATATGAGGGACAATTGGAGAAGTGAATTATA
TAAATATAAAGTAGTAAAAATTGAACCATTAGGAGTAGCACCCACCAAGGCAAAGAGAAGAGTGGTGCAG
AGAGAAAAAAGAGCAGTGGGA---ATAGGAGCTGTGTTCCTTGGGTTCTTGGGAGCAGCAGGAAGCACTA
TGGGCGCAGCGTCAATGACGCTGACGGTACAGGCCAGACTATTATTGTCTGGTATAGTGCAACAGCAGAA
CAATCTGCTGAGGGCTATTGAGGCGCAACAGCATCTGTTGCAACTCACAGTCTGGGGCATCAAGCAGCTC
CAGGCAAGAGTCCTGGCTGTGGAAAGATACCTAAGGGATCAACAGCTCCTGGGAATTTGGGGTTGCTCTG
GAAAACTCATTTGCACCACTGCTGTGCCTTGGAATGCTAGTTGGAGT---AATAAATCTCTGAATAAGAT
TTGGGATAACATGACCTGGATGGAGTGGGACAGAGAAATTAACAATTACACAAGCATAATATATAGCTTA
ATTGAAGAATCGCAGAACCAACAAGAAAAGAATGAACAAGAATTATTAGAATTAGACAAATGGGCAAGTT
TGTGGAATTGGTTTGAAATAACAGAATGGCTGTGGTATATAAAAATATTCATAATGATAATAGGAGGCTT
GATAGGTTTAAGAATAGTTTTTTCTGTACTTTCTATAATGAATAGAGTTAGGCAGGGATACTCACCATTA
TCGTTTCAGACCCACCTCCCAGCCTCGAGGGGACCCGACAGGCCCGGAGGAATCGAAGAAGAAGGTGGAG
AGAGAGACAGAGACAGATCCGGTCGATTAGTGAACGGATCCTTAGCACTTATCTGGGACGATCTGCGGAG
CCTGTGCCTCTTCAGCTACCACCGCTTGAGAGACTTACTCTTGATTGTAACGAGGATTGTGGAACTTCTG
GGA---CGCAGGGGGTGGGAAGCCCTCAAATATTGGTGGAATCTCCTACAATATTGGAGTCAGGAGCTAA
AGAATAGTGCTGTTAGCTTGCTCAATGCCACAGCCATAGCAGTAGCTGAGGGGACAGATAGGGTTATAGA
AGTAGTACAAGGAGCTTGTAGAGCTATTCGCCACATACCTAGAAGAATAAGACAGGGCTTGGAAAGGATT
TTGCTA
>AY426111 
ATGAGAGTGAAGGAGAAATATCAGCACTTGTGGAGATGGGGGTGGAGATGG---GGCACCATGCTCCTTG
GGATGTTGATGATCTGTAGTGCT---ACAGAAAAATTGTGGGTCACAGTCTATTATGGGGTACCTGTGTG
GAAAGAAGCAACCACCACTCTATTTTGTGCATCAGATGCTAAAGCATATGATACAGAGGTACATAATGTT
TGGGCCACACATGCCTGTGTACCCACAGACCCCAACCCACAAGAAGTAGAATTGGAAAATGTGACAGAAA
ATTTTAACATGTGGAAAAATAACATGGTAGAACAGATGCATGAGGATATAATCAGTTTATGGGATCAAAG
CCTAAAGCCATGTGTAAAATTAACTCCACTCTGTGTTACTTTAAATTGCACTGAT---TTG---------
------AGGAATACTACTAATGGG---AATGACACT---------------------AATACCACTAGTA
GTAGCAGGGAAATG---ATGGGGGGAGGAGAAATGAAAAATTGCTCTTTCAAAATCACCACAAACATAAG
AGGTAAGGTGCAGAAAGAATATGCACTTTTTTATAAACTTGATATAGTACCAATAGATAATAAT------
AGT------AAT---------------------AATAGATATAGGTTGATAAGTTGTAACACCTCAGTCA
TTACACAGGCCTGTCCAAAGATATCCTTTGAGCCAATTCCCATACATTATTGTGCCCCGGCTGGTTTTGC
GATTCTAAAGTGTAAAGATAAGAAGTTCAATGGAAAAGGACCATGTTCAAATGTCAGCACAGTACAATGT
ACACATGGGATTAGGCCAGTAGTATCAACTCAACTGCTGTTAAATGGCAGTCTAGCAGAAGAAGAGGTAG
TAATTAGATCCGAAAATTTCGCGGACAATGCTAAAACCATAATAGTACAGCTGAATGAATCTGTAGAAAT
TAATTGTACAAGACCCAACAACAATACAAGAAAAAGTATACATATA---------GGACCAGGCAGAGCA
TTATATACAACAGGAAAAATAATAGGAGATATAAGACAAGCACATTGTAACCTTAGTAGAGCAAAATGGA
ATGACACTTTAAATAAGATAGTTATAAAATTAAGAGAACAATTTGGG---AAT---AAAACA------AT
AGTCTTTAAGCATTCCTCAGGAGGGGACCCAGAAATTGTGACGCACAGTTTTAATTGTGGAGGGGAATTT
TTCTACTGTAATTCAACACAACTGTTTAAT---------------------AGTACTTGG------AATG
TTACT---GAAGAGTCAAATAACACTGTA------GAAAATAAC---ACAATCACACTCCCATGCAGAAT
AAAACAAATTATAAACATGTGGCAGAAAGTAGGAAGAGCAATGTATGCCCCTCCCATCAGAGGACAAATT
AGATGTTCATCAAATATTACAGGGCTGCTATTAACAAGAGATGGTGGT------CCAGAG----------
--GACAACAAGACCGAGGTCTTCAGACCTGGAGGAGGAGATATGAGGGACAATTGGAGAAGTGAATTATA
TAAATATAAAGTAGTAAAAATTGAACCATTAGGAGTAGCACCCACCAAGGCAAAGAGAAGAGTGGTGCAG
AGAGAAAAAAGAGCAGTGGGA---ATAGGAGCTGTGCTCCTTGGGTTCTTGGGAGCAGCAGGAAGCACTA
TGGGCGCAGCGTCAATGACGCTGACGGTACAGGCCAGACTATTATTGTCTGGTATAGTGCAACAGCAGAA
CAATCTGCTGAGGGCTATTGAGGCGCAACAGCATCTGTTGCAACTCACAGTCTGGGGCATCAAGCAGCTC
CAGGCAAGAGTCCTGGCTGTGGAAAGATACCTAAGGGATCAACAGCTCCTGGGAATTTGGGGTTGCTCTG
GAAAACTCATTTGCACCACTGCTGTGCCTTGGAATGCTAGTTGGAGT---AATAAATCTCTGAATAAGAT
TTGGGATAACATGACCTGGATGGAGTGGGACAGAGAAATTAACAATTACACAAGCATAATATATAGCTTA
ATTGAAGAATCGCAGAACCAACAAGAAAAGAATGAACAAGAATTATTAGAATTAGACAAATGGGCAAGTT
TGTGGAATTGGTTTGAAATAACAGAATGGCTGTGGTATATAAAAATATTCATAATGATAATAGGAGGCTT
GATAGGTTTAAGAATAGTTTTTTCTGTACTTTCTATAATGAATAGAGTTAGGCAGGGATACTCACCATTA
TCGTTTCAGACCCACCTCCCAGCCTCGAGGGGACCCGACAGGCCCGGAGGAATCGAAGAAGAAGGTGGAG
AGAGAGACAGAGACAGATCCGGTCGATTAGTGAACGGATCCTTAGCACTTATCTGGGACGATCTGCGGAG
CCTGTGCCTCTTCAGCTACCACCGCTTGAGAGACTTACTCTTGATTGTAACGAGGATTGTGGAACTTCTG
GGA---CGCAGGGGGTGGGAAGCCCTCAAATATTGGTGGAATCTCCTACAATATTGGAGTCAGGAGCTAA
AGAATAGTGCTGTTAGCTTGCTCAATGCCACAGCCATAGCAGTAGCTGAGGGGACAGATAGGGTTATAGA
AGTAGTACAAGGAGCTTGTAGAGCTATTCGCCACATACCTAGAAGAATAAGACAGGGCTTGGAAAGGATT
TTGCTA
>AY426110 
ATGAGAGTGAAGGAGAAATATCAGCACTTGTGGAGATGGGGGTGGAGATGG---GGCACCATGCTCCTTG
GGATGTTGATGATCTGTAGTGCT---ACAGAAAAATTGTGGGTCACAGTCTATTATGGGGTACCTGTGTG
GAAAGAAGCAACCACCACTCTATTTTGTGCATCAGATGCTAAAGCATATGATACAGAGGTACATAATGTT
TGGGCCACACATGCCTGTGTACCCACAGACCCCAACCCACAAGAAGTAGAATTGGAAAATGTGACAGAAA
ATTTTAACATGTGGAAAAATAACATGGTAGAACAGATGCATGAGGATATAATCAGTTTATGGGATCAAAG
CCTAAAGCCATGTGTAAAATTAACTCCACTCTGTGTTACTTTAAATTGCACTGAT---TTG---------
------AGGAATGCTACTAATGGG---AATGACACT---------------------AATACCACTAGTA
GTAGCAGGGAAATG---ATGGGGGGAGGAGAAATGAAAAATTGCTCTTTCAAAATCACCACAAACATAAG
AGGTAAGGTGCAGAAAGAATATGCACTTTTTTATGAACTTGATATAGTACCAATAGATAATAAT------
AGT------AAT---------------------AATAGATATAGGTTGATAAGTTGTAACACCTCAGTCA
TTACACAGGCCTGTCCAAAGATATCCTTTGAGCCAATTCCCATACATTATTGTGCCCCGGCTGGTTTTGC
GATTCTAAAGTGTAAAGATAAGAAGTTCAATGGAAAAGGACCATGTTCAAATGTCAGCACAGTACAATGT
ACACATGGGATTAGGCCAGTAGTATCAACTCAACTGCTGTTAAATGGCAGTCTAGCAGAAGAAGAGGTAG
TAATTAGATCCGAAAATTTCGCGGACAATGCTAAAACCATAATAGTACAGCTGAATGAATCTGTAGAAAT
TAATTGTACAAGACCCAACAACAATACAAGAAAAAGTATACATATA---------GGACCAGGCAGAGCA
TTATATACAACAGGAGAAATAATAGGAGATATAAGACAAGCACATTGTAACCTTAGTAGAGCAAAATGGA
ATGACACTTTAAATAAGATAGTTATAAAATTAAGAGAACAATTTGGG---AAT---AAAACA------AT
AGTCTTTAAGCATTCCTCAGGAGGGGACCCAGAAATTGTGACGCACAGTTTTAATTGTGGAGGGGAATTT
TTCTACTGTAATTCAACACAACTGTTTAAT---------------------AGTACTTGG------AATG
TTACT---GAAGAGTCAAATAACACTGTA------GAAAATAAC---ACAATCACACTCCCATGCAGAAT
AAAACAAATTATAAACATGTGGCAGAAAGTAGGAAGAGCAATGTATGCCCCTCCCATCAGAGGACAAATT
AGATGTTCATCAAATATTACAGGGCTGCTATTAACAAGAGATGGTGGT------CCAGAG----------
--GACAACAAGACCGAGGTCTTCAGACCTGGAGGAGGAGATATGAGGGACAATTGGAGAAGTGAATTATA
TAAATATAAAGTAGTAAAAATTGAACCATTAGGAGTAGCACCCACCAAGGCAAAGAGAAGAGTGGTGCAG
AGAGAAAAAAGAGCAGTGGGA---ATAGGAGCTGTGTTCCTTGGGTTCTTGGGAGCAGCAGGAAGCACTA
TGGGCGCAGCGTCAATGACGCTGACGGTACAGGCCAGACTATTATTGTCTGGTATAGTGCAACAGCAGAA
CAATCTGCTGAGGGCTATTGAGGCGCAACAGCATCTGTTGCAACTCACAGTCTGGGGCATCAAGCAGCTC
CAGGCAAGAGTCCTGGCTGTGGAAAGATACCTAAGGGATCAACAGCTCCTGGGAATTTGGGGTTGCTCTG
GAAAACTCATTTGCACCACTGCTGTGCCTTGGAATGCTAGTTGGAGT---AATAAATCTCTGAATAAGAT
TTGGGATAACATGACCTGGATGGAGTGGGACAGAGAAATTAACAATTACACAAGCATAATATATAGCTTA
ATTGAAGAATCGCAGAACCAACAAGAAAAGAATGAACAAGAATTATTAGAATTAGACAAATGGGCAAGTT
TGTGGAATTGGTTTGAAATAACAGAATGGCTGTGGTATATAAAAATATTCATAATGATAATAGGAGGCTT
GATAGGTTTAAGAATAGTTTTTTCTGTACTTTCTATAATGAATAGAGTTAGGCAGGGATACTCACCATTA
TCGTTTCAGACCCACCTCCCAGCCTCGAGGGGACCCGACAGGCCCGGAGGAATCGAAGAAGAAGGTGGAG
AGAGAGACAGAGACAGATCCGGTCGATTAGTGAACGGATCCTTAGCACTTATCTGGGACGATCTGCGGAG
CCTGTGCCTCTTCAGCTACCACCGCTTGAGAGACTTACTCTTGATTGTAACGAGGATTGTGGAACTTCTG
GGA---CGCAGGGGGTGGGAAGCCCTCAAATATTGGTGGAATCTCCTACAATATTGGAGTCAGGAGCTAA
AGAATAGTGCTGTTAGCTTGCTCAATGCCACAGCCATAGCAGTAGCTGAGGGGACAGATAGGGTTATAGA
AGTAGTACAAGGAGCTTGTAGAGCTATTCGCCACATACCTAGAAGAATAAGACAGGGCTTGGAAAGGATT
TTGCTA
>AY426117 
ATGAGAGTGAAGGAGAAATATCAGCACTTGTGGAGATGGGGGTGGAGATGG---GGCACCATGCTCCTTG
GGATGTTGATGATCTGTAGTGCT---ACAGAAAAATTGTGGGTCACAGTCTATTATGGGGTACCTGTGTG
GAAAGAAGCAACCACCACTCTATTTTGTGCATCAGATGCTAAAGCATATGATACAGAGGTACATAATGTT
TGGGCCACACATGCCTGTGTACCCACAGACCCCAACCCACAAGAAGTAGAATTGGAAAATGTGACAGAAA
ATTTTAACATGTGGAAAAATAACATGGTAGAACAGATGCATGAGGATATAATCAGTTTATGGGATCAAAG
CCTAAAGCCATGTGTAAAATTAACTCCACTCTGTGTTACTTTAAATTGCACTGAT---TTG---------
------AGGAATGCTACTAATGGG---AATGACACT---------------------AATACCACTAGTA
GTAGCAGGGAAATG---ATGGGGGGAGGAGAAATGAAAAATTGCTCTTTCAAAATCACCACAAACATAAG
AGGTAAGGTGCAGAAAGAATATGCACTTTTTTATGAACTTGATATAGTACCAATAGATAATAAT------
AGT------AAT---------------------AATAGATATAGGTTGATAAGTTGTAACACCTCAGTCA
TTACACAGGCCTGTCCAAAGATATCCTTTGAGCCAATTCCCATACATTATTGTGCCCCGGCTGGTTTTGC
GATTCTAAAGTGTAAAGATAAGAAGTTCAATGGAAAAGGACCATGTTCAAATGTCAGCACAGTACAATGT
ACACATGGGATTAGGCCAGTAGTATCAACTCAACTGCTGTTAAATGGCAGTCTAGCAGAAGAAGAGGTAG
TAATTAGATCCGAAAATTTCGCGGACAATGCTAAAACCATAATAGTACAGCTGAATGAATCTGTAGAAAT
TAATTGTACAAGACCCAACAACAATACAAGAAAAAGTATACATATA---------GGACCAGGCAGAGCA
TTATATACAACAGGAAAAATAATAGGAGATATAAGACAAGCACATTGTAACCTTAGTAGAGCAAAATGGA
ATGACACTTTAAATAAGATAGTTATAAAATTAAGAGAACAATTTGGG---AAT---AAAACA------AT
AGTCTTTAAGCATTCCTCAGGAGGGGACCCAGAAACTGTGACGCACAGTTTTAATTGTGGAGGGGAATTT
TTCTACTGTAATTCAACACAACTGTTTAAT---------------------AGTACTTGG------AATG
TTACT---GAAGAGTCAAATAACACTGTA------GAAAATAAC---ACAATCACACTCCCATGCAGAAT
AAAACAAATTATAAACATGTGGCAGAAAGTAGGAAGAGCAATGTATGCCCCTCCCATCAGAGGACAAATT
AGATGTTCATCAAATATTACAGGGCTGCTATTAACAAGAGATGGTGGT------CCAGAG----------
--GACAACAAGACCGAGGTCTTCAGACCTGGAGGAGGAGATATGAGGGACAATTGGAGAAGTGAATTATA
TAAATATAAAGTAGTAAAAATTGAACCATTAGGAGTAGCACCCACCAAGGCAAAGAGAAGAGTGGTGCAG
AGAGAAAAAAGAGCAGTGGGA---ATAGGAGCTGTGTTCCTTGGGTTCTTGGGAGCAGCAGGAAGCACTA
TGGGCGCAGCGTCAATGACGCTGACGGTACAGGCCAGACTATTATTGTCTGGTATAGTGCAACAGCAGAA
CAATCTGCTGAGGGCTATTGAGGCGCAACAGCATCTGTTGCAACTCACAGTCTGGGGCATCAAGCAGCTC
CAGGCAAGAGTCCTGGCTGTGGAAAGATACCTAAGGGATCAACAGCTCCTGGGAATTTGGGGTTGCTCTG
GAAAACTCATTTGCACCACTGCTGTGCCTTGGAATGCTAGTTGGAGT---AATAAATCTCTGAATAAGAT
TTGGGATAACATGACCTGGATGGAGTGGGACAGAGAAATTAACAATTACACAAGCATAATATATAGCTTA
ATTGAAGAATCGCAGAACCAACAAGAAAAGAATGAACAAGAATTATTAGAATTAGACAAATGGGCAAGTT
TGTGGAATTGGTTTGAAATAACAGAATGGCTGTGGTATATAAAAATATTCATAATGATAATAGGAGGCTT
GATAGGTTTAAGAATAGTTTTTTCTGTACTTTCTATAATGAATAGAGTTAGGCAGGGATACTCACCATTA
TCGTTTCAGACCCACCTCCCAGCCTCGAGGGGACCCGACAGGCCCGGAGGAATCGAAGAAGAAGGTGGAG
AGAGAGACAGAGACAGATCCGGTCGATTAGTGAACGGATCCTTAGCACTTATCTGGGACGATCTGCGGAG
CCTGTGCCTCTTCAGCTACCACCGCTTGAGAGACTTACTCTTGATTGTAACGAGGATTGTGGAACTTCTG
GGA---CGCAGGGGGTGGGAAGCCCTCAAATATTGGTGGAATCTCCTACAATATTGGAGTCAGGAGCTAA
AGAATAGTGCTGTTAGCTTGCTCAATGCCACAGCCATAGCAGTAGCTGAGGGGACAGATAGGGTTATAGA
AGTAGTACAAGGAGCTTGTAGAGCTATTCGCCACATACCTAGAAGAATAAGACAGGGCTTGGAAAGGATT
TTGCTA
>AY426118 
ATGAGAGTGAAGGAGAAATATCAGCACTTGTGGAGATGGGGGTGGAGATGG---GGCACCATGCTCCTTG
GGATGTTGATGATCTGTAGTGCT---ACAGAAAAATTGTGGGTCACAGTCTATTATGGGGTACCTGTGTG
GAAAGAAGCAACCACCACTCTATTTTGTGCATCAGATGCTAAAGCATATGATACAGAGGTACATAATGTT
TGGGCCACACATGCCTGTGTACCCACAGACCCCAACCCACAAGAAGTAGAATTGGAAAATGTGACAGAAA
ATTTTAACATGTGGAAAAATAACATGGTAGAACAGATGCATGAGGATATAATCAGTTTATGGGATCAAAG
CCTAAAGCCATGTGTAAAATTAACTCCACTCTGTGTTACTTTAAATTGCACTGAT---TTG---------
------AGGAATGCTACTAATGGG---AATGACACT---------------------AATACCACTAGTA
GTAGCAGGGAAATG---ATGGGGGGAGGAGAAATGAAAAATTGCTCTTTCAAAATCACCACAAACATAAG
AGGTAAGGTGCAGAAAGAATATGCACTTTTTTATAAACTTGATATAGTACCAATAGATAATAAT------
AGT------AAT---------------------AATAGATATAGGTTGATAAGTTGTAACACCTCAGTCA
TTACACAGGCCTGTCCAAAGATATCCTTTGAGCCAATTCCCATACATTATTGTGCCCCGGCTGGTTTTGC
GATTCTAAAGTGTAAAGATAAGAAGTTCAATGGAAAAGGACCATGTTCAAATGTCAGCACAGTACAATGT
ACACATGGGATTAGGCCAGTAGTATCAACTCAACTGCTGTTAAATGGCAGTCTAGCAGAAGAAGAGGTAG
TAATTAGATCCGAAAATTTCGCGGACAATGCTAAAACCATAATAGTACAGCTGAATGAATCTGTAGAAAT
TAATTGTACAAGACCCAACAACAATACAAGAAAAAGTATACATATA---------GGACCAGGCAGAGCA
TTATATACAACAGGAAAAATAATAGGAGATATAAGACAAGCACATTGTAACCTTAGTAGAGCAAAATGGA
ATGACACTTTAAATAAAATAGTTATAAAATTAAGAGAACAATTTGGG---AAT---AAAACA------AT
AGTCTTTAAGCATTCCTCAGGAGGGGACCCAGAAATTGTGACGCACAGTTTTAATTGTGGAGGGGAATTT
TTCTACTGTAATTCAACACAACTGTTTAAT---------------------AGTACTTGG------AATG
TTACT---GAAGAGTCAAATAACACTGTA------GAAAATAAC---ACAATCACACTCCCATGCAGAAT
AAAACAAATTATAAACATGTGGCAGAAAGTAGGAAGAGCAATGTATGCCCCTCCCATCAGAGGACAAATT
AGATGTTCATCAAATATTACAGGGCTGCTATTAACAAGAGATGGTGGT------CCAGAG----------
--GACAACAAGACCGAGGTCTTCAGACCTGGAGGAGGAGATATGAGGGACAATTGGAGAAGTGAATTATA
TAAATATAAAGTAGTAAAAATTGAACCATTAGGAGTAGCACCCACCAAGGCAAAGAGAAGAGTGGTGCAG
AGAGAAAAAAGAGCAGTGGGA---ATAGGAGCTGTGTTCCTTGGGTTCTTGGGAGCAGCAGGAAGCACTA
TGGGCGCAGCGTCAATGACGCTGACGGTACAGGCCAGACTATTATTGTCTGGTATAGTGCAACAGCAGAA
CAATCTGCTGAGGGCTATTGAGGCGCAACAGCATCTGTTGCAACTCACAGTCTGGGGCATCAAGCAGCTC
CAGGCAAGAGTCCTGGCTGTGGAAAGATACCTAAGGGATCAACAGCTCCTGGGAATTTGGGGTTGCTCTG
GAAAACTCATTTGCACCACTGCTGTGCCTTGGAATGCTAGTTGGAGT---AATAAATCTCTGAATAAGAT
TTGGGATAACATGACCTGGATGGAGTGGGACAGAGAAATTAACAATTACACAAGCATAATATATAGCTTA
ATTGAAGAATCGCAGAACCAACAAGAAAAGAATGAACAAGAATTATTAGAATTAGACAAATGGGCAAGTT
TGTGGAATTGGTTTGAAATAACAGAATGGCTGTGGTATATAAAAATATTCATAATGATAATAGGAGGCTT
GATAGGTTTAAGAATAGTTTTTTCTGTACTTTCTATAATGAATAGAGTTAGGCAGGGATACTCACCATTA
TCGTTTCAGACCCACCTCCCAGCCTCGAGGGGACCCGACAGGCCCGGAGGAATCGAAGAAGAAGGTGGAG
AGAGAGACAGAGACAGATCCGGTCGATTAGTGAACGGATCCTTAGCACTTATCTGGGACGATCTGCGGAG
CCTGTGCCTCTTCAGCTACCACCGCTTGAGAGACTTACTCTTGATTGTAACGAGGATTGTGGAACTTCTG
GGA---CGCAGGGGGTGGGAAGCCCTCAAATATTGGTGGAATCTCCTACAATATTGGAGTCAGGAGCTAA
AGAATAGTGCTGTTAGCTTGCTCAATGCCACAGCCATAGCAGTAGCTGAGGGGACAGATAGGGTTATAGA
AGTAGTACAAGGAGCTTGTAGAGCTATTCGCCACATACCTAGAAGAATAAGACAGGGCTTGGAAAGGATT
TTGCTA
>AY713409 
ATGAGAGTGACGGAGATCAGGAAGAGTTATCAGCACTGG---TGGAGATGG---GGCATCATGCTCCTTG
GGATATTAATGATCTGTAATGCT---GAAGAAAAATTGTGGGTCACAGTCTATTATGGGGTACCTGTGTG
GAAAGAAGCAACCACCACTCTATTTTGTGCATCAGATGCTAAAGCACATGATACAGAGGTACATAATGTT
TGGGCCACACATGCCTGTGTACCCACAGACCCCAACCCACAAGAAGTAGAATTGAAAAATGTGACAGAAA
ATTTTAACATGTGGAAAAATAACATGGTAGAACAGATGCATGAGGATATAATCAGTTTATGGGATCAAAG
CCTAAAGCCATGTGTAAAATTAACCCCACTCTGTGTTACTTTAAATTGCACTGAT---TTG---------
------AGGAATGCTACTAGTAGG---AATGTTACT---------------------AATACCACTAGTA
GTAGCAGGGGAATG---GTGGGGGGAGGAGAAATGAAAAATTGCTCTTTCAATATCACCACAGGCATAAG
AGGTAAGGTGCAGAAAGAATATGCACTTTTTTATGAACTTGATATAGTACCAATA---GATAAT------
AAA------ATT---------------------GATAGATATAGGTTGATAAGTTGTAACACCTCAGTCA
TTACACAGGCCTGTCCAAAGGTATCCTTTGAGCCAATTCCCATACATTATTGTGCCCCGGCTGGTTTTGC
GATTCTAAAGTGTAAAGATAAGAAGTTCAATGGAAAAGGACCATGTTCAAATGTCAGCACAGTACAATGT
ACACATGGAATTAGGCCAGTAGTATCAACTCAACTGCTGTTAAATGGCAGTCTAGCAGAAGAAGAGGTAG
TAATTAGATCCGAAAATTTCACGAACAATGCTAAAATCATAATAGTACAGCTGAATGAATCTGTAGAAAT
TAATTGTACAAGACCCAACAACAATACAAGAAAAAGTATAAATATA---------GGACCAGGCAGAGCA
CTTTATACAACAGGAGAAATAATAGGAGATATAAGACAAGCACATTGTAACCTTAGTAGAGCAAAATGGA
ATGACACTTTAAATAAGATAGTTATAAAATTAAGAGAACAATTTGGG---AAT---AAAACA------AT
AGTCTTTAAGCATTCCTCAGGAGGGGACCCAGAAATTGTGACGCACAGTTTTAATTGTGGAGGGGAATTT
TTCTACTGTAATTCAACACAACTGTTTAAT---------------------AGTACTTGG------AATG
TTACT---GAAGAGTCAAATAACACTGTA------GAAAATAAC---ACAATCACACTCCCATGCAGAAT
AAAACAAATTATAAACATGTGGCAGGAAGTAGGAAGAGCAATGTATGCCCCTCCCATCAGAGGACAAATT
AGATGTTCATCAAATATTACAGGGCTGCTATTAACAAGAGATGGTGGT------CCTGAG----------
--GACAACAAGACCGAGGTCTTTAGACCTGGAGGAGGAGATATGAGGGATAATTGGAGAAGTGAATTATA
TAAATATAAAGTAGTAAAAATTGAACCATTAGGAGTAGCACCCACCAAGGCAAAGAGAAGAGTGGTGCAG
AGAGAAAAAAGAGCAGTGGGA---ATAGGAGCTGTGTTCCTTGGGTTCTTGGGAGCAGCAGGAAGCACTA
TGGGCGCAGCATCAATGACGCTGACGGTACAGGCCAGACTATTATTGTCTGGTATAGTGCAACAGCAGAA
CAATCTGCTGAGAGCTATTGAGGCGCAACAGCATCTGTTGCAACTCACAGTCTGGGGCATTAAGCAGCTC
CAGGCAAGAGTCCTGGCTGTGGAAAGATACCTAAGGGATCAACAGCTCCTGGGGATTTGGGGTTGCTCTG
GAAAACTCATCTGCACCACTGCCGTGCCTTGGAATGCTAGTTGGAGT---AATAAATCTCTGAATAAGAT
TTGGGATAACATGACCTGGATGGAGTGGGACAGAGAAATTAACAATTACACAAGCATAATATACAGCTTA
ATTGAAGAATCGCAGAACCAACAAGAAAAGAATGAACAAGAATTATTAGAATTAGATAAATGGGCAAGTT
TGTGGAATTGGTTTGACATAACAAAATGGCTGTGGTATATAAAAATATTCATAATGATAGTAGGAGGCTT
GATAGGTTTAAGAATAGTTTTTTTTGTACTTTCTATAGTGAATAGAGTTAGGCAGGGATACTCACCATTA
TCGTTTCAGACCCACCTCCCAGCCTCGAGGGGACCCGACAGGCCCGGAGGAATCGAAGAAGAAGGTGGAG
AGAGAGACAGAGACAGATCCGGTCCATTAGTGAACGGATTCTTAACACTTATCTGGGTCGATCTGCGGAG
CCTGTTCCTCTTCAGCTACCACCGCTTGAGAGACTTACTCTTGATTGTGACAAGGATTGTGGAACTTCTG
GGA---CGCAGGGGGTGGGAAGTCCTCAAATATTGGTGGAATCTCCTACAGTATTGGAGTCAGGAACTAA
AGAATAGTGCTGTTAGCTTGCTCAATGCCACAGCTGTAGCAGTAGCTGAAGGGACAGATAGGGTTATAGA
AGTAATACAAAGAGCTGTTAGAGCTATTCTCCACATACCTAGAAGAATAAGACAGGGCTTGGAAAGGGCT
TTGCTA
>M68893 
ATGAGAGTGACGGAGATCAGGAAGAGTTATCAGCACTGG---TGGAGATGG---GGCATCATGCTCCTTG
GGATATTAATGATCTGTAATGCT---GAAGAAAAATTGTGGGTCACAGTCTATTATGGGGTACCTGTGTG
GAAAGAAGCAACCACCACTCTATTTTGTGCATCAGATCGTAAAGCATATGATACAGAGGTACATAATGTT
TGGGCCACACATGCCTGTGTACCCACAGACCCCAACCCACAAGAAGTAGAATTGAAAAATGTGACAGAAA
ATTTTAACATGTGGAAAAATAACATGGTAGAACAAATGCATGAGGATATAATCAGTTTATGGGATCAAAG
CCTAAAGCCATGTGTAAAATTAACCCCACTCTGTGTTACTTTAAATTGCACTGAT---TTG---------
------AGGAATGCTACTAATGGG---AATGACACT---------------------AATACCACTAGTA
GTAGCAGGGGAATG---GTGGGGGGAGGAGAAATGAAAAATTGCTCTTTCAATATCACCACAAACATAAG
AGGTAAGGTGCAGAAAGAATATGCACTTTTTTATAAACTTGATATAGCACCAATAGATAATAAT------
AGT------AAT---------------------AATAGATATAGGTTGATAAGTTGTAACACCTCAGTCA
TTACACAGGCCTGTCCAAAGGTATCCTTTGAGCCAATTCCCATACATTATTGTGCCCCGGCTGGTTTTGC
GATTCTAAAGTGTAAAGATAAGAAGTTCAATGGAAAAGGACCATGTACAAATGTCAGCACAGTACAATGT
ACACATGGAATTAGGCCAGTAGTATCAACTCAACTGCTGTTAAATGGCAGTCTAGCAGAAGAAGAGGTAG
TAATTAGATCCGCCAATTTCGCGGACAATGCTAAAGTCATAATAGTACAGCTGAATGAATCTGTAGAAAT
TAATTGTACAAGACCCAACAACAATACAAGAAAAAGTATACATATA---------GGACCAGGCAGAGCA
TTTTATACAACAGGAGAAATAATAGGAGATATAAGACAAGCACATTGTAACCTTAGTAGAGCAAAATGGA
ATGACACTTTAAATAAGATAGTTATAAAATTAAGAGAACAATTTGGG---AAT---AAAACA------AT
AGTCTTTAAGCACTCCTCAGGAGGGGACCCAGAAATTGTGACGCACAGTTTTAATTGTGGAGGGGAATTT
TTCTACTGTAATTCAACACAACTGTTTAAT---------------------AGTACTTGG------AATG
TTACT---GAAGAGTCAAATAACACTGTA------GAAAATAAC---ACAATCACACTCCCATGCAGAAT
AAAACAAATTATAAACATGTGGCAGGAAGTAGGAAGAGCAATGTATGCCCCTCCCATCAGAGGACAAATT
AGATGTTCATCAAATATTACAGGGCTGCTATTAACAAGAGATGGTGGT------CCTGAG----------
--GACAACAAGACCGAGGTCTTCAGACCTGGAGGAGGAGATATGAGGGATAATTGGAGAAGTGAATTATA
TAAATATAAAGTAGTAAAAATTGAACCATTAGGAGTAGCACCCACCAAGGCAAAGAGAAGAGTGGTGCAG
AGAGAAAAAAGAGCAGTGGGA---ATAGGAGCTGTGTTCCTTGGGTTCTTGGGAGCAGCAGGAAGCACTA
TGGGCGCAGCGGCAATGACGCTGACGGTACAGGCCAGACTATTATTGTCTGGTATAGTGCAACAGCAGAA
CAATCTGCTGAGGGCTATTGAGGCGCAACAGCATCTGTTGCAACTCACAGTCTGGGGCATCAAGCAGCTC
CAGGCAAGAGTCCTGGCTGTGGAAAGATACCTAAGGGATCAACAGCTCCTGGGGATTTGGGGTTGCTCTG
GAAAACTCATCTGCACCACTGCTGTGCCTTGGAATGCTAGTTGGAGT---AATAAATCTCTGAATAAGAT
TTGGGATAACATGACCTGGATAGAGTGGGACAGAGAAATTAACAATTACACAAGCATAATATACAGCTTA
ATTGAAGAATCGCAGAACCAACAAGAAAAGAATGAACAAGAATTATTAGAATTAGATAAATGGGCAAGTT
TGTGGAATTGGTTTGACATAACAAAATGGCTGTGGTATATAAAAATATTCATAATGATAGTAGGAGGCTT
GATAGGTTTAAGAATAGTTTTTTCTGTACTTTCTATAGTGAATAGAGTTAGGCAGGGATACTCACCATTA
TCGTTTCAGACCCACCTCCCATCCTCGAGGGGACCCGACAGGCCCGGAGGAATCGAAGAAGAAGGTGGAG
AGAGAGACAGAGACAGATCCGGTCCATTAGTGAACGGATTCTTGGCGCTTATCTGGGTCGATCTGCGGAG
CCTGTTCCTCTTCAGCTACCACCGCTTGAGAGACTTACTCTTGATTGTGATGAGGATTGTGGAACTTCTG
GGACTAGCAGGGGGGTGGGAAGTCCTCAAATATTGGTGGAATCTCCTACAGTATTGGAGTCAGGAACTAA
AGAATAGTGCTGTTAGCTTGCTCAATGCCACAGCTGTAGCAGTAGCTGAAGGGACAGATAGGGTTATAGA
AGTATTACAGAGAGCTGTTAGAGCTATTCTCCACATACCTAGAAGAATAAGACAGGGCTTGGAAAGGGCT
TTGCTA
>GU455432 
ATGAGAGTGAAGGAGATCAGGAAGAATTAC------TTG---TGGAGATGG---GGCACCATGCTCCTTG
GGATGTTGATGATCTGTAGTGCT---GCAGAACAATTGTGGGTCACAGTCTATTATGGGGTACCTGTGTG
GAAAGAAGCAAACACCACTCTATTTTGTGCGTCAGATGCTAAAGCATATAGCACAGAGGTACATAATGTT
TGGGCCACACATGCCTGTGTGCCCACAGACCCCAACCCACAAGAAGTAGTATTGAAAAATGTGACAGAAA
ATTTTAACATGTGGAAAAATAACATGGTAGAACAGATGCATGAGGATATAATCAGTTTATGGGATCAAAG
CCTAAAGCCATGTGTAAAATTAACCCCACTCTGTGTCACTTTAAACTGCACTGAT---TAT---------
GTGAAGAATGATACTAATACCACG---AATGCTACT---------------------AATACCACTAGTA
GTAGCGGGGGAACG---ATGGAGGGAGGAGAAATGAAAAACTGCTCTTTCAATATCACCACAAGCCTAAG
AGATAAGGGGCAGAAAGAATATGCACTGTTCTATAAACTTGATGTAGTACCAATAAATAAGGAT------
GAT------AAT---------------------ACCAGCTATAGGTTGATAAGTTGTAACACCTCAGTCA
TTACACAGGCCTGTCCAAAGGTAACCTTTGAGCCAATTCCCATACATTATTGTGCCCCGGCTGGTTTTGC
AATTCTAAAGTGTAATAATAAGACGTTCAATGGGACAGGACCATGTAAAAATGTCAGCACAGTACAATGC
ACACATGGAATTAGGCCAGTAGTATCAACTCAACTGCTATTAAATGGCAGTCTAGCAGAAGAAGAGGTAG
TAATTAGATCTGCCAATTTCTCGGACAATGCTAAAACCATAATAGTACAGCTGAATGAATCTGTAGTAAT
TAATTGTACAAGACCCAACAACAATACAAGAAGAAGTATACATATA---------GGACCAGGGAGAGCA
TTTTATGCAACAGGAGAAGTAATAGGAAATATAAGACAAGCACACTGTAACCTTAGTAGCACACAATGGA
ATAATACTTTAAAACAGATAGCTATAAAATTAAGAGAACAATGGGGG---AAT---AAAACA------AT
AGTCTTTAATCGATCCTCAGGAGGGGACCCAGAAATTATAATGCACAGTTTTAATTGTGGAGGGGAATTT
TTCTACTGTAATACTTCACAACTGTTTAAT---------------------AGTACTTGG------AATG
ATACT------ACTTTGAATGATACTAAAGGGTCAAATGACACA---ATTATCACACTTCCATGCAGAAT
AAAACAAATTATAAACATGTGGCAGGAAGTAGGAAAAGCAATGTATGCCCCTCCCATCAAAGGACAAATT
AGATGTTCATCAAATATTACAGGGCTGCTATTAACAAGAGATGGTGGTAATAATAATGAC----------
--AAGAACAGGACCGAGACCTTCAGACCTGGAGGAGGAGATATGAGGGACAATTGGAGAAGTGAATTATA
TAAATATAAAGTAGTAAAAATTGAACCATTAGGAGTAGCACCCACCAAGGCAAAGAGAAGAGTGGTGCAG
AGAGAAAAAAGAGCAATAGGGGGACTAGGAGCTCTGTTCCTTGGGTTCTTAGGAACAGCAGGAAGCACTA
TGGGCGCAGCGTCAATAACGCTGACGGTACAGGCCAGACAATTATTGTCTGGTATAGTGCAACAGCAAAA
CAATTTGCTGAGGGCTATTGAGGCGCAACAACATCTGTTGCAACTCACAGTCTGGGGCATCAAGCAGCTC
CAGGCAAGAGTCCTGGCTGTGGAAAGATACCTAAAGGATCAACAGCTCCTGGGGATTTGGGGTTGCTCTG
GAAAACTCATTTGCACCACTGCTGTGCCTTGGAATACTAGTTGGAGT---AATAAATCTATGAATGAGAT
TTGGGATAACATGACCTGGATGGAGTGGGAAAGAGAAATTGACAATTACACAAGCTTAATATACTCTTTA
ATTGAAGACTCACAGAACCAACAAGAAAAGAATGAGCAAGAATTATTGGAATTAGATAAGTGGGCAAGTT
TGTGGACTTGGTTTGACATAACAAACTGGCTGTGGTATATAAGAATATTCATAATGATAGTAGGAGGCTT
GGTAGGTTTAAGAATAGTTTTTGCTGTACTTTCTGTAGTGAATAGAGTTAGGCAGGGATACTCACCATTA
TCGTTTCAGACCCACCTCCCAGCCCCGAGGGGACCCGACAGGCCCGAAGGAATCGAAGAAGAAGGTGGAG
AGAGAGACAGAGACAGATCCGGTCCATTAGTGGATGGATTCTTAGCAATTATCTGGGTCGACCTGCGGAG
CCTGTGCCTCTTCAGCTACCACCGCTTGAGAGACTTACTCTTGATTGTAACGAGGATTGTGGAACTTCTG
GGA---CGCAGGGGGTGGGAAGCCCTCAAGTATTGGTGGAATCTCCTACAGTATTGGAGTCAGGAACTAA
AGAATAGTGCTGTTAGCTTGTTCAATGCCACAGCCATAGCAGTAGCTGAGGGGACAGATAGGGTTATAGA
ATTATTACAAAGAGCTTTTAGAGCTATACTCCACATACCTACAAGAATAAGACAGGGCTTGGAAAGGGCT
TTACTA
>GU455433 
ATGAGAGTGAAGGGGATCAGGAAGAATTAC------TTG---TGGAGATGG---GGCACCATGCTCCTTG
GGATGTTGATGATCTGTAGTGCT---GCAGAACAATTGTGGGTCACAGTCTATTATGGGGTACCTGTGTG
GAAAGAAGCAAACACCACTCTATTTTGTGCGTCAGATGCTAAAGCATATAGCACAGAGGTACATAATGTT
TGGGCCACACATGCCTGTGTACCCACAGACCCCAACCCACAAGAAGTAGTATTGAAAAATGTGACAGAAA
ATTTTAACATGTGGAAAAATAACATGGTAGAACAGATGCATGAGGATATAATCAGTTTATGGGATCAAAG
CCTAAAGCCATGTGTAAAATTAACCCCACTCTGTGTTACTTTAAACTGCACGGAT---TAT---------
GTGAAGAATGATACTAATACCACT---AGTGCTACT---------------------AATACCACTAGTA
GTAGCGGGGGAACG---ATGGAGGGAGGAGAAATGAAAAACTGCTCTTTCAATATCACCACAAGCCTAAG
AGATAGGGTGCAGAAAGAATATGCACTGTTCTATAAACTTGATGTAGTACCAATAAATAATAAT------
GAT------AAT---------------------ACCAGCTATAGGTTGATAAGTTGTAACACCTCAGTCA
TTACACAGGCCTGTCCAAAGGTAACCTTTGAGCCAATTCCCATACATTATTGTGCCCCGGCTGGTTTTGC
GATTCTAAAGTGTAATAATAAGACGTTCAATGGGACAGGACCATGTAAAAATGTCAGCACAGTACAATGC
ACACATGGAATTAGGCCAGTAGTATCAACTCAACTGCTGTTAAATGGCAGTCTAGCAGAAGGAGAGGTAG
TAATTAGATCTGCCAATTTCTCGGACAATGCTAAAACCATAATAGTACAGCTGAATGAATCTGTAGTAAT
TAATTGTACAAGACCCAACAACAATACAAGAAGAAGTATACATATA---------GGACCAGGGAGAGCA
TTTTATGCAACAGGAGAAGTAATAGGAAATATAAGACAAGCACACTGTAACCTTAGTGGAACACAATGGA
ATAATACTTTAAAACAGATAGCTATAAAATTAAGAGAACAATGGGGG---AAT---AAAACA------AT
AGTCTTTAATCGATCCTCAGGAGGGGACCCAGAAATTATAATGCACAGTTTTAATTGTGGAGGGGAATTT
TTCTACTGTAATACTTCACAACTGTTTAAT---------------------AGTACTTGG------AATG
ATACT------ACTTTGAATGATACTAAAGGGTCAAATGACACA---ATTATCACACTTCCATGCAAAAT
AAAACAAATTATAAACATGTGGCAGGAAGTAGGAAAAGCAATGTATGCCCCTCCCATCAAAGGACAAATT
AGATGTTCATCAAATATTACAGGGCTGCTACTAACAAGAGATGGTGGTACTAAAAATGAC----------
--ACGAACAAGACCGAGACCTTCAGACCTGGAGGAGGAGATATGAGGGACAATTGGAGAAGTGAATTATA
TAAATATAAAGTAGTAAAAATTGAACCATTAGGAGTAGCACCCACCAGGGCAAAGAGAAGAGTGGTGCAG
AGAGAAAAAAGAACAGTGGGA---CTAGGAGCTCTGTTCCTTGGGTTCTTGGGAACAGCAGGAAGCACTA
TGGGCGCAGCGTCAATAACGCTGACGGTACAGGCCAGACAATTATTGTCTGGTATAGTGCAACAGCAGAA
CAATTTGCTGAGGGCTATTGAGGCGCAACAGCATCTGTTGCAACTCACAGTCTGGGGCATCAAGCAGCTC
CAGGCAAGAGTCCTGGCTGTGGAAAGATACCTAAAGGATCAACAGCTCCTGGGGATTTGGGGTTGCTCTG
GAAAACTCATTTGCACCACTGCTGTGCCTTGGAATACTAGTTGGAGT---AATAAATCTATGAATGAGAT
TTGGGATAACATGACCTGGATGGAGTGGGAAAGAGAAATTGACAATTACACAAGCTTAATATACACTTTA
ATTGAAAAATCACAGAACCAACAAGAAAAGAATGAGCAAGAATTATTGGAATTAGATAAGTGGGCAAGTT
TGTGGACTTGGTTTGACATAACAAACTGGCTGTGGTATATAAGAATATTCATAATGATAGTAGGAGGCTT
GGTAGGTTTAAGAATAGTTTTTGCTGTACTTTCTGTAGTGAATAGAGTTAGGCAGGGATACTCACCATTA
TCGTTTCAGACCCACCTCCCAGCCCCGAGGGGACCCGACAGGCCCGAAGGAATCGAAGAAGAAGGTGGAG
AGAGAGACAGAGACAGATCCGGTCGATTAGTGGATGGATTCTTAGCACTTATCTGGGACGACCTGCGGAG
CCTGTGCCTCTTCAGCTACCACCGCTTGAGAGACTTACTCTTGATTGTAACGAGGATTGTGGAACTTCTG
GGA---CGCAGGGGGTGGGAAGCCCTCAAATATTGGTGGAATCTCCTACAGTATTGGAGTCAGGAGCTAA
AGAATAGTGCTGTTAGCTTGCTTAATGCCACAGCTATAGCAGTAGCTGAGGGGACAGATAGGGTTATAGA
AGCATTACAAAGAGCTTTTAGAGCTATACTCCACATACCTACAAGAATAAGACAGGGCTTGGAAAGGGCT
TTGCTA
>GU455440 
ATGAGAGTGAAGGGGATCAGGAAGAATTAC------TTA---TGGAGATGG---GGCACCATGCTCCTTG
GAATGTTGATGATCTGTAGTGCA---GCAGAAAAATTGTGGGTCACAGTCTATTATGGGGTACCTGTGTG
GAAAGAAGCAAACACCACTCTATTTTGTGCGTCAGATGCTAAAGCATATAGCACAGAGGTACATAATGTT
TGGGCCACACATGCCTGTGTGCCCACAGACCCCAACCCACAAGAAGTAGTATTGAAAAATGTGACAGAAA
ATTTTAACATGTGGAAAAACAACATGGTAGAACAGATGCATGAGGATATAATCAGTTTATGGGATCAAAG
CCTAAAGCCATGTGTAAAATTAACCCCACTCTGTGTTACTTTAAACTGCACTGAT---TAT---------
------------------GTGAAG---AATGATACTGATACTAATACCACGAGTGCTAATACCACTAGTA
GTAACGGGAGCACG---ATAGAGGGAACAGAAATGAAAACCTGCTCTTTCAATATCACCACAAGCCTAAG
AGATAAGGTGCAGAAAGAATATGCACTTTTCTATAAACTTGATGTAGTACCAATA---AATAAT------
GAT------AAT---------------------ACCAGCTATAGGTTGATAAGTTGTAACACCTCAGTCA
TTACACAGGCCTGTCCAAAGGTAACCTTTGAGCCAATTCCCATACATTATTGTGCCCCGGCTGGTTTTGC
AATTCTAAAGTGTAAAAATAAGACGTTCAATGGGACAGGACCATGTAAAAATGTCAGCACAGTACAATGC
ACACATGGAATTAGGCCAGTAGTATCAACTCAACTGCTGTTAAATGGCAGTCTAGCAGAAGAAGAGGTAG
TAATTAGATCCGCCAATTTCTCGGACAATGCTAAAACCATAATAGTACAGCTGAATGAATCTGTAGTAAT
TAATTGTACAAGACCCAACAACAATACAAGAAGAAGTATACATATA---------GGACCAGGGAAAGCA
TTTTATGCAACAGGAGAAATAATAGGAAATATAAGACAAGCACACTGTAACCTTAGTGGAGCACAATGGA
ATAATACTTTAAAACAGATAGCTATAAAATTAAGAGAACAATGGGAA---AAT---AAAACA------AT
AGTCTTTAATCAATCCTCAGGAGGGGACCCAGAAATTGTAATGCACACTTTTAATTGTGCAGGGGAATTT
TTCTACTGTAATACTACAAAACTGTTTAAT---------------------AGTACTTGG------AATG
ATACT---ACTTTGAATGATACTAAAGAG------ACAAATGACACAATTATCACACTTCCATGCAGAAT
AAAACAAATTATAAACATGTGGCAGGAAGTAGGAAAAGCAATGTATGCCCCTCCCATCCAAGGACAAATT
AGATGTTCATCAAATATTACAGGGCTGCTACTAACAAGAGATGGTGGTACTAAAAATGAC----------
--ACGAACGGGACTGAGACCTTCAGACCTGGAGGAGGAGATATGAGGGACAATTGGAGAAGTGAATTATT
TAAATATAAAGTAGTAAAAATTGAACCATTAGGAGTAGCACCCACCAGGGCAAAGAGAAGAGTGGTGCAG
AGAGAAAAAAGAGCAATAGGGGGACTAGGAGCTCTGTTCCTTGGGTTCTTGGGAACAGCAGGAAGCACTA
TGGGCGCAGCGTCAATAACGCTGACGGTACAGGCCAGACAATTATTGTCTGGTATAGTGCAACAGCAGAA
CAATTTGCTGAGGGCTATTGAGGCGCAACAGCATCTGTTGCAACTCACAGTCTGGGGCATCAAGCAGCTC
CAGGCAAGAGTCCTGGCTGTGGAAAGATACCTAAAGGATCAACAGCTCCTGGGGATTTGGGGTTGCTCTG
GAAAACTCATTTGCACCACTGCTGTGCCTTGGAATGTTAGTTGGAGT---AATAAATCTCTGGATAAGAT
TTGGGATAACATGACCTGGATGGAGTGGGAAAGAGAAATTGAAAATTACACAAGCTTAATATACACTTTA
ATTGAAAAATCACAGAACCAACAAGAACAGAATGAGAAAGAATTATTGGAATTAGATAAGTGGGCAAGTT
TGTGGACTTGGTTTGACATAACAAACTGGCTGTGGTATATAAGAATATTCATAATGATAGTAGGAGGCTT
GATAGGTTTAAGAATAGTTTTTGCTGTACTTTCTATAGTGAATAGAGTTAGGCAGGGATACTCACCATTA
TCGTTTCAGACCCACCTCCCAGCCCCGAGGGGACCCGACAGGCCCGAAGGAATCGAAGGAGAAGGTGGAG
AGAGAGACAGAGACAGATCCGGTCCATTAGTGGATGGATTCTTAGCAATTATCTGGGTCGACCTGCGGAG
CCTGTGCCTCTTCAGCTACCACCGCTTGAGAGACTTACTCTTGATTGTAACGAGGATTGTGGAACTTCTG
GGA---CGCAGGGGGTGGGAAGCCCTCAAATATTGGTGGAATCTCCTACAGTATTGGAGTCAGGAGCTAA
AGAATAGTGCTGTTAGCTTGTTTAATGCCACAGCTATAGCAGTAGCTGAGGGGACAGATAGGGTTATAGA
AGCATTACAAAGAGCTTTTAGAGCTATACTCCACATACCTACAAGAATAAGACAGGGCTTGGAAAGGGCT
TTGCTA
>GU455439 
ATGAGAGTGAAGGAGATCAGGAAGAGTTAC------TTG---TGGAGATGG---GGCACCATGCTCCTTG
GGATGTTGATGATCTGTAGTGCT---GCAGAACAATTGTGGGTAACAGTCTATTATGGGGTACCTGTGTG
GAAAGAAGCAAACACCACTCTATTTTGTGCGTCAGATGCTAAAGCATATAGCACAGAGGTACATAATGTT
TGGGCCACACATGCCTGTGTGCCCACAGACCCCAACCCACAAGAAGTAGTATTGGTAAATGTGACAGAAA
ATTTTAACATGTGGAAAAATAACATGGTAGAACAGATGCATGAGGATATAATCAGTTTATGGGATCAAAG
CCTAAAGCCATGTGTAAAATTAACCCCACTCTGTGTTACTTTAAACTGCACTGAT---TAT---GTGAAG
AATGATACTGATACTAATACCACG---AGTGCTACT---------------------AATACCACTAGTA
GTAACGGGAGCACG---ATAGAGGAAGGAGAAATGAAAAACTGCTCTTTCAATGTCACCACAAGCCTAAG
AGATAGGGTGCAGAAAGAATATGCACTGTTCTATAAACTTGATGTAGTACCAATA---AATAAT------
GAT------AAT---------------------ACCAGCTATAGGTTGATAAGTTGTAACACCTCAGTCA
TTACACAGGCCTGTCCAAAGGTAACCTTTGAGCCAATTCCCATACATTATTGTGCCCCGGCTGGTTTTGC
GATTCTAAAGTGTAAAGATAAGAAGTTCAATGGGACAGGACCATGTAAAAATGTCAGCACAGTACAATGT
ACACATGGAATTAGGCCAGTAGTATCAACTCAACTGCTGTTAAATGGCAGCCTAGCAGAAGAAGAGGTGG
TAATTAGATCTGCCAATTTCTCAGACAATGCTAAAACCATAATAGTACAGCTGAATGAATCTGTAATAAT
TAATTGTACAAGACCCAACAACAATACAAGAAGAAGTATACCTATA---------GGACCAGGGAGAGCA
TTTTATGCAACAGGAGACATAATAGGAAATATAAGACAAGCACATTGTAACCTTAGTATGGCAAAATGGA
ATAACACTTTAAGACAGATAGCTAAAAAATTAAGAGAACAATTGGAG---AATACAACAACA------AT
AATCTTTAATCAATCCTCAGGAGGGGACCCAGAAATTGTAATGCACACTTTTAATTGTGCAGGGGAATTT
TTCTACTGTAATACTACAAAACTGTTTAAT---------------------AGTACTTGG------AATG
ATACT---ACTTTGAATGATACTAAAGAG------ACAAATGACACAATTATCACACTTCCATGCAGAAT
AAAACAAATTATAAACATGTGGCAGGAAGTAGGAAAAGCAATGTATGCCCCTCCCATCCAAGGACAAATT
AGATGTTCATCAAATATTACAGGGCTGCTACTAACAAGAGATGGGGGTACTAAAAATGAC----------
--ACGAACGGGACCGAGACCTTCAGACCTGGAGGAGGAGATATGAGGGACAATTGGAGAAGTGAATTATT
TAAATATAAAGTAGTAAAAATTGAACCATTAGGAGTAGCACCCACCAAGGCAAAGAGAAGAGTGGTGCAG
AGAGAAAAAAGAGCAATAGGGGGACTAGGAGCTTTGTTCCTTGGGTTCTTGGGAACAGCAGGAAGCACTA
TGGGCGCAGCGTCAGTGACGCTGACGGTACAGGCCAGACAATTATTGTCTGGTATAGTGCAACAGCAGAA
CAATTTGCTGAGGGCTATTGAGGCGCAACAACATCTGTTGCAACTCACAGTCTGGGGCATCAAGCAGCTC
CAGGCAAGAGTCCTGGCTGTGGAAAGATACCTAAAGGATCAACAGCTCCTGGGGATTTGGGGTTGCTCTG
GAAAACTCATTTGCACCACTGCTGTGCCTTGGAATACTAGTTGGAGT---AATAAATCTCTGGATAAGAT
TTGGGATAACATGACCTGGATGGAGTGGGAAAAAGAAATTGAAAATTACACAAGCTTAATATACACTTTA
ATTGAAAAATCACAGAACCAACAAGAACAGAATGAGAAAGAATTATTGGAATTAGATAAGTGGGCAAATT
TGTGGACTTGGTTTGACATAACAAACTGGCTGTGGTATATAAGAATATTCATAATGATAGTAGGAGGCTT
GATAGGTTTAAGGATAGTTTTTGCTGTACTTTCTATAGTGAATAGAGTTAGGCAGGGATACTCACCATTA
TCGTTTCAGACCCGCCTCCCAACCCCGAGGGGACCCGACAGGCCCGAAGGAATCGAAGAAGAAGGTGGAG
AGAGAGACAGAGACAGATCCGGTCCATTAGTGGATGGATTCTTAGCAATTATCTGGGTCGACCTGCGGAG
CCTGTGCCTCTTCAGCTACCACCGCTTGAGAGACTTACTCTTGATTGTAACGAGGATTGTGGAACTTCTG
GGA---CGCAGGGGGTGGGAAGCCCTCAAATATTGGTGGAATCTCCTACAGTATTGGAGTCAGGAGCTAA
AGAATAGTGCTGTTAGCTTGCTTAATGCCACAGCTATAGCAGTAGCTGAGGGAACAGATAGGATTCTAGA
AGTATTACAAAGAGCTTTTAGAGCTATACTCCACATACCTACAAGAATAAGACAGGGCTTGGAAAGGGCT
TTACTA
>GU455441 
ATGAGAGTGAAGGGGATCAGGAAGAATTAC------TTG---TGGAGATGG---GGCACCATGCTCCTTG
GGATGTTGATGATCTGTAATGCT---GCAGAAAAATTGTGGGTCACAGTCTATTATGGGGTTCCTGTGTG
GAAAGAAGCAAACACCACTCTATTTTGTGCGTCAGATGCTAAAGCATATAGCACAGAGGTACATAATGTT
TGGGCCACACATGCCTGTGTGCCCACAGACCCCGACCCACAAGAAGTAGTATTGGAAAATGTGACAGACA
ATTTTAACATGTGCAAAAATAACATGGTAGAACAAATGCATGAGGATATAATCAGTTTATGGGATCAAAG
CCTAAAGCCATGTGTAAAATTAACCCCACTCTGTGTTACTTTAAACTGCACTGAT---TAT---------
---GATACTGATACTAATACCACG---AGTGCTACT---------------------AATACCACTAGTA
GTAACGGGAGCACG---ATAGAGGAAGGAGAAATGAAAAACTGCTCTTTCAATATCACCACAAGCCTAAG
AGATAGGGTGAAGAAAGAATATGCACTTTTCTATAAACTTGATGTAGTACCAATA---AATAAT------
GAT------AAT---------------------ACCAGCTATAGGTTGATAAGTTGTAACACCTCAGTCA
TTACACAGGCCTGTCCAAAGGTAACCTTTGAGCCAATTCCCATACATTATTGTGCCCCGGCTGGTTTTGC
GATTCTAAAGTGTAAAGATAAGAAGTTCAATGGGACAGGACCATGTAAAAATGTCAGCACAGTACAATGT
ACACATGGAATTAGGCCAGTAGTATCAACTCAACTGCTGTTAAATGGCAGCCTAGCAGAAGAAGAGGTAG
TAATTAGATCTGCCAATTTCTCGGACAATGCTAAAACCATAATAGTACAGCTGAATGAATCTGTAATAAT
TAATTGTACAAGACCCAACAACAATACAAGAAGAAGTATACCTATA---------GGACCAGGGAGAGCA
TTTTATGCAACAGGAGACATAATAGGAAATATAAGACAAGCACATTGTAACCTTAGTATGGCAAAATGGA
ATAACACTTTAAGACAGATAGCTAAAAAATTAAGAAAACAATTGGAG---AATACAACAACA------AT
AATCTTTAATCAATCCTCAGGAGGGGACCCAGAAATTGTAATGCACACTTTTAATTGTGCAGGGGAATTT
TTCTACTGTAATACTTCAAAACTGTTTAAT---------------------AGTACTTGG------AATG
ATACT------ACTTTGAATGATACTAAAGAAACAAATGACACA---ATTATCACACTTCCATGCAAAAT
AAAACAAATTATAAACATGTGGCAGGAAGTAGGAAAAGCAATGTATGCCCCTCCCATCCAAGGACAAATT
AGATGTTCATCAAATATTACAGGGTTGCTATTAACAAGAGATGGTGGTAATAACAATGAC----------
--ACGAATGGGACCGAGACCTTCAGACCTGGAGGAGGAGATATGAGGGACAATTGGAGAAGTGAATTATT
TAAATATAAAGTAGTAAAAATTGAACCATTAGGAGTAGCACCCACCAGGGCAAAGAGAAGAGTGGTGCAG
AGAGAAAAAAGAGCAATAGGGGGACTAGGAGCTTTGTTCCTTGGGTTCTTGGGAACAGCAGGAAGCACTA
TGGGCGCAGCGTCAATAACGCTGACGGTACAGGCCAGACAATTATTGTCTGGTATAGTGCAACAGCAAAA
CAATTTGCTGAGGGCTATTGAGGCGCAACAACATCTGTTGCAACTCACAGTCTGGGGCATCAAGCAGCTC
CAGGCAAGAGTCCTGGCTGTGGAAAGATACCTAAAGGATCAACAGCTCCTGGGGATTTGGGGTTGCTCTG
GAAAACTCATTTGCACCACTGCTGTGCCTTGGAATGTTAGTTGGAGT---AATAAATCTCTGGATAAGAT
TTGGGATAACATGACCTGGATGGAGTGGGAAAAAGAAATTGAAAATTACACAAGCTTAATATACACTTTA
ATTGAAAAATCACAAAACCAACAAGAACAGAATGAGAAAGAATTATTGGAATTAGATAAGTGGGCAAGTT
TGTGGACTTGGTTTGACATAACAAACTGGCTGTGGTATATAAGAATATTCATAATGATAGTAGGAGGCTT
GATAGGTTTAAGAATAGTTTTTGCTGTACTTTCTATAGTGAATAGAGTTAGGCAGGGATACTCACCATTA
TCGTTTCAGACCCACCTCCCAGCCCCGAGGGGACCCGACAGGCCCGAAGGAATCGAAGGAGAAGGTGGAG
AGAGAGACAGAGACAGATCCGGTCCATTAGTGGATGGATTCTTAGCAATTATCTGGGTCGACCTGCGGAG
CCTGTGCCTCTTCAGCTACCACCGCTTGAGAGACTTACTCTTGATTGTAACGAGGATTGTGGAACTTCTG
GGA---CGCAGGGGGTGGGAAGCCCTCAAATATTGGTGGAATCTCCTACAGTATTGGAGTCAGGAGCTAA
AGAATAGTGCTGTTAGCTTGTTTAATGCCACAGCTATAGCAGTAGCTGAGGGGACAGATAGGGTTATAGA
AGCATTACAAAGAGCTTTTAGAGCTATACTCCACATACCTACAAGAATAAGACAGGGCTTGGAAAGGGCT
TTGCTA
>GU455425 
ATGAGAGTGAGGGAGATCAGGAAGAGTTAC------TTG---TGGAGATGG---GGCACCATGCTCCTTG
GGATGTTGATGATCTGTAGTGCT---GCAGAAAAATTGTGGGTCACAGTCTATTATGGGGTACCTGTGTG
GAAAGAAGCAAACACCACTCTATTTTGTGCGTCAGACGCTAAAGCATATGATACAGAGGTACATAATGTT
TGGGCCACACATGCCTGTGTACCCACAGACCCCAACCCACAAGAAGTAGTATTGGGAAATGTGACAGAAA
CTTTTAACATGTGGAAAAATAACATGGTAGAACAAATGCATGAGGATATAATCAGTTTATGGGATCAAAG
CCTAAAGCCATGTGTAAAATTAACCCCACTCTGTGTTACTTTAAACTGCACTGAT---TGG---------
---------------------GGA---AATACTACT---------------------AATACCACTAGTA
GTAGCGGGGGAACG---ATGGAGGGAGGAGAAATAAAAAACTGCTCTTTCAATATCACCACAAGCCTAAG
AGATAAGGTGCAGAAAGAATATGCACTTTTCTATAAACTTGATGTAGTACCAATAGATAATGAT------
GAT------AAT---------------------ACCAGCTATAGGTTGATAAGTTGTAACACCTCAGTCA
TTACACAGGCCTGTCCAAAGGTAACCTTTGAGCCAATTCCCATACATTATTGTGCCCCGGCTGGTTTTGC
AATTCTAAAGTGTAATAATAAGAAGTTCAATGGGACAGGACCATGTACAAATGTCAGCACAGTACAATGT
ACACATGGAATTAGGCCAGTAGTATCAACTCAACTGCTGTTAAATGGCAGTCTAGCAGAAGAAGAGGTAG
TAATTAGGTCTGACAATTTCTCGGACAATGCTAAAACCATAATAGTACAGCTGAAAGAACCTGTAGAAAT
TAATTGTACAAGACCCAACAACAATACAAGAAAAAGTATACCTATA---------GGACCAGGGAGAGCA
TTTTATGCAACAGGAGAAATAATAGGAGAGATAAGACAAGCACATTGTAACCTTAGTATAGCAAAATGGA
ATAACACTTTAAGACAGATAGCTAAAAAATTAAGAGAACAATTGGGG---AATGAAACAACA------AT
AGCCTTTAATCAATCCTCAGGAGGGGACCCAGAAATTGTAATGCACAGTTTTAATTGTGCAGGGGAATTT
TTCTACTGTAATACTACACACCTGTTTAATAGTACTTGG---------------ACTTGG------AATG
ATACT---GAAAGGTCAAATGACACTGAAGGAGAAGGAAATATC---ACACTCACACTCCCATGCAGAAT
AAAACAAATTATAAACATGTGGCAGGAAGTAGGAAAAGCAATGTATGCCCCTCCCATCAGAGGACAAATT
AGATGTTCATCAAAAATTACAGGGCTGCTATTAACAAGGGATGGTGGT------ACTAAC----------
--ACGAGTAAGACCGAGATCTTCAGACCTGGAGGAGGAAATATGAGGGACAATTGGAGAAGTGAATTATA
TAAATATAAAGTAGTAAAAATTGAACCATTAGGAGTAGCACCCACCAGGGCAAAGAGAAGAGTGGTGCAG
AGAGAAAAAAGAGCAGCGGGA---CTAGGAGTTATGTTCCTTGGGTTCTTGGGAGCAGCAGGAAGCACTA
TGGGCGCAGCGTCAATAACGCTGACGGTACAAGCCAGACAATTATTGTCTGGTATAGTGCAACAGCAGAA
CAATTTGCTGAGGGCTATTGAGGCGCAACAACATCTGTTGCAACTCACAGTCTGGGGCATCAAGCAGCTC
CAGGCAAGAGTCCTGGCTGTGGAAAGATACCTAAAGGATCAACAGCTCCTGGGGATTTGGGGTTGCTCTG
GAAAACTCATTTGCACCACTGCTGTGCCTTGGAATGCTAGTTGGAGT---AATAAATCTCTGGATAAGAT
TTGGGATAACATGACCTGGATGGAGTGGGAAAGAGAAATTGAAAATTACACAAGCTTAATATACACTTTA
ATTGAAAAATCACAGAACCAACAAGAAAAGAATGAGCAAGAATTATTGGAATTAGATAAATGGGCAAGTT
TGTGGAATTGGTTTGACATAACAAACTGGCTGTGGTATATAAGAATATTCATAATGATAGTAGGAGGCTT
GGTAGGTTTAAGAATAGTTTTTGCTGTATTTTCTATAGTGAATAGAGTTAGGCAGGGATACTCACCATTA
TCGTTTCAGACCCACCTCCCAGCCCCGAGGGGACCCGACAGGCCCGAAGGAATCGAAGAAGAAGGTGGAG
AGAGAGACAGAGACAGATCCGGTCCATTAGTGGATGGATTCTTAGCACTTATCTGGGACGACCTGCGGAG
CCTGTGCCTCTTCAGCTACCACCGCTTGAGAGACTTACTCTTGATTGTAACGAGGATTGTGGAACTTCTG
GGA---CGCAGGGGGTGGGAAGCCCTCAAATATTGGTGGAATCTCCTACAGTATTGGAGTCAGGAACTAA
AGAACAGTGCTGTTAGCTTGCTCAATGCCACAGCCATAGCAGTAGCTGAGGGGACAGATAGGGTTATAGA
AATAATACAAAGAGCATTTAGAGCTATACTCCACATACCTACAAGAATAAGACAGGGCTTGGAAAGGGCT
TTGCTA
>GU455429 
ATGAGAGTGAAGGAGATCAGGAAGAGTTAC------TTG---TGGAGATGG---GGCACCATGCTCCTTG
GGATGTTGATGATCTGTAGTGCT---GCAGAACAATTGTGGGTCACAGTCTATTATGGGGTACCTGTGTG
GAAAGAAGCAAACACCACTCTATTTTGTGCGTCAGATGCTAAAGCATATGATACAGAGGTACATAATGTT
TGGGCCACACATGCCTGTGTGCCCACAGACCCCAACCCACAAGAAGTAGTATTGAAAAATGTGACAGAAA
ATTTTAACATGTGGAAAAATAACATGGTAGAACAGATGCATGAGGATATAATCAGTTTATGGGATCAAAG
CCTAAAGCCATGTGTAAAATTAACTCCACTCTGTGTTACTTTAAACTGCACTGAT---TTG---------
---------------------AAG---AATGCTACT---------------------AATGCCACTAGTA
GTAGCGAGAGAACG---GTGGAGGGAGGAGAAATAAAAAACTGCTCTTTCAATATCACCACAAGCCTAAG
AGATAAGGTGCAGAAAGAATATGCACTTTTCTATAAACTTGATGTAGTACCAATAGATAATGAT------
GAT------AAT---------------------ACCAGTTATAGGTTGATAAGTTGTAATACCTCAGTCA
TTACACAGGCCTGTCCAAAGGTAACCTTTGAGCCAATTCCCATACATTATTGTGCCCCGGCTGGTTTTGC
GATTCTAAAGTGTAAAGATAAGAAGTTCAATGGGACAGGACCATGTACAAATGTCAGCACAGTACAATGT
ACACATGGAATTAGGCCAGTAGTATCAACTCAACTGCTGTTAAATGGCAGTCTAGCAGAAGAAGAGGTAG
TAATTAGGTCTGACAATTTCTCGGACAATGCTAAAACCATAATAGTACAGCTGAAAGAACCTGTAGAAAT
TAATTGTACAAGACCCAACAACAATACAAGAAAAAGTATACCTATA---------GGACCAGGGAGAGCA
TTTTATGCAACAGGAGAAATAATAGGAAATATAAGACAAGCACATTGTAACCTTAGTATAGCAAAATGGA
ATAACACTTTAAGACAGATAGCTAGAAAATTAAGAGAACAATTGGGG---AATCAAACAACA------AT
AGTCTTTAATCAATCCTCAGGAGGGGACCCAGAAATTGTAATGCACAGTTTTAATTGTGGAGGGGAATTT
TTCTACTGTAATACTACAAAACTGTTTAATAGTACTTGG---------------ACTTGG------AATG
ATACT---GAAAGGTCAAATGATACTGAA------GGAAATATC---ACACTCACACTCCCATGCAGAAT
AAAACAAATTATAAACATGTGGCAGGAAGTAGGAAAAGCAATGTATGCCCCTCCCATCAGAGGACAAATT
AGATGTTTATCAAATATTACAGGGCTGCTATTAACAAGAGATGGTGGTAATAACAATGAC----------
--ACGAACGGGACCGAGATCTTCAGACCTGGAGGAGGAGATATGAGGGACAATTGGAGAAGTGAATTATA
TAAATATAAAGTAGTAAAAATTGAACCATTAGGAGTAGCACCCACCAGGGCAAAGAGAAGAGTGGTGCAG
AGAGAAAAAAGAGCAGCGGGA---CTAGGAGCTTTGTTCCTTGGGTTCTTGGGAGCAGCAGGAAGCACTA
TGGGCGCAGCGTCAATAACGCTGACGGTACAGGCCAGACAATTATTGTCTGGTATAGTGCAACAGCAGAA
CAATTTGCTGAGGGCTATTGAGGCGCAACAACATCTGTTGCAACTCACAGTCTGGGGCATCAAGCAGCTC
CAGGCAAGAGTCCTGGCTGTGGAAAGATACCTAAAGGATCAACAGCTCCTGGGGATTTGGGGTTGCTCTG
GAAAACTCATTTGCACCACTGCTGTGCCTTGGAATGCTAGTTGGAGT---AATAAATCTCTGGATAAGAT
TTGGGATAACATGACCTGGATGGAGTGGGAAAGAGAAATTGAAAATTACACAAGCTTAATATACACTTTA
ATTGAAAAATCACAGAACCAACAAGAAAAGAATGAGCAAGAACTATTGGAATTAGATAAATGGGCAAGTT
TGTGGAATTGGTTTGACATAACAAACTGGCTGTGGTATATAAGAATATTCATAATGATAGTAGGAGGCTT
GGTAGGTTTAAGAATAGTTTTTGCTGTACTTTCTATAGTGAATAGAGTTAGGCAGGGATACTCACCATTA
TCGTTTCAGACCCGCCTCCCAGCCCCGAGGGGACCCGACAGGCCCGAAGGAATCGAAGAAGAAGGTGGAG
AGAGAGACAGAGACAGATCCGGTCCATTAGTGGATGGATTCTTAGCACTTATCTGGGTCGACCTGCGGAG
CCTGTGCCTCTTCAGCTACCACCGCTTGAGAGACTTACTCTTGATTGTAACGAGGATTGTGGAACTTCTG
GGA---CGCAGGGGGTGGGAAGCCCTCAAATATTGGTGGAATCTCCTACAGTATTGGAGTCAGGAACTAA
AGAATAGTGCTGTTAGCTTGCTCAATGCCACAGCCATAACAGTAGCTGAGGGGACAGATAGGATTATAGA
AGCATTACAAAGAGCTTATAGAGCTATACTCCACATACCTACAAGAATAAGACAGGGCTTGGAAAGGGCT
TTGCTA
>GU455426 
ATGAGAGTGAGGGAGAGCAGGAAGAGTTAC------TTG---TGGAGATGG---GGCACCATGCTCCTTG
GGATGTTGATGATCTGTAGTGCT---GCAGAAAAATTGTGGGTCACAGTCTATTATGGGGTACCTGTGTG
GAAAGAAGCAAACACCACTCTATTTTGTGCGTCAGATGCTAGAGCGTATAGTACAGAGGTACATAATGTT
TGGGCCACACATGCCTGTGTACCCACAGACCCCAACCCACAAGAAGTAGTAATGGGAAATGTGACAGAAA
CTTTTAACATGTGGAAAAATAACATGGTAGAACAGATGCATGAGGATATAATCAGTTTATGGGATCAAAG
CCTAAAGCCATGTGTAAAATTAACCCCACTCTGTGTTACTTTAAACTGCACTGAT---TGG---------
---------------------AAG---AATGATACT---------------------AATACCAATAGTA
GTAGCGGGGGAACG---ATGGAGGGAGGAGAAATAAAAAACTGCTCTTTCAATATCACCACAAGCCTAAG
AGATAAGGTGCAGAAAGAATATGCACTTTTCTATAAACTTGATGTAGTACCAATAGATAATGAT------
GAT------AAT---------------------ACCAGTTATAGGTTGATAAGTTGTAATACCTCAGTCA
TTACACAGGCCTGTCCAAAGGTAACCTTTGAGCCAATTCCCATACATTATTGTGCCCCGGCTGGTTTTGC
GATTCTAAAGTGTAAAGATAAGAAGTTCAATGGAACAGGACCATGTACAAATGTCAGCACAGTACAATGT
ACACATGGAATTAGGCCAGTAGTATCAACTCAACTGCTGTTAAATGGCAGTCTAGCAGAAGAAGAGGTAG
TAATTAGGTCTGACAATTTCTCGAACAATGCTAAAACCATAATAGTACAGCTGAAAGAACCTGTAGAAAT
TAATTGTACAAGACCCAACAACAATACAAGAAAAAGTATACCTATA---------GGACCAGGGAGAGCA
TTTTATGCAACAGGAGAAATAATAGGAAATATAAGACAAGCACATTGTAACCTTAGTATAGTAAAATGGA
ATAACGCTTTAAGACAGATAGCTAAAAAATTAAGAGAACAATTGGGG---AATCAAACAACA------AT
AGTCTTTAATCAATCCTCAGGAGGGGACCCAGAAATTGTAATGCACAGTTTTAATTGTGCAGGGGAATTT
TTCTACTGTAATACTACAAAACTGTTTAATAGTACTTGG---------------ACTTGG------AATG
ATACT---GAAAGGTCAAATGACACTGAAGGAGCAGGAAATATC---ACACTCACACTCCCATGCAGAAT
AAAACAAATTATAAACATGTGGCAGGAAGTAGGAAAAGCAATGTATGCCCCTCCTATCAAAGGACAAATT
AGATGTTCATCAAATATTACAGGGCTGTTATTAACAAGAGATGGTGGTAATAACAATAAC----------
--ACGAACGAGACCGAGATCTTCAGACCTGGAGGAGGAGATATGAGGGACAATTGGAGAAGTGAATTATA
TAAATATAAAGTAGTAAAAATTGAACCATTAGGAGTAGCACCTACCAGGGCAAAGAGAAGAGTGGTGCAG
AGAGAAAAAAGAGCAGCGGGA---CTAGGAGCTATGTTCCTTGGGTTCTTGGGAGCAGCAGGAAGCACTA
TGGGCGCAGCATCAATAACGCTGACGGTACAGGCCAGACAATTATTGTCTGGTATAGTGCAACAGCAGAA
CAATTTGCTGAGGGCTATTGAGGCGCAACAACATCTGTTGCAACTCACAGTCTGGGGCATCAAGCAGCTC
CAGGCAAGAGTCCTGGCTGTGGAAAGATACCTAAAGGATCAACAGCTCCTGGGGATTTGGGGTTGCTCTG
GAAAACTCATTTGCACCACTGCTGTGCCTTGGAATGCTAGTTGGAGT---AATAAATCTCTGGATAAGAT
TTGGGATAACATGACCTGGATGGAGTGGGAAAGAGAAATTGAAAATTACACAAGCTTAATATACACTTTA
ATTGAAAAATCACAGAACCAACAAGAAAAGAATGAGCAAGAACTATTGGAATTAGATAAATGGGCAAGTT
TGTGGAATTGGTTTGACATAACAAACTGGCTGTGGTATATAAGAATATTCATAATGATAGTAGGAGGCTT
GGTAGGTTTAAGAATAGTTTTTGCTGTACTTTCTATAGTGAATAGAGTTAGGCAGGGATACTCACCATTA
TCGTTTCAGACCCACCTCCCAGCCCCGAGGGGACCCGACAGGCCCGAAGGAATCGAAGAAGAAGGTGGAG
AGAGAGACAGAGACAGATCCGGTCCATTAGTGGATGGATTCTTAGCACTTATCTGGGTCGACCTGCGGAG
CCTGTGCCTCTTCAGCTACCACCGCTTGAGAGACTTACTCTTGATTGTAACGAGGATTGTGGAACTTCTG
GGA---CGCAGGGGGTGGGAAGCCCTCAAATATTGGTGGAATCTCCTACAGTATTGGAGTCAGGAACTAA
AGAATAGTGCTGTTAGCTTGCTCAATGCCACAGCCATAACAGTAGCTGAGGGGACAGATAGGATTATAGA
AGCATTACAAAGAGCTTATAGAGCTATACTCCACATACCTACAAGAATAAGACAGGGCTTGGAAAGGGCT
TTGCTA
>GU455446 
ATGAGAGTGAGGGAGAGCAGGAAGAGTTAC------TTG---TGGAGATGG---GGCACCATGCTCCTTG
GGATGTTGATGATCTGTAGTGCT---GCAGAAAAATTGTGGGTCACAGTCTATTATGGGGTACCTGTGTG
GAAAGAAGCAAACACCACTCTATTTTGTGCGTCAGATGCTAGAGCGTATAGTACAGAGGTACATAATGTT
TGGGCCACACATGCCTGTGTACCCACAGACCCCAACCCACAAGAAGTAGTAATGGGAAATGTGACAGAAA
CTTTTAACATGTGGAAAAATAACATGGTAGAACAGATGCATGAGGATATAATCAGTTTATGGGATCAAAG
CCTAAAGCCATGTGTAAAATTAACCCCACTCTGTGTTACTTTAAACTGCACTGAT---TGG---------
---------------------AAG---AATGATACT---------------------AATACCAATAGTA
GTAGCGGGGGAACG---ATGGAGGGAGGAGAAATAAAAAACTGCTCTTTCAATATCACCACAAGCCTAAG
AGATAAGGTGCAGAAAGAATATGCACTTTTCTATAAACTTGATGTAGTACCAATAGATAATGAT------
GAT------AAT---------------------ACCAGTTATAGGTTGATAAGTTGTAATACCTCAGTCA
TTACACAGGCCTGTCCAAAGGTAACCTTTGAGCCAATTCCCATACATTATTGTGCCCCGGCTGGTTTTGC
GATTCTAAAGTGTAAAGATAAGAAGTTCAATGGAACAGGACCATGTACAAATGTCAGCACAGTACAATGT
ACACATGGAATTAGGCCAGTAGTATCAACTCAACTGCTGTTAAATGGCAGTCTAGCAGAAGAAGAGGTAG
TAATTAGGTCTGACAATTTCTCGAACAATGCTAAAACCATAATAGTACAGCTGAAAGAACCTGTAGAAAT
TAATTGTACAAGACCCAACAACAATACAAGAAAAAGTATACCTATA---------GGACCAGGGAGAGCA
TTTTATGCAACAGGAGAAATAATAGGAAATATAAGACAAGCACATTGTAACCTTAGTATAGTAAAATGGA
ATAACGCTTTAAGACAGATAGCTAAAAAATTAAGAGAACAATTGGGG---AATCAAACAACA------AT
AGTCTTTAATCAATCCTCAGGAGGGGACCCAGAAATTGTAATGCACAGTTTTAATTGTGCAGGGGAATTT
TTCTACTGTAATACTACAAAACTGTTTAATAGTACTTGG---------------ACTTGG------AATG
ATACT---GAAAGGTCAAATGACACTGAAGGAGCAGGAAATATC---ACACTCACACTCCCATGCAGAAT
AAAACAAATTATAAACATGTGGCAGGAAGTAGGAAAAGCAATGTATGCCCCTCCTATCAAAGGACAAATT
AGATGTTCATCAAATATTACAGGGCTGTTATTAACAAGAGATGGTGGTAATAACAATAAC----------
--ACGAACGAGACCGAGATCTTTAGACCTGGAGGAGGAGATATGAGGGACAATTGGAGAAGTGAATTATA
TAAATATAAAGTAGTAAAAATTGAACCATTAGGAGTAGCACCTACCAGGGCAAAGAGAAGAGTGGTGCAG
AGAGAAAAAAGAGCAGCGGGA---CTAGGAGCTATGTTCCTTGGGTTCTTGGGAGCAGCAGGAAGCACTA
TGGGCGCAGCATCAATAACGCTGACGGTACAGGCCAGACAATTATTGTCTGGTATAGTGCAACAGCAGAA
CAATTTGCTGAGGGCTATTGAGGCGCAACAACATCTGTTGCAACTCACAGTCTGGGGCATCAAGCAGCTC
CAGGCAAGAGTCCTGGCTGTGGAAAGATACCTAAAGGATCAACAGCTCCTGGGGATTTGGGGTTGCTCTG
GAAAACTCATTTGCACCACTGCTGTGCCTTGGAATGCTAGTTGGAGT---AATAAATCTCTGGATAAGAT
TTGGGATAACATGACCTGGATGGAGTGGGAAAGAGAAATTGAAAATTACACAAGCTTAATATACACTTTA
ATTGAAAAATCACAGAACCAACAAGAAAAGAATGAGCAAGAACTATTGGAATTAGATAAATGGGCAAGTT
TGTGGAATTGGTTTGACATAACAAACTGGCTGTGGTATATAAGAATATTCATAATGATAGTAGGAGGCTT
GGTAGGTTTAAGAATAGTTTTTGCTGTACTTTCTATAGTGAATAGAGTTAGGCAGGGATACTCACCATTA
TCGTTTCAGACCCACCTCCCAGCCCCGAGGGGACCCGACAGGCCCGAAGGAATCGAAGAAGAAGGTGGAG
AGAGAGACAGAGACAGATCCGGTCCATTAGTGGATGGATTCTTAGCACTTATCTGGGTCGACCTGCGGAG
CCTGTGCCTCTTCAGCTACCACCGCTTGAGAGACTTACTCTTGATTGTAACGAGGATTGTGGAACTTCTG
GGA---CGCAGGGGGTGGGAAGCCCTCAAATATTGGTGGAATCTCCTACAGTATTGGAGTCAGGAACTCA
AGAATAGTGCTGTTAGCTTGTTTAATGCCATAGCCATAGCAGTAGCTGAGGGGACAGATAGGGTTCTAGA
AGTATTACAAAGAATTTTTAGAGCTATACTCCACATACCTACAAGAATAAGACAGGGCTTGGAAAGGGCT
TTGCTA
>GU455427 
ATGAGAGTGAAGGAGATCAGGAAGAATTAC------TTG---TGGAGATGG---GGCACCATGCTCCTTG
GGATATTGATGATCTGTAGTGCT---GCAGAAAAATTGTGGGTCACAGTCTATTATGGGGTACCTGTGTG
GAAAGAAGCAAACACCACTCTATTTTGTGCGTCAGATGCTAAAGCATATGATACAGAGGTACATAATGTT
TGGGCCACACATGCCTGTGTACCCACAGACCCCAACCCACAAGAAGTAGTATTGGGAAATGTGTCAGAAA
ATTTTAACGTGTGGAAAAATAACATGGTAGAACAGATGCATGAGGATATAATCAGTTTATGGGATCAAAG
CCTAAAGCCATGTGTAAAATTAACCCCACTCTGTGTTACTTTAAATTGCACTGAT---TTG---------
---------------------GGG---AATGCTACC---------------------------ACTAGTA
GTAGCGGGGGAATG---ATGGAGAGAGGAGAAATAAAAAATTGCTCTTTCAATATCACCACAAGCATAAG
AGGTAAGGTGCAGAAAGAATATGCCTTTTTCTATAAACTTGATGTAGTACCAATA---GATAAT------
GAT------AAT---------------------ACCAGCTATAGGTTGATAAGTTGTAACACCTCAGTCA
TTACACAGGCCTGTCCAAAGGTAACCTTTGAGCCAATTCCCATACATTATTGTGCCCCGGCTGGTTTTGC
GATTCTAAAGTGTAAAGAGAAGAAGTTCAATGGAAAAGGACTATGTACAAATGTCAGCACAGTACAATGT
ACACATGGAATTAGGCCAGTAGTATCAACTCAACTGCTGTTAAATGGCAGTCTAGCAGAAGAAGAGGTAG
TAATTAGATCTGACAATTTCACGAATAATGCTAAAACCATAATAGTACAGCTGAACAAACCTGTAGAAAT
TAATTGTACAAGACCCAACAACAATACAAGAAAAAGTATACCTATA---------GGACCAGGGAGAGCA
TTTTATACAACAGGAGAAATAATAGGAGATATAAGACAAGCACACTGTAACCTTAGTAGAGCAAAATGGA
ATGACACTTTAGAACAGATAGTTAAAAAATTAAGAGAACAATGGGGG---AAT---AAAACA------AT
AGTCTTTAATCAATCCTCAGGAGGGGACCCAGAAATTGTAACGCACAGTTTTAATTGTGGAGGGGAATTT
TTCTACTGTAATACTACACAACTGTTTAAT---------------------AGTACTTGG------AATG
ATACT---ACTTTGAATGATAATAAAGAGTCAAATAACACTGAAAAAATTATCACACTTCCATGCAGAAT
AAAACAAATTATAAACATGTGGCAGGAAGTAGGAAAAGCAATGTATGCCCCTCCCATCGGAGGACAAATT
AGATGTTCATCAAAAATTACAGGGCTGCTATTAACAAGAGATGGTGGT------AATGAC----------
--GAGAACAGGACCGAGATCTTCAGACCTGGAGGAGGAGATATGAGGGACAATTGGAGAAGTGAATTATA
TAAATATAAAGTAGTAAAAATTGAACCATTAGGAGTAGCACCCACGAAGGCAAAGAGAAGAGTGGTGCAG
AGAGAAAAAAGAGCAGTGGGA---CTAGGAGCTATGTTCCTTGGGTTCTTGGGAGCAGCAGGAAGCACTA
TGGGCGCAGCGTCAATAACGCTGACGGTACAGGCCAGACAATTATTGTCTGGTATAGTGCAACAGCAGAA
CAATTTGCTGAGGGCTATTGAGGCGCAACAGCATCTGTTGCAACTCACAGTCTGGGGCATCAAGCAGCTC
CAGGCAAGAGTCCTGGCTGTGGAAAGATACCTAAAGGATCAACAGCTCCTGGGGATTTGGGGTTGCTCTG
GAAAACTCATTTGCACCACTGCTGTGCCTTGGAATGCTAGCTGGAGT---AATAAATCTCTGAATGAGAT
TTGGGATAGCATGACCTGGATGGAGTGGGAAAAAGAAATTGACAATTACACAAGCTTAATATACACTTTA
ATTGAAGAATCACAGAACCAACAAGAAAAGAATGAGCAAGAATTATTGGAATTAGATAAATGGGCAAGTT
TGTGGAATTGGTTTGATATAACAAACTGGCTGTGGTATATAAGAATATTCATAATGATAGTAGGAGGCTT
GGTAGGTTTAAGAATAGTTTTTGCTGTACTTTCTATAGTGAATAGAGTTAGGCAGGGATACTCACCATTA
TCGTTTCAGACCCGCCTCCCAGCCCCGAGGGGACCCGACAGGCCCGAAGGAATCGAAGAAGAAGATGGAG
AGAGAGACAGAGACAGATCCGGTCTATTAGTGGATGGATTCTTAGCACTTATCTGGGACGACCTGCGGAG
CCTGTGCCTCTTCAGCTACCACCGCTTGAGAGACTTACTCTTGATTGTAACGAGGATTGTGGAACTTCTG
GGA---CGCAGGGGGTGGGAAGCCCTCAAATATTGGTGGAATCTCCTACAGTATTGGAGTCAGGAACTAA
AGAATAGTGCTGTTAGCTTGCTCAATGCCACAGCCATAGCAGTAGCTGAGGGGACAGATAGGGTTATAGA
AGTATTACAAAGAGCTTATAGAGCTATACTCCACATACCTAACAGAATAAGACAGGGCTTGGAAAGGGCT
TTGCTA
>GU455437 
ATGAGAGTGAAGGAGATCAGG---AATTAC------TTG---TGGAGATGG---GGCACCATGCTCCTTG
GGATGTTGATGATCTGTAGTGCT---GCAGAAAAATTGTGGGTCACAGTCTATTATGGGGTACCTGTGTG
GAAAGAAGCAAACACCACTCTATTCTGTGCATCAGATGCTAAAGCATATAGCACAGAGGTACATAATGTT
TGGGCCACACATGCCTGTGTGCCCACAGACCCCAACCCACAAGAAGTAGTATTGGAAAATGTGACAGAAA
ATTTTAACATGTGGAAAAATAACATGGTAGAACAGATGCATGAGGACATAATCAATTTATGGGATCAAAG
CCTAAAGCCATGTGTAAAATTAACTCCACTCTGTGTTACTTTAAACTGCACTGAT---GTG---------
---------------------GGG---AATGCTACT---------------------AATACCAATAGTA
GTAGCGAGGGACTG---ATGGAGAGAGGAGAAATAAAAAATTGCTCTTTCAATATCACCACAAGCAGAAA
AGGTAAGGTGCAGAAAGAATATGCCTTTTTCTATAAACTTGATGTAGTACCAATA---GATAAT------
GAT------AAT---------------------GCCAGCTATAGGTTGATAAGTTGTAACACCTCAGTCA
TTACACAGGCCTGTCCAAAGGTAACCTTTGAGCCAATTCCTATACATTATTGTGCCCCGGCTGGTTTTGC
GATTCTAAAGTGTAAAGATAAGAAGTTCAATGGAACAGGACCATGTAAAAATGTCAGCACAGTACAATGT
ACACATGGAATTAGGCCAGTAGTATCAACTCAACTGCTGTTAAATGGCAGTCTAGCAGAAGAAGAGGTAG
TAATTAGATCTGCCAATTTCTCGGACAATGCTAAAACCATAATAGTACAGCTGAATGAATCTGTAGTAAT
TAATTGTACAAGACCCAACAACAATACAAGAAAAAGTATACCTATA---------GGACCAGGGAGAGCC
TTTTATGCAACAGGAGACATAATAGGAGATATAAGACAAGCACATTGTAACCTTAGTATAGTAAAATGGA
ATAACACTTTAAAACAGATAGCTAGAAAATTAAGAGAACAATGGGGG---AAT---AAAACA------AT
AGTCTTTAATCAATCCTCAGGAGGGGACCCAGAAATTGTAATGCACACTTTTAATTGTGCAGGGGAATTT
TTCTACTGTAATACTACACGACTGTTTAAT---------------------AGTACTTGG------AATG
ATACT---ACTTTGAATGATACTCAAGGGTCAAATACCACTGAAGAAATTATCACACTTCCATGCAGAAT
AAAACAAATTATAAATATGTGGCAGGAAGTAGGAAAAGCAATGTATGCCCCTCCCATCAAAGGACAAATT
AGATGTTTATCAAATATTACAGGGCTGCTATTAACAAGAGATGGTGGTAATAACAATGAC----------
--ACAAACAACACCGAGATCTTCAGACCTGGAGGAGGAGATATGAGGGACAATTGGAGAAGTGAATTATA
TAAATATAAAGTAGTGAAAATTGAACCATTAGGAGTAGCACCCACCAAGGCAAAGAGAAGAGTGGTGCAG
AGAGAAAAAAGAGCAGTGGGA---CTAGGAGCTATGTTCCTTGGGTTCTTGGGAGCAGCAGGAAGCACTA
TGGGCGCAGCGTCAATGATGCTGACGGTACAGGCCAGACAATTATTGTCTGGTATAGTGCAACAGCAGAA
CAATTTGCTGAGGGCTATTGAGGCGCAACAACATCTGTTGCAACTCACAGTCTGGGGCATCAAGCAGCTC
CAGGCAAGAGTCCTGGCTGTGGAAAGATACCTAAAGGATCAACAGCTCCTGGGGATTTGGGGTTGCTCTG
GAAAACTCATTTGCACCACTGCTGTGCCTTGGAATGCTAGTTGGAGT---AATAAATCTCTGGATAAGAT
TTGGAATAACATGACCTGGATGGAGTGGGAAAAAGAAATTGACAATTACACAAGCTTAATATACACTTTA
ATTGAAGAATCGCAGAACCAACAAGAAAAGAATGAGCAAGAATTATTGGAATTAGATAAATGGGCAAGTT
TGTGGAATTGGTTTGACATAACAAACTGGCTGTGGTATATAAGAATATTCATAATGATAGTAGGAGGCTT
GGTAGGTTTAAGAATAGTTTTTGCTGTACTTTCTATAGTGAATAGAGTTAGGCAGGGATACTCACCATTA
TCGTTTCAGACCCGCCTCCCAGCCCCGAGGGGACCCGACAGGCCCGAAGGAATCGAAGAAGAAGGTGGAG
AGAGAGACAGAGACAGATCCGGTCTATTAGTGAACGGATTCTTGGCACTTATCTGGGACGACCTGCGGAG
CCTGTGCCTCTTCAGCTACCACCGCTTGAGAGACTTACTCTTGATTGTAACGAGGATTGTGGAACTTCTG
GGA---CGCAGGGGGTGGGAAGCCCTCAAATATTGGTGGAATCTCCTACAGTATTGGAGGCAGGAACTAA
AGAATAGTGCTGTTAGCTTGCTCAATGCCACAGCCATAGCAGTAGCTGAGGGGACAGATAGGATTATAGA
AGCATTACAAAGAGCTTATAGAGCTATACTCCACATACCTACAAGAATAAGACAGGGCTTGGAAAGGGCT
TTGCTA
>GU455452 
ATGAGAGTGAAGGAGATCAGG---AATTAC------TTA---TGGAGATGG---GGCACCATGCTCCTTG
GGATGTTGATGATCTGTAGTGCT---GCAGAAAAATTGTGGGTCACAGTCTATTATGGGGTACCTGTGTG
GAAAGAAGCAAACACCACTCTATTCTGTGCATCAGATGCTAAAGCATATAGCACAGAGGTACATAATGTT
TGGGCCACACATGCCTGTGTGCCCACAGACCCCAACCCACAAGAAGTAGTATTGGAAAATGTGACAGAAA
ATTTTAACGTGTGGAAAAATGACATGGTAGAACAGATGCATGAGGATATAATCAATTTATGGGATCAAAG
CCTAAAGCCATGTGTAAAATTAACCCCACTCTGTGTTACTTTAAACTGCACTGAT---GTG---------
---------------------GGG---AATGCTACT---------------------ACTGCCAATAGTA
GTAGCGAGGGACTG---ATGGAGAGAGGAGAAATAAAAAATTGCTCTTTCAATATCACCACGAGCAGAAA
AGGTAAGGTGCAGAAAGAATATGCCTTTTTCTATAAACTTGATGTAGTACCAATA---GAGAAT------
GAT------ACT---------------------GCCAGCTATAGGTTGATAAGTTGTAACACCTCAGTAA
TTACACAGGCCTGTCCAAAGGTAACCTTTGAGCCAATTCCTATACATTATTGTGCCCCGGCTGGTTTTGC
GATTCTAAAGTGTAAAGATAAGAAGTTCAATGGAACAGGACCATGTAAAAATGTCAGCACAGTACAATGT
ACACATGGAATTAGGCCAGTAGTATCAACTCAACTGCTGTTAAATGGCAGTCTAGCAGAAGAAGAGGTAG
TAATTAGATCTGCCAATTTCTCAGACAATGCTAAAACCATAATAGTACAGCTGAATGAATCTGTAGTAAT
TAATTGTACAAGACCCAACAACAATACAAGAAAAAGTATACCTATA---------GGACCAGGGAGAGCC
TTTTATGCAACAGGAGACATAATAGGAGATATAAGACAAGCACATTGTAACCTTAGTATGACAAAATGGA
ATAACACTTTAAGGCAGATAGCTAAAAAATTAAGAGAACAATTGGGG---AAT---CAAACAACAACAAT
AATCTTTAATCAATCCTCAGGAGGGGACCCAGAAATTGTAATGCACACTTTTAATTGTGCAGGAGAATTT
TTCTACTGTAATACTACAAAACTGTTTAAT---------------------AGTACTTGG------AATG
ATACT------ACTTTGAATGATACTAAAGAGTCAAATGACACA---ATTATCACACTTCCATGCAAAAT
AAAACAAATTATAAACATGTGGCAGGAAGTAGGAAAAGCAATGTATGCCCCTCCCATCAAAGGACAAATT
AGATGTTTATCAAATATTACAGGGTTGCTATTAACAAGAGATGGTGGTACTAACAATGAC----------
--ACGAATGGGATCGAGACCTTCAGACCTGGAGGAGGAGATATGAGGGACAATTGGAGAAGTGAATTATA
TAAATATAAAGTAGTAAGAATTGAACCATTAGGAGTAGCACCCACCAAGGCAAAGAGAAGAGTGGTGCAG
AGAGAAAAAAGAGCAATAGGGGGACTAGGAGCTGTGTTCCTTGGGTTCTTGGGAGCAGCAGGAAGCACTA
TGGGCGCAGCGTCAATGATGCTGACGGTACAGGCCAGACAATTATTGTCTGGTATAGTGCAACAGCAGAA
CAATTTGCTGAGGGCTATTGAGGCGCAACAACATCTGTTGCAACTCACAGTCTGGGGCATCAAGCAGCTC
CAGGCAAGAGTCCTGGCTGTGGAAAGATACCTAAAGGATCAACAGCTCCTGGGGATTTGGGGTTGCTCTG
GAAAACTCATTTGCCCCACTGCTGTGCCTTGGAATGCTAGTTGGAGT---AATAAATCTCTGGAAAAGAT
TTGGAATAACATGACCTGGATGGAGTGGGAAAAAGAAATTGACAATTACACAAGCTTAATATACACTTTA
ATTGAAGAATCGCAGAACCAACAAGAAAAGAATGAGCAAGAATTATTGGAATTAAATAAATGGGCAAGTT
TGTGGAATTGGTTTGACATAACAAACTGGCTGTGGTATATAAAAATATTCATAATGATAGTAGGAGGCTT
GGTAGGTTTAAGAATAGTTTTTGCTGTCCTTTCTATAGTGAATAGAGTTAGGCAGGGATACTCACCATTA
TCGTTTCAGACCCACCTCCCAGCCCCGAGGGGACCCGACAGGCCCGAAGGAATCGAAGAAGAAGGTGGAG
AGAGAGACAGAGACAGATCCGGTCGATTAGTGAACGGATTCTTGGTACTTATCTGGGACGACCTGCGGAG
CCTGTGCCTCTTCAGCTACCACCGCTTGAGAGACTTACTCTTGATTGTAACGAGGATTGTGGAACTTCTG
GGA---CGCAGGGGGTGGGAAGCCCTCAAATATTGGTGGAATCTCCTGCAGTACTGGAGTCAGGAACTAA
AGAATAGTGCTGTTAGCTTGCTCAACACCACAGCCATAGCAGTAGCTGAGGGGACAGATAGGGTTATAGA
AGGAATACAAAGAGCTTATAGAGCTATACTCCACATACCTGCAAGAATAAGACAGGGCTTGGAAAGGGCT
TTGCTA
>AY835775 
ATGAGAGTGAAGGGGATCAGGAAGAATTATCAGCACTGG---TGGAGATGG---GGCATCATGCTCCTTG
GGATGTTAATGATCTGTAGTGCT---GCAGACAAATTGTGGGTCACAGTCTATTATGGGGTGCCTGTGTG
GAAAGAAGCAACCACCACTCTATTTTGTGCATCAGATGCTAAAGCATATGATACAGAGGTACATAATGTT
TGGGCCACACATGCCTGTGTACCCACAGACCCCAACCCACAAGAAGTACTATTGCAAAATGTAACAGAAG
ATTTTAACATGTGGAAAAATAACATGGTAGAACAGATGCATGAGGATATAATCAGTTTATGGGATCAAAG
CCTAAAGCCATGTGTAAAATTAACCCCACTCTGTGTTACTTTAAATTGCACTGATGATCTG---------
---GGGAATACTACCACTAGTAGGAATACTACTACT---------------------AATACCACTAGTA
GTAGCGATGGAGTG---ATGGAAAAAGGAGAAATAAAAAACTGCTCTTTCAATATTACCACAAGCATAAG
AGATAAGGTGCAGAAACAATATGCTTCTTTTTATAACCTTGATATAGTACCAATA---GATAAG------
GAG------AAT---------------------AACAGCTATAGGTTGATAAATTGTAACACCTCAGTCA
TTACACAGGCCTGTCCAAAGGTATCCTTTGAGCCAATTCCCATACATTATTGTACCCCGGCTGGTTTTGC
GATTCTAAAGTGTAACAATAAAAAGTTCAATGGAACAGGACCATGTAAAAATGTCAGCACAGTACAATGT
ACACATGGAATTAGGCCAGTAGTATCAACTCAACTGCTGTTAAATGGCAGCCTAGCAGAAGAAGAGGTAG
TAATTAGATCTGAAAATCTCACGGACAATGCCAAAACTATAATAGTACAGCTGAACGAATCTGTAGAAAT
TAATTGTATAAGACCCAACAACAATACAATAAAAGGTATACATATA---------GGACCAGGGAGAGCA
TTTTATACAACAGGACAAATAGTAGGAGATATAAGACAAGCACATTGTAACATTAGTAGAGCAAAATGGA
ATAACACTTTAATACAGATAGCTAAAAAATTAAGCGAACAATTTGGG---AAT---AGAACA------AT
GATCTTTAATCAATCCTCAGGAGGGGACCCAGAAATTGTAACGCACACTTTTAATTGTGGAGGGGAATTT
TTCTACTGTAATTCAACACAACTATTTAAT---------------------AGTACTTGG------AATG
GTACT---GAGAGGTCATATAACACTTCA------GAAAATATC---AATATCACACTCCCATGCAGAAT
AAAACAAATTGTAAACATGTGGCAGGAAGTAGGAAAAGCAATGTATGCTCCTCCCATCAGTGGACAAATT
AGATGTTCATCAAATATTACAGGGCTGCTATTAACAAGAGATGGTGGT------AAGAAACAGAACGAGA
CCAAGAACGAGACCGAGATCTTTAGACCTGGAGGAGGAGATATGAGGGACAATTGGAGAAGTGAATTATA
TAGATATAAAGTAGTAAAAATTGAACCATTAGGAGTAGCACCCATCAAGGCAAAGAGAAGAGTGGTGCAG
AGAGAAAAAAGAGCAGCGGGA---ATAGGAGCTTTGTTCCTTGGGTTCTTGGGAGCAGCAGGAAGCACTA
TGGGCGCAGCGTCAATAACGCTGACGGTACAGGCCAGACTATTATTGTCTGGTATAGTGCAACAGCAGAA
CAATTTGCTGAGGGCTATTGAGGCGCAACAGCATCTGTTGCAACTCACAGTCTGGGGCATCAAGCAGCTC
CAGGCAAGAGTCCTAGCTGTGGAAAGATACCTAAGGGATCAACAGCTCCTGGGGATTTGGGGTTGCTCTG
GAAAACTCATTTGCACCACTACTGTGCCTTGGAATGCTAGTTGGAGT---AATAGATCTTTGGATGAGAT
TTGGGATAACATGACCTGGATGCAGTGGGAAAGAGAAATTGACAATTACACAAGCTTAATATACACCTTA
CTTGAAAAATCGCAAAACCAACAAGAAAAAAATGAACAAGAATTATTGGAATTGGATAAATGGGCAAGTT
TGTGGAATTGGTTTGACATAACAAAATGGCTGTGGTATATAAAAATATTCATAATGATAGTAAGAGGCTT
GGTAGGTTTAAGAATAGTTTTTACTATACTTTCTATAGTGAATAGAGTTAGGCAGGGATACTCACCATTA
TCGTTTCAGACCCGCCTCCCAGCCCAGAGGGGACCCGACAGGCCCGAAGGAACCGAAGAAGAAGGTGGAG
AGAGAGACAGAGACAGATCCGGACGCTTAGTGGATGGATTCTTAGCAATTATCTGGGTCGACCTGCGGAG
CCTGTGCCTTTTCATCTACCACCGCTTGAGAGACTTACTCTTGATTGTAACGAGGATTGTGGAACTTCTG
GGA---CGCAGGGGGTGGGAAGCCCTCAAATATTGGTGGAATCTCCTACAGTATTGGAGTCAGGAACTAA
AGAATAGTGCTATTAGCTTGCTCAATGCCACAGCCATAGCAGTAGCTGAGGGGACAGATAGGATTATAGA
AATATTACAAAGAGCTTTTAGAGCTATTCTCCACATACCTAGAAGAATAAGACAGGGCTTAGAAAGGGCT
TTGCTA
>U90934 
ATGAGAGTGAAGGGGATCAGGAAGAATTGTCAGCACTTG---TGGAAATGG---GGCACGATGCTCCTTG
GGATGTTGATGATCTGTAGTGCT---GCAGAACAATTGCGGGTCACAGTCTATTATGGGGTACCTGTGTG
GAAAGAAGCAACCACTACTCTATTTTGTGCATCAGATGCTAAAGCATATGATACAGAGGTACATAATGTC
TGGGCCACACATGCCTGTGTACCCACAGACCCTAACCCACAAGAAGTAGTATTGAAAAATGTGACAGAAA
ATTTTAACATGTGGAAAAATAACATGGTAGAACAGATGCATGAGGATATAATCAGTTTATGGGATCAAAG
CCTAAAGCCATGTGTAAAATTAACCCCACTCTGTGTTACTTTAAATTGCACTGAT---TAT---------
------------------TTGAGG---AATGATACT---------------------AATACCACTAGTA
ATAACGGAGGAGGG---ATGGAGGGAGGAGAAATAAAAAACTGCTCTTTCAATATCACCACAAGAATAGG
AAATAAGGTGCAGAAAGAATATGCACTTTTTTATAAACTTGATGTAGTACCAATA---GATAAT------
ACT------ACT---------------------ACCAGCTATAGGTTGATAAATTGTAACACCTCAGTCA
TTACACAGGCCTGTCCAAAAGTATCCTTTGAGCCAATTCCTATACATTATTGTACCCCGGCTGGTTTTGC
GCTTCTAAAATGTAAAGATAAAAAGTTCAATGGAACAGGACCATGTACAAATGTCAGCACAGTACAATGT
ACACATGGAATTAGACCAGTAGTATCCACTCAACTGCTGTTAAATGGAAGTCTAGCAGAAGAAGAGGTAG
TAATTAGATCTGAAAATTTCACGGACAATGCTAAAACCATAATAGTACAGCTGAATGAATCTGTAGAAAT
TAATTGTACAAGACCCAATAACAATACAAGAAAAAGTATACATATA---------GGGCCAGGGCAGGCA
TTATATGCAACAGGAGCTATAATAGGAGATATAAGACAAGCACATTGTAACATTAGTAGAGCAAAATGGA
ATAACACTTTAAAACAGATAGTTAAAAAATTAAAAGTACAATTTGGG---AAT---AAAACA------AT
AATCTTTAATCAATCCTCAGGAGGGGACCCAGAAATTGTAATGCACAGTTTTAATTGTGGAGGGGAATTT
TTCTACTGTAATACAACAAAACTGTTTAATAGTACTTGG---ATGTTTAATAATACTTGG------AATG
ATACT---GAA---------GACACTGAA------GGAAATGGC---ACAATCACACTCCCATGCAGAAT
AAAACAAATTATAAACAGGTGGCAGGAAGTAGGAAAAGCAATGTATGCCCCTCCCATCAGAGGACAAATT
AGATGTTCATCAAACATTACAGGGATACTATTAACAAGAGATGGTGGT------ACTAAC----------
--AATAGTACCAACGAGACCTTCAGACCTGGAGGAGGAGATATGAGGGACAATTGGAGAAGTGAATTATA
TAAATATAAAGTAGTAAAAATTGAACCATTAGGAGTAGCACCCACCAAGGCAAAGAGAAGAGTGGTACAG
AGAGAAAAAAGAGCAGTGGGA---ATAGGAGCTTTGTTCCTTGGGTTCTTGGGAGCAGCAGGAAGCACTA
TGGGCGCAGCGGCAGTGACGCTGACGGTACAGGCCAGACAATTATTGTCTGGTATAGTGCAACAGCAGAA
CAACTTGCTGAGGGCTATTGAGGCGCAACAGCATCTGTTGCAACTCACAGTCTGGGGCATCAAGCAGCTC
CAGGCAAGAGTCCTGGCTGTGGAAAGATACCTAAGGGATCAACAGCTCCTGGGGATTTGGGGTTGCTCTG
GAAAACTCATCTGCACCACTACTGTGCCTTGGAATGCTAGTTGGAGT---AATAAATCTCTAGATAAGAT
TTGGAATAACATGACCTGGATGGAGTGGGAAAGAGAAATTGACAATTACACAAGCTTAATATACTCCCTA
ATTGAAGAATCGCAGAACCAACAAGTAAAGAATGAACAAGAATTATTGGAATTGGATAAATGGGCAAGTC
TGTGGAGTTGGTTTGACATAACAAAATGGCTGTGGTACATAAAAATATTCATAATGATAGTAGGAGGCTT
GATAGGTTTAAGAATAGTTTTTCTTGTACTTTCTATAGTGAATAGAGTTAGGCAGGGATACTCACCATTA
TCGTTTCAGACCCGCTTCCCAGCCCCGAGGGGACCCGACAGGCCCGAAGGAATCGAAGAAGAAGGTGGAG
AGAGAGACAGAGACAGATCCGGACGATTAGTGGATGGATTCTTGACACTTATCTGGATCGACCTGCGGAG
CCTGTGCCTCTTCAGCTACCACCGCTTGAGAGACTTACTCTTGATTGTAGCGAGGATTGTGGAACTTCTG
GGA---CGCAGGGGGTGGGAAGCCCTCAAATATTGGTGGAATCTCCTGCAGTATTGGAGTCAGGAACTAA
AGAATAGTGCTGTTAGTTTGCTTAATGCCACAGCTATAGCAGTAGCTGAGGGGACAGATAGGGTTATAGA
AGTAGTACAAAGAACTTGTAGAGCTATTCTCCACATTCCTACAAGAATAAGACAGGGCTTAGAAAGGGCT
TTGCTA
>U90935 
ATGAGAGTGAAGGGGATCAGGAAGAATTGTCAGCACTTG---TGGAAATGG---GGCACGATGCTCCTTG
GGATGTTGATGATCTGTAGTGCT---GCAGAACAATTGTGGGTCACAGTCTATTATGGGGTACCTGTGTG
GAAAGAAGCAACCACTACTCTATTTGGTGCATCAGATGCTAAAGCATATGATACAGGGGTACATAATGTC
TGGGCCACACATGCCTGTGTACCCACAGACCCTAACCCACAAGAAGTAGTATTGAAAAATGTGACAGAAA
ATTTTAACATGTGGAAAAATAACATGGTAGAACAGATGCATGAGGATATAATTAGTTTATGGGATCAAAG
CCTAAAGCCATGTGTAAAATTAACCCCACTCTGTGTTACTTTAAATTGCACTGAT---TAT---------
------------------TTGAGG---AATGATACT---------------------AATACCACTAGTA
GTAGCGGAGGAGGG---ATGGAGGGAGGAGAAATAAAAAACTGCTCTTTCAATATCACCACAAGAATAGG
AAATAAGGTGCAGAAAGAATATGCACTTTTTTATAAACTTGATGTAGTACCAATA---GATAAT------
ACT------ACT---------------------ACCAGCTATAGGTTGATAAGTTGTAACACCTCAGTCA
TTACACAGGCCTGTCCAAAAGTATCCTTTGAGCCAATTCCTATACATTATTGTACCCCGGCTGGTTTTGC
GCTTCTAAAATGTAAAGATAAAAAGTTCAATGGAACAGGACCATGTACAAATGTCAGCACAGTACAATGT
ACACATGGAATTAGACCAGTAGTATCCACTCAACTGCTGTTAAATGGAAGTCTAGCAGAAGAAGAGGTAG
TAATTAGATCTGAAAATTCCACGGACAATGCTAAAACCATAATAGTACAGCTGAATGAATCTGTAGAAAT
TAATTGTACAAGACCCAATAACAATACAAGAAAAAGTATACATATA---------GGGCCAGGGCAGGCA
TTATATGCAACAGGAGCTATAATAGGAGATATAAGACAAGCACATTGTAACATTAGTAGAGCAAAATGGA
ATAACACTTTAAAACAGATAGTTAAAAAATTAAAAGTACAATTTGGG---AAT---AAAACA------AT
AATCTTTAATCAATCCTCAGGAGGGGACCCAGAAATTGTAATGCACAGTTTTAATTGTGGAGGGGAATTT
TTCTACTGTAATACAACAAAACTGTTTAATAGTACTTGG---ATGTTTAATAATACTTGG------AATG
ATACT---GAA---------GACACTGAA------GGAAATGGC---GCAATCACACTCCCATGCAGAAT
AAAACAGATTATAAACAGGTGGCAGGAAGTAGAAAAAGCAATGTATGCCCCTCCCATCAGAGGACAAATT
AGATGTTCATCAAACATTACAGGGATACTATTAACAAGAGATGGTGGT------ACTAAC----------
--AATAGTACCAACGAGACCTTCAGACCTGGAGGAGGAGATATGAGGGACAATTGGAGAAGTGAATTATA
TAAATATAAAGTAGTAAAAATTGAACCATTAGGAGTAGCACCCACCAAGGCAAAGAGAAGAGTGGTGCAG
AGAGAAAAAAGAGCAGTGGGA---ATAGGAGCTTTGTTCCTTGGGTTCTTGGGAGCAGCAGGAAGCACTA
TGGGCGCAGCGGCAGTGACGCTGACGGTACAGGCCAGACAATTATTGTCTGGTATAGTGCAACAGCAGAA
CAACTTGCTGAGGGCTATTGAGGCGCAACAGCATCTGTTGCAACTCACAGTCTGGGGCATCAAGCAGCTC
CAGGCAAGAGTCCTGGCTGTGGAAAGATACCTAAGGGATCAACAGCTCCTGGGGATTTGGGGTTGCTCTG
GAAAACTCATCTGCACCACTACTGTGCCTTGGAATGCTAGTTGGAGT---AATAAATCTCTAGATAAGAT
TTGGAATAACATGACCTGGATGGAGTGGGAAAGAGAAATTGACAATTACACAAGCTTAATATACTCCCTA
ATTGAAGAATCGCAGAACCAACAAGTAAAGAATGAACAAGAATTATTGGAATTGGATAAATGGGCAAGTC
TGTGGAGTTGGTTTGACATAACAAAATGGCTGTGGTACATAAAAATATTCATAATGATAGTAGGAGGCTT
GATAGGTTTAAGAATAGTTTTTCTTGTACTTTCTATAGTGAATAGAGTTAGGCAGGGATACTCACCATTA
TCGTTTCAGACCCGCTTCCCAGCCCCGAGGGGGCCCGACAGGCCCGAAGGAATCGAAGAAGAAGGTGGAG
AGAGAGACAGAGACAGATCCGGACGATTAGTGGATGGATTCTTGACACTTATCTGGATCGACCTGCGGAG
CTTGTGCCTCTTCAGCTACCACCGCTTGAGAGACTTACTCTTGATTGTAGCGAGGATTGTGGAACTTCTG
GGA---CGCAGGGGGTGGGAAGCCCTCAAATATTGGTGGAATCTCCTGCAGTATTGGAGTCAGGAACTAA
AGAATAGTGCTGTTAGTTTGCTTAATGCCACAGCTATAGCAGTAGCTGAGGGGACAGATAGGGTTATAGA
AGTAGTACAAAGAACTTGTAGAGCTATTCTCCACATTCCTGCAAGAATAAGACAGGGCTTAGAAAGGGCT
TTGCTA
>EU744104 
ATGAGAGTGAAGGGGATCAGGAAGAATTATCATCACTTG---TGGAGATGG---GGCACCATGCTCCTTG
GGATATTAATGATCTGTAGTGCT---GCAGAACAATTGTGGGTCACAGTCTATTATGGGGTACCAGTGTG
GAAAGAAGCAACCACCACTTTATTTTGTGCATCAGATGCTAAAGCATATGATACAGAGGTACACAATGTT
TGGGCCACACATGCCTGTGTACCCACAGACCCCAACCCTCAAGAAGTAGAATTGGGAAATGTGACAGAAA
ATTTTAACATGTGGAAAAATAACATGGTAGAACAGATGCATGAGGATATAATCAGTTTATGGGATCAAAG
CCTAAAGCCATGTGTAAAATTAACCCCACTCTGTGTTACTTTAAATTGCACTGAC---TTG---------
---------------------AAC---AATGCTACT---------------------AATACCCCTAATA
GTAGCGAGGGAAAG---ATGGAAACAGGAGAAATAAAGAACTGCTCTTTCAATATCACCACAAGCATAAG
AAATAAGGTACAGAAAGAATATGCATTGTTTTATAAACTTGATGTAGTACCAATA---GATGAT------
GAT------AAT---------------------ACCAGCTATAGGTTGAGAAGTTGTAACACCTCAGTCA
TTACCCAGGCCTGTCCAAAGGTATCCTTTGACCCAATTCCCATACATTATTGTGCCCCGGCTGGTTTTGC
GATTCTAAAATGTAAAGATAAGAAGTTCAAGGGAACAGGACCATGTAAAAATGTCAGCACAGTACAATGT
ACACATGGAATTAGACCAGTAGTATCAACTCAACTGCTGTTAAATGGCAGTCTAGCAGAAGAAGAGGTAG
TAATTAGATCTGAAAATTTCACGAACAATGCTAAAATCATAATAGTACAGCTGAACAAATCTGTAGAAAT
TAATTGTACAAGACCCAACAACAATACAAGAAAAAGTATAAATATA---------GGACCAGGGAGAGCA
TTTTATACAACAGGAGAAATAATAGGAGATATAAGGCAAGCACATTGTAACCTTAGTAGAGCAAAATGGA
ATGATACTTTAAAACAGATAGTTATAAAATTAAGAGAACAATTTAGG---AAT---AGAACA------AT
AGTTTTTAATCAATCCTCAGGAGGGGACCCAGAAATTGTAATGCACAGTTTTAATTGTGGAGGGGAATTT
TTCTACTGTAATTCAACACAATTGTTTAATAGTACTTGG---ATGGCTAATAGTACTTGG----------
--------GAGAATGATAATAGCACTGAA------------GAA---AATATCACACTCCCATGCAGAAT
AAAACAAATTATAAACATGTGGCAGGAAGTAGGAAAAGCAATGTATGCCCCTCCCATCAGAGGACAAATT
AGATGTTCAACAAATATCACAGGGCTGCTATTAACAAGAGATGGTGGG------GACAAC----------
-----GGGACCACCGAGATCTTCAGACCTGGAGGAGGAGATATGAGGGACAATTGGAGAAGTGAATTATA
TAAATATAAAGTAGTAAAAATTGAACCATTAGGAGTAGCACCCACTAGGGCAAAGAGAAGAGTGGTGCAA
AGAGAAAAAAGAGCAGCGGGA---CTAGGAGCTTTGTTCCTTGGGTTCTTGGGAGCAGCAGGAAGCACTA
TGGGCGCAGCGTCAATGACGCTGACGGTACAGGCCAGACAATTATTGTCTGGTATAGTGCAGCAGCAAAA
CAACTTGCTGAGGGCTATTGAGGCGCAACAGCATCTGTTGCAACTCACAGTCTGGGGTATCAAGCAGCTC
CAGGCAAGAGTCCTGGCTGTGGAAAGATACCTAAAGGATCAACAGCTCCTAGGGATTTGGGGTTGCGCTG
GAAAACTCATTTGCACCACTGCTGTGCCTTGGAATACTAGTTGGAGT---AATAAATCTCTGGATCAGAT
TTGGGATAACATGACCTGGATGGAGTGGGAAAAAGAAATTGACAATTACACAGGCTTAATATACACCTTA
ATTGAAAAATCACAGAACCAGCAAGAAAAGAATGAACAAGAATTATTGGAATTAGATAAGTGGGCAAGTT
TGTGGAATTGGTTTGATATATCAAACTGGCTGTGGTATATAAAAATATTCATAATGATAGTAGGAGGTTT
GGTAGGTTTAAGAATAGCTTTTTCTGTACTTGCTATAGTGAATAGAGTTAGGCAGGGATACTCACCATTA
TCATTTCAGACCCGCCTCCCAGCCCCGAGGGGACCCGACAGGCCCGAAGGAATCGAAGAAGAAGGTGGAG
AGAGAGACAGAGACAGATCCGGACAATTAGTGGATGGATTCTTAGCAATTATTTGGGTCGACCTACGGAG
CCTGTGCCTCTTCAGCTACCACCGCTTGAGAGACTTACTCTTGATTGTAGCGAGGATTGTGGAACTTCTG
GGA---CGCAGGGGGTGGGGAGTCCTCAAATATTGGTGGAATCTCCTGCAGTACTGGAGTCAGGAAATAA
AGAAGAGTGCTGTTAGCTTGCTCAATGCCACAGCTATAGCAGTAGCTGAGGGGACAGATAGGGTTATAGA
AGTAGTACAAAGAACTTATAGAGCTTTTCTCCACATACCTAGAAGAATAAGACAGGGCTTAGAAAGGGCT
TTGCAA
>EU744103 
ATGAGAGTGAAGGGGATCAGGAAGAATTATCATCACTTG---TGGAGATGG---GGCACCATGCTCCTTG
GGATATTAATGATCTGTAGTGCT---GCAGAACAATTGTGGGTCACAGTCTATTATGGGGTACCAGTGTG
GAAAGAAGCAACCACCACTTTATTTTGTGCATCAGATGCTAAAGCATATGATACAGAGGTACACAATGTT
TGGGCCACACATGCCTGTGTACCCACAGACCCCAACCCTCAAGAAGTAGAATTGGGAAATGTGACAGAAA
ATTTTAACATGTGGAAAAATAACATGGTAAAACAGATGCATGAGGATATAATCAGTTTATGGGATCAAAG
CCTAAAGCCATGTGTAAAATTAACCCCACTCTGTGTTATTTTAAATTGCACTGAC---TTG---------
---------------------AAC---AATGCTACT---------------------AATACCCCTAATA
GTAGCGAGGGAAAG---ATGGAAACAGGAGAAATAAAGAACTGCTCTTTCAATATCACCACAAGCATAAG
AGATAAGGTACAGAAAGAATATGCATTGTTTTATAAACTTGATGTAGTACCAATA---GATGAT------
GAT------AAT---------------------ACCAGCTATAGGTTGAGAAGTTGTAACACCTCAGTCA
TTACCCAGGCCTGTCCAAAGGTATCCTTTGACCCAATTCCCATACATTATTGTGCCCCGGCTGGTTTTGC
GATTCTAAAATGTAAAGATAAGAAGTTCAAGGGAACAGGACCATGTAAAAATGTCAGCACAGTACAATGT
ACACATGGAATTAGGCCAGTAGTATCAACTCAACTGCTGTTAAATGGCAGTCTAGCAGAAGAAGAGGTAG
TAATTAGATCTGAAAATTTCACGAACAATGCTAAAATCATAATAGTACAGCTGAACAAATCTGTAGAAAT
TAATTGTACAAGACCCAACAACAATACAAGAAAAAGTATAAATATA---------GGACCAGGGAGAGCA
TTTTATACAACAGGAGAAATAATAGGAGATATAAGGCAAGCACATTGTAACCTTAGTAGAGCAAAATGGA
ATGATACTTTAAAACAGATAGTTATAAAATTAAGAGAACAATTTAGG---AAT---AAAACA------AT
AGTTTTTAATCAATCCTCAGGAGGGGACCCAGAAATTGTAATGCACAGTTTTAATTGTGGAGGGGAATTT
TTCTACTGTAATTCAACACAATTGTTTAATAGTACTTGG---ATGGCTAATAGTACTTGG----------
--------GAGAATGATAATAGCACTGAA------------GAA---AATATCACACTCCCATGCAGAAT
AAAACAAATTATAAACATGTGGCAGGAAGTAGGAAAAGCAATGTATGCCCCTCCCATCAGAGGACAAATT
AGATGTTCAACAAATATCACAGGGCTGCTATTAACAAGAGATGGTGGG------GACAAC----------
-----GGGACCACCGAGATCTTCAGACCTGGAGGAGGAGATATGAGGGACAATTGGAGAAGTGAATTATA
TAAATATAAAGTAGTAAAAATTGAACCATTAGGAGTAGCACCCACTAGGGCAAAGAGAAGGGTGGTGCAA
AGAGAAAAAAGAGCAGCGGGA---CTAGGAGCTTTGTTCCTTGGGTTCTTGGGAGCAGCAGGAAGCACTA
TGGGCGCAGCGTCAATGACGCTGACGGTACAGGCCAGACAATTATTGTCTGGTATAGTGCAGCAGCAAAA
CAACTTGCTGAGGGCTATTGAGGCGCAACAGCATCTGTTGCAACTCACAGTCTGGGGTATCAAGCAGCTC
CAGGCAAGAGTCCTGGCTGTGGAAAGATACCTAAAGGATCAACAGCTCCTAGGGATTTGGGGTTGCTCTG
GAAAACTCATTTGCACCACTACTGTGCCTTGGAATACTAGTTGGAGT---AATAAATCTCTGGATCAGAT
TTGGGATAACATGACCTGGATGGAGTGGGAAAGAGAAATTGACAATTACACAGGCTTAATATACACCTTA
ATTGAAAAATCACAGAACCAGCAAGAAAAGAATGAACAAGAATTATTGGAATTAGATAAGTGGGCAAGTT
TGTGGAATTGGTTTGATATATCAAACTGGCTGTGGTATATAAAAATATTCATAATGATAGTAGGAGGTTT
GGTAGGTTTAAGAATAGCTTTTTCTGTACTTTCTATAGTGAATAGAGTTAGGCAGGGATACTCACCATTA
TCATTTCAGACCCGCCTCCCAGCCCCGAGGGGACCCGACAGGCCCGAAGGAATCGAAGAAGAAGGTGGAG
AGAGAGACAGAGACAGATCCGGTCACTTAGTGGATGGATTCTTAGCAATTATTTGGGTCGAACTGCGGAG
CCTGTGCCTCTTCAGCTACCACCGCTTGAGAGACTTACTCTTGATTGTAGCGAGGATTGTGGAACTTCTG
GGA---CGCAGGGGGTGGGGAGTCCTCAAATATTGGTGGAATCTCCTGCAGTACTGGAGTCAGGAAATAA
AGAAGAGTGCTGTTAGCTTGCTCAATGCCACAGCTATAGCAGTAGCTGAGGGGACAGATAGGGTTATAGA
AGTAGTACAAAGAACTTATAGAGCTTTTCTCCACATACCTAGAAGAATAAGACAGGGCTTAGAAAGGGCT
TTGCAA
>EU744099 
ATGAGAGTGAAGGGGATCAGGAAGAATTATCATCACTTG---TGGAGATGG---GGCACCATGCTCCTTG
GGATATTAATGATCTGTAGTGCT---GCAGAACAATTGTGGGTCACAGTCTATTATGGGGTACCAGTGTG
GAAAGAAGCAACCACCACTTTATTTTGTGCATCGGATGCTAAAGCATATGATACAGAGGTACACAATGTT
TGGGCCACACATGCCTGTGTACCCACAGACCCCAACCCTCAAGAAGTAGAATTGGGAAATGTGACAGAAA
ATTTTAACATGTGGAAAAATAACATGGTAGAACAGATGCATGAGGATATAATCAGTTTATGGGATCAAAG
CCTAAAGCCATGTGTAAAATTAACCCCACTCTGTGTTACTTTAAATTGCACTGAC---TTG---------
---------------------AAC---AATGCTACT---------------------AATACCCCTAATA
GTAGCGAGGGAAAG---ATGGAAACAGGAGAAATAAAGAACTGCTCTTTCAATATCACCACAAGCATAAG
AGATAAGGTACAGAAAGAATATGCATTGTTTTATAAACTTGATGTAGTACCAATA---GATGAT------
GAT------AAT---------------------ACCAGCTATAGGTTGATAAGTTGTAACACCTCAGTCA
TTACCCAGGCCTGTCCAAAGGTATCCTTTGACCCAATTCCCATACATTATTGTGCCCCGGCTGGTTTTGC
GATTCTAAAATGTAAAGATAAGAAGTTCAAGGGAACAGGACCATGTAAAAATGTCAGCACAGTACAATGT
ACACATGGAATTAGGCCAGTAGTATCAACTCAACTGCTGTTAAATGGCAGTCTAGCAGAAGAAGAGGTAG
TAATTAGATCTGAAAATTTCACGAACAATGCTAAAATCATAATAGTACAGCTGAACAAATCTGTAGAAAT
TAATTGTACAAGACCCAACAACAATACAAGAAAAAGTATAAATATA---------GGACCAGGGAGAGCA
TTTTATACAACAGGAGAAATAATAGGAGATATAAGGCAAGCACATTGTAACCTTAGTAGAGCAAAATGGA
ATGATACTTTAAAACAGATAGTTATAAAATTAAGAGAACAATTTAGG---AGT---AAAACA------AT
AGTTTTTAATCAATCCTCAGGAGGGGACCCAGAAATTGTAATGCACAGTTTTAATTGTGGAGGGGAATTT
TTCTACTGTAATTCAACACAATTGTTTAATAGTACTTGG---ATGGCTAATAGTACTTGG----------
--------GAGAATGATAATAGCACTGAA------------GAA---AATATCACACTCCCATGCAGAAT
AAAACAAATTATAAACATGTGGCAGGAAGTAGGAAAAGCAATGTATGCCCCTCCCATCAGAGGACAAATT
AGATGTTCAACAAATATCACAGGGCTGCTATTAACAAGAGATGGTGGG------GACAAC----------
-----GGGACCACCGAGATCTTCAGACCTGGAGGAGGAGATATGAGGGACAATTGGAGAAGTGAATTATA
TAAATATAAAGTAGTAAAAATTGAACCATTAGGAGTAGCACCCACTAGGGCAAAGAGAAGAGTGGTGCAA
AGAGAAAAAAGAGCAGCGGGA---CTAGGAGCTTTGTTCCTTGGGTTCTTGGGAGCAGCAGGAAGCACTA
TGGGCGCAGCGTCAATGACGCTGACGGTACAGGCCAGACAATTATTGTCTGGTATAGTGCAGCAGCAAAA
CAACTTGCTGAGGGCTATTGAGGCGCAACAGCATCTGTTGCAACTCACAGTCTGGGGTATCAAGCAGCTC
CAGGCAAGAGTCCTGGCTGTGGAAAGATACCTAAAGGATCAACAGCTCCTAGGGATTTGGGGTTGCTCTG
GAAAACTCATTTGCACCACTGCTGTGCCTTGGAATACTAGTTGGAGT---AATAAATCTCTGGATCAGAT
TTGGGATAACATGACCTGGATGGAGTGGGAAAGAGAAATTGACAATTACACAGGCTTAATATACACCTTA
ATTGAAAAATCACAGAACCAGCAAGAAAAGAATGAACAAGAATTATTGGAATTAGATAAGTGGGCAAGTT
TGTGGAATTGGTTTGATATATCAAACTGGCTGTGGTATATAAAAATATTCATAATGATAGTAGGAGGTTT
GGTAGGTTTAAGAATAGCTTTTTCTGTGCTTTCTATAGTGAATAGAGTTAGGCAGGGATACTCACCATTA
TCATTTCAGACCCGCCTCCCAGCCCCGAGGGGACCCGACAGGCCCGAAGGAATCGAAGAAGAAGGTGGAG
AGAGAGACAGAGACAGATCCGGTCAATTAGTGAATGGATTCTTAGCAATTATTTGGGTCGACCTACGGAG
CCTGTGCCTCTTCAGCTACCACCGCTTGAGAGACTTACTCTTGATTGTAGCGAGGATTGTGGAACTTCTG
GGA---CGCAGGGGGTGGGGAGTCCTCAAATATTGGTGGAATCTCCTGCAGTACTGGAGTCAGGAAATAA
AGAAGAGTGCTATTAGCTTGCTCAATGCCACAGCTATAGCAGTAGCTGAGGGGACAGATAGGGTTATAGA
AGTAGTACAAAGAACTTATAGAACTTTTCTCCACATACCTAGAAGAATAAGACAGGGCTTAGAAAGGGCT
TTGCAA
>EU744102 
ATGAGAGTGAAGGGGATCAGGAAGAATTATCATCACTTG---TGGAGATGG---GGCACCATGCTCCTTG
GGATATTAATGATCTGTAGTGCT---GCAGAACAATTGTGGGTCACAGTCTATTATGGGGTACCAGTGTG
GAAAGAAGCAACCACCACTTTATTTTGTGCATCAGATGCTAAAGCATATGATACAGAGGTACACAATGTT
TGGGCCACACATGCCTGTGTACCCACAGACCCCAACCCTCAAGAAGTAGAATTGGGAAATGTGACAGAAA
ATTTTAACATGTGGAAAAATAACATGGTAGAACAGATGCATGAGGATATAATCAGTTTATGGGATCAAAG
CCTAAAGCCATGTGTAAAATTAACCCCACTCTGTGTTACTTTAAATTGCACTGAC---TTG---------
---------------------AAC---AATGCTACT---------------------AATACCCCTAATA
GTAGCGAGGGAAAG---ATGGAAACAGGAGAAATAAAGAACTGCTCTTTCAATATCACCACAAGCATAAG
AGATAAGGTACAGAAAGAATATGCATTGTTTTATAAACTTGATGTAGTACCAATA---GATGAT------
GAT------AAT---------------------ACCAGCTATAGGTTGATAAGTTGTAACACCTCAGTCA
TTACCCAGGCCTGTCCAAAGGTATCCTTTGACCCAATTCCCATACATTATTGTGCCCCGGCTGGTTTTGC
GATTCTAAAATGTAAAGATAAGAAGTTCAAGGGAACAGGACCATGTAAAAATGTCAGCACAGTACAATGT
ACACATGGAATTAGGCCAGTAGTATCAACTCAACTGCTGTTAAATGGCAGTCTAGCAGAAGAAGAGGTAG
TAATTAGATCTGAAAATTTCACGAACAATGCTAAAATCATAATAGTACAGCTGAACAAAGCTGTAGAAAT
TAATTGTACAAGACCCAACAACAATACAAGAAAAAGTATAAATATA---------GGACCAGGGAGAGCA
TTTTATACAACAGGAGAAATAATAGGAGATATAAGGCAAGCACATTGTAACCTTAGTAGAGCAAAATGGA
ATGATACTTTAAAACAGATAGTTATAAAATTAAGAGAACAATTTAGG---AAT---AAAACA------AT
AGTTTTTAATCAATCCTCAGGAGGGGACCCAGAAATTGTAATGCACAGTTTTAATTGTGGAGGGGAATTT
TTCTACTGTAATTCAACACAATTGTTTAATAGTACTTGG---ATGGCTAATAGTACTTGG----------
--------GAGAATGATAATAGCACTGAA------------GAA---AATATCACACTCCCATGCAGAAT
AAAACAAATTATAAACATGTGGCAGGAAGTAGGAAAAGCAATGTATGCCCCTCCCATCAGAGGACAAATT
AGATGTTCAACAAATATCACAGGGCTGCTATTAACAAGAGATGGTGGG------GACAAC----------
-----GGGACCACCGAGATCTTCAGACCTGGAGGAGGAGATATGAGGGACAATTGGAGAAGTGAATTATA
TAAATATAAAGTAGTAAAAATTGAACCATTAGGAGTAGCACCCACTAGGGCAAAGAGAAGAGTGGTGCAA
AGAGAAAAAAGAGCAGCGGGA---CTAGGAGCTTTGTTCCTTGGGTTCTTGGGAGCAGCAGGAAGCACTA
TGGGCGCAGCGTCAATGACGCTGACGGTACAGGCCAGACAATTATTGTCTGGTATAGTGCAGCAGCAAAA
CAACTTGCTGAGGGCTATTGAGGCGCAACAGCATCTGTTGCAACTCACAGTCTGGGGTATCAAGCAGCTC
CAGGCAAGAGTCCTGGCTGTGGAAAGATACCTAAAGGATCAACAGCTCCTAGGGATTTGGGGTTGCTCTG
GAAAACTCATTTGCACCACTGCTGTGCCTTGGAATACTAGTTGGAGT---AATAAATCTCTGGATCAGAT
TTGGGATAACATGACCTGGATGGAGTGGGAAAGAGAAATTGACAATTACACAGGCTTAATATACACCTTA
ATTGAAAAATCACAGAACCAGCAAGAAAAGAATGAACAAGAATTATTGGAATTAGATAAGTGGGCAAGTT
TGTGGAATTGGTTTGATATATCAAACTGGCTGTGGTATATAAAAATATTCATAATGATAGTAGGAGGTTT
GGTAGGTTTAAGAATAGCTTTTTCTGTACTTTCTATAGTGAATAGAGTTAGGCAGGGATACTCACCATTA
TCATTTCAGACCCGCCTCCCAGCCCCGAGGGGACCCGACAGGCCCGAAGGAATCGAAGAAGAAGGTGGAG
AGAGAGACAGAGACAGATCCGGACAATTAGTGGATGGATTCTTAGCAATTATTTGGGTCGATCTGCGGAG
CCTGTGCCTCTTCAGCTACCACCGCTTGAGAGACTTACTCTTGATTGTAGCGAGGATTGTGGAACTTCTG
GGA---CGCAGGGGGTGGGGAGTCCTCAAATATTGGTGGAATCTCCTGCAGTACTGGAGTCAGGAAATAA
AGAAGAGTGCTATTAGCTTGCTCAATGCCACAGCTATAGCAGTAGCTGAGGGGACAGATAGGGTTATAGA
AGTAGTACAAAGAACTTATAGAGCTTTTCTCCACATACCTAGAAGAATAAGACAGGGCTTAGAAAGGGCT
TTGCAA
>EU744097 
ATGAGAGTGAAGGGGATCAGGAAGAATTATCATCACTTG---TGGAGATGG---GGCACCATGCTCCTTG
GGATATTAATGATCTGTAGTGCT---GCAGAACAATTGTGGGTCACAGTCTATTATGGGGTACCAGTGTG
GAAAGAAGCAACCACCACTTTATTTTGTGCATCAGATGCTAAAGCATATGATACAGAGGTACACAATGTT
TGGGCCACACATGCCTGTGTACCCACAGACCCCAACCCTCAAGAAGTAGAATTGGGAAATGTGACAGAAA
ATTTTAACATGTGGAAAAATAACATGGTAGAACAGATGCATGAGGATATAATCAGTTTATGGGATCAAAG
CCTAAAGCCATGTGTAAAATTAACCCCACTCTGTGTTACTTTAAATTGCACTGAC---TTG---------
---------------------AAC---AATGCTACT---------------------AATACCCCTAATA
GTAGCGAGGGAAAG---ATGGAAACAGGAGAAATAAAGAACTGCTCTTTCAATATCACCACAAGCATAAG
AGATAAGGTACAGAAAGAATATGCATTGTTTTATAAACTTGATGTAGTACCAATA---GATGAT------
GAT------AAT---------------------ACCAGCTATAGGTTGATAAGTTGTAACACCTCAGTCA
TTACCCAGGCCTGTCCAAAGGTATCCTTTGACCCAATTCCCATACATTATTGTGCCCCGGCTGGTTTTGC
GATTCTAAAATGTAAAGATAAGAAGTTCAAGGGAACAGGGCCATGTAAAAATGTCAGCACAGTACAATGT
ACACATGGAATTAGGCCAGTAGTATCAACTCAACTGCTGTTAAATGGCAGTCTAGCAGAAGAAGAGGTAG
TAATTAGATCTGAAAATTTCACGAACAATGCTAAAATCATAATAGTACAGCTGAACAAATCTGTAGAAAT
TAATTGTACAAGACCCAACAACAATACAAGAAAAAGTATAAATATA---------GGACCAGGGAGAGCA
TTTTATACAACAGGAGAAATAATAGGAGATATAAGGCAAGCACATTGTAACCTTAGTAGAGCAAAATGGA
ATGATACTTTAAAACAGATAGTTATAAAATTAAGAGAACAATTTAGG---AAT---AAAACA------AT
AGTTTTTAATCAATCCTCAGGAGGGGACCCAGAAATTGTAATGCACAGTTTTAATTGTGGAGGGGAATTT
TTCTACTGCAATTCAACACAATTGTTTAATAGTACTTGG---ATGGCTAATAGTACTTGG----------
--------GAGAATGATAATAGCACTGAA------------GAA---AATATCACACTCCCATGCAGAAT
AAAACAAATTATAAACATGTGGCAGGAAGTAGGAAAAGCAATGTATGCCCCTCCCATCAGAGGACAAATT
AGATGTTCAACAAATATCACAGGGCTGCTATTAACAAGAGATGGTGGG------GACAAC----------
-----GGGACCACCGAGATCTTCAGACCTGGAGGAGGAGATATGAGGGACAATTGGAGAAGTGAATTATA
TAAATATAAAGTAGTAAAAATTGAACCATTAGGAGTAGCACCCACTAGGGCAAAGAGAAGAGTGGTGCAG
AGAGAAAAAAGAGCAGCGGGA---CTAGGAGCTTTGTTCCTTGGGTTCTTGGGAGCAGCAGGAAGCACTA
TGGGCGCAGCGTCAATGACGCTGACGGTACAGGCCAGACAATTATTGTCTGGTATAGTGCAGCAGCAAAA
CAACTTGCTGAGGGCTATTGAGGCGCAACAGCATCTGTTGCAACTCACAGTCTGGGGTATCAAGCAGCTC
CAGGCAAGAGTCCTGGCTGTGGAAAGATACCTAAAGGATCAACAGCTCCTAGGGATTTGGGGTTGCTCTG
GAAAACTCATTTGCACCACTGCTGTGCCTTGGAATACTAGTTGGAGT---AATAAATCTCTGGATCAGAT
TTGGGATAACATGACCTGGATGGAGTGGGAAAGAGAAATTGACAATTACACAGGCTTAATATACACCTTA
ATTGAAAAATCACAGAACCAGCAAGAAAAGAATGAACAAGAATTATTGGAATTAGATAAGTGGGCAAGTT
TGTGGAATTGGTTTGATATATCAAACTGGCTGTGGTATATAAAAATATTCATAATGATAGTAGGAGGTTT
GGTAGGTTTAAGAATAGCTTTTTCTGTACTTTCTATAGTGAATAGAGTTAGGCAGGGATACTCACCATTA
TCATTTCAGACCCGCCTCCCAGCCCCGAGGGGACCCGACAGGCCCGAAGGAATCGAAGAAGAAGGTGGAG
AGAGAGACAGAGACAGATCCGGACAATTAGTGGATGGATTCTTAGCAATTATTTGGGTCGACCTACGGAG
CCTGTGCCTCTTCAGCTACCACCGCTTGAGAGACTTACTCTTGATTGTAGCGAGGATTGTGGAACTTCTG
GGA---CGCAGGGGGTGGGGAGTCCTCAAATATTGGTGGAATCTCCTGCAGTACTGGAGTCAGGAAATAA
AGAAGAGTGCTGTTAACTTGCTCAATGCCACAGCTATAGCAGTAGCTGAGGGGACAGATAGGGTTATAGA
AGTAGTACAAAGAACTTATAGAGCTTTTCTCCACATACCTAGAAGAATAAGACAGGGCTTAGAAAGGGCT
TTGCAA
>EU744113 
ATGAGAGTGAAGGGGATCAGGAAGAATTATCAGCACTTG---TGGAGATGG---GGCACCATGCTCCTTG
GGATGTTAATGATCTGTAATGCG---GCAGAACAATTGTGGGTCACAGTCTATTATGGGGTACCAGTGTG
GAAAGAAGCAACCACCACCTTATTTTGTGCATCGGATGCTAAAGCATATGATACAGAGGTACACAATGTT
TGGGCCACACATGCCTGTGTACCCACAGACCCCAACCCTCAAGAAGTAGAATTGGGAAATGTGACAGAAA
ATTTTAACATGTGGAAAAATAACATGGTAGAACAGATGCATGAGGATATAATCAGTTTATGGGATCAAAG
CCTAAAGCCATGTGTAAAATTAACCCCACTCTGTGTTACTTTAAATTGCACTGAC---TTG---------
AACAATACTACTACTGACTTGAAC---AATACTGCT---------------------AATACCCATAATA
GTAGCGAGGGAAAG---ATGGAAAAAGGAGAAATAAAGAACTGCTCTTTCAATATCACCACAAGCATAAG
AGATAAGGTACAGAAAGAATATGCATTGTTTTATAAACTTGATGTAGTACCAATA---GATGAT------
GAT------AAT---------------------ACCAGATATAGGTTGATAAGTTGTAACACCTCAGTCA
TTACCCAGGCCTGTCCAAAGGTATCCTTTGACCCAATTCCCATACATTATTGTGCCCCGGCTGGTTTTGC
GATTCTAAAATGTAACGATAAGAAGTTCAAGGGAACAGGACCATGTAAAAAAGTCAGCACAGTACAATGT
ACACATGGAATTAGGCCAGTAGTATCAACTCAACTGCTGTTAAATGGCAGTCTAGCAGAAGAAGAGGTAG
TAATTAGATCTGAAAATTTCACGAACAATGCTAAAATCATAATAGTACAGCTGAACAAAGCTGTAGAAAT
TAATTGTACAAGACCCAACAACAATACAAGAAAAAGTATAAATATA---------GGACCAGGGAGAGCA
TTTTATACAACAGGAGAAATAATAGGAAATATAAGGCAAGCACATTGTAACCTTAGTAGAGCAGAATGGA
ATGACACTTTAAAACAGATAGTAATAAAATTAAGAGAACAATTTGAG---AAT---AAAACA------AT
AGTTTTTAATCAATCCTCAGGAGGGGACCCAGAAATTGTAATGCACAGTTTTAATTGTGGAGGGGAATTT
TTCTACTGTGATTCAACACAATTGTTTAATAGTACTTGG---ATGGCTAATAGTACTTGG----------
--------GAGAATGATAATAGCACTGAA------------GGA---AATATCATGCTCCCATGCAGAAT
AAAACAAATTATAAACATGTGGCAGGAAGTAGGAAAAGCAATGTATGCCCCTCCCATCAGAGGACAAATT
AGATGTTCAACAAATATCACAGGGCTGCTATTAACAAGAGATGGTGGG------GACAAC----------
--AACGAGACCACCGAGATCTTCAGACCTGGAGGAGGAAATATGAGGGACAATTGGAGAAGTGAATTATA
TAAATATAAAGTAGTAAAAATTGAACCATTAGGAGTAGCACCCACTAGGGCAAGGAGAAGAGTGGTGCAA
AGAGAAAAAAGAGCAGTGGGA---CTAGGAGCTTTGTTCCTTGGGTTCTTGGGAGCAGCAGGAAGCACTA
TGGGCGCAGCGTCAATGACGCTGACGGTACAGGCCAGACAATTATTGTCTGGTATAGTGCAGCAGCAAAA
CAACTTGCTGAGGGCTATTGAGGCGCAACAGCATCTGTTGCAACTCACAGTCTGGGGTATCAAGCAGCTC
CAGGCAAGAGTCCTGGCTGTGGAAAGATACCTAAAGGATCAACAGCTCCTAGGGATTTGGGGTTGCTCTG
GAAAACTCATTTGCACCACTGCTGTGCCTTGGAATACTAGTTGGAGT---AATAAATCTCTGAATCAGAT
TTGGGATAACATGACCTGGATGGAGTGGGAAAGAGAAATTGACAACTACACAGGCTTAATATACACCTTA
ATTGAAAAATCACAGAACCAGCAAGAAAAGAATGAACAAGAACTATTGGAATTAGATAAGTGGGCAAGTT
TGTGGAATTGGTTTAATATATCAAACTGGCTGTGGTATATAAAAATATTCATAATGATAGTAGGAGGTTT
GGTAGGTTTAAGAATAGTTTTTTCTGTACTTTCTATAGTGAATAGAGTTAGGCAGGGATATTCACCATTA
TCATTTCAGACCCGCCTCCCAGCCCCGAGGGGACCCGACAGGCCCGAAGGAACCGAAGAAGAAGGTGGAG
AGAGAGACAGAGACAGATCCGGACAATTAGTGGATGGATTCTTAGCAATTATTTGGGTGGATCTGCGGAA
CCTGTGCCTCTTCAGCTACCACCGCTTGAGAGACTTACTCTTGATTGTAGCGAGGAGTGTGGAACTTCTG
GGA---CGCAGGGGGTGGGGAGTCCTCAAATATTGGTGGAATCTCCTGCAGTACTGGAGTCAGGAAATAA
AGAATAGTGCTGTTAGCTTGCTCAATGCCACAGCTATAGCAGTAGCTGAGGGGACAGATAGGGTTATAGA
AGTAGTACAAAGAATTTATAGAGCTTTTCTCCACATACCTAGAAGAATAAGACAGGGCTTAGAAAGGGCT
TTGCAA
>EU744112 
ATGAGAGTGAAGGGGATCAGGAAGAATTATCAGCACTTG---TGGAGATGG---GGCACCATGCTCCTTG
GGATGTTAATGATCTGTAATGCG---GCAGAACAATTGTGGGTCACAGTCTATTATGGGGTACCAGTGTG
GAAAGAAGCAACCACCACTTTATTTTGTGCATCGGATGCTAAAGCATATGATACAGAGGTACACAATGTT
TGGGCCACACATGCCTGTGTACCCACAGACCCCAACCCTCAAGAAGTAGAATTGGGAAATGTGACAGAAA
ATTTTAACATGTGGAAAAATAACATGGTAGAACAGATGCATGAGGATATAATCAGTTTATGGGATCAAAG
CCTAAAGCCATGTGTAAAATTAACCCCACTCTGTGTTACTTTAAATTGCACTGAC---TTG---------
AACAATACTACTACTGACTTGAAC---AATACTGCT---------------------AATACCCATAATA
GTAGCGAGGGAAAG---ATGGAAAAAGGAGAAATAAAGAACTGCTCTTTCAATATCACCACAAGCATAAG
AGATAAGGTACAGAAAGAATATGCATTGTTTTATAAACTTGATGTAGTACCAATA---GATGAT------
GAT------AAT---------------------ACCAGATATAGGTTGATAAGTTGTAACACCTCAGTCA
TTACCCAGGCCTGTCCAAAGGTATCCTTTGATCCAATTCCCATACATTATTGTGCCCCGGCTGGTTTTGC
GATTCTAAAATGTAACGATAAGAAGTTCAAGGGAACAGGACCATGTAAAAAAGTCAGCACAGTACAATGT
ACACATGGAATTAGGCCAGTAGTATCAACTCAACTGCTGTTAAATGGCAGTCTAGCAGAAGAAGAGGTAG
TAATTAGATCTGAAAATTTCACGAACAATGCTAAAATCATAATAGTACAGCTGAACAAAGCTGTAGAAAT
TAATTGTACAAGACCCAACAACAATACAAGAAAAAGTATAAATATA---------GGACCAGGGAGAGCA
ATTTATACAACAGGAGAAATAATAGGAGATATAAGGCAAGCACATTGTAACCTTAGTAGAGCAGAATGGA
ATGATACTTTAAAACAGATAGTAATAAAATTAAGAGAACAATTTTGG---AAT---AAAACA------AT
AGTTTTTAATCAATCCTCAGGAGGGGACCCAGAAATTGTAATGCACAGTTTTAATTGTGGAGGGGAATTT
TTCTACTGTGATTCAACACAATTGTTTAATAGTACTTGG---ATGGCTAATAGTACTTGG----------
--------GAGAATGATAATAGCACTGAA------------GGA---AATATCATGCTCCCATGCAGAAT
AAAACAAATTATAAACATGTGGCAGGAAGTAGGAAAAGCAATGTATGCCCCTCCCATCAGAGGACAAATT
AGATGTTCAACAAATATCACAGGGCTGCTATTAACAAGAGATGGTGGG------GACAAC----------
--AACGAGACCACCGAGATCTTCAGACCTGGAGGAGGAAATATGAGGGACAATTGGAGAAGTGAATTATA
TAAATATAAAGTAGTAAAAATTGAACCATTAGGAGTAGCACCCACTAGGGCAAGGAGAAGAATGGTGCAA
AGAGAAAAAAGAGCAGTGGGA---CTAGGAGCTTTGTTCCTTGGGTTCTTGGGAGCAGCAGGAAGCACTA
TGGGCGCAGCGTCAATGACGCTGACGGTACAGGCCAGACAATTATTGTCTGGTATAGTGCAGCAGCAAAA
CAACTTGCTGAGGGCTATTGAGGCGCAACAGCATCTGTTGCAACTCACAGTCTGGGGTATCAAGCAGCTC
CAGGCAAGAGTCCTGGCTGTGGAAAGATACCTAAAGGATCAACAGCTCCTAGGGATTTGGGGTTGCTCTG
GAAAACTCATTTGCACCACTGCTGTGCCTTGGAATACTAGTTGGAGT---AATAAATCTCTGAATCAGAT
TTGGGATAACATGACCTGGATGGAGTGGGAAAGAGAAATTGACAACTACACAGGCTTAATATACACCTTA
ATTGAAAAATCACAGAACCAGCAAGAAAAGAATGAACAAGAACTCTTGGAATTAGATAAGTGGGCAAGTT
TGTGGAATTGGTTTAATATATCAAACTGGCTGTGGTATATAAAAATATTCATAATGATAGTAGGAGGTTT
GGTAGGTTTAAGAATAGTTTTTTCTGTACTTTCTATAGTGAATAGAGTTAGGCAGGGATACTCACCATTA
TCATTTCAGACCCGCCTCCCAGCCCCGAGGGGACCCGACAGGCCCGAAGGAACCGAAGAAGAAGGTGGAG
AGAGAGACAGAGACAGATCCGGACAATTAGTGGATGGATTCTTAGCAATTATTTGGGTGGACCTGCGGAG
CCTGTGCCTCTTCAGCTACCACCGCTTGAGAGACTTACTCTTGATTGTAGCGAGGACTGTGGAACTTCTG
GGA---CGCAGGGGGTGGGGAATCCTCAAATATTGGTGGAATCTCCTGCAGTACTGGAGTCAGGAAATAA
GGAAGAGTGCTGTTAGCTTGCTCAATGCCACAGCTATAGCAGTAGCTGAGGGGACAGATAGGGTTATAGA
AGTAGTACAAAGAATTTATAGAGCTTTTCTCCACATACCTAGAAGAATAAGACAGGGCTTAGAAAGGGCT
TTGCAA
>AF004394 
ATGAAAGTGAAGGGGATCAGGAAGAATTATCAGCACTTG---TGGAAATGG---GGCATCATGCTCCTTG
GGATGTTGATGATCTGTAGTGCT---GTAGAAAATTTGTGGGTCACAGTTTATTATGGGGTACCTGTGTG
GAAAGAAGCAACCACCACTCTATTTTGTGCATCAGATGCTAAAGCATATGATACAGAGGTACATAATGTT
TGGGCCACACATGCCTGTGTACCCACAGACCCCAACCCACAAGAAGTAGTATTGGAAAATGTGACAGAAA
ATTTTAACATGTGGAAAAATAACATGGTAGAACAGATGCATGAGGATATAATCAGTTTATGGGATCAAAG
CCTAAAGCCATGTGTAAAATTAACCCCACTCTGTGTTACTTTAAATTGCACTGAT---TTG---------
---------------------AGG---AATGTTACT---------------------AATATCAATAATA
GTAGTGAGGGAATG---------AGAGGAGAAATAAAAAACTGCTCTTTCAATATCACCACAAGCATAAG
AGATAAGGTGAAGAAAGACTATGCACTTTTTTATAGACTTGATGTAGTACCAATA---GATAAT------
GAT------AAT---------------------ACTAGCTATAGGTTGATAAATTGTAATACCTCAACCA
TTACACAGGCCTGTCCAAAGGTATCCTTTGAGCCAATTCCCATACATTATTGTACCCCGGCTGGTTTTGC
GATTCTAAAGTGTAAAGATAAGAAGTTCAATGGAACAGGGCCATGTAAAAATGTCAGCACAGTACAATGT
ACACATGGAATTAGGCCAGTAGTGTCAACTCAACTGCTGTTAAATGGCAGTCTAGCAGAAGAAGAGGTAG
TAATTAGATCTAGTAATTTCACAGACAATGCAAAAAACATAATAGTACAGTTGAAAGAATCTGTAGAAAT
TAATTGTACAAGACCCAACAACAATACAAGGAAAAGTATACATATA---------GGACCAGGAAGAGCA
TTTTATACAACAGGAGACATAATAGGAGATATAAGACAAGCACATTGCAACATTAGTAGAACAAAATGGA
ATAACACTTTAAATCAAATAGCTACAAAATTAAAAGAACAATTTGGGAATAAT---AAAACA------AT
AGTCTTTAATCAATCCTCAGGAGGGGACCCAGAAATTGTAATGCACAGTTTTAATTGTGGAGGGGAATTT
TTCTACTGTAATTCAACACAACTGTTTAATAGTACTTGG---AATTTTAATGGTACTTGG------AATT
TAACA------CAATCGAATGGTACTGAA------GGAAATGAC---ACTATCACACTCCCATGTAGAAT
AAAACAAATTATAAACATGTGGCAAGAAGTAGGAAAAGCAATGTATGCCCCTCCCATCAGAGGACAAATT
AGATGTTCATCAAATATTACAGGGCTGATATTAACAAGAGATGGTGGAAAT---AACCAC----------
--AATAATGATACCGAGACCTTTAGACCTGGAGGAGGAGATATGAGGGACAATTGGAGAAGTGAATTATA
TAAATATAAAGTAGTAAAAATTGAACCATTAGGAGTAGCACCCACCAAGGCAAAGAGAAGAGTGGTGCAG
AGAGAAAAAAGAGCAGTGGGAACAATAGGAGCTATGTTCCTTGGGTTCTTGGGAGCAGCAGGAAGCACTA
TGGGCGCAGCGTCAATAACGCTGACGGTACAGGCCAGACTATTATTGTCTGGTATAGTGCAACAGCAGAA
CAACTTGCTGAGGGCTATTGAGGCGCAACAGCATCTGTTGCAACTCACAGTCTGGGGCATCAAGCAGCTC
CAGGCAAGAGTCCTGGCTGTGGAAAGATACCTAAGGGATCAACAGCTCCTAGGGATTTGGGGTTGCTCTG
GAAAACTCATCTGCACCACTGCTGTGCCTTGGAATGCTAGTTGGAGT---AATAAAACTCTGGATATGAT
TTGGAATAACATGACCTGGATGGAGTGGGAAAGAGAAATCGACAACTACACAGGCTTAATATACACATTA
ATTGAAGAATCGCAGAACCAGCAAGAAAAGAATGAACAAGAATTATTAGAATTAGATAAGTGGGCAAGTT
TGTGGAATTGGTTTGACATAACAAATTGGCTGTGGTATATAAAAATATTCATAATGATAGTAGGAGGCTT
GATAGGTTTAAGAATAGTTTTTACTGTACTTTCTATAGTAAATAGAGTTAGGCAGGGATACTCACCATTG
TCATTTCAGACCCACCTCCCAGCCCCGAGGGGACCCGACAGGCCCGAAGGAATCGAAGAAGAAGGTGGAG
ACAGAGACAGAGACAGATCCGTGCGATTAGTGGATGGATTCTTAGCACTTTTCTGGGACGACCTGCGGAG
CCTGTGCCTCTTCAGCTACCACCGCTTGAGAGACTTACTCTTGATTGTAGCGAGGATTGTGGAACTTCTG
GGA---CGCAGGGGGTGGGAAGCCCTCAAGTATTGGTGGAATCTCCTGCAGTATTGGAGTCAGGAACTAA
GGAATAGTGCTGTTAGCTTGCTTAATGCCACAGCTATAGCAGTAGCTGAGGGGACAGATAGGGTTATAGA
AATAGTACAAAGAATTTATAGGGCTATTCTCCACATACCTACAAGAATAAGACAGGGCTTGGAAAGGCTT
TTGCTA
>M60472 
ATGAAAGTGAAGGGGATCAGGAAGAATTATCAGCACTTG---TGGAAATGG---GGCATCATGCTCCTTG
GGATGTTGATGATCTGTAGTGCT---GTAGAAAATTTGTGGGTCACAGTTTATTATGGGGTACCTGTGTG
GAAAGAAGCAACCACCACTCTATTTTGTGCATCAGATGCTAAAGCATATGATACAGAGGTACATAATGTT
TGGGCCACACATGCCTGTGTACCCACAGACCCCAACCCACAAGAAGTAGTATTGGAAAATGTGACAGAAA
ATTTTAACATGTGGAAAAATAACATGGTAGAACAGATGCATGAGGATATAATCAGTTTATGGGATCAAAG
CCTAAAGCCATGTGTAAAATTAACCCCACTCTGTGTTACTTTAAATTGCACTGAT---TTG---------
---------------------AGG---AATGTTACT---------------------AATATCAATAATA
GTAGTGAGGGAATG---------AGAGGAGAAATAAAAAACTGCTCTTTCAATATCACCACAAGCATAAG
AGATAAGGTGAAGAAAGACTATGCACTTTTTTATAGACTTGATGTAGTACCAATA---GATAAT------
GAT------AAT---------------------ACTAGCTATAGGTTGATAAATTGTAATACCTCAACCA
TTACACAGGCCTGTCCAAAGGTATCCTTTGAGCCAATTCCCATACATTATTGTACCCCGGCTGGTTTTGC
GATTCTAAAGTGTAAAGACAAGAAGTTCAATGGAACAGGGCCATGTAAAAATGTCAGCACAGTACAATGT
ACACATGGAATTAGGCCAGTAGTGTCAACTCAACTGCTGTTAAATGGCAGTCTAGCAGAAGAAGAGGTAG
TAATTAGATCTAGTAATTTCACAGACAATGCAAAAAACATAATAGTACAGTTGAAAGAATCTGTAGAAAT
TAATTGTACAAGACCCAACAACAATACAAGGAAAAGTATACATATA---------GGACCAGGAAGAGCA
TTTTATACAACAGGAGAAATAATAGGAGATATAAGACAAGCACATTGCAACATTAGTAGAACAAAATGGA
ATAACACTTTAAATCAAATAGCTACAAAATTAAAAGAACAATTTGGGAATAAT---AAAACA------AT
AGTCTTTAATCAATCCTCAGGAGGGGACCCAGAAATTGTAATGCACAGTTTTAATTGTGGAGGGGAATTT
TTCTACTGTAATTCAACACAACTGTTTAATAGTACTTGG---AATTTTAATGGTACTTGG------AATT
TAACA------CAATCGAATGGTACTGAA------GGAAATGAC---ACTATCACACTCCCATGTAGAAT
AAAACAAATTATAAATATGTGGCAGGAAGTAGGAAAAGCAATGTATGCCCCTCCCATCAGAGGACAAATT
AGATGCTCATCAAATATTACAGGGCTAATATTAACAAGAGATGGTGGA------ACTAAC----------
--AGTAGTGGGTCCGAGATCTTCAGACCTGGGGGAGGAGATATGAGGGACAATTGGAGAAGTGAATTATA
TAAATATAAAGTAGTAAAAATTGAACCATTAGGAGTAGCACCCACCAAGGCAAAAAGAAGAGTGGTGCAG
AGAGAAAAAAGAGCAGTGGGAACGATAGGAGCTATGTTCCTTGGGTTCTTGGGAGCAGCAGGAAGCACTA
TGGGCGCAGCGTCAATAACGCTGACGGTACAGGCCAGACTATTATTGTCTGGTATAGTGCAACAGCAGAA
CAATTTGCTGAGGGCTATTGAGGCGCAACAGCATCTGTTGCAACTCACAGTCTGGGGCATCAAGCAGCTC
CAGGCAAGAGTCCTGGCTCTGGAAAGATACCTAAGGGATCAACAGCTCCTAGGGATTTGGGGTTGCTCTG
GAAAACTCATCTGCACCACTGCTGTGCCTTGGAATGCTAGTTGGAGT---AATAAAACTCTGGATATGAT
TTGGGATAACATGACCTGGATGGAGTGGGAAAGAGAAATCGAAAATTACACAGGCTTAATATACACCTTA
ATTGAAGAATCGCAGAACCAACAAGAAAAGAATGAACAAGACTTATTAGCATTAGATAAGTGGGCAAGTT
TGTGGAATTGGTTTGACATATCAAATTGGCTGTGGTATATAAAAATCTTCATAATGATAGTAGGAGGCTT
GATAGGTTTAAGAATAGTTTTTACTGTACTTTCTATAGTAAATAGAGTTAGGCAGGGATACTCACCATTG
TCATTTCAGACCCACCTCCCAGCCCCGAGGGGACCCGACAGGCCCGAAGGAATCGAAGAAGAAGGTGGAG
ACAGAGACAGAGACAGATCCGTGCGATTAGTGGATGGATTCTTAGCACTTTTCTGGGACGACCTGCGGAG
CCTGTGCCTCTTCAGCTACCACCGCTTGAGAGACTTACTCTTGATTGTAGCGAGGATTGTGGAACTTCTG
GGA---CGCAGGGGGTGGGAAGTCCTCAAGTATTGGTGGAATCTCCTGCAGTATTGGAGTCAGGAACTAA
GGAATAGTGCTGTTAGCTTGCTTAATGCCACAGCTATAGCAGTAGCTGAGGGGACAGATAGGGTTATAGA
AGTAGTACAAAGAATTTATAGGGCTATTCTCCACATACCTACAAGAATAAGACAGGGCTTGGAAAGGCTT
TTGCTA
>DQ976428 
ATGAGAGTGATGGGGATCAGGAAGAATTATCAGCACTTG---TGGAAATGG---GGCATGATGCTCCTTG
GGATGTTAATGATCTGTAATGTT---GCAGGAAATTTGTGGGCCACAGTCTATTATGGGGTACCTGTGTG
GAAAGAAGCAACCACCACTCTATTTTGTGCATCAGATGCTAAAGCATATGATACAGAGGTACATAATGTT
TGGGCCACACATGCCTGTGTGCCCACAGACCCCAACCCACAAGAAGTATTATTGGAGAATGTGACAGAAA
ACTTTAACATGTGGAAAAATAACATGGTAGAACAAATGCATGAGGATATAATTAGTTTATGGGATCAAAG
CCTAAAGCCATGTGTAAAATTAACCCCACTCTGTGTTACTTTAAATTGCACTGAT---TTG---------
---------------------AGG---AATACTACT---------------------AATGCCACTAGTA
GTAGCGGGGGAACG---ATGGGGGGAGGAGAAATGAAAAATTGCTCTTTCAATATCACCACAAGTATAAG
AGATAAAATGCAGAAAGAATATGCACTTTTTTATAAACTTGATATAATACCAATA---GCAAAT------
GAT------AAT---------------------ACTAGCTATAGGTTGATAAATTGTAACACCTCAGTCA
TTACACAGGCCTGTCCAAAGGTAACCTTTGAGCCAATTCCCATACATTATTGTGCCCCGGCTGGTTTTGC
GATTCTAAAGTGTAATAATAAGAGGTTCAATGGAACAGGACCATGTACAAATGTCAGCACAGTACAATGT
ACACATGGAATTAGGCCAGTAGTATCAACTCAACTACTGTTAAATGGCAGTCTAGCAGAGGAAGAGGTAG
TAATTAGGTCCGCCAATTTCTCGGACAATGCTAAAAACATAATAGTACAGCTGAATGAAACTGTAGAAAT
TAATTGTACAAGACCCAATAACAATACCAGAAAAGGTATACCTATA---------GGACCAGGCAGAGCA
ATTTATACAACAGGACAAATAATAGGAGATATAAGACAAGCACATTGTAACCTCAGTAGAGCAAAATGGA
ATGAAACTTTAAAACAAATAGTTACAAAGTTAAGAGAACAATTTGGG---AAT---AAAACA------AT
AGTCTTTAATCAATCCTCAGGAGGGGACCCAGAAATTGTAACACACAGTTTTAATTGTGGAGGGGAATTT
TTCTATTGTAATTCAACACAACTGTTTAAT---------------------AGTACTTGG------AATA
TTACT---GAAGAGTCAAATAGCATTGAA------GGAAATGAC---ACAATCACACTCCCATGCAGAAT
AAAACAAATTGTAAACATGTGGCAGGAAGTAGGAAAAGCAATGTATGCCCCTCCCATCAGAGGACAAATT
AGATGTTCATCAAATATTACAGGGCTGATATTAACAAGAGATGGTGGTAAC---GAGAAC----------
--GAGAATGAGACCGAGATCTTCAGACCTGGAGGAGGAGATATGAGGGACAATTGGAGAAGTGAATTATA
TAAATATAAAGTAGTAAAAATTGAACCATTAGGAGTAGCACCCACCAAGGCAAAGAGAAGAGTGGTGCAG
AGAGAAAAAAGAGCAGTAGGA---ATAGGAGCTATGTTCCTTGGGTTCTTGGGAGCAGCAGGAAGCACTA
TGGGCGCAGCGTCAGTGACGCTGACGGTACAGGCCAGACTATTATTGTCTGGTATAGTGCAACAGCAGAA
CAATTTGCTGAGGGCTATTGAGGCGCAACAGCATCTGTTGCAACTCACAGTCTGGGGCATCAAGCAGCTC
CAGGCAAGAGTCCTGGCTGTGGAAAGATACCTAAAGGATCAACAGCTCCTGGGGATTTGGGGTTGCTCTG
GAAAACTCATTTGCACCACTGCTGTGCCTTGGAATAGTAGTTGGAGT---AATAAATCTCTGGATCAGAT
TTGGGATAACATGACCTGGATGGAATGGGAAAGAGAAATTAGTAATTACACAAGCTTAATATACACCTTA
ATTGAAGAATCGCAAAACCAACAAGAAAAGAATGAACAAGAATTATTGGCATTAGATAAATGGGCAAGTT
TGTGGAATTGGTTTGACATATCAAACTGGCTGTGGTATATAAAAATATTCATAATGATAGTAGGAGGCTT
GGTAGGTTTAAGAATAGTTTTTTCTGTACTTTCTATAGTGAATAGAGTTAGGCAGGGATACTCACCATTA
TCGTTCCAGATCCGCCCCCCAGCCCCGAGGGGACCCGACAGGCCCGGAGGAACCGAAGAAGAAGGTGGAG
AGAGAGACAGAGACGGATCCGGTCGATTAGTGGATGGATTCTTAGCGCTTATCTGGGTCGACCTGCGGAG
CCTGTGCCTCTTCAGCTACCACCGCTTGAGAGACTTACTCTTGATTGTAACGAGGATTGTGGAACTTCTG
GGA---CGCAGGGGGTGGGAACTCCTCAAATATTGGTGGAATCTCCTACAGTATTGGAGTGAGGAACTAA
AGAATAGTGCTGTTAGCTTGCTCAACGCCATAGCCATAGCAGTAGCTGAGGGGACTGATAGGGTTATAGA
AGTAGTACAAAGAGCTTGTAGAGCTATTCTCCACATACCTACACGAATAAGACAGGGCTTGGAAAGGGCT
TTGCTA
>DQ976432 
ATGAGAGTGATGGGGATCAGGAAGAATTATCAGCACTTG---CGGAAATGG---GGCATGATGCTCCTTG
GGATGTTAATGATCTGTAATGTT---GCAGGAAATTTGTGGGTCACAGTCTATTATGGGGTACCTGTGTG
GAAAGAAGCAACCACCACTCTATTTTGTGCATCAGATGCTAAAGCATATGATACAGAGGTACATAATGTT
TGGGCCACACATGCCTGTGTGCCCACAGACCCCAACCCACAAGAAGTATTATTGGAGAATGTGACAGAAA
ACTTTAACATGTGGAAAAATAACATGGTAGAACAAATGCATGAGGATATAATTAGTTTATGGGATCAAAG
CCTAAAGCCATGTGTAAAATTAACCCCACTCTGTGTTACTTTAAATTGCACTGAT---TTG---------
---------------------AGG---AATACTACT---------------------AATGCCACTAGTA
GTAGCGGGGGAACG---ATGGGGGGAGGAGAAATGAAAAATTGCTCTTTCAATATCACCACAAGTATAAG
AGATAAAATGCAGAAAGAATATGCACTTTTTTATAAACTTGATATAATGCCAATA---GCAAAT------
GAT------AAT---------------------ACTAGCTATAGGTTGATAAATTGTAACACCTCAGTCA
TTACACAGGCCTGTCCAAAGGTAACCTTTGAGCCAATTCCCATACATTATTGTGCCCCGGCTGGTTTTGC
GATTCTAAAGTGTAATAATAAGAGGTTCAATGGAACAGGACCATGTACAAATGTCAGCACAGTACAATGT
ACACATGGAATTAGGCCAGTAGTATCAACTCAACTACTGTTAAATGGCAGTCTAGCAGAGGAAGAGGTAG
TAATTAGATCCGCCAATTTCTCGGACAATGCTAAAAACATAATAGTACAGCTGAATGAAACTGTAGAAAT
TAATTGTACAAGACCCAATAACAATACCAGAAAAAGTATACCTATA---------GGACCAGGCAGAGCA
ATTTATACAACAGGACAAATAATAGGAGATATAAGACAAGCACATTGTAACCTCAGTAGAGCAAAATGGA
ATGAAACTTTAAAACAAATAGTTACAAAGTTAAGAGAACAATTTGGG---AAT---AAAACA------AT
AGTCTTTAATCAATCCTCAGGAGGGGACCCAGAAATTGTAACACACAGTTTTAATTGTGGAGGGGAATTT
TTCTATTGTAATTCAACACAACTGTTTAAT---------------------AGTACTTGG------AATA
TTACT---GAAGAGTCAAATAGCATTGAA------GGAAATGAC---ACAATCACACTCCCATGCAGAAT
AAAACAAATTGTAAACATGTGGCAGGAAGTAGGAAAAGCAATGTATGCCCCTCCCATCAGAGGACAAATT
AGATGTTCATCAAATATTACAGGGCTGATATTAACAAGAGATGGTGGTAAC---GAGAAC----------
--GAGAATGAGACCGAGATCTTCAGACCTGGAGGAGGAGATATGAGGGACAATTGGAGAAGTGAATTATA
TAAATATAAAGTAGTAAAAATTGAACCATTAGGAGTAGCACCCACCAAGGCAAAGAGAAGAGTGGTGCAG
AGAGAAAAAAGAGCAGTAGGA---ATAGGAGCTATGTTCCTTGGGTTCTTGGGAGCAGCAGGAAGCACTA
TGGGCGCAGCGTCAGTGACGCTGACGGTACAGGCCAGACTATTATTGTCTGGTATAGTGCAACAGCAGAA
CAATTTGCTGAGGGCTATTGAGGCGCAACAGCATCTGTTGCAACTCACAGTCTGGGGCATCAAGCAGCTC
CAGGCAAGAGTCCTGGCTGTGGAAAGATACCTAAAGGATCAACAGCTCCTGGGGATTTGGGGTTGCTCTG
GAAAACTCATTTGCACCACTGCTGTGCCTTGGAATAGTAGTTGGAGT---AATAAATCTCTGGATCAGAT
TTGGGATAACATGACCTGGATGGAATGGGAAAGAGAAATTAGTAATTACACAAGCTTAATATACACCTTA
ATTGAAGAATCGCAAAACCAACAAGAAAAGAATGAACAAGAATTATTGGCATTAGATAAATGGGCAAGTT
TGTGGAATTGGTTTGACATATCAAACTGGCTGTGGTATATAAAAATATTCATAATGATAGTAGGAGGCTT
GGTAGGTTTAAGAATAGTTTTTTCTGTACTTTCTATAGTGAATAGAGTTAGGCAGGGATACTCACCATTA
TCGTTCCAGATCCGCCCCCCAGCCCCGAGGGGACCCGACAGGCCCGGAGGAACCGAAGAAGAAGGTGGAG
AGAGAGACAGAGACGGATCCGGTCGATTAGTGGATGGATTCTTAGCGCTTATCTGGGTCGACCTGCGGAG
CCTGTGCCTCTTCAGCTACCACCGCTTGAGAGACTTACTCTTGATTGTAACGAGGATTGTGGAACTTCTG
GGA---CGCAGGGGGTGGGAACTCCTCAAATATTGGTGGAATCTCCTACAGTATTGGAGTGAGGAACTAA
AGAATAGTGCTGTTAGCTTGCTCAACGCCATAGCCATAGCAGTAGCTGAGGGGACTGATAGGGTTATAGA
AGTAGTACAAAGAGCTTGTAGAGCTATTCTCCACATACCTACACGAATAAGACAGGGCTTGGAAAGGGCT
TTGCTA
>DQ976427 
ATGAGAGTGATGGGGATCAGGAAGAATTATCAGCACTTG---TGGAAATGG---GGCATGATGCTCCTTG
GGATGTTAATGATCTGTAATGTT---GCAGGAAATTTGTGGGTTACAGTCTATTATGGGGTACCTGTGTG
GAAAGAAGCAACCACCACTCTATTTTGTGCATCAGATGCTAAAGCATATGATACAGAGGTACATAATGTT
TGGGCCACACATGCCTGTGTGCCCACAGACCCCAACCCACAAGAAGTATTATTGGAGAATGTGACAGAAA
ACTTTAACATGTGGAAAAATAACATGGTAGAACAAATGCATGAGGATATAATTAGTTTATGGGATCAAAG
CCTAAAGCCATGTGTAAAATTAACCCCACTCTGTGTTACTTTAAATTGCACTGAT---TTG---------
---------------------AGG---AATACTACT---------------------AATGCCACTAGTA
GTAGCGGGGGAACG---ATGGGGGGAGGAGAAATGAAAAATTGCTCTTTCAATATCACCACAAGTATAAG
AGATAAAATGCAGAAAGAATATGCACTTTTTTATAAACTTGATATAATACCAATA---GCAAAT------
GAT------AAT---------------------ACTAGCTATAGGTTGATAAATTGTAACACCTCAGTCA
TTGCACAGGCCTGTCCAAAGGTAACCTTTGAGCCAATTCCCATACATTATTGTGCCCCGGCTGGTTTTGC
GATTCTAAAGTGTAATAATAAGAGGTTCAATGGAACAGGACCATGTACAAATGTCAGCACAGTACAATGT
ACACATGGAATTAGGCCAGTAGTATCAACTCAACTACTGTTAAATGGCAGTCTAGCAGAGGAAGAGGTAG
TAATTAGATCCGCCAATTTCTCGGACAATGCTAAAAACATAATAGTACAGCTGAATGAGACTGTAGAAAT
TAATTGTACAAGACCCAATAACAATACCAGAAAAAGTATACCTATA---------GGACCAGGCAGAGCA
ATTTATATAACAGGACAAATAATAGGAGATATAAGACAAGCACATTGTAACCTCAGTAGAGCAAAATGGA
ATGAAACTTTAAAACAAATAGTTACAAAGTTAAGAGAACAATTTGGG---AAT---AAAACA------AT
AGTCTTTAATCAATCCTCAGGAGGGGACCCAGAAATTGTAACACACAGTTTTAATTGTGGAGGGGAATTT
TTCTATTGTAATTCAACACAACTGTTTAAT---------------------AGTACTTGG------AATA
TTACT---GAAGAGTCAAATAGCATTGAA------GGAAATGAC---ACAATCACACTCCCATGCAGAAT
AAAACAAATTGTAAACATGTGGCAGGAAGTAGGAAAAGCAATGTATGCCCCTCCCATCAGAGGACAAATT
AGATGTTCATCAAATATTACAGGGCTGATATTAACAAGAGATGGTGGTAAC---GAGAAC----------
--GAGAATGAGACCGAGATCTTCAGACCTGGAGGAGGAGATATGAGGGACAATTGGAGAAGTGAATTATA
TAAATATAAAGTAGTAAAAATTGAACCATTAGGAGTAGCACCCACCAAGGCAAAGAGAAGAGTGGTGCAG
AGAGAAAAAAGAGCAGTAGGA---ATAGGAGCTATGTTCCTTGGGTTCTTGGGAGCAGCAGGAAGCACTA
TGGGCGCAGCGTCAGTGACGCTGACGGTACAGGCCAGACTATTATTGTCTGGTATAGTGCAACAGCAGAA
CAATTTGCTGAGGGCTATTGAGGCGCAACAGCATCTGTTGCAACTCACAGTCTGGGGCATCAAGCAGCTC
CAGGCAAGAGTCCTGGCTGTGGAAAGATACCTAAAGGATCAACAGCTCCTGGGGATTTGGGGTTGCTCTG
GAAAACTCATTTGCACCACTGCTGTGCCTTGGAATAGTAGTTGGAGT---AATAAATCTCTGGATCAGAT
TTGGGATAACATGACCTGGATGGAATGGGAAAGAGAAATTAGTAATTACACAAGCTTAATATACACCTTA
ATTGAAGAATCGCAAAACCAACAAGAAAAGAATGAACAAGAATTATTGGCATTAGATAAATGGGCAAGTT
TGTGGAATTGGTTTGACATATCAAACTGGCTGTGGTATATAAAAATATTCATAATGATAGTAGGAGGCTT
GGTAGGTTTAAGAATAGTTTTTTCTGTACTTTCTATAGTGAATAGAGTTAGGCAGGGATACTCACCATTA
TCGTTCCAGATCCGCCCCCCAGCCCCGAGGGGACCCGACAGGCCCGGAGGAACCGAAGAAGAAGGTGGAG
AGAGAGACAGAGACGGATCCGGTCGATTAGTGGATGGATTCTTAGCGCTTATCTGGGTCGACCTGCGGAG
CCTGTGCCTCTTCAGCTACCACCGCTTGAGAGACTTACTCTTGATTGTAACGAGGATTGTGGAACTTCTG
GGA---CGCAGGGGGTGGGAACTCCTCAAATATTGGTGGAATCTCCTACAGTATTGGAGTGAGGAACTAA
AGAATAGTGCTGTTAGCTTGCTCAACGCCATAGCCATAGCAGTAGCTGAGGGGACTGATAGGGTTATAGA
AGTAGTACAAAGAGCTTGTAGAGCTATTCTCCACATACCTACACGAATAAGACAGGGCTTGGAAAGGGCT
TTGCTA
>DQ976431 
ATGAGAGTGATGGGGATCAGGAAGAATTATCAGCACTTG---TGGAAATGG---GGCATGATGCTCCTTG
GGATGTTAATGATCTGTAATGTT---GCAGGAAATTTGTGGGTCACAGTCTATTACGGGGTACCTGTGTG
GAAAGAAGCAACCACCACTCTATTTTGTGCATCAGATGCTAAAGCATATGATACAGAGGTACATAATGTT
TGGGCCACACATGCCTGTGTGCCCACAGACCCCAACCCACAAGAAGTATTATTGGAGAATGTGACAGAAA
ACTTTAACATGTGGAAAAATAACATGGTAGAACAAATGCATGAGGATATAATTAGTTTATGGGATCAAAG
CCTAAAGCCATGTGTAAAATTAACCCCACTCTGTGTTACTTTAAATTGCACTGAT---TTG---------
---------------------AGG---AATACTACT---------------------AATGCCACTAGTA
GTAGTGGGGGAACG---ATGGGGGGAGGAGAAATGAAAAATTGCTCTTTCAATATCACCACAAGTATAAG
GGATAAAATGCAGAAAGAATATGCACTTTTTTATAAACTTGATATAATACCAATA---GCAAAT------
GAT------AAT---------------------ACTAGCTATAGGTTGATAAATTGTAACACCTCAGTCA
TTACACAGGCCTGTCCAAAGGTAACCTTTGAGCCAATTCCCATACATTATTGTGCCCCGGCTGGTTTTGC
GATTCTAAAGTGTAATAATAAGAGGTTCAACGGAACAGGACCATGTACAAATGTCAGCACAGTACAATGT
ACACATGGAATTAGGCCAGTAGTATCAACTCAACTACTGTTAAATGGCAGTCTAGCAGAGGAAGAGGTAG
TAATTAGGTCCGCCAATTTCTCGGACAATGCTAAAAACATAATAGTACAGCTGAATGAAACTGTAGAAAT
TAATTGTACAAGACCCAATAACAATACCAGAAAAAGTATACCTATA---------GGACCAGGCAGAGCA
ATTTATACAACAGGACAAATAATAGGAGATATAAGACAAGCACATTGTAACCTCAGTAGAGCAAAATGGA
ATGAAACTTTAAAACAAATAGTTACAAAGTTAAGAGAACAATTTGGG---AAT---AAAACA------AT
AGTCTTTAATCAATCCTCAGGAGGGGACCCAGAAATTGTAACACACAGTTTTAATTGTGGAGGGGAATTT
TTCTATTGTAATTCAACACAACTGTTTAAT---------------------AGTACTTGG------AATA
TTACT---GAAGAGTCAAATAGCATTGAA------GGAAATGAC---ACAATCACACTCCCATGCAGAAT
AAAACAAATTGTAAACATGTGGCAGGAAGTAGGAAAAGCAATGTATGCCCCTCCCATCAGAGGACAAATT
AGATGTTCATCAAATATTACAGGGCTGATATTAACAAGAGATGGTGGTAAC---GAGAAC----------
--GAGAATGAGACCGAGGTCTTCAGACCTGGAGGAGGAGATATGAGGGACAATTGGAGAAGTGAATTATA
TAAATATAAAGTAGTAAAAATTGAACCATTAGGAGTAGCACCCACCAAGGCAAAGAGAAGAGTGGTGCAG
AGAGAAAAAAGAGCAGTAGGA---ATAGGAGCTATGTTCCTTGGGTTCTTGGGAGCAGCAGGAAGCACTA
TGGGCGCAGCGTCAGTGACGCTGACGGTACAGGCCAGACTATTATTGTCTGGTATAGTGCAACAGCAGAA
CAATTTGCTGAGGGCTATTGAGGCGCAACAGCATCTGTTGCAACTCACAGTCTGGGGCATCAAGCAGCTC
CAGGCAAGAGTCCTGGCTGTGGAAAGATACCTAAAGGATCAACAGCTCCTGGGGATTTGGGGTTGCTCTG
GAAAACTCATTTGCACCACTGCTGTGCCTTGGAATAGTAGTTGGAGT---AATAAATCTCTGGATCAGAT
TTGGGATAACATGACCTGGATGGAATGGGAAAGAGAAATTAGTAATTACACAAGCTTAATATACACCTTA
ATTGAAGAATCGCAAAACCAACAAGAAAAGAATGAACAAGAATTATTGGCATTAGATAAATGGGCAAGTT
TGTGGAATTGGTTTGACATATCAAACTGGCTGTGGTATATAAAAATATTCATAATGATAGTAGGAGGCTT
GGTAGGTTTAAGAATAGTTTTTTCTGTACTTTCTATAGTGAATAGAGTTAGGCAGGGATACTCACCATTA
TCGTTCCAGATCCGCCCCCCAGCCCCGAGGGGACCCGACAGGCCCGGAGGAACCGAAGAAGAAGGTGGAG
AGAGAGACAGAGACGGATCCGGTCGATTAGTGGATGGATTCTTAGCGCTTATCTGGGTCGACCTGCGGAG
CCTGTGCCTCTTCAGCTACCACCGCTTGAGAGACTTACTCTTGATTGTAACGAGGATTGTGGAACTTCTG
GGA---CGCAGGGGGTGGGAACTCCTCAAATATTGGTGGAATCTCCTACAGTATTGGAGTGAGGAACTAA
AGAATAGTGCTGTTAGCTTGCTCAACGCCATAGCCATAGCAGTAGCTGAGGGGACTGATAGGGTTATAGA
AGTAGTACAAAGAGCTTGTAGAGCTATTCTCCACATACCTACACGAATAAGACAGGGCTTGGAAAGGGCT
TTGCTA
>GU455515 
ATGAGAGTGAAGGAGATCAGGAAGAATTATCAGCACTTG---TGGAGATGG---GGCACCATGCTCCTTG
GGATATTGATGATCTGTAGTGCT---GCAGAAAAG---TGGGTCACAGTCTATTATGGGGTACCTGTGTG
GAAAGAAGCAACCACCACTCTATTTTGTGCATCAGATGCTAAAGCAGATGCTACAGAGGTACATAATGTT
TGGGCCACACATGCCTGTGTACCCACAGACCCCAGCCCACAAGAAGTAGTATTGGAAAATGTGACAGAAA
ATTTTAACATGTGGAAAAATAACATGGTAGAACAGATGCATGAGGATATAATCAGTTTATGGGATCAAAG
CCTAAAGCCATGTGTAAAATTAACTCCACTCTGTGTTACTTTAAATTGCACTGAT---TTG---------
------------AGGAATACG------AATGCTACT---------------------AATAACACTAGTA
GTGGCGGGGGAACG---ATGGAGAGAGGAGAAATAAAAAACTGTTCTTTCAATATCACCACAAGCATAAG
AGATAAGGTGCAA---GGGTATGCAACGTTTTATAAACTTGATGTAGTACCAATA---AATAAA------
GAT------GAG---------------AATAATACCAGCTATAGGTTGATAAGTTGTAACACCTCAGTCA
TTACACAGGCCTGTCCAAAGATATCCTTTGAGCCAATTCCCATACATTATTGTGCCCCGGCTGGTTTTGC
GATTCTAAAGTGTAACAAGAAGACGTTCAATGGAACAGGACCATGTACAAATGTCAGCACAGTGCAATGT
ACACATGGAATTAGGCCAGTAGTATCAACTCAACTACTGTTAAATGGCAGTCTAGCAGAAGAAGAGGTAG
TAATTAGATCTGAAAATTTCACGAACAATGCTAAAACCATAATAGTACAGCTAAATGAATCTGTAGAAAT
TAATTGTACAAGACCCAACAACAATACAAGAAAAAGTATACCTATG---------GGACCAGGGAAAGCA
TTTTATACAACAGGAGAAATAATAGGAGATATAAGACAAGCACATTGTAACCTTAGTAAAGCAAAATGGG
ATAATGCTTTAAAACAGATAGTTGGAAAATTAAGAGAACAATTTAGG---AAT---AAAGCA------AT
AGTCTTTAATCAATCCTCAGGAGGGGACTTAGAAATTGTAACGCACAGTTTTAATTGTGGAGGGGAATTT
TTCTACTGTAATTCAACACAACTGTTTAAT---------------------AGTATTTGG------AATG
ATACT---GAAGAGTCAAATAACACTGGA------GGAAATATC---ACAATTACACTCCCATGCAGAAT
AAAACAAATTATAAACATGTGGCAGAAAGTAGGAAAAGCAATGTATGCCCCTCCCATCGAAGGACAAATT
AGATGTTCATCAAATATTACAGGGCTGCTATTAACAAGAGATGGTGGT------AATATC----------
--ACGAGCGACACTGAGATCTTCAGACCTGGAGGAGGAGATATGAGGGACAATTGGAGAAGTGAATTATA
TAAATATAAAGTAGTAAAAATTGAACCATTGGGAGTAGCACCCACCAAGGCAAAGAGAAGAGTGGTGCAG
AGAGAAAAAAGAGCAGTGGGA---ATAGGAGCTGTGTTCCTTGGGTTCTTGGGAGCAGCAGGAAGCACTA
TGGGCGCAGCGTCGATGACGCTGACGGTACAGGCCAGGCGATTATTGTCCGGTATAGTGCAACAGCAGAA
CAATTTGCTGAGGGCTATTGAGGCGCAACAGCATCTGTTGCAACTCACAGTCTGGGGCATCAAGCAGCTC
CAGGCAAGGGTCCTAGCTGTGGAAAGATACCTAAAGGATCAACAGCTCCTGGGGATTTGGGGTTGCTCTG
GAAAACTCATTTGCACCACTGCTGTGCCTTGGAATGCCAGTTGGAGT---AATAAATCTCTGGATGAGAT
TTGGAATAACATGACCTGGATGGAATGGGAAAGGGAAATTGACAATTACACAAGCTTAATATACACCTTA
ATTGAAAAATCGCAGAACCAACAAGAAAAAAATGAACAAGAATTATTGGAATTAGATAAATGGGCAAGTT
TGTGGAATTGGTTTGACATAACAAAATGGCTGTGGTATATAAAAATATTCATAATGATAGTAGGAGGCTT
GGTAGGTTTAAGAATAGTTTTTGCTGTACTTTCTATAGTGAATAGAGTTAGGCAGGGATACTCACCATTA
TCGTTTCAGACCCACCTCCCAGCCCCGAGGGGACCCGACAGGCCCGAAGGAATCGAAGAAGAAGGTGGAG
AGAGAGACAGAGACAGATCCGGTCAATTAGTGGATGGATTATTAGCACTTATCTGGGTCGATCTGCGGAG
CCTGTGCCTCTTCAGCTACCACCGCTTGAGAGACTTACTCTTGATTGTAACGAGGATTGTGGAACTTCTG
GGA---CGCAGGGGGTGGGAAGCCCTCAAATATTGGTGGAATCTCCTACAGTATTGGGGCCAGGAACTAA
AGAAGAGTGCTGTTAGCTTGCTCAATGCCACAGCCATAGCAGTAGCTGAGGGGACAGATAGGGTTGTAGA
AATATTACAAAGAGCTTGTAGAGCTATTCTCCACATACCTAGAAGAATAAGACAGGGCTTCGAAAGGGCT
TTGCAA
>GU455520 
ATGAGAGTGAAGGAGATCAGGAAGAATTATCAGCACTTG---TGGAGATGG---GGCACCATGCTCCTTG
GGATGTTGATGATCTGTAGTGCT---ACAGAGAAATTGTGGGTCACAGTCTATTATGGGGTACCTGTGTG
GAAAGAAGCAACCACCACTCTATTTTGTGCATCAGATGCTAAAGCATATGCTACAGAGGTACATAATGTT
TGGGCCACACATGCCTGTGTACCCACAGACCCCAACCCACAAGAAATAGTATTGGGAAATGTGACAGAAA
ATTTTAACATGTGGAAAAATAACATGGTAGAACAGATGCATGAGGATATAATCAGTTTATGGGATCAAAG
CCTAAAGCCATGTGTAAAATTAACTCCACTCTGTGTTACTTTAGATTGCACTGAT---GTG---------
---------------------GGG---AATGCTACT---------------------AATAACACTAGTA
GTAGCGGGGGAACG---ATGGAGCAAGGAGAAATAAAAAACTGTTCTTTCAATATCACCACAAACATAAG
AGATAAGGTGCAGAAAGAATATGCAACATTTTATAAACTTGATATAGTACCAATAGATGATGAG---ACC
AAT------AAT---------------------ACCAACTATAGGTTGATAAGTTGTAACACCTCAGTCC
TTACACAAGCCTGTCCAAAGATATCCTTTGAGCCAATTCCCATACATTATTGTGCCCCGGCTGGTTTTGC
GATTCTAAAGTGTAACAGTAAGACGTTCAATGGAACAGGACCATGTACAAATGTCAGCACAGTACAATGT
ACACATGGAATCAGGCCAGTAGTATCAACTCAACTACTGTTAAATGGCAGTCTAGCAGAAGAAGAGGTAG
TAATTAGATCTGAAAATTTCACGAACAATGCTAAAACCATAATAGTACAGCTAAATGAATCTGTAGAAAT
TAATTGTACAAGACCCAACAACAATACAAAAAAAAGTATATCTATA---------GGACCAGGGAGAGCA
TTTTATACAACAGGACAAATAATAGGAGATATAAGACAAGCACATTGTAACATTAGTAGAGTAGAATGGA
ATAATACTTTACAAAAGATAGTTAGAAAATTAAGAGACAAATTTGAA---AAT---AAAACA------AT
AGTCTTTAAGCAATCCGCAGGAGGGGACCCAGAAATTGTAACACACAGTTTTAATTGTGGAGGGGAATTT
TTCTACTGTAATACAACACAACTGTTTAAT---------------------AGTACTTGG------AATG
ATACT---GAAGGGTCAAATAACAATGGA------GGAAATATC---ACAATTACACTCCCATGCAGAAT
AAAACAAATTATAAACATGTGGCAGGAAGTAGGAAAAGCAATGTATGCCCCTCCCATCAGCGGACAAATT
AGATGTTCATCAAATATTACAGGGCTGCTATTAACAAGAGATGGTGGTAATAATAATAAC----------
--ATGAACAACACCGAGATCTTCAGACCTGGAGGAGGAGATATGAGGGACAATTGGAGAAGTGAATTATA
TAAATATAAAGTAGTAAAAATTGAACCATTAGGAGTAGCACCCACCAAGGCAAAGAGAAGAGTGGTGCAG
AGAGAAAAAAGAGCAGTGGGA---ATAGGAGCTATGTTCCTTGGGTTCTTGGGAGCAGCAGGAAGCACTA
TGGGCGCGGCGTCAATAACGCTGACGGTACAGGCCAGGCAATTATTGTCTGGTATAGTGCAACAGCAGAA
CAATTTGCTGAGGGCTATTGAGGCGCAACAGCATCTGTTGCAACTCACAGTCTGGGGCATCAAGCAGCTC
CAGGCAAGGGTCCTGGCTGTGGAAAGATACCTAAAGGATCAACAGCTCCTGGGGATTTGGGGTTGCTCTG
GAAGACTCATTTGCACCACTGCTGTGCCTTGGAATGCTAGTTGGAGT---AATAAATCTTTGAATGAGAT
ATGGGATAACATGACCTGGATGGATTGGGAAAGAGAAATTGACAATTACACAAGCTTAATATACACCTTA
ATTGAAGAATCGCAGATTCAACAAGAAAAAAATGAACAAGAATTATTGGAATTAGATAAATGGGCAAGTT
TGTGGAATTGGTTTAAAATAACAAACTGGCTGTGGTATATAAGACTATTCATAATGATAGTAGGAGGCTT
GGTAGGTTTAAGAATAGTTTTTGCTGTACTTTCTATAGTGAATAAAGTTAGGCAGGGATACTCACCATTA
TCGTTTCAGACCCGCCTCCCAGCCCCGAGGGGACCCGACAGGCCCGAAGGAATCGAAGAAGAAGGTGGAG
AGAGAGACAGAGACAGATCCGGTCAATTAGTGGATGGATTATTAGCACTTATCTGGGTCGATCTGCGGAG
CCTGTGCCTCTTCAGCTACCACCGCTTGAGAGACTTACTCTTGATTGTAACGAGGATTGTGGAACTTCTG
GGA---CGCAGGGGGTGGGAAGCCCTCAAATATTGGTGGAATCTCCTACAGTATTGGGGTCAGGAACTAA
AGAAGAGTGCTGTTAGCTTGCTCAATGCCACAGCCATAGCAGTAGCTGAGGGGACAGATAGGGTTATAGA
AATATTACAAAGAGCTGGTAGAGCTATTCTCCACATACCTAGAAGAATAAGACAGGGCTTCGAAAGGGCT
TTGCAA
>GU455519 
ATGAGAGTGAAGGAGATCAGGAAGAATTATCAGCACTTG---TGGAGATGG---GGCACCATGCTCCTTG
GGATGTTGATGATCTGTAGTGCT---ACAGAGAAATTGTGGGTCACAGTCTATTATGGGGTACCTGTGTG
GAAAGAAGCAACCACCACTCTATTTTGTGCATCAGATGCTAAAGCATATGCTACAGAGGTACATAATGTT
TGGGCCACACATGCCTGTGTACCCACAGACCCCAACCCACAAGAAATAGTATTGGGAAATGTGACAGAAA
ATTTTAACATGTGGAAAAATAACATGGTAGAACAGATGCATGAGGATATAATCAGTTTATGGGATCAAAG
CCTAAAGCCATGTGTAAAATTAACTCCACTCTGTGTTACTTTAGATTGCACTGAT---GTG---------
---------------------GGG---AATGCTACT---------------------AATAACACTAGTA
GTAGCGGGGGAACG---ATGGAGCAAGGAGAAATAAAAAACTGTTCTTTCAATATCACCACAAACATAAG
AGATAAGGTGCAGAAAGAATATGCAACGTTTTATAAACTTGATATAGTACCAGTA---GATGAT------
AAGACCAATAAT---------------------GCCAGCTATAGGTTGATAAGTTGTAACACCTCAGTCC
TTACACAGGCCTGTCCAAAGATATCCTTTGAGCCAATTCCCATACATTTTTGTGCCCCGGCTGGTTTTGC
GATTCTAAAGTGTAACAGTAAGACGTTCAATGGAACAGGACCATGTACAAATGTCAGCACAGTACAATGT
ACACATGGAATCAGGCCAGTAGTATCAACTCAACTACTGTTAAATGGCAGTCTAGCAGAAGAAGAGGTAG
TAATTAGATCTGAAAATTTCACGAACAATGCTAAAACCATAATAGTACAGCTAAATGAATCTGTAGAAAT
TAATTGTACAAGACCCAACAACAATACAAAAAAAAGTATATCTATA---------GGACCAGGGAGAGCA
TTTTATACAACAGGACAAATAATAGGAGATATAAGACAAGCACATTGTAACATTAGTAGAGTAGAATGGA
ATAATACTTTACAAAAGATAGTTAGAAAATTAAGAGACAAATTTGAA---AAT---AAAACA------AT
AGTCTTTAAGCAATCCGCAGGAGGGGACCCAGAAATTGTAACACACAGTTTTAATTGTGGAGGGGAATTT
TTCTACTGTAATACAACACAACTGTTTAAT---------------------AGTACTTGG------AATG
ATACT---GAAGGGTCAAATAACAATGGA------GGAAATATC---ACAATTACACTCCCATGCAGAAT
AAAACAAATTATAAACATGTGGCAGGAAGTAGGAAAAGCAATGTATGCCCCTCCCATCAGCGGACAAATT
AGATGTTCATCAAATATTACAGGGCTGCTATTAACAAGAGATGGTGGTAATAATAATAAC----------
--ATGAACAACACCGAGATCTTCAGACCTGGAGGAGGAGATATGAGGGACAATTGGAGAAGTGAATTATA
TAAATATAAAGTAGTAAAAATTGAACCATTAGGAGTAGCACCCACCAAGGCAAAGAGAAGAGTGGTGCAG
AGAGAAAAAAGAGCAGTGGGA---ATAGGAGCTATGTTCCTTGGGTTCTTGGGAGCAGCAGGAAGCACTA
TGGGCGCAGCGTCAATAACGCTGACGGTACAGGCCAGGCAATTATTGTCTGGTATAGTGCAACAGCAGAA
CAATTTGCTGAAGGCTATTGAGGCGCAACAGCATCTGTTGCAACTCACAGTCTGGGGCATCAAGCAGCTC
CAGGCAAGGGTCCTGGCTGTGGAAAGATACCTAAAGGATCAACAGCTCCTGGGGATTTGGGGTTGCTCTG
GAAGACTCATTTGCACCACTGCTGTGCCTTGGAATGCTAGTTGGAGT---AATAAATCTTTGAATGAGAT
TTGGGATAACATGACCTGGATGGATTGGGAAAGAGAAATTGACAATTACACAAGCTTAATATACACCTTA
ATTGAAGAATCGCAGATTCAACAAGAAAAAAATGAACAAGAATTATTGGAATTAGATAAATGGGCAAGTT
TGTGGAATTGGTTTAAAATAACAAACTGGCTGTGGTATATAAGACTATTCATAATGATAGTAGGAGGCTT
GGTAGGTTTAAGAATAGTTTTTGCTGTACTTTCTATAGTGAATAAAGTTAGGCAGGGATACTCACCATTA
TCGTTTCAGACCCGCCTCCCAGCCCCGAGGGGACCCGACAGGCCCGAAGGAATCGAAGAAGAAGGTGGAG
AGAGAGACAGAGACAGATCCGGTCAATTAGTGGATGGATTATCAGCACTTATCTGGGTCGATCTGCGGAG
CCTGTGCCTCTTCAGCTACCACCGCTTGAGAGACTTACTCTTGATTGTAACGAGGATTGTGGAACTTCTG
GGA---CGCAGGGGGTGGGAAGCCCTCAAATATTGGTGGAATCTCCTACAGTATTGGGGTCAGGAACTAA
AAAAGAGTGCTGTTAGCTTGCTCAATGCCACAGCCATAGCAGTAGCTGAGGGGACAGATAGGGTTATAGA
AATATTACAAAGAGCTGGTAGAGCTATTCTCCACATACCTAGAAGAATAAGACAGGGCTTCGAAAGGGCT
TTGCAA
>GU455516 
ATGAGAGTGAAGGAGATCAGGAAGAATTATCAGCATTTG---TGGAAATGG---GGCACCATGCTCCTTG
GGATGTTGATGATCTGTAGTGCT---ACAGAGAAATTGTGGGTCACAGTCTATTATGGGGTACCTGTGTG
GAAAGAAGCAACCACCACTCTATTTTGTGCATCAGATGCTAAAGCATATGAGACAGAGGTACATAATGTT
TGGGCCACACATGCCTGTGTACCCACAGACCCCAGCCCACAAGAAATAGTATTGGGAAATGTGACAGAAA
ATTTTAACATGTGGAAAAATAACATGGTAGAACAGATGCATGAGGATATAATCAGTTTATGGGATCAAAG
CCTAAAGCCATGTGTAAAATTAACTCCACTCTGTGTCACTTTAAATTGCACTGAT---TTG---------
---------------AGGAATGCG---AATGCTACT---------------------AATAACACTAGTA
GTAGCGGGGGAACG---ATGGAGAGAGGAGAAATAAAAAACTGTTCTTTCAATATCACCACAGACATAAG
AGATAAGGTGCAGAAAGAATATGCAACGTTTTATAAACTTGATATAGTACCAATA---GATAAT------
GAG------ACC------AATAATGCCAACTATACCAACTATAGGTTGATAAGTTGTAACACCTCAGTCA
TTACACAGGCCTGTCCAAAGATATCCTTTGAGCCAATTCCCATACATTATTGTGCCCCGGCTGGTTTTGC
GATTCTAAAGTGTAACAATAAGACGTTCAATGGAACAGGACCATGTACAAATGTCAGCACAGTACAATGT
ACACATGGAATTAGGCCAGTAGTATCAACTCAACTACTGTTAAATGGCAGTCTAGCAGAAGAAGAGGTAG
TAATTAGATCTGAAGAATTAACGAACAATGCTAAAACCATAATAGTACAGCTAAATGAATCTGTAGAAAT
TAATTGTACAAGACCCAACAACAATACAAGAAAAGGTATACATATA---------GGACCAGGGAGAGCA
TTTTATACAACAGGACAAATAATAGGAGATATAAGACAAGCACATTGTAACATTAGTAGAGCAAAATGGA
ATAATACTTTACAAAAGATAGTTAAAAAATTAAGAGAAAAATTTGGA---AAT---AAAACA------AT
AGTCTTTAGTCAATCCTCAGGAGGGGACCCAGAAATTGTAACACACAGTTTTAATTGTGGAGGGGAATTT
TTCTACTGTAATTCAACACAACTGTTTAAT---------------------AGTACTTGG------AATG
ATACT---GAAGGGTCAAATAACCCTGGA------GGAAATATC---ACAATTACACTCCCATGCAGAAT
AAAACAAATTATAAACATGTGGCAGGAAGTAGGAAAAGCAATGTATGCCCCTCCCATCAGCGGACAAATT
AGATGCTCATCAAATATTACAGGGCTGCTATTAACAAGAGATGGTGGT------AATAAC----------
--ACGAACAACACCGAGATCTTCAGACCTGGAGGAGGAGATATGAGGGACAATTGGAGAAGTGAATTATA
TAAATATAAAGTAGTAAAAATTGAACCATTAGGAGTAGCACCCACCAAGGCAAAGAGAAGAGTGGTGCAG
AGAGAAAAAAGAGCAGTGGGA---ATAGGAGCTGTGTTCCTTGGGTTCTTGGGAGCAGCAGGAAGCACTA
TGGGCGCAGCGTCAGTGGCGCTGACGGTACAGGCCAGGCGATTATTGTCTGGTATAGTGCAACAGCAGAA
CAATTTGCTGAGGGCTATTGAGGCGCAACAGCATCTGTTGCAACTCACAGTCTGGGGCATCAAGCAGCTC
CAGGCAAGGATCCTGGCTGTGGAAAGATACCTAAAGGATCAACAGCTCCTGGGGATTTGGGGTTGCTCTG
GAAAACTCATTTGCACCACTGCTGTGCCTTGGAATGCTAGTTGGAGT---AATAAATCTTTGAATGAGAT
TTGGGATAACATGACCTGGATGGATTGGGAAAGGGAAATTGACAATTACACAAGCTTAATATACACTTTA
ATTGAAGAATCGCAGAACCAACAAGAAAAAAATGAACAAGAATTATTGGAATTAGATAAATGGGCAAGTT
TGTGGAATTGGTTTAGCATAACAAACTGGCTGTGGTATATAAGACTATTCATAATGATAGTAGGAGGCTT
GGTAGGTTTAAGAATAGTTTTTGCTGTATTTTCTATAGTGAATAGAGTTAGGCAGGGATACTCACCATTA
TCGTTTCAGACCCACCTCCCAGCCCCGAGGGGACCCGACAGGCCCGAAGGAATCGAAGAAGAAGGTGGAG
AGAGAGACAGAGACAGATCCGGTCAATTAGTGGATGGATTATTAGCACTTATCTGGGTCGATCTGCGGAG
CCTGTGCCTCTTCAGCTACCACCGCTTGAGAGACTTACTCTTGATTGTAACGAGGATTGTGGAACTTCTG
GGA---CGCAGGGGGTGGGAAGCCCTCAAATATTGGTGGAATCTCCTACAGTATTGGGGTCAGGAACTAA
AGAAGAGTGCTGTTAGCTTGCTCAATGCCACAGCCATAGCAGTAGCTGAGGGGACAGATAGGGTTGTAGA
AATATTACAAAGAGCTTGTAGAGCTATTCTCCACATACCTAGAAGAATAAGACAGGGCTTCGAAAGGGCT
TTGCAA
>GU455517 
ATGAGAGTGAGGGAGATCAGGAAGAATTATCAGCACTTG---TGGAGATGG---GGCACCATGCTCCTTG
GGATGTTGATGATCTGTAGTGCT---GCAGGAAATTTGTGGGTCACAGTCTATTATGGGGTACCTGTGTG
GAAAGAAGCAACCACCACTCTATTTTGTGCATCAGATGCTAAAGCATATGCTACAGAGGTACATAATGTT
TGGGCCACACATGCCTGTGTACCCACAGACCCCAGCCCACAAGAAGTAGTATTGGGAAATGTGACAGAAA
ATTTTAACATGTGGAAAAATAACATGGTAGAACAGATGCATGAGGATATAATCAGTTTATGGGATCAAAG
CCTAAAGCCATGTGTAAAATTAACTCCACTCTGTGTCACTTTAAATTGCACTGAT---TTA---------
------------------AGGAATGCGAATGCTACT---------------------AATAACACTAGTA
GTAGCGGGGGAACG---ATGGAGAGAGGAGAAATAAAAAACTGTTCTTTCAATATCACCACAAACATAAG
AGATAAGGTGCAGAAAGAATATGCAACGTTTTATAAACTTGATGTAGTACCAATAGATAAAGAT---GAG
GAT------AAT---------------------ACCAGCTATAGGTTGATAAGTTGTAACACCTCAGTCC
TTACACAAGCCTGTCCAAAGATATCCTTTGAACCAATTCCCATACATTATTGTGCCCCGGCTGGTTTTGC
GATTCTAAAGTGTAACAATAAGACGTTCAATGGAACAGGACCATGTACAAATGTCAGCACAGTACAATGT
ACACATGGAATTAGGCCAGTAGTATCAACTCAACTACTGTTAAATGGCAGTCTAGCAGAAGAAGAGGTAG
TAATTAGATCTGAAGATTTAATGAACAATGCTAAAACCATAATAGTACAGCTAAATGAATCTGTAGAAAT
TAATTGTACAAGACCCAACAACAATACAAGAAAAGGTATACATATA---------GGACCAGGGAGAGCA
TTTTATACAACAGGACAAATAATAGGAGATATAAGACAAGCACATTGTAACATTAGTAGAGCAAAATGGA
ATAATGCTTTACAAAAGATAGTTAAAAAATTAAGAGAAAAATTTGAA---AAT---AAAACA------AT
AGTCTTTAATCAATCCTCAGGAGGGGACCCAGAAATTGTAACACACAGTTTTAATTGTGGAGGGGAATTT
TTCTACTGTAATTCAACACAACTGTTTAAT---------------------AGTATTTGG------AATG
ATACT---GAAGAGTCAAATAACACTGGA------GGAAATATC---ACAATTACACTCCCATGCAGAAT
AAAACAAATTATAAACATGTGGCAGGAAGTAGGAAAAGCAATGTATGCCCCTCCCATCGAAGGACAAATT
AGATGTTCATCAAATATTACAGGGCTGCTATTAACAAGAGATGGTGGTAATACCACGAAC----------
-----GACACCACCGAGATCTTCAGACCTGGAGGAGGAAATATGAGGGACAATTGGAGAAGTGAATTATA
TAAATATAAAGTAGTAAAAATTGAACCATTAGGAGTAGCACCCACCAAGGCAAAGAGAAGAGTGGTGCAG
AGAGAAAAAAGAGCAGTGGGA---ATAGGAGCTGTGTTCCTTGGGTTCTTGGGAGCAGCAGGAAGCACTA
TGGGCGCAGCGTCAATGACGCTGACGGTACAGGCCAGGCGATTATTGTCTGGTATAGTGCAACAGCAGAA
CAATTTGCTGAGGGCTATTGAGGCGCAACAGCATCTGTTGCAACTCACAGTCTGGGGCATCAAGCAGCTC
CAGGCAAGGGTCCTGGCTGTGGAAAGATACCTAAAGGATCAACAGCTCCTGGGGATTTGGGGTTGCTCTG
GAAAACTCATTTGCACCACTGCTGTGCCTTGGAATGCTAGTTGGAGT---AATAAATCTTTGAATGAGAT
TTGGGATAACATGACCTGGATGGAGTGGGAAAGAGAAATTGACAATTACACAAGCTTAATATACACCTTA
ATTGAAGAATCGCAGAACCAACAAGAAAAAAATGAACAAGAATTATTGGAATTAGATAAATGGGCAAGTT
TATGGAATTGGTTTAGCATAACAAACTGGCTGTGGTATATAAAAATGTTCATAATGATAGTAGGAGGCTT
GGTAGGTTTAAGAATAGTTTTTGCTGTGCTTTCTATAGTGAATAGAGTTAGGCAGGGATACTCACCATTA
TCGTTTCAGACCCACCTCCCAGCCCCGAGGGGACCCGACAGGCCCGAAGGAATCGAAGAAGAAGGTGGAG
AGAGAGACAGAGACAGATCCGGTCAATTAGTGGATGGATTATTAGCACTTATCTGGGTCGATCTGCGGAG
CCTGTGCCTCTTCAGCTACCACCGCTTGAGAGACTTACTCTTGATTGTAACGAGGATTGTGGAACTTCTG
GGA---CGCAGGGGGTGGGAAGCCCTCAAATATTGGTGGAATCTCCTACAGTATTGGGGTCAGGAACTAA
AGAAGAGTGCTGTTAGCTTGCTCAATGCCACAGCCATAGCAGTAGCTGAGGGGACAGATAGGGTTATAGA
AATATTACAAAGAGCTTGTAGAGCTATTCTCCATATACCTAGAAGAATAAGACAGGGCTTCGAAAGGGCT
TTGCAA
>GU455518 
ATGAGAGTGAAGGAGATCAGGAAGAATTATCAGCACTTG---TGGAGATGG---GGCACCATGCTCCTTG
GGATATTAATGATCTGTAGTGCT---GCAGAAAAATTGTGGGTCACAGTCTATTATGGGGTACCTGTGTG
GAAAGAAGCAACCACCACTCTATTTTGTGCATCAGATGCTAAAGCATATGCTACAGAGGTACATAATGTT
TGGGCCACACATGCCTGTGTACCCACAGACCCCAGCCCACAAGAAGTAGTATTGGGAAATGTGACAGAAA
ATTTTAACGTGTGGAAAAATAACATGGTAGAACAGATGCATGAGGATATAATCAGTTTATGGGATCAAAG
CCTAAAGCCATGTGTAAAATTAACTCCACTCTGTGTCACTTTAAATTGCACTGAT---GTG---------
---------------AGGAATGCG---AATGCTACT---------------------AATAACACTAGTA
GTAGCGGGGGAACG---ATGGAGAGAGGAGAAATAAAAAACTGTTCTTTCAATATCACCACAAACATAAG
AGATAAGGTGCAGAAAGAATATGCAACGTTTTATAAACTTGATATAGTACCAATA---GATAAT------
GAT------AATAAGACCAATAATGCCAACTATACCAACTATAGGTTGATAAGTTGTAACACCTCAGTCC
TTACACAGGCCTGTCCAAAGATATCCTTTGAGCCAATTCCCATACATTATTGTGCCCCGGCTGGTTTTGC
GATTCTAAAGTGTAACAATAAGACGTTCAATGGAACAGGACCATGTACAAATGTCAGCACAGTACAATGT
ACACATGGAATTAGGCCAGTAGTATCAACTCAACTACTGTTAAATGGCAGTCTAGCAGAAGAAGAGGTAG
TAATTAGATCTGAAGATATCATGAACAATGCTAAAACCATAATAGTACAGCTAAATGAATCTGTAGAAAT
TAATTGTACAAGACCCAACAACAATACAAGAAAAGGTATACATATA---------GGACCAGGGAGAGCA
TTTTATACAACAGGACAAATAATAGGAGATATAAGACAAGCACATTGTAACATTAGTAGAGCAAAATGGA
ATAATGCTTTACAAAAGATAGTTAAAAAATTAAGAGAAAAATTTGAA---AAT---AAAACA------AT
AGTCTTTAATCAATCCTCAGGAGGGGACCCAGAAATTGTAACACACAGTTTTAATTGTGGAGGGGAATTT
TTCTACTGTAATTCAACACAACTGTTTAAT---------------------AGTACTTGG------AATG
ATACT---GAAGGGTCAAATAACCCTGGA------GGAAATATC---ACAATTACACTCCCATGCAGAAT
AAAACAAATTATAAACATGTGGCAGGAAGTAGGAAAAGCAATGTATGCCCCTCCCATCAGCGGACAAATT
AGATGTTCATCAAATATTACAGGGCTGCTATTAACAAGAGATGGTGGT------AATAAC----------
--ACGAACAACAACGAGATCTTCAGACCTGGAGGAGGAGATATGAGGGACAATTGGAGAAGTGAATTATA
TAAATATAAAGTAGTAAAAATTGAACCATTAGGAGTAGCACCCACCAAGGCAAAGAGAAGAGTGGTGCAG
AGAGAAAAAAGAGCAGTGGGA---ATAGGAGCTGTGTTCCTTGGGTTCTTGGGAGCAGCAGGAAGCACTA
TGGGCGCAGCGTCAATGACGCTGACGGTACAGGCCAGGCTATTATTGTCTGGTATAGTGCAACAGCAGAA
CAATTTGCTGAGGGCTATTGAGGCGCAACAGCATCTGTTGCAACTCACAGTCTGGGGCATCAAGCAGCTC
CAGGCAAGGGTCCTGGCTGTGGAAAGATACCTAAAGGATCAACAGCTCCTGGGGATTTGGGGTTGCTCTG
GAAAACTCATTTGCACCACTGCTGTGCCTTGGAATGCTAGTTGGAGC---AATAAATCTTTGAATGAGAT
TTGGGATAACATGACCTGGATGGAGTGGGAAAGAGAAATTGACAATTACACAAGCTTAATATACACCTTA
ATTGAAGAATCGCAGAACCAACAAGAAAAAAATGAACAAGAATTATTGGAATTAGATAAATGGGCAAGTT
TGTGGAATTGGTTTAGCATAACAAAATGGCTGTGGTATATAAAAATATTCATAATGATAGTAGGAGGCTT
GGTAGGTTTAAGAATAGTTTTTGCTGTGCTTTCTATAGTGAATAGAGTTAGGCAGGGATACTCACCATTA
TCGTTTCAGACCCGCCTCCCAGCCCCGAGGGGACCCGACAGGCCCGAAGGAATCGAAGAAGAAGGTGGAG
AGAGAGACAGAGACAGATCCGGTCAATTAGTGGATGGATTATTAGCACTTATCTGGGTCGATCTGCGGAG
CCTGTGCCTCTTCAGCTACCACCGCTTGAGAGACTTACTCTTGATTGTAACGAGGATTGTGGAACTTCTG
GGA---CGCAGGGGGTGGGAAGCCCTCAAATATTGGTGGAATCTCCTACAGTATTGGGGTCAGGAACTAA
AGAAGAGTGCTGTTAGCTTGCTCAATGCCACAGCCATAGCAGTAGCTGAGGGGACAGATAGGGTTGTAGA
AATATTACAAAGAGCTTGCAGAGCTATTCTCCACATACCTAGAAGAATAAGACAGGGCTTCGAAAGGGCT
TTGCAA
>AY835759 
ATGAGAGTGAAGGGGATCAGGAAGAATTATCAGCACTTG---TGGAAATGG---GGCACTCTGCTCCTCG
GGATATTGATGATCTGTAATGCT---ACAGAACAATTGTGGGTCACAGTCTATTATGGGGTACCTGTGTG
GAAAGAAGCAAACACCACTCTATTCTGTGCATCAGATGCTAAAGCCTATGATACAGAGGTACATAATGTT
TGGGCCACACATGCCTGTGTACCCACAGACCCCAACCCACAAGAAGTAGTATTGGAAAATGTGACAGAAA
ATTTTAACATGTGGAAAAACAACATGGTAGAACAGATGCATGAGGATATAATCAGTTTATGGGATCAAAG
CCTAAAGCCATGTGTAAAATTAACCCCACTCTGTGTTACTTTAAATTGCACTGAT---TTG---------
---------------------AGG---AATGCTACT---------------------AATACCAATGGTA
GTAGCGGGAAAATG---ATGGAGAGAGGAGAAATGAAAAACTGCTCTTTCAATATCACCACAAGCATAAG
AGATAAGATGCAGAAAGAATATGCGCTTTTTTATAAACTTGATGTAGTACCAATA---GATAAT------
GAT------AAT---------------------ACCAGCTATAGGTTGATAAGTTGTAACACCTCAGTCA
TTACACAGGCCTGTCCAAAGGTATCCTTTCAGCCAATTCCCATACATTATTGTGCCCCGGCTGGTTTTGC
GATTCTAAAGTGTAAAGATAAGAAGTTCAATGGAACGGGACCATGTAAAAATGTCAGCACAGTACAATGT
ACACATGGAATTAGGCCAGTAGTATCAACTCAACTGCTGTTAAATGGAAGTCTAGCAGAAGAAGAGGTAT
TAATTAGATCTGCCAATTTCACGGACAATGCTAAAAACATAATAGTACAGCTGAACAAATCTGTAGAAAT
TAATTGTATAAGACCCAACAACAATACAAGAAAAAGTATACATATA---------GGACCAGGGAGAGCA
TTCTATACAACAGGAGACATAATAGGAAATATAAGACAAGCACATTGTAACATTAGTAGAGCAGAATGGT
ATAACACTTTAGAACAGATAGCTAAAAAATTAAGAGAACAATTTAGG---AAT---AAAACA------AT
AGTCTTTAATCAATCCTCAGGGGGGGACCCAGAAATTGTAACGCACAGTTTTAATTGTGCAGGGGAATTT
TTCTACTGTAATACAACAGAACTGTTTAATAGTACTTGG---AATGGTACTAGTACTTGG------AATG
TTACT---GAAGGAAATTACACTGAAGAA------------------AATATCACACTCCAATGCAGCAT
AAAACAAATTGTAAACATGTGGCAGGAAGTAGGAAAAGCAATGTATGCCCCTCCCATCAGAGGACAAATT
AGATGCTCATCAAATATTACAGGGCTGCTATTAACAAGAGATGGTGGT------ACTGAC----------
-----AATAAGACCGAGACCTTCAGACCTGGAGGAGGAGATATGAGGGACAATTGGAGAAGTGAATTATA
TAAATATAAAGTAGTAAAAATCGAACCATTAGGAATAGCACCCACCAAGGCAAAGAGAAGAGTGGTGCAG
AGAGAAAAAAGAGCAGTGGGA---ATAGGAGCTGTGTTCCTTGGGTTCTTGGGAGCAGCAGGAAGCACTA
TGGGCGCAGCGTCAATAACGCTGACGGTACAGGCCAGACTATTATTGTCTGGTATAGTGCAACAGCAGAA
CAATTTGCTGAGGGCTATTGAGGCGCAACAGCATCTGTTGCAACTCACAGTCTGGGGCATCAAGCAGCTC
CAGGCAAGAGTCCTGGCTGTGGAAAGATACCTACAGGATCAACAGCTCCTGGGGATTTGGGGTTGCTCTG
GAAAACTCATTTGCACCACTACTGTGCCTTGGAATGCTAGTTGGAGT---AATAAATCTCTAAGTGAGAT
TTGGGATAACATGACCTGGATGGAGTGGGAAAGAGAAATTAACAATTACACAGGCTTAATATACACCTTA
ATTGAAGAATCGCAGAACCAACAAGAAAAGAATGAACAAGAATTATTGGCATTAGATAAATGGGCAAGTT
TGTGGAATTGGTTTGACATAACAAACTGGCTGTGGTATATAAAAATATTCATAATGATAGTAGGAGGCTT
GGTAGGTTTAAGAATAGTGTTTGTAGTACTTTCTCTAGTGAATAGAGTTAGGCAGGGATACTCACCATTA
TCGTTTCAGACCCACCGCCCAGCCCCGAGGGGACCCGACAGGCCCGAAGGAATCGAAGAAGAAGGTGGAG
AGAGAGACAGAGACAGATCCGGTCGATTAGTGGATGGATTCTTAGCACTTATCTGGGTCGACCTGCGGAG
CCTGTGCCTCTTCAGCTACCACCGCTTGAGAGACTTACTCTTGATTGTAACGAGGATTGTGGAACTTCTG
GGA---CGCAGGGGGTGGGAAGTCCTCAAATATTGGTGGAATCTCCTGCAGTATTGGAGTCAGGAACTGA
GGAATAGTGCTGTTAGCTTGCTCAACGCCACAGCCATAGCAGTAGCTGAGGGGACAGATAGGGTTATAGA
AGTATTACAAAGAGCCTGTAGAGCTATTCTCCACATACCTACGCGAATAAGACAGGGCTTGGAAAGGGCT
TTGCTA
>AF025751 
ATGAGAGTGAAGGAGATCAGGAAGAATTATCAGCACTTG---TGGAGATGG---GGCACCATGCTCCTTG
GGATGTTGATGATCTGTAGTGCT---GCAGAAAAATTGTGGGTCACAGTCTATTATGGGGTACCTGTGTG
GAAAGAAGCAACCACCACTCTATTTTGTGCATCAGATGCTAAAGCATATGATACAGAGGTACATAATGTT
TGGGCCACACATGCCTGTGTACCCACAGACCCCAACCCACAAGAAGTAGGATTGGAAAATGTGACAGAAA
ATTTTAACATGTGGAAAAATAACATGGTAGAACAGATGCATGAGGATATAATCAGTTTATGGGATCAAAG
CCTAAAGCCATGTGTAAAATTAACCCCACTCTGTGTTACTTTAAATCGCACTGATGATTTG---------
---------------------AAG---AATGCTACT---------------------AATACCACTAATA
GTAGTGGGGAAATG---GAAATGAGAGGAGAAATAAAAAACTGCTCTTTCAATATCACCACAAGCATAAG
AGATAAGGTG---AAAGAATATGCACTTTTTTATAAACTTGATGTAGTACCAATAAATAATAAT------
AAT------AAT---------------ACCACTACCAGTTATAGGTTGATAAATTGTAACACCTCAGTCA
TTACACAAGCCTGTCCAAAGGTATCCTTTGAGCCCATTCCCATACATTACTGTACCCCGGCTGGTTTTGC
GATTCTAAAGTGTAAAGATAAGAAGTTTAATGGAACAGGACCATGTACAAGTGTCAGCACAGTACAATGT
ACACATGGAATTAGGCCAGTAGTGTCAACTCAACTGCTGTTAAATGGCAGCCTAGCAGAAGAAGAGGTAG
TAATTAGATCTGAGAATTTCACGGACAATGCTAAAATCATAATAGTACAGCTGAATGAATCTGTAGAGAG
TAATTGTACAAGACCCAACAACAATACAAGGAAAAGTATACCTATA---------GGACCAGGGAGAGCA
TTCTATACAACAGGAGAAATAATAGGAGAAATAAGACAAGCACATTGTAACCTTAGTAGAACAAAATGGG
ATAACGCTTTACAACAGATAGCCAAAAAATTAGGGAAACAATTTGGG---ACT---AAAACA------AT
AGTCTTTAATCAATCCTCAGGAGGGGACCCAGAAATTGTAATGCACACTTTTAATTGTGGAGGGGAGTTT
TTCTACTGTAATTCAACACAACTGTTTAAT---------------------AGTACTTGG------AATG
TTACT---AGAGAGTCAAATAACAGTACT---GAAGGAAATGGG---ACTATCACACTCCCATGCAGAAT
AAAACAAATTATAAACATGTGGCAGGGAGTAGGAAAAGCAATGTACGCCCCTCCCATCAGAGGACAAATT
AGATGTTCATCAAATATTACAGGGCTGCTATTAACAAGGGATGGTGGTAAT---AACGAG----------
--AGCAATGAGACCGAGACCTTCAGACCTGGAGGAGGAGATATGAGGGACAATTGGAGAAGTGAATTATA
TAAATATAAAGTAGTAAAAATTGAACCATTAGGAGTAGCACCCACCAAGGCAAAAAGAAGAGTGGTGCAG
AGAGAAAAAAGAGCAGTGGGA---ATAGGAGCTGTGTTCCTTGGGTTCTTGGGAGCAGCAGGAAGCACTA
TGGGCGCAGCGTCAATGACGCTGACGGTACAGGCCAGACTATTATTGTCTGGTATAGTGCAACAGCAGAA
CAATTTGCTGAGGGCTATTGAGGCGCAACAGCATCTGTTGCAACTCACAGTCTGGGGCATCAAGCAGCTC
CAGGCAAGAGTCCTGGCTGTGGAAAGATACCTAAAGGATCAACAGCTCCTAGGGATTTGGGGTTGCTCTG
GAAAACTCATTTGCACCACTACTGTGCCTTGGAATGCTAGTTGGAGT---AATAAATCTCTGGATAAGAT
TTGGCATAACATGACCTGGATGGAGTGGGAAAGAGAAATTGACAATTACACAAGCTTAATATACACCCTA
ATTGAAGAATCGCAGAACCAACAAGAAAAGAATGAACTAGAATTATTGGAATTAGATAAGTGGGCAAGTC
TGTGGAATTGGTTTGACATAACAAAATGGCTGTGGTATATAAAAATATTCATAATGATAGTAGGAGGCTT
GGTAGGTTTAAGAATAGTTTTTACTGTACTTTCTATAGTGAATAGAGTTAGGCAGGGTTACTCACCATTA
TCGTTTCAGACCCGCCCCCCAGCCCCGAGGGGACCCGACAGGCCCGAAGGAATCGAAGAAGAAGGTGGAG
AGAGAGACAGAGACAGATCCGGACGCTTAGTGGATGGATTCTTAACACTTATCTGGGACGATCTGTGGAG
CCTGTGCCTCTTCAGCTACCGCCGCTTGAGAGACTTACTCTTGATTGCAGCGAGGATTGTGGAACTTCTG
GGA---CGCAGGGGGTGGGAGGCCCTCAAGTATTGGTGGAATCTCCTGCAGTATTGGAGCCAGGAACTAA
AGAATAGTGCTGTGAGCTTGCTCAATGCCACTGCTATTGCTATAGCTGAGGGGACAGATAGGGTTATAGA
AATAGTACAAAGAGCTTGTAGAGCTATTCGCCACATACCTGTTAGAATAAGACAGGGCTTGGAAAGGGCT
TTGCTA
>AY247223 
ATGAAAGTGAAGGAGATCAGGAAGAATTATCAGCATTTG---TGGAGATGG---GGCACCATGCTCCTTG
GGATGTTGATGATCTGTAGTGCT---GCAGAACAATTGTGGGTCACAGTCTATTATGGGGTACCTGTGTG
GAAAGAAGCAACCACCACTCTATTTTGTGCATCAGATGCTAAAGCATATGATACAGAGGTACATAATGTT
TGGGCCACACATGCCTGTGTACCCACAGACCCCAACCCACAAGAAGTATTATTGAAAAATGTGACAGAAA
GTTTTAACATGTGGAAAAATAACATGGTAGAACAGATGCATGAGGATATAATCAGTTTATGGGATCAAAG
CCTAAAGCCATGTGTAAAATTAACCCCACTCTGTGTCACTTTAAATTGCACTGATGATTTGGGGAATACT
ACTACTACCACTAGTAGTAGTGGG---AATACTACT---------------------AATACCACTAGTA
GTAGTGGGGGAACG---ATGGATAGAGGAGAAATAAAAAACTGCTCTTTCAATATCACCACAAGCATAAG
CAATAAGATGCAGAAAGAATATGCACTTTTTTATAAACTTGATGTAGTACCAATA---GATAAT------
GAT------AAT---------------------ACTAGCTATAGGTTGATAAGTTGTAACACCTCAGTCA
TTACACAGGCCTGTCCAAAGGTATCCTTTGAGCCAATTCCCATACATTATTGTACCCCGGCTGGTTTTGC
GATTCTAAAGTGTAAAGATAAAAAGTTCAATGGAAAAGGACCATGTACAAACGTCAGCACAGTACAATGT
ACACATGGAATTAGGCCAGTAGTGTCAACTCAACTGCTGTTAAATGGCAGTCTAGCAGAAGAAGAGGTAG
TAATTAGATCTGACAATTTCACGGACAATGCTAAAACCATAATAGTACAGCTGAAGGAAGCTGTAGAAAT
TAATTGTACAAGACCCAACAACAATACAAGAAAAAGTATACATATA---------GGACCAGGGAGAGCA
TGGTATGCAACAGGAGAAATAATAGGAGATATAAGACAAGCACATTGTAACCTTAGTAGAGCAAAATGGG
ATGACACTTTAAGACAGATAGTTGAAAAATTAAGAGAACAATTTAAG---AAC---AAAACA------AT
AGTCTTTAATCAATCCTCAGGAGGGGACCCAGAAATTGTAACGCACAGTTTTAATTGTGGAGGGGAATTT
TTCTACTGTAATTCAACAAAACTGTTTAAT---------------------AGCACTTGG----------
--ACT---AGAGGGTCAAATAACACAAAT---AGCACTGAAGAA---ACTATCACACTCCCATGCAGAAT
AAAACAAATTGTAAACATGTGGCAGGGAGTAGGAAAAGCAATGTATGCCCCTCCCATCAGAGGACAAATT
AGATGTTTATCAAATATTACAGGGCTGCTATTAACAAGAGATGGTAGT------AATAAC----------
--GAGAACGGGACCGAGATCTTCAGACCTGGAGGAGGAGATATGAGGGACAATTGGAGAAGTGAATTATA
TAAATATAAAGTAGTAAAAATTGAACCATTAGGAGTAGCACCCACCAAGGCAAAGAGAAGAGTGGTGCAG
AGAGAAAAAAGAGCAGTAGGAACGCTGGGAGCTATGTTCCTTGGGTTCTTGGGAGCAGCAGGAAGCACTA
TGGGCGCAGCGTCAATGACGCTGACGGTACAGGCCAGACTATTATTGTCTGGTATAGTGCAACAGCAGAA
CAATTTGCTGAGGGCTATTGAGGCGCAACAGCATCTGTTGCAACTCACAGTCTGGGGCATCAAGCAGCTC
CAGGCAAGAGTCCTGGCTGTGGAAAGATACCTAAGGGATCAACAGCTCCTAGGGATTTGGGGTTGCTCTG
GAAAACTCATTTGCACCACTACTGTGCCTTGGAATGCTAGTTGGAGT---AATAAATCTCTGGATAAGAT
TTGGGATAACATGACCTGGATGGAGTGGGAAAGAGAAATTGACAATTACACAAGCTTAATATACACCTTA
ATTGAAGAATCGCAGAACCAACAAGAAAAGAATGAACAAGAATTATTGGAATTAGATGAGTGGGCAAGTT
TGTGGAATTGGTTTTCTATATCAAAATGGCTGTGGTATATAAAAATATTCATAATGATAGTAGGAGGCTT
GGTAGGTTTAAGAATAGTTTTTGCTGTACTTTCTATAGTGAATAGAGTTAGGCAGGGATACTCACCATTA
TCATTTCAGACCCGCCTCCCAACCCCGAGGGGACCCGACAGGCCCGAAGGAATCGAAGAAGAAGGTGGAG
AGAGAGACAGAGACAGATCCAGTCGCTTAGTGGATGGATTCTTAGCACTCATCTGGGACGATCTGCGAAG
CCTGTGCCTCTTCAGCTACCACCGCTTGAGAGACTTACTCTTGATTGCAGCGAGGATTGTGGAACTTCTG
GGA---CGCAGGGGGTGGGAAGTCCTCAAATATTGGTGGAATCTCCTGCAGTATTGGAGTCAGGAACTAA
AGAATAGTGCTGTTAGCTTGCTCAATGCCACAGCTATAGCAGTAGCTGAGGGGACAGATAGGGTTATAGA
AATAGTACAAAGAGCTTGTAGAGCTATTCTCCACATACCTACAAGAATAAGACAAGGCTTGGAAAGGGCT
TTACTA
>EU807760 
ATGAGAGTGAAGGGGAGCAGGAGGAATTATCAGCACTTG---TGGAGATGG---GGCATCATGCTCCTTG
GGATGTTAATGATCTGTAATGCT---GCAGAGAAATTGTGGGTCACAGTCTATTATGGGGTACCTGTGTG
GAAAGAAGCGACCACCACTCTATTTTGTGCATCAGATGCTAGAGCATATGATACAGAGGTACATAATGTT
TGGGCCACACATGCCTGTGTACCCACAGACCCCAACCCACAAGAAGTAGTATTGGAAAATGTGACAGAAA
ATTTTAACATGTGGAAAAATAACATGGTAGAACAGATGCATGAGGATATAATCAGTCTATGGGATCAAAG
TCTAAAGCCATGTGTAAAATTAACCCCACTCTGTATTACTTTAAATTGCACTGAT---TTG---------
---------------------AGG---AATGCTACT---------------------AATACCACTAGTA
GTAGTGGGGGAACG---ATGGGGGGAGGAGAAATAAAAAATTGCTCTTTCAATATCACCACAAGCATAAA
AGGTAAGATGCAGAAAGAATATGCACTTTTTTATAGTCTTGATGTAATACCAATA---GATAAT------
GAT------AAT---------------------ACTAGTTATAGGTTGAGAAGTTGTAACACCTCAGTCA
TTACACAGGCCTGTCCAAAGGTATCCTTTGAGCCAATTCCCATACATTATTGTGCCCCGGCTGGTTTTGC
GATTCTAAAGTGTAAAGATAAAAAGTTCAATGGAACAGGACCATGTGCAAATGTCAGCACAGTACAATGT
ACACATGGAATTAAGCCAGTAGTATCAACTCAACTGCTGTTAAATGGCAGTCTAGCAGAAGGAGAGGTAG
TAATTAGATCCTATAATTTCACGGACAATGCTAAAATCATAATAGTACAGCTGAATGAATCTGTAGAAAT
TAACTGTACAAGACCCAACAACAATACAAGAAAAAGTATACATATA---------GGACAAGGCAGGGCA
CTTTATGCAACAGGAGAAATAATAGGAGATATAAGACAAGCACATTGTAATCTTAGTATAACAGAATGGA
ATAACACTTTAAAACGGATAGTTGTAAAATTAAGAGAACAATTTGAG---AAT---AGAACA------AT
AGTCTTTAATCAATCCTCAGGAGGGGACCTAGAAATTGTAATGCACAGTTTTACTTGTGGAGGGGAATTT
TTCTACTGTAATACATCACAACTGTTTAATAGTACTTGG---CCTTATAATAGTACTTGG------CCTG
GTACT---GAAGGGTCAAATAACACTGAA------------GAA---AAAATCACACTCCCATGCAGAAT
AAAACAAATTATAAACATGTGGCAGGAGGTAGGAAAAGCGATGTATGCCCCTCCCATCAGAGGACAAATT
AAATGTATATCAAATATTACAGGACTGCTATTAACAAGAGATGGTGGT------AAGAAC----------
--AAGAACGGGACCGAGACCTTCAGACCTGGAGGAGGAGATATGAGGGACAATTGGAGAAGTGAATTATA
TAAATATAAAGTAGTAAAAATTGAACCATTAGGAGTAGCACCCACCAAGGCAAAGAGAAGAGTGGTGCAG
AGAGAAAAAAGAGCATTGGGA---ATAGGAGCTGTGTTCCTTGGGTTCTTGGGAGCAGCAGGAAGCACTA
TGGGCGCAGCGTCAATGACGCTGACGGTACAAGCCAGACTATTATTGTCTGGTATAGTGCAACAGCAGAA
CAATTTGCTGAGGGCTATTGAGGCGCAACAGCATCTGTTGCAACTCACAGTCTGGGGCATCAAGCAGCTC
CAGGCAAGAGTCCTGGCTGTGGAAAGATACCTAAAGGATCAACAGCTCCTGGGGATTTGGGGTTGCTCTG
GAAAACTCATTTGTACCACTGCGGTGCCTTGGAACACTAGTTGGAGT---AATAAATCTCTGGATCAGAT
TTGGCATAACATGACCTGGATGGAGTGGGAAAGAGAAATTGATAATTACACAAGCTTAATATACACCCTA
ATTGAAGAATCGCAGAACCAACAAGAAAAGAATGAACAAGAATTATTGGAATTAGATAAATGGGCAAGTT
TGTGGAATTGGTTTGACATAACAAAATGGCTGTGGTATATAAAAATATTCATAATGATAGTAGGGGGCTT
GGTAGGTTTAAGAATAGTTTTTACTGTACTTTCTATAGTGAATAGGGTTAGGCAGGGATACTCACCATTA
TCGTTTCAGACCCGCATCCCAGCCTCGAGGGGACCCGACAGGCCCGAAGGAATCGAAGAAGAAGGTGGAG
AGAGAGACAGAGACAGATCCGGTCAATCAGTGAACTCATTCTTAACACTTATCTGGGTCGATCTGCAGAG
CCTGTGCCTCTTCAGCTACCACCGCTTGAGAGACTTACTCTTGATTGTAACGAGGATTGTGGAACTTCTG
GGA---CGCAGGGGGTGGGAACTCCTCAAATACTGGTGGAATCTCCTACAGTATTGGAGTCAGGAACTAA
AGAATAGTGCTGTTAGCTTGCTCAATGCCACAGCCATAGCAGTAGCTGAGGGGACAGATAGGATTATAGA
AGTATTACAAAGAGCTTATAGAGTTATTCTCCACATACCTACAAGAATAAGACAGGGCTTAGAAAGGGCT
TTGCTA
>EU807759 
ATGAGAGTGAAGGGGAGCAGGAGGAATTATCAGCACTTG---TGGAGATGG---GGCATCATGCTCCTTG
GGATGTTAATGATCTGTAATGCT---GCAGAAAAATTGTGGGTCACAGTCTATTATGGGGTACCTGTGTG
GAAAGAAGCGACCACCACTCTATTTTGTGCATCAGATGCTAGAGCATATGATACAGAGGTACATAATGTT
TGGGCCACACATGCCTGTGTACCCACAGACCCCAACCCACAAGAAGTAGTATTGGAAAATGTGACAGAAA
ATTTTAACATGTGGAAAAATAACATGGTAGAACAGATGCATGAGGATATAATCAGTCTATGGGATCAAAG
TCTAAAGCCATGTGTAAAATTAACCCCACTCTGTATTACTTTAAATTGCACTGAT---TTG---------
------------------------CTGAATCATACT---------------------AATACCACTAGTA
GTAGTGGGGGAACG---ATGGGGGGAGGAGAAATAAAAAATTGCTCTTTCAATATCACCACAAGCATAAA
AGGTAAGATGCAGAAAGAATATGCACTTTTTTATAGTCTTGATGTAATACCAATA---GATAAT------
GAT------AAT---------------------ACTAGTTATAGGTTGAGAAGTTGTAACACCTCAGTCA
TTACACAGGCCTGTCCAAAGGTATCCTTTGAGCCAATTCCCATACATTATTGTGCCCCGGCTGGTTTTGC
GATTCTAAAGTGTAAAGATAAAAAGTTCAATGGAACAGGACCATGTGCAAATGTCAGCACAGTACAATGT
ACACATGGAATTAAGCCAGTAGTATCAACTCAACTGCTGTTAAATGGCAGTCTAGCAGAAGGAGAGGTAG
TAATTAGATCCTATAATTTCACGGACAATGCTAAAATCATAATAGTACAGCTGAATGAATCTGTAGAAAT
TAACTGTACAAGACCCAACAACAATACAAGAAAAAGTATACATATA---------GGACAAGGCAGGGCA
CTTTATGCAACAGGAGAAATAATAGGAGATATAAGACAAGCACATTGTAATCTTAGTATAACAGAATGGA
ATAACACTTTAAAACGGATAGTTGTAAAATTAAGAGAACAATTTGAG---AAT---AGAACA------AT
AGTCTTTAATCAATCCTCAGGAGGGGACCTAGAAATTGTAATGCACAGTTTTACTTGTGGAGGGGAATTT
TTCTACTGTAATACATCACAACTGTTTAATAGTACTTGG---CCTTATAATAGTACTTGG------CCTG
GTACT---GAAGGGTCAAATAACACTGAA------------GAA---AAAATCACACTCCCATGCAGAAT
AAAACAAATTATAAACATGTGGCAGGAGGTAGGAAAAGCGATGTATGCCCCTCCCATCAGAGGACAAATT
AAATGTATATCAAATATTACAGGACTGCTATTAACAAGAGATGGTGGT------AAGAAC----------
--AAGAACGGGACCGAGACCTTCAGACCTGGAGGAGGAGATATGAGGGACAATTGGAGAAGTGAATTATA
TAAATATAAAGTAGTAAAAATTGAACCATTAGGAGTAGCACCCACCAAGGCAAAGAGAAGAGTGGTGCAG
AGAGAAAAAAGAGCATTGGGA---ATAGGAGCTGTGTTCCTTGGGTTCTTGGGAGCAGCAGGAAGCACTA
TGGGCGCAGCGTCAATGACGCTGACGGTACAAGCCAGACTATTATTGTCTGGTATAGTGCAACAGCAGAA
CAATTTGCTGAGGGCTATTGAGGCGCAACAGCATCTGTTGCAACTCACAGTCTGGGGCATCAAGCAGCTC
CAGGCAAGAGTCCTGGCTGTGGAAAGATACCTAAAGGATCAACAGCTCCTGGGGATTTGGGGTTGCTCTG
GAAAACTCATTTGTACCACTGCGGTGCCTTGGAACACTAGTTGGAGT---AATAAATCTCTGGATCAGAT
TTGGCATAACATGACCTGGATGGAGTGGGAAAGAGAAATTGATAATTACACAAGCTTAATATACACCCTA
ATTGAAGAATCGCAGAACCAACAAGAAAAGAATGAACAAGAATTATTGGAATTAGATAAATGGGCAAGTT
TGTGGAATTGGTTTGACATAACAAAATGGCTGTGGTATATAAAAATATTCATAATGATAGTAGGGGGCTT
GGTAGGTTTAAGAATAGTTTTTACTGTACTTTCTATAGTGAATAGGGTTAGGCAGGGATACTCACCATTA
TCGTTTCAGACCCGCATCCCAGCCTCGAGGGGACCCGACAGGCCCGAAGGAATCGAAGAAGAAGGTGGAG
AGAGAGACAGAGACAGATCCGGTCAATCAGTGAACTCATTCTTAACACTTATCTGGGTCGATCTGCAGAG
CCTGTGCCTCTTCAGCTACCACCGCTTGAGAGACTTACTCTTGATTGTAACGAGGATTGTGGAACTTCTG
GGA---CGCAGGGGGTGGGAACTCCTCAAATACTGGTGGAATCTCCTACAGTATTGGAGTCAGGAACTAA
AGAATAGTGCTGTTAGCTTGCTCAATGCCACAGCCATAGCAGTAGCTGAGGGGACAGATAGGATTATAGA
AGTATTACAAAGAGCTTATAGAGTTATTCTCCACATACCTACAAGAATAAGACAGGGCTTAGAAAGGGCT
TTGCTA
>DQ410192 
ATGAGAGTGACGGGGATCAGGAGGAATTGTCAGCACTTG---TGGAGATGG---GGCATCATGCTCCTTG
GGATGTTAATGATCTGTAATGCT---GCAGAGAAATTGTGGGTCACAGTCTATTATGGGGTACCTGTGTG
GAAAGAAGCAACCACCACTCTATTTTGTGCATCAGATGCTAGAGCATATGATACAGAGGTACATAATGTT
TGGGCCACACATGCCTGTGTACCCACAGACCCCAACCCACAAGAAGTAGTATTGGAAAATGTGACAGAAA
ATTTTAACATGTGGAAAAATAACATGGTAGAACAGATGCATGAGGATATAATCAGTCTATGGGATCAAAG
TCTAAAGCCATGTGTAAAATTAACCCCACTCTGTGTTACTTTAAATTGCACTGAT---TTG---------
---------------------AGG---AATGCTACT---------------------AATACCACTAGTA
GTAGTGGGAGAACG---ATGGGGGGAGGAGAAATAAAAAATTGCTCTTTCAATATCACCACAAGCATAAA
AGGTAAGATGCAGAAAGAATATGCACTTTTTTATAGTCTTGATGTAATACCAATA---GATAAT------
GAT------AAT---------------------ACTAGTTATAGGTTGAGAAGTTGTAACACCTCAGTCA
TTACACAGGCCTGTCCAAAGGTATCCTTTGAGCCAATTCCCATACATTATTGTGCCCCGGCTGGTTTTGC
GATTCTAAAGTGTAAAGATAAAAAGTTCAATGGAACAGGACCATGTGCAAATGTCAGCACAGTACAATGT
ACACATGGAATTAGGCCAGTAGTATCAACTCAACTGCTGTTAAATGGCAGTCTAGCAGAAGGAGAGGTAG
TAATTAGATCCTATAATTTCACGGACAATGCTAAAATCATAATAGTACAGCTGAATGAATCTGTAGAAAT
TGAATGTACAAGACCCAACAACAATACAAGAAAAAGTATACATATA---------GGACAAGGCAGGACA
CTTTATGCAACAGGAGAAATAATAGGAGATATAAGACAAGCACATTGTAATCTTAGTATAACAGAATGGA
ATAACACTTTAAAACAGATAGTTGTAAAATTAAGAGAACAATTTGAG---AAT---AGAACA------AT
AGTCTTTAATCAATCCTCAGGAGGGGACCTAGAAATTGTAATGCACAGTTTTACTTGTGGAGGGGAATTT
TTCTACTGTAATACAACACAACTGTTTAATAGTACTTGG---CCTTATAATAGTACTTGG------CCTG
GTACT---GAAGGGTCAAATAACACTGAA------------GAA---AATATCACACTCCCATGCAGAAT
AAAACAAATTATAAACATGTGGCAGGAGGTAGGAAAAGCAATGTATGCCCCTCCCATCAGAGGACAAATT
AGATGTATATCAAATATTACAGGACTGCTATTAACAAGAGATGGTGGT------AAGAAC----------
--GAGAACGAGACCGAGACCTTCAGACCTGGAGGAGGAGATATGAGGGACAATTGGAGAAGTGAATTATA
TAAATATAAAGTAGTAAAAATTGAACCATTAGGAGTAGCACCCACCAAGGCAAAGAGAAGAGTGGTGCAG
AGAGAAAAAAGAGCATTGGGA---ATAGGAGCTGTGTTCCTTGGGTTCTTGGGAGCAGCAGGAAGCACTA
TGGGCGCAGCGTCAATGACGCTGACGGTACAAGCCAGACTATTATTGTCTGGTATAGTGCAACAGCAGAA
CAATTTGCTGAGGGCTATTGAGGCGCAACAGCATCTGTTGCAACTCACAGTCTGGGGCATCAAGCAACTC
CAGGCAAGAGTCCTGGCTGTGGAAAGATACCTAAAGGATCAACAGCTCCTGGGGATTTGGGGTTGCTCTG
GAAAACTCATTTGTACCACTGCGGTGCCTTGGAACACTAGTTGGAGT---AATAAATCTCTGGATCAGAT
TTGGCATAACATGACCTGGATGGAGTGGGAAAGAGAAATTGATAATTACACAAGCTTAATATACACCCTA
ATTGAAGAATCGCAGAACCAACAAGAAAAGAATGAACAAGAATTATTGGAATTAGATAAATGGGCAAGTT
TGTGGAATTGGTTTGACATAACAAAATGGCTGTGGTATATAAAAATATTCATAATGATAGTAGGGGGCTT
GGTAGGTTTAAGAATAGTTTTTACTGTACTTTCTATAGTGAATAGAGTTAGGCAGGGATACTCACCATTA
TCGTTTCAGACCCGCATCCCAACCTCGAGGGGACCCGACAGGCCCGAAGGAATCAAAGAAGAAGGTGGAG
AGAGAGACAGAGACAGATCCGGTCAATCAGTGGACTCATTCTTGACACTTATCTGGGTCGATCTGCAGAG
CCTGTGCCTCTTCAGCTACCACCGCTTGAGAGACTTACTCTTGATTGTAACGAGGATTGTGGAACTTCTG
GGA---CGCAGGGGGTGGGAACTCCTCAAATACTGGTGGAATCTCCTACAGTATTGGAGTCAGGAACTAA
AGAATAGTGCTGTTAGCTTGCTCAATGCCACAGCCATAGCAGTAGCTGAGGGGACAGATAGGATTATAGA
AGTATTACAAAGAGCTTATAGAGCTATTCTCCACATACCTACAAGAATAAGACAGGGCTTAGAAAGGGCT
TTGCTA
>DQ410191 
ATGAGAGTGACGGGGATCAGGAGGAATTGTCAGCACTTG---TGGAGATGG---GGCATCATGCTCCTTG
GGATGTTAATGATCTGTAATGCT---GCAGAGAAATTGTGGGTCACAGTCTATTATGGGGTACCTGTGTG
GAAAGAAGCAACCACCACTCTATTTTGTGCATCAGATGCTAGAGCATATGATACAGAGGTACATAATGTT
TGGGCCACACATGCCTGTGTACCCACAGACCCCAACCCACAAGAAGTAGTATTGGAAAATGTGACAGAAA
ATTTTAACATGTGGAAAAATAACATGGTAGAACAGATGCATGAGGATATAATCAGTCTATGGGATCAAAG
TCTAAAGCCATGTGTAAAATTAACCCCACTCTGTGTTACTTTAAATTGCACTGAT---TTG---------
---------------------AGG---AATGCTACT---------------------AATACCACTAGTA
GTAGTGGGAGAACG---ATGGGGGGAGGAGAAATAAAAAATTGCTCTTTCAATATCACCACAAGCATAAA
AGGTAAGATGCAGAAAGAATATGCACTTTTTTATAGTCTTGATGTAATACCAATA---GATAAT------
GAT------AAT---------------------ACTAGTTATAGGTTGAGAAGTTGTAACACCTCAGTCA
TTACACAGGCCTGTCCAAAGGTATCCTTTGAGCCAATTCCCATACATTATTGTGCCCCGGCTGGTTTTGC
GATTCTAAAGTGTAAAGATAAAAAGTTCAATGGAACAGGACCATGTGCAAATGTCAGCACAGTACAATGT
ACACATGGAATTAGGCCAGTAGTATCAACTCAACTGCTGTTAAATGGCAGTCTAGCAGAAGGAGAGGTAG
TAATTAGATCCTATAATTTCACGGACAATGCTAAAATCATAATAGTACAGCTGAATGAATCTGTAGAAAT
TGAATGTACAAGACCCAACAACAATACAAGAAAAAGTATACATATA---------GGACAAGGCAGGACA
CTTTATGCAACAGGAGAAATAATAGGAGATATAAGACAAGCACATTGTAATCTTAGTATAACAGAATGGA
ATAACACTTTAAAACAGATAGTTGTAAAATTAAGAGAACAATTTGAG---AAT---AGAACA------AT
AGTCTTTAATCAATCCTCAGGAGGGGACCTAGAAATTGTAATGCACAGTTTTACTTGTGGAGGGGAATTT
TTCTACTGTAATACAACACAACTGTTTAATAGTACTTGG---CCTTATAATAGTACTTGG------CCTG
GTACT---GAAGGGTCAAATAACACTGAA------------GAA---AATATCACACTCCCATGCAGAAT
AAAACAAATTATAAACATGTGGCAGGAGGTAGGAAAAGCAATGTATGCCCCTCCCATCAGAGGACAAATT
AGATGTATATCAAATATTACAGGACTGCTATTAACAAGAGATGGTGGT------AAGAAC----------
--GAGAACGAGACCGAGACCTTCAGACCTGGAGGAGGAGATATGAGGGACAATTGGAGAAGTGAATTATA
TAAATATAAAGTAGTAAAAATTGAACCATTAGGAGTAGCCCCCACCAAGGCAAAGAGAAGAGTGGTGCAG
AGAGAAAAAAGAGCATTGGGA---ATAGGAGCTGTGTTCCTTGGGTTCTTGGGAGCAGCAGGAAGCACTA
TGGGCGCAGCGTCAATGACGCTGACGGTACAAGCCAGACTATTATTGTCTGGTATAGTGCAACAGCAGAA
CAATTTGCTGAGGGCTATTGAGGCGCAACAGCATCTGTTGCAACTCACAGTCTGGGGCATCAAGCAACTC
CAGGCAAGAGTCCTGGCTGTGGAAAGATACCTAAAGGATCAACAGCTCCTGGGGATTTGGGGTTGCTCTG
GAAAACTCATTTGTACCACTGCGGTGCCTTGGAACACTAGTTGGAGT---AATAAATCTCTGGATCAGAT
TTGGCATAACATGACCTGGATGGAGTGGGAAAGAGAAATTGATAATTACACAAGCTTAATATACACCCTA
ATTGAAGAATCGCAGAACCAACAAGAAAAGAATGAACAAGAATTATTGGAATTAGATAAATGGGCAAGTT
TGTGGAATTGGTTTGACATAACAAAATGGCTGTGGTATATAAAAATATTCATAATGATAGTAGGGGGCTT
GGTAGGTTTAAGAATAGTTTTTACTGTACTTTCTATAGTGAATAGAGTTAGGCAGGGATACTCACCATTA
TCGTTTCAGACCCGCATCCCAACCTCGAGGGGACCCGACAGGCCCGAAGGAATCAAAGAAGAAGGTGGAG
AGAGAGACAGAGACAGATCCGGTCAATCAGTGGACTCATTCTTGACACTTATCTGGGTCGATCTGCAGAG
CCTGTGCCTCTTCAGCTACCACCGCTTGAGAGACTTACTCTTGATTGTAACGAGGATTGTGGAACTTCTG
GGA---CGCAGGGGGTGGGAACTCCTCAAATACTGGTGGAATCTCCTACAGTATTGGAGTCAGGAACTAA
AGAATAGTGCTGTTAGCTTGCTCAATGCCACAGCCATAGCAGTAGCTGAGGGGACAGATAGGATTATAGA
AGTATTACAAAGAGCTTATAGAGCTATTCTCCACATACCTACAAGAATAAGACAGGGCTTAGAAAGGGCT
TTGCTA
>DQ410193 
ATGAGAGTGAAGGGGATCAGGAGGAATTATCAGCACTTG---TGGAGATGG---GGCATCATGCTCCTTG
GGATGTTAATGATCTGTAATGCT---GCAGAGAAATTGTGGGTCACAGTCTATTATGGGGTACCTGTGTG
GAAAGAAGCAACCACCACTCTATTTTGTGCATCAGATGCTAGAGCATATGATACAGAGGTACATAATGTT
TGGGCCACACATGCCTGTGTACCCACAGACCCCAACCCACAAGAAGTAGTATTGGAAAATGTGACAGAAA
ATTTTAACATGTGGAAAAATAACATGGTAGAACAGATGCATGAGGATATAATCAGTCTATGGGATCAAAG
TCTAAAGCCATGTGTAAAATTAACCCCACTCTGTGTTACTTTAAATTGCACTGAT---TTG---------
---------------------AGG---AATGCTACT---------------------AATACCACTAGTA
GTAGTGGGGGAACG---ATGGGGGGAGGAGAAATAAAAAATTGCTCTTTCAATATCACCACAAGCATAAA
AGGTAAGATGCAGAAAGAATATGCACTTTTTTATAGTCTTGATGTAATACCAATA---GATAAT------
GAT------AAT---------------------ACTAGTTATAGGTTGAGAAGTTGTAACACCTCAGTCA
TTACACAGGCCTGTCCAAAGGTATCCTTTGAGCCAATTCCCATACATTATTGTGCCCCGGCTGGTTTTGC
GATTCTAAAGTGTAAAGATAAAAAGTTCAATGGAACAGGACCATGTGCAAATGTCAGCACAGTACAATGT
ACACATGGAATTAGGCCAGTAGTATCAACTCAACTGCTGTTAAATGGCAGTCTAGCAGAAGGAGAGGTAG
TAATTAGATCCTATAATTTCACGGACAATGCTAAAATCATAATAGTACAGCTGAATGAATCTGTAGAAAT
TGAATGTACAAGACCCAACAACAATACAAGAAAAAGTATACATATA---------GGACAAGGCAGGACA
CTTTATGCAACAGGAGAAATAATAGGAGATATAAGACAAGCACATTGTAATCTTAGTATAACAAAATGGA
ATAACACTTTAAAACAGATAGTTGTAAAATTAAGAGAACAATTTGAG---AAT---AGAACA------AT
AGTCTTTAATCAATCCTCAGGAGGGGACCTAGAAATTGTAATGCACAGTTTTACTTGTGGAGGGGAATTT
TTCTACTGTAATACAACACAACTGTTTAATAGTACTTGG---CCTTATAATAGTACTTGG------CCTG
GTACT---GAAGGGTCAAATAACACTGAA------------GGA---AATATCACACTCCCATGCAGAAT
AAAACAAATTATAAACATGTGGCAGGAGGTAGGAAAAGCAATGTATGCCCCTCCCATCAGAGGACAAATT
AGATGTATATCAAATATTACAGGACTGCTATTAACAAGAGATGGTGGT------AAGAAC----------
--GAGAACAGGACCGAGACCTTCAGACCTGGAGGAGGAGATATGAGGGACAATTGGAGAAGTGAATTATA
TAAATATAAAGTAGTAAAAATTGAACCATTAGGAGTAGCACCCACCAAGGCAAAGAGAAGAGTGGTGCAG
AGAGAAAAAAGAGCATTGGGA---ATAGGAGCTGTGTTCCTTGGGTTCTTGGGAGCAGCAGGAAGCACTA
TGGGCGCAGCGTCAATGACGCTGACGGTACAAGCCAGACTATTATTGTCTGGTATAGTGCAACAGCAGAA
CAATTTGCTGAGGGCTATTGAGGCGCAACAGCATCTGTTGCAACTCACAGTCTGGGGCATCAAGCAACTC
CAGGCAAGAGTCCTGGCTGTAGAAAGATACCTAAAGGATCAACAGCTCCTGGGGATTTGGGGTTGCTCTG
GAAAACTCATTTGTACCACTGCGGTGCCTTGGAACACTAGTTGGAGT---AATAAATCTCTGGATCAGAT
TTGGCATAACATGACCTGGATGGAGTGGGAAAGAGAAATTGATAATTACACAAGCTTAATATACACCCTA
ATTGAAGAATCGCAGAACCAACAAGAAAAGAATGAACAAGAATTATTGGAATTAGATAAATGGGCAAGTT
TGTGGAATTGGTTTGACATAACAAAATGGCTGTGGTATATAAAAATATTCATAATGATAGTAGGGGGCTT
GGTAGGTTTAAGAATAGTTTTTACTGTACTTTCTATAGTGAATAGAGTTAGGCAGGGATACTCACCATTA
TCGTTTCAGACCCGCATCCCAGCCTCGAGGGGACCCGACAGGCCCGAAGGAATCAAAGAAGAAGGTGGAG
AGAGAGACAGAGACAGATCCGGTCAATCAGTGAACTCATTCTTGACACTTATCTGGGTCGATCTGCAGAG
CCTGTGCCTCTTCAGCTACCACCGCTTGAGAGACTTACTCTTGATTGTAACGAGGATTGTGGAACTTCTG
GGA---CGCAGGGGGTGGGAACTCCTCAAATACTGGTGGAATCTCCTACAGTATTGGAGTCAGGAACTAA
AGAATAGTGCTGTTAGCTTGCTCAATGCCACAGCCATAGCAGTAGCTGAGGGGACAGATAGGATTATAGA
AGTATCACAAGGAGCTTATAGAGCTATTCTCCACATACCTACAAGAATAAGACAGGGCTTAGAAAGGGCT
TTGCTA
>DQ410188 
ATGAGAGTGACGGGGATCAGGAGGAATTATCAGCACTTG---TGGAGATGG---GGCATCATGCTCCTTG
GGATGTTAATGATCTGTAATGCT---GCAGAGAAATTGTGGGTCACAGTCTATTATGGGGTACCTGTGTG
GAAAGAAGCAACCACCACTCTATTTTGTGCATCAGATGCTAGAGCATATGATACAGAGGTACATAATGTT
TGGGCCACACATGCCTGTGTACCCACAGACCCCAACCCACAAGAAGTAGTATTGGAAAATGTGACAGAAA
ATTTTAACATGTGGAAAAATAACATGGTAGAACAGATGCATGAGGATATAATCAGTCTATGGGATCAAAG
TCTAAAGCCATGTGTAAAATTAACCCCACTCTGTGTTACTTTAAATTGCACTGAT---TTG---------
---------------------AGG---AATGCTACT---------------------AATACCACTAGTA
GTAGTGGGGGAACG---ATGGGGGGAGGAGAAATAAAAAATTGCTCTTTCAATATCACCACAAGCATAAA
AGGTAAGATGCAGAAAGAATATGCACTTTTTTATAGTCTTGATGTAATACCAATA---GATAAT------
GAT------AAT---------------------ACTAGTTATAGGTTGAGAAGTTGTAACACCTCAGTCA
TTACACAGGCCTGTCCAAAGGTATCCTTTGAGCCAATTCCCATACATTATTGTGCCCCGGCTGGTTTTGC
GATTCTAAAGTGTAAAGATAAAAAGTTCAATGGAACAGGACCATGTGCAAATGTCAGCACAGTACAATGT
ACACATGGAATTAGGCCAGTAGTATCAACTCAACTGCTGTTAAATGGCAGTCTAGCAGAAGGAGAGGTAG
TAATTAGATCCTATAATTTCACGGACAATGCTAAAATCATAATAGTACAGCTGAATGAATCTGTAGAAAT
TGAATGTACAAGACCCAACAACAATACAAGAAAAAGTATACATATA---------GGACAAGGCAGGGCA
CTTTATGCAACAGGAGAAATAATAGGAGATATAAGACAAGCACATTGTAATCTTAGTATAACAAAATGGA
ATAACACTTTAAAACAGATAGTTGTAAAATTAAGAGAACAATTTGAG---AAT---AGAACA------AT
AGTCTTTAATCAATCCTCAGGAGGGGACCTAGAAATTGTAATGCACAGTTTTACTTGTGGAGGGGAATTT
TTCTACTGTAATACAACACAACTGTTTAATAGTACTTGG---CCTTATAATAGTACTTGG------CCTG
GTACT---GAAGGGTCAAATAACACTGAA------------GGA---AATATCACACTCCCATGCAGAAT
AAAACAAATTATAAACATGTGGCAGGAGGTAGGAAAAGCAATGTATGCCCCTCCCATCAGAGGACAAATT
AGATGTATATCAAATATTACAGGACTGCTATTAACAAGAGATGGTGGT------AAGAAC----------
--GAGAACGAGACCGAGACCTTCAGACCTGGAGGAGGAGATATGAGGGACAATTGGAGAAGTGAATTATA
TAAATATAAAGTAGTAAAAATTGAACCATTAGGAGTAGCACCCACCAAGGCAAAGAGAAGAGTGGTGCAG
AGAGAAAAAAGAGCATTGGGA---ATAGGAGCTGTGTTCCTTGGGTTCTTGGGAGCAGCAGGAAGCACTA
TGGGCGCAGCGTCAATGACGCTGACGGTACAAGCCAGACTATTATTGTCTGGTATAGTGCAACAGCAGAA
CAATTTGCTGAGGGCTATTGAGGCGCAACAGCATCTGTTGCAACTCACAGTCTGGGGCATCAAGCAACTC
CAGGCAAGAGTCCTGGCTGTGGAAAGATACCTAAAGGATCAACAGCTCCTGGGGATTTGGGGTTGCTCTG
GAAAACTCATTTGTACCACTGCGGTGCCTTGGAACACTAGTTGGAGT---AATAAATCTCTGGATCAGAT
TTGGCATAACATGACCTGGATGGAGTGGGAAAGAGAAATTGATAATTACACAAGCTTAATATACACCCTA
ATTGAAGAATCGCAGAACCAACAAGAAAAGAATGAACAAGAATTATTGGAATTAGATAAATGGGCAAGTT
TGTGGAATTGGTTTGACATAACAAAATGGCTGTGGTATATAAAAATATTCATAATGATAGTAGGGGGCTT
GGTAGGTTTAAGAATAGTTTTTACTGTACTTTCTATAGTGAATAGAGTTAGGCAGGGATACTCACCATTA
TCGTTTCAGACCCGCATCCCAGCCTCGAGGGGACCCGACAGGCCCGAAGGAATCAAAGAAGAAGGTGGAG
AGAGAGACAGAGACAGATCCGGTCAATCAGTGAACTCATTCTTGACACTTATCTGGGTCGATCTGCAGAG
CCTGTGCCTCTTCAGCTACCACCGCTTGAGAGACTTACTCTTGATTGTAACGAGGATTGTGGAACTTCTG
GGA---CGCAGGGGGTGGGAACTCCTCAAATACTGGTGGAATCTCCTACAGTATTGGAGTCAGGAACTAA
AGAATAGTGCTGTTAGCTTGCTCAATGCCACAGCCATAGCAGTAGCTGAGGGGACAGATAGGATTATAGA
AGTATTACAAGGAGCTTATAGAGCTATTCTCCACATACCTACAAGAATAAGACAGGGCTTAGAAAGGGCT
TTGCTA
>DQ410189 
ATGAGAGTGACGGGGATCAGGAGGAATTATCAGCACTTG---TGGAGATGG---GGCATCATGCTCCTTG
GGATGTTAATGATCTGTAATGCT---GCAGAGAAATTGTGGGTCACAGTCTATTATGGGGTACCTGTGTG
GAAAGAAGCAACCACTACTCTATTTTGTGCATCAGATGCTAGAGCATATGATACAGAGGTACATAATGTT
TGGGCCACACATGCCTGTGTACCCACAGACCCCAACCCACAAGAAGTAGTATTGGAAAATGTGACAGAAA
ATTTTAACATGTGGAAAAATAACATGGTAGAACAGATGCATGAGGATATAATCAGTCTATGGGATCAAAG
TCTAAAGCCATGTGTAAAATTAACCCCACTCTGTGTTACTTTAAATTGCACTGAT---TTG---------
---------------------GGG---AATGCTACT---------------------AATACCACTAGTA
GTAGTGGGGGAACG---ATGGGGGGAGGAGAAATAAAAAATTGCTCTTTCAATATCACCACAAGCATAAA
AGGTAAGATGCAGAAAGAATATGCACTTTTTTATAGTCTTGATGTAATACCAATA---GATAAT------
GAT------AAT---------------------ACTAGTTATAGGTTGAGAAGTTGTAACACCTCAGTCA
TTACACAGGCCTGTCCAAAGGTATCCTTTGAGCCAATTCCCATACATTATTGTGCCCCGGCTGGTTTTGC
GATTCTAAAGTGTAAAGATAAAAAGTTCAATGGAACAGGACCATGTGCAAATGTCAGCACAGTACAATGT
ACACATGGAATTAGGCCAGTAGTATCAACTCAACTGCTGTTAAATGGCAGTCTAGCAGAAGGAGAGGTAG
TAATTAGATCCTATAATTTCACGGACAATGCTAAAATCATAATAGTACAGCTGAATGAATCTGTAGAAAT
TGAATGTACAAGACCCAACAACAATACAAGAAAAAGTATACATATA---------GGACAAGGCAGGGCA
CTTTATGCAACAGGAGAAATAATAGGAGATATAAGACAAGCACATTGTAATCTTAGTATAACAAAATGGA
ATAACACTTTAAAACAGATAGTTGTAAAATTAAGAGAACAATTTGAG---AAT---AGAACA------AT
AGTCTTTAATCAATCCTCAGGAGGGGACCTAGAAATTGTAATGCACAGTTTTACTTGTGGAGGGGAATTT
TTCTACTGTAATACAACACAACTGTTTAATAGTACTTGG---CCTTATAATAGTACTTGG------CCTG
GTACT---GAAGGGTCAAATAACACTGAA------------GGA---AATATCACACTCCCATGCAGAAT
AAAACAAATTATAAACATGTGGCAGGAGGTAGGAAAAGCAATGTATGCCCCTCCCATCAGAGGACAAATT
AGATGTATATCAAATATTACAGGACTGCTATTAACAAGAGATGGTGGT------AAGAAC----------
--GAGAACGAGACCGAGACCTTCAGACCTGGAGGAGGAGATATGAGGGACAATTGGAGAAGTGAATTATA
TAAATATAAAGTAGTAAAAATTGAACCATTAGGAGTAGCACCCACCAAGGCAAAGAGAAGAGTGGTGCAG
AGAGAAAAAAGAGCATTGGGA---ATAGGAGCTGTGTTCCTTGGGTTCTTGGGAGCAGCAGGAAGCACTA
TGGGCGCAGCGTCAATGACGCTGACGGTACAAGCCAGACTATTATTGTCTGGTATAGTGCAACAGCAGAA
CAATTTGCTGAGGGCTATTGAGGCGCAACAGCATCTGTTGCAACTCACAGTCTGGGGCATCAAGCAACTC
CAGGCAAGAGTCCTGGCTGTGGAAAGATACCTAAAGGATCAACAGCTCCTGGGGATTTGGGGTTGCTCTG
GAAAACTCATTTGTACCACTGCGGTGCCTTGGAACACTAGTTGGAGT---AATAAATCTCTGGATCAGAT
TTGGCATAACATGACCTGGATGGAGTGGGAAAGAGAAATTGATAATTACACAAGCTTAATATACACCCTA
ATTGAAGAATCGCAGAACCAACAAGAAAAGAATGAACAAGAATTATTGGAATTAGATAAATGGGCAAGTT
TGTGGAATTGGTTTGACATAACAAAATGGCTGTGGTATATAAAAATATTCATAATGATAGTAGGGGGCTT
GGTAGGTTTAAGAATAGTTTTTACTGTACTTTCTATAGTGAATAGAGTTAGGCAGGGATACTCACCATTA
TCGTTTCAGACCCGCATCCCAGCTTCGAGGGGACCCGACAGGCCCGAAGGAATCAAAGAAGAAGGTGGAG
AGAGAGACAGAGACAGATCCGGTCAATCAGTGAACTCATTCTTGACACTTATCTGGGTCGATCTGCAGAG
CCTGTGCCTCTTCAGCTACCACCGCTTGAGAGACTTACTCTTGATTGTAACGAGGATTGTGGAACTTCTG
GGA---CGCAGGGGGTGGGAACTCCTCAAATACTGGTGGAATCTCCTACAGTATTGGAGTCAGGAACTAA
AGAATAGTGCTGTTAGCTTGCTCAATGCCACAGCCATAGCAGTAGCTGAGGGGACAGATAGGATTATAGA
AGTATTACAAGGAGCTTATAGAGCTATTCTCCACATACCTACAAGAATAAGACAGGGCTTAGAAAGGGCT
TTGCTA
>U63632 
ATGAGAGTGAAGGGGATCAGGAAGAGTTATCAGTACTTG---TGGAAAGGG---GGCACCTTGCTCCTTG
GGATATTAATGATCTGTAGTGCT---GTAGAAAAGTTGTGGGTCACAGTCTATTATGGGGTACCTGTGTG
GAAAGAAGCAACCACCACTCTATTTTGTGCATCAGATGCTAAAGCATATGATACAGAGGTACATAATGTT
TGGGCCACACATGCCTGTGTACCCACAGACCCCAACCCACAAGAAGTAGTATTGGAAAATGTAACAGAAC
ATTTTAACATGTGGAAAAATAACATGGTAGAACAGATGCAGGAGGATATAATCAGTTTATGGGATCAAAG
CCTAAAGCCATGTGTAAAATTAACCCCACTCTGTGTTACTTTAAATTGCAAGGAT---GTG---------
---------------------------AATGCTACT---------------------AATACCACTAATG
ATAGCGAGGGAACG---ATGGAGAGAGGAGAAATAAAAAACTGCTCTTTCAATATCACCACAAGCATAAG
AGATGAGGTGCAGAAAGAATATGCTCTTTTTTATAAACTTGATGTAGTACCAATA---GATAAT------
AAT------AAT---------------------ACCAGCTATAGGTTGATAAGTTGTGACACCTCAGTCA
TTACACAGGCCTGTCCAAAGATATCCTTTGAGCCAATTCCCATACATTATTGTGCCCCGGCTGGTTTTGC
GATTCTAAAGTGTAATGATAAGACGTTCAATGGAAAAGGACCATGTAAAAATGTCAGCACAGTACAATGT
ACACATGGAATTAGGCCAGTAGTATCAACTCAACTGCTGCTAAATGGCAGTCTAGCAGAAGAAGAGGTAG
TAATTAGATCTGACAATTTCACGAACAATGCTAAAACCATAATAGTACAGCTGAAAGAATCTGTAGAAAT
TAATTGTACAAGACCCAACAACAATACAAGAAAAAGTATACATATA---------GGACCAGGGAGAGCA
TTTTATACTACAGGAGAAATAATAGGAGATATAAGACAAGCACATTGTAACATTAGTAGAGCAAAATGGA
ATGACACTTTAAAACAGATAGTTATAAAATTAAGAGAACAATTTGAG---AAT---AAAACA------AT
AGTCTTTAATCACTCCTCAGGAGGGGACCCAGAAATTGTAATGCACAGTTTTAATTGTGGAGGAGAATTT
TTCTACTGTAATTCAACACAACTGTTTAAT---------------------AGTACTTGG---AATAATA
ATACT---GAAGGGTCAAATAACACTGAA---------GGAAAT---ACTATCACACTCCCATGCAGAAT
AAAACAAATTATAAACATGTGGCAGGAAGTAGGAAAAGCAATGTATGCCCCTCCCATCAGAGGACAAATT
AGATGTTCATCAAATATTACAGGGCTGCTATTAACAAGAGATGGTGGT------ATTAAT----------
--GAGAATGGGACCGAGATCTTCAGACCTGGAGGAGGAGATATGAGGGACAATTGGAGAAGTGAATTATA
TAAATATAAAGTAGTAAAAATTGAACCATTAGGAGTAGCACCCACCAAGGCAAAGAGAAGAGTGGTGCAA
AGAGAAAAAAGAGCAGTGGGA---ATAGGAGCTGTGTTCCTTGGGTTCTTGGGAGCAGCAGGAAGCACTA
TGGGCGCAGCGTCAATGACACTGACGGTACAGGCCAGACTATTATTGTCTGGTATAGTGCAACAGCAGAA
CAATTTGCTGAGGGCTATTGAGGCGCAACAGCGTATGTTGCAACTCACAGTCTGGGGCATCAAGCAGCTC
CAGGCAAGAGTCCTGGCTGTGGAAAGATACCTAGGGGATCAACAGCTCCTGGGGATTTGGGGTTGCTCTG
GAAAACTCATTTGCACCACTGCTGTGCCTTGGAATGCTAGTTGGAGT---AATAAATCTCTGGATAGGAT
TTGGAATAACATGACCTGGATGGAGTGGGAAAGAGAAATTGACAATTACACAAGCGAAATATACACCCTA
ATTGAAGAATCGCAGAACCAACAAGAAAAGAATGAACAAGAATTATTGGAATTAGATAAATGGGCAAGTT
TGTGGAATTGGTTTGACATAACAAAATGGCTGTGGTATATAAAAATATTCATAATGATAGTAGGAGGCTT
AGTAGGTTTAAGACTAGTTTTTACTGTACTTTCTATAGTGAATAGAGTTAGGCAGGGATACTCACCATTA
TCGTTTCAGACCCTCCTCCCAGCCCCGAGGGGACCCGACAGGCCCGAAGGAATCGAAGAAGAAGGTGGAG
AGAGAGACAGAGACAGATCCGGACGATTAGTGAACGGATTCTTAGCACTTATCTGGGTCGACCTGCGGAG
CCTGTGCCTCTTCAGCTACCACCGCTTGAGAGACTTACTCTTGACTGTAACGAGGATTGTGGAACTTCTG
GGA---CGCAGGGGGTGGGAAGTCCTGAAATATTGGTGGAATCTCCTACAGTATTGGAGTCAGGAACTAA
AGAATAGTGCTGTTAGCTTGCTCAATGCCACAGCCATAGCAGTAGCTGAGGGGACAGATAGGATTATAGA
AGCATTACAAAGAACTTATAGAGCTATTCTCCACATACCTACAAGAATAAGACAGGGCTTGGAAAGGGCT
TTGCTA
>AY247225 
ATGAGAGTGAAGGAGATCAGGAGGAATTATCAGCACTTG---TGGAGATGG---GGCACGATGCTCCTTG
GGATGTTAATGATCTGTAGTGCT---GCAGAACAATTGTGGGTCACAGTCTATTATGGGGTACCTGTGTG
GAAAGAAGCAACCACCACTCTATTTTGTGCATCAGATGCTAAAGCATATGATACAGAGGTACATAATGTT
TGGGCCACACATGCCTGTGTACCCACAGACCCCAACCCACAAGAAGTAGGATTGGAAAATGTGACAGAAA
ATTTTAACATGTGGAAAAATAATATGGTAGAACAGATGCATGAGGATATAATCAGTTTATGGGATCAAAG
CCTAAAGCCATGTGTAAAATTAACCCCACTCTGTGTTACTTTAAATTGCACTGAT---TAT---------
------------TTGGGGAATGTT---ACTAATACT---------------------AATACCACTAGTA
GTAGCGGGGGAACG---ATGGAGAAAGGAGAAATAAAAGAATGCTCTTTCAATATCACCACAAGCATAAG
AGATAAGGTGCAGAAAGAATATGCACTTTTTTATAAACTTGATGTAGTACCAATA---GATGAT------
GAT------AAT---------------------ACTAGCTATAGGTTGATAAGTTGTAACACCTCAGTCA
TTACACAGGCCTGTCCAAAGATATCCTTTGAGCCAATTCCCATACATTATTGTGCCCCGGCTGGTTTTGC
GATTCTAAAGTGTAAAGATAAGAAGTTCAATGGAAAAGGATCATGTACAAATGTCAGCACAGTACAATGT
ACACATGGAATTAGGCCAGTAGTATCAACTCAACTGCTGTTAAATGGCAGTCTAGCAGAAGAAGAGGTAG
TAATTAGATCTGAAAATTTCACAAACAATGCTAAAACCATAATAGTACAGCTGAACGAATCTGTAGTAAT
TAATTGTACAAGACCCAACAACAATACAAGAAAAAGTATACATATA---------GGACCAGGGAGAGCA
TTTTATACAACAGGAGAAATAATAGGAAATATAAGACAAGCACATTGTAACCTTAGTAGAGCAGAATGGA
ATAAAACTTTAGAACAGATAGTTGGAAAATTAAGAGAACAATTTGGG---AAT---AAAACA------AT
AGTCTTTAATCAATCCTCAGGAGGGGACCCAGAAATTGTAACGCACAGTTTTAATTGTGGAGGGGAATTT
TTCTACTGTAATACAACACAACTGTTTAATAGTACTTGG---------------ACTTGG------AATG
GTACT---GAAGGGTTAAATAACACTGAA------GGAAAT---------ATCACACTCCCATGCAGAAT
AAAACAAATTGTAAACATGTGGCAGGAAGTAGGGAAAGCAATGTATGCCCCTCCCATCAGAGGACAAATT
AGATGTTCATCAAATATTACAGGGCTGCTATTAACAAGAGATGGAGGT------AATAACGAGAACGGGA
CCGAGAACGGGACCGAGATCTTCAGACCTGGAGGAGGAGATATGAGGGACAATTGGAGAAGTGAATTATA
TAAATATAAAGTAGTAAAAATTGAACCATTAGGAGTAGCACCCACCAGGGCAAAGAGAAGAGTGGTGCAG
AGAGAAAAAAGAGCAGTGGGA---ATAGGAGCTGTGTTCCTTGGGTTCTTGGGAGCAGCAGGAAGCACTA
TGGGCGCAGCGTCAATAACGCTGACGGTACAGGCCAGACTATTATTGTCTGGTATAGTGCAACAGCAGAA
CAATTTGCTGAGGGCTATTGAGGCGCAACAGCATCTGTTGCAACTCACAGTCTGGGGCATCAAGCAGCTC
CAGGCAAGAGTCCTGGCTGTGGAAAGATACCTAAAGGATCAACAGCTCCTGGGGATTTGGGGTTGCTCTG
GAAAACTCATTTGCACCACTGCTGTGCCTTGGAATGCTAGTTGGAGT---AATAAATCTCTGAATGAGAT
TTGGGATAACATGACCTGGATGGAGTGGGAAAGAGAAATTAACAATTACACAGGCTTAATATACAACTTA
ATTGAAGAATCGCAGAACCAACAAGAAAAGAATGAGCAAGAATTATTGGAGTTAGATAAATGGGCAAATT
TGTGGACTTGGTTTGACATAACAAACTGGCTGTGGTATATAAAAATATTCATAATGATAGTAGGAGGCTT
GATAGGTTTAAGAATAGTTTTTACTGTACTTTCTATAGTGAATAGAGTTAGGCAGGGATACTCACCATTA
TCGTTTCAGACCCGCCTCCCAGCCCCGAGGGGACCCGACAGGCCCGAAGGAATCGAAGAAGAAGGTGGAG
AGAGAGACAGAGACAGATCCGGTCCATTAGTGGATGGATTCTTAGCACTTATCTGGGTCGACCTGCGGAG
CCTGTGCCTCTTCAGCTACCACCGCTTGAGAGACTTACTCTTGATTGTAACGAGGATTGTGGAACTTCTG
GGA---CGCAGGGGGTGGGAAGTCCTCAAAATTTGGTGGAATCTCCTACAGTATTGGAGTCAGGAACTAA
AGAATAGTGCTGTTAGCTTGTTCAATGCCATAGCCATAGCAGTAGCTGAGGGGACAGATAGGGTTATAGA
AGCATTACAAAGAGCTTATAGAGCTATTCTACACATACCTACAAGAATAAGACAGGGCTTGGAAAGGGCT
TTGCTA
>DQ410099 
ATGAGAGTGACGGAGATCAAGAAGAATTGTCAGCACTGG---TGGAAATGG---GGCATCATGCTCCTTG
GGATATTAATGATCTGTAATGCT---GCAGAAAAATTGTGGGTCACAGTCTATTATGGGGTACCTGTGTG
GAAGGAAGCAACCACCACTCTATTTTGTGCATCAGATGCTAAAGTATATGATACAGAGGTACATAATGTT
TGGGCCACACATGCCTGTGTACCCACAGACCCCAACCCACAAGAAGTAGTATTGGAAAATGTGACAGAAA
ATTTTAACATGTGGAAAAATAATATGGTAGAACAGATGCATGAGGATATAATTAGTGTATGGGATCAAAG
CCTAAAGCCATGTGTAAAATTAACCCCACTCTGTGTTACTTTAAATTGCACTGAT---CTG---------
---------------------AGG---AATGCTACT---------------------AATACCACGAGTA
GTAGCGAGAGAACG---ATGGAGGGGGGAGAAATAAAAAATTGCTCTTTCAATATCACCACAAGCATAAG
AGATAAGGTGCAGAAAGAATATGCACTTTTTTATAAACTTGATGTAATACCAATA---GAAAAA------
GAT------AAT---------------------ACTAGCTATAGGTTGATAAGTTGTAACACCTCAGTCA
TTACACAGGCCTGTCCAAAGGTATCCTTTGAGCCAATTCCCATACATTATTGTGCCCCGGCTGGTTTTGC
GATTCTAAAGTGTAACGATAAGAAGTTCAATGGAAAAGGACCATGTACAAATGTCAGCACAGTACAATGT
ACACATGGAATTAGGCCAGTAGTATCAACTCAACTGCTGTTAAATGGCAGTCTAGCAGAAGAAGAGGTAG
TAATTAGATCCGCCAATCTCACGGACAATGCTAAAATCATAATAGTACAGCTGAATAAATCTGTAGAAAT
GAATTGTACAAGACCCAACAACAATACAAGAAAAAGTATACCTATG---------GGACCAGGCAGAGCA
TTTTATACAACAGGAGAAATAATAGGAGATATAAGACAAGCACATTGTAACCTTAGTAGAGCAAAATGGA
ATGACAATTTAGAAAAGATAGCTATAAAATTAAGAGAACAATTTAAG---AAT---AAAACA------AT
AGTCTTTAGGCAATCCTCAGGAGGGGACCCAGAAATTGTAACGCTCAGTTTTAATTGTGGAGGGGAATTT
TTCTACTGTAATTCAACACAACTGTTTAGT---------------------AGTACTTGG------AATG
GTACT------GGGTCAAATAACACTAAA------GGAAATGAC---ACAATCACACTCCCATGCAGAAT
AAAACAAATTATAAACATGTGGCAGGAAGTAGGAAAAGCAATGTATGCCCCTCCCATCAGAGGACAAATT
AGATGTTCATCAAATATTACAGGGCTGCTATTAACAAGAGATGGTGGT------GAAAAC----------
--GAGAGCGAGACCGAGATCTTCAGACCTGGAGGAGGAGATATGAGGGACAATTGGAGAAGTGAATTATA
TAAATATAAAGTAGTAAAAATTGAACCATTAGGAGTAGCACCCACCAAGGCAAAGAGAAGAGTGGTGCAG
AGAGAAAAAAGAGCAGTGGGA---ATAGGAGCTATGTTCCTTGGGTTCTTGGGAGCAGCAGGAAGCACTA
TGGGCGCAGCGTCAATGACGCTGACGGTACAGGCCAGACTATTATTGTCTGGTATAGTGCAACAGCAGAA
CAATTTGCTGAGGGCTATTGAGGCGCAACAGCATCTGTTGCAACTCACAGTCTGGGGCATCAAGCAGCTC
CAGGCAAGAGTCCTGGCTGTGGAAAGATACCTAAAGGATCAACAGCTCCTGGGGATTTGGGGTTGCTCTG
GAAAACTCATTTGCACCACTACTGTGCCTTGGAATACTAGTTGGAGT---AATAAATCTCTGAATCAGAT
TTGGCAGAACATGACCTGGATGCAGTGGGAAAGAGAAATTAATAATTACACAAGCTTAATATACACCTTA
ATTGAAGAATCGCAAAACCAACAAGAAAAGAATGAACAAGAATTATTGGAATTAGATAAATGGGCAAGTT
TGTGGAATTGGTTTGACATAACAAACTGGCTGTGGTATATAAAAATATTCATAATGATAGTAGGAGGCTT
GGTAGGTTTAAGAATAGTTTTTATTGTACTTTCTATAGTGAATAGAGTTAGGCAGGGATACTCACCATTA
TCGTTCCAGACCCGCCTCCCAGCCCCGAGGGGACCCGACAGGCCCGAAGAAATCGAAGAAGAAGGTGGAG
AGAGAGACAGAGACAGATCCGGTCAATTAGTGAATGGATTCTTAGCAATCATCTGGGTCGATCTGCGGAG
CCTGTGCCTCTTCAGCTACCACCGCTTGAGAGACTTACTCTTGATTGTAACGAGGATTGTGGAACTTCTG
GGA---CGCAGGGGGTGGGAAGTCCTCAAATATTGGTGGAATCTCCTACAGTATTGGAGTCAGGAACTAA
AGAGTAGTGCTGTTAGCTTGCTCAATGCCACAGCCATAGCAGTAGCTGAGGGGACAGATAGGGTTATAGA
AGTATTACAAAGAGCTTGTAGAGCTATTCTCCACATACCTACAAGAATAAGACAGGGCTTGGAAAGGGCT
TTGCTA
>DQ410100 
ATGAGAGTGACGGAGATCAAGAAGAATTGTCAGCACTGG---TGGAAATGG---GGCATCATGCTCCTTG
GGATATTAATGATCTGTAATGCT---GCAGAAAAATTGTGGGTCACAGTCTATTATGGGGTACCTGTGTG
GAAGGAAGCAACCACCACTCTATTTTGTGCATCAGATGCTAAAGTATATGATACAGAGGTACATAATGTT
TGGGCCACACATGCCTGTGTACCCACAGACCCCAACCCACAAGAAGTAGTATTGGAAAATGTGACAGAAA
ATTTTAACATGTGGAAAAATAATATGGTAGAACAGATGCATGAGGATATAATTAGTGTATGGGATCAAAG
CCTAAAGCCATGTGTAAAATTAACCCCACTCTGTGTTACTTTAAATTGCACTGAT---CTG---------
---------------------AGG---AATGCTACT---------------------AATACCACGAGTA
GTAGCGAGAGAACG---ATGGAGGGGGGAGAAATAAAAAATTGCTCTTTCAATATCACCACAAGCATAAG
AGATAAGGTGCAGAAAGAATATGCACTTTTTTATAAACTTGATGTAATACCAATA---GAAAAA------
GAT------AAT---------------------ACTAGCTATAGGTTGATAAGTTGTAACACCTCAGTCA
TTACACAGGCCTGTCCAAAGGTATCCTTTGAGCCAATTCCCATACATTATTGTGCCCCGGCTGGTTTTGC
GATTCTAAAGTGTAACGATAAGAAGTTCAATGGAAAAGGACCATGTACAAATGTCAGCACAGTACAATGT
ACACATGGAATTAGGCCAGTAGTATCAACTCAACTGCTGTTAAATGGCAGTCTAGCAGAAGAAGAGGTAG
TAATTAGATCCGCCAATCTCACGGACAATGCTAAAATCATAATAGTACAGCTGAATAAATCTGTAGAAAT
GAATTGTACAAGACCCAACAACAATACAAGAAAAAGTATACCTATG---------GGACCAGGCAGAGCA
TTTTATACAACAGGAGAAATAATAGGAGATATAAGACAAGCACATTGTAACCTTAGTAGAGCAAAATGGA
ATGACACTTTAGAAAAGATAGCTATAAAATTAAGAGAACAATTTAAG---AAT---AAAACA------AT
AGTCTTTAGGCAATCCTCAGGAGGGGACCCAGAAATTGTAACGCTCAGTTTTAATTGTGGAGGGGAATTT
TTCTACTGTAATTCAACACAACTGTTTAGT---------------------AGTACTTGG------AATG
GTACT------GGGTCAAATAACACTAAA------GGAAATGAC---ACAATCACACTCCCATGCAGAAT
AAAACAAATTATAAACATGTGGCAGGAAGTAGGAAAAGCAATGTATGCCCCTCCCATCAGAGGACAAATT
AGATGTTCATCAAATATTACAGGGCTGCTATTAACAAGAGATGGTGGT------GAAAAC----------
--GAGAGCGAGACCGAGATCTTCAGACCTGGAGGAGGAGATATGAGGGACAATTGGAGAAGTGAATTATA
TAAATATAAAGTAGTAAAAATTGAACCATTAGGAGTAGCACCCACCAAGGCAAAGAGAAGAGTGGTGCAG
AGAGAAAAAAGAGCAGTGGGA---ATAGGAGCTATGTTCCTTGGGTTCTTGGGAGCAGCAGGAAGCACTA
TGGGCGCAGCGTCAATGACGCTGACGGTACAGGCCAGACTATTATTGTCTGGTATAGTGCAACAGCAGAA
CAATTTGCTGAGGGCTATTGAGGCGCAACAGCATCTGTTGCAACTCACAGTCTGGGGCATCAAGCAGCTC
CAGGCAAGAGTCCTGGCTGTGGAAAGATACCTAAAGGATCAACAGCTCCTGGGGATTTGGGGTTGCTCTG
GAAAACTCATTTGCACCACTACTGTGCCTTGGAATACTAGTTGGAGT---AATAAATCTCTGAATCAGAT
TTGGCAGAACATGACCTGGATGCAGTGGGAAAGAGAAATTAATAATTACACAAGCTTAATATACACCTTA
ATTGAAGAATCGCAAAACCAACAAGAAAAGAATGAACAAGAATTATTGGAATTAGATAAATGGGCAAGTT
TGTGGAATTGGTTTGACATAACAAACTGGCTGTGGTATATAAAAATATTCATAATGATAGTAGGAGGCTT
GGTAGGTTTAAGAATAGTTTTTATTGTACTTTCTATAGTGAATAGAGTTAGGCAGGGATACTCACCATTA
TCGTTCCAGACCCGCCTCCCAGCCCCGAGGGGACCCGACAGGCCCGAAGAAATCGAAGAAGAAGGTGGAG
AGAGAGACAGAGACAGATCCGGTCAATTAGTGAATGGATTCTTAGCAATCATCTGGGTCGATCTGCGGAG
CCTGTGCCTCTTCAGCTACCACCGCTTGAGAGACTTACTCTTGATTGTAACGAGGATTGTGGAACTTCTG
GGA---CGCAGGGGGTGGGAAGTCCTCAAATATTGGTGGAATCTCCTACAGTATTGGAGTCAGGAACTAA
AGAGTAGTGCTGTTAGCTTGCTCAATGCCACAGCCATAGCAGTAGCTGAGGGGACAGATAGGGTTATAGA
AGTATTACAAAGAGCTTGTAGAGCTATTCTCCACATACCTACAAGAATAAGACAGGGCTTGGAAAGGGCT
TTGCTA
>DQ410097 
ATGAGAGTGACGGAGATCAAGAAGAATTGTCAGCACTGG---TGGAAATGG---GGCATCATGCTCCTTG
GGATATTAATGATCTGTAATGCT---GCAGAAAAATTGTGGGTCACAGTCTATTATGGGGTACCTGTGTG
GAAGGAAGCAACCACCACTCTATTTTGTGCATCAGATGCTAAAGTATATGATACAGAGGTACATAATGTT
TGGGCCACACATGCCTGTGTACCCACAGACCCCAACCCACAAGAAGTAGTATTGGAAAATGTGACAGAAA
ATTTTAACATGTGGAAAAATAATATGGTAGAACAGATGCATGAGGATATAATTAGTGTATGGGATCAAAG
CCTAAAGCCATGTGTAAAATTAACCCCACTCTGTGTTACTTTAAATTGCACTGAT---CTG---------
---------------------AGG---AATGCTACT---------------------AATACCACGAGTA
GTAGCGAGAGAACG---ATGGAGGGGGGAGAAATAAAAAATTGCTCTTTCAATATCACCACAAGCATAAG
AGATAAGGTGCAGAAAGAATATGCACTTTTTTATAAACTTGATGTAATACCAATA---GAAAAA------
GAT------AAT---------------------ACTAGCTATAGGTTGATAAGTTGTAACACCTCAGTCA
TTACACAGGCCTGTCCAAAGGTATCCTTTGAGCCAATTCCCATACATTATTGTGCCCCGGCTGGTTTTGC
GATTCTAAAGTGTAACGATAAGAAGTTCAATGGAAAAGGACCATGTACAAATGTCAGCACAGTACAATGT
ACACATGGAATTAGGCCAGTAGTATCAACTCAACTGCTGTTAAATGGCAGTCTAGCAGAAGAAGAGGTAG
TAATTAGATCCGCCAATCTCACGGACAATGCTAAAATCATAATAGTACAGCTGAATAAATCTGTAGAAAT
GAATTGTACAAGACCCAACAACAATACAAGAAAAAGTATACCTATG---------GGACCAGGCAGAGCA
TTTTATACAACAGGAGAAATAATAGGAGATATAAGACAAGCACATTGTAACCTTAGTAGAGCAAAATGGA
ATGACACTTTAGAAAAGATAGCTATAAAATTAAGAGAACAATTTAAG---AAT---AAAACA------AT
AGTCTTTAGGCAATCCTCAGGAGGGGACCCAGAAATTGTAACGCTCAGTTTTAATTGTGGAGGGGAATTT
TTCTACTGTAATTCAACACAACTGTTTAGT---------------------AGTACTTGG------AATG
GTACT------GGGTCAAATAACACTAAA------GGAAATGAC---ACAATCACACTCCCATGCAGAAT
AAAACAAATTATAAACATGTGGCAGGAAGTAGGAAAAGCAATGTATGCCCCTCCCATCAGAGGACAAATT
AGATGTTCATCAAATATTACAGGGCTGCTATTAACAAGAGATGGTGGT------GAAAAC----------
--GAGAGCGAGACCGAGATCTTCAGACCTGGAGGAGGAGATATGAGGGACAATTGGAGAAGTGAATTATA
TAAATATAAAGTAGTAAAAATTGAACCATTAGGAGTAGCACCCACCAAGGCAAAGAGAAGAGTGGTGCAG
AGAGAAAAAAGAGCAGTGGGA---ATAGGAGCTATGTTCCTTGGGTTCTTGGGAGCAGCAGGAAGCACTA
TGGGCGCAGCGTCAATGACGCTGACGGTACAGGCCAGACTATTATTGTCTGGTATAGTGCAACAGCAGAA
CAATTTGCTGAGGGCTATTGAGGCGCAACAGCATCTGTTGCAACTCACAGTCTGGGGCATCAAGCAGCTC
CAGGCAAGAGTCCTGGCTGTGGAAAGATACCTAAAGGATCAACAGCTCCTGGGGATTTGGGGTTGCTCTG
GAAAACTCATTTGCACCACTACTGTGCCTTGGAATACTAGTTGGAGT---AATAAATCTCTGAATCAGAT
TTGGCAGAACATGACCTGGATGCAGTGGGAAAGAGAAATTAATAATTACACAAGCTTAATATACACCTTA
ATTGAAGAATCGCAAAACCAACAAGAAAAGAATGAACAAGAATTATTGGAATTAGATAAATGGGCAAGTT
TGTGGAATTGGTTTGACATAACAAACTGGCTGTGGTATATAAAAATATTCATAATGATAGTAGGAGGCTT
GGTAGGTTTAAGAATAGTTTTTATTGTACTTTCTATAGTGAATAGAGTTAGGCAGGGATACTCACCATTA
TCGTTCCAGACCCGCCTCCCAGCCCCGAGGGGACCCGACAGGCCCGAAGAAATCGAAGAAGAAGGTGGAG
AGAGAGACAGAGACAGATCCGGTCAATTAGTGAATGGATTCTTAGCAATCATCTGGGTCGATCTGCGGAG
CCTGTGCCTCTTCAGCTACCACCGATTGAGAGACTTACTCTTGATTGTAACGAGGATTGTGGAACTTCTG
GGA---CGCAGGGGGTGGGAAGTCCTCAAATATTGGTGGAATCTCCTACAGTATTGGAGTCAGGAACTAA
AGAGTAGTGCTGTTAGCTTGCTCAATGCCACAGCCATAGCAGTAGCTGAGGGGACAGATAGGGTTATAGA
AGTATTACAAAGAGCTTGTAGAGCTATTCTCCACATACCTACAAGAATAAGACAGGGCTTGGAAAGGGCT
TTGCTA
>DQ410094 
ATGAGAGTGACGGAGATCAAGAAGAATTGTCAGCACTGG---TGGAAATGG---GGCATCATGCTCCTTG
GGATATTAATGATCTGTAATGCT---GCAGAAAAATTGTGGGTCACAGTCTATTATGGGGTACCTGTGTG
GAAGGAAGCAACCACCACTCTATTTTGTGCATCAGATGCTAAAGTATATGATACAGAGGTACATAATGTT
TGGGCCACACATGCCTGTGTACCCACAGACCCCAACCCACAAGAAGTAGTATTGGAAAATGTGACAGAAA
ATTTTAACATGTGGAAAAATAATATGGTAGAACAGATGCATGAGGATATAATTAGTGTATGGGATCAAAG
CCTAAAGCCATGTGTAAAATTAACCCCACTCTGTGTTACTTTAAATTGCACTGAT---CTG---------
---------------------AGG---ACTGCTACT---------------------AATACCACGAGTA
GTAGCGAGAGAACG---ATGGAGGGGGGAGAAATAAAAAATTGCTCTTTCAATATCACCACAAGCATAAG
AGATAAGGTGCAGAAAGAATATGCACTTTTTTATAAACTTGATGTAATACCAATA---GAAAAA------
GAT------AAT---------------------ACTAGCTATAGGTTGATAAGCTGTAACACCTCAGTCA
TTACACAGGCCTGTCCAAAGGTATCCTTTGAGCCAATTCCCATACATTATTGTGCCCCGGCTGGTTTTGC
GATTCTAAAGTGTAACGATAAGAAGTTCAATGGAAAAGGACCATGTACAAATGTCAGCACAGTACAATGT
ACACATGGAATTAGGCCAGTAGTATCAACTCAACTGCTGTTAAATGGCAGTCTAGCAGAAGAAGAGGTAG
TAATTAGATCCGCCAATCTCACGGACAATGCTAAAATCATAATAGTACAGCTGAATAAATCTGTAGAAAT
GAATTGTACAAGACCCAACAACAATACAAGAAAAAGTATACCTATG---------GGACCAGGCAGAGCA
TTTTATACAACAGGAGAAATAATAGGAGATATAAGACAAGCACATTGTAACCTTAGTAGAGCAAAATGGA
ATGACACTTTAGAAAAGATAGCTATAAAATTAAGAGAACAATTTAAG---AAT---AAAACA------AT
AGTCTTTAGGCAATCCTCAGGAGGGGACCCAGAAATTGTAACGCTCAGTTTTAATTGTGGAGGGGAATTT
TTCTACTGTAATTCAACACAACTGTTTAGT---------------------AGTACTTGG------AATG
GTACT------GGGTCAAATAACACTAAA------GGAAATGAC---ACAATCACACTCCCATGCAGAAT
AAAACAAATTATAAACATGTGGCAGGAAGTAGGAAAAGCAATGTATGCCCCTCCCATCAGAGGACAAATT
AGATGTTCATCAAATATTACAGGGCTGCTATTAACAAGAGATGGTGGT------GAAAAC----------
--GAGAGCGAGACCGAGATCTTCAGACCTGGAGGAGGAGATATGAGGGACAATTGGAGAAGTGAATTATA
TAAATATAAAGTAGTAAAAATTGAACCATTAGGAGTAGCACCCACCAAGGCAAAGAGAAGAGTGGTGCAG
AGAGAAAAAAGAGCAGTGGGA---ATAGGAGCTATGTTCCTTGGGTTCTTGGGAGCAGCAGGAAGCACTA
TGGGCGCAGCGTCAATGACGCTGACGGTACAGGCCAGACTATTATTGTCTGGTATAGTGCAACAGCAGAA
CAATTTGCTGAGGGCTATTGAGGCGCAACAGCATCTGTTGCAACTCACAGTCTGGGGCATCAAGCAGCTC
CAGGCAAGAGTCCTGGCTGTGGAAAGATACCTAAAGGATCAACAGCTCCTGGGGATTTGGGGTTGCTCTG
GAAAACTCATTTGCACCACTACTGTGCCTTGGAATACTAGTTGGAGT---AATAAATCTCTGAATCAGAT
TTGGCAGAACATGACCTGGATGCAGTGGGAAAGAGAAATTAATAATTACACAAGCTTAATATACACCTTA
ATTGAAGAATCGCAAAACCAACAAGAAAAGAATGAACAAGAATTATTGGAATTAGATAAATGGGCAAGTT
TGTGGAATTGGTTTGACATAACAAACTGGCTGTGGTATATAAAAATATTCATAATGATAGTAGGAGGCTT
GGTAGGTTTAAGAATAGTTTTTATTGTACTTTCTATAGTGAATAGAGTTAGGCAGGGATACTCACCATTA
TCGTTCCAGACCCGCCTCCCAGCCCCGAGGGGACCCGACAGGCCCGAAGAAATCGAAGAAGAAGGTGGAG
AGAGAGACAGAGACAGATCCGGTCAATTAGTGAATGGATTCTTAGCAATCATCTGGGTCGATCTGCGGAG
CCTGTGCCTCTTCAGCTACCACCGCTTGAGAGACTTACTCTTGATTGTAACGAGGATTGTGGAACTTCTG
GGA---CGCAGGGGGTGGGAAGTCCTCAAATATTGGTGGAATCTCCTACAGTATTGGAGTCAGGAACTAA
AGAGTAGTGCTGTTAGCTTGCTCAATGCCACAGCCATAGCAGTAGCTGAGGGGACAGATAGGGTTATAGA
AGTATTACAAAGAGCTTGTAGAGCTATTCTCCACATACCTACAAGAATAAGACAGGGCTTGGAAAGGGCT
TTGCTA
>DQ410107 
ATGAGAGTGACGGAGATCAGGAAGCATTGTCAGCACTGG---TGGAAATGG---GGCATCATGCTCCTTG
GGATATTAATGATCTGTAATGCT---GCAGAAAAATTGTGGGTCACAGTCTATTATGGGGTACCTGTGTG
GAAAGAAGCAACCACCACTCTATTTTGTGCATCAGATGCTAAAGTATATGATACAGAGGTACATAATGTT
TGGGCCACACATGCCTGTGTACCCACAGACCCCAACCCACAAGAAGTAGTATTGGAAAATGTAACAGAAA
ATTTTAACATGTGGAAAAATAACATGGTAGAACAGATGCATGAGGATATAATTAGTTTATGGGATCAAAG
CCTAAAGCCATGTGTAAAATTAACCCCACTCTGTGTTACTTTAAATTGCACTGAT---CTG---------
---------------------AGG---AATGCTACT---------------------AATACCACGAGTA
GTAGCGAGAGAACG---ATGGAGGGGGGAGAAATAAAAAATTGCTCTTTCAATATCACCACAAGCATAAG
AGATAAGGTGCAGAAAGAATATGCACTTTTTTATAAACTTGATGTAATACCAATA---GAAAAA------
GAT------AAT---------------------ACTAGCTATAGGTTGATAAGTTGTAACACCTCAGTCA
TTACACAGGCCTGTCCAAAGGTATCCTTTGAGCCAATTCCCATACATTATTGTGCCCCGGCTGGTTTTGC
GATTCTAAAGTGTAACGATAAGAAGTTCAATGGAAAAGGACTATGTACAAATGTCAGCACAGTACAATGT
ACACATGGAATTAGGCCAGTAGTATCAACTCAACTGCTGTTAAATGGCAGTCTAGCAGAAGAAGAGGTAG
TAATTAGATCCGCCAATCTCACGGACAATGCTAAAATCATAATAGTAAAGCTGAGTAAATCTGTAGAAAT
GAATTGTACAAGACCCAACAACAATACAAGAAAAAGTATACCTATA---------GGACCAGGCAGAGCA
TTTTATACAACAGGAGAAATAATAGGAGATATAAGACAAGCACATTGTAACCTTAGTAGAGCAAAATGGA
CTGACACTTTAGGAAAGATAGCTATAAAATTAAGAGAACAATTTAAG---AAT---AAAACA------AT
AGTCTTTAATCAATCCTCAGGAGGGGACCCAGAAATTGTAACGCTCAATTTTAATTGTGGAGGGGAATTT
TTCTACTGTAATTCAACACAACTGTTTAGT---------------------AGTACTTGG------AATG
GTACT------GGGTCAAATGACACTAAA------GGAAATGAC---ACAATCACACTCCCATGCAGAAT
AAAACAAATTATAAACATGTGGCAGGAAGTAGGAAAAGCAATGTATGCCCCTCCCATCAGAGGACAAATT
AGATGTTCATCAAATATTACAGGGCTGCTATTAACAAGAGATGGTGGT------ATAAAC----------
--GAGAGCGAGACCGAGATCTTCAGACCTGGAGGAGGAGATATGAGGGACAATTGGAGAAGTGAATTATA
TAAATATAAAGTAGTAAAAATTGAACCATTAGGAGTAGCACCCACCAAGGCAAAGAGAAGAGTGGTGCAG
AGAGAAAAAAGAGCAGTGGGA---ATAGGAGCTATGTTCCTTGGGTTCTTGGGAGCAGCAGGAAGCACTA
TGGGCGCAGCGTCAATAACGCTGACGGTACAGGCCAGACTATTATTGTCTGGTATAGTGCAACAGCAGAA
CAATTTGCTGAGGGCTATTGAGGCGCAACAGCATCTGTTGCAACTCACAGTCTGGGGCATCAAGCAGCTC
CAGGCAAGAGTCCTGGCTGTGGAAAGATACCTAAAGGATCAACAGCTCCTGGGGATTTGGGGTTGCTCTG
GAAAACTCATTTGCACCACTACTGTGCCTTGGAATACTAGTTGGAGT---AATAAATCTCTGAATCAGAT
TTGGCAGAACATGACCTGGATGCAGTGGGAAAGAGAAATTAATAATTACACAAGCTTAATATACACTTTA
ATTGAAGAATCGCAAAACCAACAAGAAAAGAATGAACAAGAATTATTGGAATTAGATAAATGGGCAAGTT
TGTGGAATTGGTTTGACATAACAAGCTGGCTGTGGTATATAAAAATATTCATAATGATAGTAGGAGGCTT
GGTAGGTTTAAGAATAGTTTTTATTGTACTTTCTATAGTGAATAGAGTTAGGCAGGGATACTCACCATTA
TCGTTCCAGACCCGCCTCCCAGCCCCGAGGGGACCCGACAGGCCCGAAGGAATCGAAGAAGAAGGTGGAG
AGAGAGACAGAGACAGATCCGGTCAATTAGTGAATGGATTCTTAGCAATCATCTGGGTCGATCTGAGGAG
CCTGTGCCTCTTCAGCTACCACCGCTTGAGAGACTTACTCTTGATTGTAACGAGGATTGTGGAACTTCTG
GGA---CGCAGGGGGTGGGAAGTCCTCAAATATTGGTGGAATCTCCTACAGTATTGGAGTCAGGAACTAA
AGAGTAGTGCTGTTAGCTTGCTCAATGCCACAGCCATAGCAGTAGCTGAGGGGACAGATAGGGTTATAGA
AGTAGTACACAGAGCTGGTAGAGCTATTCTCCACATACCTACAAGAATAAGACAGGGCTTGGAAAGGGTT
TTGCTA
>DQ410105 
ATGAGAGTGACGGAGATCAGGAAGCATTGTCAGCACTGG---TGGAAATGG---GGCATCATGCTCCTTG
GGATATTAATGATCTGTAATGCT---GCAGAAAAATTGTGGGTCACAGTCTATTATGGGGTACCTGTGTG
GAAAGAAGCAACCACCACTCTATTTTGTGCATCAGATGCTAAAGTATATGATACAGAGGTACATAATGTT
TGGGCCACACATGCCTGTGTACCCACAGACCCCAACCCACAAGAAGTAGTATTGGAAAATGTAACAGAAA
ATTTTAACATGTGGAAAAATAACATGGTAGAACAGATGCATGAGGATATAATTAGTTTATGGGATCAAAG
CCTAAAGCCATGTGTAAAATTAACCCCACTCTGTGTTACTTTAAATTGCACTGAT---CTG---------
---------------------AGG---AATGCTACT---------------------AATACCACGAGTA
GTAGCGAGAGAACG---ATGGAGGGGGGAGAAATAAAAAATTGCTCTTTCAATATCACCACAAGCATAAG
AGATAAGGTGCAGAAAGAATATGCACTTTTTTATAAACTTGATGTAATACCAATA---GAAAAA------
GAT------AAT---------------------ACTAGCTATAGGTTGATAAGTTGTAACACCTCAGTCA
TTACACAGGCCTGTCCAAAGGTATCCTTTGAGCCAATTCCCATACATTATTGTGCCCCGGCTGGTTTTGC
GATTCTAAAGTGTAACGATAAGAAGTTCAATGGAAAAGGACCATGTACAAATGTCAGCACAGTACAATGT
ACACATGGAATTAGGCCAGTAGTATCAACTCAACTGCTGTTAAATGGCAGTCTAGCAGAAGAAGAGGTAG
TAATTAGATCCGCCAATCTCATGGACAATGCTAAAATCATAATAGTAAAGCTGAATAAATCTGTAGAAAT
GAATTGTACAAGACCCAACAACAATACAAGAAAAAGTATACCTATA---------GGACCAGGCAGAGCA
TTTTATACAACAGGAGAAATAATAGGAGATATAAGACAAGCACATTGTAACCTTAGTAGAGCAAAATGGA
ATGACACTTTAGAAAAGATAGCTATAAAATTAAGAGAACAATTTAAG---AAT---AAAACA------AT
AGTCTTTAATCAATCCTCAGGAGGGGACCCAGAAATTGTAACGCTCAATTTTAATTGTGGAGGGGAATTT
TTCTACTGTAATTCAACACAACTGTTTAGT---------------------AGTACTTGG------AATG
GTACT------GGGTCAAATAACACTAAA------GGAAATGAC---ACAATCACACTCCCATGCAGAAT
AAAACAAATTATAAACATGTGGCAGGAAGTAGGAAAAGCAATGTATGCCCCTCCCATCAGAGGACAAATT
AGATGTTCATCAAATATTACAGGGCTGCTATTAACAAGAGATGGTGGT------ACAAAC----------
--GAGAGCGAGACCGAGATCTTCAGACCTGGAGGAGGAGATATGAGGGACAATTGGAGAAGTGAATTATA
TAAATATAAAGTAGTAAAAATTGAACCATTAGGAGTAGCACCCACCAAGGCAAAGAGAAGAGTGGTGCAG
AGAGAAAAAAGAGCAGTGGGA---ATAGGAGCTATGTTCCTTGGGTTCTTGGGAGCAGCAGGAAGCACTA
TGGGCGCAGCGTCAATAACGCTGACGGTACAGGCCAGACTATTATTGTCTGGTATAGTGCAACAGCAGAA
CAATTTGCTGAGGGCTATTGAGGCGCAACAGCATCTGTTGCAACTCACAGTCTGGGGCATCAAGCAGCTC
CAGGCAAGAGTCCTGGCTGTGGAAAGATACCTAAAGGATCAACAGCTCCTGGGGATTTGGGGTTGCTCTG
GAAAACTCATTTGCACCACTACTGTGCCTTGGAATACTAGTTGGAGT---AATAAATCTCTGAATCAGAT
TTGGCAGAACATGACCTGGATGCAGTGGGAAAGAGAAATTAATAATTACACAAGCTTAATATACACCTTA
ATTGAAGAATCGCAAAACCAACAAGAAAAGAATGAACAAGAATTATTGGAATTAGATAAATGGGCAAGTT
TGTGGAATTGGTTTGACATAACAAACTGGCTGTGGTATATAAAAATATTCATAATGATAGTAGGAGGCTT
GGTAGGTTTAAGAATAGTTTTTATTGTACTTTCTATAGTGAATAGAGTTAGGCAGGGATACTCACCATTA
TCGTTCCAGACCCGCCTCCCAGCCCCGAGGGGACCCGACAGGCCCGAAGGAATCGAAGAAGAAGGTGGAG
AGAGAGACAGAGACAGATCCGGTCAATTAGTGAATGGATTCTTAGCAATCATCTGGGTCGATCTGAGGAG
CCTGTGCCTCTTCAGCTACCACCGCTTGAGAGACTTACTCTTGATTGTAACGAGGATTGTGGAACTTCTG
GGA---CGCAGGGGGTGGGAAGTCCTCAAATATTGGTGGAATCTCCTACAGTATTGGAGTCAGGAACTAA
AGAGTAGTGCTGTTAGCTTGCTCAATGCCACAGCCATAGCAGTAGCTGAGGGGACAGATAGGGTTATAGA
AGTAGTACAAAGAGCTGGTAGAGCTATTCTCCACATACCTACAAGAATAAGACAGGGCTTGGAAAGGGTT
TTGCTA
>DQ410106 
ATGAGAGTGACGGAGATCAGGAAGCATTGTCAGCACTGG---TGGAAATGG---GGCATCATGCTCCTTG
GGATATTAATGATCTGTAATGCT---GCAGAAAAATTGTGGGTCACAGTCTATTATGGGGTACCTGTGTG
GAAAGAAGCAACCACCACTCTATTTTGTGCATCAGATGCTAAAGTATATGATACAGAGGTACATAATGTT
TGGGCCACACATGCCTGTGTACCCACAGACCCCAACCCACAAGAAGTAGTATTGGAAAATGTAACAGAAA
ATTTTAACATGTGGAAAAATAACATGGTAGAACAGATGCATGAGGATATAATTAGTTTATGGGATCAAAG
CCTAAAGCCATGTGTAAAATTAACCCCACTCTGTGTTACTTTAAATTGCACTGAT---CTG---------
---------------------AGG---AATGCTACT---------------------AATACCACGAGTA
GTAGCGAGAGAACG---ATGGAGGGGGGAGAAATAAAAAATTGCTCTTTCAATATCACCACAAGCATAAG
AGATAAGGTGCAGAAAGAATATGCACTTTTTTATAAACTTGATGTAATACCAATA---GAAAAA------
GAT------AAT---------------------ACTAGCTATAGGTTGATAAGTTGTAATACCTCAGTCA
TTACACAGGCCTGTCCAAAGGTATCCTTTGAGCCAATTCCCATACATTATTGTGCCCCGGCTGGTTTTGC
GATTCTAAAGTGTAACGATAAGAAGTTCAATGGAAAAGGACCATGTACAAATGTCAGCACAGTACAATGT
ACACATGGAATTAGGCCAGTAGTATCAACTCAACTGCTGTTAAATGGCAGTCTAGCAGAAGAAGAGGTAG
TAATTAGATCCGCCAATCTCATGGACAATGCTAAAATCATAATAGTAAAGCTGAATAAATCTGTAGAAAT
GAATTGTACAAGACCCAACAACAATACAAGAAAAAGTATACCTATA---------GGACCAGGCAGAGCA
TTTTATACAACAGGAGAAATAATAGGAGATATAAGACAAGCACATTGTAACCTTAGTAGAGCAAAATGGA
ATGACACTTTAGAAAAGATAGCTATAAAATTAAGAGAACAATTTAAG---AAT---AAAACA------AT
AGTCTTTAATCAATCCTCAGGAGGGGACCCAGAAATTGTAACGCTCAATTTTAATTGTGGAGGGGAATTT
TTCTACTGTAATTCAACACAACTGTTTAGT---------------------AGTACTTGG------AATG
GTACT------GGGTCAAATAACACTAAA------GGAAATGAC---ACAATCACACTCCCATGCAGAAT
AAAACAAATTATAAACATGTGGCAGGAAGTAGGAAAAGCAATGTATGCCCCTCCCATCAGAGGACAAATT
AGATGTTCATCAAATATTACAGGGCTGCTATTAACAAGAGATGGTGGT------ACAAAC----------
--GAGAGCGAGACCGAGATCTTCAGACCTGGAGGAGGAGATATGAGGGACAATTGGAGAAGTGAATTATA
TAAATATAAAGTAGTAAAAATTGAACCATTAGGAGTAGCACCCACCAAGGCAAAGAGAAGAGTGGTGCAG
AGAGAAAAAAGAGCAGTGGGA---ATAGGAGCTATGTTCCTTGGGTTCTTGGGAGCAGCAGGAAGCACTA
TGGGCGCAGCGTCAATAACGCTGACGGTACAGGCCAGACTATTATTGTCTGGTATAGTGCAACAGCAGAA
CAATTTGCTGAGGGCTATTGAGGCGCAACAGCATCTGTTGCAACTCACAGTCTGGGGCATCAAGCAGCTC
CAGGCAAGAGTCCTGGCTGTGGAAAGATACCTAAAGGATCAACAGCTCCTGGGGATTTGGGGTTGCTCTG
GAAAACTCATTTGCACCACTACTGTGCCTTGGAATACTAGTTGGAGT---AATAAATCTCTGAATCAGAT
TTGGCAGAACATGACCTGGATGCAGTGGGAAAGAGAAATTAATAATTACACAAGCTTAATATACACCTTA
ATTGAAGAATCGCAAAACCAACAAGAAAAGAATGAACAAGAATTATTGGAATTAGATAAATGGGCAAGTT
TGTGGAATTGGTTTGACATAACAAACTGGCTGTGGTATATAAAAATATTCATAATGATAGTAGGAGGCTT
GGTAGGTTTAAGAATAGTTTTTATTGTACTTTCTATAGTGAATAGAGTTAGGCAGGGATACTCACCATTA
TCGTTCCAGACCCGCCTCCCAGCCCCGAGGGGACCCGACAGGCCCGAAGGAATCGAAGAAGAAGGTGGAG
AGAGAGACAGAGACAGATCCGGTCAATTAGTGAATGGATTCTTAGCAATCATCTGGGTCGATCTGAGGAG
CCTGTGCCTCTTCAGCTACCACCGCTTGAGAGACTTACTCTTGATTGTAACGAGGATTGTGGAACTTCTG
GGA---CGCAGGGGGTGGGAAGTCCTCAAATATTGGTGGAATCTCCTACAGTATTGGAGTCAGGAACTAA
AGAGTAGTGCTGTTAGCTTGCTCAATGCCGCAGCCATAGCAGTAGCTGAGGGGACAGATAGGGTTATAGA
AGTAGTACAAAGAGCTGGTAGAGCTATTCTCCACATACCTACAAGAATAAGACAGGGCTTGGAAAGGGTT
TTGCTA
>AY247219 
ATGAGAGTGAAGGGGATCAGGAAGAATTATCAGCATTTG---TGGAGATGG---GGCACCATGCTCCTTG
GGATATTGATGATCTGTAGTGCT---ACAGAAAAATTGTGGGTCACAGTCTATTATGGGGTACCTGTGTG
GAAAGAAGCAACCACCACTCTATTTTGTGCATCAGATGCTAAAGCATATGATACAGAGGTACATAATGTT
TGGGCCACACATGCCTGTGTCCCCACAGACCCCAACCCACAAGAAGTAGTATTGGGAAATGTGACAGAAA
ATTTTAACATGTGGAAAAATGACATGGTAGAACAGATGCATGAGGATATAATCAGTTTATGGGATCAAAG
CCTAAAGCCATGTGTAAAATTAACCCCACTCTGTGTTACTTTAAATTGCACTGAT---TTG---------
---------------------AGG---AATGCTACT---------------------AATACCACTAGTA
GTAGCGGGGAAAAG---ATGGAGGGAGGAGAAATAAAAAACTGCTCTTTCAATATCACCACAAGCTTAAG
AGATAAGATGCAGAAGGAATATGCACTTTTTTATAAACTTGATGTAGTACCAATA---GATAAT------
GAT------AAT---------------ACTAATACCAGCTATAGGTTGATAAGTTGTAACACCTCAGTCA
TTACACAGGCCTGTCCAAAAGTATCCTTTGAGCCAATTCCCATACATTTTTGTGCCCCGGCTGGTTTTGC
GATTCTAAAATGTAATGATAAGAAGTTCAGTGGAAAAGGACCATGTACAAATGTTAGTACAGTACAATGT
ACACATGGAATTAGGCCAGTAGTATCAACTCAACTGCTGTTAAATGGCAGTCTAGCAGAAGAAGAGGTAG
TAATCAGATCTGACAATTTCACGGACAATGCTAAAACCATAATAGTACAGCTGAAAGAACCTGTAGAAAT
TAATTGTACAAGACCCAACAACAATACAAGAAAAAGTATACATATA---------GGACCAGGGAGAGCA
TTTTATACAACAGGAGAAATAATAGGAGATATAAGACAGGCACATTGCAACCTTAGTATAACAAAATGGA
ATGACACTTTAAAACAGATAGTTAAAAAATTAAAAGAACAATTTGGG---AAT---AAAACA------AT
AGTCTTTAAGCAATCCTCAGGAGGGGACCCAGAAATTGTAACGCACAGTTTTAATTGTGGAGGGGAATTT
TTCTACTGTAATTCAACAAAACTGTTTAATAGTACTTGG---AATAAT---AGTACTTGG------AATG
GTACT---GAAGGGTCAAATAACCCTGAA------------GGA---AATATCACACTCCCATGCAGAAT
AAAACAAATTGTAAACATGTGGCAGGAAGTAGGAAAAGCAATGTATGCCCCTCCCATTAGAGGACAAATT
AGATGTTCATCAAATATTACAGGGCTGCTATTAACAAGAGATGGTGGT------AGTAAT----------
--ACGAGCGGGACCGAGATCTTCAGACCTGGAGGAGGAGATATGAGGGACAATTGGAGAAGTGAATTATA
TAAATATAAAGTAGTAAAAATTGAACCATTAGGAGTAGCACCCACCAAGGCAAAGAGAAGAGTGGTGCAG
AGAGAAAAAAGAGCAGTGGGA---ATAGGAGCTTTGTTCCTTGGGTTCTTGGGAGCAGCAGGAAGCACTA
TGGGCGCAGCGTCAATGTCGCTGACGGTACAGGCCAGACTATTATTGTCTGGTATAGTGCAACAGCAGAA
CAATTTGCTGAGGGCTATTGAGGCGCAACAGCATCTGTTGCAACTCACAGTCTGGGGCATCAAGCAGCTC
CAGGCAAGAGTCCTGGCTGTGGAAAGATACCTAAAGGATCAACAGCTCCTGGGGATTTGGGGTTGCTCTG
GAAAACTCATTTGCACCACTACTGTGCCTTGGAATGCTAGTTGGAGT---AATAAATCTCTGGATAAGAT
TTGGGATAACATGACCTGGATGGAGTGGGAAAGAGAAATTAACAATTACACAAGCTTAATATACACCTTA
ATTGAAGAATCGCAGAACCAACAGGAAAAGAATGAACTAGAATTATTGGAATTGGATAAATGGGCAAGTT
TGTGGAATTGGTTTGACATAACAAAATGGCTGTGGTATATAAAAATATTCATAATGATAGTAGGAGGCTT
GGTAGGTTTAAGAATAGTTTTTGCTGTACTTTCTATAGTGAATAGAGTTAGGCAGGGATACTCACCATTA
TCGTTTCAGACCCACCTCCCAGCCCCGAGGGGACCCGACAGGCCCGAAGGAATCGAAGAAGAAGGTGGAG
AGAAAGACAGAGACAGATCCGGTCGCTTAGTGGATGGATTCTTAGCAATTATCTGGGTCGATCTGCGGAG
CCTGTGCCTCTTCAGCTACCACCGCTTGAGAGACTTACTCTTGATTGTAACGAGGATTGTGGAACTTCTG
GGA---CGCAGGGGGTGGGAAGTCCTCAAATATTGGTGGAATCTCCTACAGTATTGGAGTCAGGAACTAA
AGAATAGTGCTGTTAGCTTGCTCAATGCCACAGCCATAGCAGTAGCTGAGGGGACAGATAGGGTTATAGA
AGTATTACAAAGAGCTTATAGAGCTATTCTCCACATACCTACAAGAATAAGACAGGGCTTGGAAAGGGCT
TTGCTA
>AY835754 
ATGAGAGTGAAGGAGATCAGGAAGAATTATCAGCACTGGTGGTGGAGATGG---GGCACCATGCTCCTTG
GGATATTAATGATCTGTAGTGCT---GCAGACAAATTGTGGGTCACAGTCTATTATGGGGTGCCTGTGTG
GAAAGAAGCAACCACCACTCTATTTTGTGCATCAGATGCTAAAGCATATGATACAGAGGTACATAATGTT
TGGGCCACACATGCCTGTGTACCCACAGACCCCAACCCACAAGAAGTAGTATTGGAAAATGTAACAGAAA
ATTTTAACATGTGGAAAAATAACATGGTAGAACAGATGCATGAGGATATAATCAGTTTATGGGATCAAAG
CCTAAAGCCATGTGTAAAATTAACCCCACTCTGTGTTACTTTAAATTGCACTGAT---CTG---------
---------------------AGG---AATGCTACT---------------------AATACCACTAGTG
GTAGTGGGGGAGTG---ATGGAGAAAGGAGAAATAAAAAACTGCTCTTTCAATATCACCACAAGCATAAG
AGATAAGGTGCAGAAAGAACATGCACTTTTTTATAAACTTGATGTAGTACCAATA---GATAAT------
GAT------AAT---------------------ACCAGCTATAGGTTGATAAGTTGTAACACCTCAGTCA
TTACACAGGCCTGTCCAAAGGTATCCTTTGAGCCAATTCCCATACATTATTGTACCCCGGCTGGTTTTGC
GATTCTAAAGTGTAACGATAAGAAGTTCAATGGAAAAGGACCATGTACAAATGTCAGCACAGTACAATGT
ACACATGGAATTAGGCCAGTAGTATCAACTCAACTGCTGTTAAATGGCAGTCTAGCAGAAGAAGAGGTAA
TAATTAGATCTGACAATTTCACGGACAATGCTAAAACTATAATAGTACAGCTGAAAGAATCTGTAGAAAT
TAATTGTACAAGACCCAACAACAATACAAGAAAAAGTATACATATA---------GGACCAGGGAGAGCA
TTTTATACAACAGGACAAATAATAGGAGATATAAGACAAGCACATTGTAACCTTAGTAGAACAAAATGGG
ATAACACTTTAAAACAGATAGCTGAAAAATTAAGAGAACAATTTGGG---AAT---AGTACA------AT
AGTCTTTAATCATTCCTCAGGAGGGGACCCAGAAATTGTAACGCACAGTTTTAATTGTGGAGGGGAATTT
TTCTACTGTAATTCAACACAACTGTTTAAT---------------------AGTACTTGG------AATG
GTACT---GATGTGTCAAATAACACTGAA------------GGA---AATATCACACTCCCATGCAGAAT
AAAACAAATTGTAAACATGTGGCAGGAAGTAGGAAAAGCAATGTATGCTCCTCCCATCAGAGGACAAATT
AGATGCTCATCAAATATTACAGGGCTGCTATTAACAAGAGATGGTGGT------GATAAC----------
--CAGAACGAGACCGAGATCTTTAGACCTGGAGGAGGAGATATGAGGGACAATTGGAGAAGTGAATTATA
TAAATATAAAGTAGTAAAAATTGACCCATTAGGAGTAGCACCCACTAAGGCAAAGAGAAGAGTGGTGCAG
AGAGAAAAAAGAGCAGTGGGA---ATAGGAGCTGTGTTCCTTGGGTTCTTGGGAGCAGCAGGAAGCACTA
TGGGCGCAGCGTCAATGACGCTGACGGTACAGGCCAGACTATTATTGTCTGGTATAGTGCAACAGCAGAA
CAATTTGCTGAGGGCTATTGAGGCGCAACAGCATCTGTTGCAACTCACAGTCTGGGGCATCAAGCAGCTC
CAGGCAAGAGTCTTAGCTGTGGAAAGATACCTAAGGGATCAACAGCTCCTGGGGATTTGGGGTTGCTCTG
GAAAACTCATTTGCACCACTACTGTGCCTTGGAATGCTAGTTGGAGT---AATAAATCTTTGGATGAGAT
TTGGGATAACATGACCTGGATGCAGTGGGAAAGAGAAATTAACAATTACACAAGCTTGATATACACCTTA
ATTGAAGAATCGCAAAACCAACAAGAAAAGAATGAACAAGAATTATTGGAATTGGATAAATGGGCAAGTT
TGTGGAATTGGTTTGACATAACAAAATGGCTGTGGTATATAAAAATATTCATAATGATAGTAGGAGGCTT
GGTAGGTTTAAGAATAGTTTTTACTATACTTTCTATAGTGAATAGAGTTAGGCAGGGATATTCACCATTA
TCGTTTCAGACCCACCTCCCAGCCCAGAGAGGACCCGACAGGCCCGAAGGAATCGAAGAAGAAGGTGGAG
AGAGAGACAGAGACAGATCCGGTCGCTTAGTGGATGGATTCTTAGCAATTTTCTGGGTCGACCTACGGAG
CCTGTGCCTTTTCAGCTACCACCGCTTGAGAGACTTACTCTTGATTGTAACGAGGATTGTGGAACTTCTG
GGA---CGCAGGGGGTGGGAAGCCCTCAAATATTGGTGGAATCTCCTACAGTATTGGAGTCAGGAACTAA
AGAATAGTGCTATTAGCTTGCTCAATGCCACAGCCATAGCAGTAGCTGAGGGGACAGACAGGGTTATAGA
AGTATTACAAAGAGCTTTTAGAGCTATTCTCCATATACCTGTAAGAATAAGACAGGGCTTGGAAAGGGCT
TTGCTA
>DQ410044 
ATGAGAGTGACGGAGATCAGGAAGAATTGTCAGCACTTG---TGGAGATGG---GGCACCATGCTCCTTG
GGATATTAATGATCTGTAATGCT---GCAGAAAAATTGTGGGTCACAGTCTATTATGGGGTACCTGTGTG
GAAAGAAGCAACCACCACTCTATTTTGTGCATCAGATGCTAAAGCATATGATACAGAGGTACATAATGTT
TGGGCCACACATGCCTGTGTACCCACAGACCCCAACCCACAAGAAGTAGTATTGGAAAATGTGACAGAAA
ATTTTAACATGTGGAAAAATAACATGGTAGAACAGATGCATGAGGATATAATTAGTTTATGGGATCAAAG
CCTAAAGCCATGTGTAAAATTAACCCCACTCTGTGTTACTTTAAATTGCACTGAT---TTG---------
---------------------AGG---AATGCTACT---------------------AATACCACTAGTA
GTAGCGGGGGAACG---ATGGAGGGAGGAGAAATAAAAAATTGCTCTTTCAATATCACCACAAGCATAAG
AGATAAGGTGCAGAAAGAATATGCACTTTTTTATAAACTTGATGTAATACCAATA---GAAAAT------
GAT------AAT---------------------ACTAGCTATAGGTTGATAAGTTGTAACACCTCAGTCA
TTACACAGGCCTGTCCAAAGGTATCCTTTGAGCCAATTCCCATACATTATTGTGCCCCGGCTGGTTTTGC
GATTCTAAAGTGTAAAGATAAGAAGTTCAATGGAACAGGACCATGTACAAATGTCAGCACAGTACAATGT
ACACATGGAATTAGGCCAGTAGTATCAACTCAACTGCTGTTAAATGGCAGTCTAGCAGAAGAAGAGGTAG
TAATTAGATCCAACAATTTCACGGACAATGCTAAAATCATAATAGTACAGCTGAATGAATCTGTAGAAAT
TAATTGTACAAGACCCAACAACAATACAAGAAAAAGTATACATATA---------GGACCAGGCAGAGCA
TTTTATACAACAGGAGAAATAATAGGAGATATAAGACAAGCACATTGTAACCTTAGTAGAGCAAAATGGG
ATGACACTTTAAAACAGATAGTTATAAAATTAAGAGAACAATTTAAG---AAT---AAAACA------AT
AGTCTTTAATCAATCCTCAGGAGGGGACCCAGAAATTGTAACGCACAGTTTTAATTGTGGAGGGGAATTT
TTCTACTGTAATTCAACACAACTGTTTAATAGTACTTGG---------------ACTTGG------AATG
TTACT---GAAGGGTCAAATAACACTGAA------GGAAATGAC---ACACTCATACTCCCATGCAGAAT
AAAACAAATTATAAACATGTGGCAGGAAGTAGGAAAAGCAATGTATGCCCCTCCCATCAGAGGACAAATT
AGATGTTCATCAAATATTACAGGGCTGCTATTAACAAGAGATGGTGGT------AATAAC----------
--GAGAACAAGACCGAGATCTTCAGACCTGGAGGAGGAGATATGAGGGACAATTGGAAAAGTGAATTATA
TAAATATAAAGTAGTAAAAATTGAACCATTAGGAGTAGCACCCACCAAGGCAAAGAGAAGAGTGGTGCAG
AGAGAAAAAAGAGCAGTGGGA---ATAGGAGCTGTGTTCCTTGGGTTCTTGGGAGCAGCAGGAAGCACTA
TGGGCGCAGCGTCAATGACGCTGACGGTACAGGCCAGACTATTATTGTCTGGTATAGTGCAACAGCAGAA
CAATTTGCTGAGGGCTATTGAGGCGCAACAGCATCTGTTGCAACTCACAGTCTGGGGCATCAAGCAGCTC
CAGGCAAGAGTCCTGGCTGTGGAAAGATACCTAAAGGATCAACAGCTCCTGGGGATTTGGGGTTGCTCTG
GAAAACTCATTTGCACCACTACTGTGCCTTGGAATACTAGTTGGAGT---AATAAATCTCTGGATCAGAT
TTGGCAGAACATGACCTGGATGGAGTGGGAAAGAGAAATTAATAATTACACAAGCTTAATATACACCTTA
ATTGAAGAATCGCAAAACCAACAAGAAAAGAATGAACAAGAATTATTGGAATTAGATAAATGGGCAAGTT
TGTGGAATTGGTTTGACATAACAAAATGGCTGTGGTATATAAAAATATTCATAATGATAGTAGGAGGCTT
GGTAGGTTTAAGAATAGTTTTTGCTGTACTTTCTATAGTGAATAGAGTTAGGCAGGGATACTCACCATTA
TCGTTCCAGACCCGCCTCCCAGCCCCGAGGGGACCCGACAGGCCCGAAGGAATCGAAGAAGAAGATGGAG
AGAGAGACAGAGACAGATCCGGTCAATTAGTGGATGGATTCTTAGCACTCATCTGGGTCGATCTGCGGAG
CCTGTGCCTCTTCAGCTACCACCGCTTGAGAGACTTACTCTTGATTGTAACGAGGATTGTGGAACTTCTG
GGA---CGCAGGGGGTGGGAAGTCCTCAAATATTGGTGGAATCTCCTACAGTATTGGAGTCAGGAACTAA
AGAATAGTGCTGTTAGCTTGCTCAATGCCACAGCCATAGCAGTAGCTGAGGGGACAGATAGGGTTATAGA
AGTATTACAAAGAGCTTGTAGAGCTATTCTCCACATACCTACAAGAATAAGACAGGGCTTGGAAAGGGCT
TTGCTA
>DQ410045 
ATGAGAGTGACGGAGATCAGGAAGAATTATCAGCACTTG---TGGAGATGG---GGCACCATGCTCCTTG
GGATATTAATGATCTGTAATGCT---GCAGAAAAATTGTGGGTCACAGTCTATTATGGGGTACCTGTGTG
GAAAGAAGCAACCACCACTCTATTTTGTGCATCAGATGCTAAAGCATATGATACAGAGGTACATAATGTT
TGGGCCACACATGCCTGTGTACCCACAGACCCCAACCCACAAGAAGTAGTATTGGAAAATGTGACAGAAA
ATTTTAACATGTGGAAAAATAACATGGTAGAACAGATGCATGAGGATATAATTAGTTTATGGGATCAAAG
CCTAAAGCCATGTGTAAAATTAACCCCACTCTGTGTTACTTTAAATTGCACTGAT---TTG---------
---------------------AGG---AATGCTACT---------------------AATACCACTAGTA
GTAGCGGGGGAACG---ATGGAGGGAGGAGAAATAAAAAATTGCTCTTTCAATATCACCACAAGCATAAG
AGATAAGGTGCAGAAAGAATATGCACTTTTTTATAAACTTGATGTAATACCAATA---GAAAAT------
GAT------AAT---------------------ACTAGCTATAGGTTGATAAGTTGTAACACCTCAGTCA
TTACACAGGCCTGTCCAAAGGTATCCTTTGAGCCAATTCCCATACATTATTGTGCCCCGGCTGGTTTTGC
GATTCTAAAGTGTAAAGATAAGAAGTTCAATGGAACAGGACCATGTACAAATGTCAGCACAGTACAATGT
ACACATGGAATTAGGCCAGTAGTATCAACTCAACTGCTGTTAAATGGCAGTCTAGCAGAAGAAGAGGTAG
TAATTAGATCCAACAATTTCACGGACAATGCTAAAATCATAATAGTACAGCTGAATGAATCTGTAGAAAT
TAATTGTACAAGACCCAACAACAATACAAGAAAAAGTATACATATA---------GGACCAGGCAGAGCA
TTTTATACAACAGGAGAAATAATAGGAGATATAAGACAAGCACATTGTAACCTTAGTAGAGCAAAATGGG
ATGACACTTTAAAACAGATAGTTATAAAATTAAGAGAACAATTTGAG---AAT---AAAACA------AT
AGTCTTTAATCAATCCTCAGGAGGGGACCCAGAAATTGTAACGCACAGTTTTAATTGTGGAGGGGAATTT
TTCTACTGTAATTCAACACAACTGTTTAATAGTACTTGG---------------ACTTGG------AATG
TTACT---GAAGGGTCAAATAACACTGAA------GGAAATGAC---ACACTCATACTCCCATGCAGAAT
AAAACAAATTATAAACATGTGGCAGGAAGTAGGAAAAGCAATGTATGCCCCTCCCATCAGAGGACAAATT
AGATGTTCATCAAATATTACAGGGCTGCTATTAACAAGAGATGGTGGT------AATAAC----------
--GAGAACAAGACCGAGATCTTCAGACCTGGAGGAGGAGATATGAGGGACAATTGGAGAAGTGAATTATA
TAAATATAAAGTAGTAAAAATTGAACCATTAGGAGTAGCACCCACCAAGGCAAAGAGAAGAGTGGTGCAG
AGAGAAAAAAGAGCAGTGGGA---ATAGGAGCTGTGTTCCTTGGGTTCTTGGGAGCAGCAGGAAGCACTA
TGGGCGCAGCGTCAATGACGCTGACGGTACAGGCCAGACTATTATTGTCTGGTATAGTGCAACAGCAGAA
CAATTTGCTGAGGGCTATTGAGGCGCAACAGCATCTGTTGCAACTCACAGTCTGGGGCATCAAGCAGCTC
CAGGCAAGAGTCCTGGCTGTGGAAAGATACCTAAAGGATCAACAGCTCCTGGGGATTTGGGGTTGCTCTG
GAAAACTCATTTGCACCACTACTGTGCCTTGGAATACTAGTTGGAGT---AATAAATCTCTGGATCAGAT
TTGGCAGAACATGACCTGGATGGAGTGGGAAAGAGAAATTAATAATTACACAAGCTTAATATACACCTTA
ATTGAAGAATCGCAAAACCAACAAGAAAAGAATGAACAAGAATTATTGGAATTAGATAAATGGGCAAGTT
TGTGGAATTGGTTTGACATAACAAAATGGCTGTGGTATATAAAAATATTCATAATGATAGTAGGAGGCTT
GGTAGGTTTAAGAATAGTTTTTGCTGTACTTTCTATAGTGAATAGAGTTAGGCAGGGATACTCACCATTA
TCGTTCCAGACCCGCCTCCCAGCCCCGAGGGGACCCGACAGGCCCGAAGGAATCGAAGAAGAAGATGGAG
AGAGAGACAGAGACAGATCCGGTCAATTAGTGGATGGATTCTTAGCACTCATCTGGGTCGATCTGCGGAG
CCTGTGCCTCTTCAGCTACCACCGCTTGAGAGACTTACTCTTGATTGTAACGAGGATTGTGGAACTTCTG
GGA---CGCAGGGGGTGGGAAGTCCTCAAATATTGGTGGAATCTCCTACAGTATTGGAGTCAGGAACTAA
AGAATAGTGCTGTTAGCTTGCTCAATGCCACAGCCATAGCAGTAGCTGAGGGGACAGATAGGGTTATAGA
AGTATTACAAAGAGCTTGTAGAGCTATTCTCCACATACCTACAAGAATAAGACAGGGCTTGGAAAGGGCT
TTGCTA
>DQ410040 
ATGAGAGTGACGGAGATCAGGAAGAATTATCAGCACTTG---TGGAGATGG---GGCACCATGCTCCTTG
GGATATTAATGATCTGTAATGCT---GCAGAAAAATTGTGGGTCACAGTCTATTATGGGGTACCTGTGTG
GAAAGAAGCAACCACCACTCTATTTTGTGCATCAGATGCTAAAGCATATGATACAGAGGTACATAATGTT
TGGGCCACACATGCCTGTGTACCCACAGACCCCAACCCACAAGAAGTAGTATTGGAAAATGTGACAGAAA
ATTTTAACATGTGGAAAAATAACATGGTAGAACAGATGCATGAGGATATAATTAGTTTATGGGATCAAAG
CCTAAAGCCATGTGTAAAATTAACCCCACTCTGTGTTACTTTAAATTGCACTGAT---TTG---------
---------------------AGG---AATGCTACT---------------------AATACCACTAGTA
GTAGCGGGGGAACG---ATGGAGGGAGGAGAAATAAAAAATTGCTCTTTCAATATCACCACAAGCATAAG
AGATAAGGTGCAGAAAGAATATGCACTTTTTTATAAACTTGATGTAATACCAATA---GAAAAT------
GAT------AAT---------------------ACTAGCTATAGGTTGATAAGTTGTAACACCTCAGTCA
TTACACAGGCCTGTCCAAAGGTATCCTTTGAGCCAATTCCCATACATTATTGTGCCCCGGCTGGTTTTGC
GATTCTAAAGTGTAAAGATAAGAAGTTCAATGGAACAGGACCATGTACAAATGTCAGCACAGTACAATGT
ACACATGGAATTAGGCCAGTAGTATCAACTCAACTGCTGTTAAATGGCAGTCTAGCAGAAGAAGAGGTAG
TAATTAGATCCAACAATTTCACGGACAATGCTAAAATCATAATAGTACAGCTGAATGAATCTGTAGAAAT
TAATTGTACAAGACCCAACAACAATACAAGAAAAAGTATACATATA---------GGACCAGGCAGAGCA
TTTTATACAACAGGAGAAATAATAGGAGATATAAGACAAGCACATTGTAACCTTAGTAGAGCAAAATGGG
ATGACACTTTAAAACAGATAGTTATAAAATTAAGAGAACAATTTGAG---AAT---AAAACA------AT
AGTCTTTAATCAATCCTCAGGAGGGGACCCAGAAATTGTAACGCACAGTTTTAATTGTGGAGGGGAATTT
TTCTACTGTAATTCAACACAACTGTTTAATAGTACTTGG---------------ACTTGG------AATG
TTACT---GAAGGGTCAAATAACACTGAA------GGAAATGAC---ACACTCATACTCCCATGCAGAAT
AAAACAAATTATAAACATGTGGCAGGAAGTAGGAAAAGCAATGTATGCCCCTCCCATCAGAGGACAAATT
AGATGTTCATCAAATATTACAGGGCTGCTATTAACAAGAGATGGTGGT------AATAAC----------
--GAGAACAAGACCGAGATCTTCAGACCTGGAGGAGGAGATATGAGGGACAATTGGAGAAGTGAATTATA
TAAATATAAAGTAGTAAAAATTGAACCATTAGGAGTAGCACCCACCAAGGCAAAGAGAAGAGTGGTGCAG
AGAGAAAAAAGAGCAGTGGGA---ATAGGAGCTGTGTTCCTTGGGTTCTTGGGAGCAGCAGGAAGCACTA
TGGGCGCAGCGTCAATGACGCTGACGGTACAGGCCAGACTATTATTGTCTGGTATAGTGCAACAGCAGAA
CAATTTGCTGAGGGCTATTGAGGCGCAACAGCATCTGTTGCAACTCACAGTCTGGGGCATCAAGCAGCTC
CAGGCAAGAGTCCTGGCTGTGGAAAGATACCTAAAGGATCAACAGCTCCTGGGGATTTGGGGTTGCTCTG
GAAAACTCATTTGCACCACTACTGTGCCCTGGAATACTAGTTGGAGT---AATAAATCTCTGGATCAGAT
TTGGCAGAACATGACCTGGATGGAGTGGGAAAGAGAAATTAATAATTACACAAGCTTAATATACACCTTA
ATTGAAGAATCGCAAAACCAACAAGAAAAGAATGAACAAGAATTATTGGAATTAGATAAATGGGCAAGTT
TGTGGAATTGGTTTGACATAACAAAATGGCTGTGGTATATAAAAATATTCATAATGATAGTAGGAGGCTT
GGTAGGTTTAAGAATAGTTTTTGCTGTACTTTCTATAGTGAATAGAGTTAGGAAGGGATACTCACCATTA
TCGTTCCAGACCCGCCTCCCAGCCCCGAGGGGACCCGACAGGCCCGAAGGAATCGAAGAAGAAGATGGAG
AGAGAGACAGAGACAGATCCGGTCAATTAGTGGATGGATTCTTAGCACTCATCTGGGTCGATCTGCGGAG
CCTGTGCCTCTTCAGCTACCACCGCTTGAGAGACTTACTCTTGATTGTAACGAGGATTGTGGAACTTCTG
GGA---CGCAGGGGGTGGGAAGTCCTCAAATATTGGTGGAATCTCCTACAGTATTGGAGTCAGGAACTAA
AGAATAGTGCTGTTAGCTTGCTCAATGCCACAGCCATAGCAGTAGCTGAGGGGACAGATAGGGTTATAGA
AGTATTACAAAGAGCTTGTAGAGCTATTCTCCACATACCTACAAGAATAAGACAGGGCTTGGAAAGGGCT
TTGCTA
>AY247221 
ATGAGAGTGAAGGAGATCAGGAAGAATTATCAGCACTTG---TGGAGATGG---GGCACCATGCTCCTTG
GGATATTGATGATCTGTAGTGCT---GCAGAAAAATTGTGGGTCACAGTCTATTATGGGGTACCTGTGTG
GAAAGAAGCAACCACCACTCTATTTTGTGCATCAGATGCTAAAGCATATGATACAGAGGTACATAATGTT
TGGGCCACACATGCCTGTGTACCCACAGACCCCAACCCACAAGAAGTAGTATTGGAAAATGTGACAGAAA
ATTTTAACATGTGGAAAAATAACATGGTAGAACAGATGCATGAGGATATAATCAGTTTATGGGATCAAAG
CCTAAAGCCATGTGTAAAATTAACCCCACTCTGTGTTACTTTAAATTGCACTGAT---TTG---------
---------------------AGG---AATGCTACT---------------------AATACCACTAGTA
GTAGCGGGGGAACG---ATGGAGAGAGGAGAAATAAAAAACTGCTCTTTCAATATCACCACAAGCATAAG
AGATAAGGTGCAGAAAGAATATGCACTTTTTTATAAACTTGATGTAGTACCAATA---GATAAT------
GAT------AAT---------------ACTACTACCAGCTATAGGTTGATAAGTTGTAACACCTCAGTCA
TTACACAGGCCTGTCCAAAGGTATCCTTTGAGCCAATTCCCATACATTATTGTACCCCGGCTGGTTTTGC
GATTCTAAAGTGTAAAGATAAGAAGTTCAATGGAACAGGACCATGTACAAATGTCAGCACAGTACAATGT
ACACATGGAATTAGGCCAGTAGTATCAACTCAACTGCTGTTAAATGGCAGTCTAGCAGAAGAAGAGGTAG
TAATTAGATCTGACAATTTCACGGACAATGCTAAAACCATAATAGTACAGCTGAAAGAATCTGTAGAAAT
TAATTGTACAAGACCCAACAACAATACAAGAAAAAGTATACATATA---------GGACCAGGGAGAGCA
TTTTATACAACAGGAGAAATAATAGGAGATATAAGACAAGCACATTGTAACCTTAGTAGAGCAAAATGGG
ATAACACTTTAAAACAGATAGTTAGAAAATTAAGAGAACAATTTGGG---AAT---AAAACA------AT
AGTCTTTAATCAATCCTCAGGAGGGGACCCAGAAATTGTAACGCACAGTTTTAATTGTGGAGGGGAATTT
TTCTACTGTGATTCAACACAACTGTTTAAT---------------------AGTACTTGG------AATG
TTACT---GAAGGGTCAAATAACACTGAA------GGAAATATC---ACACTCACACTCCCATGCAGAAT
AAAACAAATTATAAACATGTGGCAGGAAGTAGGAAAAGCAATGTATGCCCCTCCCATCAGAGGACAAATT
AGATGTTCATCAAATATTACAGGGCTGCTATTAACAAGAGATGGTGGT------AATAAC----------
--GAGAGCGAGACCGAGATCTTCAGACCTGGAGGAGGAGATATGAGGGACAATTGGAGAAGTGAATTATA
TAAATATAAAGTAGTAAAAATTGAACCATTAGGAGTAGCACCCACCAAGGCAAAGAGAAGAGTGGTGCAG
AGAGAAAAAAGAGCAGTGGGA---ATAGGAGCTGTGTTCCTTGGGTTCTTGGGAGCAGCAGGAAGCACTA
TGGGCGCAGCGTCAATGACGCTGACGGTACAGGCCAGACTATTATTGTCTGGTATAGTGCAACAGCAGAA
CAATTTGCTGAGGGCTATTGAGGCGCAACAGCATCTGTTGCAACTCACAGTCTGGGGCATCAAGCAGCTC
CAGGCAAGAGTCCTGGCTGTGGAAAGATACCTAAAGGATCAACAGCTCCTGGGGATTTGGGGTTGCTCTG
GAAAACTCATTTGCACCACTACTGTGCCTTGGAATGCTAGTTGGAGT---AATAAATCTCTGGATAAGAT
TTGGAATAACATGACCTGGATGGAGTGGGAAAGAGAAATTAACAATTACACAAGCTTAATATACACCTTA
ATTGAAGAATCGCAGAACCAACAAGAAAAGAATGAACAAGAATTATTGGAATTAGATAAATGGGCAAGTT
TGTGGAATTGGTTTGACATAACAAAATGGCTGTGGTATATAAAAATATTCATAATGATAGTAGGAGGCTT
GGTAGGTTTAAGAATAGTTTTTGCTGTACTTTCTATAGTGAATAGAGTTAGGCAGGGATACTCACCATTA
TCGTTTCAGACCCGCCTCCCAGCCCCGAGGGGACCCGACAGGCCCGAAGGAATCGAAGAAGAAGGTGGAG
AGAGAGACAGAGACAGATCCGGTCGCTTAGTGGATGGATTCTTAGCACTTTTCTGGGTCGATCTGCGGAG
CCTGTGCCTCTTCAGCTACCACCGCTTGAGAGACTTACTCTTGATTGTAACGAGGATTGTGGAACTTCTG
GGA---CGCAGGGGGTGGGAAGTCCTCAAATATTGGTGGAATCTCCTACAGTATTGGAGTCAGGAACTAA
AGAATAGTGCTGTTAGCTTGCTCAATGCCACAGCCATAGCAGTAGCTGAGGGGACAGATAGGGTTATAGA
AGTATTACAAAGAACTTGTAGAGCTATTCTCCACATACCTACAAGAATAAGACAGGGCTTGGAAAGGGCT
TTGCTA
>DQ141344 
ATGAGAGTGAAGGGGATCAGGAAGAATTATCAGCACTTG---TGGAGATGG---GGCACCACGCTCCTTG
GGTTATTAATAATCTGTAGTGCT---GCAGAAAAATTGTGGGTCACAGTCTATTATGGGGTACCTGTGTG
GAAAGAAGCAACCACCACTCTATTTTGTGCATCAGATGCTAAAGCATATGATACAGAGGTACATAATGTT
TGGGCCACGCATGCCTGTGTACCCACAGACCCCAACCCACAAGAAGTAGTATTGGAAAATGTGACAGAAA
ATTTTAACATGTGGAAAAATAACATGGTAGAACAGATGCATGAGGATATAATCAGTTTATGGGATCAAAG
CCTAAAGCCATGTGTAAGATTAACCCCACTCTGTGTTACTTTAAATTGCACTGAT---TGG---------
---------------------AGG---AATGCTACT---------------------AATACCACTAGTA
GTAGCGGGGGAACG---ATGGAGAGAGGAGAAATAAAAAACTGCTCTTTCAATATCACCACAAGCATAAG
AGATAAGGTGCAGAAAGAATATGCACTTTTTTATAAACTTGATGTAGTACCAATA---GACAAT------
GAT------AAT---------------------AGTAGCTATAGGTTGATAAGTTGTAACACCTCAGTCA
TTACACAGGCCTGTCCAAAAGTATCCTTTGATCCAATTCCCATACATTATTGTACCCCGGCTGGTTTTGC
GATTCTAAAGTGTAAAGATAAGAAGTTCAATGGAACAGGACCATGTACAAATGTCAGCACAGTACAATGT
ACACATGGAATTAGGCCAGTAGTATCAACTCAACTGCTGTTAAATGGCAGTCTAGCAGAAGAAGAGGTAG
TAATTAGATCTGACAATTTCACGGACAATGCTAAAACCATAATAGTACAGCTGAAAGAATCTATAGAAAT
TAACTGTACAAGACCCAACAACAATACAAGAAAAAGTATACATATA---------GGACCAGGGAGAGCA
TTTTATACAACAGGAGAAATAACAGGAGATATAAGACAAGCACATTGTAACCTTAGTAGAGCAAAATGGG
ATAACACTTTAAAACAGATAGTTAGAAAATTAAGAGAACAATTAGGG---AAT---AAAACA------AT
AGTCTTTAATCAATCCTCAGGAGGGGACCCAGAAATTGTAACGCACAGTTTTAATTGTGGAGGGGAATTT
TTCTACTGTGATTCAACACAACTGTTTAAT---------------------AGTACTTGG------GATG
TTACT---GAAGGGTCAAATAACACTGAA------GAAAATATC---ACACTCACACTCCCATGCAGAAT
AAAACAAATTATAAACATGTGGCAGGAAGTAGGAAAAGCAATGTATGCCCCTCCCATCAGAGGACAAATT
AGATGCTCATCAAATATTACAGGGCTGCTATTAACAAGAGATGGTGGT------AATAAC----------
--GATAGCGGGACCGAGATCTTCAGACCTGGAGGAGGAGATATGAGGGACAATTGGAGAAGTGAATTATA
TAAATATAAAGTAGTAAGAATTGAACCATTAGGAGTAGCACCCACCAAGGCAAAGAGAAGAGTGGTGCAG
AGAGAAAAAAGAGCAGTGGGA---ATAGGAGCTGTGTTCCTTGGGTTCTTGGGAGCAGCAGGAAGCACTA
TGGGCGCAGCGTCAATGACGTTGACGGTACAGGCCAGACTCTTATTGTCTGGTATAGTGCAACAGCAGAA
CAATTTGCTGAGGGCTATTGAGGCGCAACAGCATCTGTTGCAACTCACAGTCTGGGGCATCAAGCAGCTC
CAGGCAAGAGTCCTGGCTGTGGAAAGATACCTAAAGGATCAACAGCTCCTGGGGATTTGGGGTTGCTCTG
GAAAACTCATTTGCACCACTACTGTGCCTTGGAATGCTAGTTGGAGT---AATAAATCTCTGGATAAGAT
TTGGAATAACATGACCTGGATGGAGTGGGAAAGAGAAATTAACAATTACACAAGCTTAATATACACCTTA
ATTGAAGAATCGCAGAACCAACAAGAAAAGAATGAACAAGAATTGTTGGAATTGGATAAATGGGCAAGTT
TGTGGAATTGGTTTGACATAACAAAATGGCTGTGGTATATAAAAATATTCATAATGATAGTAGGAGGCTT
GGTAGGTTTAAGAATAGTTTTTGCTGTACTTTCTATAGTGAATAGAGTTAGGCAGGGATACTCACCATTA
TCGTTTCAGACCCGCCTCCCAGCCCCGAGGGGACCCGACAGGCCCGAAGGAATCGAAGAAGAAGGTGGAG
AGAGAGACAGAGACAGATCCGGTCGATTAGTGGGTGGATTCTTAGCACTTTTCTGGGTCGACCTGCGGAG
CCTGTGCCTCTTCAGCTACCACCGCTTGAGAGACTTACTCTTGATTGTAACGAGGATTGTGGAACTTCTG
GGA---CGCAGGGGGTGGGAAGTCCTCAAATATTGGTGGAATCTCCTACAGTATTGGAGTCAGGAACTAA
AGAATAGTGCTGTTAGCTTGCTCAATGCCACAGCCATAGCAGTAGCTGAGGGGACAGATAGGGTTATAGA
AGTATTACAAAGAGCTTATAGAGCTATTCTCCACATACCTACAAGAATAAGACAGGGCTTGGAAAGGGCT
TTGCTA
>DQ410071 
ATGAGAGTGAAGGAGATCAGGAAGAATTATCAGCACTTG---TGGAGATGG---GGCACCATGCTCCTTG
GGATATTAATGATCTGTAGTGCT---GCAGAAAAATTGTGGGTCACAGTCTATTATGGGGTACCTGTGTG
GAAAGAAGCAACCACCACGCTATTTTGTGCATCAGATGCTAAAGCATATGATACAGAGGTACATAATGTT
TGGGCCACACATGCCTGTGTACCCACAGACCCCAACCCACAAGAAGTAGTATTGGAAAATGTGACAGAAA
ATTTTAACATGTGGAAAAATAACATGGTAGAACAGATGCATGAGGATATAATCAGTTTATGGGATCAAAG
CCTAAAGCCATGTGTAAAATTAACCCCACTCTGTGTTACTTTAAATTGCACTAAT---TTG---------
---------------------AGG---AATGCTACT---------------------AATACCACTAATA
GTAGCGGGGGAACG---ATGGAGGGAGGAGAAATAAAAAACTGCTCTTTCAATATCACCACAAGCATAAG
AGATAAGGTGCAGAAAGAATATGCACTTTTTTATAGACCTGATATAGTACCAATA---GATAAT------
GAT------AAT---------------ACTAATACCAGCTATAGGTTGATAAGTTGTAACACCTCAGTCA
TTACACGGGCCTGTCCAAAGGTATCCTTTGAGCCAATTCCCATACATTATTGTGCCCCGGCTGGTTTTGC
GATTCTAAAGTGTAAAGATAAGAAGTTCACTGGAAAAGGACCATGTACAAATGTCAGCACAGTACAATGT
ACACATGGAATTAGGCCAGTAGTATCAACTCAACTGCTGTTAAATGGCAGTCTAGCAGAAGAAGAGGTAG
TAATTAGATCTGACAATTTCACGGACAATGCTAAAACCATAATAGTACAGCTGAAAGAATCTGTAGAAAT
TAATTGTACAAGACCCAACAACAATACAAGAAAAAGTATACATATA---------GGACCAGGGAGAGCA
TTTTATACAACAGGAGAAATAATAGGAGATATAAGACAAGCACATTGTAACCTTAGTAGAGCAAAATGGG
ATAACACTTTAAAACAGGTAGTTATAAAATTAAGAGAACAATTTAGG---AAT---AAAACA------AT
AGTCTTTAATCAATCCTCAGGAGGGGACCCAGAAATTGTAACGCACAATTTTAATTGTGGAGGGGAATTT
TTCTACTGTGATTCAACACAACTGTTTAATAGTACTTGG---AATGTTACTAGTACTTGG------AATG
TTACT---GAAAGGTCAAATAACACTGAA------------GAA---ATTATCACACTCCCATGCAGAAT
AAAGCAAATTATAAACATGTGGCAGGAAGTAGGAAAAGCAATGTATGCCCCTCCCATCAGAGGACAAATT
AGATGTTCATCAAATATTACAGGGCTGCTATTAACAAGAGATGGTGGT------AATAAC----------
--GAGAACGAGACCGAGATCTTCAGACCTGGAGGAGGAGATATGAGGGACAATTGGAGAAGTGAATTATA
TAAATATAAAGTAGTAAAAATTGAACCATTAGGAGTAGCACCCACCAAGGCAAAGAGAAGAGTGGTGCAG
AGAGAAAAAAGAGCAGTGGGA---ATAGGAGCTGTGTTCCTTGGGTTCTTGGGAGCAGCAGGAAGCACTA
TGGGCGCAGCGTCAATGACGCTGACGGTACAGGCCAGACTATTATTGTCTGGTATAGTGCAACAGCAGAA
CAATTTGCTGAGGGCTATTGAGGCGCAACAGCATCTGTTGCAACTCACCGTCTGGGGCATCAAGCAGCTC
CAGGCAAGAGTCCTGGCTGTGGAAAGATACCTAAAGGATCAACAGCTCCTGGGGATTTGGGGTTGCTCTG
GAAAACTCATTTGCACCACTACTGTGCCTTGGAATGCTAGTTGGAGT---AATAAATCTCTGGATAAGAT
TTGGAATAACATGACCTGGATGGAGTGGGAAAGAGAAATTAACAATTACACAAGCTTAATATACACCTTA
ATTGAAGAATCGCAGAACCAACAAGAAAAGAATGAACAAGAATTATTGGAATTAGATAAATGGGCAAGTT
TGTGGAATTGGTTTGACATAACAAAATGGCTGTGGTATATAAAAATATTCATAATGATAGTAGGAGGCTT
GGTAGGTTTAAGAATAATTTTTGCTGTACTTTCTATAGTGAATAAAGTTAGGCAGGGATACTCACCATTA
TCGTTTCAGACCCGCCTCCCAGCCCCGAGGGGACCCGACAGGCCCGAAGGAATCGAAGAAGAAGATGGAG
AGAGAGACAGAGACAGATCAGGTCGATTAGTGGATGGATTCTTAGCACTTTTCTGGGTCGATCTGCGGAG
CCTGTGCCTCTTCAGCTACCACCGCTTGAGAGACTTACTCTTGATTGTAACGAGGATTGTGGAACTTCTG
GGA---CGCAGGGGGTGGGAAGTCCTCAAATATTGGTGGAATCTCCTACAGTATTGGAGTCAGGAACTAA
AGAATAGTGCTGTTAGCTTGCTCAATGCCACAGCCATAGCAGTAGCTGAGGGGACAGATAGGGTTATAGA
AGTATTACAAAGAGCTTCTAGAGCTATTCTCCACATACCTACAAGAATAAGACAGGGCTTGGAAAGGGCT
TTGCTA
>DQ410079 
ATGAGAGTGAAGGAGATCAGGAAGAATTATCAGCACTTG---TGGAGATGG---GGCACCATGCTCCTTG
GGATATTAATGATCTGTAGTGCT---GCAGAAAAATTGTGGGTCACAGTCTATTATGGGGTACCTGTGTG
GAAAGAAGCAACCACCACGCTATTTTGTGCATCAGATGCTAAAGCATATGATACAGAGGTACATAATGTT
TGGGCCACACATGCCTGTGTACCCACAGACCCCAACCCACAAGAAGTAGTATTGGAAAATGTGACAGAAA
ATTTTAACATGTGGAAAAATAACATGGTAGAACAGATGCATGAGGATATAATCAGTTTATGGGATCAAAG
CCTAAAGCCATGTGTAAAATTAACCCCACTCTGTGTTACTTTAAATTGCACTAAT---TTG---------
---------------------AGG---AATGCTACT---------------------AATACCACTAATA
GTAGCGGGGGAACG---ATGGAGGGAGGAGAAATAAAAAACTGCTCTTTCAATATCACCACAAGCATAAG
AGATAAGGTGCAGAAAGAATATGCACTTTTTTATAGACCTGATATAGTACCAATA---GATAAT------
GAT------AAT---------------ACTAATACCAGCTATAGGTTGATAAGTTGTAACACCTCAGTCA
TTACACAGGCCTGTCCAAAGGTATCCTTTGAGCCAATTCCCATACATTATTGTGCCCCGGCTGGTTTTGC
GATTCTAAAGTGTAAAGATAAGAAGTTCACTGGAAAAGGACCATGTACAAATGTCAGCACAGTACAATGT
ACACATGGAATTAGGCCAGTAGTATCAACTCAACTGCTGTTAAATGGCAGTCTAGCAGAAGAAGAGGTAG
TAATTAGATCTGACAATTTCACGGACAATGCTAAAACCATAATAGTACAGCTGAAAGAATCTGTAGAAAT
TAATTGTACAAGACCCAACAACAATACAAGAAAAAGTATACATATA---------GGACCAGGGAGAGCA
TTTTATACAACAGGAGAAATAATAGGAGATATAAGACAAGCACATTGTAACCTTAGTAGAGCAAAATGGG
ATAACACTTTAAAACAGGTAGTTATAAAATTAAGAGAACAATTTAGG---AAT---AAAACA------AT
AGTCTTTAATCAATCCTCAGGAGGGGACCCAGAAATTGTAACGCACAATTTTAATTGTGGAGGGGAATTT
TTCTACTGTGATTCAACACAACTGTTTAATAGTACTTGG---AATGTTACTAGTACTTGG------AATG
TTACT---GAAAGGTCAAATAACACTGAA------------GAA---ATTATCACACTCCCATGCAGAAT
AAAGCAAATTATAAACATGTGGCAGGAAGTAGGAAAAGCAATGTATGCCCCTCCCATCAGAGGACAAATT
AGATGTTCATCAAATATTACAGGGCTGCTATTAACAAGAGATGGTGGT------AATAAC----------
--GAGAACGAGACCGAGATCTTCAGACCTGGAGGAGGAGATATGAGGGACAATTGGAGAAGTGAATTATA
TAAATATAAAGTAGTAAAAATTGAACCATTAGGAGTAGCACCCACCAAGGCAAAGAGAAGAGTGGTGCAG
AGAGAAAAAAGAGCAGTGGGA---ATAGGAGCTGTGTTCCTTGGGTTCTTGGGAGCAGCAGGAAGCACTA
TGGGCGCAGCGTCAATGACGCTGACGGTACAGGCCAGACTATTATTGTCTGGTATAGTGCAACAGCAGAA
CAATTTGCTGAGGGCTATTGAGGCGCAACAGCATCTGTTGCAACTCACCGTCTGGGGCATCAAGCAGCTC
CAGGCAAGAGTCCTGGCTGTGGAAAGATACCTAAAGGATCAACAGCTCCTGGGGATTTGGGGTTGCTCTG
GAAAACTCATTTGCACCACTACTGTGCCTTGGAATGCTAGTTGGAGT---AATAAATCTCTGGATAAGAT
TTGGAATAACATGACCTGGATGGAGTGGGAAAGAGAAATTAACAATTACACAAGCTTAATATACACCTTA
ATTGAAGAATCGCAGAACCAACAAGAAAAGAATGAACAAGAATTATTGGAATTAGATAAATGGGCAAGTT
TGTGGAATTGGTTTGACATAACAAAATGGCTGTGGTATATAAAAATATTCATAATGATAGTAGGAGGCTT
GGTAGGTTTAAGAATAATTTTTGCTGTACTTTCTATAGTGAATAAAGTTAGGCAGGGATACTCACCATTA
TCGTTTCAGACCCGCCTCCCAGCCCCGAGGGGACCCGACAGGCCCGAAGGAATCGAAGAAGAAGATGGAG
AGAGAGACAGAGACAGATCAGGTCGATTAGTGGATGGATTCTTAGCACTTTTCTGGGTCGATCTGCGGAG
CCTGTGCCTCTTCAGCTACCACCGCTTGAGAGACTTACTCTTGATTGTAACGAGGATTGTGGAACTTCTG
GGA---CGCAGGGGGTGGGAAGTCCTCAAATATTGGTGGAATCTCCTACAGTATTGGAGTCAGGAACTAA
AGAATAGTGCTGTTAGCTTGCTCAATGCCACAGCCATAGCAGTAGCTGAGGGGACAGATAGGGTTATAGA
AGTATTACAAAGAGCTTCTAGAGCTATTCTCCACATACCTACAAGAATAAGACAGGGCTTGGAAAGGGCT
TTGCTA
>DQ410069 
ATGAGAGTGAAGGAGATCAGGAAGAATTATCAGCACTTG---TGGAGATGG---GGCACCATGCTCCTTG
GGATATTAATGATCTGTAGTGCT---GCAGAAAAATTGTGGGTCACAGTCTATTATGGGGTACCTGTGTG
GAAAGAAGCAACCACCACGCTATTTTGTGCATCAGATGCTAAAGCATATGATACAGAGGTACATAATGTT
TGGGCCACACATGCCTGTGTACCCACAGACCCCAACCCACAAGAAGTAGTATTGGAAAATGTGACAGAAA
ATTTTAACATGTGGAAAAATAACATGGTAGAACAGATGCATGAGGATATAATCAGTTTATGGGATCAAAG
CCTAAAGCCATGTGTAAAATTAACCCCACTCTGTGTTACTTTAAATTGCACTAAT---TTG---------
---------------------AGG---AATGCTACT---------------------AATACCACTAATA
GTAGCGGGGGAACG---ATGGAGGGAGGAGAAATAAAAAACTGCTCTTTCAATATCACCACAAGCATAAG
AGATAAGGTGCAGAAAGAATATGCACTTTTTTATAGACCTGATATAGTACCAATA---GATAAT------
GAT------AAT---------------ACTAATACCAGCTATAGGTTGATAAGTTGTAACACCTCAGTCA
TTACACAGGCTTGTCCAAAGGTATCCTTTGAGCCAATTCCCATACATTATTGTGCCCCGGCTGGTTTTGC
GATTCTAAAGTGTAAAGATAAGAAGTTCACTGGAAAAGGACCATGTACAAATGTCAGCACAGTACAATGT
ACACATGGAATTAGGCCAGTAGTATCAACTCAACTGCTGTTAAATGGCAGTCTAGCAGAAGAAGAGGTAG
TAATTAGATCTGACAATTTCACGGACAATGCTAAAACCATAATAGTACAGCTGAAAGAATCTGTAGAAAT
TAATTGTACAAGACCCAACAACAATACAAGAAAAAGTATACATATA---------GGACCAGGGAGAGCA
TTTTATACAACAGGAGAAATAATAGGAGATATAAGACAAGCACATTGTAACCTTAGTAGAGCAAAATGGG
ATAACACTTTAAAACAGGTAGTTATAAAATTAAGAGAACAATTTAGG---AAT---AAAACA------AT
AGTCTTTAATCAATCCTCAGGAGGGGACCCAGAAATTGTAACGCACAATTTTAATTGTGGAGGGGAATTT
TTCTACTGTGATTCAACACAACTGTTTAATAGTACTTGG---AATGTTACTAGTACTTGG------AATG
TTACT---GAAAGGTCAAATAACACTGAA------------GAA---ATTATCACACTCCCATGCAGAAT
[truncated: 18,079 more chars]
