# Supplementary material for: Superinfection with drug-resistant HIV is rare and does not contribute substantially to therapy failure in a large European cohort
Source: BMC Infect Dis. 2013 Nov 12;13:537. doi: 10.1186/1471-2334-13-537 (PMC3879221; doi:10.1186/1471-2334-13-537)
Supplement: Additional file 8 — Sequence sets - Sets of case and control sequences for the samples of the 18 validated patients. Fasta files contain the alignments used to infer superinfection in each validated patient. The sequences from the patient under investigation are indicated in the fasta header lines. [file 1471-2334-13-537-S8.zip › additionalfile8source/env/Control4/d.fasta]

>JF689886
ATGAGAGCGAAGGTGATCGAGAAGAAT---TATCAGCACTGGTGGAAA------------------------
TGGGGCACCGTGCTCCTTGGGATATTG---ATGATCTGTAGTGCA------GATCAATTGTGGGTCACAGTC
TATTATGGGGTACCTGTGTGGAAGGAAGCAACCACCACTTTATTTTGTGCATCAGATGCTAAAGCATATGTT
AAAGAGGTACATAATGTCTGGGCCACACATGCCTGTGTACCCACAGATCCCAACCCACAAGAAGTGGTATTG
AAAAATGTAACAGAAAATTTTAACATGTGGAAAAATAACATGGTAGATCAGATGCATGAGGATATAATCAGC
TTATGGGATGAGAGCCTAAAGCCATGTGTAAAATTAACCCCACTCTGTGTTACTTTAAATTGC---------
---------ACTAGTAATATCACTACGGCCACTGTTAGT---------------------------------
------------------------CCAGAGATGACAGGAGAA---------ATAAAAAACTGCTCTTTCAAT
ATCACCACAAGCAGAAGAGATAAGGTGCGGAGAGAATATGCACTCTTTTATAGCCTTGATATACTAGCAATA
GGTGAT---AGT------------------------------AATGATAGC---------------------
TATATAATAAGAAGTTGTAATACCTCAGTCATTACACAGGCCTGTCCAAAGGTATCCTTTGAGCCAATTCCC
ATACATTATTGTACCCCGGCTGGTTTTGCACTTCTAAAGTGTAATGATAAGAATTTCAATGGAACAGGACCA
TGTAAAAATGTCAGCACAGTACAATGTACACATGGAATTAAGCCAGTAGTATCAACTCAACTGTTGTTAAAT
GGCAGTCTAGCAGAAGAAGACATAATAATTAGATCTGAAAATTTCTCTAACAATGCTAAAACCATAATAGTA
CAGCTGAATGAAACTATAGAAATTAATTGTACAAGACCCAACAACAATACCAGAAAAAGTATAAATATGGGT
CCAGGGAGGGCAATTTATGCAGCAGGACAAATA---------ATAGGAAATATAAGACAAGCATATTGTACC
ATTAATGGTACAAAATGGAAGGATACTTTAAAAAGGATAGTTGAAAAATTAGGA------------------
---GAACAATTT------AAG------------------------AATAAT---GAAACAATCTTTAGGAGT
TCCTCA---GGAGGGGACCCAGAAATTACAATGCACACTGTTAATTGTGGAGGGGAATTTTTCTACTGTAAT
TCAACACAACTGTTTAATAGT---ACTTGGACTAAATATGATAAT---GGAACTTGGGTTAAGAAGAATGGC
ACTGAATGGGTGAATGATACA---------------------ATCACACTCCCATGCAGAATAAAACAAATT
ATAAACATGTGGCAGGAAGTAGGAAAAGCAATGTATGCCCCTCCCATCAGGGGACTAATTAATTGTATATCA
AATATTACAGGGATACTGCTAACAAGAGATGGTGGTCAGGTTAATGGTACCAAT------------------
GAGACCTTCAGACCAGGAGGAGGAGATATAAAGGATAATTGGAGAAGTGAATTATATAAATATAAAGTAGTA
AAAATTGAACCATTAGGAGTAGCACCCACCAAGGCAAGGAGAAGAGTGGTGCAGAGGGAAAAAAGAGCAATT
GGA---ATAGGAGCTTTGTTCCTTGGGTTCTTGGGAGCAGCAGGAAGCACTATGGGCGCAGCGTCAGTGACG
CTGACGGTACAAGCCAGACAATTATTGTCTGGTATAGTGCAACAGCAGAACAATTTGCTGAGGGCTATTGAG
GCGCAACAACATCTGTTGCAACTCACAGTCTGGGGCATCAAACAGCTCCAGGCAAGAGTCCTGGCTGTGGAA
AGATACCTAAAGGATCAACAGCTCCTAGGGATCTGGGGTTGCTCTGGAAAACTCATCTGCTCCACTAATGTG
CCTTGGAATACTAGTTGGAGT---AATAAATCTTTGAATGAAATTTGGGATAACATGACCTGGATGCAGTGG
GATAAAGAAGTTAGCAATTACACAGATTTAATATACAACCTACTTGAAAAATCACAGACCCAACAGGAAAAG
AATGAACAAGAATTATTAGAGTTAGACAAATGGTCAAGTCTGTGGAGTTGGTTTAGCATATCAAATTGGCTG
TGGTATATAAGAATATTCATAATGATAGTAGGAGGCTTGATAGGTTTAAGAATAGTCTTTGCTGTGCTTTCT
ATAGTGAATAGAGTTAGGCAGGGATACTCACCATTATCGTTTCAGACCCACCTCCCAGACAGGAGGGGACCC
GACAGGCCCGGAGGAATCGGAGAAGAAGGTGGAGAGAGAGACAGAGACAGATCCAGTCACTTAGTGGATGGA
TTCTTAACAATTATCTGGGTCGATCTACGGAGCCTGTTCCTCTTCAGCTACCACCGCTTGAGAGACTTACTC
TTGATAGTAGCACGGACTGTGGAACTTCTGGGA---------------------CGCAGGGGGTGGGAAGCC
CTCAAATATTGGGGGAATCTGCTACAGTATTGGAATCAGGAGCTAAAGAATAGTGCTGTCAGCTTGCTTAAT
GCTACAGCAATAGCAGTAGCTGAAGGGACAGATAGGATTATAGAAATAGCAAGGGGAATTTTTAGAGCTATT
TGCAACATACCTAGAAGAATCAGACAGGGCTTGGAAAGGCTTTTGCTA
>EF514700
ATGAAAGTGAAGGAGACCAAGAGGAAT---TGTCAGCCCTCGTGGACA------------------------
TGGGGCATGATGCTCCTTGGGTTGTTG---TTGATCAGTAGTGCAGCA---GAAGAATTGTGGGTCACAGTC
TATTATGGGGTACCTGTGTGGAAAGAAGCAAACACCACTTTATTTTGTGCATCAGATGCTAAAGCATATAAA
ACAGAAGTACATAATGTTTGGGCCACACATGCCTGTGTACCCACAGATCCCAACCCACAAGAAGTAGTATTG
GGAAATGTGACAGAATATTTTAACATATGGAAAAATAACATGGTAGAACAAATGCATGAGGATATAATCAGT
CTATGGGATCAAAGTCTAAAGCCATGTGTAAAATTAACCCCACTCTGTGTTACTTTAAATTGCAGTAATTAC
ATCCCACCCTGTGTTAATAGCACT---AAGAGTACTAATTGCACTAATAGTAATAGTACTAATAGTAATACT
ACTGAG------GTGACGAATGGTACTGATACCCAAGGGGAG---ATAGGAATGAAAAACTGCTCTTTCAAT
GTCACCACAAACATAAGAGATAAGATACAGAAAGAATATGCACTTTTTTATAGACTTGATGTAGTACCAATA
GATGAT---GAT------------------------AATGATACTAATAGC---------------------
TATAGGTTAATAAGTTGTAATACCTCAGTCATTACACAAGCCTGTCCAAAGGTATCCTTTGAGCCAATTCCC
ATACATTATTGTACCCCGGCTGGTTTTGCACTTCTAAAGTGTAACAATAAGACATTTGAGGGAAAAGGAGAA
TGTACAAATGTCAGCACAGTACAATGTACACATGGAATTAGGCCAGTAGTGTCAACTCAACTGCTGTTAAAT
GGCAGTCTAGCAGAAGAAGAGGTAGTGATTAGATCTGACAATTTTACAAACAATGCTAAAACCATAATAGTA
CAGTTTAATGAATCTGTAGAAATTAATTGTACAAGACCCAACAACAATACAAGAAAAAGTATACATATAGGA
CCAGGAAGAGCATTTTATGCAACAGGAAATATA---------ATAGGAAATATAAGACAAGCACATTGCAAT
ATTAGTAAAGCAGGATGGAATAAAGTGTTAAGACAGGTAGCTGCAAAATTAAGA------------------
---GGACAATTT------GGG------------------------AATAAA---ACAATAAACTTTACTCAA
CACTCT---GGAGGGGATCCAGAAATTGTAATGCACAGTTTTAATTGTGGAGGGGAATTTTTTTACTGTAAT
ACGTCAAAACTGTTTGATAGT---ACCTGG---AATGAA---ACT---AGTATTTGGAATTATACCACTACT
AATGAT------------------ACCACAAAAAATGACACACTCACACTCCCATGTAAAATAAAACAAATT
ATAAACATGTGGCAGGAAGTAGGAAAAGCAATGTATGCCCCTCCCATCAGAGGACAAATCAGATGCTCATCA
AATATTACAGGGCTGTTATTAACAAGAGATGGTGGTCAGGGTAACGGGACCGAT---------AACACCACC
GAGATCTTCAGACCTGCAGGAGGAGATATGAGGGACAATTGGAGAAGTGAATTATATAAATATAAAGTAGTA
AGAATTGAACCATTAGGAGTAGCACCCACCAAGGCAAAGAGAAGAGTGGTGCAGAGAGAAAAAAGAGCAGTG
GGA---CTGGGAGCTTTGTTCCTTGGGTTCTTGGGAACAGCAGGAAGCACTATGGGCGCAGCATCACTAACG
CTGACGGTACAGGCCAGACAATTGTTGTCTGGTATAGTGCAACAGCAGAACAATCTGCTGAGAGCTATTGAG
GCGCAACAACATCTGTTGCAACTCACAGTCTGGGGCATTAAGCAGCTCCAGGCAAGACTCCTGGCTGTGGAA
AGATACCTAAGGGATCAACAGCTCCTAGGGATTTGGGGTTGCTCTGGAAAACTCATTTGCACCACTACTGTG
CCTTGGAATAGTAGTTGGAAT---AATAAAACTCAGAAGGAGATTTGGGATAACATGACCTGGATGCAGTGG
GATAAAGAAATTAACAATTACACAAACTTAATATACAGCTTACTTGAAACATCACAGAACCAACAAGAAAAG
AATGAACAAGACTTATTGAAATTAGATGAGTGGGCAAGTTTATGGAATTGGTTTGACATAACAAAGTGGCTG
TGGTATATAAAAATATTCATAATGATAGTAGGAGGCTTGGTAGGTTTAAGAATAGTTTTTGCAGTACTTTCT
ATAATAAATAGAGTTAGGCAGGGATACTCACCATTGTCATTTCAGACCCGCCTCCCAGCACAGAGGGGACCC
GACAGGCCAGAAGGAATCGAAGAAGGAGGTGGAGAACAAGACAGAGACAGATCAATTCGATTAGTGGATGGA
TTCTTAGCACTCATCTGGGACGATCTGCGGAGCCTGTGCCTCTTCAGCTACCACCACTTGAGAGACTTACTC
TTGATTGTAGCGAGGACTGTGGGACTTCTGGGA---------------------CGCAGGGGGTGGGAACTC
CTCAAGTACTGGTGGAGTCTCCTGCAGTATTGGAGTCAGGAACTAAAGAGTAGTGCAATTAGCTTGCTTAAC
GCCACAGCAATAGCAGTAGCTGAGGGGACAGATAGGATTATAGAAGTAGTACAAAGAATTTGCAGAGCTTTT
CGCCACGTACCTAGAAGAATAAGACAGGGCTTGGAAAGGATTTTGCTA
>JF320031
ATGAAAGTGATGGAGACCAGGAAGAAT---TATCAGCACTTGTGGARA------------------------
GGGGGCATCTTGCTCCTTGGGATATTA---ATGATTAGTACTGCTACA------TCATTGTGGGTCACAGTA
TATTATGGGGTACCTGTGTGGAGAGAAGCAGATACCACTCTATTTTGTGCATCAGATGCTAAGGCATATGAT
ACAGAGGTACATAATGTTTGGGCCACACATGCCTGTGTACCCACAGACCCCAACCCACAAGAAGTAGTATTG
GAAAATGTGACAGAAAATTTTGATATGTGGAAAAATAACATGGTAGAACAGATGCATAAGGACATAATCAGT
TTATGGGATCAAAGCCTAAAGCCATGTGTAAAATTAACTCCCCTCTGTGTTAAGTTAAATTGC---------
---------ACTAATGTTAATTTG---AATAGCACTGTG---------------CAGGACAATAGTACCAGA
ATAGAG---------------------------GAAGGAGAA---------ATAAAAAATTGCTCTTTCAAT
ATCACATTAAGAGAGGAGGAGAAGGTGCAGACAGACTATGCACTTTTTTCTAAACTTGATATAGTAAAATAT
AACAAT---GAT------------------------------------AGC---------------------
TATAGGTTAATAGGTTGTAACATCTCAGTCACTAAACAGGCCTGTCCAAAGGTATCCTTTGAGCCAATTCCC
ATACATTATTGTGCCCCGGCTGGTTTTGCGATTCTAAAGTGTAATGATAAGAAGTTCAATGGAACAGGACCA
TGTAAAAATGTCAGCACAGTACAATGTACACATGGAATTAGACCAGTAGTATCAACTCAACTGCTGTTAAAT
GGCAGTCTAGCAGAAGAAGAGGTAGTAATTAGATCTGCCAATCTCTCGGAAAATGCCAAAATCATAATAGTA
CACCTGAATAAATCTGTAGTAATTAATTGTACAAGACCCAACAACAATACAAGAAAAAGTGTACACAYAGGA
CCAGGGCAGGTACTTTAT---ACAGGAGACATA---------ATAGGAAATATAAGACAAGCACATTGCAAC
ATTAGTAAAAGAGCATGGAATAACACTTTACAACAAATAGTTAGAAAATTACAA------------------
---GAACAATTT------AAG------------------------AATAAA---ACAATAGTCTTTAATCAA
TCCTCA---GGAGGGGACCCAGAAATTGTAATGCACAGTTTTAATTGTAGAGGGGAATTTTTCTACTGTAAT
ACAACAAAATTATTTAATAGT---ACGTGG------AATGAGAAT---GGGAGTTGGAATGATACTGACTGG
TCAAATGACACT------------------------------ATCATACTCCCATGCAAAATAAAACAAATT
ATACGCATGTGGCAGGGGGTAGGACAAGCAATATATGCCCCTCCCATCAGCGGACAAATCAGATGTTCATCA
AACATTACAGGGCTATTACTAACAAGAGATGGTGGTATCGAGAACAAT------------------GACACT
GAAACCTTCAGACCTGTAGGAGGAGATATGAGGGACAATTGGAGAAGTGAATTATATAAATATAAAGTAGTA
AGAATTGAACCATTAGGAGTAGCACCCACCAAGGCAAAAAGAAGAGTGGTGCAGAGAGAAAAAAGAGCAGTG
GGA---TTCGGAGCTGTGTTCCTTGGGTTCTTGGGAGCAGCAGGAAGCACTATGGGCGCAGCGTCAGTAACG
CTGACGGTACAGGCCAGACAATTATTGTCTGGTATAGTGCAACAGCAGAACAATTTGCTGAGGGCTATTGAG
GCGCAACAGCATCTGTTGCAACTCACAGTCTGGGGCATCAAGCAGCTTCAGGCAAGAATCCTGGCTGTGGAA
AGATACCTAAAGGATCAACAGCTCCTGGGGATTTGGGGTTGCTCTGGAAAACTCATCTGCACCACTGCTGTG
CCTTGGAATGCTAGTTGGAGT---AATAAATCTTATAATGAAATTTGGGAGAACATGACCTGGATGCAGTGG
GAAAAAGAAATTAGCAATTACACAGGCTTAATATACTCTTTAATTGAAGAATCGCAAAACCAACAAGAAAAG
AATGAAAAAGAATTATTGGAGTTAGATCAATGGGCAAGTTTGTGGAATTGGTTTGACATATCAAAGTGGCTG
TGGTATATAAGAATATTCATAATGATAGTAGGAGGCTTGGTAGGTTTAAGAATAGTTTTTGCTGTACTTTCT
ATAGTGAATAGAGTTAGGCAGGGATACTCACCATTATCGTTTCAGACCCTCTTCCCAGCCCCGAGGGGACCC
GACAGGCCCGAAGGAATCGAAGAAGAAGGTGGAGAGAGAGACAGAGACAGATCCGGGACATTAGTACACGGA
TTCTTGACAATTATCTGGGTCGACCTGCGGAGCCTGTGCCTCTTCAGCTACCACCGCTTGAGAGACTTACTC
TTGATTGTAACGAGGAGTGTGGAACTTCTGGGA---------------------CGCAGGGGGTGGGAAATC
CTCAAATATTGGTGGAATCTCCTGCAGTATTGGACTCAGGAACTAAAGAGTAGTGCTGTTAGCTTGCTTAAT
GCCACAGCCATAGCAGTAGCTGAGGGGACAGATAGGATTATAGAAATAATTCAAGGAGCTTTTAGGGCTATT
CGCAACATACCTAGAAGAATAAGACAAGGCTTGGAAAGGGCTTTACTA
>JF320029
ATGAAAGTGATGGAGACCAGGAAGAAT---TATCAGCACTTGTGGAGA------------------------
GGGGGCATCTTGCTCCTTGGGATATTA---ATGATTAGTACTGCTACA------TCATTGTGGGTCACAGTA
TATTATGGGGTACCTGTGTGGAGAGAAGCAGATACCACTCTATTTTGTGCATCAGATGCTAAGGCATATGAT
ACAGAGGTACATAATGTTTGGGCCACACATGCCTGTGTACCCACAGACCCCAACCCACAAGAAGTAGTATTG
GAAAATGTGACAGAAAATTTTGATATGTGGAAAAATAACATGGTAGAACAGATGCATAAGGACATAATCAGT
TTATGGGATCAAAGCCTAAAGCCATGTGTAAAATTAACTCCCCTCTGTGTTAAGTTAAATTGC---------
---------ACTAATGTTAATTTG---AATAGCACGGTG---------------CAGGACAATAGTACCAGA
ATAGAG---------------------------GAAGGAGAA---------ATAAAAAATTGCTCTTTCAAT
ATCACATTAAGAGAGGAGGAGAAGGTGCAGACAGACTATGCACTTTTTTCTAAACTTGATATAGTAAAATAT
AACAAT---GAT------------------------------------AGC---------------------
TATAGGTTAATAGGTTGTAACATCTCAGTCACTAAACAGGCCTGTCCAAAGGTATCCTTTGAGCCAATTCCC
ATACATTATTGTGCCCCGGCTGGTTTTGCGATTCTAAAGTGTAATGATAAGAAGTTCAATGGAACAGGACCA
TGTAAAAATGTCAGCACAGTACAATGTACACATGGAATTAGACCAGTAGTATCAACTCAACTGCTGTTAAAT
GGCAGTCTAGCAGAAGAAGAGGTAGTAATTAGATCTGCCAATCTCTCGGAAAATGCCAAAATCATAATAGTA
CACCTGAATAAATCTGTAGTAATTAATTGTACAAGACCCAACAACAATACAAGAAAAAGTGTACACATAGGA
CCAGGGCAGGTACTTTAT---ACAGGAGACATA---------ATAGGAAATATAAGACAAGCACATTGCAAC
ATTAGTAAAAGAGCATGGAATAACACTTTACAACAAATAGTTAGAAAATTACAA------------------
---GAACAATTT------AAA------------------------AATAAA---ACAATAGTCTTTAATCAA
TCCTCA---GGAGGGGACCCAGAAATTGTAATGCACAGTTTTAATTGTAGAGGGGAATTTTTCTACTGTAAT
ACAACAAAATTATTTAATAGT---ACGTGG---AATGAG---AAT---GGGAGTTGGAATGATACTGACTGG
TCAAATGACACT------------------------------ATCATACTCCCATGCAAAATAAAACAAATT
ATACGCATGTGGCAGGGGGTAGGACAAGCAATATATGCCCCTCCCATCAGCGGACAAATCAGATGTTCATCA
AACATTACAGGGCTATTACTAACAAGAGATGGTGGTATCGAGAAC------------------AATGACACT
GAAACCTTCAGACCTGTAGGAGGAGATATGAGGGACAATTGGAGAAGTGAATTATATAAATATAAAGTAGTA
AGAATTGAACCATTAGGAGTAGCACCCACCAAGGCAAAAAGAAGAGTGGTGCAGAGAGAAAAAAGAGCAGTG
GGA---TTCGGAGCTGTGTTCCTTGGGTTCTTGGGAGCAGCAGGAAGCACTATGGGCGCAGCGTCAGTAACG
CTGACGGTACAGGCCAGACAATTATTGTCTGGTATAGTGCAACAGCAGAACAATTTGCTGAGGGCTATTGAG
GCGCAACAGCATCTGTTGCAACTCACAGTCTGGGGCATCAAGCAGCTTCAGGCAAGAATCCTGGCTGTGGAA
AGATACCTAAAGGATCAACAGCTCCTGGGGATTTGGGGTTGCTCTGGAAAACTCATCTGCACCACTGCTGTG
CCTTGGAATGCTAGTTGGAGT---AATAAATCTTATAATGAAATTTGGGAGAACATGACCTGGATGCAGTGG
GAAAAAGAAATTAGCAATTACACAGGCTTAATATACTCTTTAATTGAAGAATCGCAAAACCAACAAGAAAAG
AATGAAAAAGAATTATTGGAGTTAGATCAATGGGCAAGTTTGTGGAATTGGTTTGACATATCAAAGTGGCTG
TGGTATATAAGAATATTCATAATGATAGTAGGAGGCTTGGTAGGTTTAAGAATAGTTTTTGCTGTACTTTCT
ATAGTGAATAGAGTTAGGCAGGGATACTCACCATTATCGTTTCAGACCCTCTTCCCAGCCCCGAGGGGACCC
GACAGGCCCGAAGGAATCGAAGAAGAAGGTGGAGAGAGAGACAGAGACAGATCCGGGACATTAGTACACGGA
TTCTTGACAATTATCTGGGTCGACCTGCGGAGCCTGTGCCTCTTCAGCTACCACCGCTTGAGAGACTTACTC
TTGATTGTAACGAGGAGTGTGGAACTTCTGGGA---------------------CGCAGGGGGTGGGAAATC
CTCAAATATTGGTGGAATCTCCTGCAGTATTGGACTCAGGAACTAAAGAGTAGTGCTGTTAGCTTGCTTAAT
GCCACAGCCATAGCAGTAGCTGAGGGGACAGATAGGATTATAGAAATAATTCAAGGAGCTTTTAGGGCTATT
CGCAACATACCTAGAAGAATAAGACAAGGCTTGGAAAGGGCTTTACTA
>DQ410636
ATGAGAGTGACGGGGATCAGGAGGAAT---TGTCAGCACTGGTGGAAA------------------------
TGGGGCATCATGCTCCTTGGGATATTA---ATGATTAGTAGTGCTACA---GAAAAGTTGTGGGTCACAGTC
TATTATGGGGTACCTGTGTGGAAAGAAGCAACCACCACTGTATTTTGTGCATCAGATGCTAAAGCATATGAC
ACAGAGGTACATAATGTTTGGGCCACTCATGCCTGTGTACCCACTGACCCCAACCCACAAGAAATGGTATTG
ACAAATGTGACAGAAAATTTTAACATGTGGAAAAATAACATGGTAGACCAGATGCAGGAGGATATAAGTAGT
TTATGGGATGAATTCCTAAAGCCATGTGTAAAATTAACCCCACTCTGTGTTACTTTACAATGC---------
---------ACTGATCTGAATACT---AATAAGACCAGTGCTAATACCAGTGCTACTGATACCACGAGTAGT
CCTCCCACGAGTAGTAGTGTGCTTACAATGGAGAAGGGAGAA---------ATAAAAAATTGCTCTTTCAAT
ATCACCACAAGTATGAGAGGTAAGGTGCAGAAAGAATATGCACTTTTTTATAAACTTGATGTAGTAGAAATA
GGCAAA---GAT------------------------AGCAATAATACTAGC------------AGTGCTAAC
TATAGGTTGATAAGTTGTAACACCTCAGTCCTTACACAGGCCTGTGAAAAGGTATCCTTTGAACCAATTCCC
ATACATTATTGTGCCCCGGCTGGTTTTGCGATTCTAAAGTGTAAGGATAAGAATTTCAATGGAACAGGAACA
TGTACAAATGTCAGTACAGTACAATGTACACATGGGATTAGGCCAGTGGTGTCAACTCAAGTGCTATCTAAT
GGCAGTCTAGCAGAAGACGATGTAGTAATTAAATCCTCCAATTTCTCAGACAATGCTAAAGCCATAATAGTA
CAGATGAATGAAACTGTAATAATAAATTGTACAAGACCCAACACCCATACAAGAAAAAGGATGAGTATGGGA
CCAGGCAGAGTATATTATACAACAGGAGAAATA---------ATAGGAGATATAAGAAAAGCACATTGTAAC
CTGAATAGGGCAAATTGGACTGCCACTTTAAAAAGGATAGCTATAAAATTAGGA------------------
---GAACAATTT---------------------------------AATAAA---ACAATAATTTTTAACCAA
TCCTCA---GGAGGGGACCCAGAAATGGCAATGATCAGTTTTAATTGTGGAGGGGAATTTTTCTATTGTAAT
TCAACACAACTGTTTAATAGT---ACTTGG---GCTAAG---AAT---GGTAGTAGGTTAAATAACAATGGT
AGTGAGTTTAATCACACCGAAGAAAAAGGAAATGACACA---ATCATACTCCCATGCAGAATAAAACAAATT
ATAAACATGTGGCAGGGAGTAGGAAAAGCAATGTATGCCCCTCCTATCAAAGGACTAATTAGATGTTCATCA
AATATCACAGGGCTGCTAATAACAAGAGATGGGGGTACGGGAAAC------AAGAGCGAGGAGAACAGGAAC
GAGACCTTCAGACCTGTAGGAGGAAATATGAGGGACAATTGGAGAAGTGAATTATATAAATATAAAGTAGTA
AAAATTGAACCATTAGGAGTAGCACCCACCAAGGCAAAGAGAAGAGTGGTGCAGAGAGAAAAAAGAGCAGTG
GGA---CTCGGAGCTATGTTCATTGGGTTCTTGGGAGCAGCAGGAAGCACTATGGGCGCAGCGTCAGTGACG
CTGACGGTACAGGCCAGACAATTATTGTCTGGTATAGTGCAACAGCAAAACAATTTGCTGAGAGCTATTGAG
GCGCAACAGCATCTGTTGCAACTCACAGTCTGGGGCATCAAACAGCTCCAGGCAAGAGTCCTGGCTGTGGAA
AGATACCTAAGGGATCAACAGCTCCTAGGGATTTGGGGTTGCTCTGGAAAACTCATTTGCACCACTGCTGTG
CCTTGGAATACTAGTTGGAGT---AATAAATCTCTGAATCAGATATGGGATAACATGACCTGGATGCAGTGG
GAAAGAGAAATTGATAATTACACAGGCTTAATATACACCTTACTTGAACAATCGCAAAACCAACAAGAAAAG
AATGAACAAGAATTATTGGAATTAGACAAATGGGCAAATTTGTGGAATTGGTTTGACATAACAAACTGGCTG
TGGTATATAAAAATATTCATAATGATAGTAGGAGGCTTGATAGGTTTAAGAATAGTCTTTACTGTACTTTCC
ATAGTGAATAGAGTTAGGCAGGGATACTCACCATTATCGTTCCAGACCCGCCTCCCAGCAGCGAGGGGACCC
GACAGGCCCGAAGGAATCGAAGGAGAAGGTGGAGAGAGAGACAGAGACACATCCACTCCATTAGTGAATGGA
TTCTTAGCAATCATCTGGGTCGACCTGCGGAGCCTGTGCCTCTTCAGCTACCACCGCTTGAGAGACTTACTC
TTGATTGTAACGAGGATTGTGGGACTTCTGGGA---------------------CGCAGGGGGTGGGAACTC
CTCAAATACTGGTGGAATCTCCTACAGTATTGGAGTCAGGAACTAAAGAATAGTGCTGTTAGCTTGTTTAAT
GCCATAGCCATAGCAGTAGCTGAGGGGACAGATAGAATTATAGAAGTAGTACAAGGAGTTGGTAGAGCTATT
CTCCACATACCTAGAAGAATAAGACAGGGCTTGGAAAGGGCTTTGCGA
>JF320380
ACGAGAGTGATGGAGATCAGGAGGAAT---TGTCAGCACTCGTGGAGC------------------------
TGGGGCACGATGCTCCTTGGGATGTTG---ATGATCTATAGTGCTGCAGAACAACAATTGTGGGTCACAGTC
TATTATGGGGTACCTGTATGGAAAGAAGCAACCACCATTCTATTTTGTGCATCAGATGCTAAAGCATATGAT
ACAGAGGTGCATAATGTTTGGGCCACACATGCCTGTGTACCCACAGACCCCAACCCACAAGAAGTAGTATTG
GGAAATGTGACAGAAAATTTTAACATGTGGAAAAATAACATGGTAGAACAGATGCATGAGGATATAATCAGT
TTATGGGATGAAAGCCTAAAGCCATGTGTAAAATTAACCCCACTTTGTGTTACTTTAAATTGC---------
---------TCTGATTGGGAGAATGCTAATAATACCATTAATAGTACTGCTACTCCTACTACTAGTATCAAT
AGTAGT---------AGGGAGTTGGCGTTGGGGAAAGGAGAA---------ATAAAAAACTGCTCTTTCTAT
GTCACCTCAGAG------GATAAGAAGCACAAAGAACGTGCACTGTTTTATAAACTTGATGTAGTATCAATG
GATGAT---AAT------------------------------AATACTACC---------------------
TATAGGCTGATAAGTTGTAATACCTCAGTCATTAAACAGGCCTGTCCAAAGGTATCCTTTGAGCCAATTCCT
ATACATTATTGTGCCCCTGCTGGTTTTGCGATTCTAAAGTGTAACAATAAGACATTCAATGGATCAGGACCA
TGTACAAATGTTAGTACAGTACAATGTACACATGGAATTAAGCCAGTAGTATCAACTCAACTGCTGTTAAAT
GGCAGTCTAGCAGAAGAAGAAATAGTAATTAGATCTGAAAATTTCTCAGATAATGCTAAAACCATAATAGTG
CAGCTAAATGAAACTGTAGAGATTAATTGTACAAGACCCAGCAACAATACAAGAAAGAGTATACATCTAGGA
CCAGGGAGCACATTTTTTGCAACAGGAGAAATA---------ATAGGAGATATAAGACAAGCACATTGTAAC
ATTAGTGGAGTAAAATGGAATAACACTTTAGAAAAGGTAGTTAAAAAATTAGGA------------------
---GGACAATTT------AAT------------------------ACTAGC---AAAATAATCTTTAATCAA
TCCTCA---GGAGGGGACCCAGAAATTGTAATGCACAGTTTTAATTGTGGAGGAGAATTTTTCTACTGTAAT
ACAACACAACTGTTTAATAGT---ACTTGGATTCGGAAT---GAT---ACTAAATGGTCAAGTAACTCTACA
GGAAATGGCACC------------------------------ATTATACTCCCATGCAGAATAAAACAAATT
ATAAACATGTGGCAGGAAGTAGGAAAAGCAATGTATGCCCCTCCTATCAGAGGAAACATTAGCTGTTCATCA
AATATTACAGGGCTGCTATTAACAAGAGATGGGGGCAATAGTAATCAAACGACC---CAGACCAAAGAAACA
GAAACCTTCAGACCTGGAGGAGGAGATATGAGGGACAATTGGAGAAGTGAATTATATAAATATAAAGTAGTA
AAAATTGAACCATTAGGAGTAGCACCCACCAAGGCAAAGAGAAGAGTGGTGCAGAGAGAAAAAAGAGCAGTG
GGA---ATAGGAGCAATGTTCCTTGGGTTCTTGGGAGCAGCAGGAAGCACTATGGGCGCAGCGTCACTAACG
CTGACGGTACAGGCCAGACAATTATTGTCTGGTATAGTGCAGCAGCAGAACAATCTGCTGAGAGCTATTGAG
GCGCAACAGCATCTGTTGCAACTCACAGTCTGGGGCATCAAACAGCTCCAGGCAAGAATCCTGGCTGTAGAA
AGATACCTAAAGGATCAACAGCTCCTGGGGATTTGGGGTTGCTCTGGAAAACTCATTTGCACCACTGCTGTG
CCTTGGAATACTAGTTGGAGTAGTAAAACAAATCTGAGTACAATTTGGGATAACATGACCTGGATGCAGTGG
GAAAAAGAAATTAGCAATTACACAGACTTAATATACACCCTAATTGAAGAATCGCAGAACCAACAGGAAAAG
AATGAACAAGACTTACTGGCATTAGATAAATGGGCAAGTTTGTGGAATTGGTTTGACATAACAAAATGGCTG
TGGTATATAAGAATATTCATAATGATAGTAGGAGGCTTGATAGGTTTAAGAATAGTTTTTACTGTATTTTCT
TTAGTAAATAGAGTTAGGCAGGGATATTCACCATTATCGTTTCAGACCCGACCCCCAGCTCCGAGGGGACCA
GACAGGCCCGGAAGAATCGAAGAAGAAGGTGGAGAGCAAGACAGAGACAGATCCACTTACTTAGCAGGCGGA
TTCTTGACAATTATCTGGGTCGATCTGCGGAGCCTGTGCCTCTTCAGCTACCACCGATTGAGAGACTTACTC
TTGATTGTAGCGAGGATTGTGGAACTTCTGGGA---------------------CACAGGGGGTGGGAAATC
CTCAAATATTGGTGGAATCTCCTACAGTATTGGAGTCAGGAACTAAAGAATAGTGCTGTTAGCTTGCTCAAC
GCCATAGCCATAGCAGTAGCTGAGGGGACAGATAGGATTATAGAAGTATTACAAAGAGTTTTTAGGGCTATT
CTCCACATACCTAGAAGAATAAGACAGGGCTTGGAAAGGGCTTTGCTG
>FJ388916
ATGAGAGCGAAGGAGATCAGGACGAATTGTCAGCACTGGTGGTGGAGA------------------------
TGGGGCATCAGGCTCCTTGGGATGTTG---ATGATCTGTAGTGCTAAAGAAGAAAATCTGTGGGTCACAGTC
TATTATGGGGTACCTGTGTGGAAAGAAGCAACTACCACTCTATTTTGTGCATCAGATGCTCAAGCACATAAC
ACAGAGGCACATAATGTTTGGGCCACACATGCCTGTGTACCCACAGATCCTAACCCACAAGAAGTAGTAATG
GAAAATGTAACAGAAAATTTTAACATGTGGAAAAATAACATGGTAGAACAGATGCAGGAGGATATAATTAGT
TTATGGGATCAAAGCCTAAAGCCATGTGTAAAATTAACCCCACTTTGTGTTACTTTAAATTGC---------
---------ACAGATGAGTTGAATATTAATGGGACTACT---GGTAATGGGAATGGGACTACAGCCAGTAAT
AGTAGT------------ATTGAAGAAGGGATGAAAGGAGAA---------ATAAAAAACTGCTCTTTCAAT
GTCACCAAAAGCATAGGAAATAAGCTGCAGAAAGAATATGCACTTTTTTATAAACTTGATGTAGTACAAATA
GAAGAT---GAT------------------------------AATACAAAAGATAATAATACAACTAAAATA
TATACATTGATAAATTGTAACACCTCAGTCATTACACAGGCCTGTCCAAAGGTAACCTTTGAACCAATTCCC
ATACATTATTGTGCCCCGGCTGGTTTTGCGATTCTAAAGTGTAATGATAAAAAGTTCAATGGAACAGGACCA
TGTAAAAATGTCAGCACAATACAATGTACACATGGAATTAAGCCAGTAGTGTCAACTCAATTACTGTTAAAT
GGCAGTCTAGCAGAAGAAGAGGTAGTGATCAGATCTGAAAATTTCACAGACAATGCTAAAAACATAATAGTA
CAGCTGAAGGTACCTGTAGAAATTAATTGTACAAGACCCCACAACAATACAAGAAAAAGTATACCTATAGGA
CCAGGGAGAGCATTTTATGCAACAGGAGACATA---------ATAGGAGATATAAGGCAAGCACATTGTAAC
ATTAGTAGTAAAAAATGGAATGAAACTTTAGAACGTGTAGTTACAAAATTAGGA------------------
---GAACAATTT------GGG------------------------AACAAA---ACAATAATTTTTAAACAC
TCCTCA---GGAGGAGACCCAGAAATTGTAATGCACAGTTTTAATTGTGGAGGGGAGTTTTTCTACTGTAAT
ACAACAGGGCTGTATAATAGT---ACTTGG------CAGTTTAAT---AGTACTTGGAATACTACTTGGAAT
CATACTGACCCTAATCATACTGACCCT---------------ATCACACTACCATGCAGAATAAGACAAATT
GTAAACAGGTGGCAGGAAGTAGGAAAAGCAATGTATGCCCCTCCCATCAGCGGACAAATTAGCTGTTCATCA
AACATTACAGGGCTACTATTAACAAGAGATGGTGGTAGTAATGAGAGCAGAACC---------------AAC
GAGACCTTTAGACCTGGAGGAGGAGATATGAGGGACAATTGGAGAAGTGAATTATATAAATATAAAGTAGTA
AGAATTCAACCATTAGGAATAGCACCCACCAAGGCAAAAAGAAGAGTGGTGCAAAGAGAAAAAAGAGCAGTG
GGAACGCTGGGAGCTATGTTCCTTGGGTTCTTGGGAGCAGCAGGAAGCACTATGGGCGCAGCGTCACTGACG
CTGACGGTACAGGCCAGACAATTATTGACTGGTATAGTGCAACAGCAGAACAATCTGCTGAGAGCTATTGAG
GCGCAACAGCATATGTTGCAACTCACAGTCTGGGGCATCAAGCAGCTCCAGGCAAGAGTCCTGGCTGTAGAA
AGATACCTACAGGATCAACAGCTCCTAGGGATTTGGGGTTGCTCTGGAAAACTCATTTGCACCACTGCTGTG
CCTTGGAATGCTAGTTGGAGTAATAATAAATCTTATAATGACATTTGGGATAACATGACCTGGATGGAGTGG
GAGAGAGAAATTGACAATTACACAGGCTTAATATACAGCTTACTTGAAAAATCACAGAACCAACAAGAAAAG
AATGAACAAGAATTATTGGAATTGGATAAGTGGGCAAATTTGTGGAATTGGTTTAGCATAACAAACTGGCTG
TGGTATATAAGAATATTCATAATGATAATAGGAGGTTTAATAGGTTTAAGAATAGTTTTTGCTATACTTTCT
GTAGTGAATAGAGTTAGGCAGGGATACTCACCATTATCGTTTCAGACCCGCTTCCCAGCCCCAGGGGGACCC
GACAGGCCCGAAGGAATTGAAGAAGAAGGTGGAGAGAGAGGCAGAGACAGATCCATAAGATTGGTGCATGGA
TTCTTAGCACTCATCTGGGAGGACCTGCGGAGCCTGTGCCTCTTCAGCTACCGCCGATTGAGAGACTTACTC
TCGATTGCAGCGAGGATTGTGGAACTTCTGGGA---------------------CGCAGGGGGTGGGAAGCT
CTCAAATATTGGTGGAGTCTCCTGCAGTATTGGAGTCAGGAACTAAAGAATAGTGCTGTTAGTTTGCTTAAT
ACCATAGCTATAGCAGTAGCTGAGGGGACAGATAGGATTATAGAAGTAGCACAAAGAGCTGGTAGAGCTATT
CTCCACATACCTAGAAGAATAAGACAAGGCTTAGAAAGGTCTTTACTA
>FJ687543
ATGAGAGTGAAGGAGAAATATCAGCACTTGTGGAGATGGGGGTGGAGA------------------------
TGGGGCACCATGCTCCTTGGGATGTTG---ATGATCTGTAGTGCTACA---GAAAAATTGTGGGTCACAGTC
TATTATGGGGTACCTGTGTGGAAGGAAGCTAACACCACTCTATTTTGTGCATCAGATGCTAAAACATATGAT
ACAGAGGCACATAATGTTTGGGCCACACATGCCTGTGTACCCACAGACCCCAACCCACAAGAAGTAGTAATG
ACCAATGTGACAGAAAATTTTAACATGTGGAAAAATAACATGGTAGAACAAATGCATGAGCATATAATCAAT
TTATGGGATCAAAGCCTAAAGCCATGTGTAAAATTAACCCCACTCTGTGTTACTTTAAATTGC---------
---------AGTGATGTAAATGGC---ACTAGTAGTAAT---ACCGCTAAAAACATAAGAAACGAGACAATA
ATGGAG---------------------------AAAGGAGAA---------ATCAAAAACTGCTCTTTCAAT
ATCACCACAGGCATAAGAGATAGGGTGCAGAAACAATATGCAACATTTTATAGACTTGATGTAGTACAAATA
GATGAT---AAG---------------------------CATAAGACTAGA---------------------
TATAGGATGACAAGTTGTAATGCCTCAGTCATTACACAGGCCTGTCCAAAGATATCCTTTGAGCCAATTCCC
ATACATTTTTGTGCCCCGGCTGGTTTTGCGATTCTAAAGTGTAAAGAAAAGGGGTTCAATGGAACAGGAAAA
TGTAAAAATGTCAGCACAGTACAATGCACACATGGAATTAGGCCAGTAGTATCAACTCAATTGCTGTTAAAT
GGCAGTCTAGCAGAAGAAGGGGTAGTAATTAGATCTCAAAACTTCACAGACAATACTAAAACCATAATAGTA
CAGCTGGACGCAGCTATAAAAATTAATTGTACAAGACCCAACAATAATACAAGAAAAAGGATGAGTCTAGGT
CCAGGGAAAGTATTTTATACAACAGGACAAAAA---------ATGGGAGATATAAGAAAAGCACATTGTAAC
CTTAGTGCAGGAGAGTGGTATAGCGCTTTAAAAAGGATAGCCATAAAATTAAGA------------------
---GCACAATTT------AAC------------------------AATAAA---ACAATAGTCTTTAAGAAC
TCCTCA---GGAGGGGACTCAGAAATTGTAACCCACAGTTTTAATTGTGGAGGGGAATTTTTCTACTGTGAC
TCAACAAAACTGTTTAATTTT---ACTTGG------------AAT---GGTACTGAAACAAATAACACTGGA
GGAAGTGATAAA------------------------------ATCATACTCCCATGCAGAATAAAACAAATT
ATAAAAATGTGGCAGAAAGTAGGACAAGCAATGTATGCCCCTCCCATCCAAGGAAAAATTTACTGCTCATCA
AATATTACAGGGCTACTATTAACAAGAGATGGTGGCATCAACAATGAACCTAAC------------AATACT
GAGACCTTCAGACCTGGAGGAGGAAATATGAAGGATAATTGGAGAAGTGAATTATATAAATATAAAGTAGTA
CAAATTGAACCATTAGGAGTAGCACCCACCAAGGCAAAAAGAAGAGTGGTGCAGAGAGAAAAAAGAGCAGTG
GGC---ATAGGAGCTTTGTTCCTTGGGTTCTTGGGAGCAGCAGGAAGCACTATGGGCGCAGCGTCAATAACG
CTGACGGTACAGGCCAGACAATTATTGTCTGGTATAGTGCAACAGCAGAACAATCTGCTGAGGGCTATTGAG
GCGCAACAGCATATGTTGCAACTCACAGTCTGGGGCATCAAGCAGCTCCAGGCGAGAGTCCTGGCTGTGGAA
AGATACCTAAGGGATCAACAGCTCCTGGGGCTCTGGGGTTGCTCTGGAAAGCTCATTTGCACCACTTCTGTG
CCTTGGAATACTAGTTGGAGT---AATAAATCTCTGAATGAGATTTGGGATAACATGACCTGGAAGGAATGG
GACAGAGAAATTAACAAGTACACAAATATAATATACTCCTTAATTGAAGAATCGCAGAACCAGCAAGAAAAG
AATGAACAAGAATTATTGGCATTAGATAAGTGGGCAAGTTTATGGAATTGGTTTGACATAACAAAATGGCTG
TGGTATATAAAAATATTCATAATAATAGTAGCAGGCTGGATAGGTTTAAGAATAGTTTTTAGTGTACTTTCT
ATAGTGAATAGAGTTAGGCAGGGATACTCACCTTTATCGTTTCAGACCCGCTTCCCAGCTCAGAGGGGACCC
GACAGGCCCGAAGGAATCGAAGAAGAAGGTGGAGAGAGAGACAGGGACAGATCCGGAAGATTAGTGGGTGGA
TCCTTGGCACTTATCTGGGACGATCTGCGGAGCCTGTGCCTCTTCAGCTACCACCGCTTGAGAGACTTACTC
TTGATTGTAACGAGGATTGTGGAACTTCTGGGA---------------------CGCAGGGGGTGGGAAGCC
CTCAAATATTGGTGGAATCTCCTACAGTATTGGAGTCAGGAACTAAAGAATAGTGCTGTTAGCTTGCTCAAT
GCCACAGCCATAGCAGTAGCTGAGGGGACAGATAGGGTTATAGAAGTAGTACAAGGAGCTTGTAGAGCTATT
CGCCACATACCTAGAAGAATAAGACAGGGCTTGGAAAGGATTTTGCTA
>FJ687539
ATGAGAGTGAAGGAGAAATATCAGCACTTGTGGAGATGGGGGTGGAGA------------------------
TGGGGCACCATGCTCCTTGGGATGTTG---ATGATCTGTAGTGCTACA---GAAAAATTGTGGGTCACAGTC
TATTATGGGGTACCTGTGTGGAAGGAAGCTAACACCACTCTATTTTGTGCATCAGATGCTAAAACATATGAT
ACAGAGGCACATAATGTTTGGGCCACACATGCCTGTGTACCCACAGACCCCAACCCACAAGAAGTAGTAATG
ACCAATGTGACAGAAAATTTTAACATGTGGAAAAATAACATGGTAGAACAAATGCATGAGCATATAATCAAT
TTATGGGATCAAAGCCTAAAGCCATGTGTAAAATTAACCCCACTCTGTGTTACTTTAAATTGC---------
---------AGTGATGTAAATGGC---ACTAGTAGTAAT---ACCGCTAAAAACATAAGAAACGAGACAATA
ATGGAG---------------------------AAAGGAGAA---------ATCAAAAACTGCTCTTTCAAT
ATCACCACAGGCATAAGAGATAGGGTGCAGAAACAATATGCAACATTTTATAGACTTGATGTAGTACAAATA
GATGAT---AAG---------------------------CATAAGACTAGA---------------------
TATAGGATGACAAGTTGTAATGCCTCAGTCATTACACAGGCCTGTCCAAAGATATCCTTTGAGCCAATTCCC
ATACATTTTTGTGCCCCGGCTGGTTTTGCGATTCTAAAGTGTAAAGAAAAGGGGTTCAATGGAACAGGAAAA
TGTAAAAATGTCAGCACAGTACAATGCACACATGGAATTGGGCCAGTAGTATCAACTCAATTGCTGTTAAAT
GGCAGTCTAGCAGAAGAAGGGGTAGTAATTAGATCTCAAAACTTCACAGACAATACTAAAACCATAATAGTA
CAGCTGGACGCAGCTATAAAAATTAATTGTACAAGACCCAACAATAATACAAGAAAAAGGATGAGTCTAGGT
CCAGGGAAAGTATTTTATACAACAGGACAAATA---------ATAGGAGATATAAGAAAAGCACATTGTAAC
CTTAGTGCAGGAGAGTGGTATAGCGCTTTAAAAAGGGTAGCTATAAAATTAAGA------------------
---GCACAATTT------AAC------------------------AATAAA---ACAATAGTCTTTAAGAAC
TCCTCA---GGAGGGGACTCAGAAATTGTAACCCACAGTTTTAATTGTGGAGGGGAATTTTTCTACTGTGAC
TCAACAAAACTGTTTAATTTT---ACTTGG------------AAT---GGTACTGAAACAAATAACACTGGA
GGAAGTGATAAA------------------------------ATCATACTCCCATGCAGAATAAAACAAATT
ATAAACATGTGGCAGAAAGTAGGACAAGCAATGTATGCCCCTCCCATCCAAGGAAAAATTTACTGCTCATCA
AATATTACAGGGCTACTATTAACAAGAGATGGTGGCATCAACAATGAACCTAAC------------AATACT
GAGACCTTCAGACCTGGAGGAGGAAATATGAAGGATAATTGGAGAAGTGAATTATATAAATATAAAGTAGTA
CAAATTGAACCATTAGGAGTAGCACCCACCAAGGCAAAAAGAAGAGTGGTGCGGAGAGAAAAAAGAGCAGTG
GGC---ATGGGAGCTTTGTTCCTTGGGTTCTTGGGAGCAGCAGGAAGCACTATGGGCGCAGCGTCAATAACG
CTGACGGTACAGGCCAGACAATTATTGTCTGGTATAGTGCAACAGCAGAACAACCTGCTGAGGGCTATTGAG
GCGCAACAGCATATGTTGCAACTCACAGTCTGGGGCATCAAGCAGCTCCAGGCGAGAGTCCTGGCTGTGGAA
AGATACCTAAGGGATCAACAGCTCCTGGGGCTCTGGGGTTGCTCTGGAAAGCTCATTTGCACCACTACTGTG
CCTTGGAATACTAGTTGGAGT---AATAAATCTCTGAATGAGATTTGGGATAACATGACCTGGAAGGAATGG
GACAGAGAAATTAACAAGTACACAAATATAATATACTCCTTAATTGAAGAATCGCAGAACCAGCAAGAAAAG
AATGAACAAGAATTATTGGCATTAGATAAGTGGACAAGTTTATGGAATTGGTTTGACATAACAAAATGGCTG
TGGTATATAAAAATATTCATAATAATAGTAGCAGGCTTGATAGGTTTAAGAATAGTTTTTAGTGTACTTTCT
ATAGTGAATAGAGTTAGGCAGGGATACTCACCTTTATCGTTTCAGACCCGCTTCCCAGCTCAGAGGGGACCC
GACAGGCCCGAAGGAATCGAAGAAGAATGTGGAGAGAGAGACAGGGACAGATCCGGAAGATTAGTGGGTGGA
TCCTTGGCACTTATCTGGGACGATCTGCGGAGCCTGTGCCTCTTCAGCTACCACCGCTTGAGAGACTTACTC
TTGATTGTAACGAGGATTGTGGAACTTCTGGGA---------------------CGCAGGGGGTGGGAAGCC
CTCAAATATTGGTGGAATCTCCTACAGTATTGGAGTCAGGAACTAAAGAATAGTGCTGTTAGCTTGCTCAAT
GCCACAGCCATAGCAGTAGCTGAGGGGACAGATAGGGTTATAGAAGTAGTACAAGGAGCTTGTAGAGCTATT
CGCCACATACCTAGAAGAATAAGACAGGGCTTGGAAAGGATTTTGCTA
>FJ687542
ATGAGAGTGAAGGAGAAATATCAGCACTTGTGGAGATGGGGGTGGAGA------------------------
TGGGGCACCATGCTCCTTGGGATGTTG---ATGATCTGTAGTGCTACA---GAAAAATTGTGGGTCACAGTC
TATTATGGGGTACCTGTGTGGAAGGAAGCTAACACCACTCTATTTTGTGCATCAGATGCTAAAACATATGAT
ACAGAGGCACATAATGTTTGGGCCACACATGCCTGTGTACCCACAGACCCCAACCCACAAGAAGTAGTAATG
ACCAATGTGACAGAAAATTTTAACATGTGGAAAAATAACATGGTAGAACAAATGCATGAGCATATAATCAAT
TTATGGGATCAAAGCCTAAAGCCATGTGTAAAATTAACCCCACTCTGTGTTACTTTAAATTGC---------
---------AGTGATGTAAATGGC---ACTAGTAGTAAT---ACCGCTAAAAACATAAGAAACGAGACAATA
ATGGAG---------------------------AAAGGAGAA---------ATCAAAAACTGCTCTTTCAAT
ATCACCACAGGCATAAGAGATAGGGTGCAGAAACAATATGCAACATTTTATAGACTTGATGTAGTACAAATA
GATGAT---AAG---------------------------CATAAGACTAGA---------------------
TATAGGATGACAAGTTGTAATGCCTCAGTCATTACACAGGCCTGTCCAAAGATATCCTTTGAGCCAATTCCC
ATACATTTTTGTGCCCCGGCTGGTTTTGCGATTCTAAAGTGTAAAGAAAAGGGGTTCAATGGAACAGGAAAA
TGTAAAAATGTCAGCACAGTACAATGCACACATGGAATTAGGCCAGTAGTATCAACTCAATTGCTGTTAAAT
GGCAGTCTAGCAGAAGAAGGGGTAGTAATTAGATCTCAAAACTTCACAGACAATACTAAAACCATAATAGTA
CAGCTGGACGCAGCTATAAAAATTAATTGTACAAGACCCAACAATAATACAAGAAAAAGGATGAGTCTAGGT
CCAGGGAAAGTATTTTATACAACAGGACAAATA---------ATAGGAGATATAAGAAAAGCACATTGTAAC
CTTAGTGCAGGAGAGTGGTATAGCGCTTTAAAAAGGGTAGCCATAAAATTAAGA------------------
---GAACAATTT------AAC------------------------AATAAA---ACAATAGTCTTTAAGAAC
TCCTCA---GGAGGGGACTCAGAAATTGTAACCCACAGTTTTAATTGTGGAGGGGAATTTTTCTACTGTGAC
TCAACAAAACTGTTTAATTTT---ACTTGG------------AAT---GGTACTGAAACAAATAACACTGGA
GGAAGTGATAAA------------------------------ATCATACTCCCATGCAGAATAAAACAAATT
ATAAACATGTGGCAGAAAGTAGGACAAGCAATGTATGCCCCTCCCATCCAAGGAAAAATTTACTGCTCATCA
AATATTACAGGGCTACTATTAACAAGAGATGGTGGCATCAACAATGAACCTAAC------------AATACT
GAGACCTTCAGACCTGGAGGAGGAAATATGAAGGACAATTGGAGAAGTGAATTATATAAATATAAAGTAGTA
CAAATTGAACCATTAGGAGTAGCACCCACCAAGGCAAAAAGAAGAGTGGTGCGGAGAGAAAAAAGAGCAGTG
GGC---ATAGGAGCTTTGTTCCTTGGGTTCTTGGGAGCAGCAGGAAGCACTATGGGCGCAGCGTCAATAACG
CTGACGGTACAGGCCAGACAATTATTGTCTGGTATAGTGCAACAGCAGAACAATCTGCTGAGGGCTATTGAG
GCGCAACAGCATATGTTGCAACTCACAGTCTGGGGCATCAAGCAGCTCCAGGCGAGAGTCCTGGCTGTGGAA
AGATACCTAAGGGATCAACAGCTCCTGGGGCTCTGGGGTTGCTCTGGAAAGCTCATTTGCACCACTACTGTG
CCTTGGAATACTAGTTGGAGT---AATAAATCTCTGAATGAGATTTGGGATAACATGACCTGGAAGGAATGG
GACAGAGAAATTAACAAGTACACAAATATAATATACTCCTTAATTGAAGAATCGCAGAACCAGCAAGAAAAG
AATGAACAAGAATTATTGGCATTAGATAAGTGGGCAAGTTTATGGAATTGGTTTGACATAACAAAATGGCTG
TGGTATATAAAAATATTCATAATAATAGTAGCAGGCTTGATAGGTTTAAGAATAGTTTTTAGTGTACTTTCT
ATAGTGAATAGAGTTAGGCAGGGATACTCACCTTTATCGTTTCAGACCCGCTTCCCAGCTCAGAGGGGACCC
GACAGGCCCGAAGGAATCGAAGAAGAAGGTGGAGAGAGAGACAGAGACAGATCCGGAAGATTAGTGGGTGGA
TCCTTGGCACTTATCTGGGACGATCTGCGGAGCCTGTGCCTCTTCAGCTACCACCGCTTGAGAGACTTACTC
TTGATTGTAACGAGGATTGTGGAACTTCTGGGA---------------------CGCAGGGGGTGGGAAGCC
CTCAAATATTGGTGGAATCTCCTACAGTATTGGAGTCAGGAACTAAAGAATAGTGCTGTTAGCTTGCTCAAT
GCCACAGCCATAGCAGTAGCTGAGGGGACAGATAGGGTTATAGAAGTAGTACAAGGAGCTTGTAGAGCTATT
CGCCACATACCTAGAAGAATAAGACAGGGCTTGGAAAGGATTTTGCTA
>FJ687538
ATGAGAGTGAAGGAGAAATATCAGCACTTGTGGAGATGGGGGTGGAGA------------------------
TGGGGCACCATGCTCCTTGGGATGTTG---ATGATCTGTAGTGCTACA---GAAAAATTGTGGGTCACAGTC
TATTATGGGGTACCTGTGTGGAAGGAAGCAACCACCACTCTATTTTGTGCATCAGATGCTAAAACATATGAT
ACAGAGGCACATAATGTTTGGGCCACACATGCCTGTGTACCCACAGACCCCAACCCACAAGAAGTAGTAATG
ACCAATGTGACAGAAAATTTTAACATGTGGAAAAATAACATGGTAGAACAAATGCATGAGCATATAATCAAT
TTATGGGATCAAAGCCTAAAGCCATGTGTAAAATTAACCCCACTCTGTGTTACTTTAAATTGC---------
---------AGTGATGTAAATGGC---ACTAGTAGTAAT---ACCGCTAAAAACATAAGAAACGAGACAATA
ATGGAG---------------------------AAAGGAGAA---------ATCAAAAACTGCTCTTTCAAT
ATCACCACAGGCATAAGAGATAGGGTGCAGAAACAATATGCAACATTTTATAGACTTGATGTAGTACAAATA
GATGAT---AAG---------------------------CATAAGACTAGA---------------------
TATAGGATGACAAGTTGTAATGCCTCAGTCATTACACAGGCCTGTCCAAAGATATCCTTTGAGCCAATTCCC
ATACATTTTTGTGCCCCGGCTGGTTTTGCGATTCTAAAGTGTAAAGAAAAGGGGTTCAATGGAACAGGAAAA
TGTAAAAATGTCAGCACAGTACAATGCACACATGGAATTAGGCCAGTAGTATCAACTCAATTGCTGTTAAAT
GGCAGTCTAGCAGAAGAAGGGGTAGTAATTAGATCTCAAAACTTCACAGACAATTCTAAAACCATAATAGTA
CAGCTGGACGCAGCTATAAAAATTAATTGTACAAGACCCAACAATAATACAAGAAAAAGGATGAGTCTAGGT
CCAGGGAAAGTATTTTATACAACAGGACAAATA---------ATAGGAGATATAAGAAAAGCACATTGTAAC
CTTAGTGCAGCAGAGTGGTATAGCGCTTTAAAAAGGGTAGCCATAAAATTAAGA------------------
---GCACAATTT------AAC------------------------AATAAA---ACAATAGTCTTTAAGAAC
TCCTCA---GGAGGGGACTCAGAAATTGTAACCCACAGTTTTAATTGTGGAGGGGAATTTTTCTACTGTGAC
TCAACAAAACTGTTTAATTTT---ACTTGG------------AAT---GGTACTGAAACAAATAACACTGGA
GGAAGTGATAAA------------------------------ATCATACTCCCATGCAGAATAAAACAAATT
ATAAACATGTGGCAGAAAGTAGGACAAGCAATGTATGCCCCTCCCATCCAAGGAAAAATTTACTGCTCATCA
AATATTACAGGGCTGCTATTAACAAGAGATGGTGGCATCAACAATGAACCTAAC------------AATACT
GAGACCTTCAGACCTGGAGGAGGAAATATGAAGGATAATTGGAGAAGTGAATTATATAAATATAAAGTAGTA
CAAATTGAACCATTAGGAGTAGCACCCACCAAGGCAAAAAGAAGAGTGGTGCGGAGAGAAAAAAGAGCAGTG
GGC---ATGGGAGCTTTGTTCCTTGGGTTCTTGGGAGCAGCAGGAAGCACTATGGGCGCAGCGTCAATAACG
CTGACGGTACAGGCCAGACAATTATTGTCTGGTATAGTGCAGCAACAGAACAATCTGCTGAGGGCTATTGAG
GCGCAACAGCATATGTTGCAACTCACAGTCTGGGGCATCAAGCAGCTCCAGGCGAGAGTCCTGGCTGTGGAA
AGATACCTAAGGGATCAACAGCTCCTGGGGCTCTGGGGTTGCTCTGGAAAGCTCATTTGCACCACTACTGTG
CCTTGGAATACTAGTTGGAGT---AATAAATCTCTGAATGAGATTTGGGATAACATGACCTGGAAGGAATGG
GACAGAGAAATTAACAAGTACACAAATATAATATACTCCTTAATTGAAGAATCGCAGAACCAGCAAGAAAAG
AATGAACAAGAATTATTGGCATTAGATAAGTGGGCAAGTTTATGGAATTGGTTTGACATAACAAAATGGCTG
TGGTATATAAAAATATTCATAATAATAGTAGCAGGCTTGATAGGTTTAAGAATAGTTTTTAGTGTACTTTCT
ATAGTGAATAGAGTTAGGCAGGGATACTCACCTTTATCGTTTCAGACCCGCTTCCCAGCTCAGAGGGGACCC
GACAGGCCCGAAGGAATCGAAGAAGAAGGTGGAGAGAGAGACAGGGACAGATCCGGAAGATTAGTGGGTGGA
TCCTTGGCACTTATCTGGGACGATCTGCGGAGCCTGTGCCTCTTCAGCTACCACCGCTTGAGAGACTTACTC
TTGATTGTAACGAGGATTGTGGAACTTCTGGGA---------------------CGCAGGGGGTGGGAAGCC
CTCAAATATTGGTGGAATCTCCTACAGTATTGGAGTCAGGAACTAAAGAATAGTGCTGTTAGCTTGCTCAAT
GCCACAGCCATAGCAGTAGCTGAGGGGACAGATAGGGTTATAGAAGTAGTACAAGGAGCTTGTAGAGCTATT
CGCCACATACCTAGAAGAATAAGACAGGGCTTGGAAAGGATTTTGCTA
>FJ687534
ATGAGAGTGAAGGAGAAATATCAGCACTTGTGGAGATGGGGGTGGAGA------------------------
TGGGGCACCATGCTCCTTGGGATGTTG---ATGATCTGTAGTGCTACA---GAAAAATTGTGGGTCACAGTC
TATTATGGGGTACCTGTGTGGAAAGATGCTAACACCACTCTATTTTGTGCATCAAATGCTAAAGCATATGAT
ACAGAGGCACATAATGTTTGGGCCACACACGCCTGTGTACCCACAGACCCCAACCCACAAGAAGTAGTATTG
ATCAATGTGACAGAAAATTTTAACATGTGGAAAAATAACATGGTAGAACAAATGCATGAGGATATAATCAGT
TTATGGGATCAAAGCCTAAAGCCATGTGTAAAATTAACCCCACTCTGTGTTACTTTAAATTGC---------
---------AGTGATGTAAATGGC---ACTAGTAGTAAT---ACCACTAGAGAGATAAGAAATGAGACAATA
ATGGAA---------------------------AAAGGAGAA---------ATGAAAAACTGCTCTTTCAAT
ATCACCACAAGCATAAGAGGTAGGGTGCAGAAACAATATGCAACATTTTATAGACTTGATGTAGTGCAGATA
GATGGC---AAT---------------------------GATATTACTAGT---------------------
TATAGGATGACAAGTTGTAACGCCTCAGTCATTACACAGGCCTGTCCAAAGATATCCTTTGAGCCAATTCCC
ATACATTTTTGTGCCCCGGCTGGTTTTGCGATTCTAAAGTGTACAGAAAAGGGGTTCAATGGAACAGGAAAA
TGTAAAAATGTCAGCACAGTACAATGTACACATGGAATTAGGCCAGTAGTATCAACTCAATTGCTGTTAAAT
GGCAGTCTAGCAGAAGAAGGGGTAGTAATTCGATCTCAAAATTTAACAGACAATACTAAAACCATAATAGTA
CAGCTGGAAAAAGCTATAAAAATTAATTGTACAAGACCCAACAACAATACAAGAAAAAGTATGAGTCTAGGT
CCAGGGAAAGTATTTTATACAACAGGACAAATA---------ATAGGAGATATAAGAAAAGCACATTGTAAC
CTTACTGCAGGAGATTGGTATAGCGCTTTAAAAGAGATAGCCATAAAATTAAGA------------------
---GGACAATTT------AAC------------------------AATAAA---ACAATAGTCTTTAAGAAC
TCCTCA---GGAGGGGACCCAGAAATTGTAACCCACAGTTTTAATTGTGGAGGGGAATTTTTCTACTGTGAT
TCAACAAAACTGTTTAATTTT---ACTTGG------------AAT---GGTACTGAAACAAATAACACTGGA
GGAAGTGATAAA------------------------------ATCATACTCCCATGCAGAATAAAACAAATT
ATAAACATGTGGCAGAAAGTAGGACAAGCAATGTATGCCCCCCCCATCCAAGGACAAATTTACTGTTCATCA
AATATTACAGGGCTACTATTAACAAGAGATGGTGGCATCAACAATGAAAATAAC------------AATACC
GAGACCTTCAGACCTGGAGGAGGAAATATGAAGGATAATTGGAGAAGTGAATTATATAAATATAAAGTAGTA
CAAATTGAACCATTAGGAGTAGCGCCCACCAAGGCAAAAAGAAGAGTGGTGCGGAGAGAAAAAAGAGCGGTG
GGA---ATGGGAGCTTTGTTCCTTGGGTTCTTGGGAGCAGCAGGAAGCACTATGGGCGCAGCGTCAATAACG
CTGACGGTACAGGCCAGACAATTATTGTCTGGTATAGTGCAACAGCAGAACAATCTGCTGAGGGCTGTTGAG
GCGCAACAGCATATGTTGCAACTCACAGTCTGGGGCATCAAGCAGCTCCAGGCGAGAGTCCTGGCTGTGGAA
AGATACCTAAGGGATCAACAGCTCCTGGGGCTCTGGGGTTGCTCTGGAAAGCTCATTTGCACCACTACTGTG
CCTTGGAATACTAGTTGGAGT---AATAAATCTCTGAATGAGATTTGGGATAACATGACCTGGAAGGAATGG
GACAGAGAAATTAACAAGTACACAAATGTAATATACTCCTTAATTGAAGAATCGCAGAACCAGCAAGAAAAG
AATGAACAAGAATTATTGGCATTAGATAAGTGGGCAAGTTTGTGGAATTGGTTTGACATAACAAAATGGCTG
TGGTATATAAAGATATTCATAATGATAGTAGGAGGCTCGATAGGTTTAAGAATAGTTTTTAGTGTACTTTCT
ATAGTGAATAGAGTTAGGCAGGGATACTCACCTTTATCGTTTCAGACCCACCTCCCAGCTCAGAGGGGACCC
GACAGGCCCGAAGGAATCGAAGAAGAAGGTGGAGAGAGAGACAGGGACAGATCCGGAAGATTAGTGAACGGA
TCCTTGGCACTTATCTGGGACGATCTGCGGAGCCTGTGCCTCTTCAGCTACCACCGCTTGAGAGACTTACTC
TTGATTGTAACGAGGATTGTGGAACTTCTGGGA---------------------CGCAGGGGGTGGGAAGCC
CTCAAATATTGGTGGAATCTCCTACAGTATTGGAGTCAGGAACTAAAGAATAGTGCTGTTAGCTTGCTCAAT
GCCACAGCCATAGCAGTAGCTGAGGGGACAGATAGGGTTATAGAAGTAGTACAAGGAGCTTGTAGAGCTATT
CGCCACATACCTAGAAGAATAAGACAGGGCTTGGAAAGGATTTTGCTA
>FJ687535
ATGAGAGTGAAGGAGAAATATCAGCACTTGTGGAGATGGGGGTGGAGA------------------------
TGGGGCACCATGCTCCTTGGGATGTTG---ATGATCTGTAGTGCTACA---GAAAAATTGTGGGTCACAGTC
TATTATGGGGTACCTGTGTGGAAGGAAGCTAACACCACTCTATTTTGTGCATCAAATGCTAAAGCATATGAT
ACAGAGGCACATAATGTTTGGGCCACACACGCCTGTGTACCCACAGACCCCAACCCACAAGAAGTAGTATTG
ATAAATGTGACAGAAAATTTTAACATGTGGAAAAATAACATGGTAGAACAAATGCATGAGGATATAATCACT
TTATGGGATCAAAGCCTAAAGCCATGTGTAAAATTAACCCCACTCTGTGTTAGTTTAAATTGC---------
---------AGTGATGTAAATGGC---ACTAGTAGTAAT---ACCACTAGAGAGATAAGAAATGAGACAATA
ATGGAA---------------------------AAAGGAGAA---------GTGAAAAACTCCTCTTTCAAT
ATCAGCACAAGCATAAGAGATAGGGTGCAGAAACAATATGCAACATTTTATAGACTTGATGTAGTGCAGATA
GATGAT---AAT---------------------------GATAATACTAGT---------------------
TATAGGATGACAAGTTGTAACGCCTCAGTCATTACACAGGCCTGTCCAAAGATATCCTTTGAGCCAATTCCC
ATACATTTTTGTGCCCCGGCTGGTTTTGCGATTCTAAAGTGTACAGAAAAGGGGTTCAATGGAACAGGAAAA
TGTAAAAATGTCAGCACAGTACAATGTACACATGGAATTAGGCCAGTAGTATCAACTCAATTGCTGTTAAAT
GGCAGTCTAGCAGAAGAAGGGGTAGTAATTCGATCTCAAAATTTAACAGACAATACTAAAACCATAATAGTA
CAGCTGGAAAAAGCTATAAAAATTAATTGTACAAGACCCAACAACAATACAAGAAAAAGTATGAGTCTAGGT
CCAGGGAAAGTATTTTATACAACAGGACAAATA---------ATAGGAGATATAAGAAAAGCACATTGTAAC
CTTACTGCAGGAGATTGGTATAGCGCTTTAAAAGAGATAGCCATAAAATTAAGA------------------
---GGACAATTT------AAC------------------------AATAAA---ACAATAGTCTTTAAGAAC
TCCTCA---GGAGGGGACCCAGAAATTGTAACCCACAGTTTTAATTGTGGAGGGGAATTTTTCTACTGTGAC
TCAACAAAACTGTTTAATTTT---ACTTGG------------AAT---GGTACTGAAACAAATAACACTGGA
GGAAGTGATAAA------------------------------ATCATACTCCCATGCAGAATAAAACAAATT
ATAAACATGTGGCAGAAAGTAGGAACAGCAATGTATGCCCCTCCCATCCAAGGAAAAATTTACTGTTCATCA
AATATTACAGGGCTACTATTAACAAGAGATGGTGGCATCAACAATGAAACTAAC------------AATACC
GAGATCTCCAGACCTGGAGGAGGAAATATGAAGGATAATTGGAGAAGTGAATTATATAAATATAAAGTAGTA
CAAATTGAACCATTAGGAGTAGCACCCACCAAGGCAAAAAGAAGAGTGGTGCGGAGAGAAAAAAGAGCGGTG
GGC---ATGGGAGCTTTGTTCCTTGGGTTCTTGGGAGCAGCAGGAAGCACTATGGGCGCAGCGTCAATAACG
CTGACGGTACAGGCCAGACAATTATTGTCTGGTATAGTGCAACAGCAGAACAATCTGCTGAGGGCTGTTGAG
GCGCAACAGCATATGTTGCAACTCACAGTCTGGGGCATCAAGCAGCTCCAGGCGAGAGTCCTGGCTGTGGAA
AGATACCTAAGGGATCAACAGCTCCTGGGGCTCTGGGGTTGCTCTGGAAAGCTCATTTGCACCACTACTGTG
CCTTGGAATACTAGTTGGAGT---AATAAATCTCTGAATGAGATTTGGGATAACATGACCTGGAAGGAATGG
GACAGAGAAATTAACAAGTACACAAATGTAATATACTCCTTAATTGAAGAATCGCAGAACCAGCAAGAAAAG
AATGAACAAGAATTATTGGCATTAGATAAGTGGGCAAGTTTGTGGAATTGGTTTGACATAACAAAATGGCTG
TGGTATATAAAGATATTCATAATGATAGTAGGAGGCTTGATAGGTTTAAGAATAGTTTTTAGTGTACTTTCT
ATAGTGAATAGAGTTAGGCAGGGATACTCACCTTTATCGTTTCAGACCCACCTCCCAGCTCAGAGGGGACCC
GACAGGCCCGAAGGAATCGAAGAAGAAGGTGGAGAGAGAGACAGGGACAGATCCGGAAGATTAGTGGATGGA
TCCTTGGCACTTATCTGGGACGATCTGCGGAGCCTGTGCCTCTTCAGCTACCACCGCTTGAGAGACTTACTC
TTGATTGTAACGAGGATTGTGGAACTTCTGGGA---------------------CGCAGGGGGTGGGAAGCC
CTCAAATATTGGTGGAATCTCCTACAGTATTGGAGTCAGGAACTAAAGAATAGTGCTGTTAGCTTGCTCAAT
GCCACAGCCATAGCAGTAGCTGAGGGGACAGATAGGGTTATAGAAGTAGTACAAGGAGCTTGTAGAGCTATT
CGCCACATACCTAGAAGAATAAGACAGGGCTTGGAAAGGATTTTGCTA
>FJ687532
ATGAGAGTGAAGGAGAAATATCAGCACTTGTGGAGATGGGGGTGGAGA------------------------
TGGGGCACCATGCTCCTTGGGATGTTG---ATGATCTGTAGTGCTACA---GAAAAATTGTGGGTCACAGTC
TATTATGGGGTACCTGTGTGGAAGGAAGCTAACACCACTCTATTTTGTGCATCAAATGCTAAAGCATATGAT
ACAGAGGCACATAATGTTTGGGCCACACACGCCTGTGTACCCACAGACCCCAACCCACAAGAAGTAGTATTG
ATCAATGTGACAGAAAATTTTAACATGTGGAAAAATAACATGGTAGAACAAATGCATGAGGATATAATCAGT
TTATGGGATCAAAGCCTAAAGCCATGTGTAAAATTAACCCCACTCTGTGTTACTTTAAATTGC---------
---------AGTGATGTAAATGGC---ACTAGTAGTAAT---ACCACTAGAGAGATAAGAAATGAGACAATA
ATGGAA---------------------------AAAGGAGAA---------GTGAAAAACTGCTCTTTCAAT
ATCACCACAAGCATAAGAGATAGGGTGCAGAAACAATATGCAACATTTTATAGACTTGATGTAGTGCAGATA
GATGAT---AAT---------------------------GATAATACTAGT---------------------
TATAGGATGACAAGTTGTAACGCCTCAGTCATTACACAGGCCTGTCCAAAGGTATCCTTTGAGCCAATTCCC
ATACATTTTTGTGCCCCGGCTGGTTTTGCGATTCTAAAGTGTACAGAAAAGGGGTTCAATGGAACAGGAAAA
TGTAAAAATGTCAGCACAGTACAATGTACACATGGAATTAGGCCAGTAGTATCAACTCAATTGCTGTTAAAT
GGCAGTCTAGCAGAAGAAGGGGTAGTAATTCGATCTCAAAATTTAACAGACAATACTAAAACCATAATAGTA
CAGCTGGAAAAAGCTATAAAAATTAATTGTACAAGACCCAACAACAATACAAGAAAAAGTATGAGTCTAGGT
CCAGGGAAAGTATTTTATACAACAGGACAAATA---------ATAGGAGATATAAGAAAAGCACATTGTAAC
CTTACTGCAGGAGATTGGTATAGCGCTTTAAAAGAGATAGCCATAAAATTAAGA------------------
---GGACAATTT------AAC------------------------AATAAA---ACAATAGTCTTTAAGAAC
TCCTCA---GGAGGGGACCCAGAAATTGTAACCCACAGTTTTAATTGTGGAGGGGAATTTTTCTACTGTGAC
TCAACAAAACTGTTTAATTTT---ACTTGG------------AAT---GGTACTGAAACAAATAACACTGGA
GGAAGTGATAAA------------------------------ATCATACTCCCATGCAGAATAAAACAAATT
ATAAACATGTGGCAGAAAGTAGGACAAGCAATGTATGCCCCTCCCATCCAAGGAAAAATTTACTGTTCATCA
AATATTACAGGGCTACTATTAACAAGAGATGGTGGCATCAACAATGAAACTAAC------------AATACC
AAGACCTTCAGACCTGGAGGAGGAAATATGAAGGATAATTGGAGAAGTGAATTATATAAATATAAAGTAGTA
CAAATTGAACCATTAGGAGTAGCACCCACCAAGGCAAAAAGAAGAGTGGTGCGGAGAGAAAAAAGAGCAGTG
GGC---ATGGGAGCTTTGTTCCTTGGGTTCTTGGGAGCAGCAGGAAGCACTATGGGCGCAGCGTCAATAACG
CTGACGGTACAGGCCAGACAATTATTGTCTGGTATAGTGCAACAGCAGAACAATTTGCTGAGGGCTGTTGAG
GCGCAACAGCATATGTTGCAACTCACAGTCTGGGGCATCAAGCAGCTCCAGGCGAGAGTCCTGGCTGTGGAA
AGATACCTAAGGGATCAACAGCTCCTGGGGCTCTGGGGTTGCTCTGGAAAGCTCATTTGCACCACTACTGTG
CCTTGGAATACTAGTTGGAGT---AATAAATCTCTGAAATGGATTTGGGATAACATGACCTGGAAGGAATGG
GACAGAGAAATTAACAAATACACAAATGTAATATACTCCTTAATTGAAGAATCGCAGAACCAGCAAGAAAAG
AATGAACAAGAATTATTGGCATTAGATAAGTGGGCAAGTTTGTGGAATTGGTTTGACATAACAAAATGGCTG
TGGTATATAAAGATATTCATAATGATAGTAGGAGGCTTGATAGGTTTAAGAATAGTTTTTAGTGTACTTTCT
ATAGTGAATAGAGTTAGGCAGGGATACTCACCTTTATCGTTTCAGACCCACCTCCCAGCTCAGAGGGGACCC
GACAGGCCCGAAGGAATCGAAGAAGAAGGTGGAGAGAGAGACAGGGACAGATCCGGAAGATTAGTGGATGGA
TCCTTGGCACTTATCTGGGACGATCTGCGGAGCCTGTGCCTCTTCAGCTACCACCGCTTGAGAGACTTACTC
TTGATTGTAACGAGGATTGTGGAACTTCTGGGA---------------------CGCAGGGGGTGGGAAGCC
CTCAAATATTGGTGGAATCTCCTACAGTATTGGAGTCAGGAACTAAAGAATAGTGCTGTTAGCTTGCTCAAT
GCCACAGCCATAGCAGTAGCTGAGGGGACAGATAGGGTTATAGAAGTAGTACAAGGAGCTTGTAGAGCTATT
CGCCACATACCTAGAAGAATAAGACAGGGCTTGGAAAGGATTTTGCTA
>FJ687533
ATGAGAGTGAAGGAGAAATATCAGCACTTGTGGAGATGGGGGTGGAGA------------------------
TGGGGCACCATGCTCCTTGGGATGTTG---ATGATCTGTAGTGCTACA---GAAAAATTGTGGGTCACAGTC
TATTATGGGGTACCTGTGTGGAAGGATGCTAACACCACTCTATTTTGTGCATCAAATGCTAAAGCATATGAT
ACAGAGGCACATAATGTTTGGGCCACACACGCCTGTGTACCCACAGACCCCAACCCACAAGAAGTAGTATTG
ATCAATGTGACAGAAAATTTTAACATGTGGAAAAATAACATGGTAGAACAAATGCATGAGGATATAATCAGT
TTATGGGATCAAAGCCTAAAGCCATGTGTAAAATTAACCCCACTCTGTGTTACTTTAAATTGC---------
---------AGTGATGTAAATGGC---ACTAGTAGTAAT---ACCACTAGAGAGATAAGAAATGAGACAATA
ATGGAA---------------------------AAAGGAGAA---------GTGAAAAACTGCTCTTTCAAT
ATCACCACAAGCATAAGAGATAGGGTGCAGAAACAATATGCAACATTTTATAGACTTGATGTAGTGCAGATA
GATGAT---AAT---------------------------GATAATACTAGT---------------------
TATAGGATGACAAGTTGTAACGCCTCAGTCATTACACAGGCCTGTCCAAAGATATCCTTTGAGCCAATTCCC
ATACATTTTTGTGCCCCGGCTGGTTTTGCGATTCTAAAGTGTACAGCAAAGGGGTTCAATGGAACAGGAAAA
TGTAAAAATGTCAGCACAGTACAATGTACACATGGAATTAGGCCAGTAGTATCAACTCAATTGCTGTTAAAT
GGCAGTCTAGCAGAAGAAGGGGTAGTAATTCGATCTCAAAATTTAACAGACAATACTAAAACCATAATAGTA
CAGCTGGAAAAAGCTATAAAAATTAATTGTACAAGACCCAACAACAATACAAGAAAAAGTATGAGTCTAGGT
CCAGGGAAAGTATTTTATACAACAGGACAAATA---------ATAGGAGATATAAGAAAAGCACCTTGTAAC
ATTACTGCAGGAGATTGGTATAGCGCTTTAAAAGAGATAGCCATAAAATTAAGA------------------
---GGACAATTT------AAC------------------------AATAAA---ACAATAGTCTTTAAGAAC
TCCTCA---GGAGGGGACCCAGAAATTGTAACCCACAGTTTTAATTGTGGAGGGGAATTTTTCTACTGTGAC
TCAACAAAACTGTTTAATTTT---ACTTGG------------AAT---GGTACTGAAACAAATAACACTGGA
GGAAGTGATAAA------------------------------ATCATACTCCCATGCAGAATAAAACAAATT
ATAAACATGTGGCAGAAAGTAGGACAAGCAATGTATGCCCCTCCCATCCAAGGAAAAATTTACTGTTCATCA
AATATTACAGGGCTACTATTAACAAGAGATGGTGGCATCAACAATGAAACTAAC------------AATACC
GAGACCTTCAGACCTGGAGGAGGAAATATGAAGGATAATTGGAGAAGTGAATTATATAAATATAAAGTAGTA
CAAATTGAACCATTAGGAGTAGCACCCACCAAGGCAAAAAGAAGAGTGGTGCAGAGAGAAAAAAGAGCGGTG
GGC---ATAGGAGCTTTGTTCCTTGGGTTCTTGGGAGCAGCAGGAAGCACTATGGGCGCAGCGTCAATAACG
CTGACGGTACAGGCCAGACAATTATTGTCTGGTATAGTGCAACAGCAGAACAATCTGCTGAGGGCTGTTGAG
GCGCAACAGCATATGTTGCAACTCACAGTCTGGGGCATCAAGCAGCTCCAGGCGAGAGTCCTGGCTGTGGAA
AGATACCTAAGGGATCAACAGCTCCTGGGGCTCTGGGGTTGCTCTGGAAAGCTCATTTGCACCACTACTGTG
CCTTGGAATACTAGTTGGAGT---AATAAATCTCTGAATGAGATTTGGGATAACATGACCTGGAAGGAATGG
GACAGAGAAATTAACAAGTACACAAATGTAATATACTCCTTAATTGAAGAATCGCAGAACCAGCAAGAAAAG
AATGAACAAGAATTATTGGCATTAGATAAGTGGGCAAGTTTGTGGAATTGGTTTGACATAACAAAATGGCTG
TGGTATATAAAGATATTCATAATGATAGTAGGAGGCTTGATAGGTTTAAGAATAGTTTTTAGTGTACTTTCT
ATAGTGAATAGAGTTAGGCAGGGATACTCACCTTTATCGTTTCAGACCCACCTCCCAGCTCAGAGGGGACCC
GACAGGCCCGAAGGAATCGAAGAAGAAGGTGGAGAGAGAGACAGAGACAGATCCGGAAGATTAGTGGATGGA
TCCTTGGCACTTATCTGGGACGATCTGCGGAGCCTGTGCCTCTTCAGCTACCACCGCTTGAGAGACTTACTC
TTGATTGTAACGAGGATTGTGGAACTTCTGGGA---------------------CGCAGGGGGTGGGAAGCC
CTCAAATATTGGTGGAATCTCCTACAGTATTGGAGTCAGGAACTAAAGAATAGTGCTGTTAGCTTGCTCAAT
GCCACAGCCATAGCAGTAGCTGAGGGGACAGATAGGGTTATAGAAGTAGTACAAGGAGCTTGTAGAGCTATT
CGCCACATACCTAGAAGAATAAGACAGGGCTTGGAAAGGATTTTGCTA
>FJ687536
ATGAGAGTGAAGGAGAAATATCAGCACTTGTGGAGATGGGGGTGGAGA------------------------
TGGGGCACCATGCTCCTTGGGATGTTG---ATGATCTGTAGTGCTACA---GAAAAATTGTGGGTCACAGTC
TATTATGGGGTACCTGTGTGGAAAGATGCTAACACCACTCTATTTTGTGCATCAAATGCTAAAGCATATGAT
ACAGAGGCACATAATGTTTGGGCCACACACGCCTGTGTACCCACAGACCCCAACCCACAAGAAGTAGTATTG
ATCAATGTGACAGAAAATTTTAACATGTGGAAAAATAACATGGTAGAACAAATGCATGAGGATATAATCAGT
TTATGGGATCAAAGCCTAAAGCCATGTGTAAAATTAACCCCACTCTGTGTTACTTTAAATTGC---------
---------AGTGATGTAAATGGC---ACTAGTAGTAAT---ACCACTAGAGAGATAAGAAATGAGACAATA
ATGGAA---------------------------AAAGGAGAA---------GTGAAAAACTGCTCTTTCAAT
ATCAGCACAAGCATAAGAGATAGGGTGCAGAAACAATATGCAACATTTTATAGACTTGATGTAGTGCAGATA
GATGAT---AAT---------------------------GATAATACTAGT---------------------
TATAGGATGACAAGTTGTAACGCCTCAGTCATTACACAGGCCTGTCCAAAGATATCCTTTGAGCCAATTCCC
ATACATTTTTGTGCCCCGGCTGGTTTTGCGATTCTAAAGTGTACAGAAAAGGGGTTCAATGGAACAGGAAAA
TGTAAAAATGTCAGCACAGTACAATGTACACATGGAATTAGGCCAGTAGTATCAACTCAATTGCTGTTAAAT
GGCAGTCTAGCAGAAGAAGGGGTAGTAATTCGATCTCAAAATTTAACAGACAATACTAAAACCATAATAGTA
CAGCTGGAAAAAGCTATAAAAATTAATTGTACAAGACCCAACAACAATACAAGAAAAAGTATGAGTCTAGGT
CCAGGGAAAGTATTTTATACAACAGGACAAATA---------ATAGGAGATATAAGAAAAGCACATTGTAAC
CTTACTGCAGGAGATTGGTATAGCGCTTTAAAAGAGATAGCCATAAAATTAAGA------------------
---GGACAATTT------AAC------------------------AATAAA---ACAATAGTCTTTAAGAAC
TCCTCA---GGAGGGGACCCAGAAATTGTAACCCACAGTTTTAATTGTGGAGGGGAATTTTTCTACTGTGAC
TCAACAAAACTGTTTAATTTT---ACTTGG------------AAT---GGTACTAAATCAAATAACACTGGA
GGAAGTGATAAA------------------------------ATCATACTCCCATGCAGAATAAAACAAATT
ATAAACATGTGGCAGAAAGTAGGACAAGCAATGTATGCCCCTCCCATCCAAGGAAAAATTTACTGTTCATCA
AATATTACAGGGCTACTATTAACAAGAGATGGTGGCATCAACAATGAAACTAAC------------AATACC
GAGACCTTCAGACCTGGAGGAGGAAATATGAAGGATAATTGGAAAAGTGAATTATATAAATATAAAGTAGTA
CAAATTGAACCACTAGGAGTAGCACCCACCAAGGCAAAAAGAAGAGTGGTGCGGAGAGAAAAAAGAGCGGTG
GGC---ATGGGAGCTTTGTTCCTTGGGTTCTTGGGAGCAGCAGGAAGCACTATGGGCGCAGCGTCAATAACG
CTGACGGTACAGGCCAGACAATTATTGTCTGGTATAGTGCAACAGCAGAACAATCTGCTGAGGGCTGTTGAG
GCGCAACAGCATATGTTGCAACTCACAGTCTGGGGCATCAAGCAGCTCCAGGCGAGAGTCCTGGCTGTGGAA
AGATACCTAAGGGATCAACAGCTCCTGGGGCTCTGGGGTTGCTCTGGAAAGCTCATTTGCACCACTACTGTG
CCTTGGAATACTAGTTGGAGT---AATAAATCCCTGAATGAGATTTGGGATAACATGACCTGGAAGGAATGG
GACAGAGAAATTAACAAGTACACAAATGTAATATACTCCTTAATTGAAGAATCGCAGAACCAGCAAGAAAAG
AATGAACAAGAATTATTGGCATTAGATAAGTGGGCAAGTTTGTGGAATTGGTTTGACATAACAAAATGGCTG
TGGTATATAAAGATATTCATAATGATAGTAGGAGGCTTGATAGGTTTAAGAATAGTTTTTAGTGTACTTTCT
ATAGTGAATAGAGTTAGGCAGGGATACTCACCTTTATCGTTTCAGACCCACCTCCCAGCTCAGAGGGGACCC
GACAGGCCCGAAGGAATCGAAGAAGAAGGTGGAGAGAGAGACAGGGACAGATCCGGAAGATTAGTGGATGGA
TCCTTGGCACTTATCTGGGACGATCTGCGGAGCCTGTGCCTCTTCAGCTACCACCGCTTGAGAGACTTACTC
TTGATTGTAACGAGGATTGTGGAACTTCTGGGA---------------------CGCAGGGGGTGGGAAGCC
CTCAAATATTGGTGGAATCTCCTACAGTATTGGAGTCAGGAACTAAAGAATAGTGCTGTTAGCTTGCTCAAT
GCCACAGCCATAGCAGTAGCTGAGGGGACAGATAGGGTTATAGAAGTAGTACAAGGAGCTTGTAGAGCTATT
CGCCACATACCTAGAAGAATAAGACAGGGCTTGGAAAGGATTTTGCTA
>FJ687537
ATGAGAGTGAAGGAGAAATATCAGCACTTGTGGAGATGGGGGTGGAGA------------------------
TGGGGCACCATGCTCCTTGGGATGTTG---ATGATCTGTAGTGCTACA---GAAAAATTGTGGGTCACAGTC
TATTATGGGGTACCTGTGTGGAAAGATGCTACCACCACTCTATTTTGTGCATCAAATGCTAAAGCATATGAT
ACAGAGGCACATAATGTTTGGGCCACACACGCCTGTGTACCCACAGACCCCAACCCACAAGAAGTAGTATTG
ATCAATGTGACAGAAAATTTTAACATGTGGAAAAATAACATGGTAGAACAAATGCATGAGGATATAATCAGT
TTATGGGATCAAAGCCTAAAGCCATGTGTAAAATTAACCCCACTCTGTGTTACTTTAAATTGC---------
---------AGTGATGTAAATGGC---ACTAGTAGTAAT---ACCACTAGAGAGATAAGAAATGAGACAATA
ATGGAA---------------------------AAAGGAGAA---------GTGAAAAACTGCTCTTTCAAT
ATCACCACAAGCATAAGAGATAGGGTGCAGAAACAATATGCAACATTTTATAGACTTGATGTAGTGCAGATA
GATGAT---AAT---------------------------GATAATACTAGT---------------------
TATAGGATGGCAAGTTGTAACGCCTCAGTCATTACACAGGCCTGTCCAAAGATATCCTTTGAGCCAATTCCC
ATACATTTTTGTGCCCCGGCTGGTTTTGCGATTCTAAAGTGTACAGAAAAGGGGTTCAATGGAACAGGAAAA
TGTAAAAATGTCAGCACAGTACAATGTACACATGGAATTAGGCCAGTAGTATCAACTCAATTGCTGTTAAAT
GGCAGTCTAGCAGAAGAAGGGGTAGTAATTCGATCTCAAAATTTAACAGACAATACTAAAACCATAATAGTA
CAGCTGGAAAAAGCTATAAAAATTAATTGTACAAGACCCAACAACAATACAAGAAAAAGTATGAGTCTAGGT
CCAGGGAAAGTATTTTATACAACAGGACAAATA---------ATAGGAGATATAAGAAAAGCACATTGTAAC
CTTACTGCAGGAGATTGGTATAGCGCTTTAAAAGAGATAGCCATAAAATTAAGA------------------
---GGACAATTT------AAC------------------------AATAAA---ACAATAGTCTTTAAGAAC
TCCTCA---GGAGGGGACCCAGAAATTGTAACCCACAGTTTTAATTGTGGAGGGGAATTTTTCTACTGTGAC
TCAACAAAACTGTTTAATTTT---ACTTGG------------AAT---GGTACTGAAACAAATAACACTGGA
GGGAGTGATAAA------------------------------ATCATACTCCCATGCAGAATAAAACAAATT
ATAAACATGTGGCAGAAAGTAGGACAAGCAATGTATGCCCCTCCCATCCAAGGAAAAATTTACTGTTCATCA
AATATTACAGGGCTACTATTAACAAGAGATGGTGGCATCAACAATGAAACTAAC------------AATACC
GAGACCTTCAGACCTGGAGGAGGAAATATGAAGGATAATTGGAGAAGTGAATTATATAAATATAAAGTAGTA
CAAATTGAACCATTAGGAGTAGCACCCACCAAGGCAAAAAGAAGAGTGGTGCGGAGAGAAAAAAGAGCGGTG
GGC---ATGGGAGCTTTGTTCCTTGGGTTCTTGGGAGCAGCAGGAAGCACTATGGGCGCAGCGTCCATAACG
CTGACGGTACAGGCCAGACAATTATTGTCTGGTATAGTGCAACAGCAGAACAATCTGCTGAGGGCTGTTGAG
GCGCAACAGCATATGTTGCAACTCACAGTCTGGGGCATCAAGCAGCTCCAGGCGAGAGTCCTGGCTGTGGAA
AGATACCTAAGGGATCAACAGCTCCTGGGGCTCTGGGGTTGCTCTGGAAAGCTCATTTGCACCACTACTGTG
CCTTGGAATACTAGTTGGAGT---AATAAATCTCTGAATGAGATTTGGGATAACATGACCTGGATGGAATGG
GACAGAGAAATTAACAAGTACACAAATGTAATATACTCCTTAATTGAAGAATCGCAGAACCAGCAAGAAAAG
AATGAACAAGAATTATTGGCATTAGATAAGTGGGCAAGTTTGTGGAATTGGTTTGACATAACAAAATGGCTG
TGGTATATAAAGATATTCATAATGATAGTAGGAGGCTTGATAGGTTTAAGAATAGTTTTTAGTGTACTTTCT
ATAGTGAATAGAGTTAGGCAGGGATACTCACCTTTATCGTTTCAGACCCACCTCCCAACTCAGAGGGGACCC
GACAGGCCCGAAGGAATCGAAGAAGAAGGTGGAGAGAGAGACAGGGACAGATCTGGAAGATTAGTGGATGGA
TCCTTGGCACTTATCTGGGACGATCTGCGGAGCCTGTGCCTCTTCAGCTACCACCGCTTGAGAGACTTACTC
TTGATTGTAACGAGGATTGTGGAACTTCTGGGA---------------------CGCAGGGGGTGGGAAGCC
CTCAAATATTGGTGGAATCTCCTACAGTATTGGAGTCAGGAACTAAAGAATAGTGCTGTTAGCTTGCTCAAT
GCCACAGCCATAGCAGTAGCTGAGGGGACAGATAGGGTTATAGAAGTAGTACAAGGAGCTTGTAGAGCTATT
CGCCACATACCTAGAAGAATAAGACAGGGCTTGGAAAGGATTTTGCTA
>EU578242
ATGAGAGTGATGGGGATCAGGAAGAAT---TATCAGGACTTATGGAAA------------------------
TGGGGCACGATGCTCCTTGGGTTGTTA---ATGATCTGTAGTGCTGCACAACAACAAATGTGGGTCACAGTC
TATTATGGGGTACCTGTGTGGAAAGAAGCAAACACCACTTTATTTTGTGCATCAGATGCTAAAGCATATGAA
ACAGAGGCACATAATGTTTGGGCCACACATGCCTGTGTACCCACAGACCCCAACCCACAAGAAGTAGTATTA
---AATGTGACAGAAAATTTTAACATGTGGAAAAATAACATGGTAGAACAGATGCATGAGGATATAATTAGT
TTATGGGATCAAAGCCTAAAGCCATGTGTGAAATTAACCCCACTCTGTGTCACTTTAAATTGT---------
---------ACTAATGCCACTGTT---GCTAATACCACC---------------------------------
---------------------------------TCTCCAGAG---------GTAAAAAACTGCTCTTTCAAT
ACCACCACAAGCATGACAAATAAGATGCAGAAACAAAATGCAATTTTTAATGAGCTTGATATAGTGCCAATA
GAGGAT---AGT---------------GCCTTTAATAATACCAATAATACA---------------------
TATAGGTTGATAAGTTGTAACACCTCAGTCATTACACAGGCCTGTCCAAAGGTATCCTTTGAGCCAATTCCC
ATACATTATTGTACCCCTGCTGGTTTTGCGATTCTAAAATGTAATGATAAGAAATTCAATGGAAAAGGGCCA
TGTACAAATGTCAGCACAGTACAATGTACACATGGAATTAAGCCAGTAGTATCAACTCAATTGCTGTTAAAT
GGCAGTCTAGCAGAAGAAGAGGTAATAATTAGATCTGAGAATTTCTCAAACAATGCTAAAACCATAATAGTA
CAGCTGAATGTATCAGTAGAAATTAATTGTACAAGACCCAATAACAATACAAGAAGAAGTATTCATATGGGA
CCAGGGAGAACATATTATGCAACAGGAGACATA---------ATAGGAAATATAAGAGCAGCACATTGTAAC
ATCAGTAGACAAAAATGGAATAAAACTTTAGAACAAGTAGGTATAAAACTAAGA------------------
---AAACAATTT------AAT------------------------AATAAA---ACAATAGTCTTTACTCAC
TCCTCA---GGAGGGGACCTAGAGATTGTAATGCACAGTTTTAATTGTGGAGGGGAATTCTTCTACTGTAAT
ACAACAGGACTGTTTAATGGT---ACTTGG------AATGGTACT---AGCACTTGGAATGGTACTGCAAAT
GAGAAT------------------------------------ATCACACTCCCATGCAGAATAAAACAAATT
ATAAACATGTGGCAGGAAGTAGGAAAAGCAATGTATGCCCCTCCCATCAGAGGACAAATTAACTGTTCATCA
CAGATTACAGGGCTACTATTAACAAGGGATGGTGGCCATCACAACGGCAGCAAC---------AATGACACA
GAGATCTTCAGACCTGGAGGAGGAGATATGAGGGACAATTGGAGAAGTGAATTATATAAATATAAAGTAGTA
AGAATTGAACCATTAGGAGTAGCACCCACCAGGGCAAAAAGAAGAGTGGTGCAGAGAGAAAAAAGAGCAGTG
GGA---ATGGGAGCTCTGTTCCTTGGGTTCTTGGGAGCAGCAGGAAGCACTATGGGCGCAGCGTCACTAACG
CTGACGGTACAGGCCAGACAATTATTGTCTGGTATAGTGCAACAGCAGAACAATCTGCTGAGGGCTATTGAT
GCGCAACAGCATATGTTGCAACTCACAGTCTGGGGCATCAAACAGCTCCAGGCAAGAGTCCTGGCTGTGGAA
AGATACCTAAAGGATCAACAGCTCCTAGGAATTTGGGGCTGCTCTGGAAAACTCATCTGCACCACTGCTGTG
CCTTGGAATACTAGTTGGAGC---AATAAAACTTATAGTCAGATTTGGGATAACATGACCTGGATGCAGTGG
GAAAAAGAAATTGACAGTTACACAAACACAATATACAATTTAATTGAGGAATCGCAGAATCAGCAGGAAAAG
AATGAACAAGACTTATTGGAATTGGATAAATGGTCAAATTTGTGGAATTGGTTTAGCATATCATATTGGCTA
TGGTATATAAAAATATTCATAATGATAGTAGGAGGCTTGATAGGTTTAAGAATAGTTTTTGCTGTGCTTTCT
ATAGTGAATAGAGTTAGGCAGGGATACTCACCCTTGTCATTTCAGACCCTCCTCCCAACCCCGCGGGGACCC
GACAGGCCCGACGGAACCGAAGAAGAAGGTGGAGAGAGAGACAGAGACGGATCCAGGAGATTAGTGCATGGA
TTCTTAGCACTCGTCTGGGACGATCTGCGGAGCCTGTGCCTCTTCAGCTACCACAGCTTGAGAGACTTACTC
TTGATTGTAACGAGAGTTGTGGAACTTCTGGGA---------------------CGCAGGGGGTGGGAGATC
CTCAAGTATTGGGGGAATCTCCTCCAGTATTGGAGTCGGGAACTAAAGAATAGTGCTATTAGCTTGCTCAAT
ACAACTGCTATAGTAGTAGCTGAGGGGACAGATAGGGTTATAGAAATAGTACAAAGAGTTTGTAGAGCTATC
TTACACGTACCTAGAAGAATAAGACAGGGCCTGGAAAGAGCTTTGCTA
>EU578240
ATGAGAGTGATGGGGATCAGGAAGAAT---TATCAGGACTTATGGAAA------------------------
TGGGGCACGATGCTCCTTGGGTTGTTA---ATGATCTGTAGTGCTTCACAACAACAAATGTGGGTCACAGTC
TATTATGGGGTACCTGTGTGGAAAGAAGCAAACACCACTTTATTTTGTGCATCAGATGCTAAAGCATATGAT
ACAGAGGCACATAATGTTTGGGCCACACATGCCTGTGTACCCACAGACCCCAACCCACAAGAAGTAGTATTA
---AATGTGACAGAAAATTTTAACATGTGGAAAAATAACATGGTAGAACAGATGCATGAGGATATAATCAGT
TTATGGGATCAAAGCCTAAAGCCATGTGTGAAATTAACCCCACTCTGTGTCACTTTAAATTGT---------
---------ACTAATGCCACTGTT---GCTAATACCACC---------------------------------
---------------------------------TCTCCAGAG---------GTAAAAAACTGCTCTTTCAAT
ACCACCACAAGCATGACAAATAAGATGCAGAAACAAAATGCAATTTTTAATGAGCTTGATATAGTGCCAATA
GAGGAT---------------------AGTGCCTATAATACCAATAATACA---------------------
TATAGATTGATAAGTTGTAACACCTCAGTCATTACACAGGCCTGTCCAAAGGTATCCTTTGAGCCAATTCCC
ATACATTATTGTGCCCCTGCTGGTTTTGCGATTCTAAAATGTAATGATAAGAAATTCAATGGAAAAGGGCCA
TGTACAAATGTCAGCACAGTACAATGTACACATGGAATTAAGCCAGTAGTATCAACTCAATTGCTGTTAAAT
GGCAGTCTAGCAGAAGAAGAGATAATAATTAGATCTGAAAATTTCTCGAACAATGCTAAAACCATAATAGTA
CAGCTGAAT---------------------------------------------------------------
---------------------------GACATA---------ATAGGAAATATAAGAGCAGCACATTGTAAC
ATCAGTAGACAAAAATGGAATAAAACTTTAGAACAGGTAGCTATAAAACTAAGA------------------
---GAACAATTT------AAT------------------------AATAAA---ACAATAGTCTTTACTCAC
TCCTCA---GGAGGGGACCTAGAGATTGTAATGCACAGTTTTAATTGTGGAGGGGAATTCTTCTACTGTAAT
ACAACAGGACTGTTTAATGGT---ACTTGG------AATGGTACT---AGCACTTGGAATGGTACTGCAAAT
GAGAAT------------------------------------ATCACACTCCCATGCAGAATAAAACAAATT
ATAAACATGTGGCAGGGAGTAGGAAAAGCAATGTATGCCCCTCCCATCAGAGGACAAATTAACTGTTCATCA
CAGATTACAGGGCTGCTATTAACAAGAGATGGTGGCCATCACAACGGCAGCAAA---------AATGACACA
GAGATCTTCAGACCTGGAGGAGGAGATATGAGGGACAATTGGAGAAGTGAATTATATAAATATAAAGTAGTA
AGAATTGAACCATTAGGAGTAGCACCCACCAGGGCAAAAAGAAGAGTGGTGCAGAGAGAAAAAAGAGCAGTG
GGA---ATGGGAGCTCTGTTCCTTGGGTTCTTGGGAGCAGCAGGAAGCACTATGGGCGCAGCGTCACTAACG
CTGACGGTACAGGCCAGACAATTATTGTCTGGTATAGTGCAACAGCAGAACAATCTGCTGAGGGCTATTGAT
GCGCAACAACATCTGTTGCAACTCACAGTCTGGGGCATCAAACAGCTCCAGGCAAGAGTCCTGGCTGTGGAA
AGATACCTAAAGGATCAACAGCTCCTAGGAATTTGGGGCTGCTCTGGAAAACTCATCTGCACCACTGCTGTG
CCTTGGAATACTAGTTGGAGC---AATAAAACTTATAGTCAGATTTGGGATAACATGACCTGGATGCAGTGG
GAAAAAGAAATTGACAGTTACACAAACACAATATACAATTTAATTGAAGAATCGCAGAATCAGCAGGAAAAG
AATGAACAAGACTTATTGGAATTGGATAAATGGTCAAATTTGTGGAATTGGTTTAGCATATCATATTGGCTA
TGGTATATAAAAATATTCATAATGATAGTAGGAGGCTTGATAGGTTTAAGAATAGTTTTTGCTGTGCTTTCT
ATAGTGAATAGAGTTAGGCAGGGATACTCACCCTTATCGTTTCAGACCCTCCTCCCAACCCCGCGGGGACCC
GACAGGCCCGACGGAACCGAAGAAGAAGGTGGAGAGAGAGACAGAGACGGATCCAGGAGATTAGTGCATGGA
TTCTTAGCACTCGTCTGGGACGATCTGCGGAGCCTGTGCCTCTTCAGCTACCACCGCTTGAGAGACTTACTC
TTGATTGTAACGAGAGTTGTGGAACTTCTGGGA---------------------CGCAGGGGGTGGGAGATC
CTCAAGTATTGCTGGAATCTCCTCCAGTATTGGAGTCGGGAACTAAAGAATAGTGCCATTAGCTTGCTTAAT
ACCACTGCTATAGTAGTAGCTGAGGGGACAGATAGGGTTATAGAAATAGTACAAAGAGTTTTTAGAGCTATC
TTACACATACCTAGAAGAATAAGACAGGGCCTGGAAAGAGCTTTGCTA
>EU578231
ATGAGAGTGATGGGGATCAGGAAGAAT---TATCAGGACTTATGGAAA------------------------
TGGGGCACGATGCTCCTTGGGTTGTTA---ATGATCTGTAGTGCTGCACAACAACAAATGTGGGTCACAGTC
TATTATGGGGTACCTGTGTGGAAAGAAGCAAACACCACTTTATTTTGTGCATCAGATGCTAAAGCATATGAA
ACAGAGGCACATAATGTTTGGGCCACACATGCCTGTGTACCCACAGACCCCAACCCACAAGAAGTAGTATTA
---AATGTGACAGAAAATTTTAACATGTGGAAAAATAACATGGTAGAACAGATGCATGAGGATATAATTAGT
TTATGGGATCAAAGCTTAAAGCCATGTGTGAAATTAACCCCACTCTGTGTCACTTTAAATTGT---------
---------ACTAATGCCACTGTT---GCTAATACCACC---------------------------------
---------------------------------TCTCCAGAG---------GTAAAAAACTGCTCTTTCAAT
ACCACCACAAGCATGACAAATAAGATGCAGAAACAAAATGCAATTTTTAATGAGCTTGATATAGTGCCAATA
GAGGAT---AGT---------------GCCTTTAATAATACCAATAATACA---------------------
TATAGGTTGATAAGTTGTAACACCTCAGTCATTACACAGGCCTGTCCAAAGGTATCCTTTGAGCCAATTCCC
ATACATTATTGTACCCCTGCTGGTTTTGCGATTCTAAAATGTAATGATAAGAAATTCAATGGAAAAGGGCCA
TGTACAAATGTCAGCACAGTACAATGTACACATGGAATTAAGCCAGTAGTATCAACTCAATTGTTGTTAAAT
GGCAGTCTAGCAGAAGAAGAGGTAATAATTAGATCTGAGAATTTCTCAAACAATGCTAAAACCATAATAGTA
CAGCTGAATGTATCAGTAGAAATTAATTGTACAAGACCCAATAACAATACAAGAAAAAGTATTCATATGGGA
CCAGGGAGAACATATTATGCAACAGGAGACATA---------ATAGGAGATATAAGAGCAGCACATTGTAAC
ATCAGTAGACAAAAATGGAATAAAACTTTAGAACAGGTAGCTATAAAACTAAGA------------------
---AAACAATTT------AAT------------------------AATAAA---ACAATAGTCTTTACTCAC
TCCTCA---GGAGGGGACCTAGAGATTGTAATGCACAGTTTTAATTGTGGAGGGGAATTCTTCTACTGTAAT
ACAACAGGACTGTTTAATGGT---ACTTGG------AATGGTACT---AGCACTTGGAATGGTACTGCAAAT
GAGAAT------------------------------------ATCACACTCCCATGCAGAATAAAACAAATT
ATAAACATGTGGCAGGGAGTAGGAAAAGCAATGTATGCCCCTCCCATCAGAGGACAAATTAACTGTTCATCA
CAGATTACAGGGCTGCTATTAACAAGAGATGGTGGCCATCACAACGGCAGCAAC---------AATGACACA
GAGATCTTCAGACCTGGAGGAGGAGATATGAGGGACAATTGGAGAAGTGAATTATATAAATATAAAGTAGTA
AAAATTGAACCATTAGGAGTAGCACCCACCAGGGCAAAAAGAAGAGTGGTGCAGAGAGAAAAAAGAGCAGTG
GGA---ATGGGAGCTCTGTTCCTTGGGTTCTTGGGAGCAGCAGGAAGCACTATGGGCGCAGCGTCACTAACG
CTGACGGTACAGGCCAGACAATTATTGTCTGGTATAGTGCAACAGCAGAACAATCTGCTGAGGGCTATTGAT
GCGCAACAGCATATGTTGCAACTCACAGTCTGGGGCATCAAACAGCTCCAGGCAAGAGTCCTGGCTGTGGAA
AGATACCTAAAGGATCAACAGCTCCTAGGAATTTGGGGCTGCTCTGGAAAACTCATCTGCACCACTGCTGTG
CCTTGGAATACTAGTTGGAGC---AATAAAACTTATAGTCAGATTTGGGATAACATGACCTGGATGCAGTGG
GAAAAAGAAATTGACAGTTACACAAACATAATATATGGCTTAATTGAAGAATCGCAGAATCAGCAGGAAAAG
AATGAACAAGACTTATTGGAATTGGATAAATGGTCAAATTTGTGGAATTGGTTTAGCATATCAAGATGGCTA
TGGTATATAAAACTATTCATAATGATAGTAGGAGGCTTAATAGGTTTAAGAATAGTTTTTGCTGTGCTTTCT
ATAGTGAATAGAGTTAGGCAGGGATACTCACCCTTATCGTTTCAGACCCTCCTCCCAACCCCGCGGGGACCC
GACAGGCCCGACGGAACCGAAGAAGAAGGTGGAGAGAGAGACAGAGACGGATCCAGGAGATTAGTGCATGGA
TTCTTAGCACTCGTCTGGGACGATCTGCGGAGCCTGTGCCTCTTCAGCTACCACAGCTTGAGAGACTTACTC
TTGATTGTAACGAGAGTTGTGGAACTTCTGGGA---------------------CGCAGGGGGTGGGAGATC
CTCAAGTATTGCTGGAATCTCCTCCAGTATTGGAGTCAGGAACTAAAGAATAGTGCCATTAGCTTGCTCAAC
GCTACAGCTATAGCAGTAGCTGAGGGGACAGATAGGGTTATAGAAATAGTACAAAGAGTTTTTAGAGCTATC
TTACACATACCTAGAAGAATAAGACAGGGCCTGGAAAGAGCTTTGCTA
>EU578247
ATGAGAGTGATGGGGATCAGGAAGAAT---TATCAGGACTTATGGAAA------------------------
TGGGGCACGATGCTCCTTGGGTTGTTA---ATGATCTGTAGTGCTTCACAACAACAAATGTGGGTCACAGTC
TATTATGGGGTACCTGTGTGGAAAGAAGCAAACACCACTTTATTTTGTGCATCAGATGCTAAAGCATATGAA
ACAGAGGCACATAATGTTTGGGCCACACATGCCTGTGTACCCACAGACCCCAACCCACAAGAAGTAGTATTA
---AATGTGACAGAAAATTTTAACATGTGGAAAAATAACATGGTAGAACAGATGCATGAGGATATAATTAGT
TTATGGGATCAAAGCTTAAAGCCATGTGTGAAATTAACCCCACTCTGTGTCACTTTAAATTGC---------
---------ACTAATGCCACTGTT---GCTAATACCACC---------------------------------
---------------------------------TCTCCAGAG---------GTAAAAAACTGCTCTTTCAAT
ACCACCACAAGCATGACAAATAAGATGCAGAAACAAAATGCAATTTTTAATGAGCTTGATATAGTGCCAATA
GAGGAT---AGT---------------GCCTTTAATAATACCAATAATACA---------------------
TATAGGTTGATAAGTTGTAACACCTCAGTCATTACACAGGCCTGTCCAAAGGTATCCTTTGAGCCAATTCCC
ATACATTATTGTACCCCTGCTGGTTTTGCGATTCTAAAATGTAATGATAAGAAATTCAATGGAAAAGGGCCA
TGTACAAATGTCAGCACAGTACAATGTACACATGGAATTAAGCCAGTAGTATCAACTCAATTGCTGTTAAAT
GGCAGTCTAGCAGAAGAAGAGGTAATAATTAGATCTGAGAATTTCTCAAACAATGCTAAAACCATAATAGTA
CAGCTGAATGTATCAGTAGAAATTAATTGTACAAGACCCAATAACAATACAAGAAGAAGTATTCATATGGGA
CCAGGGAGAACATATTATGCAACAGGAGACATA---------ATAGGAAATATAAGAGCAGCACATTGTAAC
ATCAGTAGACAAAAATGGAATAAAACTTTAGAACAGGTAGGTATAAAACTAAGA------------------
---GAACAATTT------AAT------------------------AATAAA---ACAATAGTCTTTACTCAC
TCCTCA---GGAGGGGACCTAGAGATTGTAATGCACAGTTTTAATTGTGGAGGGGAATTCTTCTATTGTAAT
ACAACAGGACTGTTTAATGGT---ACTTGG------AATGGTACT---AGCACTTGGAATGGTACTGCAAAT
GAGAAT------------------------------------ATCACACTCCCATGCAGAATAAAACAAATT
ATAAACATGTGGCAGGGAGTAGGAAAAGCAATGTATGCCCCTCCCATCAGAGGACAAATTAACTGTTCATCA
CAGATTACAGGGCTGCTATTAACAAGAGATGGTGGCCATCACAACGGCAGCAAC---------AATGACACA
GAGATCTTCAGACCTGGAGGAGGAGATATGAGGGACAATTGGAGAAGTGAATTATATAAATATAAAGTAGTA
AAAATTGAACCATTAGGAGTAGCACCCACCAGGGCAAAAAGAAGAGTGGTGCAGAGAGAAAAAAGAGCAGTG
GGA---ATGGGAGCTCTGTTCCTTGGGTTCTTGGGAGCAGCAGGAAGCACTATGGGCGCAGCGTCACTAACG
CTGACGGTACAGGCCAGACAATTATTGTCTGGTATAGTGCAACAGCAGAACAATCTGCTGAGGGCTATTGAT
GCGCAACAGCATATGTTGCAACTCACAGTCTGGGGCATCAAACAGCTCCAGGCAAGAGTCCTGGCTGTGGAA
AGATACCTAAAGGATCAACAGCTCCTAGGAATTTGGGGCTGCTCTGGAAAACTCATCTGCACCACTGCTGTG
CCTTGGAATGCTAGTTGGAGT---AATAAAACTTATAGTCAGATTTGGGATAACATGACCTGGATGCAGTGG
GAAAAAGAAATTGACAGTTACACAAACATAATATATGGCTTAATTGAAGAATCGCAGAATCAGCAGGAAAAG
AATGAACAAGACTTATTGGAATTGGATAAATGGTCAAATTTGTGGAATTGGTTTAGCATATCAAGATGGCTA
TGGTATATAAAAATATTCATAATGATAGTAGGAGGCTTGATAGGTTTAAGAATAGTTTTTGCTGTGCTTTCT
ATAGTGAATAGAGTTAGGCAGGGATACTCACCCTTGTCATTTCAGACCCTCCTCCCAACCCCGCGGGGACCC
GACAGGCCCGACGGAACCGAAGAAGAAGGTGGAGAGAGAGACAGAGACGGATCCAGGAGATTAGTGCATGGA
TTCTTAGCACTCGTCTGGGACGATCTGCGGAGCCTGTGCCTCTTCAGCTACCACCGCTTGAGAGACTTACTC
TTGATTGTAACGAGAGTTGTGGAACTTCTGGGA---------------------CGCAGGGGGTGGGAGATC
CTCAAGTATTGCTGGAATCTCCTCCAGTATTGGAGTCGGGAACTAAAGAATAGTGCCATTAGCTTGCTTAAT
ACCACTGCTATAGTAGTAGCTGAGGGGACAGATAGGGTTATAGAAATAGTACAAAGAGTTTTTAGAGCTATC
TTACACATACCTAGAAGAATAAGACAGGGCCTGGAAAGAGCTTTGCTA
>EU578233
ATGAGAGTGATGGGGATCAGGAAGAAT---TATCAGGACTTATGGAAA------------------------
TGGGGCACGATGCTCCTTGGGTTGTTA---ATGATCTGTAGTGCTTCACAACAACAAATGTGGGTCACAGTC
TATTATGGGGTACCTGTGTGGAAAGAAGCAAACACCACTTTATTTTGTGCATCAGATGCTAAAGCATATGAA
ACAGAGGCACATAATGTTTGGGCCACACATGCCTGTGTACCCACAGACCCCAACCCACAAGAAGTAGTATTA
---AATGTGACAGAAAATTTTAACATGTGGAAAAATAACATGGTAGAACAGATGCATGAGGATATAATTAGT
TTATGGGATCAAAGCTTAAAGCCATGTGTGAAATTAACCCCACTCTGTGTCACTTTAAATTGC---------
---------ACTAATGCCACTGTT---GCTAATACCACC---------------------------------
---------------------------------TCTCCAGAG---------GTAAAAAACTGCTCTTTCAAT
ACCACCACAAGCATGACAAATAAGATGCAGAAACAAAATGCAATTTTTAATGAGCTTGATATAGTGCCAATA
GAGGAT---AGT---------------GCCTTTAATAATACCAATAATACA---------------------
TATAGGTTGATAAGTTGTAACACCTCAGTCATTACACAGGCCTGTCCAAAGGTATCCTTTGAGCCAATTCCC
ATACATTATTGTACCCCTGCTGGTTTTGCGATTCTAAAATGTAATGATAAGAAATTCAATGGAAAAGGGCCA
TGTACAAATGTCAGCACAGTACAATGTACACATGGAATTAAGCCAGTAGTATCAACTCAATTGCTGTTAAAT
GGCAGTCTAGCAGAAGAAGAGGTAATAATTAGATCTGAGAATTTCTCAAACAATGCTAAAACCATAATAGTA
CAGCTGAATGTATCAGTAGAAATTAATTGTACAAGACCCAATAACAATACAAGAAGAAGTATTCATATGGGA
CCAGGGAGAACATATTATGCAACAGGAGACATA---------ATAGGAAATATAAGAGCAGCACATTGTAAC
ATCAGTAGACAAAAATGGAATAAAACTTTAGAACAGGTAGGTATAAAACTAAGA------------------
---GAACAATTT------------------------------------------ATAATAGTCTTTACTCAC
TCCTCA---GGAGGGGACCTAGAGATTGTAATGCACAGTTTTAATTGTGGAGGGGAATTCTTCTATTGTAAT
ACAACAGGACTGTTTAATGGT---ACTTGG---AATGGT---ACT---AGCACTTGGAATGGTACTGCAAAT
GAGAAT------------------------------------ATCACACTCCCATGCAGAATAAAACAAATT
ATAAACATGTGGCAGGGAGTAGGAAAAGCAATGTATGCCCCTCCCATCAGAGGACAAATTAACTGTTCATCA
CAGATTACAGGGCTGCTATTAACAAGAGATGGTGGCCATCACAACGGCAGCAAC---------AATGACACA
GAGATCTTCAGACCTGGAGGAGGAGATATGAGGGACAATTGGAGAAGTGAATTATATAAATATAAAGTAGTA
AAAATTGAACCATTAGGAGTAGCACCCACCAGGGCAAAAAGAAGAGTGGTGCAGAGAGAAAAAAGAGCAGTG
GGA---ATGGGAGCTCTGTTCCTTGGGTTCTTGGGAGCAGCAGGAAGCACTATGGGCGCAGCGTCACTAACG
CTGACGGTACAGGCCAGACAATTATTGTCTGGTATAGTGCAACAGCAGAACAATCTGCTGAGGGCTATTGAT
GCGCAACAGCATATGTTGCAACTCACAGTCTGGGGCATCAAACAGCTCCAGGCAAGAGTCCTGGCTGTGGAA
AGATACCTAAAGGATCAACAGCTCCTAGGAATTTGGGGCTGCTCTGGAAAACTCATCTGCACCACTGCTGTG
CCTTGGAATGCTAGTTGGAGT---AATAAAACTTATAGTCAGATTTGGGATAACATGACCTGGATGCAGTGG
GAAAAAGAAATTGACAGTTACACAAACATAATATATGGCTTAATTGAAGAATCGCAGAATCAGCAGGAAAAG
AATGAACAAGACTTATTGGAATTGGATAAATGGTCAAATTTGTGGAATTGGTTTAGCATATCAAGATGGCTA
TGGTATATAAAAATATTCATAATGATAGTAGGAGGCTTGATAGGTTTAAGAATAGTTTTTGCTGTGCTTTCT
ATAGTGAATAGAGTTAGGCAGGGATACTCACCCTTGTCATTTCAGACCCTCCTCCCAACCCCGCGGGGACCC
GACAGGCCCGACGGAACCGAAGAAGAAGGTGGAGAGAGAGACAGAGACGGATCCAGGAGATTAGTGCATGGA
TTCTTAGCACTCGTCTGGGACGATCTGCGGAGCCTGTGCCTCTTCAGCTACCACCGCTTGAGAGACTTACTC
TTGATTGTAACGAGAGTTGTGGAACTTCTGGGA---------------------CGCAGGGGGTGGGAGATC
CTCAAGTATTGCTGGAATCTCCTCCAGTATTGGAGTCGGGAACTAAAGAATAGTGCCATTAGCTTGCTTAAT
ACCACTGCTATAGTAGTAGCTGAGGGGACAGATAGGGTTATAGAAATAGTACAAAGAGTTTTTAGAGCTATC
TTACACATACCTAGAAGAATAAGACAGGGCCTGGAAAGAGCTTTGCTA
>GU728322
ATGAAAGTGAAGGGGACCAAGAAGAAT---TATCAGCACTGGTGGAGA------------------------
TGGGGCACGATGCTCCTTGGAATGTTG---ATGATCTGTAGTGCTGCA---GAAAATTTGTGGGTCACAGTC
TATTATGGGGTACCTGTGTGGAAGGAAGCAACCACCACTCTATTTTGTGCATCAGATGCTAAAGCATATGAG
ACAGAGGTACATAATGTCTGGGCCACACATGCCTGTGTACCCACAGACCCCAATCCACAAGAAGTAGAATTG
AAAAATGTGACAGAAAATTTTAACATGTGGAAAAATAACATGGTAGATCAGATGCATGAGGATATAATCAGT
TTATGGGATCAAAGCCTAAAACCATGTGTAAAACTGACCCCACTTTGTGTTACTTTAAATTGC---------
---ACTTGCGCTGATTGTACGGGA---AATACCACTAATTATGGGAATACTACCCTTAGTCCTGATATCGCT
GGTAAC---------------------TGCTCTACTGGC------------ATGAAAAACTGCTCTTTCAAT
ATCACCACACACCTAAGAGATAAGATACAGAAAGAATATGCACTGTTTCATGAGTTTGATATAGTACCAATA
GATAAT---AAG---------------------------AATAATACCAGC---------------------
TATAGGTTGATAAGTTGTAACACCTCAGTCATTACACAGGCATGTCCAAAGGTATCCTTTGAGCCAATTCCC
ATACATTATTGTGCCCCAGCTGGTTTTGCGATTCTAAAATGTAAAGATCCAAAGTTCAATGGGACAGGACCA
TGTAAAAATGTCAGTACAGTACAATGTACACATGGAATTAAGCCAGTAGTATCAACTCAACTACTGTTAAAT
GGCAGTCTAGCAGAAGAAGAAGTAGTAATTAGGGCTGAAAATTTCACGGAAAGTGCTAAAACCATAATAGTA
CAGCTGAAAACAGCTGTAGTAATTAATTGTACAAGACCCGGCAACAATACAAGAAGAAGTATAAATATAGGA
CCAGGGAGAGCATTTTATACAACAGGAGCCATA---------ATAGGAGATATAAGAAAAGCACATTGTACC
ATTAATGGAACACAATGGAATGACACTTTAAAAGAGATAGTTGAAAAATTAGGA------------------
---GAACAACTTGAGAATAAG------------------------ACTAGG---ACAATAGTCTTTAATCCA
CCCCCAAAAGGGGGGGACCCAGAAATTGTAATGCACAGTTTTAATTGTGGAGGGGAATTTTTCTACTGTAAT
ACAACAAAACTGTTTAATAGT---ACTTGG---------CTTAAT---GGTACTTGGAATAGTAATGATACT
GGATTGTCAGAAAAT---------------------------ATCACACTCCCATGCAGAATAAAACAAATT
GTAAACATGTGGCAGGAAGTAGGAAAAGCAATGTATGCCCCACCCATCAGGGGACAAATTAGGTGTTCATCA
AATATTACAGGGCTACTATTAGAAAGAGATGGTGGTGAGAACAACAGGTCCAAT------------------
GAGACCTTCAGACCTATAGGAGGAAATATGAAGGACAATTGGAGAAGTGAATTATATAAATATAAAGTAATA
AAAATTGAACCATTAGGAATAGCACCCACCAAGGCAAGGAGAAGAGTGGTGCAAAGAGAAAAAAGAGCAGTG
GGA---ATAGGAGCTATGCTCTTTGGGTTCTTGGGAGCAGCAGGAAGCACTATGGGCGCAGCGTCAATGACG
CTGACGGTACAGGCCAGGCTATTATTGACTGGTATAGTGCAACAGCAGAACAATCTGCTGAGGGCTATTGAG
GCGCAACAGCATCTGTTGCAGCTCACAGTCTGGGGCATCAAGCAGCTCCAGGCAAGAGTCCTGGCTCTGGAA
AGATACCTAAAGGATCAACAGCTCCTGGGGATCTGGGGATGCTCTGGAAAACTCATTTGCACCACTGCTGTG
CCTTGGAATACTAGTTGGAGT---AATAAAAGTCTGAGTCAGATTTGGGATAACATGACCTGGATGCAGTGG
GAAAGAGAAATTGACAATTACACAGGCTTAATATACACCTTAATTGAAGAATCGCAAAACCAACAAGAAAAG
AATGAACAAGACTTATTGGAATTAGATAAATGGGCAAGTTTGTGGAATTGGTTTAGCATAACAAAATGGCTG
TGGTATATAAAAATATTCATAATGATAGTAGGAGGCTTGATAGGTTTAAGAATAGTTTTTGCTGTGCTTTCT
ATAGTGAATAGAGTTAGGCAGGGATATTCACCATTATCGTTTCAGACCCGCCTCCCACCCAGGAGGGGACCC
GACAGGCCCGGAGGAATCGAAGAAGAAGGTGGAGAGAGAGACAGAGACACATCCGGACAGTTAGTGACTGGA
TTCTTAGCAATTATCTGGGTCGATCTACGGAGCCTGTTCCTCTTCAGCTACCACCGCTTGAGAGACTTACTC
TTGATTGTAGCGAGGGTTGTGGAACTTCTGGGA---------------------CGCAGGGGGTGGGAAGCC
CTCAAATATTGGTGGAATCTCCTGCAGTATTGGAGTCAGGAAATAAAGAATAGTGCCATTAGCTTGCTCAAT
ACAACAGCCATAGCAGTAGCTGAGGGGACAGATAGAATTATAGAAATATTGCAAAGAATTGGTAGGGCTATT
ATCCACATACCTACAAGAATAAGACAGGGCTTTGAAAGAGCTTTGCTA
>HQ217392
ATGAAAGTGAAGGAGACCAGGAAGAGT---TATCAGCATTTGTGGGGA------------------------
TGGGGCATCACGCTCCTTGGGTTGTTG---ATGATCTATAGTACTGCA---GAACAATTATGGGTCACAATC
TATTATGGGGTGCCTGTGTGGAAAGAAGCAACCACCACTCTATTTTGTGCATCAGATGCTAAAGCATATGAA
ACAGAGGCACATAATGTTTGGGCCACACATGCCTGCGTACCCACAGACCCCAGCCCACAAGAAGTAGTATTG
GAAAATGTAACAGAAAATTTTAACATGTGGAAAAATAACATGGTAGACCAGATGCATGAGGATATAATCAGT
TTATGGGATCAAAGCCTAAAGCCATGTGTAAAATTAACCCCACTCTGTGTTACTTTAAATTGC---------
---------ACTGATTTGGGAAATGCTACTAAAACCAAT------------------------ACTAGTAAT
TGGGAA------------------ACGGTGGAAAAAGGAGAA---------ATAAAAAATTGCTCTTTCAAT
ATTACCACAGGCATAGGGGATAAGGTGAAGAAAGAATATGCACTGTTTTATAATCTTGATGTAATACCAATA
GATAAT---GAT------------------------AATAGTAATACCAGC---------------------
TATAGGTTGATGAGTTGTAACACCTCAGTCATTACACAAGCTTGTCCAAAGGTATCCTTTGACCCAATTCCT
ATACATTATTGTGCCCCGGCTGGTTTTGCGATTCTAAAGTGTAACAATAAGAAGTTCAATGGAACAGGACCA
TGTACAAATGTCAGCACAGTACAATGCACACATGGAATTAGGCCAGTAGTCTCAACTCAACTGCTGTTAAAT
GGCAGTCTAGCAGAAGAAGAGATAGTAATTAGATCTAAAAATTTCACAGACAATGCTAAAACCATAATAGTA
CAGCTGAATGTAACTGTACCAATCAATTGTACAAGACCTAACAACAATACAAGAAAAGGTATACACATAGGA
CCAGGGATAGCATTTTATGCAACACAAGATATA---------ATAGGAGATATAAGACAAGCACACTGTAAC
ATTAGTAGCAAAGGGTGGGGTGAAGCCTTAAGAAACATAAGTATAAAATTAAGA------------------
---GAACGATTT---------------------------------AATACGACAACAATAGTCTTCAATCAC
TCCTCA---GGAGGGGACCCAGAAATTGTAACACACAGTTTTAATTGTGGAGGGGAATTTTTCTATTGTAAC
TCATCAAAACTATTTAATAGT---ATTTGG------------AAT---AGTACTTGGAATGATACTAGAGAA
AATGACACA---------------------------------ATAATACTCCCATGCAGAATAAAACAGATT
ATAAACATGTGGCAGGAAGTAGGAAAAGCAATGTATGCCCCTCCCATCAGAGGACAAATTAAATGTTCATCA
AATATTACAGGGTTGCTGTTAACAAGAGATGGAAGAACTAGTGAGGACAATGAC---------------ACT
GAGACCTTCAGACCTGGAGGAGGGGATATGAGGGACAATTGGAGAAGTGAATTATATAAATATAAAGTAGTA
AAACTTGAACCATTAGGAATAGCACCCACCAGGGCAAAGAGAAGAGTGGTGCAGAGAGAAAAAAGAGCAATA
GGA---ATAGGAGCTGTGTTCCTCGGGTTCTTGGGAGCAGCCGGAAGCACTATGGGCGCAGCGTCAATGACA
CTGACGGTACAGGCCAGACAATTATTGTCTGGTATAGTGCAACAGCAGAACAATCTGCTGAAGGCTATTGAG
GCGCAACAACATCTGTTGCAACTCACTGTCTGGGGCATTAAGCAGCTCCAGGCAAGAGTCTTGGCTGTGGAA
AGATACCTACAGGATCAACAGCTCCTAGGGATTTGGGGTTGCTCTGGAAAACTCATCTGCACCACTACTGTG
CCTTGGAATGCTAGTTGGAGT---AATAAATCTTATTCAAGGATTTGGAATAACATGACCTGGATGGAGTGG
GAAAGAGAAATTGACAATTACACAGAGTTAATATACAGCTTAATTGAAGAATCGCAGAACCAACAAGAAAAG
AATGAACAAGAATTATTGGAATTGGATAAGTGGGCAAGTCTGTGGAATTGGTTTAGTATAACACAATGGCTG
TGGTATATAAAAATATTCATAATGATAGTAGGAGGCTTGATAGGTTTAAGAATAGTTTTTGCTGTACTTTCC
GTAGTAAATAGAGTTAGGCAGGGATACTCACCTTTGTCATTTCAGACCCTCCTCCCAACCCCGAGGGGACCC
GACAGGCCCGGAGGAATCGAAGAAGAAGGTGGAGAGAGAGACAACGGCAGATCCGTACGATTAGTGAACGGA
TTATTAGCACTTATCTGGGACGATCTGCGGAGCCTGTGCCTCTTCAGCTACCACCGCTTGAGAGACTTACTC
TTGATAATAGCGAGGGCTGTGGAACTTCTGGGA---------------------CGCAGGGGGTGGGAAGCC
CTCCAATATTGGGGAAATCTCCTGCAATATTGGAGTCAGGAACTAAAGAATAGTGCTGTTAGCTTGCTCAAT
ACTATAGCTATAGCAGTAGCTGAGGGGACAGATAGGATTATAGAAGTAGCACAAAGAGTTGGTAGAGCTTTT
CTCAACATACCTAGAAGAATAAGACAGGGCTTGGAAAGGGCTTTGCTA
>EF637046
ATGAGAGCGAAGGGGACCAGGAAGAAT---TATCAGCACTTGTGGAGA------------------------
TGGGGCATGATGCTCCTTGGAATGTTAATGATGATCTGTAGTGCTACAAAAGAACAATTGTGGGTCACAGTC
TATTATGGGGTACCTGTGTGGAAAGAAGCAACTACCACTTTATTTTGTGCATCAGATGCGAAAGCATATGAA
ACAGAGATGCATAATGTTTGGGCCACACATGCCTGTGTACCCACAGACCCTAATCCACAAGAAGTAGTATTG
GAAAATGTGACAGAAAATTTTAACATGTGGAAAAATGACATGGTGGACCAGATGCATGAGGATATAATCAGT
TTATGGGATCAAAGCCTAAAGCCATGTGTGAAATTAACCCCAATCTGTGTTATTTTACATTGC---------
---------ACTAATTATACTAAT---ACTAGTGCTAATACCTTTAGTAGTCCTCTTACCAATGATAGCAGG
TGGGAA---------------------GATATGAAGGAAGAA---------ATAAAAAACTGCTCTTTCAAT
ATCACCACAGGCATAAAAGATAAGGTGAAAAAAGAACATGCACTTTTTAATAGACTTGATGTAGTACCAATA
GATAAT---GCA------------------GAGAATGGTAGTAGGACAAGC---------------------
TATATGTTAAGAAATTGTAACACCTCAATGATTACACAGGCCTGTCCAAAGGTATCCTTTGAACCAATTCCC
ATACATTATTGTGCCCCGGCTGGTTTTGCGATTCTAAAGTGTAATAATAAAACATTCAATGGATCAGGGCCA
TGTAAAAATGTCAGCACAGTACAATGTACACATGGAATTAGGCCAGTAGTGTCCACTCAACTGCTGTTAAAT
GGCAGCCTAGCAGAAGAGGAGATAGTAATTAGATCTAAAAATTTCACGGACAATGCTAAAATTATAATAGTA
CAACTGAATACATCTGTAGAAATTAAGTGTACAAGACCCAACAACAATACAAGAAAAAGTATACATATGGGA
TGGGGGAGAGCATTTTATGCAACAGGAGAAATA---------ATAGGAAATATAAGACAAGCACATTGTAAT
ATTAGTGGAACAAATTGGACTAACACTTTAAGGCAGGTAGCTCAAAAATTA---------------------
---GAAGAATTT------AAT------------------------AATAAA---ACAATAGTCTTTAGTCCA
TCTTCA---GGAGGGGACCCAGAAATAGCAATGCACAGTTTTAATTGTGGAGGGGAATTTTTCTACTGTAAT
ACAACACCGCTGTTTAATAATAGTAAGTGG---------GTGAAT---GGTGGGTGGAATAGTACTATGAAG
AATGGAACT---------------------------------ATCACCCTCCCATGCAGAATAAAACAAATT
GTAAACAGGTGGCAGGAAGTAGGAAAAGCAATGTATGCCCCTCCCATCAGAGGACAAATTAACTGTACATCA
CAAATTACAGGGCTGCTCTTAACAAGAGATGGTGGTATTAACCAGACCAACAAT------------------
GAAACCTTCAGACCAGCAGGAGGAGATATGAGGGACAATTGGAGAAGTGAATTATATAAATATAAAGTAGTG
AAAATTGAGCCATTAGGAGTAGCACCCACCAAGGCAAGGAGAAGAGTGGTGCAAAGAGAAAAAAGAGCAGTG
GGAACAATAGGAGCTATGTTCCTTGGGTTCTTGGGAGCAGCAGGAAGCACTATGGGCGCAGCGGCAATGACG
CTGACGGTACAGGCCAGACTATTATTGTCTGGTATAGTGCAACAGCAGAACAACTTGCTGAGAGCTATTGAG
GCGCAACAGCATATGTTGCAGCTCACAGTCTGGGGCATCAAGCAGCTCCAGGCAAGAGTCCTGGCTGTGGAA
AGATTCCTAAGGGATCAACAGCTCCTAGGGATTTGGGGTTGCTCTGGAAAACTCATTTGCACCACTGCTGTG
CCTTGGAATGCTAGTTGGAGT---AATAAATCTTTGAGTGAGATTTGGGATAACATGACCTGGATGGAGTGG
GAAAAAGAAATTGACAATTACACAGGCTTAATATACTCCTTACTTGAAGACTCGCAAAACCAACAAGAAAAG
AATGAACAAGACTTATTGGCATTGGATAAGTGGGCAAGTTTGTGGAATTGGTTTAACATATCAAACTGGCTG
TGGTATATAAAAATATTCATAATGATAGTAGGAGGTTTGATAGGTTTAAGAATAGTTTTTACTGTGCTTTCT
GTAGTAAATAGAGTTAGGCAGGGATACTCACCATTATCGTTCCAGATCCGCCTCCCAACCCAGAGGGGACCC
GACAGGCCCGGAGGAATCGAAGAAGAAGGTGGAGAGCGAGACAGAGACAGATCCGAAAGATTAGTGACTGGA
TTCTTAGCACTCATCTGGGACGACCTGCGGAGCCTGTTCCTCTTCAGCTACCACCGCTTGAGAGACTTACTC
TTGATTGCAGCGAGGATTGTGGAACTTCTGGGA---------------------CGCAGGGGGTGGGAAGCA
CTCAAATATCTGTGGAATCTTCTACAGTATTGGATTCAGGAACTAAAGAATAGTGCTATTAGTTTGCTTAAT
TACACAGCTATAGCAGTAGCTGAGGGGACAGATAGGATCATAGAAGTAGTACAAAGAACTGGTAGAGCTATT
CTCCACATACCTAGAAGAATAAGACAGGGCTTAGAAAGGGCTTTGCAA
>FJ388930
ATGAGAGTGAAGGAGATCAGGAAGAAT---TATCAGCACTTGTGGAAAGGGGGCACCTTGCTCCTGTGGAGA
TGGGGCACCATGCTCCTTGGGATATTG---ATGATCTGTAGTGCTGCA---GAAAACTTGTGGGTCACAGTC
TATTATGGGGTACCTGTGTGGAAAGAAGCAACCACTACTCTATTTTGTGCATCAGATGCTAAAGCATATGAT
ACAGAGGTACATAATGTTTGGGCCACACATGCATGTGTACCCACAGACCCCAACCCACAAGAAATAACATTG
GAAAATGTGACAGAAAATTTTAACATGTGGAAAAATGACATGGTAGAACAGATGCATGAGGATGTAATCAGT
TTATGGGATCAAAGCCTAAAGCCATGTGTAAAATTAACCCCACTCTGTGTCTCTTTAAATTGC---------
---------ACTATTTGGAATAACACCAATACTAATACCACTGCTAATAAGACCAATACCACTAATAATAAC
TGGGGA------------------AATATGGACAGTGGTGAA------GAAATAAAAAACTGCTCTTTCAAT
GTTACCACA---ATGAAAAATGAGATGAAGCAAGAATATGCACTTTTTCATAGCCTTGATGTAATACCAATG
GATAAG---------------------------------------ACCAGC---------------------
TATATGTTAAGAACTTGTAACACCTCAGTCATTACACAGGCCTGTCCAAAGATATCCTTTGAACCAATTCCC
GTACATTATTGTGCCCCGGCTGGTTTTGCGATTCTAAAGTGTAATGATACGAAGTTCAATGGATCAGGACCA
TGTAAAAATGTCAGCACAGTACAATGTACGCATGGAATTAGGCCAGTAATATCAACTCAACTGCTGTTAAAT
GGCAGTCTAGCAGAAGAAGAGGTAGTAATTAGATCTGAGAATTTCACAAACAATGCTAAAACCATAATAGTA
CAGCTGAAAGAAGCTGTAAACATTACTTGTATAAGACCCAACAACAATACAATAAAAGGTATTCGTGTGGGA
CCAGGGAGAACATTTCATGCAACAACAAGAATA---------ATAGGAAACATAAGGCAAGCACATTGTAAC
ATTAGTAGCCAAAAATGGAATAACACTTTAAAACAGGTAGTTATAAAATTAAGG------------------
---AAACAATTT------GGG------------------------AATAAA---ACAATAATCTTTAAGCAA
TCCTCA---GGAGGGGACCCAGAAATTGTAATGCACAGCTTCAATTGTGGAGGGGAATTTTTCTACTGTAAT
TCAACGCAACTGTTTAATAGT---ACGTGGGTTAATGGTACTGAA---GTGACAATAACACTAAAGGAGATA
AAAGGAGATACACCA---------------------------ATCACACTCCAATGCAGAATAAAACAATTT
ATAAACATGTGGCAGGAAGTAGGAAAAGCAATGTATGCCCCTCCCATCCAAGGACAAATTAGATGTTCATCA
AATATTACAGGGCTGCTGTTAACAAGAGATGGTGGTAATAGTACT------------------AATAATACT
GAGATCTTCAGACCTGGAGGAGGAAATATGAAGGACAATTGGAGAAGTGAGTTATATAAGTATAAAGTAGTA
AAAATTGAACCATTAGGAGTAGCACCCACCAAGGCAAGGAGAAGAGTGGTGCAGAGAGAAAAAAGAGCAGTA
ATAGGACTAGGAGCTTTGTTCCTTGGGTTCTTGGGAGCAGCAGGAAGCACTATGGGCGCAGCGTCAATAGCG
CTGACGGTACAGACCAGACAATTATTGTCTGGTATAGTGCAACAGCAGAACAATTTGCTGAGAGCTATTGAG
GCGCAACAGCATCTGTTGCAACTCACAGTCTGGGGCATCAAGCAGCTCCAGGCAAGAATCCTGGCTGTGGAA
AGATACCTAGAGGATCAACAGCTCCTGGGGCTTTGGGGTTGCTCTGGAAAACTCATTTGCACCACTAATGTG
CCTTGGAATACTAGTTGGAGT---AATAAATCTCTGCAGACAATTTGGGGTAACATGACCTGGATGCAGTGG
GAGAGAGAAATTGACAATTACACAGGCTTAATATACTCCTTAATTGAAGAATCGCAAAACCAACAAGAAAAG
AATGAACAAGACTTATTGGCACTAGATAAATGGGCAAGTTTGTGGAATTGGTTTAACATATCAAACTGGCTG
TGGTATATAAAAATATTCATAATGATAGTAGGAGGCTTGGTAGGTTTAAGAATAGTTTTTACTGTACTTTCT
ATAGTAAATAGAGTTAGGCAGGGATACTCACCATTATCGTTTCAGACCCGCCTCCCAGCTCAGAGGGGACCC
GACAGGCCCGAAGGAATCGAAGAAGAAGGTGGAGAGAGAGACAGAGACACATCCGGGAGATTAGTGGATGGA
TTCTTAGCAATTATCTGGGTCGACCTGCGGAGCCTGTGCCTCTTCAGCTACCACCGCTTGAGAGACTTAATC
TTGATTGTAACGAGGATTGTGGAACTTCTGGGA---------------------CGCAGGGGGTGGGAAGCC
CTCAAATATTGGTGGAATCTCCTGCAATATTGGGGTCAGGAACTGAAGAATAGTGCTGTTAGCTTGCTTAAC
GCCACAGCCATAGCAGTAGCTGAGGGGACAGATAGGATTATAGAAATATTCCAAAGAATTTATAGAGCTATT
CTCCACATACCTACAAGAATAAGACAGGGCTTAGAAAGGGCTTTGCTA
>HQ595783
ATGAAAGTGAGGGAGACCAAGAAGAAT---TATCAGCTCTTGTGGAGA------------------------
TGGGGCATCATGCTCCTTGGGATGTTA---ATGATCTGTAGTGCTGCA---GAACAATTGTGGGTCACAGTC
TATTATGGGGTACCTGTGTGGAAAGAAGCAACTACCACTCTATTTTGTGCATCAGATGCTAAAGCACATGAC
GTAGAGGTACACAATGTTTGGGCCACACATGCCTGTGTACCCACAGACCCCAGCCCACAAGAAGTAGTATTG
GAAAATGTGACAGAAAATTTTAACATGTGGAAAAATGACATGGTAGATCAAATGCATGAAGATATAATAAGT
TTATGGGATCAAAGTCTAAAGCCATGTGTAAAATTAACCCCACTCTGTGTCACCTTAAACTGC---------
---------ACTATGTTCAATACT---ACTATTCATGAC---CCTAATAGCACTAACGGGAGGAATTTTGAG
GGAGTA---------------------------GAGGGG------------ATAAGAAACTGCTCTTTCAAT
ATCACTGCAGGGGTAAAGGATAAGGTGCAGAAAGAATATGCAATTTTTTATACAAGTGATATAGTACCAATA
GATAAT---AGT---------------------------AATAATGCCAGC---------------------
TATAGGTTGATAAATTGTAATACCTCAGTCATTACACAGACCTGTCCAAAGGTATCC---GAGCCAATTCCC
ATACATTATTGTGCCCCGGCTGGTTTTGCGATTCTAAAGTGTAATGATAAGAAATTCAATGGAACAGGACCA
TGTAAAAATGTCAGCACAGTACAATGTACACATGGAATTAGGCCAGTAGTGTCAACTCAACTGCTATTAAAT
GGCAGTCTAGCAGAAGAAGAGGTAGTAATTAGATCTGCCAATTTCTCAAATAATGCTAAAACCATAATAGTA
CAACTGAATGAATCTGTAGCAATTAATTGTACAAGACCTAACAATAATACAAGAAAGAGTATACCGATAGGA
CCAGGGAGAGCATTTTACGCAACAGGAGACATA---------ATAGGAGATATAAGACAAGCACATTGTAAC
ATTAGTAAAGCAGAATGGAACAAAACTTTAGAACGAATAGCTGTAAAATTAAAA------------------
---GAACAATTT------AGA------------------------AATAAA---ACAATAGTCTATAATCAC
TCCTCA---GGAGGGGACCCAGAAATTGTAATGCACAGCTTTAATTGTGGAGGGGAATTTTTCTACTGTAAT
TCAACACCACTATTTAATGAG---AGCTTT------------------AGAAGATCAAATGAAAGGAGTGAA
GGGAAT------------------------------------ATCACTCTCTCATGTAGAATAAAACAAATT
ATAAACTTGTGGCAGGAAGTAGGAAAAGCAATGTATGCCCCTCCCATCAGAGGACAAATTAGATGTTCATCA
AATATTACAGGGCTGCTATTAATAAGAGATGGTGGGGAAAATGGGACAGAGGGA------------AATAAT
GAGACCTTCAGACCTGGAGGGGGAGATATGAAGGACAATTGGAGAAGTGAATTATATAAATATAAAGTAGTA
AAAATTGAACCATTGGGAGTAGCACCCACCAAGGCAAAGAGAAGAGTGGTGCAGAGAGAAAAAAGAGCAGTG
GGAACGCTAGGAGCTATGTTCCTTGGGTTCTTGGGAGCAGCAGGAAGCACTATGGGCGCAGCGTCAATAACG
CTGACGGTACAGGCCAGACAATTATTGTCTGGTATAGTGCAACAGCAGAACAATTTGCTGAGGGCTATTGAG
GCGCAACAACATATGTTGCAACTCACAGTCTGGGGCATCAAGCAGCTCCAGGCCAGAGTCCTGGCTGTGGAA
AAATACCTAAAGGATCAACAGCTCCTAGGGATTTGGGGTTGCTCTGGGAAACTCATTTGCACCACTGCTGTG
CCTTGGAATAATAGTTGGAGT---AATAAAACTCAGAGTGAGATCTGGGATAACATGACCTGGATGGAGTGG
GAAAGAGAAATTAACAATTACACAAGTTTAATATACACCTTAATTGAAGAATCGCAGAACCAACAAGAAAAG
AATGAACAAGAATTATTGGAATTAGATAAGTGGGCAAATCTGTGGAATTGGTTTGACATAACAAACTGGCTG
TGGTATATAAAAATATTCATAATGATAGTAGGAGGCTTGGTAGGTTTAAGAATAGTTTTTGCTGTACTTTCT
CTAGTGAATAGAGTTAGGCAGGGATACTCACCATTATCATTTCAGACCCTCCTCCCAGTCCCGAGGGGACCC
GACAGGCCCGAAGAAACCGAAGAAGAAGGTGGAGAGAGAGGCAGAGACAGATCAGATCGATTAGTGACTGGA
TTCTTAGCAATTTTCTGGGACGACCTACGGAGCCTGTGCCTCTTCAGCTACCACCTATTGAGAGACTTACTC
TTGATTGTAGCGAGGACTGTGGAAATTCTGGGA---------------------CGCAGGGGGTGGGAAGCC
CTCAAATACTGGTGGAATCTCCTGCAGTATTGGAGTCAGGAACTAAAGAGTAGTGCTGTTAGCTTGTTCAAT
ACCACAGCTATAGCAGTAGCTGAGGGAACAGATAGGGTTATAGAAGTAGTACAAGGAATTTGTAGAGCTCTG
CTCCACATACCTAGAAGAGTCAGACAGGGCTTAGAAAGGGCTTTGCTA
>JF320144
ATGAAAGCGAGGGAGACCAGGAAGAAT---TATCAAAGCTTGTGGAAA------TGGCAAAGCTTGTGGAAA
TGGGGTACGATGCTCCTTGGAATGTTG---ATGATCTGTAGTGCTACA---GAACAATTGTGGGTCACAGTC
TATTATGGGGTACCTGTGTGGAAAGAAGCAACCACCACTCTATTTTGTGCATCAGATGCTAAAGCATATGAT
ACAGAGGCACATAATGTTTGGGCCACACATGCCTGTGTACCCACAGACCCTAACCCACAAGAAGTAGTATTG
GGAAATGTGACAGAATATTTTAATGCATGGAAAAATGACATGGTAGAACAGATGCATGAGGATATAATTAGT
TTATGGGATCAAAGCCTAAAGCCATGTGTCAAATTAACCCCACTTTGTGTTACTCTAAATTGC---------
---------ACTGATTTGAAGAATACTACTAGTACCAATGCTACTAGGCCCAATGCTAGTCCCAATAATACT
ATGGAA---------------------------GAAGGAGAC---------ATGAAAAACTGCTCTTTCAAT
GTCACCACAAGCATAAGAAATAAATTGCAAAAAGAATATGCACTTTTCTATAAACTTGATATAGTACCAATA
GATGGT---GAT------------------------------AATGAAAGC---------------------
TATGCTTTAATAAGTTGTAACACCTCAGTCATTACACAGGCCTGTCCAAAGGTATCCTTTGAACCAATTCCC
ATACATTATTGTGCCCCGGCTGGTTTTGCGATTCTAAAGTGTAATGAGGAGAATTTCAATGGAACAGGACCA
TGTACAAATGTCAGCACAGTACAATGTACACATGGAATTAAGCCAGTAGTGTCAACTCAGTTGTTATTAAAT
GGCAGCCTAGCAGAAAAGGAGGTAGTAATTAGGTCTGAAAATATCACAGACAATGCTAAAACCATAATGGTG
CATCTGAATAAATCTGTAATAATTAATTGTACAAGATACAATAACAACACAAGAAGAAGTATAAATATAGGA
CCGGGGAGAGCATTTTATGCAACAGGGGATATA---------ATAGGAGATATAAGAAAATCACATTGTAAT
GTTAGTAAAGCAGATTGGATGAGAACTTTAAAAGATGTGGCTCAAAAATTAAGA------------------
---AAAAAATTT------GGG------------------------AATGATACAAAAATAGCCTTTAATAAA
ACCTCA---GGAGGAGACCCAGAAATTGTAATGCACAGTTTTAATTGCGGAGGGGAATTTTTCTACTGTAAT
ACAACAGAGCTGTTTAATGAT---ACTTGG------CTGAGTAAT---AATACTTGGCTGTCAAATTATACT
GAGAGTAATAATAATACTGCTAAAAAT---------------ATCGTACTCCCATGCAGAATAAAACAAATT
ATAAACAGATGGCAGGAAGTAGGAAAAGCAATGTATGCCCCTCCCATCAGTGGACTAATTAGATGCTCATCA
AATATTACAGGGCTGCTCTTAACAAGAGATGGTGGTAATCATAACACTAGTAAT------------GACACC
GAGACTTTCAGACCAGGAGGAGGAGATATGAGGGATAATTGGAGAAGTGAATTATATAAATATAAAGTAGTA
AAAATTGAGCCATTAGGAGTAGCACCCACCAAGGCAAGGAGAAGAGTGGTGCAGAGAGAAAAAAGAGCAGTG
GGA---CTAGGAGCTTTGTTCCTTGGGTTCTTGGGAGCAGCAGGAAGCACTATGGGCGCAGCATCAGTGACG
CTGACGGTACAAGCCAGACAATTATTGTCTGGTATAGTGCAACAGCAAAACAATTTGCTGAGGGCTATTGAG
GCGCAACAGCATATGTTGCAACTCACAGTCTGGGGCATTAAGCAGCTCCAGGCAAGAGTCCTGGCTGTGGAA
AGATACCTAAAGGATCAACAGCTCCTAGGAATTTGGGGTTGCTCTGGAAAACTCATCTGCACCACTAATGTG
CCTTGGAATGTTACTTGGAGT---AATAAATCTCTAGATAACATTTGGAATAACATGACCTGGATGGAGTGG
GAGAGAGAAATTGACAATTACACAAGCCTAATATACTCCTTAATTGAAGAATCGCAGAACCAACAGGAAAAG
AATGAACAAGAATTATTGGCATTGGATAAGTGGGCAAGTTTGTGGAATTGGTTTAACATATCAAATTGGCTG
TGGTACATAAAAATATTCATAATGATAGTAGGAGGCTTGATAGGGTTAAGAATAGTTTTTACTGTGCTTTCT
ATAGTGAATAGAGTTAGGCAGGGGTACTCACCATTATCGTTTCAGACCCTCCTCCCAACCCAGAGGGGACCA
GACAGGCCCGGAGGAATCGAAGAAGAAGGTGGAGAGAGAGACAGAGACACATCCGGACAATTAGTGCATGGA
TTCTTAGCAATCATCTGGGTCGATCTGCGGAACCTGTTCCTCTTCCTCTACCACCGCTTGAGAGACTTACTC
TTGATTGCAACGAGGATTGTGGAACTTCTGGGA---------------------CGCAGGGGGTGGAAAATC
CTCAAATATTTGTGGAATCTCCTGCTGTATTGGAGTCAGGAACTAAAGAATAGTGCTGTTAGTTTGCTTAAT
GCTACAGCTATAGCAGTAGCTGAGGGGACAGATAGGATTATAGAAATATTACAAAGATTTTGTAGGGGTATC
CTTCACATACCTACAAGAATAAGACAGGGCTTTGAAAGAGCTTTG---
>JF320151
ATGAAAGCGAGGGAGACCAGGAAGAAT---TATCAAAGCTTGTGGAAA------TGGCAAAGCTTGTGGAAA
TGGGGTACGATGCTCCTTGGAATGTTG---ATGATCTGTAGTGCTACA---GAACAATTGTGGGTCACAGTC
TATTATGGGGTACCTGTGTGGAAAGAAGCAACCACCACTCTATTTTGTGCATCAGATGCTAAAGCATATGAT
ACAGAGGCACATAATGTTTGGGCCACACATGCCTGTGTACCCACAGACCCTAACCCACAAGAAGTAGTATTG
GGAAATGTGACAGAATATTTTAATGCATGGAAAAATGACATGGTAGAACAGATGCATGAGGATATAATTAGT
TTATGGGATCAAAGCCTAAAGCCATGTGTCAAATTAACCCCACTTTGTGTTACTCTAAATTGC---------
---------ACTGATTTGAAGAATACTACTAGTACCAATGCTACTAGGCCCAATACTAGTCCCAATAATACT
ATGGAA---------------------------GAAGGAGAC---------ATGAAAAACTGCTCTTTCAAT
GTCACCACAAGCATAAGAAATAAATTGCAAAAAGAATATGCACTTTTCTATAAACTTGATATAGTACCAATA
GATGGT---GAT------------------------------AATGAAAGC---------------------
TATGCTTTAATAAGTTGTAACACCTCAGTCATTACACAGGCCTGTCCAAAGGTATCCTTTGAACCAATTCCC
ATACATTATTGTGCCCCGGCTGGTTTTGCGATTCTAAAGTGTAATGAGGAGAATTTCAATGGAACAGGACCA
TGTACAAATGTCAGCACAGTACAATGTACACATGGAATTAAGCCAGTAGTGTCAACTCAGTTGTTATTAAAT
GGCAGCCTAGCAGAAAAGGAGGTAGTAATTAGGTCTGAAAATATCACAGACAATGCTAAAACCATAATGGTG
CATCTGAATAAATCTGTAATAATTAATTGTACAAGATACAATAACAACACAAGAAGAAGTATAAATATAGGA
CCGGGGAGAGCATTTTATGCAACAGGGGATATA---------ATAGGAGATATAAGAAAATCACATTGTAAT
GTTAGTAAAGCAGATTGGATGAGAACTTTAAAAGATGTGGCTCAAAAATTAAGA------------------
---GAAAAATTT------GGG------------------------AATGATACAAAAATAGCCTTTAATAAA
ACCTCA---GGAGGAGACCCAGAAATTGTAATGCACAGTTTTAATTGCGGAGGGGAATTTTTCTACTGTAAT
ACAACAGAGCTGTTTAATGAT---ACTTGG------CTGAGTAAT---AATACTTGGCTGTCAAATTATACT
GAGAGTAATAATAATACTGCTAAAAAT---------------ATCGTACTCCCATGCAGAATAAAACAAATT
ATAAACAGATGGCAGGAAGTAGGAAAAGCAATGTATGCCCCTCCCATCAGTGGACTAATTAGATGCTCATCA
AATATTACAGGGCTGCTCTTAACAAGAGATGGTGGTAATCATAACACTAGTAAT------------GACACC
GAGACTTTCAGACCAGGAGGAGGAGATATGAGGGATAATTGGAGAAGTGAATTATATAAATATAAAGTAGTA
AAAATTGAGCCATTAGGAGTAGCACCCACCAAGGCAAGGAGAAGAGTGGTGCAGAGAGAAAAAAGAGCAGTG
GGA---CTAGGAGCTTTGTTCCTTGGGTTCTTGGGAGCAGCAGGAAGCACTATGGGCGCAGCATCAGTGACG
CTGACGGTACAAGCCAGACAATTATTGTCTGGTATAGTGCAACAGCAAAACAATTTGCTGAGGGCTATTGAG
GCGCAACAGCATATGTTGCAACTCACAGTCTGGGGCATTAAGCAGCTCCAGGCAAGAGTCCTGGCTGTGGAA
AGATACCTAAAGGATCAACAGCTCCTAGGAATTTGGGGTTGCTCTGGAAAACTCATCTGCACCACTAATGTG
CCTTGGAATGTTACTTGGAGT---AATAAATCTCTAGATAACATTTGGAATAACATGACCTGGATGGAGTGG
GAGAGAGAAATTGACAATTACACAAGCCTAATATACTCCTTAATTGAAGAATCGCAGAACCAACAGGAAAAG
AATGAACAAGAATTATTGGCATTGGATAAGTGGGCAAGTTTGTGGAATTGGTTTAACATATCAAATTGGCTG
TGGTACATAAAAATATTCATAATGATAGTAGGAGGCTTGATAGGGTTAAGAATAGTTTTTACTGTGCTTTCT
ATAGTGAATAGAGTTAGGCAGGGGTACTCACCATTATCGTTTCAGACCCTCCTCCCAACCCAGAGGGGACCA
GACAGGCCCGGAGGAATCGAAGAAGAAGGTGGAGAGAGAGACAGAGACACATCCGGACAATTAGTGCATGGA
TTCTTAGCAATCATCTGGGTCGATCTGCGGAACCTGTTCCTCTTCCTCTACCACCGCTTGAGAGACTTACTC
TTGATTGCAACGAGGATTGTGGAACTTCTGGGA---------------------CGCAGGGGGTGGGAAATC
CTCAAATATTTGTGGAATCTCCTGCTGTATTGGAGTCAGGAACTAAAGAATAGTGCTGTTAGTTTGCTTAAT
GCTACAGCTATAGCAGTAGCTGAGGGGACAGATAGGATTATAGAAATATTACAAAGATTTTGTAGGGGTATC
CTTCACATACCTACAAGAATAAGACAGGGCTTTGAAAGAGCTTTG---
>JF320148
ATGAAAGCGAGGGAGACCAGGAAGAAT---TATCAAAGCTTGTGGAAA------TGGCAAAGCTTGTGGAAA
TGGGGTACGATGCTCCTTGGAATGTTG---ATGATCTGTAGTGCTACA---GAACAATTGTGGGTCACAGTC
TATTATGGGGTACCTGTGTGGAAAGAAGCAACCACCACTCTATTTTGTGCATCAGATGCTAAAGCATATGAT
ACAGAGGCACATAATGTTTGGGCCACACATGCCTGTGTACCCACAGACCCTAACCCACAAGAAGTAGTATTG
GGAAATGTGACAGAATATTTTAATGCATGGAAAAATGACATGGTAGAACAGATGCATGAGGATATAATTAGT
TTATGGGATCAAAGCCTAAAGCCATGTGTCAAATTAACCCCACTTTGTGTTACTCTAAATTGC---------
---------ACTGATTTGAAGAATACTACTAGTACCAATGCTACTAGGCCCAATACTAGTCCCAATAATACT
ATGGAA---------------------------GAAGGAGAC---------ATGAAAAACTGCTCTTTCAAT
GTCACCACAAGCATAAGAAATAAATTGCAAAAAGAATATGCACTTTTCTATAAACTTGATATAGTACCAATA
GATGGT---GAT------------------------------AATGAAAGC---------------------
TATGCTTTAATAAGTTGTAACACCTCAGTCATTACACAGGCCTGTCCAAAGGTATCCTTTGAACCAATTCCC
ATACATTATTGTGCCCCGGCTGGTTTTGCGATTCTAAAGTGTAATGAGGAGAATTTCAATGGAACAGGACCA
TGTACAAATGTCAGCACAGTACAATGTACACATGGAATTAAGCCAGTAGTGTCAACTCAGTTGTTATTAAAT
GGCAGCCTAGCAGAAAAGGAGGTAGTAATTAGGTCTGAAAATATCACAGACAATGCTAAAACCATAATGGTG
CATCTGAATAAATCTGTAATAATTAATTGTACAAGATACAATAACAACACAAGAAGAAGTATAAATATAGGA
CCGGGGAGAGCATTTTATGCAACAGGGGATATA---------ATAGGAGATATAAGAAAATCACATTGTAAT
GTTAGTAAAGCAGATTGGATGAGAACTTTAAAAGATGTGGCTCAAAAATTAAGA------------------
---GAAAAATTT------GGG------------------------AATGATACAAAAATAGCCTTTAATAAA
ACCTCA---GGAGGAGACCCAGAAATTGTAATGCACAGTTTTAATTGCGGAGGGGAATTTTTCTACTGTAAT
ACAACAGAGCTGTTTAATGAT---ACTTGG------CTGAGTAAT---AATACTTGGCTGTCAAATTATACT
GAGAGTAATAATAATACTGCTAAAAAT---------------ATCGTACTCCCATGCAGAATAAAACAAATT
ATAAACAGATGGCAGGAAGTAGGAAAAGCAATGTATGCCCCTCCCATCAGTGGACTAATTAGATGCTCATCA
AATATTACAGGGCTGCTCTTAACAAGAGATGGTGGTAATCATAACACTAGTAAT------------GACACC
GAGACTTTCAGACCAGGAGGAGGAGATATGAGGGATAATTGGAGAAGTGAATTATATAAATATAAAGTAGTA
AAAATTGAGCCATTAGGAGTAGCACCCACCAAGGCAAGGAGAAGAGTGGTGCAGAGAGAAAAAAGAGCAGTG
GGA---CTAGGAGCTTTGTTCCTTGGGTTCTTGGGAGCAGCAGGAAGCACTATGGGCGCAGCATCAGTGACG
CTGACGGTACAAGCCAGACAATTATTGTCTGGTATAGTGCAACAGCAAAACAATTTGCTGAGGGCTATTGAG
GCGCAACAGCATATGTTGCAACTCACAGTCTGGGGCATTAAGCAGCTCCAGGCAAGAGTCCTGGCTGTGGAA
AGATACCTAAAGGATCAACAGCTCCTAGGAATTTGGGGTTGCTCTGGAAAACTCATCTGCACCACTAATGTG
CCTTGGAATGTTACTTGGAGT---AATAAATCTCTAGATAACATTTGGAATAACATGACCTGGATGGAGTGG
GAGAGAGAAATTGACAATTACACAAGCCTAATATACTCCTTAATTGAAGAATCGCAGAACCAACAGGAAAAG
AATGAACAAGAATTATTGGCTTTGGATAAGTGGGCAAGTTTGTGGAATTGGTTTAACATATCAAATTGGCTG
TGGTACATAAAAATATTCATAATGATAGTAGGAGGCTTGATAGGGTTAAGAATAGTTTTTACTGTGCTTTCT
ATAGTGAATAGAGTTAGGCAGGGGTACTCACCATTATCGTTTCAGACCCTCCTCCCAACCCAGAGGGGACCA
GACAGGCCCGGAGGAATCGAAGAAGAAGGTGGAGAGAGAGACAGAGACACATCCGGACAATTAGTGCATGGA
TTCTTAGCAATCATCTGGGTCGATCTGCGGAACCTGTTCCTCTTCCTCTACCACCGCTTGAGAGACTTACTC
TTGATTGCAACGAGGATTGTGGAACTTCTGGGA---------------------CGCAGGGGGTGGGAAATC
CTCAAATATTTGTGGAATCTCCTGCTGTATTGGAGTCAGGAACTAAAGAATAGTGCTGTTAGTTTGCTTAAT
GCTACAGCTATAGCAGTAGCTGAGGGGACAGATAGGATTATAGAAATATTACAAAGATTTTGTAGGGGTATC
CTTCACATACCTACAAGAATAAGACAGGGCTTTGAAAGAGCTTTG---
>JF320149
ATGAAAGCGAGGGAGACCAGGAAGAAT---TATCAAAGCTTGTGGAAA------TGGCAAAGCTTGTGGAAA
TGGGGTACGATGCTCCTTGGAATGTTG---ATGATCTGTAGTGCTACA---GAACAATTGTGGGTCACAGTC
TATTATGGGGTACCTGTGTGGAAAGAAGCAACCACCACTCTATTTTGTGCATCAGATGCTAAAGCATATGAT
ACAGAGGCACATAATGTTTGGGCCACACATGCCTGTGTACCCACAGACCCTAACCCACAAGAAGTAGTATTG
GGAAATGTGACAGAATATTTTAATGCATGGAAAAATGACATGGTAGAACAGATGCATGAGGATATAATTAGT
TTATGGGATCAAAGCCTAAAGCCATGTGTCAAATTAACCCCACTTTGTGTTACTCTAAATTGC---------
---------ACTGATTTGAAGAATACTACTAGTACCAATGCTACTAGGCCCAATACTAGTCCCAATAATACT
ATGGAA---------------------------GAAGGAGAC---------ATGAAAAACTGCTCTTTCAAT
GTCACCACAAGCATAAGAAATAAATTGCAAAAAGAATATGCACTTTTCTATAAACTTGATATAGTACCAATA
GATGGT---GAT------------------------------AATGAAAGC---------------------
TATGCTTTAATAAGTTGTAACACCTCAGTCATTACACAGGCCTGTCCAAAGGTATCCTTTGAACCAATTCCC
ATACATTATTGTGCCCCGGCTGGTTTTGCGATTCTAAAGTGTAATGAGGAGAATTTCAATGGAACAGGACCA
TGTACAAATGTCAGCACAGTACAATGTACACATGGAATTAAGCCAGTAGTGTCAACTCAGTTGTTATTAAAT
GGCAGCCTAGCAGAAAAGGAGGTAGTAATTAGGTCTGAAAATATCACAGACAATGCTAAAACCATAATGGTG
CATCTGAATAAATCTGTAATAATTAATTGTACAAGATACAATAACAACACAAGAAGAAGTATAAATATAGGA
CCGGGGAGAGCATTTTATGCAACAGGGGATATA---------ATAGGAGATATAAGAAAATCACATTGTAAT
GTTAGTAAAGCAGATTGGATGAGAACTTTAAAAGATGTGGCTCAAAAATTAAGA------------------
---GAAAAATTT------GGG------------------------AATGATACAAAAATAGCCTTTAATAAA
ACCTCA---GGAGGAGACCCAGAAATTGTAATGCACAGTTTTAATTGCGGAGGGGAATTTTTCTACTGTAAT
ACAACAGAGCTGTTTAATGAT---ACTTGG------CTGAGTAAT---AATACTTGGCTGTCAAATTATACT
GAGAGTAATAATAATACTGCTAAAAAT---------------ATCGTACTCCCATGCAGAATAAAACAAATT
ATAAACAGATGGCAGGAAGTAGGAAAAGCAATGTATGCCCCTCCCATCAGTGGACTAATTAGATGCTCATCA
AATATTACAGGGCTGCTCTTAACAAGAGATGGTGGTAATCATAACACTAGTAAT------------GACACC
GAGACTTTCAGACCAGGAGGAGGAGATATGAGGGATAATTGGAGAAGTGAATTATATAAATATAAAGTAGTA
AAAATTGAGCCATTAGGAGTAGCACCCACCAAGGCAAGGAGAAGAGTGGTGCAGAGAGAAAAAAGAGCAGTG
GGA---CTAGGAGCTTTGTTCCTTGGGTTCTTGGGAGCAGCAGGAAGCACTATGGGCGCAGCATCAGTGACG
CTGACGGTACAAGCCAGACAATTATTGTCTGGTATAGTGCAACAGCAAAACAATTTGCTGAGGGCTATTGAG
GCGCAACAGCATATGTTGCAACTCACAGTCTGGGGCATTAAGCAGCTCCAGGCAAGAGTCCTGGCTGTGGAA
AGATACCTAAAGGATCAACAGCTCCTAGGAATTTGGGGTTGCTCTGGAAAACTCATCTGCACCACTAATGTG
CCTTGGAATGTTACTTGGAGT---AATAAATCTCTAGATAACATTTGGAATAACATGACCTGGATGGAGTGG
GAGAGAGAAATTGACAATTGCACAAGCCTAATATACTCCTTAATTGAAGAATCGCAGAACCAACAGGAAAAG
AATGAACAAGAATTATTGGCATTGGATAAGTGGGCAAGTTTGTGGAATTGGTTTAACATATCAAATTGGCTG
TGGTACATAAAAATATTCATAATGATAGTAGGAGGCTTGATAGGGTTAAGAATAGTTTTTACTGTGCTTTCT
ATAGTGAATAGAGTTAGGCAGGGGTACTCACCATTATCGTTTCAGACCCTCCTCCCAACCCAGAGGGGACCA
GACAGGCCCGGAGGAATCGAAGAAGAAGGTGGAGAGAGAGACAGAGACACATCCGGACAATTAGTGCATGGA
TTCTTAGCAATCATCTGGGTCGATCTGCGGAACCTGTTCCTCTTCCTCTACCACCGCTTGAGAGACTTACTC
TTGATTGCAACGAGGATTGTGGAACTTCTGGGA---------------------CGCAGGGGGTGGGAAATC
CTCAAATATTTGTGGAATCTCCTGCTGTATTGGAGTCAGGAACTAAAGAATAGTGCTGTTAGTTTGCTTAAT
GCTACAGCTATAGCAGTAGCTGAGGGGACAGATAGGATTATAGAAATATTACAAAGATTTTGTAGGGGTATC
CTTCACATACCTACAAGAATAAGACAGGGCTTTGAAAGAGCTTTG---
>EF033657
ATGAGAGTGAAGGGGATGAGGAAGAAC---TATCAGCACTGGTGGAAA------------------------
GGGGGCATCTTGCTCCTTGGGATGTTA---ATGGTCTGTAGTGCTGCG---GATCAATTATGGGTCACAGTC
TATTATGGGGTACCTGTGTGGAAAGAAGCAACCACCACTCTATTTTGTGCATCAGATGCTAAAGCACATAAG
GAAGAGGTACATAATATTTGGGCCACACATGCCTGTGTACCCACAGACCCCAACCCACAAGAATTAGAATTA
AAAAATGTGACAGAAAATTTTAACATGTGGAAAAATAACATGGTAGAACAGATGCATGAGGATATAATCAGT
TTATGGGATCAAAGCCTAAAGCCATGTGCAAAATTAACCCCACTCTGTGTTACTTTAAAGTGC---------
---------AATGATTACAATGGTACTCATAGTAGTAAT------------ACTACTACCAATAGTAGTATC
TGGAGG------------------GAGATGGGGAAAGGAGAA---------GTAAAAAACTGCTCTTTCAAT
ATCACCACAAACATAAGAGGTAAGGTACAGAAAGAACATGCAATTTTTTATAATACTGATTTAGTACACATA
GATAAG------------------------------------AATGATAGC---------------------
TATAGGTTGATAAGTTGTAACACCTCAGTCATTACACAGGCCTGTCCAAAGGTAACCTTTGAGCCAATTCCC
ATACATTATTGTGCCCCGGCTGGTTTTGCGATTCTAAAGTGTAACAATAAGAAGTTCAATGGAACAGGACCA
TGTACAAATGTCAGCACAGTACAATGTACACATGGAATTAGGCCAGTGGTATCAACTCAATTGCTGTTAAAT
GGCAGTATAGCAGAAGAAGAGGTAATAATTAGGTCTGAAAATCTCACGGACAATACTAAAACCATAATAGTA
CATCTGAAAGAACCTGTAGTAATTAATTGTACAAGACCCAACAACAATACAAGGAAAAGTATACCTATAGGA
CCAGGGAAGGCATTTTATGCAACAGGAGAAATA---------ATAGGAGATATAAGACAAGCACATTGTAAC
CTCGGTAGGGCACAATGGAATAACACCTTAAAAGAAGTAGTTAACAAATTAAGA------------------
---GAGAAATTT------GAC------------------------AATAAA---ACAATAGTCTTTAAGTCA
TCCTCA---GGAGGGGACCCAGAAATTGTATTGCACAGTTTTAATTGTGCAGGGGAATTTTTCTACTGTAAT
ACAACAGAACTGTTTAATAGT---ACTTGG------------AAT---GATACTGAAAAGGTAGATAACACT
GACAAGGATGCCAAT---------------------------ATCACACTTCCATGCAGAATAAGACAAATT
GTAAACAGGTGGCAGGAAGTAGGAAAAGCAATGTATGCCCCTCCCATCAAAGGACAAATTAGTTGTTCATCA
AATATTACAGGACTGCTATTAACAAGAGATGGGGGTAATGATAACTCAACAGAT---------AACAAGACT
GAGACCTTCAGACCTGGAGGAGGAGATATGAGGGACAATTGGAGAAGTGAATTATATAAATATAAAGTAGTA
AAAATTGAACCATTAGGAGTAGCACCCACCCAGGCAAAAAGAAGAGTGGTGCAGAGAGAAAAAAGAGCAGTG
ACA---CTAGGAGCTATGTTCCTTGGGTTCTTGGGAGCAGCAGGAAGCACTATGGGCGCAGCATCAACGGTG
CTGACGGTACAGGCCAGACAATTATTGTCTGGTATAGTGCAACAGCAGAGTAATCTGCTGAGAGCTATTGAG
GCGCAACAGCATCTGTTGCAACTCACAGTCTGGGGCATCAAGCAGCTCCAGGCAAGAGTCCTGGCTGTGGAA
AGATACCTAAAGGATCAACAGCTCCTGGGGATTTGGGGTTGCTCTGGAAAACTCATCTGCACCACTACTGTG
CCTTGGAATGCTAGTTGGAGT---AATAAATCTCTGAGTGACATTTGGGATAACATGACCTGGATGGAGTGG
GAAAGAGAGATTGACAACTACACAGACATAATATACACCTTACTTGAAGAATCGCAATACCAACAAGAAAAG
AATGAACAAGAATTATTGAAATTGGATAAATGGGCAAGTTTGTGGAATTGGTTTAGCATAACAAACTGGCTG
TGGTATATAAAAATATTCATAATGATAGTAGGAGGCTTGATAGGTTTAAGAATAGTTTTTGCTGTACTTTCT
ATAGTAAATAGAGTTAGGCAGGGATATTCACCATTATCGTTGCAGACCCTCCTCCCAGCTCAGAGGGGACCC
GACAGGCCCGAAGAAATCGAAGAAGAAGGTGGAGAGAGAGACAGAGACAGATCCGTGAGATTAGTGACCGGA
TTCTTACCACTCTTCTGGGACGACCTACGGAGCCTGTGCCTCTTCCTCTACCACCGCTTGAGAGACTTACTC
TTGATTGTAGCGAGGATTGTGGAACTTCTGGGA---------------------CACAGGGGGTGGAAAATC
CTCAAATATTGGTGGAATCTCCTACAGTATTGGAGTCAGGAACTAAAGAATAGTGCTGTTAGCTTGCTCAAT
GCCACAGCCATAGCAGTAGCTGAGGGAACAGATAGGGTTATAGAAATATTACAAAGAGCTTATAGAGCTATT
CTCCACATACCTACAAGAATAAGACAGGGCGCAGAAAGGGCTTTGCTA
>GU330831
ATGAAAGTGAAGGGGATCAGGAAGAAT---TATCAGCACTTATGGAGA------------------------
TGGGGCACCATGCTCCTTGGGATGTTA---ATGATCTGTAGTGCTGAA---GAAAACTTGTGGGTCACAGTC
TATTATGGGGTACCTGTGTGGAAAGAAGCAAACACCACTCTATTTTGTGCATCAGATGCTAAAGCATATGAT
ACAGAGGTACATAATGTTTGGGCCACACATGCTTGTGTACCCACAGACCCCAACCCACAAGAAATAAGATTG
AGAAATGTGACAGAAAATTTTAACATGTGGGAAAATAACATGGTAGATCAGATGCATGAGGATATAATTAGT
TTATGGGATCAAAGCCTAAAGCCATGTGTAAAATTAACCCCACTCTGTGTTACTTTAAATTGC---------
---------ACTGATGCGAAAAAT---AATAATACCACT---AGTAATAATAATAGTACTATCAATAGTAGT
AGAGAG---------------------------ATGGGAGAC---------ATGAAAAACTGCTCTTTCAAT
ATCACCACAAGCCTGAAAGATAAGGTG---AAAGAAAATGCATTGTTTTATAAACTTGATGTAGTGCCAATA
GATAAG---GAT------------------------------AATATTAGC---------------------
TATAGGTTAATAAGTTGTAACACCTCAGTTGTTACACAGGCCTGTCCAAAGATATCCTTCGAGCCAATTCCT
ATATATTATTGTGCCCCGGCTGGTTTTGCGATTCTAAAGTGTAAAGATAAGAAATTCAATGGAACAGGACCA
TGTACAAATGTCAGCACAGTACAATGTACACATGGTATTAGGCCAGTAGTATCAACTCAACTACTGTTGAAT
GGTAGTCTAGCAGAGGAAGAGGTAGTACTTAGATCTAGCAATTTCACAAAGAATACTGAAAACATAATAGTA
CAGCTGGAAAAACCTGTAAACATTACTTGTGTAAGACCCAACAACAATACAAGGAAAAGTATACATATGGGA
CCAGGAAAATCATTTCTTGCAACAGGAGACATA---------ATAGGAGATATAAGGCAAGCATATTGTAAC
ATTAGTGAAGCAGAATGGAATAACACTTTAAGACAGATAGCTAGAAAATTAAAA------------------
---GAACAATAT------AGC------------------------AATAAA---ACAATAGTCTTTAAGCCA
TCCTCA---GGAGGGGACCCAGAAATTGCAACGCATAGTTTTAATTGTGGAGGGGAATTTTTCTACTGTAAT
TCAACACAACTGTTTAATAGT---ACTTGG---------TTTAAT---GGTACTTGGGATAATACTGCAGAG
TCAAATAGCACTGAAGGAAATGGCACAATG------------ATCACACTCCCATGCAGAATAAAACAAATT
ATAAACATGTGGCAGGCAGTAGGAAAAGCAATGTATGCCCCTCCCATCAGAGGACAAATTAGATGTTCATCA
AATATTACAGGACTACTGTTAACAAGAGATGGTGGTATTAATACTCCCGATAAC---------AATGAGACT
GAGATCTTCAGACCTGCAGGGGGAAATATGAAGGACAATTGGAGAAGTGAATTATATAAATATAAAGTAGTA
AAAATTGAACCATTAGGGATAGCACCTACCAAGGCAAAGAGAAGAGTGGTGCAGAGAGAAAAGAGAGCAATA
GGA---ATAGGAGCTGTGTTCCTTGGGTTCTTGGGAGCAGCAGGAAGCACTATGGGCGCAGCGTCAATAACG
CTGACGGTACAGGCCAGACAATTATTGTCTGGTATAGTGCAGCAGCAGAGCAATTTGCTGAGGGCTATTGAT
GCGCAACAACATCTGTTGCAACTCACAGTCTGGGGCATCAAGCAGCTCCAGGCAAGAGTCCTGGCTGTGGAA
AGATACCTAAAGGATCAACAGCTCCTGGGGATTTGGGGTTGCTCTGGAAAACTCATCTGCACCACTACTGTG
CCTTGGAATGCTAGTTGGAGT---AATAAATCTCATAGTGACATTTGGAATAACATGACCTGGATGCAGTGG
GAAAGAGAAATTGACAATTACACAGACATAATATACACCTTACTTGAACAATCGCAGAACCAGCAGGAAAAG
AATGAACAAGAATTATTGGAATTGGACAAGTGGGCAAGTTTGTGGAATTGGTTTGACATAACAAACTGGCTG
TGGTATATAAAAATATTCATAATGATAGTAGGAGGCTTGATAGGTTTAAGAATACTTTTTTCTGTACTTTCT
ATAGTGAATAGAGTTAGGAAGGGATACTCACCACTATCGTTTCAGACCCGCCTCCCAACCCAGAGGGGACAC
GACAGGCCCGAAGGAATCGAAGAAGAAGGTGGAGAGAGAGACAGAGACAGATCCGGAATATTAGTGGATGGA
TTCTTAACACTTATCTGGGTCGACCTGCGGAGCCTGTTCCTCTTCAGCTACCACCGCTTGAGAGACTTACTC
TTGATTGTAACGAGGATTGTGGAACTTCTGGGA---------------------CGCAGGGGGTGGGAGCTC
CTCAAATATTGGGGGAATCTCCTGCAGTATTGGAGTCAGGAACTAAAGAATAGTGCCATTAGCTTGCTTAAT
ACAACTGCTATAGCAGTAGCTGAGGGAACAGATAGGGTTATAGAAGTATTACAAATAGTTTGTAGGGCTATT
CTCCACATACCCAGAAGAATAAGACAGGGCTTAGAAAGACTTTTGCTA
>GU330822
ATGAAAGTGAAGGGGATCAGGAAGAAT---TATCAGCACTTATGGAGA------------------------
TGGGGCACCATGCTCCTTGGGATGTTA---ATGATCTGTAGTGCTGAA---GAAAACTTGTGGGTCACAGTC
TATTATGGGGTACCTGTGTGGAAAGAAGCAAACACCACTCTATTTTGTGCATCAGATGCTAAAGCATATGAT
ACAGAGGTACATAATGTTTGGGCCACACATGCTTGTGTACCCACAGACCCCAACCCACAAGAAATAAGATTG
GGAAATGTGACAGAAAATTTTAACATGTGGGAAAATAACATGGTAGATCAGATGCATGAGGATATAATTAGT
TTATGGGATCAAAGCCTAAAGCCATGTGTAAAATTAACCCCACTCTGTGTTACTTTAAATTGC---------
---------ACTGATGCGAAAAAT---AATAATACCACT---AGTAATAATAATAGTACTATCAATAGTAGT
AGACAG---------------------------ATGGGAGAC---------ATGAAAAACTGCTCTTTCAAT
ATCACCACAAGCCTGAAAGATAAGGTG---AAAGAAAATGCATTGTTTTATAAACTTGATGTAGTGCCAATA
GATAAG---GAT------------------------------AATATTAGC---------------------
TATAGGTTAATAAGTTGTAACACCTCAGTTGTTACACAGGCCTGTCCAAAGATATCCTTCGAGCCAATTCCT
ATATATTATTGTGCCCCGGCTGGTTTTGCGATTCTAAAGTGTAAAGATAAGAAATTCAATGGAACAGGACCA
TGTACAAATGTCAGCACAGTACAATGTACACATGGTATTAGGCCAGTAGTATCAACTCAACTACTGTTGAAT
GGTAGTCTAGCAGAGGAAGAGGTAGTACTTAGATCTAGCAATTTCACAAAGAATACTGAAAACATAATAGTA
CAGCTGGAAAAACCTGTAAACATTACTTGTGTAAGACCCAACAACAATACAAGGAAAAGTATACATATGGGA
CCAGGAAAATCATTTCTTGCAACAGGAGACATA---------ATAGGAGATATAAGGCAAGCATATTGTAAC
ATTAGTGAAGCAGAATGGAATAACACTTTAAGACAGATAGCTAGAAAATTAAAA------------------
---GAACAATAT------AGC------------------------AATAAA---ACAATAGTCTTTAAGCCA
TCCTCA---GGAGGGGACCCAGAAATTGCAACGCATAGTTTTAATTGTGGAGGGGAATTTTTCTACTGTAAT
TCAACACAACTGTTTAATAGT---ACTTGG---------TTTAAT---GGTACTTGGGATAATACTGCAGAG
TCAAATAGCACTGAAGGAAATGGCACAATG------------ATCACACTCCCATGCAGAATAAAACAAATT
ATAAACATGTGGCAGGCAGTAGGAAAAGCAATGTATGCCCCTCCCATCAGAGGACAAATTAGATGTTCATCA
AATATTACAGGACTACTGTTAACAAGAGATGGTGGTATTAATACTCCCGATAAC---------AATGAGACT
GAGATCTTCAGACCTGCAGGGGGAAATATGAAGGACAATTGGAGAAGTGAATTATATAAATATAAAGTAGTA
AAAATTGAACCATTAGGGATAGCACCTACCAAGGCAAAGAGAAGAGTGGTGCAGAGAGAAAAGAGAGCAATA
GGA---ATAGGAGCTGTGTTCCTTGGGTTCTTGGGAGCAGCAGGAAGCACTATGGGCGCAGCGTCAATAACG
CTGACGGTACAGGCCAGACAATTATTGTCTGGTATAGTGCAGCAGCAGAGCAATTTGCTGAGGGCTATTGAT
GCGCAACAACATCTGTTGCAACTCACAGTCTGGGGCATCAAGCAGCTCCAGGCAAGAGTCCTGGCTGTGGAA
AGATACCTAAAGGATCAACAGCTCCTGGGGATTTGGGGTTGCTCTGGAAAACTCATCTGCACCACTACTGTG
CCTTGGAATGCTAGTTGGAGT---AATAAATCTCATAGTGACATTTGGAATAACATGACCTGGATGCAGTGG
GAAAGAGAAATTGACAATTACACAGACATAATATACACCTTACTTGAACAATCGCAGAACCAGCAGGAAAAG
AATGAACAAGAATTATTGGAATTGGACAAGTGGGCAAGTTTGTGGAATTGGTTTGACATAACAAACTGGCTG
TGGTATATAAAAATATTCATAATGATAGTAGGAGGCTTGATAGGTTTAAGAATACTTTTTTCTGTACTTTCT
ATAGTGAATAGAGTTAGGAAGGGATACTCACCACTATCGTTTCAGACCCGCCTCCCAACCCAGAGGGGACAC
GACAGGCCCGAAGGAATCGAAGAAGAAGGTGGAGAGAGAGACAGAGACAGATCCGGAATATTAGTGGATGGA
TTCTTAACACTTATCTGGGTCGACCTGCGGAGCCTGTTCCTCTTCAGCTACCACCGCTTGAGAGACTTACTC
TTGATTGTAACGAGGATTGTGGAACTTCTGGGA---------------------CGCAGGGGGTGGGAGCTC
CTCAAATATTGGGGGAATCTCCTGCAGTATTGGAGTCAGGAACTAAAGAATAGTGCCATTAGCTTGCTTAAT
ACAACTGCTATAGCAGTAGCTGAGGGAACAGATAGGGTTATAGAAGTATTACAAATAGTTTGTAGGGCTATT
CTCCACATACCCAGAAGAATAAGACAGGGCTTAGAAAGACTTTTGCTA
>GU330835
ATGAAAGTGAAGGGGATCAGGAAGAAT---TATCAGCACTTATGGAGA------------------------
TGGGGCACCATGCTCCTTGGGATGTTA---ATGATCTGTAGTGCTGAA---GAAAACTTGTGGGTCACAGTC
TATTATGGGGTACCTGTGTGGAAAGAAGCAAACACCACTCTATTTTGTGCATCAGATGCTAAAGCATATGAT
ACAGAGGTACATAATGTTTGGGCCACACATGCTTGTGTACCCACAGACCCCAACCCACAAGAAATAAGATTG
GGAAATGTGACAGAAAATTTTAACATGTGGGAAAATAACATGGTAGATCAGATGCATGAGGATATAATTAGT
TTATGGGATCAAAGCCTAAAGCCATGTGTAAAATTAACCCCACTCTGTGTTACTTTAAATTGC---------
---------ACTGATGCGAAAAAT---AATAATACCACT---AGTAATAATAATAGTACTATCAATAGTAGT
AGAGAG---------------------------ATGGGAGAC---------ATGAAAAACTGCTCTTTCAAT
ATCACCACAAGCCTGAAAGATAAGGTG---AAAGAAAATGCATTGTTTTATAAACTTGATGTAGTGCCAATA
GATAAG---GAT------------------------------AATATTAGC---------------------
TATAGGTTAATAAGTTGTAACACCTCAGTTGTTACACAGGCCTGTCCAAAGATATCCTTCGAGCCAATTCCT
ATATATTATTGTGCCCCGGCTGGTTTTGCGATTCTAAAGTGTAAAGATAAGAAATTCAATGGAACAGGACCA
TGTACAAATGTCAGCACAGTACAATGTACACATGGTATTAGGCCAGTAGTATCAACTCAACTACTGTTGAAT
GGTAGTCTAGCAGAGGAAGAGGTAGTACTTAGATCTAGCAATTTCACAAAGAATACTGAAAACATAATAGTA
CAGCTGGAAAAACCTGTAAACATTACTTGTGTAAGACCCAACAACAATACAAGGAAAAGTATACATATGGGA
CCAGGAAAATCATTTCTTGCAACAGGAGACATA---------ATAGGAGATATAAGGCAAGCATATTGTAAC
ATTAGTGAAGCAGAATGGAATAACACTTTAAGACAGATAGCTAGAAAATTAAAA------------------
---GAACAATAT------AGC------------------------AATAAA---ACAATAGTCTTTAAGCCA
TCCTCA---GGAGGGGACCCAGAAATTGCAACGCATAGTTTTAATTGTGGAGGGGAATTTTTCTACTGTAAT
TCAACACAACTGTTTAATAGT---ACTTGG---------TTTAAT---GGTACTTGGGATAATACTGCAGAG
TCAAATAGCACTGAAGGAAATGGCACAATG------------ATCACACTCCCATGCAGAATAAAACAAATT
ATAAACATGTGGCAGGCAGTAGGAAAAGCAATGTATGCCCCTCCCATCAGAGGACAAATTAGATGTTCATCA
AATATTACAGGACTACTGTTAACAAGAGATGGTGGTATTAATACTCCCGATAAC---------AATGAGACT
GAGATCTTCAGACCTGCAGGGGGAAATATGAAGGACAATTGGAGAAGTGAATTATATAAATATAAAGTAGTA
AAAATTGAACCATTAGGGATAGCACCTACCAAGGCAAGGAGAAGAGTGGTGCAGAGAGAAAAGAGAGCAATA
GGA---ATAGGAGCTGTGTTCCTTGGGTTCTTGGGAGCAGCAGGAAGCACTATGGGCGCAGCGTCAATAACG
CTGACGGTACAGGCCAGACAATTATTGTCTGGTATAGTGCAGCAGCAGAGCAATTTGCTGAGGGCTATTGAT
GCGCAACAACATCTGTTGCAACTCACAGTCTGGGGCATCAAGCAGCTCCAGGCAAGAGTCCTGGCTGTGGAA
AGATACCTAAAGGATCAACAGCTCCTGGGGATTTGGGGTTGCTCTGGAAAACTCATCTGCACCACTACTGTG
CCTTGGAATGCTAGTTGGAGT---AATAAATCTCATAGTGACATTTGGAATAACATGACCTGGATGCAGTGG
GAAAGAGAAATTGACAATTACACAGACATAATATACACCTTACTTGAACAATCGCAGAACCAGCAGGAAAAG
AATGAACAAGAATTATTGGAATTGGACAAGTGGGCAAGTTTGTGGAATTGGTTTGACATAACAAACTGGCTG
TGGTATATAAAAATATTCATAATGATAGTAGGAGGCTTGATAGGTTTAAGAATACTTTTTTCTGTACTTTCT
ATAGTGAATAGAGTTAGGAAGGGATACTCACCACTATCGTTTCAGACCCGCCTCCCAACCCAGAGGGGACAC
GACAGGCCCGAAGGAATCGAAGAAGAAGGTGGAGAGAGAGACAGAGACAGATCCGGAATATTAGTGGATGGA
TTCTTAACACTTATCTGGGTCGACCTGCGGAGCCTGTTCCTCTTCAGCTACCACCGCTTGAGAGACTTACTC
TTGATTGTAACGAGGATTGTGGAACTTCTGGGA---------------------CGCAGGGGGTGGGAGCTC
CTCAAATATTGGGGGAATCTCCTGCAGTATTGGAGTCAGGAACTAAAGAATAGTGCCATTAGCTTGCTTAAT
ACAACTGCTATAGCAGTAGCTGAGGGAACAGATAGGGTTATAGAAGTATTACAAATAGTTTGTAGGGCTATT
CTCCACATACCCAGAAGAATAAGACAGGGCTTAGAAAGACTTTTGCTA
>GU330829
ATGAAAGTGAAGGGGATCAGGAAGAAT---TATCAGCACTTATGGAGA------------------------
TGGGGCACCATGCTCCTTGGGATGTTA---ATGATCTGTAGTGCTGAA---GAAAACTTGTGGGTCACAGTC
TATTATGGGGTACCTGTGTGGAAAGAAGCAAACACCACTCTATTTTGTGCATCAGATGCTAAAGCATATGAT
ACAGAGGTACATAATGTTTGGGCCACACATGCTTGTGTACCCACAGACCCCAACCCACAAGAAATAAGATTG
GGAAATGTGACAGAAAATTTTAACATGTGGGAAAATAACATGGTAGATCAGATGCATGAGGATATAATTAGT
TTATGGGATCAAAGCCTAAAGCCATGTGTAAAATTAACCCCACTCTGTGTTACTTTAAATTGC---------
---------ACTGATGCGAAAAAT---AATAATACCACT---AGTAATAATAATAGTAATATCAATAGTAGT
AGAGAG---------------------------ATGGGAGAC---------ATGAAAAACTGCTCTTTCAAT
ATCACCACAAGCCTGAAAGATAAGGTG---AAAGAAAATGCATTGTTTTATAAACTTGATGTAGTGCCAATA
GATAAG---GAT------------------------------AATATTAGC---------------------
TATAGGTTAATAAGTTGTAACACCTCAGTTGTTACACAGGCCTGTCCAAAGATATCCTTCGAGCCAATTCCT
ATATATTATTGTGCCCCGGCTGGTTTTGCGATTCTAAAGTGTAAAGATAAGAAATTCAATGGAACAGGACCA
TGTACAAATGTCAGCACAGTACAATGTACACATGGTATTAGGCCAGTAGTATCAACTCAACTACTGTTGAAT
GGTAGTCTAGCAGAGGAAGAGGTAGTACTTAGATCTAGCAATTTCACAAAGAATACTGAAAACATAATAGTA
CAGCTGGAAAAACCTGTAAACATTACTTGTGTAAGACCCAACAACAATACAAGGAAAAGTATACATATGGGA
CCAGGAAAATCATTTCTTGCAACAGGAGACATA---------ATAGGAGATATAAGGCAAGCATATTGTAAC
ATTAGTGAAGCAGAATGGAATAACACTTTAAGACAGATAGCTAGAAAATTAAAA------------------
---GAACAATAT------AGC------------------------AATAAA---ACAATAGTCTTTAAGCCA
TCCTCA---GGAGGGGACCCAGAAATTGCAACGCATAGTTTTAATTGTGGAGGGGAATTTTTCTACTGTAAT
TCAACACAACTGTTTAATAGT---ACTTGG---------TTTAAT---GGTACTTGGGATAATACTGCAGAG
TCAAATAGCACTGAAGGAAATGGCACAATG------------ATCACACTCCCATGCAGAATAAAACAAATT
ATAAACATGTGGCAGGCAGTAGGAAAAGCAATGTATGCCCCTCCCATCAGAGGACAAATTAGATGTTCATCA
AATATTACAGGACTACTGTTAACAAGAGATGGTGGTATTAATACTCCCGATAAC---------AATGAGACT
GAGATCTTCAGACCTGCAGGGGGAAATATGAAGGACAATTGGAGAAGTGAATTATATAAATATAAAGTAGTA
AAAATTGAACCATTAGGGATAGCACCTACCAAGGCAAAGAGAAGAGTGGTGCAGAGAGAAAAGAGAGCAATA
GGA---ATAGGAGCTGTGTTCCTTGGGTTCTTGGGAGCAGCAGGAAGCACTATGGGCGCAGCGTCAATAACG
CTGACGGTACAGGCCAGACAATTATTGTCTGGTATAGTGCAGCAGCAGAGCAATTTGCTGAGGGCTATTGAT
GCGCAACAACATCTGTTGCAACTCACAGTCTGGGGCATCAAGCAGCTCCAGGCAAGAGTCCTGGCTGTGGAA
AGATACCTAAAGGATCAACAGCTCCTGGGGATTTGGGGTTGCTCTGGAAAACTCATCTGCACCACTACTGTG
CCTTGGAATGCTAGTTGGAGT---AATAAATCTCATAGTGACATTTGGAATAACATGACCTGGATGCAGTGG
GAAAGAGAAATTGACAATTACACAGACATAATATACACCTTACTTGAACAATCGCAGAACCAGCAGGAAAAG
AATGAACAAGAATTATTGGAATTGGACAAGTGGGCAAGTTTGTGGAATTGGTTTGACATAACAAACTGGCTG
TGGTATATAAAAATATTCATAATGATAGTAGGAGGCTTGATAGGTTTAAGAATACTTTTTTCTGTACTTTCT
ATAGTGAATAGAGTTAGGAAGGGATACTCACCACTATCGTTTCAGACCCGCCTCCCAACCCAGAGGGGACAC
GACAGGCCCGAAGGAATCGAAGAAGAAGGTGGAGAGAGAGACAGAGACAGATCCGGAATATTAGTGGATGGA
TTCTTAACACTTATCTGGGTCGACCTGCGGAGCCTGTTCCTCTTCAGCTACCACCGCTTGAGAGACTTACTC
TTGATTGTAACGAGGATTGTGGAACTTCTGGGA---------------------CGCAGGGGGTGGGAGCTC
CTCAAATATTGGGGGAATCTCCTGCAGTATTGGAGTCAGGAACTAAAGAATAGTGCCATTAGCTTGCTTAAT
ACAACTGCTATAGCAGTAGCTGAGGGAACAGATAGGGTTATAGAAGTATTACAAATAGTTTGTAGGGCTATT
CTCCACATACCCAGAAGAATAAGACAGGGCTTAGAAAGACTTTTGCTA
>GU330812
ATGAAAGTGAAGGGGATCAGGAAGAAT---TATCAGCACTTATGGAGA------------------------
TGGGGCACCATGCTCCTTGGGATGTTA---ATGATCTGTAGTGCTGAA---GAAAACTTGTGGGTCACAGTC
TATTATGGGGTACCTGTGTGGAAAGAAGCAAACACCACTCTATTTTGTGCATCAGATGCTAAAGCATATGAT
ACAGAGGTACATAATGTTTGGGCCACACATGCTTGTGTACCCACAGACCCCAACCCACAAGAAATAAGATTG
GGAAATGTGACAGAAAATTTTAACATGTGGGAAAATAACATGGTAGATCAGATGCATGAGGATATAATTAGT
TTATGGGATCAAAGCCTAAAGCCATGTGTAAAATTAACCCCACTCTGTGTTACTTTAAATTGC---------
---------ACTGATGCGAAAAAT---AATAATACCACT---AGTAATAATAATAGTACTATCAATAGTAGT
AGAGAG---------------------------ATGGGAGAC---------ATGAAAAACTGCTCTTTCAAT
ATCACCACAAGCCTGAAAGATAAGGTG---AAAGAAAATGCATTGTTTTATAAACTTGATGTAGTGCCAATA
GATAAG---GAT------------------------------AATATTAGC---------------------
TATAGGTTAATAAGTTGTAACACCTCAGTTGTTACACAGGCCTGTCCAAAGATATCCTTCGAGCCAATTCCT
ATATATTATTGTGCCCCGGCTGGTTTTGCGATTCTAAAGTGTAAAGATAAGAAATTCAATGGAACAGGACCA
TGTACAAATGTCAGCACAGTACAATGTACACATGGTATTAGGCCAGTAGTATCAACTCAACTACTGTTGAAT
GGTAGTCTAGCAGAGGAAGAGGTAGTACTTAGATCTAGCAATTTCACAAAGAATACTGAAAACATAATAGTA
CAGCTGGAAAAACCTGTAAACATTACTTGTGTAAGACCCAACAACAATACAAGGAAAAGTATACATATGGGA
CCAGGAAAATCATTTCTTGCAACAGGAGACATA---------ATAGGAGATATAAGGCAAGCATATTGTAAC
ATTAGTGAAGCAGAATGGAATAACACTTTAAGACAGATAGCTAGAAAATTAAAA------------------
---GAACAATAT------AGC------------------------AATAAA---ACAATAGTCTTTAAGCCA
TCCTCA---GGAGGGGACCCAGAAATTGCAACGCATAGTTTTAATTGTGGAGGGGAATTTTTCTACTGTAAT
TCAACACAACTGTTTAATAGT---ACTTGG---------TTTAAT---GGTACTTGGGATAATACTGCAGAG
TCAAATAGCACTGAAGGAAATGGCACAATG------------ATCACACTCCCATGCAGAATAAAAAAAATT
ATAAACATGTGGCAGGCAGTAGGAAAAGCAATGTATGCCCCTCCCATCAGAGGACAAATTAGATGTTCATCA
AATATTACAGGACTACTGTTAACAAGAGATGGTGGTATTAATACTCCCGATAAC---------AATGAGACT
GAGATCTTCAGACCTGCAGGGGGAAATATGAAGGACAATTGGAGAAGTGAATTATATAAATATAAAGTAGTA
AAAATTGAACCATTAGGGATAGCACCTACCAAGGCAAAGAGAAGAGTGGTGCAGAGAGAAAAGAGAGCAATA
GGA---ATAGGAGCTGTGTTCCTTGGGTTCTTGGGAGCAGCAGGAAGCACTATGGGCGCAGCGTCAATAACG
CTGACGGTACAGGCCAGACAATTATTGTCTGGTATAGTGCAGCAGCAGAGCAATTTGCTGAGGGCTATTGAT
GCGCAACAACATCTGTTGCAACTCACAGTCTGGGGCATCAAGCAGCTCCAGGCAAGAGTCCTGGCTGTGGAA
AGATACCTAAAGGATCAACAGCTCCTGGGGATTTGGGGTTGCTCTGGAAAACTCATCTGCACCACTACTGTG
CCTTGGAATGCTAGTTGGAGT---AATAAATCTCATAGTGACATTTGGAATAACATGACCTGGATGCAGTGG
GAAAGAGAAATTGACAATTACACAGACATAATATACACCTTACTTGAACAATCGCAGAACCAGCAGGAAAAG
AATGAACAAGAATTATTGGAATTGGACAAGTGGGCAAGTTTGTGGAATTGGTTTGACATAACAAACTGGCTG
TGGTATATAAAAATATTCATAATGATAGTAGGAGGCTTGATAGGTTTAAGAATACTTTTTTCTGTACTTTCT
ATAGTGAATAGAGTTAGGAAGGGATACTCACCACTATCGTTTCAGACCCGCCTCCCAACCCAGAGGGGACAC
GACAGGCCCGAAGGAATCGAAGAAGAAGGTGGAGAGAGAGACAGAGACAGATCCGGAATATTAGTGGATGGA
TTCTTAACACTTATCTGGGTCGACCTGCGGAGCCTGTTCCTCTTCAGCTACCACCGCTTGAGAGACTTACTC
TTGATTGTAACGAGGATTGTGGAACTTCTGGGA---------------------CGCAGGGGGTGGGAGCTC
CTCAAATATTGGGGGAATCTCCTGCAGTATTGGAGTCAGGAACTAAAGAATAGTGCCATTAGCTTGCTTAAT
ACAACTGCTATAGCAGTAGCTGAGGGAACAGATAGGGTTATAGAAGTATTACAAATAGTTTGTAGGGCTATT
CTCCACATACCCAGAAGAATAAGACAGGGCTTAGAAAGACTTTTGCTA
>GU330833
ATGAAAGTGAAGGGGATCAGGAAGAAT---TATCAGCACTTATGGAGA------------------------
TGGGGCACCATGCTCCTTGGGATGTTA---ATGATCTGTAGTGCTGAA---GAAAACTTGTGGGTCACAGTC
TATTATGGGGTACCTGTGTGGAAAGAAGCAAACACCACTCTATTTTGTGCATCAGATGCTAAAGCATATGAT
ACAGAGGTACATAATGTTTGGGCCACACATGCTTGTGTACCCACAGACCCCAACCCACAAGAAATAAGATTG
GGAAATGTGACAGAAAATTTTAACATGTGGGAAAATAACATGGTAGATCAGATGCATGAGGATATAATTAGT
TTATGGGATCAAAGCCTAAAGCCATGTGTAAAATTAACCCCACTCTGTGTTACTTTAAATTGC---------
---------ACTGATGCGAAAAAT---AATAATACCACT---AGTAATAATAATAGTACTATCAATAGTAGT
AGAGAG---------------------------ATGGGAGAC---------ATGAAAAACTGCTCTTTCAAT
ATCACCACAAGCCTGAAAGATAAGGTG---AAAGAAAATGCATTGTTTTATAAACTTGATGTAGTGCCAATA
GATAAG---GAT------------------------------AATATTAGC---------------------
TATAGGTTAATAAGTTGTAACACCTCAGTTGTTACACAGGCCTGTCCAAAGATATCCTTCGAGCCAATTCCT
ATATATTATTGTGCCCCGGCTGGTTTTGCGATTCTAAAGTGTAAAGATAAGAAATTCAATGGAACAGGACCA
TGTACAAATGTCAGCACAGTACAATGTACACATGGTATTAGGCCAGTAGTATCAACTCAACTACTGTTGAAT
GGTAGTCTAGCAGAGGAAGAGGTAGTACTTAGATCTAGCAATTTCACAAAGAATACTGAAAACATAATAGTA
CAGCTGGAAAAACCTGTAAACATTACTTGTGTAAGACCCAACAACAATACAAGGAAAAGTATACATATGGGA
CCAGGAAAATCATTTCTTGCAACAGGAGACATA---------ATAGGAGATATAAGGCAAGCATATTGTAAC
ATTAGTGAAGCAGAATGGAATAACACTTTAAGACAGATAGCTAGAAAATTAAAA------------------
---GAACAATAT------AGC------------------------AATAAA---ACAATAGTCTTTAAGCCA
TCCTCA---GGAGGGGACCCAGAAATTGCAACGCATAGTTTTAATTGTGGAGGGGAATTTTTCTACTGTAAT
TCAACACAACTGTTTAATAGT---ACTTGG---------TTTAAT---GGTACTTGGGATAATACTGCAGAG
TCAAATAGCACTGAAGGAAATGGCACAATG------------ATCACACTCCCATGCAGAATAAAACAAATT
ATAAACATGTGGCAGGCAGTAGGAAAAGCAATGTATGCCCCTCCCATCAGAGGACAAATTAGATGTTCATCA
AATATTACAGGACTACTGTTAACAAGAGATGGTGGTATTAATACTCCCGATAAC---------AATGAGACT
GAGATCTTCAGACCTGCAGGGGGAAATATGAAGGACAATTGGAGAAGTGAATTATATAAATATAAAGTAGTA
AAAATTGAACCATTAGGGATAGCACCTACCAAGGCAAAGAGAAGAGTGGTGCAGAGAGAAAAGAGAGCAATA
GGA---ATAGGAGCTGTGTTCCTTGGGTTCTTGGGAGCAGCAGGAAGCACTATGGGCGCAGCGTCAATAACG
CTGACGGTACAGGCCAGACAATTATTGTCTGGTATAGTGCAGCAGCAGAGCAATTTGCTGAGGGCTATTGAT
GCGCAACAACATCTGTTGCAACTCACAGTCTGGGGCATCAAGCAGCTCCAGGCAAGAGTCCTGGCTGTGGAA
AGATACCTAAAGGATCAACAGCTCCTGGGGATTTGGGGTTGCTCTGGAAAACTCATCTGCACCACTACTGTG
CCTTGGAATGCTAGTTGGAGT---AATAAATCTCATAGTGACATTTGGAATAACATGACCTGGATGCAGTGG
GAAAGAGAAATTGACAATTACACAGACATAATATACACCTTACTTGAACAATCGCAGAACCAGCAGGAAAAG
AATGAACAAGAATTATTGGAATTGGACAAGTGGGCAAGTTTGTGGAATTGGTTTGACATAACAAACTGGCTG
TGGTATATAAAAATATTCATAATGATAGTAGGAGGCTTGATAGGTTTAAGAATACTTTTTTCTGTACTTTCT
ATAGTAAATAGAGTTAGGAAGGGATACTCACCACTATCGTTTCAGACCCGCCTCCCAACCCAGAGGGGACAC
GACAGGCCCGAAGGAATCGAAGAAGAAGGTGGAGAGAGAGACAGAGACAGATCCGGAATATTAGTGGATGGA
TTCTTAACACTTATCTGGGTCGACCTGCGGAGCCTGTTCCTCTTCAGCTACCACCGCTTGAGAGACTTACTC
TTGATTGTAACGAGGATTGTGGAACTTCTGGGA---------------------CGCAGGGGGTGGGAGCTC
CTCAAATATTGGGGGAATCTCCTGCAGTATTGGAGTCAGGAACTAAAGAATAGTGCCATTAGCTTGCTTAAT
ACAACTGCTATAGCAGTAGCTGAGGGAACAGATAGGGTTATAGAAGTATTACAAATAGTTTGTAGGGCTATT
CTCCACATACCCAGAAGAATAAGACAGGGCTTAGAAAGACTTTTGCTA
>GU330834
ATGAAAGTGAAGGGGATCAGGAAGAAT---TATCAGCACTTATGGAGA------------------------
TGGGGCACCATGCTCCTTGGGATGTTA---ATGATCTGTAGTGCTGAA---GAAAACTTGTGGGTCACAGTC
TATTATGGGGTACCTGTGTGGAAAGAAGCAAACACCACTCTATTTTGTGCATCAGATGCTAAAGCATATGAT
ACAGAGGTACATAATGTTTGGGCCACACATGCTTGTGTACCCACAGACCCCAACCCACAAGAAATAAGATTG
GGAAATGTGACAGAAAATTTTAACATGTGGGAAAATAACATGGTAGATCAGATGCATGAGGATATAATTAGT
TTATGGGATCAAAGCCTAAAGCCATGTGTAAAATTAACCCCACTCTGTGTTACTTTAAATTGC---------
---------ACTGATGCGAAAAAT---AATAATACCACT---AGTAATAATAATAGTACTATCAATAGTAGT
AGAGAG---------------------------ATGGGAGAC---------ATGAAAAACTGCTCTTTCAAT
ATCACCACAAGCCTGAAAGATAAGGTG---AAAGAAAATGCATTGTTTTATAAACTTGATGTAGTGCCAATA
GATAAG---GAT------------------------------AATATTAGC---------------------
TATAGGTTAATAAGTTGTAACACCTCAGTTGTTACACAGGCCTGTCCAAAGATATCCTTCGAGCCAATTCCT
ATATATTATTGTGCCCCGGCTGGTTTTGCGATTCTAAAGTGTAAAGATAAGAAATTCAATGGAACAGGACCA
TGTACAAATGTCAGCACAGTACAATGTACACATGGTATTAGGCCAGTAGTATCAACTCAACTACTGTTGAAT
GGTAGTCTAGCAGAGGAAGAGGTAGTACTTAGATCTAGCAATTTCACAAAGAATACTGAAAACATAATAGTA
CAGCTGGAAAAACCTGTAAACATTACTTGTGTAAGACCCAACAACAATACAAGGAAAAGTATACATATGGGA
CCAGGAAAATCATTTCTTGCAACAGGAGACATA---------ATAGGAGATATAAGGCAAGCATATTGTAAC
ATTAGTGAAGCAGAATGGAATAACACTTTAAGACAGATAGCTAGAAAATTAAAA------------------
---GAACAATAT------AGC------------------------AATAAA---ACAATAGTCTTTAAGCCA
TCCTCA---GGAGGGGACCCAGAAATTGCAACGCATAGTTTTAATTGTGGAGGGGAATTTTTCTACTGTAAT
TCAACACAACTGTTTAATAGT---ACTTGG---------TTTAAT---GGTACTTGGGATAATACTGCAGAG
TCAAATAGCACTGAAGGAAATGGCACAATG------------ATCACACTCCCATGCAGAATAAAACAAATT
ATAAACATGTGGCAGGCAGTAGGAAAAGCAATGTATGCCCCTCCCATCAGAGGACAAATTAGATGTTCATCA
AATATTACAGGACTACTGTTAACAAGAGATGGTGGTATTAATACTCCCGATAAC---------AATGAGACT
GAGATCTTCAGACCTGCAGGGGGGAATATGAAGGACAATTGGAGAAGTGAATTATATAAATATAAAGTAGTA
AAAATTGAACCATTAGGGATAGCACCTACCAAGGCAAAGAGAAGAGTGGTGCAGAGAGAAAAGAGAGCAATA
GGA---ATAGGAGCTGTGTTCCTTGGGTTCTTGGGAGCAGCAGGAAGCACTATGGGCGCAGCGTCAATAACG
CTGACGGTACAGGCCAGACAATTATTGTCTGGTATAGTGCAGCAGCAGAGCAATTTGCTGAGGGCTATTGAT
GCGCAACAACATCTGTTGCAACTCACAGTCTGGGGCATCAAGCAGCTCCAGGCAAGAGTCCTGGCTGTGGAA
AGATACCTAAAGGATCAACAGCTCCTGGGGATTTGGGGTTGCTCTGGAAAACTCATCTGCACCACTACTGTG
CCTTGGAATGCTAGTTGGAGT---AATAAATCTCATAGTGACATTTGGAATAACATGACCTGGATGCAGTGG
GAAAGAGAAATTGACAATTACACAGACATAATATACACCTTACTTGAACAATCGCAGAACCAGCAGGAAAAG
AATGAACAAGAATTATTGGAATTGGACAAGTGGGCAAGTTTGTGGAATTGGTTTGACATAACAAACTGGCTG
TGGTATATAAAAATATTCATAATGATAGTAGGAGGCTTGATAGGTTTAAGAATACTTTTTTCTGTACTTTCT
ATAGTGAATAGAGTTAGGAAGGGATACTCACCACTATCGTTTCAGACCCGCCTCCCAACCCAGAGGGGACAC
GACAGGCCCGAAGGAATCGAAGAAGAAGGTGGAGAGAGAGACAGAGACAGATCCGGAATATTAGTGGATGGA
TTCTTAACACTTATCTGGGTCGACCTGCGGAGCCTGTTCCTCTTCAGCTACCACCGCTTGAGAGACTTACTC
TTGATTGTAACGAGGATTGTGGAACTTCTGGGA---------------------CGCAGGGGGTGGGAGCTC
CTCAAATATTGGGGGAATCTCCTGCAGTATTGGAGTCAGGAACTAAAGAATAGTGCCATTAGCTTGCTTAAT
ACAACTGCTATAGCAGTAGCTGAGGGAACAGATAGGGTTATAGAAGTATTACAAATAGTTTGTAGGGCTATT
CTCCACATACCCAGAAGAATAAGACAGGGCTTAGAAAGACTTTTGCTA
>GU330832
ATGAAAGTGAAGGGGATCAGGAAGAAT---TATCAGCACTTATGGAGA------------------------
TGGGGCACCATGCTCCTTGGGATGTTA---ATGATCTGTAGTGCTGAA---GAAAACTTGTGGGTCACAGTC
TATTATGGGGTACCTGTGTGGAAAGAAGCAAACACCACTCTATTTTGTGCATCAGATGCTAAAGCATATGAT
ACAGAGGTACATAATGTTTGGGCCACACATGCTTGTGTACCCACAGACCCCAACCCACAAGAAATAAGATTG
GGAAATGTGACAGAAAATTTTAACATGTGGGAAAATAACATGGTAGATCAGATGCATGAGGATATAATTAGT
TTATGGGATCAAAGCCTAAAGCCATGTGTAAAATTAACCCCACTCTGTGTTACTTTAAATTGC---------
---------ACTGATGCGAAAAAT---AATAATACCACT---AGTAATAATAATAGTACTATCAATAGTAGT
AGAGAG---------------------------ATGGGAGAC---------ATGAAAAACTGCTCTTTCAAT
ATCACCACAAGCCTGAAAGATAAGGTG---AAAGAAAATGCATTGTTTTATAAACTTGATGTAGTGCCAATA
GATAAG---GAT------------------------------AATATTAGC---------------------
TATAGGTTAATAAGTTGTAACACCTCAGTTGTTACACAGGCCTGTCCAAAGATATCCTTCGAGCCAATTCCT
ATATATTATTGTGCCCCGGCTGGTTTTGCGATTCTAAAGTGTAAAGATAAGAAATTCAATGGAACAGGACCA
TGTACAAATGTCAGCACAGTACAATGTACACATGGTATTAGGCCAGTAGTATCAACTCAACTACTGTTGAAT
GGTAGTCTAGCAGAGGAAGAGGTAGTACTTAGATCTAGCAATTTCACAAAGAATACTGAAAACATAATAGTA
CAGCTGGAAAAACCTGTAAACATTACTTGTGTAAGACCCAACAACAATACAAGGAAAAGTATACATATGGGA
CCAGGAAAATCATTTCTTGCAACAGGAGACATA---------ATAGGAGATATAAGGCAAGCATATTGTAAC
ATTAGTGAAGCAGAATGGAATAACACTTTAAGACAGATAGCTAGAAAATTAAAA------------------
---GAACAATAT------AGC------------------------AATAAA---ACAATAGTCTTTAAGCCA
TCCTCA---GGAGGGGACCCAGAAATTGCAACGCATAGTTTTAATTGTGGAGGGGAATTTTTCTACTGTAAT
TCAACACAACTGTTTAATAGT---ACTTGG---------TTTAAT---GGTACTTGGGATAATACTGCAGAG
TCAAATAGCACTGAAGGAAATGGCACAATG------------ATCACACTCCCATGCAGAATAAAACAAATT
ATAAACATGTGGCAGGCAGTAGGAAAAGCAATGTATGCCCCTCCCATCAGAGGACAAATTAGATGTTCATCA
AATATTACAGGATTACTGTTAACAAGAGATGGTGGTATTAATACTCCCGATAAC---------AATGAGACT
GAGATCTTCAGACCTGCAGGGGGAAATATGAAGGACAATTGGAGAAGTGAATTATATAAATATAAAGTAGTA
AAAATTGAACCATTAGGGATAGCACCTACCAAGGCAAAGAGAAGAGTGGTGCAGAGAGAAAAGAGAGCAATA
GGA---ATAGGAGCTGTGTTCCTTGGGTTCTTGGGAGCAGCAGGAAGCACTATGGGCGCAGCGTCAATAACG
CTGACGGTACAGGCCAGACAATTATTGTCTGGTATAGTGCAGCAGCAGAGCAATTTGCTGAGGGCTATTGAT
GCGCAACAACATCTGTTGCAACTCACAGTCTGGGGCATCAAGCAGCTCCAGGCAAGAGTCCTGGCTGTGGAA
AGATACCTAAAGGATCAACAGCTCCTGGGGATTTGGGGTTGCTCTGGAAAACTCATCTGCACCACTACTGTG
CCTTGGAATGCTAGTTGGAGT---AATAAATCTCATAGTGACATTTGGAATAACATGACCTGGATGCAGTGG
GAAAGAGAAATTGACAATTACACAGACATAATATACACCTTACTTGAACAATCGCAGAACCAGCAGGAAAAG
AATGAACAAGAATTATTGGAATTGGACAAGTGGGCAAGTTTGTGGAATTGGTTTGACATAACAAATTGGCTG
TGGTATATAAAAATATTCATAATGATAGTAGGAGGCTTGATAGGTTTAAGAATACTTTTTTCTGTACTTTCT
ATAGTGAATAGAGTTAGGAAGGGATACTCACCACTATCGTTTCAGACCCGCCTCCCAACCCAGAGGGGACAC
GACAGGCCCGAAGGAATCGAAGAAGAAGGTGGAGAGAGAGACAGAGACAGATCCGGAATATTAGTGGATGGA
TTCTTAACACTTATCTGGGTCGACCTGCGGAGCCTGTTCCTCTTCAGCTACCACCGCTTGAGAGACTTACTC
TTGATTGTAACGAGGATTGTGGAACTTCTGGGA---------------------CGCAGGGGGTGGGAGCTC
CTCAAATATTGGGGGAATCTCCTGCAGTATTGGAGTCAGGAACTAAAGAATAGTGCCATTAGCTTGCTTAAT
ACAACTGCTATAGCAGTAGCTGAGGGAACAGATAGGGTTATAGAAGTATTACAAATAGTTTGTAGGGCTATT
CTCCACATACCCAGAAGAATAAGACAGGGCTTAGAAAGACTTTTGCTA
>GU330830
ATGAAAGTGAAGGGGATCAGGAAGAAT---TATCAGCACTTATGGAGA------------------------
TGGGGCACCATGCTCCTTGGGATGTTA---ATGATCTGTAGTGCTGAA---GAAAACTTGTGGGTCACAGTC
TATTATGGGGTACCTGTGTGGAAAGAAGCAAACACCACTCTATTTTGTGCATCAGATGCTAAAGCATATGAT
ACAGAGGTACATAATGTTTGGGCCACACATGCTTGTGTACCCACAGACCCCAACCCACAAGAAATAAGATTG
GGAAATGTGACAGAAAATTTTAACATGTGGGAAAATAACATGGTAGATCAGATGCATGAGGATATAATTAGT
TTATGGGATCAAAGCCTAAAGCCATGTGTAAAATTAACCCCACTCTGTGTTACTTTAAATTGC---------
---------ACTGATGCGAAAAAT---AATAATACCACT---AGTAATAATAATAGTACTATCAATAGTAGT
AGAGAG---------------------------ATGGGAGAC---------ATGAAAAACTGCTCTTTCAAT
ATCACCACAAGCCTGAAAGATAAGGTG---AAAGAAAATGCATTGTTTTATAAACTTGATGTAGTGCCAATA
GATAAG---GAT------------------------------AATATTAGC---------------------
TATAGGTTAATAAGTTGTAACACCTCAGTTGTTACACAGGCCTGTCCAAAGATATCCTTCGAGCCAATTCCT
ATATATTATTGTGCCCCGGCTGGTTTTGCGATTCTAAAGTGTAAAGATAAGAAATTCAATGGAACAGGACCA
TGTACAAATGTCAGCACAGTACAATGTACACATGGTATTAGGCCAGTAGTATCAACTCAACTACTGTTGAAT
GGTAGTCTAGCAGAGGAAGAGGTAGTACTTAGATCTAGCAATTTCACAAAGAATACTGAAAACATAATAGTA
CAGCTGGAAAAACCTGTAAACATTACTTGTGTAAGACCCAACAACAATACAAGGAAAAGTATACATATGGGA
CCAGGAAAATCATTTCTTGCAACAGGAGACATA---------ATAGGAGATATAAGGCAAGCATATTGTAAC
ATTAGTGAAGCAGAATGGAATAACACTTTAAGACAGATAGCTAGAAAATTAAAA------------------
---GAACAATAT------AGC------------------------AATAAA---ACAATAGTCTTTAAGCCA
TCCTCA---GGAGGGGACCCAGAAATTGCAACGCATAGTTTTAATTGTGGAGGGGAATTTTTCTACTGTAAT
TCAACACAACTGTTTAATAGT---ACTTGG---------TTTAAT---GGTACTTGGGATAATACTGCAGAG
TCAAATAGCACTGAAGGAAATGGCACAATG------------ATCACACTCCCATGCAGAATAAAACAAATT
ATAAACATGTGGCAGGCAGTAGGAAAAGCAATGTATGCCCCTCCCATCAGAGGACAAATTAGATGTTCATCA
AATATTACAGGACTACTGTTAACAAGAGATGGTGGTATTAATACTCCCGATAAC---------AATGAGACT
GAGATCTTCAGACCTGCAGGGGGAAATATGAAGGACAATTGGAGAAGTGAATTATATAAATATAAAGTAGTA
AAAATTGAACCATTAGGGATAGCACCTACCAAGGCAAAGAGAAGAGTGGTGCAGAGAGAAAAGAGAGCAATA
GGA---ATAGGAGCTGTGTTCCTTGGGTTCTTGGGAGCAGCAGGAAGCACTATGGGCGCAGCGTCAATAACG
CTGACGGTACAGGCCAGACAATTATTGTCTGGTATAGTGCAGCAGCAGAGCAATTTGCTGAGGGCTATTGAT
GCGCAACAACATCTGTTGCAACTCACAGTCTGGGGCATCAAGCAGCTCCAGGCAAGAGTCCTGGCTGTGGAA
AGATACCTAAAGGATCAACAGCTCCTGGGGATTTGGGGTTGCTCTGGAAAACTCATCTGCACCACTACTGTG
CCTTGGAATGCTAGTTGGAGT---AATAAATCTCATAGTGACATTTGGAATAACATGACCTGGATGCAGTGG
GAAAGAGAAATTGACAATTACACAGACATAATATACACCTTACTTGAACAATCGCAGAACCAGCAGGAAAAG
AATGAACAAGAATTATTGGAATTGGACAAGTGGGCAAGTTTGTGGAATTGGTTTGACATAACAAACTGGCTG
TGGTATATAAAAATATTCATAATGATAGTAGGAGGCTTGATAGGTTTAAGAATACTTTTTTCTGTACTTTCT
ATAGTGAATAGAGTTAGGAAGGGATACTCACCACTATCGTTTCAGACCCGCCTCCCAACCCAGAGGGGACAC
GACAGGCCCGAAGGAATCGAAGAAGAAGGTGGAGAGAGAGACAGAGACAGATCCGGAATATTAGTGGATGGA
TTCTTAACACTTATCTGGGTCGACCTGCGGAGCCTGTTCCTCTTCAGCTACCACCGCTTGAGAGACTTACTC
TTGATTGTAACGAGGATTGTGGAACTTCTGGGA---------------------CGCAGGGGGTGGGAGCTC
CTCAAATATTGGGGGAATCTCCTGCAGTATTGGAGTCAGGAACTAAAGAATAGTGCCATTAGCTTGCTTAAT
ACAACTGCTATAGCAGTAGCTGAGGGAACAGATAGGGTTATAGAAGTATTACAAATAGTTTGTAGGGCTATT
CTCCACATACCCAGAAGAATAAGACAGGGCTTAGAAAGACTTTTGCTA
>GU330828
ATGAAAGTGAAGGGGATCAGGAAGAAT---TATCAGCACTTATGGAGA------------------------
TGGGGCACCATGCTCCTTGGGATGTTA---ATGATCTGTAGTGCTGAA---GAAAACTTGTGGGTCACAGTC
TATTATGGGGTACCTGTGTGGAAAGAAGCAAACACCACTCTATTTTGTGCATCAGATGCTAAAGCATATGAT
ACAGAGGTACATAATGTTTGGGCCACACATGCTTGTGTACCCACAGACCCCAACCCACAAGAAATAAGATTG
GGAAATGTGACAGAAAATTTTAACATGTGGGAAAATAACATGGTAGATCAGATGCATGAGGATATAATTAGT
TTATGGGATCAAAGCCTAAAGCCATGTGTAAAATTAACCCCACTCTGTGTTACTTTAAATTGC---------
---------ACTGATGCGAAAAAT---AATAATACCACT---AGTAATAATAATAGTACTATCAATAGTAGT
AGAGAG---------------------------ATGGGAGAC---------ATGAAAAACTGCTCTTTCAAT
ATCACCACAAGCCTGAAAGATAAGGTG---AAAGAAAATGCATTGTTTTATAAACTTGATGTAGTGCCAATA
GATAAG---GAT------------------------------AATATTAGC---------------------
TATAGGTTAATAAGTTGTAACACCTCAGTTGTTACACAGGCCTGTCCAAAGATATCCTTCGAGCCAATTCCT
ATATATTATTGTGCCCCGGCTGGTTTTGCGATTCTAAAGTGTAAAGATAAGAAATTCAATGGAACAGGACCA
TGTACAAATGTCAGCACAGTACAATGTACACATGGTATTAGGCCAGTAGTATCAACTCAACTACTGTTGAAT
GGTAGTCTAGCAGAGGAAGAGGTAGTACTTAGATCTAGCAATTTCACAAAGAATACTGAAAACATAATAGTA
CAGCTGGAAAAACCTGTAAACATTACTTGTGTAAGACCCAACAACAATACAAGGAAAAGTATACATATGGGA
CCAGGAAAATCATTTCTTGCAACAGGAGACATA---------ATAGGAGATATAAGGCAAGCATATTGTAAC
ATTAGTGAAGCAGAATGGAATAACACTTTAAGACAGATAGCTAGAAAATTAAAA------------------
---GAACAATAT------AGC------------------------AATAAA---ACAATAGTCTTTAAGCCA
TCCTCA---GGAGGGGACCCAGAAATTGCAACGCATAGTTTTAATTGTGGAGGGGAATTTTTCTACTGTAAT
TCAACACAACTGTTTAATAGT---ACTTGG---------TTTAAT---GGTACTTGGGATAATACTGCAGAG
TCAAATAGCACTGAAGGGAATGGCACAATG------------ATCACACTCCCATGCAGAATAAAACAAATT
ATAAACATGTGGCAGGCAGTAGGAAAAGCAATGTATGCCCCTCCCATCAGAGGACAAATTAGATGTTCATCA
AATATTACAGGACTACTGTTAACAAGAGATGGTGGTATTAATACTCCCGATAAC---------AATGAGACT
GAGATCTTCAGACCTGCAGGGGGAAATATGAAGGACAATTGGAGAAGTGAATTATATAAATATAAAGTAGTA
AAAATTGAACCATTAGGGATAGCACCTACCAAGGCAAAGAGAAGAGTGGTGCAGAGAGAAAAGAGAGCAATA
GGA---ATAGGAGCTGTGTTCCTTGGGTTCTTGGGAGCAGCAGGAAGCACTATGGGCGCAGCGTCAATAACG
CTGACGGTACAGGCCAGACAATTATTGTCTGGTATAGTGCAGCAGCAGAGCAATTTGCTGAGGGCTATTGAT
GCGCAACAACATCTGTTGCAACTCACAGTCTGGGGCATCAAGCAGCTCCAGGCAAGAGTCCTGGCTGTGGAA
AGATACCTAAAGGATCAACAGCTCCTGGGGATTTGGGGTTGCTCTGGAAAACTCATCTGCACCACTACTGTG
CCTTGGAATGCTAGTTGGAGT---AATAAATCTCATAGTGACATTTGGAATAACATGACCTGGATGCAGTGG
GAAAGAGAAATTGACAATTACACAGACATAATATACACCTTACTTGAACAATCGCAGAACCAGCAGGAAAAG
AATGAACAAGAATTATTGGAATTGGACAAGTGGGCAAGTTTGTGGAATTGGTTTGACATAACAAACTGGCTG
TGGTATATAAAAATATTCATAATGATAGTAGGAGGCTTGATAGGTTTAAGAATACTTTTTTCTGTACTTTCT
ATAGTGAATAGAGTTAGGAAGGGATACTCACCACTATCGTTTCAGACCCGCCTCCCAACCCAGAGGGGACAC
GACAGGCCCGAAGGAATCGAAGAAGAAGGTGGAGAGAGAGACAGAGACAGATCCGGAATATTAGTGGATGGA
TTCTTAACACTTATCTGGGTCGACCTGCGGAGCCTGTTCCTCTTCAGCTACCACCGCTTGAGAGACTTACTC
TTGATTGTAACGAGGATTGTGGAACTTCTGGGA---------------------CGCAGGGGGTGGGAGCTC
CTCAAATATTGGGGGAATCTCCTGCAGTATTGGAGTCAGGAACTAAAGAATAGTGCCATTAGCTTGCTTAAT
ACAACTGCTATAGCAGTAGCTGAGGGAACAGATAGGGTTATAGAAGTATTACAAATAGTTTGTAGGGCTATT
CTCCACATACCCAGAAGAATAAGACAGGGCTTAGAAAGACTTTTGCTA
>GU330813
ATGAAAGTGAAGGGGATCAGGAAGAAT---TATCAGCACTTATGGAGA------------------------
TGGGGCACCATGCTCCTTGGGATGTTA---ATGATCTGTAGTGCTGAA---GAAAACTTGTGGGTCACAGTC
TATTATGGGGTACCTGTGTGGAAAGAAGCAAACACCACTCTATTTTGTGCATCAGATGCTAAAGCATATGAT
ACAGAGGTACATAATGTTTGGGCCACACATGCTTGTGTACCCACAGACCCCAACCCACAAGAAATAAGATTG
GGAAATGTGACAGAAAATTTTAACATGTGGGAAAATAACATGGTAGATCAGATGCATGAGGATATAATTAGT
TTATGGGATCAAAGCCTAAAGCCATGTGTAAAATTAACCCCACTCTGTGTTACTTTAAATTGC---------
---------ACTGATGCGAAAAAT---AATAATACCACT---AGTAATAATAATAGTACTATCAATAGTAGT
AGAGAG---------------------------ATGGGAGAC---------ATGAAAAACTGCTCTTTCAAT
ATCACCACAAGCCTGAAAGATAAGGTG---AAAGAAAATGCATTGTTTTATAAACTTGATGTAGTGCCAATA
GATAAG---GAT------------------------------AATATTAGC---------------------
TATAGGTTAATAAGTTGTAACACCTCAGTTGTTACACAGGCCTGTCCAAAGATATCCTTCGAGCCAATTCCT
ATATATTATTGTGCCCCGGCTGGTTTTGCGATTCTAAAGTGTAAAGATAAGAAATTCAATGGAACAGGACCA
TGTACAAATGTCAGCACAGTACAATGTACACATGGTATTAGGCCAGTAGTATCAACTCAACTACTGTTGAAT
GGTAGTCTAGCAGAGGAAGAGGTAGTACTTAGATCTAGCAATTTCACAAAGAATACTGAAAACATAATAGTA
CAGCTGGAAAAACCTGTAAACATTACTTGTGTAAGACCCAACAACAATACAAGGAAAAGTATACATATGGGA
CCAGGAAAATCATTTCTTGCAACAGGAGACATA---------ATAGGAGATATAAGGCAAGCATATTGTAAC
ATTAGTGAAGCAGAATGGAATAACACTTTAAGACAGATAGCTAGAAAATTAAAA------------------
---GAACAATAT------AGC------------------------AATAAA---ACAATAGTCTTTAAGCCA
TCCTCA---GGAGGGGACCCAGAAATTGCAACGCATAGTTTTAATTGTGGAGGGGAATTTTTCTACTGTAAT
TCAACACAACTGTTTAATAGT---ACTTGG---------TTTAAT---GGTACTTGGGATAATACTGCAGAG
TCAAATAGCACTGAAGGAAATGGCACAATG------------ATCACACTCCCATGCAGAATAAAACAAATT
ATAAACATGTGGCAGGCAGTAGGAAAAGCAATGTATGCCCCTCCCATCAGAGGACAAATTAGATGTTCATCA
AATATTACAGGACTACTGTTAACAAGAGATGGTGGTATTAATACTCCCGATAAC---------AATGAGACT
GAGATCTTCAGACCTGCAGGGGGAAATATGAAGGACAATTGGAGAAGTGAATTATATAAATATAAAGTAGTA
AAAATTGAACCATTAGGGATAGCACCTACCAAGGCAAAGAGAAGAGTGGTGCAGAGAGAAAAGAGAGCAATA
GGA---ATAGGAGCTGTGTTCCTTGGGTTCTTGGGAGCAGCAGGAAGCACTATGGGCGCAGCGTCAATAACG
CTGACGGTACAGGCCAGACAATTATTGTCTGGTATAGTGCAGCAGCAGAGCAATTTGCTGAGGGCTATTGAT
GCGCAACAACATCTGTTGCAACTCACAGTCTGGGGCATCAAGCAGCTCCAGGCAAGAGTCCTGGCTGTGGAA
AGATACCTAAAGGATCAACAGCTCCTGGGGATTTGGGGTTGCTCTGGAAAACTCATCTGCACCACTACTGTG
CCTTGGAATGCTAGTTGGAGT---AATAAATCTCATAGTGACATTTGGAATAACATGACCTGGATGCAGTGG
GAAAGAGAAATTGACAATTACACAGACATAATATACACCTTACTTGAACAATCGCAGAACCAGCAGGAAAAG
AATGAACAAGAATTATTGGAATTGGACAAGTGGGCAAGTTTGTGGAATTGGTTTGACATAACAAACTGGCTG
TGGTATATAAAAATATTCATAATGATAGTAGGAGGCTTGATAGGTTTAAGAATACTTTTTTCTGTACTTTCT
ATAGTGAATAGAGTTAGGAAGGGATACTCACCACTATCGTTTCAGACCCGCCTCCCAACCCAGAGGGGACAC
GACAGGCCCGAAGGAATCGAAGAAGAAGGTGGAGAGAGAGACAGAGACAGATCCGGAATATTAGTGGATGGA
TTCTTAACACTTATCTGGGTCGACCTGCGGAGCCTGTTCCTCTTCAGCTACCACCGCTTGAGAGACTTACTC
TTGATTGTAACGAGGATTGTGGAACTTCTGGGA---------------------CGCAGGGGGTGGGAGCTC
CTCAAATATTGGGGGAATCTCCTGCAGTATTGGAGTCAGGAACTAAAGAATAGTGCCATTAGCTTGCTTAAT
ACAACCGCTATAGCAGTAGCTGAGGGAACAGATAGGGTTATAGAAGTATTACAAATAGTTTGTAGGGCTATT
CTCCACATACCCAGAAGAATAAGACAGGGCTTAGAAAGACTTTTGCTA
>GU330809
ATGAAAGTGAAGGGGATCAGGAAGAAT---TATCAGCACTTATGGAGA------------------------
TGGGGCACCATGCTCCTTGGGATGTTA---ATGATCTGTAGTGCTGAA---GAAAACTTGTGGGTCACAGTC
TATTATGGGGTACCTGTGTGGAAAGAAGCAAACACCACTCTATTTTGTGCATCAGATGCTAAAGCATATGAT
ACAGAGGTACATAATGTTTGGGCCACACATGCTTGTGTACCCACAGACCCCAACCCACAAGAAATAAGATTG
GGAAATGTGACAGAAAATTTTAACATGTGGGAAAATAACATGGTAGATCAGATGCATGAGGATATAATTAGT
TTATGGGATCAAAGCCTAAAGCCATGTGTAAAATTAACCCCACTCTGTGTTACTTTAAATTGC---------
---------ACTGATGCGAAAAAT---AATAATACCACT---AGTAATAATAATAGTACTATCAATAGTAGT
AGAGAG---------------------------ATGGGAGAC---------ATGAAAAACTGCTCTTTCAAT
ATCACCACAAGCCTGAAAGATAAGGTG---AAAGAAAATGCATTGTTTTATAAACTTGATGTAGTGCCAATA
GATAAG---GAT------------------------------AATATTAGC---------------------
TATAGGTTAATAAGTTGTAACACCTCAGTTGTTACACAGGCCTGTCCAAAGATATCCTTCGAGCCAATTCCT
ATATATTATTGTGCCCCGGCTGGTTTTGCGATTCTAAAGTGTAAAGATAAGAAATTCAATGGAACAGGACCA
TGTACAAATGTCAGCACAGTACAATGTACACATGGTATTAGGCCAGTAGTATCAACTCAACTACTGTTGAAT
GGTAGTCTAGCAGAGGAAGAGGTAGTACTTAGATCTAGCAATTTCACAAAGAATACTGAAAACATAATAGTA
CAGCTGGAAAAACCTGTAAACATTACTTGTGTAAGACCCAACAACAATACAAGGAAAAGTATACATATGGGA
CCAGGAAAATCATTTCTTGCAACAGGAGACATA---------ATAGGAGATATAAGGCAAGCATATTGTAAC
ATTAGTGAAGCAGAATGGAATAACACTTTAAGACAGATAGCTAGAAAATTAAAA------------------
---GAACAATAT------AGC------------------------AATAAA---ACAATAGTCTTTAAGCCA
TCCTCA---GGAGGGGACCCAGAAATTGCAACGCATAGTTTTAATTGTGGAGGGGAATTTTTCTACTGTAAT
TCAACACAACTGTTTAATAGT---ACTTGG------TTT---AAT---GGTACTTGGGATAATACTGCAGAG
TCAAATAGCACTGAAGGAAATGGCACAATG------------ATCACACTCCCATGCAGAATAAAACAAATT
ATAAACATGTGGCAGGCAGTAGGAAAAGCAATGTATGCCCCTCCCATCAGAGGACAAATTAGATGTTCATCA
AATATTACAGGACTACTGTTAACAAGAGATGGTGGTATCAATACTCCCGATAAC---------AATGAGACT
GAGATCTTCAGACCTGCAGGGGGAAATATGAAGGACAATTGGAGAAGTGAATTATATAAATATAAAGTAGTA
AAAATTGAACCATTAGGGATAGCACCTACCAAGGCAAAGAGAAGAGTGGTGCAGAGAGAAAAGAGAGCAATA
GGA---ATAGGAGCTGTGTTCCTTGGGTTCTTGGGAGCAGCAGGAAGCACTATGGGCGCAGCGTCAATAACG
CTGACGGTACAGGCCAGACAATTATTGTCTGGTATAGTGCAGCAGCAGAGCAATTTGCTGAGGGCTATTGAT
GCGCAACAACATCTGTTGCAACTCACAGTCTGGGGCATCAAGCAGCTCCAGGCAAGAGTCCTGGCTGTGGAA
AGATACCTAAAGGATCAACAGCTCCTGGGGATTTGGGGTTGCTCTGGAAAACTCATCTGCACCACTACTGTG
CCTTGGAATGCTAGTTGGAGT---AATAAATCTCATAGTGACATTTGGAATAACATGACCTGGATGCAGTGG
GAAAGAGAAATTGACAATTACACAGACATAATATACACCTTACTTGAACAATCGCAGAACCAGCAGGAAAAG
AATGAACAAGAATTATTGGAATTGGACAAGTGGGCAAGTTTGTGGAATTGGTTTGACATAACAAACTGGCTG
TGGTATATAAAAATATTCATAATGATAGTAGGAGGCTTGATAGGTTTAAGAATACTTTTTTCTGTACTTTCT
ATAGTGAATAGAGTTAGGAAGGGATACTCACCACTATCGTTTCAGACCCGCCTCCCAACCCAGAGGGGACAC
GACAGGCCCGAAGGAATCGAAGAAGAAGGTGGAGAGAGAGACAGAGACAGATCCGGAATATTAGTGGATGGA
TTCTTAACACTTATCTGGGTCGACCTGCGGAGCCTGTTCCTCTTCAGCTACCACCGCTTGAGAGACTTACTC
TTGATTGTAACGAGGATTGTGGAACTTCTGGGA---------------------CGCAGGGGGTGGGAGCTC
CTCAAATATTGGGGGAATCTCCTGCAGTATTGGAGTCAGGAACTAAAGAATAGTGCCATTAGCTTGCTTAAT
ACAACTGCTATAGCAGTAGCTGAGGGAACAGATAGGGTTATAGAAGTATTACAAATAGTTTGTAGGGCTATT
CTCCACATACCCAGAAGAATAAGACAGGGCTTAGAAAGACTTTTGCTA
>GU733716
ATGACAGTGAAGGGGATCAGGAAGAAT---TATCAGCACTTGTGGAGA------------------------
GGGGGCATCTTGCTCCTTGGGATATTG---ATGATCTGTAGTGCTACA---GAACAATTGTGGGTCACAGTC
TATTATGGGGTACCAGTATGGAAAGAAGCAACCACCACTCTATTTTGTGCATCAGATGCTAGAGCATATAAG
ACAGAGGTACATAATGTTTGGGCCACACATGCCTGTGTACCCACAGACCCTAGCCCACAAGAAATACCATTG
ATAAATGTGACAGAAAATTTTAACATGTGGGAAAATAAAATGGTAGACCAAATGCATGAGGATATAATCAGT
TTATGGGATCAAAGCCTAAAGCCATGTGTAAAATTAACCCCACTCTGTGTTACTTTAAATTGC---------
---------ATTGATGTGAATATT---ACTAATACCAAT------------AGCACTAATCCCACTAGTAGC
TGGGAA------------------ACGATGGAGAAAGGAGAA---------ATAAAAAACTGCTCTTTCAAT
ATCACCACAAACATAAGAGATAAGATACAGAAAGAATATGCATTGTTTAATAGACTTGATGTAGTACCAATA
AATAAT---------------------------------AGTAATACCTAC---------------------
TATAGGTTGATAAGTTGTAACACCTCAGTCCTTACACAAGCCTGTCCAAAGGTATCCTTTGAGCCAATTCCC
ATACACTACTGTGCCCCGGCTGGTTTTGCAATTCTAAAGTGTAACGAGACAAAGTTCAATGGATCAGGACCA
TGTAAAAATGTCACCACAGTACAATGTACACATGGAATTAGGCCAGTAGTATCAACTCAATTGCTGTTAAAT
GGCAGTCTAGCAGTAGAGGAGGTAGTAATTAGATCTGAAAATTTCTCAGACAATGCTAAAACCATAATAATA
CAGCTGAACACCTCTGTAGAAATTAATTGTACAAGACCCAACAACAATACAAGAAAAGGTATACATATAGGG
CCAGGGAGAGCACTTTATGCAACAGGAGACATA---------ATAGGAGATATAAGACAAGCACATTGTAAC
ATTAGTACAGCAAAATGGAATGACACTTTAAAACACATAGTTGGAAAATTGAAA------------------
---GAACAATTT------AGG------------------------AATGCAACAAAAATAGTCTTTAATCAC
TCCTCA---GGAGGGGGCCCAGAAATTGTAATGCACAGTTTTAATTGTGGAGGAGAATTTTTCTACTGTAAT
ACAACTAGACTGTTCAATAGT---ACTTGG------------AATGTTAGTACTTGGAATATTAGTCAGACT
GAAGGGTCATACAACACTGAAGAAAAT---------------ATCACACTCCCATGCAGAATAAAACAGATT
GTAAACATGTGGCAGGAAGTAGGAAAAGCAATGTATGCCCCTCCCATCAGAGGAATAATTAGATGTTCATCA
AATATTACAGGGATAATGTTAACAAGAGATGGTGGTAAGAATAGGACAGAGAAC------------ACCACT
GAGACTTTCAGACCGGGAGGAGGAAATATGATGGACAATTGGAGAAGTGAACTATATAACTATAAAGTAGTA
AAAATTGAACCATTAGGGGTAGCACCCACCAAGGCAAAGAGAAGAGTGGTGCAGAGAGAAAAAAGAGCAGCG
GGA---CTAGGAGCTTTGTTCCTTGGGTTCTTGGGAGCAGCAGGAAGCACTATGGGCGCAGCGTCACTGACG
CTGACGGTACAGGCCAGACAATTATTGTCTGGTATAGTGCAACAGCAGAACAATTTGCTGAGAGCTATTGAG
GCGCAACAGCACCTGTTGCAACTCACAGTCTGGGGCATCAAGCAGCTCCAGGCAAGAGTCCTGGCTGTGGAA
AGATACCTAAGGGATCAACAGCTCCTGGGAATTTGGGGATGCTCTGGAAAACTCATCTGCACCACTACTGTA
CCTTGGAATGCTAGTTGGAGT---AATAAAAATCTAACTACAATTTGGAATAACATGACCTGGATGCAGTGG
GAAAAAGAAATTGACAATTACACAGAAATAATATATGATTTAATTGAACAATCACAGAACCGGCAAGAAAAG
AATGAACAAGAATTATTGGAATTGGATAAATGGGCAAGTTTGTGGAGTTGGTTTGATATAACAAATTGGCTG
TGGTATATAAAAATATTCATAATGATAGTAGGAGGCTTAATAGGTTTAAGAATAATTTTTGCTGTGCTTTCT
ATAGTGAATAGAGTTAGGCAGGGATACTCACCATTATCGTTTCAGACCCACCTCCCAGCCAGGAGGGGACCC
GACAGGCCCGAAGGAATCGAAGAAGAAGGTGGAGAGAGAGACAGAGACAGATCCGGTCCATTAGTGAACGGA
TTCTTAGCACTTATCTGGGTCGACCTGCGGAGCCTGTGCCTCTTCAGCTACCACCGCTTGAGAGACTTACTC
TTGCTTGCAGCGAGGATTGTGGAACTTCTGGGA---------------------CGCAGGGGGTGGGAAATC
CTCAAATATTGTTGGAATCTCCTACAATATTGGCGTCAGGAACTAAAGAATAGTGCTGTTAGCTTGCTTGAT
GCCACAGCTGTAACAGTAGCTGGGGGGACAGATAGAATTTTAGAAGTATTACAAAGAATTTGGAGAGCTTTT
CTCCACATCCCTAGAAGAATAAGACAGGGCTTAGAAAGGGCTTTGCTA
>GU733715
ATGACAGTGAAGGGGATCAGGAAGAAT---TATCAGCACTTGTGGAGA------------------------
GGGGGCATCTTGCTCCTTGGGATATTG---ATGATCTGTAGTGCTACA---GAACAATTGTGGGTCACAGTC
TATTATGGGGTACCAGTATGGAAAGAAGCAACCACCACTCTATTTTGCGCATCAGATGCTAGAGCATATAAG
ACAGAGGTACATAATGTTTGGGTCACACATGCCTGTGTACCCACAGACCCTAGCCCACAAGAAATACCATTG
ATAAATGTGACAGAAAATTTTAACATGTGGGAAAATAAAATGGTAGACCAAATGCATGAGGATATAATCAGT
TTATGGGATCAAAGCCTAAAGCCATGTGTAAAATTAACCCCACTCTGTGTTACTTTAAATTGC---------
---------ATTGATGTGAATATT---ACTAATACCAAT------------AGCACTAATCCCACTAGTAGC
TGGGAA------------------ACGATGGAGAAAGGAGAA---------ATAAAAAACTGCTCTTTCAAT
ATCACCACAAACATAAGAGATAAGATACAGAAAGAATATGCATTGTTTAATAGACTTGATGTAGTACCAATA
AATAAT---------------------------------AGTAATACCTAC---------------------
TATAGGTTGATAAGCTGTAACACCTCAGTCCTTACACAAGCCTGTCCAAAGGTATCCTTTGAGCCAATTCCC
ATACACTACTGTGCCCCGGCTGGTTTTGCAATTCTAAAGTGTAACGAGACAAAGTTCAATGGATCAGGACCA
TGTAAAAATGTCACCACAGTACAATGTACACATGGAATTAGGCCAGTAGTATCAACTCAATTGCTGTTAAAT
GGCAGTCTAGCAGTAGAGGAGGTAGTAATTAGATCTGAAAATTTCTCAGACAATGCTAAAACCATAATAATA
CAGCTGAACACCTCTGTAGAAATTAATTGTACAAGACCCAACAACAATACAAGAAAAGGTATACATATAGGG
CCAGGGAGAGCATTTTATGCAACAGGAGACATA---------ATAGGAGATATAAGACAAGCACATTGTAAC
ATTAGTACAGCAAAATGGAATGACACTTTAAAACACATAGTTGGAAAATTGAAA------------------
---GAACAATTT------AGG------------------------AATGCAACAAAAATAGTCTTTAATCAC
TCCTCA---GGAGGGGACCCAGAAATTGTAATGCACAGTTTTAATTGTGGAGGAGAATTTTTCTACTGTAAT
ACAACTAGACTGTTCAATAGT---ACTTGG------------AATGTTAGTACTTGGAATATTAGTCAGACT
GAAGGGTCATACAACACTGAAGAAAAT---------------ATCACACTCCCATGCAGAATAAAACAGATT
GTAAACATGTGGCAGGAAGTAGGAAAAGCAATGTATGCCCCTCCCATCAGAGGAATAATTAGATGTTCATCA
AATATTACAGGGATAATGTTAACAAGAGATGGTGGTAAGAATAGGAGAGAGAAC------------ACCACT
GAGACTTTCAGACCGGGAGGAGGAAATATGATGGACAATTGGAGAAGTGAACTATATAACTATAAAGTAGTA
AAAATTGAACCATTAGGGGTAGCACCCACCAAGGCAAAGAGAAGAGTGGTGCAGAGAGAAAAAAGAGCAGCG
GGA---CTAGGAGCTTTGTTCCTTGGGTTCTTGGGAGCAGCAGGAAGCACTATGGGCGCAGCGTCACTGACG
CTGACGGTACAGGCCAGACAATTATTGTCTGGTATAGTGCAACAGCAGAACAATTTGCTGAGAGCTATTGAG
GCGCAACAGCACCTGTTGCAACTCACAGTCTGGGGCATCAAGCAGCTCCAGGCAAGAGTCCTGGCTGTGGAA
AGATACCTAAGGGATCAACAGCTCCTGGGAATTTGGGGATGCTCTGGAAAACTCATCTGCACCACTACTGTA
CCTTGGAATGCTAGTTGGAGT---AATAAAAATCTAACTACAATTTGGAATAACATGACCTGGATGCAGTGG
GAAAAAGAAATTGACAATTACACAGAAATAATATATGATTTAATTGAACAATCACAGAACCAGCAAGAAAAG
AATGAACAAGAATTATTGGAATTGGATAAATGGGCAAGTTTGTGGAGTTGGTTTGATATAACAAATTGGCTG
TGGTATATAAAAATATTCATAATGATAGTAGGAGGCTTAATAGGTTTAAGAATAATTTTTGCTGTGCTTTCT
ATAGTGAATAGAGTTAGGCAGGGATACTCACCATTATCGTTTCAGACCCACCTCCCAGCCAGGAGGGGACCC
GACAGGCCCGAAGGAATCGAAGAAGAAGGTGGAGAGAGAGACAGAGACAGATCCGGTCCATTAGTGAACGGA
TTCTTAGCACTTATCTGGGTCGACCTGCGGAGCCTGTGCCTCTTCAGCTACCACCGCTTGAGAGACTTACTC
TTGCTTGCAGCGAGGATTGTGGAACTTCTGGGA---------------------CGCAGGGGGTGGGAAATC
CTCAAATATTGTTGGAATCTCCTACAATATTGGAGTCGGGAACTAAAGAATAGTGCTGTTAGCTTGCTTGAT
GCCACAGCTGTAACAGTAGCTGGGGGGACAGATAGAATTTTAGAAGTATTACAAAGAATTTGGAGAGCTTTT
CTCCACATCCCTAGAAGAATAAGACAGGGCTTAGAAAGGGCTTTGCTA
>GU733714
ATGACAGTGAAGGGGATCAGGAAGAAT---TATCAGCACTTGTGGAGA------------------------
GGGGGCATCTCGCTCCTTGGGATATTG---ATGATCTGTAGTGCTACA---GAACAATTGTGGGTCACAGTC
TATTATGGGGTACCAGTATGGAAAGAAGCAACCACCACTCTATTTTGTGCATCAGATGCTAGAGCATATAAG
ACAGAGGTACATAATGTTTGGGCCACACATGCCTGTGTACCCACAGACCCTAGCCCACAAGAAATACCATTG
ATAAATGTGACAGAAAATTTTAACATGTGGGAAAATAAAATGGTAGACCAAATGCATGAGGATATAATCAGT
TTATGGGATCAAAGCCTAAAGCCATGTGTAAAATTAACCCCACTCTGTGTTACTTTAAATTGC---------
---------ATTGATGTGAATATT---ACTAATACCAAT------------AGCACTAATCCCACTAGTAGC
TGGGAA------------------ACGATGGAGAAAGGAGAA---------ATAAAAAACTGCTCTTTCAAT
ATCACCACAAACATAAGAGATAAGATACAGAAAGAATATGCATTGTTTAATAGACTTGATGTAGTACCAATA
AATAAT---------------------------------AGTAATACCTAC---------------------
TATAGGTTGATAAGTTGTAACACCTCAGTCCTTACACAAGCCTGTCCAAAGGTATCCTTTGAGCCAATTCCC
ATACACTACTGTGCCCCGGCTGGTTTTGCAATTCTAAAGTGTAACGAGACAAAGTTCAATGGATCAGGACCA
TGTAAAAATGTCACCACAGTACAATGTACACATGGAATTAGGCCAGTAGTATCAACTCAATTGCTGTTAAAT
GGCAGTCTAGCAGTAGAGGAGGTAGTAATTAGATCTGAAAATTTCTCAGACAATGCTAAAACCATAATAATA
CAGCTGAACACCTCTGTAGAAATTAATTGTACAAGACCCAACAACAATACAAGAAAAGGTATACATATAGGG
CCAGGGAGAGCATTTTATGCAACAGGAGACATA---------ATAGGAGATATAAGACAAGCACATTGTAAC
ATTAGTACAGCAAAATGGAATGACACTTTAAAACACATAGTTGGAAAATTGAAA------------------
---GAACAATTT------AGG------------------------AATGCAACAAAAATAGTCTTTAATCAC
TCCTCA---GGAGGGGACCCAGAAATTGTAATGCACAGTTTTAATTGTGGAGGAGAATTTTTCTACTGTAAT
ACAACTAGACTGTTCAATAGT---ACTTGG------------AATGTTAGTACTTGGAATATTAGTCAGACT
GAAGGGTCATACAACACTGAAGAAAAT---------------ATCACACTCCCATGCAGAATAAAACAGATT
GTAAACATGTGGCAGGAAGTAGGAAAAGCAATGTATGCCCCTCCCATCAGAGGAATAATTAGATGTTCATCA
AATATTACAGGGATAATGTTAACAAGAGATGGTGGTAAGAATAGGACAGAGAAC------------ACCACT
GAGACTTTCAGACCGGGAGGAGGAAATATGATGGACAATTGGAGAAGTGAACTATATAACTATAAAGTAGTA
AAAATTGAACCATTAGGGGTAGCACCCACCAAGGCAAAGAGAAGAGTGGTGCAGAGAGAAAAAAGAGCAGCG
GGA---CTAGGAGCTTTGTTCCTTGGGTTCTTGGGAGCAGCAGGAAGCACTATGGGCGCAGCGTCACTGACG
CTGACGGTACAGGCCAGACAATTATTGTCTGGTATAGTGCAACAGCAGAACAATTTGCTGAGAGCTGTTGAG
GCGCAACAGCACCTGTTGCAACTCACAGTCTGGGGCATCAAGCAGCTCCAGGCAAGAGTCCTGGCTGTGGAA
AGATACCTAAGGGATCAACAGCTCCTGGGAATTTGGGGATGCTCTGGAAAACTCATCTGCACCACTACTGTA
CCTTGGAATGCTAGTTGGAGT---AATAAAAATCTAACTACAATTTGGAATAACATGACCTGGATGCAGTGG
GAAAAAGAAATTGACAATTACACAGAAATAATATATGATTTAATTGAACAATCACAGAACCAGCAAGAAAAG
AATGAACAAGAATTATTGGAATTGGATAAATGGGCAAGTTTGTGGAGTTGGTTTGATATAACAAATTGGCTG
TGGTATATAAAAATATTCATAATGATAGTAGGAGGCTTAATAGGTTTAAGAATAATTTTTGCTGTGCTTTCT
ATAGTGAATAGAGTTAGGCAGGGATACTCACCATTATCGTTTCAGACCCACCTCCCAGCCAGGAGGGGACCC
GACAGGCCCGAAGGAATCGAAGAAGAAGGTGGAGAGAGAGACAGAGACAGATCCGGTCCATTAGTGAACGGA
TTCTTAGCACTTATCTGGGTCGACCTGCGGAGCCTGTGCCTCTTCAGCTACCACCGCTTGAGAGACTTACTC
TTGCTTGCAGCGAGGATTGTGGAACTTCTGGGA---------------------CGCAGGGGGTGGGAAATC
CTCAAATATTGTTGGAATCTCCTACAATATTGGAGTCAGGAACTAAAGAATAGTGCTGTTAGCTTGCTTGAT
GCCACAGCTGTAACAGTAGCTGGGGGGACAGATAGAATTTTAGAAGTATTACAAAGAATTTGGAGAGCTTTT
CTCCACATCCCTAGAAGAATAAGACAGGGCTTAGAAAGGGCTTTGCTA
>GU733713
ATGACAGTGAAGGGGATCAGGAAGAAT---TATCAGCACTTGTGGAGA------------------------
GGGGGCATCTTGCTCCTTGGGATATTG---ATGATCTGTAGTGCTACA---GAACAATTGTGGGTCACAGTC
TATTATGGGGTACCAGTATGGAAAGAAGCAACCACCACTCTATTTTGTGCATCAGATGCTAGAGCATATAAG
ACAGAGGTACATAATGTTTGGGCCACACATGCCTGTGTACCCACAGACCCTAGCCCACAAGAAATACCATTG
ATAAATGTGACAGAAAATTTTAACATGTGGGAAAATAAAATGGTAGACCAAATGCATGAGGATATAATCAGT
TTATGGGATCAAAGCCTAAAGCCATGTGTAAAATTAACCCCACTCTGTGTTACTTTAAATTGC---------
---------ATTGATGTGAATATT---ACTAATACCAAT------------AGCACTAATCCCACTAGTAGC
TGGGAA------------------ACGATGGAGAAAGGAGAA---------ATAAAAAACTGCTCTTTCAAT
ATCACCACAAACATAAGAGATAAGATACAGAAAGAATATGCATTGTTTAATAGACTTGATGTAGTACCAATA
AATAAT---AGT------------------------------AATACCTAC---------------------
TATAGGTTGATAAGTTGTAACACCTCAGTCCTTACACAAGCCTGTCCAAAGGTATCCTTTGAGCCAATTCCC
ATACACTACTGTGCCCCGGCTGGTTTTGCAATTCTAAAGTGTAACGAGACAAAGTTCAATGGATCAGGACCA
TGTAAAAATGTCACCACAGTACAATGTACACATGGAATTAGGCCAGTAGTATCAACTCAATTGCTGTTAAAT
GGCAGTCTAGCAGTAGAGGAGGTAGTAATTAGATCTGAAAATTTCTCAGACAATGCTAAAACTATAATAATA
CAGCTGAACACCTCTGTAGAAATTAATTGTACAAGACCCAACAACAATACAAGAAAAGGTATACATATAGGG
CCAGGGAGAGCATTTTATGCAACAGGAGACATA---------ATAGGAGATATAAGACAAGCACATTGTAAC
ATTAGTACAGCAAAATGGAATGACACTTTAAAACACATAGTTGGAAAATTGAAA------------------
---GAACAATTT------AGG------------------------AATGCAACAAAAATAGTCTTTAATCAC
TCCTCA---GGAGGGGACCCAGAAATTGTAATGCACAGTTTTAATTGTGGAGGAGAATTTTTCTACTGTAAT
ACAACTAGACTGTTCAATAGT---ACTTGG------------AATGTTAGTACTTGGAATATTAGTCAGACT
GAAGGGTCATACAACACTGAAGAAAAT---------------ATCACACTCCCATGCAGAATAAAACAGATT
GTAAACATGTGGCAGGAAGTAGGAAAAGCAATGTATGCCCCTCCCATCAGAGGAATAATTAGATGTTCATCA
AATATTACAGGGATAATGTTAACAAGAGATGGTGGTAAGAATAGGACAGAGAAC------------ACCACT
GAGACTTTCAGACCGGGAGGAGGAAATATGATGGACAATTGGAGAAGTGAACTATATAACTATAAAGTAGTA
AAAATTGAACCATTAGGGGTAGCACCCACCAAGGCAAAGAGAAGAGTGGTGCAGAGAGAAAAAAGAGCAGCG
GGA---CTAGGAGCTTTGTTCCTTGGGTTCTTGGGAGCAGCAGGAAGCACTATGGGCGCAGCGTCACTGACG
CTGACGGTACAGGCCAGACAATTATTGTCTGGTATAGTGCAACAGCAGAACAATTTGCTGAGAGCTATTGAG
GCGCAACAGCACCTGTTGCAACTCACAGTCTGGGGCATCAAGCAGCTCCAGGCAAGAGTCCTGGCTGTGGAA
AGATACCTAAGGGATCAACAGCTCCTGGGAATTTGGGGATGCTCTGGAAAACTCATCTGCACCACTACTGTA
CCTTGGAATGCTAGTTGGAGC---AATAAAAATCTAACTACAATTTGGAATAACATGACCTGGATGCAGTGG
GAAAAAGAAATTGACAATTACACAGAAATAATATATGATTTAATTGAACAATCACAGAACCAGCAAGAAAAG
AATGAACAAGAATTATTGGAATTGGATAAATGGGCAAGTTTGTGGAGTTGGTTTGATATAACAAATTGGCTG
TGGTATATAAAAATATTCATAATGATAGTAGGAGGCTTAATAGGTTTAAGAATAATTTTTGCTGTGCTTTCT
ATAGTGAATAGAGTTAGGCAGGGATACTCACCATTATCGTTTCAGACCCACCTCCCAGCCAGGAGGGGACCC
GACAGGCCCGAAGGAATCGAAGAAGAAGGTGGAGAGAGAGACAGAGACAGATCCGGTCCATTAGTGAACGGA
TTCTTAGCACTTATCTGGGTCGACCTGCGGAGCCTGTGCCTCTTCAGCTACCACCGCTTGAGAGACTTACTC
TTGCTTGCAGCGAGGATTGTGGAACTTCTGGGA---------------------CGCAGGGGGTGGGAAATC
CTCAAATATTGTTGGAATCTCCTACAATATTGGAGTCAGGAGCTAAAGAATAGTGCTGTTAGCTTGCTTGAT
GCCACAGCTGTAACAGTAGCTGGGGGGACAGATAGAATTTTAGAAGTATTACGAAGAATTTGGAGAGCTTTT
CTCCACATCCCTAGAAGAATAAGACAGGGCTTAGAAAGGGCTTTGCTA
>AY944143
ATGAGAGTGATGGAGATCAGGAGGAAT---TGTCAGCCTTTATGGAAA------------------------
TGGGGCACCTTGCTCCTTGGGATGTTG---ATGATCTGTAGTGCTACA---GAAAAGTTGTGGGTCACAGTC
TATTATGGGGTACCTGTATGGAAAGAAGCAACTACTACTCTATTTTGTGCATCAGATGCTAAAGCATATGTT
GCAGAGGTACATAATGTCTGGGCCACACATGCCTGTGTACCCACAGACCCCAACCCACAAGAAGTAGTCTTG
GGAAATGTGACAGAAAACTTTAACATGTGGAAAAATGACATGGTAGATCAGATGCATGAAGATATAATCAGT
TTATGGGATCAAAGCCTAAAGCCATGTGTAAAACTAACCCCACTCTGTGTTACTTTAAATTGC---------
---------ACTGATTTGAGGAATACTAATAATACCAGT---AATACTACCAATAGTAATAGCAGTAGCCCG
ACAGAG---------------------------GGAGGAGAA---------ATGAAAAACTGCTCTTCCAAT
ATCACCACAGACATAAAAACTAACGTG---AAAGACTATGCACTTTTTTATAAACTTGATCTAGTACAAGCA
GAGAGT---GAT------------------------------AATACTAGC---------------------
TATAGGTTAATAAATTGTAACACCTCAGTCATTACACAAGCTTGTCCAAAGGTATCCTTTGAGCCAATTCCT
ATACATTATTGTACCCCGGCTGGTTTTGCGATTCTAAAGTGTAACAATAAAACATTCAATGGAACAGGACCA
TGTACAAATGTCAGTACAGTACAATGTACACATGGAATTAGGCCAGTAGTATCAACTCAACTGCTGCTAAAT
GGCAGTTTAGCAGAAGAAGAGGTAGTAATTAGATCTAGCAATTTCTCGGACAATGCTAAAATCATAATAGTA
CGGCTGAATAGTTCTGTAGAAATTAATTGTACAAGACCCAACAACAATACAAGAAAAAGTATAAATATAGGA
CCAGGGCAGGCATGGTATGCAACAGGACAAATA---------ATAGGAGATATAGGACAAGCACATTGTAAC
ATTAGTGGAGAAAAATGGAATAGCACTCTAAAACTGATAACTGAAAAATTAAGG------------------
---GTACAATTT------GGG------------------------AACAAA---ACAATAATCTTTAATCAA
TCTTCA---GGAGGGGACCCAGAGATTGTAATGCACAGTTTTAATTGTGGAGGGGAATTTTTCTACTGTAAC
ACATCACAACTGTTTAATAGT------------------ATTAAT---GGTACCTGGAATGGTACTACAAAA
AATGGCAAT---------------------------------ATCACGCTCCCTTGCAGAATAAGACAAATT
GTAAACAGGTGGCAGGAAGTAGGGAAAGCAATGTATGCTCCTCCCATTAGCGGGCAAATTAGATGTTCATCA
AATATTACAGGGTTACTATTAACAAGAGATGGTGGTACTAATGAGAGCAGCAAC---------------AAC
GAGACCTTCAGACCTGGAGGAGGAGATATGAGGGACAATTGGAGAAGTGAATTATATAAATATAAAGTAGTA
AAAATTGAACCATTAGGAGTAGCACCCACCAAGGCAAGGAGAAGAGTGGTGCAGAGAGAAAAAAGAGCAGTG
GGAACGATAGGAGCTATGTTCCTTGGGTTCTTGGGAGCAGCAGGAAGCACTATGGGCGCAGCGTCAATAACG
CTGACGGTACAGGCCAGACAATTGTTGTCTGGTATAGTGCAACAGCAGAGAAATTTGCTGAGGGCTATTGAG
GCGCAACAGCATATGTTGCAACTCACAGTCTGGGGCATCAAGCAGCTCCAGGCAAGAGTCCTGGCTGTGGAA
AGATACCTAAAGGATCAACAGCTCCTAGGGATTTGGGGTTGCTCTGGAAAACTCATTTGCACCACTAATGTG
CCTTGGAATGTTAGTTGGAGT---AATAAATCTCTAAATGAAATTTGGGATAACCTGACTTGGATGGAATGG
GAAAGAGAAATTGGCAATTACACAACACACATATACACCTTACTTGAACAATCGCAGAACCAACAAGAAAAG
AATGAACTAGAACTATTAGAATTGGACAAGTGGGCAAGCTTGTGGAGTTGGTTTGACATATCAAATTGGCTG
TGGTATATCAGAATATTCATAATGATAGTAGGAGGATTGGTAGGTTTAAGAATAGTTTTTGCTGTACTTTCT
ATAGTGAATAGAGTTAGGCAGGGATACTCACCATTGTCATTACAGACCCGCTTCCCAACCCAGAGGGGACCC
GACAGGCCCGAAGGAATCGAAGAAGAAGGTGGAGAGCAAGACAGAGACAGATCCGAGAGATTAGTGAACGGA
TTCTTGACGCTTTTCTGGGAGGATCTACGGAGCCTGTGCCTCTTCAGCTACCACCGCTTGAGAGACTTACTC
TTGATTGTAGCAAGGACTTTGGAACTTCTGGGA---------------------CGCAGGGGGTGGGAAGCC
CTCAAATATTTGTGGAATCTCCTGCAGTATTGGATTCAGGAACTAAAGAATAGTGCTATTAGCTTGCTTAAC
GCCACAGCCATAGCAGTAGCTGAGGGGACAGATAGGGTTATAGAAGTAGTACAAAGAGTTTATAGGGCTATT
CTCAACATACCTACAAGAATCAGACAGGGCCTAGAAAGGGCTTTGCTA
>AY944144
ATGAGAGTGATGGAGATCAGGAGGAAT---TGTCAGCCTTTATGGAAA------------------------
TGGGGCACCTTGCTCCTTGGGATGTTG---ATGATCTGTAGTGCTACA---GAAAAGTTGTGGGTCACAGTC
TATTATGGGGTACCTGTATGGAAAGAAGCAACTACTACTCTATTTTGTGCATCAGATGCTAAAGCATATGTT
GCAGAGGTACATAATGTCTGGGCCACACATGCCTGTGTACCCACAGACCCCAACCCACAAGAAGTAGTCTTG
GGAAATGTGACAGAAAACTTTAACATGTGGAAAGATGACATGGTAGATCAGATGCATGAAGATATAATCAGT
TTATGGGATCAAAGCCTAAAGCCATGTGTAAAACTAACCCCACTCTGTGTTACTTTAAATTGC---------
---------ACTGATTTGAGGAATACTAATAATACCAGT---AATACTACCAATAGTAATAGCAGTAGCCCG
ACAGAG---------------------------GGAGGAGAA---------ATGAAAAACTGCTCTTTCAAT
ATCACCACAGACATAAAAACTAACGTG---AAAGACTATGCACTTTTTTATAAACTTGATCTAGTACAAGCA
GAGAGT---GAT------------------------------AATACTAGC---------------------
TATAGGTTAATAAATTGTAACACCTCAGTCATTACACAAGCTTGTCCAAAGGTATCCTTTGAGCCAATTCCT
ATACATTATTGTACCCCGGCTGGTTTTGCGATTCTAAAGTGTAACAATAAAACATTCAATGGAACAGGACCA
TGTACAAATGTCAGTACAGTACAATGTACACATGGAATTAGGCCAGTAGTATCAACTCAACTGCTGCTAAAT
GGCAGTTTAGCAGAAGAAGAGGTAGTAATTAGATCTAGCAATTTCTCGGACAATGCTAAAATCATAATAGTA
CAGCTGAATAGTTCTGTAGAAATTAATTGTACAAGACCCAACAACAATACAAGAAAAAGTATAAATATAGGA
CCAGGGCAGGCATGGTATGCAACAGGACAAATA---------ATAGGAGATATAAGACAAGCACATTGTAAC
ATTAGTGGAGAAAAATGGAATAGCACTCTAAAACTGATAACTGAAAAATTAAGG------------------
---GTACAATTT------GGG------------------------AACAAA---ACAATAATCTTTAATCAA
TCTTCA---GGAGGGGACCCAGAGATTGTAATGCACAGTTTTAATTGTGGAGGGGAATTTTTCTACTGTAAT
ACATCACAACTGTTTAATAGT------ATT------------AAT---GGTACCTGGAATGGTACTACAAAA
AATGGCAAT---------------------------------ATCACGCTCCCTTGCAGAATAAGACAAATT
GTAAACAGGTGGCAGGAAGTAGGGAAAGCAATGTATGCTCCTCCCATTAGCGGGCAAATTAGATGTTCATCA
AATATTACAGGGTTACTATTAACAAGAGATGGTGGTACTAATGAGAGCAGCAAC---------------AAC
GAGACCTTCAGACCTGGAGGAGGAGATATGAGGGACAATTGGAGAAGTGAATTATATAAATATAAAGTAGTA
AAAATTGAACCATTAGGAGTAGCACCCACCAAGGCAAGGAGAAGAGTGGTGCAGAGAGAAAAAAGAGCAGTG
GGAACGATAGGAGCTATGTTCCTTGGGTTCTTGGGAGCAGCAGGAAGCACTATGGGCGCAGCGTCAATAACG
CTGACGGTACAGGCCAGACAATTGTTGTCTGGTATAGTGCAACAGCAGAGAAATTTGCTGAGGGCTATTGAG
GCGCAACAGCATATGTTGCAACTCACAGTCTGGGGTATCAAGCAGCTCCAGGCAAGAGTCCTGGCTGTGGAA
AGATACCTAAAGGATCAACAGCTCCTAGGGATTTGGGGTTGCTCTGGAAAACTCATTTGCACCACTAATGTG
CCTTGGAATGTTAGTTGGAGT---AATAAATCTCTAAATGAAATTTGGGATAGCCTGACTTGGATGGAATGG
GAAAGAGAAATTGGCAATTACACAACACACATATACACCTTACTTGAACAATCGCAGAACCAACAAGAAAAG
AATGAACTAGAACTATTGGAATTGGACAAGTGGGCAAGCTTGTGGAGTTGGTTTGACATATCAAATTGGCTG
TGGTATATCAGAATATTCATAATGATAGTAGGAGGATTGGTAGGTTTAAGAATAGTTTTTGCTGTACTTTCT
ATAGTGAATAGAGTTAGGCAGGGATACTCACCATTGTCATTACAGACCCGCTTCCCAACCCAGAGGGGACCC
GACAGGCCCGAAGGAATCGAAGAAGAAGGTGGAGAGCAAGACAGAGACAGATCCGAGAGATTAGTGAACGGA
TTCTTGACGCTTTTCTGGGAGGATCTACGGAGCCTGTGCCTCTTCAGCTACCACCGCTTGAGAGACTTACTC
TTGATTGTAGCAAGGACTTTGGAACTTCTGGGA---------------------CGCAGGGGGTGGGAAGCC
CTCAAATATTTGTGGAATCTCCTGCAGTATTGGATTCAGGAACTAAAGAATAGTGCTATTAGCTTGCTTAAC
GCCACAGCCATAGCAGTAGCTGAGGGGACAGATAGGGTTATAGAAGTAGTACAAAGAGTTTATAGGGCTATT
CTCAACATACCTACAAGAATCAGACAGGGCCTAGAAAGGGCTTTGCTA
>AY905497
ATGAGAGTGATGGAGATCAGGAGGAAT---TGTCAGCCTTTATGGAAA------------------------
TGGGGCACCTTGCTCCTTGGGATGTTG---ATGATCTGTAGTGCTACA---GAAAAGTTGTGGGTCACAGTC
TATTATGGGGTACCTGTATGGAAAGAAGCAACTACTACTCTATTTTGTGCATCAGATGCTAAAGCATATGTT
GCAGAGGTACATAATGTCTGGGCCACACATGCCTGTGTACCCACAGACCCCAACCCACAAGAAGTAGTCTTG
GGAAATGTGACAGAAAACTTTAACATGTGGAAAAATGACATGGTAGATCAGATGCATGAAGATATAATCAGT
TTATGGGATCAAAGCCTAAAGCCATGTGTAAAACTAACCCCACTCTGTGTTACTTTAAATTGC---------
---------ACTGATTTGAGGAATACTAATAATACCAGT---AATACTACCAATAGTAATAGCAGTAGCCCG
ACAGAG---------------------------GGAGGAGAA---------ATGAAAAACTGCTCTTTCAAT
ATCACCACAGACATAAAAACTAACGTG---AAAGACTATGCACTTTTTTATAAACTTGATCTAGTACAAGCA
GAGAGT---GAT------------------------------AATACTAGC---------------------
TATAGGTTAATAAATTGTAACACCTCAGTCATTACACAAGCTTGTCCAAAGGTATCCTTTGAGCCAATTCCT
ATACATTATTGTACCCCGGCTGGTTTTGCGATTCTAAAGTGTAACAATAAAACATTCAATGGAACAGGACCA
TGTACAAATGTCAGTACAGTACAATGTACACATGGAATTAGGCCAGTAGTATCAACTCAACTGCTGCTAAAT
GGCAGTTTAGCAGAAGAAGAGGTAGTAATTAGATCTAGCAATTTCTCGGACAATGCTAAAATCATAATAGTA
CAGCTGAATAGTTCTGTAGAAATTAATTGTACAAGACCCAACAACAATACAAGAAAAAGTATAAATATAGGA
CCAGGGCAGGCATGGTATGCAACAGGACAAATA---------ATAGGAGATATAAGACAAGCACATTGTAAC
ATTAGTGGAGAAAAATGGAATAGCACTCTAAAACTGATAACTGAAAAATTAAGG------------------
---GTACAATTT------GGG------------------------AACAAA---ACAATAATCTTTAATCAA
TCTTCA---GGAGGGGACCCAGAGATTGTAATGCACAGTTTTAATTGTGGAGGGGAATTTTTCTACTGTAAT
ACATCACAACTGTTTAATAGT------ATT------------AAT---GGTACCTGGAATGGTACTACAAAA
AATGGCAAT---------------------------------ATCACGCTCCCTTGCAGAATAAGACAAATT
GTAAACAGGTGGCAGGAAGTAGGGAAAGCAATGTATGCTCCTCCCATTAGCGGGCAAATTAGATGTTCATCA
AATATTACAGGGTTACTATTAACAAGAGATGGTGGTACTAATGAGAGCAGCAAC---------------AAC
GAGACCTTCAGACCTGGAGGAGGAGATATGAGGGACAATTGGAGAAGTGAATTATATAAATATAAAGTAGTA
AAAATTGAACCATTAGGAGTAGCACCCACCAAGGCAAGGAGAAGAGTGGTGCAGAGAGAAAAAAGAGCAGTG
GGAACGATAGGAGCTATGTTCCTTGGGTTCTTGGGAGCAGCAGGAAGCACTATGGGCGCAGCGTCAATAACG
CTGACGGTACAGGCCAGACAATTGTTGTCTGGTATAGTGCAACAGCAGAGAAATTTGCTGAGGGCTATTGAG
GCGCAACAGCATATGTTGCAACTCACAGTCTGGGGCATCAAGCAGCTCCAGGCAAGAGTCCTGGCTGTGGAA
AGATACCTAAAGGATCAACAGCTCCTAGGGATTTGGGGTTGCTCTGGAAAACTCATTTGCACCACTAATGTG
CCTTGGAATGTTAGTTGGAGT---AATAAATCTCTAAATGAAATTTGGGATAACCTGACTTGGATGGAATGG
GAAAGAGAAATTGGCAATTACACAACACACATATACACCTTACTTGAACAATCGCAGAACCAACAAGAAAAG
AATGAACTAGAACTATTGGAATTGGACAAGTGGGCAAGCTTGTGGAGTTGGTTTGACATATCAAATTGGCTG
TGGTATATCAGAATATTCATAATGATAGTAGGAGGATTGGTAGGTTTAAGAATAGCTTTTGCTGTACTTTCT
ATAGTGAATAGAGTTAGGCAGGGATACTCACCATTGTCATTACAGACCCGCTTCCCAACCCAGAGGGGACCC
GACAGGCCCGAAGGAATCGAAGAAGAAGGTGGAGAGCAAGACAGAGACAGATCCGAGAGATTAGTGAACGGA
TTCTTGACGCTTTTCTGGGAGGATCTACGGAGCCTGTGCCTCTTCAGCTACCACCGCTTGAGAGACTTACTC
TTGATTGTAGCAAGGACTTTGGAACTTCTGGGA---------------------CGCAGGGGGTGGGAAGCC
CTCAAATATTTGTGGAATCTCCTGCAGTATTGGATTCAGGAACTAAAGAATAGTGCTATTAGCTTGCTTAAC
GCCACAGCCATAGCAGTAGCTGAGGGGACAGATAGGGTTATAGAAGTAGTACAAAGAGTTTATAGGGCTATT
CTCAACATACCTACAAGAATCAGACAGGGCCTAGAAAGGGCTTTGCTA
>JN692468
ATGAAAGCGAAGGGGATCAGGAAGAAT---TATCAGCACTTGTGGATA------------------------
TGGGGCACCACGCTCCTTGGGATGTTG---ATGATCTGTAGTGCT------AACCAATCATGGGTCACAGTC
TATTATGGGGTACCTGTGTGGAAAGAAGCAACCACCACTCTATTTTGTGCATCAGATGCTAAAGCATATGAC
CCAGAGATACATAATGTTTGGGCCACACATGCTTGTGTACCCACAGACCCTAATCCACAAGAAGTAAATTTG
GAAAATGTGACAGAAAATTTTAATATGTGGAAAAACAACATGGTAGAACAGATGCATGAGGATATAATCAGT
TTATGGGATCAAGGCCTAAAGCCATGTGTAAAATTAACCCCATTCTGTGTTACTTTAAATTGT---------
---------GTCACTTTAAATTGC---AATAATAGTAAT---ACTACTTGTAATGCTACTGACAGCATAAGT
GGAGAA------------------ATAAATATGAGGGAAGAA---------TTAAAAAACTGTTCGTTCAAT
ATCACCACACAGATAAAAAATAAGGTGCAAACAGAATTTGCAATTTTTAATAAACTTGATATAGTACCAATA
GATAAT---AAT---------------------------AATAACAGGAGC---------------------
TATATGTTGACAAATTGTAATACCTCAGTCATTACACAGGCTTGTCCAAAGGTATCCTTTGAACCAATTCCC
ATACATTATTGTACCCCGGCTGGTTTTGCGATTCTAAAGTGTAACGATAAGAAGTTCAATGGAACAGGACCA
TGTACAAACGTCAGCACAGTACAATGTACACATGGAATTAGGCCAGTAGTGTCAACTCAATTGCTGTTAAAT
GGCAGTCTAGCAGAAGAAGATGTAGTAATTAGGTCTGAAAATTTCTCGAACAATGCTAAAAACATATTAGTA
CAGCTGAATGAAACTGTACAAATTAATTGTACAAGACCCAACAACAACACAAGAAAGAGCATACATGTAGGA
TGGGGAAGAACATTATTTGCAACAGGAGAAATA---------ATAGGAAATATAAGACAAGCACATTGTAAC
CTTAGTAAAACAGACTGGGAAAAAACTTTAAAACAGATAGTTATAAAATTAGGA------------------
---GAACAATTT------GGG---------------------AATAATAAA---ACAATAAAATTTAATCAA
TCCACA---GGAGGAGACCCAGAAATTGTAACACATACTTTTAACTGTGGAGGGGAATTTTTCTACTGTAAT
ACAACAAAGTTGTTTAATAGT---ACTTGGAGTTACAACAACACTAGCAAAACTTGGAATAAAACTGAAGAG
AACCATACTGGAGTAAATAACACA------------------ATCACACTCCCATGTAGAATAAAGCAAATT
ATAAACAGGTGGCAGGAAGTAGGAAAAGCAATGTATGCCCCTCCCATTAGGGGACTAATTAAATGTACATCA
AATATTACAGGGATAATATTAACAAGAGATGGTGGTAATGAGACT---------------------GGGACC
GAGACCTTCAGACCTGGAGGAGGAGATATGAGGGACAACTGGAGAAGTGAATTATATAAATATAAAGTAGTA
AAAATTGAGCCATTAGGAATAGCACCCACCAAGGCAAGGAGAAGAGTGGTGCAGAGAGAAAAAAGAGCAGTG
GGAACAATAGGAGCTATGTTCCTTGGGTTCTTGGGAACAGCAGGAAGCACTATGGGCGCAGCGTCAATCACG
CTGACGGTACAGGCCAGACAATTATTGTCTGGTATAGTGCAGCAGCAGAACAATTTGCTGAAGGCTATTGAG
GCGCAACAACATCTGTTGCAACTCACAGTCTGGGGCATCAAGCAGCTCCAGGCAAGAGTCCTGGCTGTGGAA
AGATACCTAAGAGATCAACAGCTCCTAGGGATTTGGGGTTGCTCTGGAAAACTCATCTGCACCACTAATGTA
CCTTGGAATAGTAGTTGGAGT---AATAAAAGTCTGAGCGATATTTGGGATAACATGACCTGGATGCAGTGG
GAGAGAGAAATTGACAATGTCACAGAATTAATATACAACTTACTTGAAGAATCGCAGAACCAGCAAGAAAAG
AATGAACAAGAATTATTAGAATTGGATAAGTGGGCAAGTTTGTGGAATTGGTTTAGCATAACAAAATGGCTG
TGGTATATAAAAATTTTCATAATGATAGTAGGAGGCTTAGTAGGTTTAAGAATAGTTTTTGCTGTGCTTTCT
CTAGTGAATAGAGTTAGGCAGGGATACTCACCATTATCATTGCAGACCCTCCTCCCAGGACCGAGGGGACCC
GACAGGCCCGAAGGAATCGAAGAAGAAGGTGGAGAGCGAGACAGAGACAGATCCAGACCATTAGTGACTGGA
TTCTTAGCACTCATCTGGGACGACCTGCGGAGCCTGTGCCTCTTCAGCTACCACCGCTTGAGAGACTTACTC
TTGATTGTAGTGAGGATTGTGGAACTTCTGGGA---------------------CGCAGGGGGTGGGAAGCC
CTGAAATATTGGGGGAATCTTCTACAGTATTGGGGTCAGGAACTAAAGAATAGTGCTGTTAGTTTGCTTAAT
GCCACAGCAATAGTAGTAGCTGAGGGAACAGATAGGGTTATAGAAATAGCACAAAGAGTTGGAAGAGCTATC
CTCCACATACCTAGAAGAATAAGACAGGGCTTAGAAAGGGCTTTGCTA
>EF363127
ATGAGAGTGATGGAGATCTGGAGGAAT---TGTCAGCACTTGTGGAGA---------GGGGGCAGCTGGAGA
TGGGGCATCATGCTCCTTGGGATGTTG---ATGATCTGTAGTGCTGCA---AACAATTTGTGGGTCACAGAC
TATTATGGGGTACCTGTGTGGAAAGAAGCAAACACCACTCTATTTTGTGCCTCAGATGCTAAAGCATATAGT
ACAGAGGTACATAATGTTTGGGCCACACATGCCTGTGTACCCACAGACCCCAACCCACAAGAAGTAGCATTG
AAAAATGTGACAGAAAATTTTAACATGTGGAAAAATAACATGGTAGAACAAATGCAGGAAGATATAATCAGT
TTATGGGATCAAAGCCTAAAGCCATGTGTAAAATTAACTCCACTCTGTGTTACTTTAAATTGC---------
---------ACTGATTGGGATAATGCTACTCTTGCAAAT---------------------------------
------------------------------ATGACGGGAGAA---------ATAAAAAACTGCACTTTCAAT
ATCACCACAACCATGAGAGATAAGGTGCAAAAAGCATATGCACTCTTTTATAGCACTGATGTAGTAAAAATA
AATAAT---AAT------------------------GATAATAATAGTAGC---------------------
TATAGGTTGATAAGTTGTAACACCTCAGTCATTACACAAGCCTGTCCAAAAGTATCCTTTGAGCCAATTCCC
ATACATTATTGTGCCCCGGCTGGTTTTGCGATTCTGAAGTGTAGAGATAAAAAGTTCAATGGAACAGGACCA
TGTACAAATGTTAGCACTGTACAATGTACTCATGGAATTAGGCCAGTAGTATCAACTCAACTGCTGTTAAAT
GGTAGTCTAGCAGAAGAAGAGGTAATAATTAGATCTGCCAATATCACAGACAATACTAAAACCATAATAGTA
CATCTGAACAACTCTGTAGGAATTACATGTACAAGACCCGGCAACAATACAAGACAAAGTATACATATAGCA
CCAGGAAGAGCATTTTATGCAACAGGTGCAATA---------ACAGGAAATATAAGAAAAGCACATTGTAAC
ATTAGTATAGTAAGTTGGAATGACACCTTAAAACAGGTAGTTGAAAAATTACAA------------------
---GAACACTTC------CCA------------------------AATAAA---ACAATAGCCTTTAAAAAT
TCCTCA---GGAGGAGACCCAGAAATTGTAATGCACAGGTTTAATTGCGGAGGGGAATTTTTCTACTGTAAT
ACAACAGACTTGTTT---------ACTTGG------------AAT---GGTACTTGGAATGGTACTGCAGGG
GCAGATAACAATACA---------------------------ATCACACTCCAATGCAGAATAAGACAAATT
ATAAACATGTGGCAGGAAGTAGGAAAAGCAATGTATGCCCCTCCCATCCCAGGATACCTTAACTGTTCATCA
AATATTACAGGACTGCTATTAACAAGGGATGGTGGTCATAACACGAATACTACT------------------
GAGATCTTCAGACCTGGAGGAGGAGATATGAGGGACAATTGGAGAAGTGAATTATATAAATATAAAGTAGTA
AAAATTGAACCATTAGGAATAGCACCCACCAAGGCAAGGAGAAGAGTGGTGCAGAGAGAAAAAAGAGCAGTG
GGA---ATAGGAGCTGTGTTCCTTGGGTTCTTGGGAGCAGCAGGAAGCACTATGGGCGCAGCGTCAATAACG
CTGACGGTACAGGCCAGGCTATTATTGTCTGGTATAGTGCAACAGCAAAACAACTTGCTGAGAGCTATTGAG
GCGCAACAGCATCTGTTGCAACTCACAGTCTGGGGCATCAAACAGCTCCAGGCAAGAGTCCTGGCTGTGGAG
AGATACCTAAGGGATCAACAGCTCCTGGGAATTTGGGGTTGCTCTGGAAAACTCATCTGCACCACTAATGTG
CCTTGGAATATTAGTTGGAGT---AATAAAAATCTATCTCAGATTTGGGATAACATGACCTGGATGGAGTGG
GAAAGAGAAATTGAGAATTACACACAAACAATATACAACTTAATTGAAGAATCGCAGAACCAGCAAGAAAAG
AATGAAAAAGAATTATTAGAATTAGATAAATGGGCAAGTTTGTGGAATTGGTTTGACATAACAAACTGGCTG
TGGTATATAAAAATATTCATAATGATAGTAGGAGGCTTGATAGGTTTAAGAATAGTTTTTACTGTGCTTTCT
ATAGTGAATAGAGTTAGGCAGGGATACTCACCATTATCGTTCCAGATCCGCCCCCCAGCCAGGAGGGGACCC
GACAGGCCCGAAGGAATCGAAGGAGAAGGTGGAGAGAACGACAGAGACAGATCCGGACCCTTAGTGGATGGA
TTCTTAGCAATTATCTGGGTCGATCTGCGGAGCCTGTGCCTCTTCAGCTACCACCGATTGAGAGACTTACTC
TTGATTGTAACGAGGATTGTGGAACTTCTGGGA---------------------CGCAGGGGGTGGGAAGCC
CTCAAGTATTGGTGGAATCTCCTGCAGTATTGGATTCAGGAACTAAAGAATAGTGCTATCAGTTTGTTTAAT
GCCATAGCTATAGCAGTAGCTGAGGGGACAGATAGGGTTATAGAAATAGTACAAAGAGTTTGCAGAGCTATT
CGCCACATACCTAGAAGAATAAGACAAGGCTTGGAAAGGAGTTTGCTA
>DQ410222
ATGAGAGTGATGGAGATCTGGAGGAAT---TGTCAGCACTTGTGGAGA---------GGGGGCAGCTGGAGA
TGGGGCATCATGCTCCTTGGGATGTTG---ATGATCTGTAGTGCTGCA---AACAATTTGTGGGTCACAGTA
TATTATGGGGTACCTGTGTGGAAAGAAGCAAACACCACTCTATTTTGTGCCTCAGATGCTAAAGCATATAGT
ACAGAGGTACATAATGTTTGGGCCACACATGCCTGTGTACCCACAGACCCCAACCCACAAGAAGTAGCATTG
AAAAATGTGACAGAAAATTTTAACATGTGGAAAAATAACATGGTAGAACAAATGCAGGAAGATATAATCAGT
TTGTGGGATCAAAGCCTAAAGCCATGTGTAAAATTAACTCCACTTTGTGTTACTTTAAATTGC---------
---------ACTGATTGGGAT------AATGCTACTCAT---------------------------------
------------------------GCAAATATGACGGGAGAA---------ATAAAAAACTGCACTTTCAAT
ATCACCACAACCATGAGAGATAAGGTGCAAAAAGCATATGCACTCTTTTATAGCACTGATGTAGTAAAAATA
AATAAT---AAT------------------------GATAATAATAGTAGC---------------------
TATAGGTTGATAAGTTGTAACACCTCAGTCATTACACAAGCCTGTCCAAAAGTATCCTTTGAGCCAATTCCC
ATACATTATTGTGCCCCGGCTGGTTTTGCGATTCTGAAGTGTAGAGATAAAAAGTTCAATGGAACAGGACCA
TGTACAAATGTTAGCACTGTACAATGTACTCATGGAATTAGGCCAGTAGTATCAACTCAACTGCTGTTAAAT
GGTAGTCTAGCAGAAGAAGAGGTAATAATTAGGTCTGCCAATATCACAGATAATACTAAAACCATAATAGTA
CATCTGAACAACTCTGTAGAAATTACATGTACAAGACCCGGCAACAATACAAGACAAAGTATACATATAGCA
CCAGGAAGAGCATTTTATGCAACAGGCGCAATA---------ACAGGAAATATAAGAAAAGCACATTGTAAC
ATTAGTATAGTAAGGTGGAATAACACCTTAAAACAGGTAGTTGAAAAATTACAA------------------
---GAACACTTC------CCA------------------------AATAAA---ACAATAGTCTTTAAAAAT
TCCTCA---GGAGGAGACCCAGAAATTGTAATGCACAGGTTTAATTGCGGAGGGGAATTTTTCTACTGTAAT
ACAACAGACTTGTTT---------ACTTGG------------AAT---AATACTTGGAAGGGTACTGCAGGG
GTAGATAACAAGACA---------------------------ATCACACTCCAATGCAGAATAAGACAAATT
ATAAACATGTGGCAGGAAGTAGGAAAAGCAATGTATGCCCCTCCCATCCCAGGATACCTTAACTGCTCATCA
AATATTACAGGACTGCTACTAACAAGGGATGGTGGTCATAACACT------------------------ACT
GAGATCTTCAGACCTGGAGGAGGAGATATGAGGGACAATTGGAGAAGTGAATTATATAAATATAAAGTAGTA
AAAATTGAACCATTAGGAATAGCACCCACCAAGGCAAGGAGAAGAGTGGTGCAGAGAGAAAAAAGAGCAGTG
GGA---ATAGGAGCTGTGTTCCTTGGGTTCTTGGGAGCAGCAGGAAGCACTATGGGCGCAGCGTCAATAACG
CTGACGGTACAGGCCAGGCTATTATTGTCTGGTATAGTGCAACAGCAAAACAACTTGCTGAGAGCTATTGAG
GCGCAACAGCATCTGTTGCAACTCACAGTCTGGGGCATCAAACAGCTCCAGGCAAGAGTCCTGGCTGTGGAG
AGATACCTAAGGGATCAACAGCTCCTGGGAATTTGGGGTTGCTCTGGAAAACTCATCTGCGTCACTAATGTG
CCTTGGAATATTAGTTGGAGT---AATAAAAATCTATCTCAGATTTGGGATAATATGACCTGGATGGAATGG
GAAAGAGAAATTGAGAATTACACACAAACAATATACAACTTAATTGAAGAATCGCAGAACCAGCAAGAAAAG
AATGAAAAAGAATTATTAGAATTAGATAAATGGGCAAGTCTGTGGAATTGGTTTGATATAACAAACTGGCTG
TGGTATATAAAAATATTCATAATGATAGTAGGAGGCTTGATAGGTTTAAGAATAGTTTTTACTGTGCTTTCT
ATAGTGAATAGAGTTAGGCAGGGGTACTCACCATTATCGTTCCAGATCCGCCCCCCAGCCAGGAGGGGACCC
GACAGGCCCGAAGGAATCGAAGGAGAAGGTGGAGAGAACGACAGAGACAGATCCGGACCCTTAGTGGATGGA
TTCTTAGCAATTATCTGGGTCGATCTGAGGAGCCTGTGCCTCTTCAGCTACCACCGATTGAGAGACTTACTC
TTGATTGTAACGAGGATTGTGGAACTTCTGGGA---------------------CGCAGGGGGTGGGAAGCC
CTCAAGTATTGGTGGAATCTCCTGCAGTATTGGATTCAGGAACTAAAGAATAGTGCTATCAGTTTGTTTAAC
GCCATAGCTATAACAGTAGCTGAAGGGACAGATAGGGTTATAGAAATAGCACGAGGAGTTTGCAGAGCTATT
CGCAACATACCTAGAAGAATAAGACAAGGCTTGGAAAGAAGTTTGCTA
>FJ653544
ATGAGAGTGAGGGGGATCAGGAAGAAT---TGTCAGCACTTGTGGAAA------------------------
TGGGGCATCACGCTCCTTGGGATATTG---ATGATCTGTAGTGCTGAA---GAAAAATTGTGGGTCACAGTC
TATTATGGGGTACCTGTGTGGAAAGAAGCAACCACCACGCTATTTTGTGCATCAGATGCTAAAGCATATGAC
ACAGAGGTGCATAATATTTGGGCCACACATGCCTGTGTACCCACAGACCCTAACCCACAAGAAATGGTATTA
GAAAATGTGACAGAAAATTTTAATATGTGGAAAAATAACATGGTAGAACAGATGCATGAAGATATAATCAGT
TTATGGGATCAAAGCCTAAAGCCATGTGTGAAATTAACCCCACTCTGTGTTACTCTAAATTGC---------
---------ACTGATGTGAGGAAA---AATGATACTAAT------------------ACCGCTAGTGGTGGG
TGGAGA------------------GCGATGGAGACAGGAGAA---------ATAAAAAACTGCTCTTTCAAT
ATCACCACACCAATAAGAGATAAGATAAGAAAAGAATATGCACTTTTGTATAACCTTGATGTAGCACCAATA
GATAAG---GAT------------------------AAGGATAATACCAGC---------------------
TATAGATTGATAAGTTGCAACACCTCAGTCATTACACAGGCCTGTCCAAAGGTAACATTTGAGCCAATTCCC
ATACATTATTGTGCCCCGGCTGGTTTTGCGATTCTAAAGTGTAATGATAAGATGTTCAATGGAACAGGACCA
TGTAAAAATGTCAGTACAGTACAATGTACACATGGAATCAGGCCAGTAGTATCAACTCAACTGCTGCTAAAT
GGCAGTTTAGCAGAAAAAGAGATCATAATTAAATCTGAAAATATCACGGACAATGCTAAAACCATAATAGTA
CATCTGAATGAATCTGTAGAAATTCATTGTATAAGACCCAATAACAATACAAGAAAAAGTGTACATATAGGA
CCAGGGAGAGCATGGTATGCAACAGGAGAGATA---------ATAGGAGATATAAGACAAGCACATTGTAAC
CTTAGTGAAGCAACATGGAATAGCACTTTAAAAAAGATAAGGGAAAAATTAAAA------------------
---GAACAATTT---------------------------------AATAAA---TCAATAGTCTTTAAGCAA
CCCTCA---GGGGGGGACCCAGAAATTATAATGCACACTTTTAACTGTGGAGGGGAATTTTTCTACTGTAAT
ACATCAGGACTGTTTAATAACGGGACCTGG------------AAT---AGTACTGAAGGAGTAAATGCCACC
------------------------------------------ATCACACTCCCATGCAAAATAAAACAAATT
GTAAACATGTGGCAGGAAGTAGGAAAAGCAATGTATGCCCCTCCCATCAGAGGACAAATTAAATGTACATCA
AATATTACAGGGATACTATTAACAAGAGATGGTGGTAACACAAATAACACCACC------------ACCACC
GAGACCTTCAGACTTGGAGGAGGAGATATGAGGGACAATTGGAGAAATGAGTTATATAAATATAAAGTAGTA
AAAATTGAACCATTAGGAGTAGCACCCACCAGGGCAAAGAGAAGAGTGGTGCAAAGAGAAAAAAGAGCAGTG
GGA---CTAGGAGCTGTGCTCATTGGGTTCTTGGGAGCAGCAGGAAGCACTATGGGCGCAGCGTCAATAACG
CTGACGGTACAGGCCAGACAATTATTGTCTGGTATAGTGCAACAGCAGAACAATCTGCTGAGAGCTATTGAG
GCGCAACAGCATATGTTGCAACTCACAGTCTGGGGCATCAAACAGCTCCAGGCAAGAGTCCTGGCTCTGGAA
AGATACCTAACGGATCAACAGCTCCTGGGAATTTGGGGTTGCTCTGGAAAACTCATTTGCACCACTGCTGTG
CCTTGGGATGCTAGTTGGAGT---AATAAATCCCTAGATCAGATTTGGAATAACATGACCTGGATGGAATGG
GAGAGAGAAATTGATAATTACACACACATAATATACAACTTAATTGAAATATCGCAGAACCAGCAAGAAAAG
AATGAACAAGAATTATTGGAATTGGATCAATGGGCAAGTTTGTGGAATTGGTTTGACATAACAAAATGGCTG
TGGTATATAAAAATATTCATAATGATAGTAGGAGGCTTGATAGGTTTAAGAATAGTTTTTGCTGTGCTTTCT
ATAGTGAATAGTGTTAGGAAGGGATACTCACCATTATCGTTCCAGACCCTCCTCCCAGGCACGAGGGGACCC
GACAGGCCCGAAGGAACAGAAGAAGAAGGTGGAGAGAGAGACAGAGACAGATCAAGGATATTAGTGCATGGA
TTCTTAGCACTCATCTGGGACGACCTGCGGAGCCTGTGCCTCTTCAGCTACCACCGCTTGAGAGACTTACTC
TTGATTGCAGCGAGGATTGTGGAGCTTCTGGGA---------------------CGCAGGGGGTGGGAAGCC
CTCAAGTACTTGTGGAATCTCCTGCAGTATTGGATCCAGGAACTAAGGAATAGTGCCGTTAACTTACTTAAT
ACCACAGCAATAGCAGTAGCTGAAGGGACAGATAGGATTATAGAACTAGTGCAAAGAGGGTTTAGAGCTATT
ATCCACATACCTAGAAGAATAAGACAGGGCTTAGAAAGGGCTTTGCTA
>FJ653532
ATGAGAGTGAGGGGGATCAGGAAGAAT---TGTCAGCACTTGTGGAGA------------------------
TGGGGCATCACGCTCCTTGGGATATTG---ATGATCTGTAGTGCTGAA---GAAAAATTGTGGGTCACAGCC
TATTATGGGGTACCTGTGTGGAAAGAAGCAACCACCACGCTATTTTGTGCATCAGATGCTAAAGCATATGAC
ACAGAGGTGCATAATGTTTGGGCCACTCATGCCTGTGTACCCACAGACCCTAACCCACAAGAAATGGTATTG
GAAAATGTGACAGAAAATTTTAATATGTGGAAAAACAACATGGTAGAACAGATGCATGAAGATATAATCAGT
TTATGGGATCAAAGCCTAAAGCCATGTGTGAAATTAACCCCACTCTGTGTTACTCTAAATTGC---------
---------ACTGATGTGGGGAAA---AATGATACTAAT------------------ACCACTAGTAGTGGG
TGGGGA------------------GCGATGGAGACAGGAGAA---------ATAAAAAACTGCTCTTTCAAT
ATCACCACACCAATAAGAGATAAGATAAGAAAAGAATATGCACTTTTGTATAACCTTGATGTAGTACCAATA
GATAAG---GAT------------------------AAGGATAATACCAGC---------------------
TATAGATTGATAAGTTGCAACACCTCAGTCATTACACAGGCCTGTCCAAAGATAACATTTGAGCCAATTCCC
ATACATTATTGTGCCCCGGCTGGTTTTGCGATTCTAAAGTGTAATGATAAGATGTTCAATGGAACAGGACCA
TGTAAAAATGTCAGTACAGTACAATGTACACATGGAATCAGGCCAGTAGTATCAACTCAACTGCTGCTAAAT
GGCAGTTTAGCAGAAAAAGAGATCATAATTAAATCTGAAAATATCACGGACAATGCTAAAACCATAATAGTA
CATCTGAATGAATCTGTAGAAATTCATTGTATAAGACCCAATAACAATACAAGAAAAAGTATACATATAGGA
CCAGGGAGAGCATGGTATGCAACAGGAGAGATA---------ATAGGAGATATAAGACAAGCACATTGTAAC
CTTAGTGTAGCAACATGGAATAGCACTTTAAAAAAGATAAGGGAAAAATTAAAA------------------
---GAACAATTT---------------------------------AATAAA---TCAATAGTCTTTAAGCAA
CCCTCA---GGGGGGGACCCAGAAATTATAATGCACACTTTTAACTGTGGAGGGGAATTTTTCTACTGTAAT
ACATCAGGACTGTTTAATAAC---------------------------AGGACCGGGAATAGTACTGAAGGA
GTAAATACCACC------------------------------ATCACACTCCCATGCAAAATAAGACAAATT
GTAAACATGTGGCAGGAAGTAGGAAAAGCAATGTATGCCCCTCCCATCAGAGGACAAATTAAATGTACATCA
AATATTACAGGGATACTATTAACAAGAGATGGTGGTAACACAAATAACACCACC------------ACCACC
GAGACCTTCAGACTTGGAGGAGGAGATATGAGGGACAATTGGAGAAATGAGTTATATAAATATAAAGTAGTA
AAAATTGAACCATTAGGAGTAGCACCCACCAGGGCAAAGAGAAGAGTGGTGCAAAGAGAAAAAAGAGCAGTG
GGA---CTAGGAGCTGTGCTCATTGGGTTCTTGGGAGCAGCAGGAAGCACTATGGGCGCAGCGTCAATAACG
CTGACGGTACAGGCCAGACAATTATTGTCTGGTATAGTGCAACAGCAGAACAATCTGCTGAGAGCTATTGAG
GCGCAACAGCATATGTTGCAACTCACAGTCTGGGGCATCAAACAGCTCCAGGCAAGAGTCCTGGCTCTGGAA
AGATACCTAACGGATCAACAGCTCCTGGGAATTTGGGGTTGCTCTGGAAAACTCATTTGCACCACTGCTGTG
CCTTGGAATGCTAGTTGGAGT---AATAAATCCCTAGATCAGATTTGGAATAACATGACCTGGATGGAATGG
GAGAGAGAAATTGATAATTACACACACATAATATACAACTTAATTGAAATATCGCAGAACCAGCAAGAAAAG
AATGAACAAGAATTATTGGAATTGGACCAATGGGCAAGTTTGTGGAATTGGTTTGACATAACAAAATGGCTG
TGGTATATAAAAATATTCATAATGATAGTAGGAGGCTTGACAGGTTTAAGAATAGTTTTTGCTGTGCTTTCT
ATGGTGAATAGTGTTAGAAAGGGATACTCACCATTATCGTCCCAGACCCTCCTCCCAGGCACGAGGGGACCC
GACAGGCCCGAAGGAACAGAAGAAGAAGGTGGAGAGAGAGACAGAGACAGATCAAGAAGATTAGTGCATGGA
TTCTTAGCACTCATCTGGGACGACCTGCGGAGCCTGTGCCTCTTCAGCTACCACCGCTTGAGAGACTTACTC
TTGATTGCAGCGAGGATTGTGGAACTTCTGGGA---------------------CGCAGGGGGTGGGAAGCC
CTCAAGTACTTGTGGAATCTCCTGCAGTATTGGATCCAGGAACTAAGGAATAGTGCCGTTAACTTACTTAAT
ACCACAGCAATAGCAGTAGCTGAAGGGACAGATAGGATTATAGAATTAGTGCAAAGAGGGTTTAGAGCTATT
ATCCACATACCTAGAAGAATAAGACAGGGCTTAGAAAGGGCTTTGCTA
>FJ653546
ATGAGAGTGAGGGGGATCAGGAAGAAT---TGTCAGCACTTGTGGAGA------------------------
TGGGGCATCACGCTCCTTGGGATATTG---ATGATCCGTAGTGCTGAA---GAAAAATTGTGGGTCACAGTC
TATTATGGGGTACCTGTGTGGAAAGAAGCAACCACCACGCTATTTTGTGCATCAGATGCTAAAGCATATGAC
ACAGAGGTGCATAATGTTTGGGCCACACATGCCTGTGTACCCACAGACCCTAACCCACAAGAAATGGTATTA
GAAGATGTGACAGAAAATTTTAACATGTGGAAAAATAACATGGTAGAACAGATGCATGAAGATATAATCAGT
TTATGGGATCAAAGCCTAAAGCCATGTGTGAAATTAACCCCACTCTGTGTTACTCTAAATTGC---------
---------ACTGATGTGAGGAAA---AATGATACTAAT------------------ACCATTAGTAGTGGG
TGGAAA------------------GCGATGGAGACAGGAGAA---------ATAAAAAACTGCTCTTTCAAT
ATCACCACACCAATAAGAGATAAGATAAGAAAAGAATATGCACTTTTGTATAACCTTGGTGTAGTACCAATA
GATAAG---GAT------------------------AATGATAATACCAGC---------------------
TATAGATTGATAAGTTGCAACACCTCAGTCATTACACAGGCCTGTCCAAAGGTAACATTTGAGCCAATTCCC
ATACATTATTGTGCCCCGGCTGGTTTTGCGATTCTAAAGTGTAATGATAAGATGTTCAATGGAACAGGACCA
TGTAAAAATGTCAGTACAGTACAATGTACACATGGAATCAGGCCAGTAGTATCAACTCAACTGCTGCTAAAT
GGCAGTTTAGCAGAAAAAGAGATCATAATTAAATCTGAAAATATCACGGACAATGCTAAAACCATAATAGTA
CATCTGAATGAATCTGTAGAAATTCATTGTATAAGACCCAATAACAATACAAGAAAAAGTATACATATAGGA
CCAGGGAGAGCATGGTATGCAACAGGAGAGATA---------ATAGGAGATATAAGACAAGCACATTGTAAC
CTTAGTGAAGCAACATGGAATAGCACTTTAAAAAGGATAAGGGAAAAATTAAAA------------------
---GAACAATTT---------------------------------AATAAA---TCAATAGTCTTTAAGCAA
CCCTCA---GGGGGGGACCCAGAAATTATAATGCACACTTTTAACTGTGGAGGGGAATTTTTCTACTGTAAT
ACATCAGGACTGTTTAATAAC---------------------------AGGACCGGGAATAGTACTGAAGGA
GTAAGTACCACC------------------------------ATCACACTCCCATGCAAAATAAAACAAATT
GTAAACATGTGGCAGGAAGTAGGAAAAGCAATGTATGCCCCTCCCATCAGAGGACAAATTAAATGTACATCA
AATATTACAGGGATACTATTAACAAGAGATGGTGGTAACACAAATAACACCACC------------ACCACC
GAGACCTTCAGACTTGGAGGAGGAGATATGAGGGACAATTGGAGAAATGAGTTATATAAATATAAAGTAGTA
AAAATTGAACCATTAGGAGTAGCACCCACCAGGGCAAAGAGAAGAGTGGTGCAAAGAGAAAAAAGAGCAGTG
GGA---CTAGGAGCTGTGCTCATTGGGTTCTTGGGAGCAGCAGGAAGCACTATGGGCGCAGCGTCAATAACG
CTGACGGTACAGGCCAGACAATTATTGTCTGGTATAGTGCAACAGCAGAACAATCTGCTGAGAGCTATTGAG
GCGCAACAGCATATGTTGCAACTCACAGTCTGGGGCATCAAACAGCTCCAGGCAAGAGTCCTGGCTCTGGAA
AGATACCTAACGGATCAACAGCTCCTGGGAATTTGGGGTTGCTCTGGAAAACTCATTTGCACCACTGCTGTG
CCTTGGAATGCTAGTTGGAGT---AATAAATCCCTAGATCAGATTTGGAATAACATGACCTGGATGGAATGG
GAGAGAGAAATTGATAATTACACACACATAATATACAACTTAATTGAAATATCGCAGAACCAGCAAGAAAAG
AATGAACAAGAATTATTGGAATTGGATCAATGGGCAAGTTTGTGGAATTGGTTTGACATAACAAAATGGCTG
TGGTATATAAAAATATTCATAATGATAGTAGGAGGCTTGATAGGTTTAAGAATAGTTTTTGCTGTGCTTTCT
ATAGTGAATAGTGTTAGGAAGGGATACTCACCATTATCGTTCCAGACCCTCCTCCCAGGCACGAGGGGACCC
GACAGGCCCGAAGGAACAGAAGAAGAAGGTGGAGAGAGAGACAGAGACGGATCAAGGATATTAGTGCATGGA
TTCTTAGCACTCATCTGGGACGACCTGCGGAGCCTGTGCCTCTTCAGCTACCACCGCTTGAGAGACTTACTC
TTGATTGCAGCGAGGATTGTGGAACTTCTGGGA---------------------CGCAGGGGGTGGGAAGCC
CTCAAGTACTTGTGGAATCTCCTGCAGTATTGGATCCAGGAACTAAGGAATAGTGCCGTTAACTTACTTAAT
ACCACAGCAATAGCAGTAGCTGAAGGGACAGATAGGATTATAGAATTAGTGCAAAGAGGGTTTAGAGCTATT
ATCCACATACCTAGAAGAATAAGACAGGGCTTAGAAAGGGCTTTGCTA
>FJ653545
ATGAGAGTGAGGGGGATCAGGAAGAAT---TGTCAGCACTTGTGGAAA------------------------
TGGGGCATCACGCTCCTTGGGATATTG---ATGATCTGTAGTGCTGAA---GAAAAATTGTGGGTCACAGTC
TATTATGGGGTACCTGTGTGGAAAGAAGCAACCACCACGCTATTTTGTGCATCAGATGCTAAAGCATATGAC
ACAGAGGTGCATAATGTTTGGGCCACACATGCCTGTGTACCCACAGACCCTAACCCACAAGAAATGGTATTA
GAAAATGTGACAGAAAATTTTAATATGTGGAAAAATAACATGGTAGAACAGATGCATGAAGATATAATCAGT
TTATGGGATCAAAGCCTAAAGCCATGTGTGAAATTAACCCCACTCTGTGTTACTCTAAATTGC---------
---------ACTGATGTGAGGAAA---AATGATACTAAT------------------ACCACTAGTGGTGGG
TGGAGA------------------GCGATGGAGACAGGAGAA---------ATAAAAAACTGCTCTTTCAAT
ATCACCACACCAATAAGAGATAAGATAAGAAAAGAATATGCACTTTTGTATAACCTTGATGTAGTACCAATA
GATAAG---GAT------------------------AATGATAATACCAGC---------------------
TATAGATTGATAAGTTGCAACACCTCAGTCATTACACAGGCCTGTCCAAAGGTAACATTTGAGCCAATTCCC
ATACATTATTGTGCCCCGGCTGGTTTTGCGATTCTAAAGTGTAATGATAAGATGTTCAATGGAACAGGACCA
TGTAAAAATGTCAGTACAGTACAATGTACACATGGAATCAGGCCAGTAGTATCAACTCAACTGCTGCTAAAT
GGCAGTTTAGCAGAAAAAGAGATCATAATTAAATCTGAAAATATCACGGACAATGCTAAAACCATAATAGTA
CATCTGAATGAATCTGTAACAATTCATTGTATAAGACCCAATAACAATACAAGAAAAAGTATACATATAGGA
CCAGGGAGAGCATGGTATGCAACAGGAGAGATA---------ATAGGAGATATAAGACAAGCACATTGTAAC
CTTAGTGTAGCAACATGGAATAGCACTTTAAAAAGGATAAGGGAAAAATTAAAA------------------
---GAACAATTT---------------------------------AATAAA---TCAATAGTCTTTAAGCAA
CCCTCA---GGGGGGGACCCAGAAATTATAATGCACACTTTTAACTGTGGAGGGGAATTTTTCTACTGTAAT
ACATCAGGACTGTTTAATAACAGGACCTGG------------AAT---AGTACTGAAGGAGTAAATGCCACC
------------------------------------------ATCACACTCCCATGCAAAATAAAACAAATT
GTAAACATGTGGCAGGAAGTAGGAAAAGCAATGTATGCCCCTCCCATCAGAGGACAAATTAACTGTACATCA
AATATTACAGGGATACTATTAACAAGAGATGGTGGTAACACAAATAACACCACC------------GCCACC
GAGACCTTCAGACTTGGAGGAGGAGATATGAGGGACAATTGGAGAAATGAGTTATATAAATATAAAGTAGTA
AAAATTGAACCATTAGGAGTAGCACCCACCAGGGCAAAGAGAAGAGTGGTGCAAAGAGAAAAAAGAGCAGTG
GGA---CTAGGAGCTGTGCTCATTGGGTTCTTGGGAGCAGCAGGAAGCACTATGGGCGCAGCGTCAATAACG
CTGACGGTACAGGCCAGACAATTATTGTCTGGTATAGTGCAACAGCAGAACAATCTGCTGAGAGCTATTGAG
GCGCAACAGCATATGTTGCAACTCACAGTCTGGGGCATCAAGCAGCTCCAGGCAAGAGTCCTGGCTCTGGAA
AGATACCTAACGGATCAACAGCTCCTGGGAATTTGGGGTTGCTCTGGAAAACTCATTTGCACCACTGCTGTG
CCTTGGAATGCTAGTTGGAGT---AATAAATCCCTAGATCAGATTTGGAATAACATGACCTGGATGGAATGG
GAGAGAGAAATTGATAATTACACACACATAATATACAACTTAATTGAAATATCGCAGAACCAGCAAGAAAAG
AATGAACAAGAATTATTGGAATTGGATCAATGGGCAAGTTTGTGGAATTGGTTTGACATAACAAAATGGCTG
TGGTATATAAAAATATTCATAATGATAGTAGGAGGCTTGATAGGTTTAAGAATAGTTTTTGCTGTGCTTTCT
ATAGTGAATAGTGTTAGGAAGGGATACTCACCATTATCGTTCCAGACCCTCCTCCCAGGCACGAGGGGACCC
GACAGGCCCGAAGGAACAGAAGAAGAAGGTGGAGAGAGAGACAGAGACAGATCAAGAAGATTAGTGCATAGA
TTCTTAGCACTCATCTGGGACGACCTGCGGAGCCTGTGCCTCTTCAGCTACCACCGCTTGAGAGACTTACTC
TTGATTGCAGCGAGGATTGTGGAACTTCTGGGA---------------------CGCAGGGGGTGGGAAGCC
CTCAAGTACTTGTGGAATCTCCTGCAGTATTGGATCCAGGAACTAAGGAATAGTGCCGTTAACTTACTTAAT
ACCACAGCAATAGCAGTAGCTGAAGGGACAGATAGGATTATAGAATTAGTGCAAAGAGGGTTTAGAGCTATT
ATCCACATACCTAGAAGAATAAGACAGGGCTTAGAAAGGGCTTTGCTA
>FJ653547
ATGAGAGTGAGGGGGATCAGGAAGAAT---TGTCAGCACTTGTGGAGA------------------------
TGGGGCATCACGCTCCTTGGGATATTG---ATGATCTGTAGTGCTGAA---GAAAAATTGTGGGTCACAGTC
TATTATGGGGTACCTGTGTGGAAAGAAGCAACCACCACCCTATTTTGTGCATCAGATGCTAAAGCATATGAC
ACAGAGGTGCATAATGTTTGGGCCACACATGCCTGTGTACCCACAGACCCTAACCCACAAGAAATGGTATTG
GAAAATGTGACAGAAAATTTTAATATGTGGAAAAATAACATGGTAGAACAGATGCATGAAGATATAATCAGT
TTATGGGATCAAAGCCTAAAGCCATGTGTGAAATTAACCCCACTCTGTGTTACTCTAAATTGC---------
---------ACTGATGTGAGGAAA---AATGATACTAAT------------------ACCACTAGTGGTGGG
TGGAGA------------------GCGATGGAGACAGGAGAA---------ATAAAAAACTGCTCTTTCAAT
ATCACCACACCAATAAGAGATAAGATAAGAAAAGAATATGCACTTTTGTATAACCTTGATGTAGTACCAATA
GATAAG---GAT------------------------AATGATAATACCAGC---------------------
TATAGATTGATAAGTTGCAACACCTCAGTCATTACACAGGCCTGTCCAAAGGTAACATTTGAGCCAATTCCC
ATACATTATTGTGCCCCGGCTGGTTTTGCGATTCTAAAGTGTAATGATAAGATGTTCAATGGAACAGGACCA
TGTAAAAATGTCAGTACAGTACAATGTACACATGGAATCAGGCCAGTAGTATCAACTCAACTGCTGCTAAAT
GGCAGTTTAGCAGAAAAAGAGATCATAATTAAATCTGAAAATATCACGGACAATGTTAAAACCATAATAGTA
CATCTGAATGAATCTGTAGAAATTCATTGTATAAGACCCAATAACAATACAAGAAAAAGTATACATATAGGA
CCAGGGAGAGCATGGTATGCAACAGGAGAGATA---------ATAGGAGATATAAGACAAGCACATTGTAAC
CTTAGTGTAGCAACATGGAATAACACTTTAAAAAAGATAAGGGAAAAATTAAAA------------------
---GAACAATTT---------------------------------AATAAA---TCAATAGTCTTTAAGCAG
CCCTCA---GGGGGGGACCCAGAAATTATAATGCACACTTTTAACTGTGGAGGGGAATTTTTCTACTGTAAT
ACATCAGGACTGTTTAATAAC---------------------------AGGACCGGGAATAGTACTGAAGGA
GTAAATACCACC------------------------------ATCACACTCCCATGCAAAATAAAACAAATT
GTAAACATGTGGCAGGAAGTAGGAAAGGCAATGTATGCCCCTCCCATCAGAGGACAAATTAACTGTACATCA
AATATTACAGGGATACTATTAACAAGAGATGGTGGTAACACAAATATCACCACC------------ACCACC
GAGACCTTCAGACTTGGAGGAGGAGATATGAGGGACAATTGGAGAAATGAGTTATATAAATATAAAGTAGTA
AAAATTGAACCATTAGGAGTAGCACCCACCAGGGCAAAGAGAAGAGTGGTGCAAAGAGAAAAAAGAGCAGTG
GGA---CTAGGAGCTGTGCTCATTGGGTTCTTGGGAGCAGCAGGAAGCACTATGGGCGCAGCGTCAATAACG
CTGACGGTACAGGCCAGACAATTATTGTCTGGTATAGTGCAACAGCAGAACAATCTGCTGAGAGCTATTGAG
GCGCAACAGCATATGTTGCAACTCACAGTCTGGGGCATCAAACAGCTCCAGGCAAGAGTCCTGGCTCTGGAA
AGATACCTAACGGATCAACAGCTCCTGGGAATTTGGGGTTGCTCTGGAAAACTCATTTGCACCACTGCTGTG
CCTTGGAATGCTAGTTGGAGT---AATAAATCCCTAGATCAGATTTGGAATAACATGACCTGGATGGAATGG
GAGAGAGAAATTGATAATTACACACACATAATATACAACTTAATTGAAATATCGCAGAACCAGCAAGAAAAG
AATGAACAAGAATTATTGGAATTGGATCAATGGGCAAGTTTGTGGAATTGGTTTGACATAACAAAATGGCTG
TGGTATATAAAAATATTCATAATGATAGTAGGAGGCTTGATAGGTTTAAGAATAGTTTTTGCTGTGCTTTCT
ATAGTGAATAGTGTTAGGAAGGGATACTCACCATTATCGTTCCAGACCCTCCTCCCAGGCACGAGGGGACCC
GACAGGCCCGAAGGAACAGAAGAAGAAGGTGGGGAGAGAGACAGAGACAGATCAAGAAGATTAGTGCATGGA
TTCTTAGCACTCATCTGGGACGACCTGCGGAGCCTGTGCCTCTTCAGCTACCACCGCTTGAGAGACTTACTC
TTGATTGCAGCGAGGATTGTGGAACTTCTGGGA---------------------CGCAGGGGGTGGGAAGCC
CTCAAGTACTTGTGGAATCTCCTGCAGTATTGGATCCAGGAACTAAGGAATAGTGCCGTTAACTTACTTAAT
ACCACAGCAATAGCAGTAGCTGAAGGGACAGATAGGATTATAGAATTAGTGCAAAGAGGGTTTAGAGCTATT
ATCCACATACCTAGAAGAATAAGACAGGGCTTAGAAAGGGCTTTGCTA
>FJ653531
ATGAGAGTGAGGGGGATCAGGAAGAAT---TGTCAGCACTGGTGGAGA------------------------
TGGGGCATCACGCTCCTTGGGATATTG---ATGATCTGTAGTGCTGAA---GAAAAATTGTGGGTCACAGTC
TATTATGGGGTACCTGTGTGGAAAGAAGCAACCACCACGCTATTTTGTGCATCAGATGCTAAAGCATACGAC
ACAGAGGTGCATAATGTTTGGGCCACACATGCCTGTGTACCCACAGACCCTAACCCACAAGAAATGGTATTG
GAAAATGTGACAGAAAATTTTAATATGTGGAAAAATAACATGGTAGAACCGATGCATGAAGATATAATCAGT
TTATGGGATCAAAGCCTAAAGCCATGTGTGAAATTAACCCCACTCTGTGTTACTCTAAATTGC---------
---------ACTGATGTGAGGAAA---AATGATACTAAT------------------ACCACTAGTGGTGGG
TGGAGA------------------GCGATGGAGACAGGAGAA---------ATAAAAAACTGCTCTTTCAAT
ATCACCACACCAATAAGAGATAAGATAAGAAAAGAATATGCACTTTTGTATAACCTTGATGTAGTACCAATA
GATAAG---GAT------------------------AATGATAATACCAGC---------------------
TATAGATTGATAAGTTGCAACACCTCAGTCATTACACAGGCCTGTCCAAAGGTAACATTTGAGCCAATTCCC
ATACATTATTGTGCCCCGGCTGGTTTTGCGATTCTAAAGTGTAATGATAAGATGTTCAATGGAACAGGACCA
TGTAAAAATGTCAGTACAGTACAATGTACACATGGAATCAGGCCAGTAGTATCAACTCAACTGCTGCTAAAT
GGCAGTTTAGCAGAAAAAGAGATCATAATTAAATCTGAAAATATCACGGACAATGCTAAAACCATAATAGTA
CATCTGAATGAATCTGTAGGAATTCATTGTATAAGACCCAATAACAATACAAGAAAAAGTATACATATAGGA
CCAGGGAGAGCATGGTATGCAACAGGAGAGATA---------ATAGGAGATATAAGACAAGCACATTGTAAC
CTTAGTGAAGCAACATGGAATAGCACTTTAAAACGGATAAGGGAAAGATTAAAA------------------
---GAACAATTT---------------------------------AATAAA---TCAATAGTCTTTAAGCAA
CCCTCA---GGGGGGGACCCAGAAATTATAATGCACACTTTTAACTGTGGAGGGGAATTTTTCTACTGTAAT
ACATCAGGACTGTTTAATAAC---------------------------AGGACCGGGAATAGTACCAAC---
------------------------------------------ATCACACTCCCATGCAAAATAAAACAAATT
GTAAACATGTGGCAGGAAGTAGGAAAAGCAATGTATGCCCCTCCCATCAGAGGACAAATTAATTGTACATCA
AATATTACAGGGATACTATTAACAAGAGATGGTGGTAACACAAATAACACCACC------------ACCACC
GAGACCTTCAGACTTGGAGGAGGAGATATGAGGGACAATTGGAGAAATGAGTTATATAAATATAAAGTAGTA
AAAATTGAACCATTAGGAGTAGCACCCACCAGGGCAAAGAGAAGAGTGGTGCAAAGAGAAAAAAGAGCAGTG
GGA---CTAGGAGCTGTGCTCATTGGGTTCTTGGGAGCAGCAGGAAGCACTATGGGCGCGGCGTCAATAACG
CTGACGGTACAGGCCAGACAATTATTGTCTGGTATAGTGCAACAGCAGAACAATCTGCTGAGAGCTATTGAG
GCGCAACAGCATATGTTGCAACTCACAGTCTGGGGCATCAAACAGCTCCAGGCAAGAGTCCTGGCTCTGGAA
AGATACCTAACGGATCAACAGCTCCTGGGAATTTGGGGTTGCTCTGGAAAGCTCATTTGCACCACTGCTGTG
CCTTGGAATGCTAGTTGGAGT---AATAAATCCCTAGATCAGATTTGGAATAACATGACCTGGATGGAATGG
GAGAGAGAAATTGATAATTACACACACATAATATACAACTTAATTGAAATATCGCAGAACCAGCAAGAAAAG
AATGAACAAGAATTATTGGAATTGGATCAATGGGCAAGTTTGTGGAATTGGTTTGACATAACAAAATGGCTG
TGGTATATAAAAATATTCATAATGATAGTAGGAGGCTTGATAGGTTTAAGAATAGTTTTTGCTGTGCTTTCT
ATAGTGAATAGTGTTAGGAAGGGATACTCACCATTATCGTTCCAGACCCTCCTCCCAGGCACGAGGGGACCC
GACAGGCCCGAAGGAACAGAAGAAGAAGGTGGAGAGAGAGACAGAGACAGATCAAGAAGATTAGTGCATGGA
TTCTTAGCACTCATCTGGGACGACCTGCGGAGCCTGTGCCTCTTCAGCTACCACCGCTTGAGAGACTTACTC
TTGATTGCAGCGAGGATTGTGGAACTTCTGGGA---------------------CGCAGGGGGTGGGAAGCC
CTCAAGTACTTGTGGAATCTCCTGCAGTATTGGATCCAGGAACTAAGGAATAGTGCCGTTAACTTACTTAAT
ACCACAGCAATAGCAGTAGCTGAAGGGACAGATAGGATTATAGAATTAGTGCAAAGAGGGTTTAGAGCTATT
ATCCACATACCTAGAAGAATAAGACAGGGCTTAGAAAGGGCTTTGCTA
>FJ653533
ATGAGAGTGAGGGGGATCAGGAAGAAT---TGTCAGCACTTGTGGAGA------------------------
TGGGGCATCACGCTCCTTGGGATATTG---ATGATCTGTAGTGCTGAA---GAAAAATTGTGGGTCACAGTC
TATTATGGGGTACCTGTGTGGAAAGAAGCAACCACCACGCTATTTTGTGCATCAGATGCTAAAGCATATGAC
ACAGAGGTGCATAATGTTTGGGCCACACATGCCTGTGTACCCACAGACCCTAACCCACAAGAAATGGTATTA
GAAAATGTGACAGAAAATTTTAATATGTGGAAAAATAACATGGTAGAACAGATGCATGAAGATATAATCAGT
TTATGGGATCAAAGCCTAAAGCCATGTGTGAAATTAACCCCACTCTGTGTTACTCTAAATTGC---------
---------ACTGATGTGAGGAAA---AATGATACTAAT------------------ACCACTAGTGGTGGG
TGGAGA------------------GCGATGGAGACAGGAGAA---------ATAAAAAACTGCTCTTTCAAT
ATCACCACACCAATAAGAGATAAGATAAGAAAAGAATATGCACTTTTGTATAACCTTGATGTAGTACCAATA
GATAAG---GAT------------------------AATGATAATACCAGC---------------------
TATAGATTGATAAGTTGCAACACCTCAGTCATTACACAGGCCTGTCCAAAGGTAACATTTGAGCCAATTCCC
ATACATTATTGTGCCCCGGCTGGTTTTGCGATTCTAAAGTGTAATGATAAGATGTTCAATGGAACAGGACCA
TGTAAAAATGTCAGTACAGTACAATGTACACATGGAATCAGGCCAGTAGTATCAACTCAACTGCTGCTAAAT
GGCAGTTTAGCAGAAAAAGAGATCATAATTAAATCTGAAAATATCACGGACAATGCTAAAACCATAATAGTA
CATCTGAATGAATCTGTAGAAATTCATTGTATAAGACCCAATAACAATACAAGAAAAAGTATACATATAGGA
CCAGGGAGAGCATGGTATGCAACAGGAGAGATA---------ATAGGAGATATAAGACAAGCACATTGTAAC
CTTAGTGAAGCAACATGGAATAGCACTTTAAAAAGGATAAGGGAAAAATTAAAA------------------
---GAACAATTT---------------------------------AATAAA---TCAATAGTCTTTAAGCAA
CCCTCA---GGGGGGGACCCAGAAATTATAATGCACACTTTTAACTGTGGAGGGGAATTTTTCTACTGTAAT
ACATCAGGACTGTTTAATAAC---------------------------AGGACCGGGAATAGTACTGAAGGA
GTAAATACCACC------------------------------ATCACACTCCCATGCAAAATAAAACAAATT
GTAAACATGTGGCAGGAAGTAGGAAAAGCAATGTATGCCCCTCCCATCAGAGGACAAATTAAATGTACATCA
AATATTACAGGGATACTATTAACAAGAGATGGTGGTAACACAAATAACACCACC------------ACCACC
GAGACCTTCAGACTTGGAGGAGGAGATATGAGGGACAATTGGAGAAATGAGTTATATAAATATAAAGTAGTA
AAAATTGAACCATTAGGAGTAGCACCCACCAGGGCAAAGAGAAGAGTGGTGCAAAGAGAAAAAAGAGCAGTG
GGA---CTAGGAGCTGTGCTCATTGGGTTCTTGGGAGCAGCAGGAAGCACTATGGGCGCAGCGTCAATAACG
CTGACGGTACAGGCCAGACAATTATTGTCTGGTATAGTGCAACAGCAGAACAATCTGCTGAGAGCTATTGAG
GCGCAACAGCATATGTTGCAACTCACAGTCTGGGGCATCAAACAGCTCCAGGCAAGAGTCCTGGCTCTGGAA
AGATACCTAACGGATCAACAGCTCCTGGGAATTTGGGGTTGCTCTGGAAAACTCATTTGCACCACTGCTGTG
CCTTGGAATGCTAGTTGGAGT---AATAAATCCCTAGATCAGATTTGGAATAACATGACCTGGATGGAATGG
GAGAGAGAAATTGATAATTACACACACATAATATACAACTTGATTGAAATATCGCAGAACCAGCAAGAAAAG
AATGAACAAGAATTATTGGAATTGGACCAATGGGCAAGTTTGTGGAATTGGTTTGACATAACAAAATGGCTG
TGGTATATAAAAATATTCATAATGATAGTAGGAGGCTTGATAGGTTTAAGAATAGCTTTTGCTGTGCTTTCT
ATGGTGAATAGTGTTAGGAAGGGATACTCACCATTATCGTTCCAGACCCTCCTCCCAGGCACGAGGGGACCC
GACAGGCCCGAAGGAACAGAAGAAGAAGGTGGAGAGAGAGACAGAGACAGATCAAGAAGATTAGTGCATGGA
TTCTTAGCACTCATCTGGGACGACCTGCGGAGCCTGTGCCTCTTCAGCTACCACCGCTTGAGAGACTTACTC
TTGATTGCAGCGAGGATTGTGGAACTTCTGGGA---------------------CGCAGGGGGTGGGAAGCC
CTCAAGTACTTGTGGAATCTCCTGCAGTATTGGATCCAGGAACTAAGGAATAGTGCCGTTAACTTACTTAAT
ACCACAGCAATAGCAGTAGCTGAAGGGACAGATAGGATTATAGAATTAGTGCAAAGAGGGTTTAGAGCTATT
ATCCACATACCTAGAAGAATAAGACAGGGCTTAGAAAGGGCTTTGCTA
>FJ653528
ATGAGAGTGAGGGGGATCAGGAAGAAT---TGTCAGCACTGGTGGAGA------------------------
TGGGGTATCACGCTCCTTGGGATATTG---ATGATCTGTAGTGCTGAA---GAAAAATTGTGGGTCACAGTC
TATTATGGGGTACCTGTGTGGAAAGAAGCAACCACCACGCTATTTTGTGCATCAGATGCTAAAGCATATGAC
ACAGAGGTGCATAATGTTTGGGCCACACATGCCTGTGTACCCACAGACCCTAACCCACAAGAAATGGTATTG
GAAAATGTGACAGAAAATTTTAATATGTGGAAAAATAACATGGTAGAACAGATGCATGAAGATATAATCAGT
TTATGGGATCAAAGCCTAAAGCCATGTGTGAAATTAACCCCACTCTGTGTTACTCTAAATTGC---------
---------ACTGATGTGAGGAAA---AATGATACTAAT------------------ACCACTAGTGGTGGG
TGGAGA------------------GCGATGGAGACAGGAGAA---------ATAAAAAACTGCTCTTTCAAT
ATCACCACACCAATAAGAGATAAGATAAGAAAAGAATATGCACTTTTGTATAACCTTGATGTAGTACCAATA
GATAAG---GAT------------------------AATGATAATACCAGC---------------------
TATAGATTGATAAGTTGCAACACCTCAGTCATTACACAGGCCTGTCCAAAGGTAACATTTGAGCCAATTCCC
ATACATTATTGTGCCCCGGCTGGTTTTGCGATTCTAAAGTGTAATGATAAGATGTTCAATGGAACAGGACCA
TGTAAAAATGTCAGTACAGTACAATGTACACATGGAATCAGGCCAGTAGTATCAACTCAACTGCTGCTAAAT
GGCAGTTTAGCAGAAAAAGAGATCATAATTAAATCTGAAAATATCACGGACAATGCTAAAACCATAATAGTA
CATCTGAATGAATCTGTAGAAATTCATTGTATAAGACCCAATAACAATACAAGAAAAAGTATACATATAGGA
CCAGGGAGAGCATGGTATGCAACAGGAGAGATA---------ATAGGAGATATAAGACAAGCACATTGTAAC
CTTAGTGAAGCAACATGGAATAGCACTTTAAAAAGGATAAGGGAAAAATTAAAA------------------
---GAACAATTT---------------------------------AATAAA---TCAATAGTCTTTAAGCAA
CCCTCA---GGGGGGGACCCAGAAATTATAATGCACACTTTTAACTGTGGAGGGGAATTTTTCTACTGTAAT
ACATCAGGACTGTTTAATAAC---------------------------AGGACCGGGAATAGTACTGAAGGA
GTAAATACCACC------------------------------ATCACACTCCCATGCAAAATAAAACAAATT
GTAAACATGTGGCAGGAAGTAGGAAAAGCAATGTATGCCCCTCCCATCAGAGGACAAATTAAATGTACATCA
AATATTACAGGGATACTATTAACAAGAGATGGTGGTAACACAAATAACACCACC------------ACCACC
GAGACCTTCAGACTTGGAGGAGGAGATATGAGGGACAATTGGAGAAATGAGTTATATAAATATAAAGTAGTA
AAAATTGAACCATTAGGAGTAGCACCCACCAGGGCAAAGAGAAGAGTGGTGCAAAGAGAAAAAAGAGCAGTG
GGA---CTAGGAGCTGTGCTCATTGGGTTCTTGGGAGCAGCAGGAAGCACTATGGGCGCAGCGTCAATAACG
CTGACGGTACAGGCCAGACAATTATTGTCTGGTATAGTGCAACAGCAGAACAATCTGCTGAGAGCTATTGAG
GCGCAACAGCATATGTTGCAACTCACAGTCTGGGGCATCAAACAGCTCCAGGCAAGAGTCCTGGCTCTGGAA
AGATACCTAACGGATCAACAACTCCTGGGAATTTGGGGTTGCTCTGGAAAACTCATTTGCACCACTGCTGTG
CCTTGGAATGCTAGTTGGAGT---AATAAATCCCTAGATCAGATTTGGAATAACATGACCTGGATGGAATGG
GAGAGAGAAATTGATAATTACACACACATAATATACAACTTAATTGAAATATCGCAGAACCAGCAAGAAAAG
AATGAACAAGAATTATTGGAATTGGACCAATGGGCAAGTTTGTGGAATTGGTTTGACATAACAAAATGGCTG
TGGTATATAAAAATATTCATAATGATAGTAGGAGGCTTGATAGGTTTAAGAATAGTTTTTGCTGTGCTTTCT
ATGGTGAATAGTGTTAGGAAGGGATACTCACCATTATCGCTCCAGACCCTCCTCCCAGGCACGAGGGGACCC
GACAGGCCCGAAGGAACAGAAGAAGAAGGTGGAGAGAGAGACAGAGACAGATCAAGAAGATTAGTGCATGGA
TTCTTAGCACTCATCTGGGACGACCTGCGGAGCCTGTGCCTCTTCAGCTACCACCGCTTGAGAGACTTACTC
TTGATTGCAGCGAGGATTGTGGAACTTCTGGGA---------------------CGCAGGGGGTGGGAAGCC
CTCAAGTACTTGTGGAATCTCCTGCAGTATTGGATCCAGGAACTAAGGAATAGTGCCGTTAACTTACTTAAT
ACCACAGCAATAGCAGTAGCTGAAGGGACAGATAGGATTATAGAATTAGTGCAAAGAGGGTTTAGAGCTATT
ATCCACATACCTAGAAGAATAAGACAGGGCTTAGAAAGGGCTTTGCTA
>AY842813
ATGAGAGTGAAGGAGACCATGAAGAAT---TATCAGCACTTGTGGAGA------------------------
TGGGGCATGATGCTCTTTGGGATGTTA---ATGATCTGTAGTGCTGCACAAGAAGAATCATGGGTCACAGTC
TATTATGGGGTACCTGTGTGGAGAGACGCAAACGCCACTCTATTTTGTGCATCAGATGCTAAAGCATATAAG
ACAGAGGCACATAATGTTTGGGCCACACATGCCTGTGTACCCACAGATCCCAACCCACAAGAAATAGCATTG
GAAAATGTGACAGAAAACTTTAACATGTGGAAAAATAACATGGTAGAACAGATGCATGAGGACATAATCAGC
TTATGGGATCAAAGCCTAAAGCCATGTGTAGAATTAACCCCACTCTGTGTTACTTTAAATTGC---------
---------ACTGACTTGAATACC---ACGAGTGCTAAT---GCCACGAATGCTAATACCACGAGTGCTCCT
ACTATT---------------------------AAGGAAGAA---------ATGAAAAACTGCTCTTTCAAT
ATGACTTCAACAGTAAGAGATAGGATGCATAGGGAATATGCACTTTTTTATAAACTTGATGTAGTACCAATA
GATAAT---GAT---------------------AATAATACAAATACTAGC------------TATAGGAAC
TATAGGTTGATAAGTTGTAACACCTCAGTCATTAAACAGGCCTGCCCAAAGGTATCCTTTGAACCAATTCCC
ATACATTATTGTGCCCCAGCTGGTTTTGCGATTCTAAAATGTAATGATACAAAGTTCAATGGATCAGGACCA
TGTAAAAATGTCAGCACAGTACAATGTACACATGGAATTAGACCAGTAGTATCAACTCAACTGCTGTTAAAT
GGCAGCCTAGCAGAAGAAGATATAGTAATTAGATCTGAAAATTTCACGAACAATGCTAAAACCATAATAGTA
CAGCTGAAAGACCCTGTAAAAATTAATTGTACAAGGCCCAACAACAATACAAGAAAAAGTATCCATATGGGA
CCAGGGAGAGCAATGTACGCAACAGGAGACATA---------ATAGGAGATATAAGACAAGCACATTGTACC
ATTAATGAAACAGAATGGAATAACACTTTAAAACAGATAGCTATAAAATTAAGA------------------
---GAACAATTT------GGG---------------------GATAATAAA---ACAATAGCCTTTAAAAAT
TCCTCA---GGAGGGGACCTAGAAATTGAAATGCACAGTTTTAATTGTGGAGGGGAATTTTTCTACTGTAAC
ACAACACAACTGTTTAATAGT---ACTTGG------------AAC---GATACTACTATTAATAGAACTGAA
GGGTCAAATAATACAAGAAAT---------------------ATCACACTCCCATGCAGAATAAAACAAATT
ATAAACAAGTGGCAGGAAGTAGGGAAAGCAATTTATGCCCCTCCCATCAGAGGACAAATTAGATGTTCATCA
AATATTACAGGGCTGTTATTAACAAGAGATGGTGGTGCTGATACT------------------AACACCACC
GAAATCTTCAGACCTGGAGGAGGAGATATGAGGGACAATTGGAGAAGTGAATTATATAAATATAAAGTAGTA
AGAATTGAACCAATAGGAGTAGCACCCACTAAGGCAAAGAGAAGAGTGGTGCAGAGAGAAAAAAGAGCAGTG
GGA---ATAGGAGCCTTGTTCCTTGGGTTCTTGGGAGCAGCAGGAAGCACTATGGGCGCAGCGTCATTGACG
CTGACGGTACAGGCCAGACAATTATTGTCTGGTATAGTGCAACAGCAGAACAACCTGCTGAGGGCTATTGAG
GCGCAACAACACCTGTTGCAACTCACAGTCTGGGGCATCAAGCAGCTCCAGGCAAGAGTCCTGGCTGTGGAA
AGATACCTAAGGGATCAACAGCTCCTAGGAATTTGGGGTTGCTCTGGAAAACTCATTTGCACCACTGCTGTA
CCTTGGAATGCTAGTTGGAGT---AATAAGACTCTGGGTGCTATTTGGGATAACATGACCTGGATGGAGTGG
GAAAGAGAAATTGACAATTACACAACTTTAATATATAACTTACTTGAAGACTCGCAAAACCAACAAGAAAAG
AATGAACAAGACTTATTGGCATTAGATAAATGGGCAAGTTTGTGGAATTGGTTCAACATATCAAACTGGCTG
TGGTACATAAAAATATTCATAATGATAGTAGGAGGCTTGATAGGTTTAAGAATAGTTTTTGCTGTACTTTCT
ATAGTAAATAGAGTTAGGCAGGGATATTCACCATTATCGTTTCAGACCCGTCTCCCAGCCCAGAGGGGACCA
GACAGGCCCGAAGGAATCGAAGAAGAAGGTGGAGAGAGAGACAGAGACAGATCCGGACCATTAGTGGATGGC
TTCTTAGCAACTATCTGGGTCGACCTGCGGAGCCTGTGCCTCTTCAGCTACCACCGCTTGAGAGACTTACTC
TTGATTGTAACGAGGATTGTGGAACTTCTGGGA---------------------CGCAGGGGGTGGGAAGCC
CTCAAATATTGGTGGAATCTCCTACAGTATTGGAATCAGGAACTAAAGAATAGTGCTGTTAATTTGCTCAAC
ACCACAGCCATAGCAGTAGCTGAAGGGACAGATAGGATTATAGAAATAGTGCAAAGAGCTTGTAGAGCTATT
CTCCACATACCTAGAAGAATAAGACAGGGCTTAGAAAGGCTTTTGCTA
>AY842812
ATGAGAGTGAAGGAGACCATGAAGAAT---TATCAGCACTTGTGGAGA------------------------
TGGGGCATGATGCTCTTTGGGATGTTA---ATGATCTGTAGTGCTGCACAAGAAGAATCATGGGTCACAGTC
TATTATGGGGTACCTGTGTGGAGAGACGCAAACGCCACTCTATTTTGTGCATCAGATGCTAAAGCATATAAG
ACAGAGGCACATAATGTTTGGGCCACACATGCCTGTGTACCCACAGATCCCAACCCACAAGAAATAGCATTG
GAAAATGTGACAGAAAACTTTAACATGTGGAAAAATAACATGGTAGAACAGATGCATGAGGACATAATCAGC
TTATGGGATCAAAGCCTAAAGCCATGTGTAGAATTAACCCCACTCTGTGTTACTTTAAATTGC---------
---------ACTGACTTGAATACC---ACGAGTGCTAAT---GCCACGAATGCTAATACCACGAGTGCTCCT
ACTATT---------------------------AAGGAAGAA---------ATGAAAAACTGCTCTTTCAAT
ATGACTTCAACAGTAAGAGATAGGATGCATAGGGAATATGCACTTTTTTATAAACTTGATGTAGTACCAATA
GATAAT---GAT---------------------AATAATACAAATACTAGC------------TATAGGAAC
TATAGGTTGATAAGTTGTAACACCTCAGTCATTAAACAGGCCTGCCCAAAGGTATCCTTTGAACCAATTCCC
ATACATTATTGTGCCCCAGCTGGTTTTGCGATTCTAAAATGTAATGATACAAAGTTCAATGGATCAGGACCA
TGTAAAAATGTCAGCACAGTACAATGTACACATGGAATTAGACCAGTAGTATCAACTCAACTGCTGTTAAAT
GGCAGCCTAGCAGAAGAAGATATAGTAATTAGATCTGAAAATTTCACGAACAATGCTAAAACCATAATAGTA
CAGCTGAAAGACCCTGTAAAAATTAATTGTACAAGGCCCAACAACAATACAAGAAAAAGTATCCATATGGGA
CCAGGGAGAGCAATGTACGCAACAGGAGACATA---------ATAGGAGATATAAGACAAGCACATTGTACC
ATTAATGAAACAGAATGGAATAACACTTTAAAACAGATAGCTATAAAATTAAGA------------------
---GAACAATTT------GGG---------------------GATAATAAA---ACAATAGCCTTTAAAAAT
TCCTCA---GGAGGGGACCTAGAAATAGAAATGCACAGTTTTAATTGTGGAGGGGAATTTTTCTACTGTAAC
ACAACACAACTGTTTAATAGT---ACTTGG------------AAT---GATACTACTATTAATAGAACTGAA
GGGTCAAATAATACAAGAAAT---------------------ATCACACTCCCATGCAGAATAAAACAAATT
ATAAACAAGTGGCAGGAAGTAGGGAAAGCAATTTATGCCCCTCCCATCAGAGGACAAATTAGATGTTCATCA
AATATTACAGGGCTGTTATTAACAAGAGATGGTGGTGCTGATACT------------------AACACCACC
GAAATCTTCAGACCTGGAGGAGGAGATATGAGGGACAATTGGAGAAGTGAATTATATAAATATAAAGTAGTA
AGAATTGAACCAATAGGAGTAGCACCCACTAAGGCAAAGAGAAGAGTGGTGCAGAGAGAAAAAAGAGCAGTG
GGA---ATAGGAGCCTTGTTCCTTGGGTTCTTGGGAGCAGCAGGAAGCACTATGGGCGCAGCGTCATTGACG
CTGACGGTACAGGCCAGACAATTATTGTCTGGTATAGTGCAACAGCAGAACAACCTGCTGAGGGCTATTGAG
GCGCAACAACACCTGTTGCAACTCACAGTCTGGGGCATCAAGCAGCTCCAGGCAAGAGTCCTGGCTGTGGAA
AGATACCTAAGGGATCAACAGCTCCTAGGAATTTGGGGTTGCTCTGGAAAACTCATTTGCACCACTGCTGTA
CCTTGGAATGCTAGTTGGAGT---AATAAGACTCTGGGTGCTATTTGGGATAACATGACCTGGATGGAGTGG
GAAAGAGAAATTGACAATTACACAGCTTTAATATATAACTTACTTGAAGACTCGCAAAACCAACAAGAAAAG
AATGAACAAGACTTATTGGCATTAGATAAATGGGCAAGTTTGTGGAATTGGTTCAACATATCAAACTGGCTG
TGGTACATAAAAATATTCATAATGATAGTAGGAGGCTTGATAGGTTTAAGAATAGTTTTTGCTGTACTTTCT
ATAGTAAATAGAGTTAGGCAGGGATATTCACCATTATCGTTTCAGACCCGTCTCCCAGCCCAGAGGGGACCA
GACAGGCCCGAAGGAATCGAAGAAGAAGGTGGAGAGAGAGACAGAGACAGATCCGGACCATTAGTGGATGGC
TTCTTAGCAACTATCTGGGTCGACCTGCGGAGCCTGTGCCTCTTCAGCTACCACCGCTTGAGAGACTTACTC
TTGATTGTAACGAGGATTGTGGAACTTCTGGGA---------------------CGCAGGGGGTGGGAAGCC
CTCAAATATTGGTGGAATCTCCTACAGTATTGGAATCAGGAACTAAAGAATAGTGCTGTTAATTTGCTCAAC
ACCACAGCCATAGCAGTAGCTGAAGGGACAGATAGGATTATAGGAATAGTGCAAAGAGCTTGTAGAGCTATT
CTCCACATACCTAGAAGAATAAGACAGGGCTTAGAAAGGCTTTTGCTA
>AY835442
ATGAGAGTGAAGGAGACCAGGAAGAAT---TGTCAGAACTTATGGAAA------------------------
GGGGGCACCCTGCTCCTTGGGATATTG---ATGATCTGTAGTGCTGAA---GACAATTTGTGGGTCACAGTC
TATTATGGGGTACCTGTGTGGAAGGAAGCAACCACCACTCTATTTTGTGCATCAGATGCTAAAGCATATGAT
ACAGAAAAGCATAATGTTTGGGCCACACATGCCTGTGTACCCACAGACCCCAACCCACAAGAAATAGTATTG
AAAAATGTGACAGAAAATTTTAACATGTGGAAAAATAACATGGTAGAACAGATGCATGAGGATATAATCAGT
TTATGGGATCAAAGCCTAAAGCCATGTGTAAAATTAACCCCACTCTGTGTTACTCTAAATTGT---------
---------ACTGATTATTTTGGA---AATACTACCAAT---------------------------AATAGT
AGCAGG---------------------------GAAGCGATG---------ATGAAAAAATGCTCTTTCAAT
ATCACCACAAATATAAGAGATAAGGGGCAGAAAGAATATGCTCTTTTTTATAAAACTGATGTAGTGCCAATA
GATAAT---GAT------------------------------AATACCAGC---------------------
TATAGGATGATAAGTTGTAACACCTCAGTCATTACACAGGCCTGTCCAAAGATATCCTTTGAACCAATTCCC
ATACATTTTTGTGCCCCGGCTGGTTTTGCGATTCTAAAATGTTTTAATAAGACATTCAATGGAACAGGACCA
TGTACAAATGTCAGCACAGTACAATGTACACATGGAATTAGACCAGTAGTATCAACTCAACTGCTGTTAAAT
GGCAGTTTGGCAGAAGAAGAGGTAGTAATTAGATCTGAAAATCTCACAGACAATACTAAAATCATAATAGTA
CAGCTGAACAAATCTGTAGTAATTAATTGTACAAGACCCAACAACAATACAAGAAAAAGTATACATATAGGA
CCAGGGAGAGCATTTTATGCAACAGGAGGAGTA---------ATAGGAGATATAAGACAAGCACATTGTAAC
ATTAGTAGAAAAGACTGGTATGAAGCTTTACAACAGATAGCTATCAAATTAAGA------------------
---GAGCAATTT------GAG------------------------AATAGA---ACAATAGCCTTTAATCGA
TCCTCG---GGAGGAGATCCAGAAATTGTAACACACAGTTTTAATTGTGCAGGGGAATTTTTCTACTGTAAT
ACAACACAACTGTTTAATAAT---ACTTGG------------AATGGTACTGGATGGTCAGATAACTCAGAG
AACACTACAGGAAACGGAACT---------------------ATCACACTCCCATGCAGAATAAAACAAATT
GTTAACCTGTGGCAGGAAGTAGGAAAAGCAATGTATGCCCCTCCCATCAGAGGACTAATTAGATGTTCATCA
AATATTACAGGGCTGCTATTAACAAGAGATGGAGGTAATAATACCACCACGAAC------GGGACTCAGACT
GAGATATTCAGACCTGGAGGAGGAGATATGAGGGACAATTGGAGAAGTGAATTATATAAATATAAAGTAGTA
AAAATTGAACCATTAGGAGTAGCACCCACTAGGGCAAAGAGAAGAGTGGTGCGGAGAGAAAGAAGAGCAGCA
------CTAGGAGCTTTGTTCCTTGGGTTCTTGGGAGCAGCAGGAAGCACTATGGGCGCAGCGTCAATGACG
CTGACGGTACAGGCCAGACTATTATTGTCTGGTATAGTGCAACAGCAGAATAATTTGCTGAGGGCTATTGAG
GCGCAACAGCATCTGTTGCAACTCACAGTCTGGGGCATCAAGCAGCTCCAGGCAAGAGTCCTGGCTCTGGAA
AGATACCTAAGGGATCAACAGCTCCTGGGAATTTGGGGTTGCTCTGGAAAACTCATTTGCACCACTTCTGTG
CCTTGGAATACTAGTTGGAGT---AATAAATCCTATAAAGAGATATGGGAGAACATGACCTGGATACAATGG
GAAAGAGAAATTGACAATTACACAGGCATAATATATGAATTAATTGAAGAATCGCAGAACCAGCAAGAAAAG
AATGAACAAGAATTATTGGAATTGGATAAATGGGAAAATTTGTGGAATTGGTTTAGCATAACAAATTGGCTG
TGGTATATAAAAATATTTATAATGGTAGTAGGAGGCTTGGTAGGTTTAAGAATAGTTTTTTCTGTACTTTCT
ATAGTGAAGAGAGTTAGGCAGGGATACTCACCCTTATCGTTTCAGACCCACCACCCAGCTCCGAGGGGACCC
GACAGGCCCGAAGGAATCGAAGAAGAAGGTGGAGAGAGAGACAGAGACACATCCGGACCATTAGTGGGTGGA
TTCTTAACACTTATCTGGGTCGATCTGAGGAGCCTGTTCCTCTTCAGCTACCACCGCTTGAGAGACTTACTC
TTGATTGTAACGAGGATTGTGGAACTTCTGGGA---------------------CGCAGGGGGTGGGAAGCC
CTCAAGTACTGGTGGAATCTCCTACAGTATTGGGGTCAGGAACTAAAGAATAGTGCTGTTAGCTTGCTCAAT
GCCACAGCAATAACAGTAGCTGAGGGGACAGATAGGATTTTAGAACTATTACAAAGAGTTTGTAGAGCTATT
CGCCACATACCTAGAAGAATAAGACAGGGCTTGGAAAGGATTTTGCTA
>GU455502
ATGAAAGTGAAGGGGATCAGGAAGAAT---TGTCAGCGCTTGTGGAGA------------------------
TGGGGCACCATGCTCCTTGGGATGTTA---ATGATCTGTAATGCTACC---GAAGATTTGTGGGTCACAGTC
TATTATGGGGTACCTGTGTGGAAAGAAACAATCACCACTCTATTTTGTGCATCAGATGCTAAAGCATATGAT
ACAGAGGTACATAATGTTTGGGCCACACATGCCTGTGTACCCACAGACCCCAGCCCACAAGAAATAGTATTG
GAAAATGTGACAGAAGAATTTAACATGTGGAAAAATAACATGGTAGAACAGATGCATGAGGACATAATCAGT
TTATGGGATCAAAGCCTAAAGCCATGTGTAAAATTAACTCCACTCTGTGTTACTTTAAATTGC---------
---------ATTGATTTGAATAGC---ACTGATTGTAGGAATGCGAGTAGCAATGCTGAGAAGAATGAGAGT
TGCAGGAATGTGAGTAAAGAGGAACTGATAGAGAAAGGAGAA---------ATAAAAAACTGTTCTTTCAAT
ATCACCACAAACATAAGAGATAAGGTGCAGACAGCATATGCAGCTTTTTATAAACTTGATATAGTACCAATA
AAGGAT---AAT------------------------AAGGATAATACCAGC---------------------
TATAGGTTGATAAGTTGTAACACCTCAGTCATTACACAAGCCTGTCCAAAGGTATCCTTTGAACCAATTCCC
ATACATTATTGTGCCCCGGCTGGTTTTGCGATTCTAAAGTGTAATGAGAAGGAGTTCAGTGGGAAAGGACAA
TGTAAAAATGTCAGCACAGTACAATGTACACATGGAATTAGGCCAGTAATATCAACTCAACTGCTGTTAAAT
GGCAGTCTAGCAGAAGAAGAGGTAGTAATTAGATCTGACAATTTCACGGACAATGCTAAAACCATAATAGTA
CATCTGAACGAATCTGTAGAAATTACTTGTATAAGACCCAACAACAATACAAGAAAAGGTATACATATAGGA
CCAGGGAGAGCATTTTATACAACA---GAAATA---------ATAGGAGATATAAGAAAAGCATATTGTACC
ATTAATGGAACAAAATGGAATAACACTTTACAAAAGATAGTTGAAAAATTAGGAAAAGAAGTTGAAAAATTA
GGAGAAAATTTT------AAG------------------------AATAAA---ACAATAGCCTTTAATCCA
TCCTCA---GGAGGGGACCCAGAAATTGTAATGCACAGTTTTAATTGTGGAGGGGAATTTTTCTACTGTAAT
ACAACAAAACTGTTTAATAGT---ACTTGG------------AATGGTACTAAGAGGGTAGATAACACTGAA
GGAAATGACACAATCACAGGAAATGGCACA------------ATCACACTCCCATGCAGAATAAAACAAATT
ATAAACATGTGGCAGGAAGTAGGAAAAGCAATGTATGCCCCTCCCATCAGAGGACAAATTAGATGTTCATCA
AATATTACAGGGCTGCTATTAACAAGAGATGGTGGTAGTAACACAAATGACACA---------AATGGGACC
GAGATCTTCAGACCTGGAGGAGGAAATATGAGGGACAATTGGAGAAGTGAATTATATAAATATAAAGTAGTA
AAAATTGAACCATTAGGAGTAGCACCCACCAAGGCAAAGAGAAGAGTGGTGCAGAGAGAAAAAAGAGCAGTG
GGA---CTAGGAGCTATGTTCCTTGGGTTCTTGGGAGCAGCAGGAAGCACTATGGGCGCAGCGTCAATGACG
CTGACGGTACAGGCCAGACTATTATTGTCTGGTATAGTGCAACAGCAGAACAATTTGCTGAGGGCTATTGAG
GCGCAACAGCACCTGTTGCAACTCACAGTCTGGGGCATCAAGCAGCTCCAGGCAAGAGTCCTGGCTGTGGAA
AGATACCTAAAGGATCAACAGCTCATGGGGATTTGGGGTTGCTCTGGAAAACTCATTTGCACCACTACTGTG
CCTTGGAATGCTAGTTGGAGT---AATAAATCTCTAGATCAGATTTGGGATAACATGACCTGGATGCAGTGG
GAGAAAGAAATTGAAAATTACACAGGCTTAATATACAACTTAATTGAAGAATCGCAGAACCAACAGGAAAAG
AATGAACAAGAATTATTGGAATTAGATAAATGGGCAAGTTTGTGGAATTGGTTTACCATAACAAATTGGCTG
TGGTATATAAAAATATTCATAATAATAGTAGGAGGCTTGGTAGGTTTAAGAATAGTTTTTACTGTACTTTCT
ATAGTGAATAGAGTTAGGCAGGGATACTCACCATTATCGTTTCAGACCCGCCTCCCAGGCACGAGGGGACCC
GACAGGCCCGGAGGAATCGAAGAAGAAGGTGGAGAGAGAGACAGAGACAGATCCGGTCAATTAGTGGATGGA
TTCTTAGCAATTATCTGGGTCGACCTACGGAGCCTGTGCCTCTTCAGCTACCACCGCTTGAGAGACTTACTC
TTGATTGTAACGAGGATTGTGGAACTTCTGGGA---------------------CGCAGGGGGTGGGAAGCC
CTCAAATATTGGTGGAATCTCCTACAGTATTGGAGTCGGGAACTAAAGAATAGTGCTGTTAGCTTGCTCAAT
ACCATAGCCATAGCAGTAGCTGAGGGGACAGATAGGATCATAGAAGTATTACAAAGAGCTGGTAGAGCTATC
CTCCACATACCTGTAAGAATAAGACAGGGCTTAGAAAGGGCTTTGCTA
>GU455511
ATGAAAGTGAAGGGGATCAGGAAGAAT---TGTCAGCTCTTGTGGAGA------------------------
TGGGGCACCATGCTCCTTGGGATGTTA---ATGATCTGTAAGGCTACC---GAGGATTTGTGGGTCACAGTC
TATTATGGGGTACCTGTGTGGAAAGAAGCAACCACCTCTCTATTTTGTGCATCAGATGCTAAAGCATATGAT
ACAGAGGTACATAATGTTTGGGCCACACATGCCTGTGTACCCACAGACCCCAGCCCACAAGAAATGTTATTG
AAAAATGTGACAGAAGAATTTAACATGTGGAAAAATAACATGGTAGAACAGATGCATGAGGACATAATCAGT
TTATGGGATCAAAGCTTAAAGCCATGTGTAAAATTAACTCCACTCTGTGTTACTTTAAATTGC---------
---------ACTAATTGGAATTGC---ACTGGTTCTCCTTCGGAGAATTGCACTAGTTGGAAGAATGCAAGT
AGCGAG------------------------GAAAAGGGAGAA---------ATAAAAAACTGTTCTTTCAAT
ATCACCACAAACATAAAAGATAAGATGCAGACAGCATATGCAGCTTTTTATAAACTTGATATAGTACCAATA
GAAGAG---GATAATAAGGAGGATAATAATGATACTACTGATAGTGCCAGC---------------------
TATAGGTTGATAAGTTGTAACACCTCAGTCATTACACAAGCCTGTCCAAAGGTATCCTTTGAACCAATTCCC
ATACATTATTGTGCCCCGGCTGGTTTTGCGATTCTAAAGTGTAATGAGAAAGAGTTCAGTGGGAAAGGAGAC
TGTAAAAATGTCAGCACAGTACAATGTACACATGGAATTAGGCCAGTAGTATCAACTCAACTGCTGTTAAAT
GGCAGTCTAGCAGAAAAAGAGGTAGTAATTAGATCTGACAATTTCACGGACAATGTTAAAACCATAATAGTA
CAGCTGAACGAATCTGTAAGAATTGATTGTATGAGACCCAACAACAATACAAGAAAAAGTATACATATAGGA
CCAGGGAGAGCATTTTATACAACAGGAGATATA---------ATAGGAGATATAAGACAAGCACATTGTAAC
ATTAGTAAAACAAATTGGACTAACGCTTTACAACAGATAGTTAAAAAATTAAAA------------------
---GATAAATTT------AATGAAACAAAAGAAATATTTAATGAAACAAAA---ACAATAGCCTTTAAGCCA
TCCTCA---GGAGGGGATCTAGAAATTGTAATGCACAGTTTTAATTGTGGAGGGGAATTTTTCTACTGTAAT
ACAACAAAACTGTTTAATAGT---ACTTGGAATATTACTGGTAGTACTTTGGAAAGGTTAAATGACACTGAA
GGAGATGACACAATCACAGGAAATGGCACA------------ATCACACTCCCATGCAGAATAAAACAAATT
ATAAACATGTGGCAGGAAGTAGGAAAAGCAATGTATGCCCCTCCCATCAGTGGACGAATTAACTGTTCATCA
CAAATTACAGGGCTGCTATTAACAAGAGATGGTGGTAATAGTAATAACACGAAC------------GGGACT
GAGACCTTCAGACCTGGAGGAGGAAATATGAAGGACAATTGGAGAAGTGAATTATATAAATATAAAGTAGTA
AAAATTGAACCATTAGGAGTAGCACCCACCAAGGCAAAGAGAAGAGTGGTGCAGAGAGAAAAAAGAGCAGTG
GGA---CTAGGAGCTATGTTCCTTGGGTTCTTAGGAGCAGCAGGAAGCACTATGGGCGCAGCGTCAATGGCG
CTGACGGTACAGGCCAGACTATTATTGTCTGGTATAGTGCAACAGCAGAACAACTTGCTGAGAGCTATTGAG
GCGCAACAGCATTTGTTGCAACTCACAGTCTGGGGCATCAAGCAGCTCCAGGCAAGAGTCCTGGCTGTGGAA
AGATACCTAAAGGATCAACAGCTCATGGGGATTTGGGGTTGCTCTGGAAAACTCATTTGCACCACTACTGTG
CCTTGGAATGCTAGTTGGAGT---AATAAATCTCTAAATCAGATTTGGGATAACATGACCTGGATGCAGTGG
GAGAAAGAAATTGAAAATTACACAGACATAATATACAACTTAATTGAAGAATCGCAGAATCAGCAGGAAAAG
AATGAACAAGAATTATTGGAATTAGATAAATGGGCAAGTTTGTGGAATTGGTTTAGCATAACAAATTGGCTG
TGGTATATAAAAATATTCATAATAATAGTAGGAGGCTTGATAGGTTTAAGAATAGTTTTTACTGTACTTTCT
ATAGTGAATAGAGTTAGGCAGGGATACTCACCATTATCGTTTCAGACCCGCCTCCCAGCCACGAGGGGACCC
GACAGGCCCGAAGGAATCGAAGAAGAAGGTGGAGACAGAGACAGCGACAGATCCAGTCCATTAGTGGATGGA
TTCTTAGCAATTATCTGGGTCGACCTGCGGAGCCTGTGCCTCTTCATCTACCACCGCTTGAGAGACTTACTC
TTGATTGTAACGAGGATTGTGGAACTTCTGGGA---------------------CGCAGGGGGTGGGAAGCC
CTCAAATATTGGTGGAATCTTCTACAGTATTGGGGTCGGGAACTAAAGAATAGTGCTGTTAGCTTGCTCAAT
ACCATAGCCATAGCAGTAGCTGAGGGGACAGATAGGATCATAGAGGTATCACAAAGAGCTGGTAGAGCTATC
CTCCACATACCTGTAAGAATCAGACAGGGCTTAGAAAGGGCTTTGCTA
>HQ386219
ATGAGAGTGAAGGGGATCAGGATGAAT---TATCAGAACTTGTGGAGA------------------------
GGGGGCATCTTGCTCCTTGGGATGTTA---ATGATCTGTAGGGCTACA---GAAGACACGTGGGTCACAGTC
TATTATGGAGTACCTGTGTGGAAAGAAGCAATCACCACTCTATTTTGTGCATCAGATGCTAAAGCATATAGT
ACAGAGGCACATAATGTTTGGGCCACACATGCCTGTGTACCCACAGACCCCAACCCACAAGAAATAGCATTG
---AATGTGACAGAAAATTTTAACATGTGGAAAAACAACATGGTGGAACAGATGCATGAGGATATAATCAGT
TTATGGGATCAAAGCTTAAAGCCATGTGTAAAATTAACCCCACTCTGTGTTACCTTAAATTGC---------
---------ACTGATCTGAAG------AATAATACTAAT---AAGAATGATACTAATACCATTGCTAATAGC
TGGGAA------------------AAAATGGAAAGGGGAGAA---------ATAAAAAATTGCTCTTTCAAT
ATCACCACAAGCATAAAAGATAAAATGAAAAGGGAATATGCACTTTTGTATAAACTTGATCTAGTACCAATA
AAAAAT---GAT---------------AATAATAGCCTTGATAATACTAGC---------------------
TATAGGTTGATAAATTGTAATACCTCAGTCATTACACAAGCCTGTCCAAAGGTAACCTTTGAGCCAATTCCC
ATACATTATTGTGCCCCGGCTGGTTTTGCGATTCTAAAGTGTAGAGATAAGAAGTTTAATGGGACAGGACCA
TGTAGCAATGTCAGCACAGTACAGTGTACACATGGAATTAGGCCAGCAGTATCAACTCAACTACTGTTAAAT
GGCAGTCTAGCAGAAGAAGAGGTAGTAATTAGATCTGCCAATTTCACAGACAATCTTAAAAACATAATAGTA
CAGCTGAACGTATCTGTGGCAATTAATTGTACAAGACCCAACAACAATACAAGAAAAAGGGTAACTCTAGGA
CCAGGGAGAGTATGGTATACAACAGGAGAAATA---------ATAGGAGATATAAGAAAAGCACATTGTAAC
CTTAGTAGAGCAGCATGGAATACCACTCTAGAACAGATAGTTATAAAATTAAGA------------------
---GAACAATTT------GGG---------------------AATAATAAA---ACAATAAAATTTCAGCCA
TCCTCA---GGAGGGGACCTAGAAATTGTAACACATAGTTTTAATTGTGGAGGGGAATTTTTCTACTGTAAT
ACAACAAAACTGTTCAATAGT---ACTTGG---TGGTCT---AAT---GGTACTTCGATTGGTACAAATAAC
TCTAACGAAAAT------------------------------ATCACTCTCCCATGCAGAATAAGACAAATT
ATAAACAGGTGGCAGGAAGTAGGAAAAGCAATGTATGCCCCTCCCATTGGAGGACTAATTAGATGTTCATCA
AATATTACAGGGATGATATTAACAAGAGATGGGGGTAAGAATAATACAACAAAT---GAGACAGAGGAGACA
GAGATCTTCAGACCTGGAGGAGGAGATATGAGGGATAATTGGAGAAGTGAATTATATAAATATAAAGTAGTA
AAAATTGAACCATTAGGAGTAGCACCCACCAGGGCAAAGAGAAGAGTGGTGCAGAGAGAAAAAAGAGCAGTG
GGA---ATAGGAGCTTTGTTCCTTGGGTTCTTAGGAGCAGCAGGAAGCACTATGGGCGCAGCGTCATTGACG
CTGACGGTACAGGCCGGACAATTATTGTCTGGTATAGTGCAACAGCAGAACGATCTGCTGAGGGCTATTGAG
GCGCAACAGCATATATTGCAACTCACAGTCTGGGGCATCAAGCAGCTCCAGGCAAGAGTCCTGGCTGTGGAA
AGATACCTAAAGGATCAACAGCTCCTGGGGATTTGGGGATGCTCTGGAAAACTCATTTGCACCACTACTGTG
CCTTGGAATGCGAGTTGGAGT---AATAAATCTCAAGATGAAATTTGGAATAATATGACCTGGATGCAGTGG
GATAGAGAAATTAACAACTACACAGGCATAATATACAATTTAATTGAAAAAGCGCAAAACCAGCAAGAAAAG
AATGAACAAGAATTATTAGAATTAGATAAATGGGCAAGTTTGTGGAATTGGTTTGACATATCAAACTGGCTG
TGGTATATAAAAATATTCATAATGATAGTAGGAGGATTAATAGGTTTAAGAATAGTTTTTAGTGTACTTTCT
ATAGTAAATAGAGTTAGGCAGGGATACTCACCATTATCGTTTCAGACCCGCCTCCCAACCCAGAGGGAACCC
GACAGGCCCGAAGGAACCGAAGAAGAAGGTGGAGAGAGAGACAAAGACAGATCCGGAAGATCAGTGGATGGA
TTCTTAGCACTTATCTGGGTGGATCTGAGGAGCCTGACCCTCTTCAGCTACCACCGCTTGAGAGACTTACTC
TTAATTGTAACGAGGATTGTGGAACTTCTGGGA---------------------CGCAGGGGGTGGGAAGCC
CTCAAATACCTGTGGAATCTCCTGCAATATTGGACTCAGGAGCTAAAGAATAGTGCTATTAGCTTGCTCAAT
ACCATAGCCATAGCAGTAGGTGAAGGGACAGATAGAGTTATAGAAATAATACAAAGAGCTTGTAGAGCTATT
CTCAACATACCTAGAAGAATAAGACAGGGCTTTGAAAGGGCTTTGCTA
>HQ386212
ATGAGAGTGAAGGGGATCAGGATGAAT---TATCAGAACTTGTGGAGA------------------------
GGGGGCATCTTGCTCCTTGGGATATTG---ATGATCTGTAGGGCTACA---GAAGACAAGTGGGTCACAGTC
TATTATGGAGTACCTGTGTGGAAAGAAGCAACCACCACTCTATTTTGTGCATCAGATGCTAAAGCATATAGT
ACAGAGGCACATAATGTTTGGGCCACACATGCCTGTGTACCCACAGACCCCAACCCACAGGAAATAGCATTG
---AATGTGACAGAAAATTTTAACATGTGGAAAAATAACATGGTAGAACAGATGCATGAGGATATCATCAGT
TTATGGGACCAAAGCTTAAAGCCATGTGTAAAATTAACCCCACTCTGTGTTACCTTACATTGC---------
---------ACTGATCTGAAG------AATGATACTAATCTGAAGAATGATACTAATACCACTGCTAATAAC
TGGGAA------------------AGAATGGAAGGGGGAGAA---------ATAAAAAATTGCTCTTTCAAT
ATCACCACAAGCATAAAAGATAAGATGAAAAAAGAATATGCACTTTTGTATAAACTTGATTTAGTACCAATA
GAAAAT---GAT---------------AATAATAGCCATAATAATACTAGC---------------------
TATAGGTTGATAAGTTGTAATACCTCAGTCATTACACAAGCCTGTCCAAAGGTAACCTTTGAGCCAATTCCC
ATACATTATTGTGCCCCGGCTGGTTTTGCGATTCTAAAGTGTAGAGATAAGAAGTTTAATGGGACAGGACTA
TGTAACAATGTCAGCACAGTACAGTGTACACATGGAATTAGGCCAGCAGTATCAACTCAACTACTGTTAAAT
GGCAGTCTAGCAGAAGAAGAGGTAGTAATTAGATCTGCCAATTTTACAGACAATCTTAAAAACATAATAGTA
CAGCTGAACGTATCTGTGGCAATTAATTGTACAAGACCCAACAACAATACAAGAAAAAGTATAAATATAGGA
CCAGGGAGAGCATGGTATGCAACAGGAGAAATA---------ATAGGAAATATAAGAAAAGCATATTGTAAC
CTTAGTAGAGCAGAATGGAATAAAACTCTAACACAGATAGTTATAAAATTAAGA------------------
---GAACGATTT------GGG------------------------AATAATAAAACAATAAAATTTCAGCCA
TCCTCA---GGAGGGGACCTAGAAATTGTAACGCATAGTTTTAATTGTGGAGGGGAATTTTTCTACTGTAAT
ACAACAGAACTGTTCAATAGT---ACTTGG------CTGTCTAAT---GATACTCGGATTGGTACAAATAAC
TCTAACGAAAAT------------------------------ATCACTCTCCCATGCAGAATAAGACAAATT
ATAAACAGGTGGCAGGAAGTAGGAAAAGCAATGTATGCCCCTCCCATTGGAGGACAAATTAGATGTTCATCA
AATATTACAGGGATGATATTAACAAGAGATGGGGGTGGAAACAAGAATGGCAGC------AGCACAGATGAG
GAGACCTTCAGACCTGGAGGAGGAGATATGAGGGATAATTGGAGAAGTGAATTATATAAATATAAAGTAGTA
AAAATTGAACCATTAGGAGTAGCACCCACCAAGGCAAAGAGAAGAGTGGTGCAGAGAGAAAAAAGAGCAGCG
GGA---ATAGGAGCTTTGTTCCTTGGGTTCTTGGGAGCAGCAGGAAGCACTATGGGCGCAGCGTCAATGACG
CTGACGGTACAGGCCAGACAATTATTGTCTGGTATAGTGCAACAGCAGAACAATCTGCTGAGGGCTATTGAG
GCGCAACAGCATATATTGCAACTCACAGTCTGGGGCATCAAGCAGCTCCAGGCAAGAGTCCTGGCTGTGGAA
AGATACCTAAAGGATCAACAGCTCCTGGGGATTTGGGGATGCTCTGGAAAACTCATTTGCACCACTACTGTG
CCTTGGAATGCGAGTTGGAGT---AATAAATCTCTAGACGAAATTTGGAAAAATATGACCTGGATGCAGTGG
GGTAGAGAGATTAACAATTACACAGACATAATATACAACTTAATTGAAGAATCGCAAAACCAACAAGAAAAG
AATGAACAAGAATTATTAGAATTAGATAAATGGGCAAGTTTGTGGAATTGGTTTGACATATCAAACTGGCTG
TGGTATATAAAAATATTCATAATGATAGTAGGAGGATTAATAGGTCTAAGAATAGTTTTTAGTGTACTTTCT
ATAGTAAATAGAGTTAGGCAGGGATACTCACCATTATCGTTTCAGACCCGCCTCCCAACCCAGAGGGAACCC
GACAGGCCCGAAGGAATCGAAGAAGAAGGTGGAGAGAGAGACAAAGACAGATCCGGAAGATCAGTGGATGGA
TTCTTAGCACTTATCTGGGTGGATCTGAGGAGCCTGACCCTCTTCAGCTACCACCGCTTGAGAGACTTACTC
TTGATTGTAACGAGGATTGTGGAACTTCTGGGA---------------------CGCAGAGGGTGGGAAGCC
CTCAAATACCTGTGGAATCTCCTGCAATATTGGACTCAGGAACTAAAAAATAGTGCTATTAGCTTGCTCAAT
ACCATAGCCATAGCAGTAGGTGAGGGGACAGATAGAGTTATAGAAATAATACAAAGAGCTTGTAGAGCTATT
CTCAACATACCTAGAAGAATAAGACAGGGCTTTGAAAGGGTTTTGCTA
>HQ386211
ATGAGAGTGAAGGGGATCAGGATGAAT---TATCAGAACTTGTGGAAA------------------------
GGGGGCATCTTGCTCCTTGGGATATTG---ATGATCTGTAGGGCTACA---GAAGACACGTGGGTCACAGTC
TATTATGGAGTACCTGTGTGGAAAGAAGCAACCACCACTCTATTTTGTGCATCAGATGCTAAAGCATATAGT
ACAGAGGCACATAATGTTTGGGCCACACATGCCTGTGTACCCACAGACCCCAACCCACAAGAAATAGCATTG
---AATGTGACAGAAAATTTTAACATGTGGAAAAATAACATGGTAGAACAGATGCATGAGGATATAATCAGT
TTATGGGATCAAAGCTTAAAGCCATGTGTAAAATTAACCCCACTCTGTGTTACCTTAAATTGC---------
---------ACTGATCTGAGG------AATGATACTAAT------------------ACCACTGCCAAAAAC
TGGGAA------------------AAAATGGAAGGGGGAGAA---------ATAAAAAATTGCTCTTTCAAT
ATCACCACAAGCATAAAAGATAAAATGAAAAAAGAATATGCACTTTTGTATAAACTTGATTTAGTACCAATA
GAAAAT---GAT---------------AATAATAGCCATAATAATACTAGC---------------------
TATAGGTTGATAAGTTGTAATACCTCAGTCATTACACAAGCCTGTCCAAAGGTAACCTTTGAGCCAATTCCC
ATACATTATTGTGCCCCGGCTGGTTTTGCGATTCTAAAGTGTAGAGATAAGAAGTTTAATGGGACAGGACCA
TGTAACGATGTCAGCACAGTGCAGTGTACACATGGAATTAGGCCAGCAGTACCAACTCAACTACTGTTAAAT
GGTAGTCTAGCAGAAGAAGAGGTAGTAATTAGATCTGCCAATTTTACAGACAATCTTAAAAACATAATAGTA
CAGCTGAACGTATCTGTGGCAATTAATTGTACAAGACCCAACAACAATACAAGAAAAAGTATAAATATAGGA
CCAGGGAGAGCATGGTATGCAACAGGAGAAATA---------ATAGGAGAGATAAGAAAAGCATATTGTAAC
CTTAGTAGAGCAGAATGGAATAACGCTCTAACACAGATAGTTATAAAATTAAGA------------------
---GAACAATTT------GGG------------------------AATAATAAAACAATAAAATTTCAGCCA
TCCTCA---GGAGGGGACCTAGAAATTGTAACGCATAGTTTTAATTGTGGAGGGGAATTTTTCTACTGTAAT
ACAACAGAACTGTTCAATAGT---ACTTGG------CTGTCTAAT---GGTACTCGGATTGGTACAAATAAC
TCTAACGAAAAT------------------------------ATCACTCTCCCATGCAGAATAAGACAAATT
ATAAACAGGTGGCAGGAAGTAGGAAAAGCAATGTATGCCCCTCCCATTGGAGGACAAATTAGATGTTCATCA
AATATTACAGGGATGATATTAACAAGAGATGGGGGTGAGAACAAGAATGGTAGT---------ACAGATGAG
GAGACCTTCAGACCTGGAGGGGGAGATATGAGGGATAATTGGAGAAGTGAATTATATAAATATAAAGTAGTA
AAAATTGAACCATTAGGAGTAGCACCCACCAAGGCAAAGAGAAGAGTGGTGCAGAGAGAAAAAAGAGCAGCG
GGA---ATAGGAGCTTTGTTCCTTGGGTTCTTGGGAGCAGCAGGAAGCACTATGGGCGCAGCGTCAATGACG
CTGACGGTACAGGCCAGACAATTATTGTCTGGTATAGTGCAACAGCAGAACAATCTGCTGAGGGCTATTGAA
GCGCAACAGCATATATTGCAACTCACAGTCTGGGGCATCAAGCAGCTCCAGGCAAGAGTCCTGGCTGTGGAA
AGATACCTAAAGGATCAACAGCTCCTGGGGATTTGGGGATGCTCTGGAAAACTCATTTGCACCACTACTGTG
CCTTGGAATGCGAGTTGGAGT---AATAAATCTCTAGATGAAATTTGGAAAAATATGACCTGGATGCAGTGG
GATAGAGAGATTAACAATTACACAGACATAATATACAACTTAATTGAAGAATCGCAAAACCAACAAGAAAAG
AATGAACAAGAATTATTAGAATTAGATAAATGGGCAAGTTTGTGGAATTGGTTTGACATATCAAACTGGCTG
TGGTATATAAAAATATTCATAATGATAGTAGGAGGATTAATAGGTCTAAGAATAGTTTTTAGTGTACTTTCT
ATAGTAAATAGAGTTAGGCAGGGATACTCACCATTATCGTTTCAGACCCGCCTCCCAACCCAGAGGGAACCC
GACAGGCCCGAAGGAATCGAAGAAGAAGGTGGAGAGAGAGACAAAGACAGATCCGGAAGATCAGTGGATGGA
TTCTTAGCACTTATCTGGGTGGATCTGAGGAGCCTGACCCTCTTCAGCTACCACCGCTTGAGAGACTTACTC
TTGATTGTAACGAGGATTGTGGAACTTCTGGGA---------------------CGCAGGGGGTGGGAAGCC
CTCAAATACCTGTGGAATCTCCTGCAATATTGGACTCAGGAACTAAAAAATAGTGCTATTAGCTTGCTCAAT
ACCATAGCCATAGCAGTAGGTGAGGGGACAGATAGAGTTATAGAAATAATACAAAGAGCTTGTAGAGCTATT
CTCAACATACCTAGAAGAATAAGACAGGGCTTTGAAAGGGCTTTGCTA
>HQ386210
ATGAGAGTGAAGGGGATCAGGATGAAT---TATCAGAACTTGTGGAGA------------------------
GGGGGCATCTTGCTCCTTGGAATATTG---ATGATCTGTAGGGCTACA---GAAGACACGTGGGTCACAGTC
TATTATGGAGTACCTGTGTGGAAAGAGGCAACCACCACTCTATTTTGTGCATCAGATGCTAAAGCATATAGT
ACAGAGGCACATAATGTTTGGGCCACACATGCCTGTGTACCCACAGACCCCAACCCACAAGAAATAGCATTG
---AATGTGACAGAAAATTTTAACATGTGGAAAAACAACATGGTAGAACAGATGCATGAGGATATCATCAGT
TTATGGGATCAAAGCTTAAAGCCATGTGTAAAATTAACCCCACTCTGTGTTACCTTAAATTGC---------
---------ACTGATCTGAGG------AATGATACTAAT------------------ACCACTGCTAATAAC
TGGGAA------------------AGAATGGAAGGGGGAGAA---------ATAAAAAATTGCTCTTTCAAT
ATCACCACAAGCATAAAAGATAAGATGAAAAAAGAATATGCACTTTTGTATAAACTTGATTTAGTACCAATA
GAAAAT---GAT---------------AATAATAGCCATAATAATACTAGC---------------------
TATAGGTTGATAAGTTGTAATACCTCAGTCATTACACAAGCCTGTCCAAAGGTAACCTTTGAGCCAATTCCC
ATACATTATTGTGCCCCGGCTGGTTTTGCGATTCTAAAGTGTAGAGATAAGAAGTTTAATGGGACAGGACCA
TGTAACGATGTCAGCACAGTGCAGTGTACACATGGAATTAGGCCAGCAGTATCAACTCAACTACTGTTAAAT
GGTAGTCTAGCAGAAGAAGAGGTAGTAATTAGATCTGCCAATTTTACAGACAATCTTAAAAACATAATAGTA
CAGCTGAACGTATCTGTGGCAATTAATTGTACAAGACCCAACAACAATACAAGAAAAAGTATAAATATAGGA
CCAGGGAGAGCATGGTATGCAACAGGAGAAATA---------ATAGGAGAGATAAGAAAAGCATATTGTAAC
CTTAGTAGAGCAGAATGGAATAACACTCTAACACAGATAGTTATAAAATTAAGA------------------
---GAACAATTT------GGG---------------------AATAATAAA---ACAATAAGATTTCAGCCA
TCCTCA---GGAGGGGACCTAGAAATTGTAACGCATAGTTTTAATTGTGGAGGGGAATTTTTCTACTGTAAT
ACAACACAACTGTTCAATAGT---ACTTGG---CTGTCT---AAT---GGTACTTCGATTGGTACAAATAAC
TCTAACGAAAAT------------------------------ATCACTCTCCCATGTAGAATAAGACAAATT
ATAAACAGGTGGCAGGAAGTAGGAAAAGCAATGTATGCCCCTCCCATTGGAGGACAAATTAGATGTTCATCA
AATATTACAGGGATGATATTAACAAGAGATGGGGGTAAGGATAATGAAACAAAT------------GGGACA
GAGACCTTCAGACCTGGAGGAGGAGATATGAAGGATAATTGGAGAAGTGAATTATATAAATATAAAGTAGTA
AAAATTGAACCATTAGGAGTAGCACCCACCAAGGCAAAGAGAAGAGTGGTGCAGAGAGAAAAAAGAGCAGCG
GGA---ATAGGAGCTTTGTTCCTTGGGTTCTTGGGAGCAGCAGGAAGCACTATGGGCGCAGCGTCAATGACG
CTGACGGTACAGGCCAGACAATTATTGTCTGGTATAGTGCAACAGCAGAACAATCTGCTGAGGGCTATTGAG
GCGCAACAGCATATATTGCAACTCACAGTCTGGGGCATCAAGCAGCTCCAGGCAAGAGTCCTAGCTGTGGAA
AGATACCTAAAGGATCAACAGCTCCTGGGGATTTGGGGATGCTCTGGAAAACTCATTTGCACCACTACTGTG
CCTTGGAATGCGAGTTGGAGT---AATAAATCTCTAGACGAAATTTGGAAAAATATGACCTGGATGCAGTGG
GATAGAGAGATTAACAATTACACAGACATAATATACAATTTAATTGAAGAATCGCAAAACCAACAAGAAAAG
AATGAACAAGAATTATTAGAATTAGATAAATGGGCAAGTTTGTGGAATTGGTTTGACATATCAAACTGGCTG
TGGTATATAAAAATATTCATAATGATAGTAGGAGGATTAATAGGTCTAAGAATAGTTTTTAGTGTACTTTCT
ATAGTAAATAGAGTTAGGCAGGGATACTCACCATTATCGTTTCAGACCCGCCTCCCAACCCAGAGGGAACCC
GACAGGCCCGAAGGAATCGAAGAAGAAGGTGGAGAGAGAGACAAAGACAGATCCGGAAGATCAGTGGATGGA
TTCTTAGCACTTATCTGGGTGGATCTGAGGAGCCTGACCCTCTTCAGCTACCACCGCTTGAGAGACTTACTC
TTGATTGTAACGAGGATTGTGGAACTTCTGGGA---------------------CGCAGGGGGTGGGAAGCC
CTCAAATACCTGTGGAATCTCCTGCAATATTGGACTCAGGAACTAAAAAATAGTGCTATTAGCTTGCTCAAT
ACCATAGCCATAGCAGTAGGTGAGGGGACAGATAGAGTTATAGAAATAATACAAAGAGCTTGTAGAGCTATT
CTCAACATACCTAGAAGAATAAGACAGGGCTTTGAAAGGGCTTTGCTA
>HQ386213
ATGAGAGTGGAGGGGATCAGGATGAAT---TATCAAAACTTGTGGAGA------------------------
GGGGGCATCTTGCTCCTTGGGATATTG---ATGATCTGTAGGGCTACA---GAAGACACGTGGGTCACAGTC
TATTATGGAGTACCTGTGTGGAAAGAAGCAACCACCACTCTATTTTGTGCATCAGATGCTAAAGCATATAGT
ACAGAGGCACATAATGTTTGGGCCACACATGCCTGTGTACCCACAGATCCCAACCCACAAGAAATAGCATTG
---AATGTGACAGAAAATTTTAACATGTGGAAAAATAACATGGTAGAACAGATGCATGAGGATATAATCAGT
TTGTGGGATCAAAGCTTAAAGCCATGTGTAAAATTAACCCCACTCTGTGTTACCTTAAATTGC---------
---------ACTGATCTGAGG------AATGATACTAAT------------------ACCACTGCTAATAAC
TGGGAA------------------AGAATGGAAGGGGGAGAA---------ATAAAAAATTGCTCTTTCAAT
ATCACCACAAGCATAAAAGATAAGATGAAAAAAGAATATGCACTTTTGTATAAACTTGATTTAGTACCAATA
GAAAAT---GAT---------------AATAATAGCCATAATAATACTAGC---------------------
TATAGGTTGATAAGTTGTAATACCTCAGTCATTACACAAGCCTGTCCAAAGGTAACCTTTGAGCCAATTCCC
ATACATTATTGTGCCCCGGCTGGTTTTGCGATTCTAAAGTGTAGAGATAAGAAGTTTAATGGGACAGGACCA
TGTAACGATGTCAGCACAGTGCAGTGTACACATGGAATTAGGCCAGCAGTATCAACTCAACTACTGTTAAAT
GGTAGTCTAGCAGAAGAAGAGGTAGTAATTAGATCTGCCAATTTTACAGACAATCTTAAAAACATAATAGTA
CAGCTGAACGTATCTGTGGCAATTAATTGTACAAGACCCAACAACAATACAAGAAAAAGTATAAATATAGGA
CCAGGGAGAGCATGGTATGCAACAGGAGAAATA---------ATAGGAGAGATAAGAAAAGCATATTGTAAC
CTTAGTAGAGCAGAATGGAATAACACTCTAACACAGATAGTTATAAAATTAAGA------------------
---GAACAATTT------GGG---------------------AATAATAAA---ACAATAAGATTTCAGCCA
TCCTCA---GGAGGGGACCTAGAAATTGTAACGCATAGTTTTAATTGTGGAGGGGAATTTTTCTACTGTAAT
ACAACACAACTGTTCAATAGT---ACTTGG---CTGTCT---AAT---GGTACTTCGATTGGTACAAATAAC
TCTAACGAAAAT------------------------------ATCACTCTCCCATGTAGAATAAGACAAATT
ATAAACAGGTGGCAGGAAGTAGGAAAAGCAATGTATGCCCCTCCCATTGGAGGACAAATTAGATGTTCATCA
AATATTACAGGGATGATATTAACAAGAGATGGGGGTAAGGATAATGAAACAAAT------------GGGACA
GAGACCTTCAGACCTGGAGGAGGAGATATGAAGGATAATTGGAGAAGTGAATTATATAAATATAAAGTAGTA
AAAATTGAACCATTAGGAGTAGCACCCACCAAGGCAAAGAGAAGAGTGGTGCAGAGAGAAAAAAGAGCAGCG
GGA---ATAGGAGCTTTGTTCCTTGGGTTCTTGGGAGCAGCAGGAAGCACTATGGGCGCAGCGTCAATGACG
CTGACGGTACAGGCCAGACAATTATTGTCTGGTATAGTGCAACAGCAGAACAATCTGCTGAGGGCTATTGAG
GCGCAACAGCATATATTGCAACTCACAGTCTGGGGCATCAAGCAGCTCCAGGCAAGAGTCCTAGCTGTGGAA
AGATACCTAAAGGATCAACAGCTCCTGGGGATTTGGGGATGCTCTGGAAAACTCATTTGCACCACTACTGTG
CCTTGGAATGCGAGTTGGAGT---AATAAATCTCTAGACGAAATTTGGAAAAATATGACCTGGATGCAGTGG
GATAGAGAGATTAACAATTACACAGACATAATATACAACTTAATTGAAGAATCGCAAAACCAACAAGAAAAG
AATGAACAAGAATTATTAGAATTAGATAAATGGGCAAGTTTGTGGAATTGGTTTGACATATCAAACTGGCTG
TGGTATATAAAAATATTCATAATGATAGTAGGAGGATTAATAGGTCTAAGAATAGTTTTTAGTGTACTTTCT
ATAGTAAATAGAGTTAGGCAGGGATACTCACCATTATCGTTTCAGACCCGCCCCCCAACCCAGAGGGAACCC
GACAGGCCCGAAGGAATCGAAGAAGAAGGTGGAGAGAGAGACAAAGACAGATCCGGAAGATCAGTGGATGGA
TTCTTAGCACTTATCTGGGTGGATCTGAGGAGCCTGACCCTCTTCAGCTACCACCGCTTGAGAGACTTACTC
TTGATTGTAACGAGGATTGTGGAACTTCTGGGA---------------------CGCAGGGGGTGGGAAGCC
CTCAAATACCTGTGGAATCTCCTGCAATATTGGACTCAGGAGCTAAAGAATAGTGCTATTAGCTTGCTCAAT
ACCATAGCCATAGCAGTAGGTGAGGGGACAGATAGAGTTATAGAAATAATACAAAGAGCTTGTAGAGCTATT
CTCAACATACCTAGAAGAATAAGACAGGGCTTTGAAAGGGCTTTGCTA
>HQ386215
ATGAGAGTGAAGGGGATCAGGATGAAT---TATCAGAACTTGTGGAGA------------------------
GGGGGCATCTTGCTCCTTGGGATGTTA---ATGATCTGTAGGGCTACA---GAAGACACGTGGGTCACAGTC
TATTATGGAGTACCTGTGTGGAAAGAAGCAACCACCACTCTATTTTGTGCCTCAGATGCTAAAGCATATAGT
ACAGAGGCACATAATGTTTGGGCCACACATGCCTGTGTACCCACAGACCCCAACCCACAAGAAATAGCATTG
---AATGTGACAGAAAATTTTAACATGTGGAAAAACAACATGGTGGAACAGATGCATGAGGATATAATCAGT
TTATGGGATCAAAGCTTAAAGCCATGTGTAAAATTAACCCCACTCTGTGTTACCTTAGATTGC---------
---------ACTGATCTGAAG------AATGATACTAAT---AAGAATAATACTAATACCGCTGCCAAAAAC
TGGGAA------------------ACAATGGAAAAGGGAGAA---------ATAAAAAATTGCTCTTTTAAT
ATCACCACAAGCATAAAAGATAAGATGAAAAAAGAATATGCACTTTTGTATAGACTTGATTTAGTACCAATA
GAAAATGATAAT------------------AAGAGCCATAATAATACTAGC---------------------
TATAGGTTGATAAGTTGTAATACCTCAGTCATTACACAAGCCTGTCCAAAGGTAACCTTTGAGCCAATTCCC
ATACATTATTGTGCCCCGGCTGGTTTTGCGATTCTAAAGTGTAAAGATAAGAAGTTTAATGGGACAGGACCA
TGTAACGATGTCAGCACAGTGCAGTGTACACATGGAATTAGGCCAGCAGTATCAACTCAACTACTGTTAAAT
GGTAGTCTAGCAGAAGAAGAGGTAGTAATTAGATCTGCCAATTTTACAGACAATCTTAAAAACATAATAGTA
CAGCTGAACGCATCTGTGGTAATTAATTGTACAAGACCCAACAACAATACAAGAAAAAGTATAAATATAGGA
CCAGGGAGAGCATGGTATGCAACAGGAGACATA---------ATAGGAGAAATAAGAAAAGCACATTGTAAC
CTTAGTAGAGCAGCATGGAATAACACTCTAACACAGATAGTTATAAAATTAAGA------------------
---GAACAATTT------GGG---------------------AATAATAAA---ACAATAAAATTTCAGCCA
TCCTCA---GGAGGGGACCTAGAAATTGTAACACATAGTTTTAATTGTGGAGGGGAATTTTTCTACTGTAAT
ACAACAGAACTGTTCAATAGT---ACTTGG---TGGTCT---AAT---GGTACTTCGATTGGTACAAATAAC
TCTAACGAAAAT------------------------------ATCACTCTCCCATGCAGAATAAGGCAAATT
ATAAACAGGTGGCAGGAAGTAGGAAAAGCAATGTATGCCCCTCCCATTGGAGGACTAATTAGATGTTCATCA
AATATTACAGGGATGATATTAACAAGAGATGGGGGTAAGAATAATACAACAAAT---GAGACAGAGGAGACA
GAGATCTTCAGACCTGGAGGAGGAGATATGAGGGATAATTGGAGAAGTGAATTATATAAATATAAAGTAGTA
AAAATTGAACCATTAGGAGTAGCACCCACCAGGGCAAAGAGAAGAGTGGTGCAGAGAGAAAAAAGAGCAGTG
GGA---ATAGGAGCTTTGTTCCTTGGGTTCTTGGGAGCAGCAGGAAGCACTATGGGCGCAGCGTCAATAACG
CTGACGGTACAGGCCAGACAATTATTGTCTGGTATAGTGCAACAGCAGAACGATCTGCTGAGGGCTATTGAG
GCGCAACAGCATATATTGCAACTCACAGTCTGGGGCATCAAGCAGCTCCAGGCAAGAGTCCTGGCTGTGGAA
AGATACCTGAAGGATCAACAGCTCCTAGGGATTTGGGGATGCTCTGGGAAACTCATTTGCACCACTACTGTG
CCTTGGAATGCGAGTTGGAGT---AATAAATCTCAAAATGAAATTTGGAATAATATGACCTGGATGCAGTGG
GATAGAGAAATTAACAATTACACAGGCATAATATACAACTTAATTGAAAAAGCGCAAAACCAGCAAGAAAAG
AATGAACAAGAATTATTAGAATTAGATAAATGGGCAAATTTGTGGAATTGGTTTGACATATCAAACTGGCTG
TGGTATATAAAAATATTCATAATGATAGTAGGAGGATTAATAGGTCTAAGAATAGTTTTTAGTGTACTTTCT
ATAGTAAATAGAGTTAGGCAGGGATACTCACCATTATCGTTTCAGACCCGCCTCCCAACCCAGAGGGAACCC
GACAGGCCCGAAGGAATCGAAGAAGAAGGTGGAGAGAGAGACAAAGACAGATCCGGAAGATCAGTGGATGGA
TTCTTAGCACTTATCTGGGTGGATCTGAGGAACCTGACCCTCTTCAGCTACCACCGCTTGAGAGACTTACTC
TTGATTGTAGCGAGGATTGTGGAACTTCTGGGA---------------------CGCAGGGGGTGGGAAGCC
CTCAAATACCTGTGGAATCTCCTGCAATATTGGACTCAGGAACTAAAAAATAGTGCTATTAGCTTGCTCAAT
ACCATAGCCATAGCAGTAGGTGAAGGGACAGATAGAGTTATAGAAATAATACAAAGAGCTTGTAGAGCTATT
CTCAACATACCTAGAAGAATAAGACAGGGCTTTGAAAGGGCTTTGCTA
>HQ386217
ATGAGAGTGAAGGGGATCAGGATGAAT---TATCAGAACTTGTGGAGA------------------------
GGGGGCATCTTGCTCCTTGGGATGTTA---ATGATCTGTAGGGCTACA---GAAGACACGTGGGTCACAGTC
TATTATGGAGTACCTGTGTGGAAAGAAGCAACCACCACTCTATTTTGTGCATCAGATGCTAAAGCATATAGT
ACAGAGGCACATAATGTTTGGGCCACACATGCCTGTGTACCCACAGATCCCAACCCACAAGAAATAGCATTG
---AATGTGACAGAAAATTTTAACATGTGGAAAAACAACATGGTGGAACAGATGCATGAGGATATAATCAGT
CTGTGGGATCAAAGCTTAAAGCCATGTGTAAAATTAACCCCACTCTGTGTTACCTTACATTGC---------
---------ATTGATCTGAAG------AATGATACTCAT---AAGAATGATACTAATACCACTGCTAATAGC
TGGGAA------------------AGAATGGAAAGGGGAGAA---------ATAAAAAATTGCTCTTTCAAT
ATCACCACAAGCATAAAAGATAAGATGAAAAAAGAGTATGCACTTTTGTATAAGCTTGATTTAGTACCAATA
GAAAAT---AAT------------------AAGAGCCATAATAATACTAGC---------------------
TATAGGTTGATAAGTTGTAATACCTCAGTCATTACACAAGCCTGTCCAAAGGTAACCTTTGAGCCAATTCCC
ATACATTATTGTGCCCCGGCTGGTTTTGCGATTCTAAAGTGTAGAGATAAGAACTTTAATGGGACAGAACCA
TGTAACGCTGTCAGCACAGTGCAGTGTACACATGGAATTAGGCCAGCAGTATCAACTCAACTACTGTTAAAT
GGTAGTCTAGCAGAAGAAGAGGTAGTAATTAAATCTGCCAATTTTACAGACAATCTTAAAAACATAATAGTA
CAGCTGAACGAATCTGTGGCAATTAATTGTACAAGACCCAACAACAATACAAGAAAAAGTATAAATATAGGA
CCAGGGAGAGCATGGTATGCAACAGGAGACATA---------ATAGGAGAAATAAGAAAAGCACATTGTAAC
CTTAGTAGAGCAGCATGGAATAAAACTCTAACACAGATAGTTATAAAATTAAGA------------------
---GAACAATTT------GGG---------------------AATAATAAA---ACAATAAAATTTCAGCCA
CCCTCA---GGAGGGGACCTAGAAATTGTAACACATAGTTTTAATTGTGGAGGGGAATTTTTCTACTGTAAT
ACAACAGAACTGTTCAATAGT---ACTTGG---------------------ACTTGGAATAAAACTGAAGAG
TCAAATAACACTAACGAAAAT---------------------ATCACTCTCCCATGCAGAATAAGACAAATT
ATAAACAGGTGGCAGGAAGTAGGAAAAGCAATGTATGCCCCTCCCATTGGAGGACTAATTAGATGTTCATCA
AATATTACAGGGATGATATTAACAAGAGATGGGGGTAAGAATAATACAACAAAT---GAGACAGAGGAGACA
GAGATCTTCAGACCTGGAGGAGGAGATATGAGGGATAATTGGAGAAGTGAATTATATAAATATAAAGTAGTA
AAAATTGAACCATTAGGAGTAGCACCCACCAAGGCAAAGAGAAGAGTGGTGCAGAGAGAAAAAAGAGCAGTG
GGA---ATAGGAGCTTTGTTCCTTGGGTTCTTGGGAGCAGCAGGAAGCACTATGGGCGCAGCGTCAATAACG
CTGACGGTACAGGCCAGACAATTATTGTCTGGTATAGTGCAACAGCAGAACGATCTGCTGAGGGCTATTGAG
GCGCAACAGCATATATTGCAACTCACAGTCTGGGGCATCAAGCAGCTCCAGGCAAGAGTCCTGGCTGTGGAA
AGATACCTAAAGGATCAACAGCTCCTAGGAATTTGGGGATGCTCTGGAAAACTCATTTGCACCACTACTGTG
CCTTGGAATGCGAGTTGGAGT---AATAAATCTCAAAATGAAATTTGGAATAATATGACCTGGATGCAGTGG
GATAGAGAAATTAACAATTACACAGGCATAATATACAACTTAATTGAAAAAGCGCAAAACCAGCAAGAAAAG
AATGAACAAGAATTATTAGAATTAGATAAATGGGCAAGTTTGTGGAATTGGTTTGACATATCAAACTGGCTG
TGGTATATAAAAATATTCATAATGATAGTAGGGGGATTAATAGGTTTAAGAATAGTTTTTAGTGTACTTTCT
ATAATAAATAGAGTTAGGCAGGGATACTCACCATTATCGTTTCAGACCCGCCTCCCAACCCAGAGGGAACCC
GACAGGCCCGAAGGAATCGAAGAAGAAGGTGGAGAGAGAGACAAAGACAGATCCGGAAGATCAGTGGATGGA
TTCTTAGCACTTATCTGGGTGGATCTGAGGAGCCTGACCCTCTTCAGCTACCACCGCTTGAGAGACTTACTC
TTGATTGTAACGAGGATTGTGGAACTTCTGGGA---------------------CGCAGGGGGTGGGAAGCC
CTCAAATACCTGTGGAATCTCCTGCAATATTGGACTCAGGAGCTAAAGAATAGTGCTATTAGCTTGCTCAAT
ACCATAGCCATAGCAGTAGGTGAAGGGACAGATAGAGTTATAGAAATAATACAAAGAGCTTGTAGAGCTATT
CTCAACATACCTAGAAGAATAAGACAGGGCTTTGAAAGGGCTTTGCTA
>HQ386216
ATGAGAGTGAAGGGGATCAGGATGAAT---TATCAGAACTTGTGGAGA------------------------
GGGGGCATCTTGCTCCTTGGGATGTTA---ATGATCTGTAGGGCTACA---GAAGATACGTGGGTCACAGTC
TATTATGGAGTACCTGTGTGGAAAGAAGCACCCACCACTTTATTTTGTGCATCAGATGCTAAAGCATATAGT
ACAGAGGCACATAATGTTTGGGCCACACATGCCTGTGTACCCACAGACCCCAACCCACGAGAAATAGCATTG
---AATGTGACAGAAAATTTTAACATGTGGAAAAACAACATGGTAGAACAGATGCATGAGGATATCATCAGT
TTATGGGATCAAAGCTTAAAGCCATGTGTAAAATTAACCCCACTCTGTGTTACCTTACATTGC---------
---------ATTGATCTGAAG------AATGATACTCAT---AAGAATGATACTAATACCACTGCTAATAGC
TGGGAA------------------AGAATGGAAAGGGGAGAA---------ATAAAAAATTGCTCTTTCAAT
ATCACCACAAGCATAAAAGATAAGATGAAAAAAGAGTATGCACTTTTGTATAAGCTTGATTTAGTACCAATA
GAAAAT---AAT------------------AAGAGCCATAATAATACTAGC---------------------
TATAGGTTGATAAGTTGTAATACCTCAGTCATTACACAAGCCTGTCCAAAGGTAACCTTTGAGCCAATTCCC
ATACATTATTGTGCCCCGGCTGGTTTTGCGATTCTAAAGTGTAAAGATAAGAAGTTTAATGGGACAGGACCA
TGTAAAGATGTCAGCACAGTGCAGTGTACACATGGAATTAGGCCAGCAGTATCAACTCAACTACTGTTAAAT
GGTAGTCTAGCAGAAGAAGAGGTAGTAATTAGATCTGCCAATTTTACAGACAATCTTAAAAACATAATAGTA
CAGCTGAACGAATCTGTGATAATTAATTGTACAAGACCCAACAACAATACAAGAAAAAGTATAAATATAGGA
CCAGGGAGAGCATGGTATGCAACAGGAGACATA---------ATAGGAGAAATAAGAAAAGCACACTGTAAC
CTTAGTAGAGCAGCATGGAATAAAACTCTAACACAGATAGTTATAAAATTAAGA------------------
---GAACAATTT------GGG---------------------AATAATAAA---ACAATAAAATTTCAGCCA
TCCTCA---GGAGGGGACCTAGAAATTGTAACGCATAGTTTTAATTGTGGAGGGGAATTTTTCTACTGTAAT
ACAACAGAACTGTTCAATAGT---ACTTGG---------------------ACTTGGAATAAAACTGAAGAG
TCAAATAACACTAACGAAAAT---------------------ATCACTCTCCCATGCAGAATAAGACAAATT
ATAAACAGGTGGCAGGAAGTAGGAAAAGCAATGTATGCCCCTCCCATTGGAGGACTAATTAGATGTTCATCA
AATATTACAGGGATGATATTAACAAGAGATGGGGGTAAGAATAATACAACAAAT---GAGACAGAGGAGACA
GAGATCTTCAGACCTGGAGGAGGAGATATGAGGGATAATTGGAGAAGTGAATTATATAAATATAAAGTAGTA
AAAATTGAACCATTAGGAGTAGCACCCACCAAGGCAAAGAGAAGAGTGGTGCAGAGAGAAAAAAGAGCAGTG
GGA---ATAGGAGCTTTGTTCCTTGGGTTCTTGGGAGCAGCAGGAAGCACTATGGGCGCAGCGTCACCGACG
CTGACGGTACAGGCCAGACAATTATTGTCTGGTATAGTGCAACAGCAGAACGATCTGCTGAGGGCTATTGAG
GCGCAACAGCATATATTGCAACTCACAGTCTGGGGCATCAAGCAGCTCCAGGCAAGAGTCCTGGCTGTGGAA
AGATACCTAAAGGATCAACAGCTCCTAGGGATTTGGGGATGCTCTGGAAAACTCATTTGCACCACTACTGTG
CCTTGGAATGCGAGTTGGAGT---AATAAATCTCAAGATGAAATTTGGGGAAATATGACCTGGATGCAGTGG
GATAGAGAAATTAACAATTACACAGGCATAATATACAACTTAATTGAAAAAGCGCAAAACCAGCAAGAAAAG
AATGAACAAGAATTATTAGAATTAGATAAATGGGCAAGTTTGTGGAATTGGTTTGACATATCAAAATGGCTG
TGGTATATAAAAATATTCATAATGATAGTAGGAGGATTAATAGGTTTAAGAATAGTTTTTAGTGTACTTTCT
ATAGTAAATAGAGTTAGGCAGGGATACTCACCATTATCGTTTCAGACCCGCCTCCCAACCCAGAGGGAACCC
GACAGGCCCGAAGGAATCGAAGAAGAAGGTGGAGAGAGAGACAAAGACAGATCCGGAAGATCAGTGGATGGA
TTCTTAGCACTTATCTGGGTGGATCTGAGGAGCCTGACCCTCTTCAGCTACCACCGCTTGAGAGACTTACTC
TTGATTGTAACGAGGATTGTGGAACTTCTGGGA---------------------CGCAGGGGGTGGGAAGCC
CTCAAATACCTGTGGAATCTCCTGCAATATTGGACTCAGGAACTAAAGAATAGTGCTATTAGCTTGCTCAAT
ACCATAGCCATAGCAGTAGGTGAGGGGACAGATAGAGTTATAGAAATAATACAAAGAGCTTGTAGAGCTATT
CTCAACATACCTAGAAGAATAAGACAGGGCTTTGAAAGGGCTTTGCTA
>U36863
ATGAGAGTGAAGGAGACCAGGAAGAAT---TATCAGCACTTGTGGAAA------TGGGGCACCATGCTCCAA
TGGGGCACGATGCTCCTTGGGATGTTA---ATGATCTGTAGTGCTGCA---GACAAAATGTGGGTCACAGTC
TATTATGGGGTACCTGTGTGGAAAGAAGCAACCACAACTCTATTTTGTGCATCAGATGCCAAAGCATATGAC
ACAGAGGCACATAATGTTTGGGCCACACATGCCTGTGTACCCACAGACCCCAACCCACAAGAAGTAGAATTG
GGAAATGTGACAGAAAATTTTAACATGTGGAAAAATAGCATGGTAGAACAGATGCATGAGGATATAATCAGT
TTATGGGATCAAAGCCTAAAGCCATGTGTAAAATTAACCCCACTCTGTGTTACTTTAAATTGT---------
---------ACTGATAATTTGCAG---AATGTTACTTAT---------GCCAATAGTGGCATAGGGGGACCG
GTGGAG---------------------------AAAGGAGAA---------ATAAAAAACTGCTCTTTTAAC
ATCACCACAAATATGAGAGATAAGAGGAAAAAAGAATATGCACTTTTTTATAGTCTTGATGTAGTAGCAATA
GATAAT---------------------------------------ACTAGC---------------------
TATAGGTTGATAAGTTGTAACACCTCAGTCATTACACAAGCCTGTCCACAAGTAACCTTTGAGCCAATTCCC
ATACATTATTGTGCCCCGGCTGGTTTTGCGATTCTAAAGTGTAAAGATAAGCAGTTCAATGGATCAGGACCA
TGTACAAATGTCAGCACAGTACAATGTACACATGGAATTAGGCCAGTAATATCAACTCAACTGCTGTTAAAT
GGCAGTCTAGCAGAAGAAGAGGTAGTAATTAGATCTGAAAATTTCACGAACAATGCTAAAACCATAATAGTA
CAGCTGAATGAAACTGTAGAAATTAATTGTACAAGACCCAACAACAATACAAGGAAAGGTGTACAACTAGGA
CCAGGGAGCGCATGGTATGCAACAGGAGGAATA---------ATAGGAGATATAAGACAAGCACATTGTAAC
ATTAGTAGAGTAAAATGGAATAACACTTTAGAAAAGATAGTTACAAAATTAAGA------------------
---GAACAATTT------AGG------------------------AATAAA---ACAATAGTCTTTAAGCCA
TCCTCA---GGAGGGGACCCAGAAATTGTAACACACAGTTTTAATTGTGCAGGGGAATTTTTCTTCTGTAAT
ACAACACAACTGTTTAATAGT---ACTTGG---------AAAAATGATACTGAAGTGTCAAATAACACTAAA
GGAAATGACACA------------------------------TTCACACTCCCATGCAGAATAAAACAAATT
GTAAATATGTGGCAAAAAGTAGGAAAAGCAATGTATGCCCCTCCCATCAGAGGACTAATTAGATGTCCATCA
AACATTACAGGGATACTATTAACAAGAGATGGTGGTAAGAATGGTAAGAATGGG------ACCAATGACACT
GAGATCTTCAGACCTGGAGGAGGGGATATGAGGGACAATTGGAGAAGTGAATTATATAAATATAAAGTAGTA
AAAATTGAGCCATTAGGAGTAGCACCCACCAAGGCAAAGAGAAGAGTGGTGCAGAGAGAGAAAAGAGCAGTG
GGA---ATAGGAGCTGTGTTCCTTGGGTTCTTGGGAGCAGCAGGAAGCACTATGGGCGCAGCGTCAATGACG
CTGACGGTACAGGCCAGACTATTATTGTCTGGTATAGTGCAACAGCAGAACAATTTGCTGAGGGCTATTGAG
GCGCAACAGCATCTGTTGCAACTCACAGTCTGGGGCGTCAAGCAGCTCCAGGCAAGAGTCCTGGCTGTGGAA
AGATACCTAAAGGATCAACAGCTCCTGGGAATTTGGGGTTGCTCTGGAAGACTCATTTGCACCACTGCTGTG
CCTTGGAATGCTAGTTGGAGT---AATAAATCATATTCAGACATTTGGGATAACATGACCTGGATGGAATGG
GATAGAGAAATCAACAATTACACAAATTTAATATACACCTTACTTGAAGAATCGCAAAACCAACAAGAAAAG
AATGAACAAGACTTATTGGCATTAGATAAGTGGTCAAGTTTGTGGAATTGGTTTGACATATCAAACTGGCTG
TGGTATATAAAAATATTCATAATGATAGTAGGAGGCTTGGTAGGTTTAAGAATAGTTTTTGCTGTGCTTTCT
ATAGTGAATAGAGTTAGGCAGGGATACTCACCATTGTCATTTCAGACCCACCTCCCAGCCAGGAGGGGACCC
GACAGGCCCGAAGGAATCGAAGAAGGAGGTGGAGAGAGAGACAGAGACACATCCGGTCCATTAGTGGATGGA
TTCTTAGCAATTATCTGGGTCGATCTGCGGAACCTGTGCCTCTTCAGCTACCACCGCTTGAGAGACTTACTC
TTGATTGTGACGAGGATTGTGGAAATCCTGGGA---------------------CGCAGGGGGTGGGAAGCC
CTCAAATATTGGTGGAATCTCCTGAGGTATTGGAGTCAGGAACTAAAGAATAGTGCTGTTAGCTTGCTTGAT
GCCACAGCCATAGCAGTAGCTGAGGGAACAGATAGGGTTATAGAAGTATTACAAAGAATTTTTAGAGCTATT
CTCCACATACCTAGAAGAATAAGACAGGGCTTGGAAAGAAGTTTGCTA
>U36862
ATGAGAGTGAAGGAGACCAGGAAGAAT---TATCAGCACTTGTGGAAA------TGGGGCACCATGCTCCAA
TGGGGCACGATGCTCCTTGGGATGTTA---ATGATCTGTAGTGCTGCA---GACAAAATGTGGGTCACAGTC
TATTATGGGGTACCTGTGTGGAAAGAAGCAACCACAACTCTATTTTGTGCATCAGATGCCAAAGCATATGAC
ACAGAGGCACATAATGTTTGGGCCACACATGCCTGTGTACCCACAGACCCCAACCCACAAGAAGTAGAATTG
GGAAATGTGACAGAAAATTTTAACATGTGGAAAAATAACATGGTAGAACAGATGCATGAGGATATAATCAGT
TTATGGGATCAAAGCCTAAAGCCATGTGTAAAATTAACCCCACTCTGTGTTACTTTAAATTGT---------
---------ACTGATAATTTGCAG---AATGTTACTTAT---------GCCAATAGTGGCATAGGGGGACCG
GTGGAG---------------------------AAAGGAGAA---------ATAAAAAACTGCTCTTTTAAC
ATCACCACAAATATGAGAGATAAGAGGAAAAAAGAATATGCACTTTTTTATAGTCTTGATGTAGTAGCAATA
GATAAT---------------------------------------ACTAGC---------------------
TATAGGTTGATAAGTTGTAACACCTCAGTCATTACACAAGCCTGTCCAAAAGTAACCTTTGAGCCAATTCCC
ATACACTATTGTGCCCCGGCTGGTTTTGCGATTCTAAAGTGTAAAGATAAGCAGTTCAATGGATCAGGACCA
TGTACAAGTGTCAGCACAGTACAATGTACACATGGAATTAGGCCAGTAATATCAACTCAACTGCTGTTAAAT
GGCAGTCTAGCAGAAGAAGAGGTAGTAATTAGATCTGAAAATTTCACGAACAATGCTAAAACCATAATAGTA
CAGCTGAATGAAACTGTAGAAATTAATTGTACAAGACCCAACAACAATACAAGGAAAGGTGTACAACTAGGA
CCAGGGAGCGCATGGTATGCAACAGGAGGAATA---------ATAGGAGATATAAGACAAGCACATTGTAAC
ATTAGTAGAGTAAAATGGAATAACACTTTAGAAAAGATAGTTACAAAATTAAGA------------------
---GAACAATTT------AGG------------------------AATAAA---ACAATAGTCTTTAAGCCA
TCCTCA---GGAGGGGACCCAGAAATTGTAACACACAGTTTTAATTGTGCAGGGGAATTTTTCTTCTGTAAT
ACAACACAACTGTTTAATAGT---ACTTGG------------AAAAATGATACTGAAGTGTCAAATAACACT
AAAGGAAATGACACA---------------------------ATCACACTCCCATGCAGAATAAAACAAATT
GTAAATATGTGGCAAAAAGTAGGAAAAGCAATGTATGCCCCTCCCATCAGAGGACTAATTAGATGTTCATCA
AACATTACAGGGATACTATTAACAAGAGATGGTGGTAAGAATGGTAAGAATGGG------ACCAATGACACT
GAGATCTTCAGACCTGGAGGAGGGGATATGAGGGACAATTGGAGAAGTGAATTATATAAATATAAAGTAGTA
AAAATTGAGCCATTAGGAGTAGCACCCACCAAGGCAAAGAGAAGAGTGGTGCAGAGAGAGAAAAGAGCAGTG
GGA---ATAGGAGCTGTGTTCCTTGGGTTCTTGGGAGCAGCAGGAAGCACTATGGGCGCAGCGTCAATGACG
CTGACGGTACAGGCCAGACTATTATTGTCTGGTATAGTGCAACAGCAGAACAATTTGCTGAGGGCTATTGAG
GCGCAACAGCATCTGTTGCAACTCACAGTCTGGGGCATCAAGCAGCTCCAGGCAAGAGTCCTGGCTGTGGAA
AGATACCTAAAGGATCAACAGCTCCTGGGAATTTGGGGTTGCTCTGGAAGACTCATTTGCACCACTGCTGTG
CCTTGGAATGCTAGTTGGAGT---AATAAATCATATTCAGACATTTGGGATAACATGACCTGGATGGAATGG
AATAGAGAAATCAACAATTACACAAATTTAATATACACCTTACTTGAAGAATCGCAAAACCAACAAGAAAAG
AATGAACAAGACTTATTGGCATTAGATAAGTGGTCAAGTTTGTGGAATTGGTTTGACATATCAAACTGGCTG
TGGTATATAAAAATATTCATAATGATAGTAGGAGGCTTGGTAGGTTTAAGAATAGTTTTTGCTGTGCTTTCT
ATAGTGAATAGAGTTAGGCAGGGATACTCACCATTGTCATTTCAGACCCACCTCCCAGCCAGGAGGGGACCC
GACAGGCCCGAAGGAATCGAAGAAGGAGGTGGAGAGAGAGACAGAGACACATCCGGTCCATTAGTGGATGGA
TTCTTAGCAATTATCTGGGTCGACCTGCGGAACCTGTGCCTCTTCAGCTACCACCGCTTGAGAGACTTACTC
TTGATTGTGACGAGGATTGTGGAAATCCTGGGA---------------------CGCAGGGGGTGGGAAGCC
CTCAAATATTGGTGGAATCTCCTGAAGTATTGGAGTCAGGAACTAAAAAATAGTGCTGTTAGCTTGCTTGAT
GCCACAGCCATAGCAGTAGCTGAGGGAACAGATAGGGTTATAGAAGTATTACAAAGAATTTTTAGAGCTATT
CTCCACATACCTAGAAGAATAAGACAGGGCTTGGAAAGAAGTTTGCTA
>EU576676
ATGAGAGTGATGGGGATCAAGAGGAAT---TATCAGCACTTGTGGAAA------------------------
GAGGGCATCTTGCTCCTTGGGATGTTG---ATGATCTGTAGTGCTGCA---GAACAGTTGTGGGTCACAGTC
TATTATGGGGTACCTGTGTGGAAAGAAGCAACCACCACTCTATTTTGTGCATCAGATGCTAGAGCATATAAT
AAAGAGGTACATAATGTTTGGGCCACACATGCCTGTGTACCCACAGACCCCAACCCACAAGAAGTAGTATTG
---AATGTGACAGAAAAATTTAACATGTGGAAAAACAACATGGTAGATCAGATGCATGAGGATATAATTAGT
TTATGGGACCAAAGCCTAAAGCCATGTGTAAAATTAACCCCACTCTGTGTCACTTTAAATTGC---------
---------ACTAATGCGGGAAATGTTACCAATACTACT---------------------------AGTAAC
TGGGAA------------------AAGATGGAGCCAGGAGAA---------ATAAAAAACTGCTCTTTCAAT
GTCACCACAAGCATAAGAGATAAGGTGCAGAAAGAATATGCTCCTTTTTATAAACTTGATGTAGTACAAATA
GATGAT---ATA------------------------GATAATGGTACTAAC---------------------
TATAGGTTGATAAGTTGTAACACCTCAGTCATCACACAGGCCTGTCCAAAGGTATCCTTTGAGCCAATTCCC
ATACATTATTGTGCCCCGGCTGGTTTTGCGATTCTAAAATGTAACAATAAAACATTCAATGGATCAGGACCA
TGTAATAATGTCAGCACAGTACAGTGTACACATGGAATCAGGCCAGTAGTATCAACTCAACTACTGTTAAAT
GGCAGTCTAGCAGAAGAAGAGGTAGTAATTAGATCTGAAAATTTCACGAACAATGCTAAAACCATAATAGTT
CAGCTGAACGAATCTGTAATAATTAATTGTACAAGACCCAACAACAATACAAGAAAAAGTATAAATATAGGG
CCAGGAAGAGCATTTTATGCAACAGGAGATATA---------ATAGGAGATATAAGACAAGCACATTGTAAT
ATTAGCGAAAAAGCATGGAATAAAACTTTAAAACAGATAGTTACAAAATTAAGA------------------
---GAACAATAT------GAG------------------------AATAAA---ACAATAGTCTTTAATCAA
TCCACA---GGAGGGGACCCAGAAATTGTAATGCACACTTTTAATTGTGGAGGGGAATTTTTCTACTGTAAT
ACAACACAACTGTTTAATAGT---ACTTGG------------AAT---GGTACCGAAGAGTTAAATAGTACA
AATGACAAAATT------------------------------ATCACACTCCCATGCAGAATAAAACAAATT
ATAAACATGTGGCAGGAAGTAGGAAAAGCAATGTATGCCCCTCCTATCAGAGGACAAATTAGATGTTCATCA
AATATTACAGGGCTGCTATTAACAAGAGATGGTGGTAATAATAACAACAGCGAT------------ACTCCT
GAGACCTTCAGACCTGGAGGAGGAGATATGAGGGATAATTGGAGAAGTGAATTATATAAATATAAAGTAGTA
AAAGTTGAACCATTAGGAATAGCACCCACCAAGGCAAAGAGAAGAACGGTGCAGAGAGAAAAAAGAGCAGTG
GGA---ATAGGAGCTGTGTTCCTTGGGTTCTTGGGAGCAGCAGGAAGCACTATGGGCGCAGCGTCAATAACG
CTGACGGTACAGGCCAGACTATTATTGTCTGGTATAGTGCAACAGCAGAACAATCTGCTGAGGGCTATTGAG
GCGCAACAGCACATGTTGCAACTCACAGTCTGGGGCATCAAGCAGCTCCAGGCAAGAGTCCTAGCTGTGGAG
AGATACCTAAGGGATCAACAGCTCCTAGGGATTTGGGGTTGCTCTGGAAAACTCATTTGCACCACTTCTGTG
CCTTGGAATAGTAGTTGGAGT---AATAGAAATCTGACTGCGATTTGGGATAACATGACCTGGATGCAATGG
GAAAGAGAAATTGACAATTACACAAACTTAATTTACAGCTTACTTGAAGAATCGCAAAACCAACAAGAAAAG
AATGAACAAGAATTGTTGGAATTGGATAAATGGGCAAGTTTGTGGAATTGGTTTAGCATAACAAGCTGGCTG
TGGTATATAAAATTATTCATAATGATAGTAGGAGGCTTGATAGGTTTAAGAATAGTTTTTGCTGTGCCTTCT
ATAGTAAAAAGAGTTAGGCAGGGATACTCACCATTATCGTTACAGACCCTCCTCCCAGCTCCGAGGGGACCC
GACAGGCCCGAAGGAATCGAAGGAGAAGGTGGAGAGCAAGACAGAGACAGATCCATTCGATTAGTGGATGGA
TTGTTAGCACTCTTCTGGGACGACCTGCGGAGCCTGTGCCTCTTCAGCTACCACCGCTTGAGAGACTTACTC
TTGATTGTAGCGAGGATTGTGGGACTTCTGGGA---------------------CGCAGGGGGAGGGAAATC
CTCAAATATTGGTGGAACCTTCTACAGTATTGGAGTCAGGAGATAAAGAATAGTGCTGTTAGCTTGCTCAAC
GCCACAGCCATAGCAGTAGCTGAGGGGACAGATAGGATTATAGAAGTATTACAAAGAATTGGTAGAGCTATC
CTCCACATACCTAGAAGAATAAGACAGGGCTTTGAAAGGGCTTTGCTA
>EU576692
ATGAGAGTGATGGGGATCCAGAGGAAT---TATCAGCACTTGTGGAAA------------------------
GAGGGCATCTTGCTCCTTGGGATGTTG---ATGATCTGTAGTGCTGCA---GAACAGTTGTGGGTCACAGTC
TATTATGGGGTACCTGTGTGGAAAGAAGCAACCACCACTCTATTTTGTGCATCAGATGCTAGAGCATATAAT
AAAGAGGTACATAATGTTTGGGCCACACATGCCTGTGTACCCACAGACCCCAACCCACAAGAAGTAGTATTG
---AATGTGACAGAAAAATTTAACATGTGGAAAAACAACATGGTAGATCAGATGCATGAGGATATAATTAGT
TTATGGGACCAAAGCCTAAAGCCATGTGTAAAATTAACCCCACTCTGTGTCACTTTAAATTGC---------
---------ACTAATGCGGGAAATGTTACCAATACTACT---------------------------AGTAAC
TGGGAA------------------AAGATGGAGCCAGGAGAA---------ATAAAAAACTGCTCTTTCAAT
GTCACCACAAGCATAAGAGATAAGGTGCAGAAAGAATATGCTCTTTTTTATAAACTTGATGTAGTACAAATA
GATGAT---ATA------------------------GATAATGGTACTAAC---------------------
TATAGGTTGATAAGTTGTAACACCTCAGTCATTACACAGGCCTGTCCAAAGGTATCCTTTGAGCCAATTCCC
ATACATTATTGTGCCCCGGCTGGTTTTGCGATTCTAAAATGTAACAATAAAACATTCAATGGATCAGGACCA
TGTAATAATGTCAGCACAGTACAGTGTACACATGGAATCAGGCCAGTAGTATCAACTCAACTACTGTTAAAT
GGCAGTCTAGCAGAAGAAGAGGTAGTAATTAGATCTGAAAATTTCACGAACAATGCTAAAACCATAATAGTT
CAGCTGAACGAATCTGTAATAATTAATTGTACAAGACCCAACAACAATACAAGAAAAAGTATAAATATAGGG
CCAGGAAGAGCATTTTATGCAACAGGAGATATA---------ATAGGAGATATAAGACAAGCACATTGTAAT
ATTAGCGAAAAAGCATGGAATAAAACTTTAAAACAGATAGTTACAAAATTAAGA------------------
---GAACAATAT------GAG------------------------AATAAA---ACAATAGTCTTTAATCAA
TCCACA---GGAGGGGACCCAGAAATTGTAATGCACACTTTTAATTGTGGAGGGGAATTTTTCTACTGTAAT
ACAACACAACTGTTTAATAGT---ACTTGG------------AAT---GGTACCGAAGAGTTAAATAGTACA
AATGACAAAATT------------------------------ATCACACTCCCATGCAGAATAAAACAAATT
ATAAACATGTGGCAGGAAGTAGGAAAAGCAATGTATGCCCCTCCTATCAGAGGACAAATTAGATGTTCATCA
AATATTACAGGGCTGCTATTAACAAGAGATGGTGGTAATAATAACAACAGCGAT------------ACTCCT
GAGACCTTCAGACCTGGAGGAGGAGATATGAGGGATAATTGGAGAAGTGAATTATATAAATATAAAGTAGTA
AAAGTTGAACCATTAGGAATAGCACCCACCAAGGCAAAGAGAAGAACGGTGCAGAGAGAAAAAAGAGCAGTG
GGA---ATAGGAGCTGTGTTCCTTGGGTTCTTGGGAGCAGCAGGAAGCACTATGGGCGCAGCGTCAATAACG
CTGACGGTACAGGCCAGACTATTATTGTCTGGTATAGTGCAACAGCAGAACAATCTGCTGAGGGCTATTGAG
GCGCAACAGCACATGTTGCAACTCACAGTCTGGGGCATCAAGCAGCTCCAGGCAAGAGTCCTAGCTGTGGAG
AGATACCTAAGGGATCAACAGCTCCTAGGGATTTGGGGTTGCTCTGGAAAACTCATTTGCACCACTTCTGTG
CCTTGGAATAGTAGTTGGAGT---AATAGAAATCTGACTGCGATTTGGGATAACATGACCTGGATGCAATGG
GAAAGAGAAATTGACAATTACACAAACTTAATTTACAGCTTACTTGAAGAATCGCAAAACCAACAAGAAAAG
AATGAACAAGAATTGTTGGAATTGGATAAATGGGCAAGTTTGTGGAATTGGTTTAGCATAACAAGCTGGCTG
TGGTATATAAAATTATTCATAATGATAGTAGGAGGCTTGATAGGTTTAAGAATAGTTTTTGCTGTGCTTTCT
ATAGTAAAAAGAGTTAGGCAGGGATACTCACCATTATCGTTACAGACCCTCCTCCCAGCTCCGAGGGGACCC
GACAGGCCCGAAGGAATCGAAGGAGAAGGTGGAGAGCAAGACAGAGACAGATCCATTCGATTAGTGGATGGA
TTGTTAGCACTCTTCTGGGACGACCTGCGGAGCCTGTGCCTCTTCAGCTACCACCGCTTGAGAGACTTACTC
TTGATTGTAGCGAGGATTGTGGGACTTCTGGGA---------------------CGCAGGGGGAGGGAAATC
CTCAAATATTGGTGGAACCTTCTACAGTATTGGAGTCAGGAGATAAAGAATAGTGCTGTTAGCTTGCTCAAC
GCCACAGCCATAGCAGTAGCTGAGGGGACAGATAGGATTATAGAAGTATTACAAAGAATTGGTAGAGCTATC
CTCCACATACCTAGAAGAATAAGACAGGGCTTTGAAAGGGCTTTGCTA
>EU576697
ATGAGAGTGATGGGGATCAAGAGGAAT---TATCAGCACTTGTGGAAA------------------------
GAGGGCATTTTGCTCCTTGGGATGTTG---ATGATCTGTAGTGCTGCA---GAACAGTTGTGGGTCACAGTC
TATTATGGGGTACCTGTGTGGAAAGAAGCAACCACCACTCTATTTTGTGCATCAGATGCTAGAGCATATAAT
AAAGAGGTACATAATGTTTGGGCCACACATGCCTGTGTACCCACAGACCCCAACCCACAAGAAGTAGTATTG
---AATGTGACAGAAAAATTTAACATGTGGAAAAACAACATGGTAGATCAGATGCATGAGGATATAATTAGT
TTATGGGACCAAAGCCTAAAGCCATGTGTAAAATTAACCCCACTCTGTGTCACTTTAAATTGC---------
---------ACTAATGCGGGAAATGTTACCAATACTACT---------------------------AGTAAC
TGGGAA------------------AAGATGGAGCCAGGAGAA---------ATAAAAAACTGCTCTTTCAAT
GTCACCACAAGCATAAGAGATAAGGTGCAGAAAGAATATGCTCTTTTTTATAAACTTGATGTAGTACAAATA
GATGAT---ATA------------------------GATAATGGTACTAAC---------------------
TATAGGTTGATAAGTTGTAACACCTCAGTCATTACACAGGCCTGTCCAAAGGTATCCTTTGAGCCAATTCCC
ATACATTATTGTGCCCCGGCTGGTTTTGCGATTCTAAAATGTAACAATAAAACATTCAATGGATCAGGACCA
TGTAATAATGTCAGCACAGTACAGTGTACACATGGAATCAGGCCAGTAGTATCAACTCAACTACTGTTAAAT
GGCAGTCTAGCAGAAGAAGAGGTAGTAATTAGATCTGAAAATTTCACGAACAATGCTAAAACCATAATAGTT
CAGCTGAACGAATCTGTAATAATTAATTGTACAAGACCCAACAACAATACAAGAAAAAGTATAAATATAGGG
CCAGGAAGAGCATTTTATGCAACAGGAGATATA---------ATAGGAGATATAAGACAAGCACATTGTAAT
ATTAGCGAAAAAGCATGGAATAAAACTTTAAAACAGATAGTTACAAAATTAAGA------------------
---GAACAATAT------GAG------------------------AATAAA---ACAATAGTCTTTAATCAA
TCCACA---GGAGGGGACCCAGAAATTGTAATGCACACTTTTAATTGTGGAGGGGAATTTTTCTACTGTAAT
ACAACACAACTGTTTAATAGT---ACTTGG------------AAT---GGTACCGAAGAGTTAAATAGTACA
AATGACAAAATT------------------------------ATCACACTCCCATGCAGAATAAAACAAATT
ATAAACATGTGGCAGGAAGTAGGAAAAGCAATGTATGCCCCTCCTATCAGAGGACAAATTAGATGTTCATCA
AATATTACAGGGCTGCTATTAACAAGAGATGGTGGTAATAATAACAACAGCGAT------------ACTCCT
GAGACCTTCAGACCTGGAGGAGGAGATATGAGGGATAATTGGAGAAGTGAATTATATAAATATAAAGTAGTA
AAAGTTGAACCATTAGGAATAGCACCCACCAAGGCAAAGAGAAGAACGGTGCAGAGAGAAAAAAGAGCAGTG
GGA---ATAGGAGCTGTGTTCCTTGGGTTCTTGGGAGCAGCAGGAAGCACTATGGGCGCAGCGTCAATAACG
CTGACGGTACAGGCCAGACTATTATTGTCTGGTATAGTGCAACAGCAGAACAATCTGCTGAGGGCTATTGAG
GCGCAACAGCACATGTTGCAACTCACAGTCTGGGGCATCAAGCAGATCCAGGCAAGAGTCCTAGCTGTGGAG
AGATACCTAAGGGATCAACAGCTCCTAGGGATTTGGGGTTGCTCTGGAAAACTCATTTGCACCACTTCTGTG
CCTTGGAATAGTAGTTGGAGT---AATAGAAATCTGACTGCGATTTGGGATAACATGACCTGGATGCAATGG
GAAAGAGAAATTGACAATTACACAAACTTAATTTACAGCTTACTTGAAGAATCGCAAAACCAACAAGAAAAG
AATGAACAAGAATTGTTGGAATTGGATAAATGGGCAAGTTTGTGGAATTGGTTTAGCATAACAAGCTGGCTG
TGGTATATAAAATTATTCATAATGATAGTAGGAGGCTTGATAGGTTTAAGAATAGTTTTTGCTGTGCTTTCT
ATAGTAAAAAGAGTTAGGCAGGGATACTCACCATTATCGTTACAGACCCTCCTCCCAGCTCCGAGGGGACCC
GACAGGCCCGAAGGAATCGAAGGAGAAGGTGGAGAGCAAGACAGAGACAGATCCATTCGATTAGTGGATGGA
TTGTTAGCACTCTTCTGGGACGACCTGCGGAGCCTGTGCCTCTTCAGCTACCACCGCTTGAGAGACTTACTC
TTGATTGTAGCGAGGATTGTGGGACTTCTGGGA---------------------CGCAGGGGGAGGGAAATC
CTCAAATATTGGTGGAACCTTCTACAGTATTGGAGTCAGGAGATAAAGAATAGTGCTGTTAGCTTGCTCAAC
GCCACAGCCATAGCAGTAGCTGAGGGGACAGATAGGATTATAGAAGTATTACAAAGAATTGGTAGAGCTATC
CTCCACATACCTAGAAGAATAAGACAGGGCTTTGAAAGGGCTTTGCTA
>EU576679
ATGAGAGTGATGGGGATCAAGAGGAAT---TATCAGCACTTGTGGAAA------------------------
GAGGGCATCTTGCTCCTTGGGATGTTG---ATGATCTGTAGTGCTGCA---GAACAGTTGTGGGTCACAGTC
TATTATGGGGTACCTGTGTGGAAAGAAGCAACCACCACTCTATTTTGTGCATCAGATGCTAGAGCATATAAT
AAAGAGGTACATAATGTTTGGGCCACACATGCCTGTGTACCCACAGACCCCGACCCACAAGAAGTAGTATTG
---AATGTGACAGAAAAATTTAACATGTGGAAAAACAACATGGTAGATCAGATGCATGAGGATATAATTAGT
TTATGGGACCAAAGCCTAAAGCCATGTGTAAAATTAACCCCACTCTGTGTCACTTTAAATTGC---------
---------ACTAATGCGGGAAATGTTACCAATACTACT---------------------------AGTAAC
TGGGAA------------------AAGATGGAGCCAGGAGAA---------ATAAAAAACTGCTCTTTCAAT
GTCACCACAAGCATAAGAGATAAGGTGCAGAAAGAATATGCTCTTTTTTATAAACTTGATGTAGTACAAATA
GATGAT---ATA------------------------GATAATGGTACTAAC---------------------
TATAGGTTGATAAGTTGTAACACCTCAGTCATTACACAGGCCTGTCCAAAGGTATCCTTTGAGCCAATTCCC
ATACATTATTGTGCCCCGGCTGGTTTTGCGATTCTAAAATGTAACAATAAAACATTCAATGGATCAGGACCA
TGTAATAATGTCAGCACAGTACAGTGTACACATGGAATCAGGCCAGTAGTATCAACTCAACTACTGTTAAAT
GGCAGTCTAGCAGAAGAAGAGGTAGTAATTAGATCTGAAAATTTCACGAACAATGCTAAAACCATAATAGTT
CAGCTGAACGAATCTGTAATAATTAATTGTACAAGACCCAACAACAATACAAGAAAAAGTATAAATATAGGG
CCAGGAAGAGCATTTTATGCAACAGGAGATATA---------ATAGGAGATATAAGACAAGCACATTGTAAT
ATTAGCGAAAAAGCATGGAATAAAACTTTAAAACAGATAGTTACAAAATTAAGA------------------
---GAACAATAT------GAG------------------------AATAAA---ACAATAGTCTTTAATCAA
TCCACA---GGAGGGGACCCAGAAATTGTAATGCACACTTTTAATTGTGGAGGGGAATTTTTCTACTGTAAT
ACAACACAACTGTTTAATAGT---ACTTGG------------AAT---GGTACCGAAGAGTTAAATAGTACA
AATGACAAAATT------------------------------ATCACACTCCCATGCAGAATAAAACAAATT
ATAAACATGTGGCAGGAAGTAGGAAAAGCAATGTATGCCCCTCCTATCAGAGGACAAATTAGATGTTCATCA
AATATTACAGGGCTGCTATTAACAAGAGATGGTGGTAATAATAACAACAGCGAT------------ACTCCT
GAGACCTTCAGACCTGGAGGAGGAGATATGAGGGATAATTGGAGAAGTGAATTATATAAATATAAAGTAGTA
AAAGTTGAACCATTAGGAATAGCACCCACCAAGGCAAAGAGAAGAACGGTGCAGAGAGAAAAAAGAGCAGTG
GGA---ATAGGAGCTGTGTTCCTTGGGTTCTTGGGAGCAGCAGGAAGCACTATGGGCGCAGCGTCAATAACG
CTGACGGTACAGGCCAGACTATTATTGTCTGGTATAGTGCAACAGCAGAACAATCTGCTGAGGGCTATTGAG
GCGCAACAGCACATGTTGCAACTCACAGTCTGGGGCATCAAGCAGCTCCAGGCAAGAGTCCTAGCTGTGGAG
AGATACCTAAGGGATCAACAGCTCCTAGGGATTTGGGGTTGCTCTGGAAAACTCATTTGCACCACTTCTGTG
CCTTGGAATAGTAGTTGGAGT---AATAGAAATCTGACTGCGATTTGGGATAACATGACCTGGATGCAATGG
GAAAGAGAAATTGACAATTACACAAACTTAATTTACAGCTTACTTGAAGAATCGCAAAACCAACAAGAAAAG
AATGAACAAGAATTGTTGGAATTGGATAAATGGGCAAGTTTGTGGAATTGGTTTAGCATAACAAGCTGGCTG
TGGTATATAAAATTATTCATAATGATAGTAGGAGGCTTGATAGGTTTAAGAATAGTTTTTGCTGTGCTTTCT
ATAGTAAAAAGAGTTAGGCAGGGATACTCACCATTATCGTTACAGACCCTCCTCCCAGCTCCGAGGGGACCC
GACAGGCCCGAAGGAATCGAAGGAGAAGGTGGAGAGCAAGACAGAGACAGATCCATTCGATTAGTGGATGGA
TTGTTAGCACTCTTCTGGGACGACCTGCGGAGCCTGTGCCTCTTCAGCTACCACCGCTTGAGAGACTTACTC
TTGATTGTAGCGAGGATTGTGGGACTTCTGGGA---------------------CGCAGGGGGAGGGAAATC
CTCAAATATTGGTGGAACCTTCTACAGTATTGGAGTCAGGAGATAAAGAATAGTGCTGTTAGCTTGCTCAAC
GCCACAGCCATAGCAGTAGCTGAGGGGACAGATAGGATTATAGAAGTATTACAAAGAATTGGTAGAGCTATC
CTCCACATACCTAGAAGAATAAGACAGGGCTTTGAAAGGGCTTTGCTA
>EU576688
ATGAGAGTGATGGGGATCAAGAGGAAT---TATCAGCACTTGTGGAAA------------------------
GAGGGCATCTTGCTCCTTGGGATGTTG---ATGATCTGTAGTGCTGCA---GAACAGTTGTGGGTCACAGTC
TATTATGGGGTACCTGTGTGGAAAGAAGCAACCACCACTCTATTTTGTGCATCAGATGCTAGAGCATATAAT
AAAGAGGTACATAATGATTGGGCCACACATGCCTGTGTACCCACAGACCCCAACCCACAAGAAGTAGTATTG
---AATGTGACAGAAAAATTTAACATGTGGAAAAACAACATGGTAGATCAGATGCATGAGGATATAATTAGT
TTATGGGACCAAAGCCTAAAGCCATGTGTAAAATTAACCCCACTCTGTGTCACTTTAAATTGC---------
---------ACTAATGCGGGAAATGTTACCAATACTACT---------------------------AGTAAC
TGGGAA------------------AAGATGGAGCCAGGAGAA---------ATAAAAAACTGCTCTTTCAAT
GTCACCACAAGCATAAGAGATAAGGTGCAGAAAGAATATGCTCTTTTTTATAAACTTGATGTAGTACAAATA
GATGAT---ATA------------------------GATAATGGTACTAAC---------------------
TATAGGTTGATAAGTTGTAACACCTCAGTCATTACACAGGCCTGTCCAAAGGTATCCTTTGAGCCAATTCCC
ATACATTATTGTGCCCCGGCTGGTTTTGCGATTCTAAAATGTAACAATAAAACATTCAATGGATCAGGACCA
TGTAATAATGTCAGCACAGTACAGTGTACACATGGAATCAGGCCAGTAGTATCAACTCAACTACTGTTAAAT
GGCAGTCTAGCAGAAGAAGAGGTAGTAATTAGATCTGAAAATTTCACGAACAATGCTAAAACCATAATAGTT
CAGCTGAACGAATCTGTAATAATTAATTGTACAAGACCCAACAACAATACAAGAAAAAGTATAAATATAGGG
CCAGGAAGAGCATTTTATGCAACAGGAGATATA---------ATAGGAGATATAAGACAAGCACATTGTAAT
ATTAGCGAAAAAGCATGGAATAAAACTTTAAAACAGATAGTTACAAAATTAAGA------------------
---GAACAATAT------GAG------------------------AATAAA---ACAATAGTCTTTAATCAA
TCCACA---GGAGGGGACCCAGAAATTGTAATGCACACTTTTAATTGTGGAGGGGAATTTTTCTACTGTAAT
ACAACACAACTGTTTAATAGT---ACTTGG------------AAT---GGTACCGAAGAGTTAAATAGTACA
AATGACAAAATT------------------------------ATCACACTCCCATGCAGAATAAAACAAATT
ATAAACATGTGGCAGGAAGTAGGAAAAGCAATGTATGCCCCTCCTATCAGAGGACAAATTAGATGTTCATCA
AATATTACAGGGCTGCTATTAACAAGAGATGGTGGTAATAATAACAACAGCGAT------------ACTCCT
GAGACCTTCAGACCTGGAGGAGGAGATATGAGGGATAATTGGAGAAGTGAATTATATAAATATAAAGTAGTA
AAAGTTGAACCATTAGGAATAGCACCCACCAAGGCAAAGAGAAGAACGGTGCAGAGAGAAAAAAGAGCAGTG
GGA---ATAGGAGCTGTGTTCCTTGGGTTCTTGGGAGCAGCAGGAAGCACTATGGGCGCAGCGTCAATAACG
CTGACGGTACAGGCCAGACTATTATTGTCTGGTATAGTGCAACAGCAGAACAATCTGCTGAGGGCTATTGAG
GCGCAACAGCACATGTTGCAACTCACAGTCTGGGGCATCAAGCAGCTCCAGGCAAGAGTCCTAGCTGTGGAG
AGATACCTAAGGGATCAACAGCTCCTAGGGATTTGGGGTTGCTCTGGAAAACTCATTTGCACCACTTCTGTG
CCTTGGAATAGTAGTTGGAGT---AATAGAAATCTGACTGCGATTTGGGATAACATGACCTGGATGCAATGG
GAAAGAGAAATTGACAATTACACAAACTTAATTTACAGCTTACTTGAAGAATCGCAAAACCAACAAGAAAAG
AATGAACAAGAATTGTTGGAATTGGATAAATGGGCAAGTTTGTGGAATTGGTTTAGCATAACAAGCTGGCTG
TGGTATATAAAATTATTCATAATGATAGTAGGAGGCTTGATAGGTTTAAGAATAGTTTTTGCTGTGCTTTCT
ATAGTAAAAAGAGTTAGGCAGGGATACTCACCATTATCGTTACAGACCCTCCTCCCAGCTCCGAGGGGACCC
GACAGGCCCGAAGGAATCGAAGGAGAAGGTGGAGAGCAAGACAGAGACAGATCCATTCGATTAGTGGATGGA
TTGTTAGCACTCTTCTGGGACGACCTGCGGAGCCTGTGCCTCTTCAGCTACCACCGCTTGAGAGACTTACTC
TTGATTGTAGCGAGGATTGTGGGACTTCTGGGA---------------------CGCAGGGGGAGGGAAATC
CTCAAATATTGGTGGAACCTTCTACAGTATTGGAGTCAGGAGATAAAGAATAGTGCTGTTAGCTTGCTCAAC
GCCACAGCCATAGCAGTAGCTGAGGGGACAGATAGGATTATAGAAGTATTACAAAGAATTGGTAGAGCTATC
CTCCACATACCTAGAAGAATAAGACAGGGCTTTGAAAGGGCTTTGCTA
>EU576704
ATGAGAGTGATGGGGATCAAGAGGAAT---TATCAGCACTTGTGGAAA------------------------
GAGGGCATCTTGCTCCTTGGGATGTTG---ATGATCTGTAGTGCTGCA---GAACAGTTGTGGGTCACAGTC
TATTATGGGGTACCTGTGTGGAAAGAAGCAACCACCACTCTATTTTGTGCATCAGATGCTAGAGCATATAAT
AAAGAGGTACATAATGTTTGGGCCACACATGCCTGTGTACCCACAGACCCCAACCCACAAGAAGTAGTATTG
---AATGTGACAGAAAAATTTAACATGTGGAAAAACAACATGGTAGATCAGATGCATGAGGATATAATTAGT
TTATGGGACCAAAGCCTAAAGCCATGTGTAAAATTAACCCCACTCTGTGTCACTTTAAATTGC---------
---------ACTAATGCGGGAAATGTTACCAATACTACT---------------------------AGTAAC
TGGGAA------------------AAGATGGAGCCAGGAGAA---------ATAAAAAACTGCTCTTTCAAT
GTCACCACAAGCATAAGAGATAAGGTGCAGAAAGAATATGCTCTTTTTTATAAACTTGATGTAGTACAAATA
GATGAT---ATA------------------------GATAATGGTACTAAC---------------------
TATAGGTTGATAAGTTGTAACACCTCAGTCATTACACAGGCCTGTCCAAAGGTATCCTTTGAGCCAATTCCC
ATACATTATTGTGCCCCGGCTGGTTTTGCGATTCTAAAATGTAACAATAAAACATTCAATGGATCAGGACCA
TGTAATAATGTCAGCACAGTACAGTGTACACATGGAATCAGGCCAGTAGTATCAACTCAACTACTGTTAAAT
GGCAGTCTAGCAGAAGAAGAGGTAGTAATTAGATCTGAAAATTTCACGAACAATGCTAAAACCATAATAGTT
CAGCTGAACGAATCTGTAATAATTAATTGTACAAGACCCAACAACAATACAAGAAAAAGTATAAATATAGGG
CCAGGAAGAGCATTTTATGCAACAGGAGATATA---------ATAGGAGATATAAGACAAGCACATTGTAAT
ATTAGCGAAAAAGCATGGAATAAAACTTTAAAACAGATAGTTACAAAATTAAGA------------------
---GAACAATAT------GAG------------------------AATAAA---ACAATAGTCTTTAATCAA
TCCACA---GGAGGGGACCCAGAAATTGTAATGCACACTTTTAATTGTGGAGGGGAATTTTTCTACTGTAAT
ACAACACAACTGTTTAATAGT---ACTTGG------------AAT---GGTACCGAAGAGTTAAATAGTACA
AATGACAAAATT------------------------------ATCACACTCCCATGCAGAATAAAACAAATT
ATAAACATGTGGCAGGAAGTAGGAAAAGCAATGTATGCCCCTCCTATCAGAGGACAAATTAGATGTTCATCA
AATATTACAGGGCTGCTATTAACAAGAGATGGTGGTAATAATAACAACAGCGAT------------ACTCCT
GAGACCTTCAGACCTGGAGGAGGAGATATGAGGGATAATTGGAGAAGTGAATTATATAAATATAAAGTAGTA
AAAGTTGAACCATTAGGAATAGCACCCACCAAGGCAAAGAGAAGAACGGTGCAGAGAGAAAAAAGAGCAGTG
GGA---ATAGGAGCTGTGTTCCTTGGGTTCTTGGGAGCAGCAGGAAGCACTATGGGCGCAGCGTCAATAACG
CTGACGGTACAGGCCAGACTATTATTGTCTGGTATAGTGCAACAGCAGAACAATCTGCTGAGGGCTATTGAG
GCGCAACAGCACATGTTGCAACTCACAGTCTGGGGCATCAAGCAGCTCCAGGCAAGAGTCCTAGCTGTGGAG
AGATACCTAAGGGATCAACAGCTCCTAGGGATTTGGGGTTGCTCTGGAAAACTCATTTGCACCACTTCTGTG
CCTTGGAATAGTAGTTGGAGT---AATAGAAATCTGACTGCGATTTGGGATAACATGACCTGGATGCAATGG
GAAAGAGAAATTGACAATTACACAAACTTAATTTACAGCTTACTTGAAGAATCGCAAAACCAACAAGAAAAG
AATGAACAAGAATTGTTGGAATTGGATAAATGGGCAAGTTTGTGGAATTGGTTTAGCATAACAAGCTGGCTG
TGGTATATAAAATTATTCATAATGATAGTAGGAGGCTTGATAGGTTTAAGAATAGTTTTTGCTGTGCTTTCT
ATAGTAAAAAGAGTTAGGCAGGGATACTCACCATTATCGTTACAGACCCTCCTCCCAGCTCCGAGGGGACCC
GACAGGCCCGAAGGAATCGAAGGAGAAGGTGGAGAGCAAGACAGAGACAGATCCATTCGATTAGTGGATGGA
TTGTTAGCACTCTTCTGGGACGACCTGCGGAGCCTGTGCCTCTTCAGCTACCACCGCTTGAGAGACTTACTC
TTGATTGTAGCGAGGATTGTGGGACTTCTGGGA---------------------CGCAGGGGGAGGGAAATC
CTCAAATATTGGTGGAACCTTCTACAGTATTGGAGTCAGGAGATAAAGAATAGTGCTGTTAGCTTGCTCAAC
GCCACAGCCATAGCAGTAGCTGAGGGGACAGATAGGATTATAGAAGTATTACAAAGAATTGGTAGAGCTATC
CTCCACATACCTAGAAGAATAAGACAGGGCTTTGAAAGGGCTTTGCTA
>EU576675
ATGAGAGTGATGGGGATCAAGAGGAAT---TATCAGCACTTGTGGAAA------------------------
GAGGGCATCTTGCTCCTTGGGATGTTG---ATGATCTGTAGTGCTGCA---GAACAGTTGTGGGTCACAGTC
TATTATGGGGTACCTGTGTGGAAAGAAGCAACCACCACTCTATTTTGTGCATCAGATGCTAGAGCATATAAT
AAAGAGGTACATAATGTTTGGGCCACACATGCCTGTGTACCCACAGACCCCAACCCACAAGAAGTAGTATTG
---AATGTGACAGAAAAATTTAACATGTGGAAAAACAACATGGTAGATCAGATGCATGAGGATATAATTAGT
TTATGGGACCAAAGCCTAAAGCCATGTGTAAAATTAACCCCACTCTGTGTCACTTTAAATTGC---------
---------ACTAATGCGGGAAATGTTACCAATACTACT---------------------------AGTAAC
TGGGAA------------------AAGATGGAGCCAGGAGAA---------ATAAAAAACTGCTCTTTCAAT
GTCACCACAAGCATAAGAGATAAGGTGCAGAAAGAATATGCTCTTTTTTATAAACTTGATGTAGTACAAATA
GATGAT---ATA------------------------GATAATGGTACTAAC---------------------
TATAGGTTGATAAGTTGTAACACCTCAGTCATTACACAGGCCTGTCCAAAGGTATCCTTTGAGCCAATTCCC
ATACATTATTGTGCCCCGGCTGGTTTTGCGATTCTAAAATGTAACAATAAAACATTCAATGGATCAGGACCA
TGTAATAATGTCAGCACAGTACAGTGTACACATGGAATCAGGCCAGTAGTATCAACTCAACTACTGTTAAAT
GGCAGTCTAGCAGAAGAAGAGGTCGTAATTAGATCTGAAAATTTCACGAACAATGCTAAAACCATAATAGTT
CAGCTGAACGAATCTGTAATAATTAATTGTACAAGACCCAACAACAATACAAGAAAAAGTATAAATATAGGG
CCAGGAAGAGCATTTTATGCAACAGGAGATATA---------ATAGGAGATATAAGACAAGCACATTGTAAT
ATTAGCGAAAAAGCATGGAATAAAACTTTAAAACAGATAGTTACAAAATTAAGA------------------
---GAACAATAT------GAG------------------------AATAAA---ACAATAGTCTTTAATCAA
TCCACA---GGAGGGGACCCAGAAATTGTAATGCACACTTTTAATTGTGGAGGGGAATTTTTCTACTGTAAT
ACAACACAACTGTTTAATAGT---ACTTGG------------AAT---GGTACCGAAGAGTTAAATAGTACA
AATGACAAAATT------------------------------ATCACACTCCCATGCAGAATAAAACAAATT
ATAAACATGTGGCAGGAAGTAGGAAAAGCAATGTATGCCCCTCCTATCAGAGGACAAATTAGATGTTCATCA
AATATTACAGGGCTGCTATTAACAAGAGATGGTGGTAATAATAACAACAGCGAT------------ACTCCT
GAGACCTTCAGACCTGGAGGAGGAGATATGAGGGATAATTGGAGAAGTGAATTATATAAATATAAAGTAGTA
AAAGTTGAACCATTAGGAATAGCACCCACCAAGGCAAAGAGAAGAACGGTGCAGAGAGAAAAAAGAGCAGTG
GGA---ATAGGAGCTGTGTTCCTTGGGTTCTTGGGAGCAGCAGGAAGCACTATGGGCGCAGCGTCAATAACG
CTGACGGTACAGGCCAGACTATTATTGTCTGGTATAGTGCAACAGCAGAACAATCTGCTGAGGGCTATTGAG
GCGCAACAGCACATGTTGCAACTCACAGTCTGGGGCATCAAGCAGCTCCAGGCAAGAGTCCTAGCTGTGGAG
AGATACCTAAGGGATCAACAGCTCCTAGGGATTTGGGGTTGCTCTGGAAAACTCATTTGCACCACTTCTGTG
CCTTGGAATAGTAGTTGGAGT---AATAGAAATCTGACTGCGATTTGGGATAACATGACCTGGATGCAATGG
GAAAGAGAAATTGACAATTACACAAACTTAATTTACAGCTTACTTGAAGAATCGCAAAACCAACAAGAAAAG
AATGAACAAGAATTGTTGGAATTGGATAAATGGGCAAGTTTGTGGAATTGGTTTAGCATAACAAGCTGGCTG
TGGTATATAAAATTATTCATAATGATAGTAGGAGGCTTGATAGGTTTAAGAATAGTTTTTGCTGTGCTTTCT
ATAGTAAAAAGAGTTAGGCAGGGATACTCACCATTATCGTTACAGACCCTCCTCCCAGCTCCGAGGGGACCC
GACAGGCCCGAAGGAATCGAAGGAGAAGGTGGAGAGCAAGACAGAGACAGATCCATTCGATTAGTGGATGGA
TTGTTAGCACTCTTCTGGGACGACCTGCGGAGCCTGTGCCTCTTCAGCTACCACCGCTTGAGAGACTTACTC
TTGATTGTAGCGAGGATTGTGGGACTTCTGGGA---------------------CGCAGGGGGAGGGAAATC
CTCAAATATTGGTGGAACCTTCTACAGTATTGGAGTCAGGAGATAAAGAATAGTGCTGTTAGCTTGCTCAAC
GCCACAGCCATAGCAGTAGCTGAGGGGACAGATAGGATTATAGAAGTATTACAAAGAATTGGTAGAGCTATC
CTCCACATACCTAGAAGAATAAGACAGGGCTTTGAAAGGGCTTTGCTA
>EU576680
ATGAGAGTGATGGGGATCAAGAGGAAT---TATCAGCACTTGTGGAAA------------------------
GAGGGCATCTTGCTCCTTGGGATGTTG---ATGATCTGTAGTGCTGCA---GAACAGTTGTGGGTCACAGTC
TATTATGGGGTACCTGTGTGGAAAGAAGCAACCACCACTCTATTTTGTGCATCAGATGCTAGAGCATATAAT
AAAGAGGTACATAATGTTTGGGCCACACATGCCTGTGTACCCACAGACCCCAACCCACAAGAAGTAGTATTG
---AATGTGACAGAAAAATTTAACATGTGGAAAAACAACATGGTAGATCAGATGCATGAGGATATAATTAGT
TTATGGGACCAAAGCCTAAAGCCATGTGTAAAATTAACCCCACTCTGTGTCACTTTAAATTGC---------
---------ACTAATGCGGGAAATGTTACCAATACTACT---------------------------AGTAAC
TGGGAA------------------AAGATGGAGCCAGGAGAA---------ATAAAAAACTGCTCTTTCAAT
GTCACCACAAGCATAAGAGATAAGGTGCAGAAAGAATATGCTCTTTTTTATAAACTTGATGTAGTACAAATA
GATGAT---ATA------------------------GATAATGGTACTAAC---------------------
TATAGGTTGATAAGTTGTAACACCTCAGTCATTACACAGGCCTGTCCAAAGGTATCCTTTGAGCCAATTCCC
ATACATTATTGTGCCCCGGCTGGTTTTGCGATTCTAAAATGTAACAATAAAACATTCAATGGATCAGGACCA
TGTAATAATGTCAGCACAGTACAGTGTACACATGGAATCAGGCCAGTAGTATCAACTCAACTACTGTTAAAT
GGCAGTCTAGCAGAAGAAGAGGTAGTAATTAGATCTGAAAATTTCACGAACAATGCTAAAACCATAATAGTT
CAGCTGAACGAATCTGTAATAATTAATTGTACAAGACCCAACAACAATACAAGAAAAAGTATAAATATAGGG
CCAGGAAGAGCATTTTATGCAACAGGAGATATA---------ATAGGAGATATAAGACAAGCACATTGTAAT
ATTAGCGAAAAAGCATGGAATAAAACTTTAAAACAGATAGTTACAAAATTAAGA------------------
---GAACAATAT------GAG------------------------AATAAA---ACAATAGTCTTTAATCAA
TCCACA---GGAGGGGACCCAGAAATTGTAATGCACACTTTTAATTGTGGAGGGGAATTTTTCTACTGTAAT
ACAACACAACTGTTTAATAGT---ACTTGG------------AAT---GGTACCGAAGAGTTAAATAGTACA
AATGACAAAATT------------------------------ATCACACTCCCATGCAGAATAAAACAAATT
ATAAACATGTGGCAGGAAGTAGGAAAAGCAATGTATGCCCCTCCTATCAGAGGACAAATTAGATGTTCATCA
AATATTACAGGGCTGCTATTAACAAGAGATGGTGGTAATAATAACAACAGCGAT------------ACTCCT
GAGACCTTCAGACCTGGAGGAGGAGATATGAGGGATAATTGGAGAAGTGAATTATATAAATATAAAGTAGTA
AAAGTTGAACCATTAGGAATAGCACCCACCAAGGCAAAGAGAAGAACGGTGCAGAGAGAAAAAAGAGCAGTG
GGA---ATAGGAGCTGTGTTCCTTGGGTTCTTGGGAGCAGCAGGAAGCACTATGGGCGCAGCGTCAATAACG
CTGACGGTACAGGCCAGACTATTATTGTCTGGTATAGTGCAACAGCAGAACAATCTGCTGAGGGCTATTGAG
GCGCAACAGCACATGTTGCAACTCACAGTCTGGGGCATCAAGCAGCTCCAGGCAAGAGTCCTAGCTGTGGAG
AGATACCTAAGGGATCAACAGCTCCTAGGGATTTGGGGTTGCTCTGGAAAACTCATTTGCACCACTTCTGTG
CCTTGGAATAGTAGTTGGAGT---AATAGAAATCTGACTGCGATTTGGGATAACATGACCTGGATGCAATGG
GAAAGAGAAATTGACAATTACACAAACTTAATTTACAGCTTACTTGAAGAATCGCAAAACCAACAAGAAAAG
AATGAACAAGAATTGTTGGAATTGGATAAATGGGCAAGTTTGTGGAATTGGTTTAGCATAACAAGCTGGCTG
TGGTATATAAAATTATTCATAATGATAGTAGGAGGCTTGATAGGTTTAAGAATAGTCTTTGCTGTGCTTTCT
ATAGTAAAAAGAGTTAGGCAGGGATACTCACCATTATCGTTACAGACCCTCCTCCCAGCTCCGAGGGGACCC
GACAGGCCCGAAGGAATCGAAGGAGAAGGTGGAGAGCAAGACAGAGACAGATCCATTCGATTAGTGGATGGA
TTGTTAGCACTCTTCTGGGACGACCTGCGGAGCCTGTGCCTCTTCAGCTACCACCGCTTGAGAGACTTACTC
TTGATTGTAGCGAGGATTGTGGGACTTCTGGGA---------------------CGCAGGGGGAGGGAAATC
CTCAAATATTGGTGGAACCTTCTACAGTATTGGAGTCAGGAGATAAAGAATAGTGCTGTTAGCTTGCTCAAC
GCCACAGCCATAGCAGTAGCTGAGGGGACAGATAGGATTATAGAAGTATTACAAAGAATTGGTAGAGCTATC
CTCCACATACCTAGAAGAATAAGACAGGGCTTTGAAAGGGCTTTGCTA
>L07421
ATGAGAGTGAAGGGGATCAGGAAGAAT---TGTCAGCACTTGTGGAGA------------------------
TGGGGCACCATGCTCCTTGGGATGTTG---ATGATCTGTAGTGCTGTA---GAACAATTGTGGGTTACAGTC
TATTATGGGGTACCTGTGTGGAAAGAAGCAACCACCACCCTATTTTGTGCATCAGATGCTAAAGCATATGAC
ACAGAGGTTCATAATGTTTGGGCCACACATGCCTGTGTACCCACAGACCCTAGCCCACAAGAAATAGTATTG
GAAAATGTGACAGAAAATTTTAATATGTGGAAGAATAACATGGTAAAACAGATGCATGAGGATATAATCAGT
TTATGGGATCAAAGCCTAAAGCCATGTGTAAAATTAACCCCACTCTGTGTTACTTTAAATTGC---------
---------ACTAATTGGAAGAGTGCTAATAGTACCAGT---------------AATACCAATAGTAGTTTG
GAGGAG---------------------------AAAGGAGAA---------ATAAAAAACTGCTCTTTCAAT
GTCACCACAAGTATAAAAAATAAGGTACAGACAGAATATGCACTTTTTTATAAACTTGATGTAATGCCAATA
GAGGAT---GAT------------------------------AATACAAGC---------------------
TATACATTGATAAATTGTAACACCTCAGTCATTACACAAGCCTGTCCAAAGGTATCCTTTGAACCAATTCCC
ATACATTATTGTACCCCAGCTGGTTTTGCGATTCTAAAGTGTAATGATAAGAAGTTCAATGGAACAGGACCA
TGTAAAAATGTCAGCACAGTACAATGCACACATGGAATTAAGCCAGTAGTGTCAACTCAACTGCTGTCAAAT
GGCAGTCTATCAGAAGGAGAGGTAGTAATTAGATCTGAAAATTTCACTGACAATGCTAAAACCATAATAGTA
CAGCTGAATAAATCTGTAGTAATTAATTGTACAAGACCCAACAACAGTAAAAGAAAAACTCTACATATGGGA
CCGAAGAGGGCATTTTATGCAACAGGAGACATAGGAGGATATACAGGATATATAAGACAAGCACATTGTAAC
ATTAGTAGAGCAAAATGGAATGACACTTTAAAACAGATAGTTAAAAAATTAAAA------------------
---GAACAATTT---GGGAGG------------------------AATAAA---ACAATAGTCTTTAAGCAA
TCCTCA---GGAGGGGACCCAGAAATTGTAATGCACAGCTTTAATTGTGGAGGGGAATTTTTCTACTGTAAT
TCAACAAAGCTGTTTAATAGT---ACTTGG---AATGAT---ACT---AGTACTTGGAATGATACTACAGGA
TCAAATAAA---------------GGAAAT------------ATCACACTCCTATGCAGAATAAAACAAATT
ATAAACAGGTGGCAAGAAGTAGGAAAAGCAATGTATGCCCCTCCCATCGAAGGACATATTAGATGTTCATCA
AATATTACAGGGCTGTTACTAACAAGAGATGGTGGTAAGAACGAG------AGC---------GAGACCACC
GAGACCTTCAGACCTGGAGGAGGAGATATGAGGGATAATTGGAGAAGTGAATTATACAAATATAAAGTGGTG
AAGATTGAGCCATTAGGAGTAGCACCCACCAAGGCAAAGAGAAGAGTGGTGCAGAGAGAAAAAAGAGCAGTG
GGACTGATAGGAGCTTTGTTCCTTGGATTCTTGGGAGCAGCAGGAAGCACTATGGGCGCGGCGTCAATGACG
CTGACGGTACAGGCCAGACAATTATTGTCTGGTATAGTGCAACAGCAGAGCAATTTGCTGAGGGCTATTGAG
GCGCAACAGCATCTGTTGCAACTCACAGTCTGGGGCATCAAGCAGCTCCAGGCAAGAGTCCTGGCTGTGGAA
AGATACCTAAAGGACCAACAGCTCCTAGGGATTTGGGGTTGCTCTGGAAAACTCGTTTGCACCACTACTGTG
CCTTGGAATGCTAGTTGGAGT---AATAAATCCCTGAATCAGATTTGGGATAACATGACCTGGATGGAGTGG
GAGAGAGAAATTGACAATTACACAGGCTTAATATACAGATTAATTGAAGAATCGCAGAACCAACAGGAACAG
AATGAACAAGACTTATTGAAATTGGATACGTGGGCAAGTTTGTGGAATTGGTTTAGCATAACAAAATGGCTG
TGGTATATAAAAATATTCATAATGATAGTAGGAGGTTTAATAGGTTTAAGAATAATTTTTGCTGTACTTTCT
ATAGTGAATAGAGTTAGGCAGGGATACTCACCATTATCATTTCAGACCCTCCTCCCAGCCCCGAGGGGACCC
GACAGGCCCGAAGGAATCGAAGAAGAAGGTGGAGAGAGAGACAGAGACAGATCCGGACAATTAGTGACTGGA
TTCTTACCAATCATCTGGGGCGACCTACGGAGCCTGTTCCTCTTCAGCTACCACCGCTTGAGAGACTTACTC
TTGATTGTAGCGAGGATTGTGGAACTTCTGGGA---------------------CGCAGGGGGTGGGAAATC
CTCAAATACTGGTGGAATCTCCTGCAGTATTGGAGTCAGGAACTAAAGAATAGTGCTGTTAGCTTGCTTAAT
ACAACTGCTATAGTAGTAGCTGAGGGGACAGATAGGGTTATAGAAGTAGTACAAAGAATTGGTAGAGCTGTT
CTCCACATACCTAGAAGAATAAGACAGGGCTTCGAAAGGGCTTTGCTA
>DQ207943
ATGAAAGTGAAGGAGATCAGGAAGCAC------------TTATGGAGA------------------------
TGGGGCACCTTGTTCCTTGGGATGCTG---ATGATCTGTAGTGCTACA---GAAAATTTATGGGTCACAGTC
TATTATGGGGTACCTGTGTGGAAAGAAGCAACCACCACTCTATTTTGTGCATCAGATGCTAAAGCATATAGT
AAGGAGGCACATAATGTTTGGGCCACATATGCCTGTGTACCCACGGACCCCAGCCCACAAGAAATACCATTG
GAAAATGTGACAGAAAATTTTAACATGGGGAAAAATAACATGGTAGAACAGATGCATGAGGATATAATCAGT
TTATGGGATCAAAGCCTAAAGCCATGTGTAAAGTTAACCCCACTCTGTGTTACTTTAAATTGC---------
---------ACTGATTTAAATAAG---AATGGTACTAAT------------------ACCAATAATAGTAGC
AAAGAA---------------------------ATGATGGAA---------ATGAAAAACTGCTCTTTCAAC
ATCACCACAGACCTGAGAGATAAAGTGAAAAAAGAATATGCACTCTTTTATAGACTTGATGTAGTACAAATA
GATAAT---GAT------------------------------------AGC---------------------
TATAGGTTGATAAGTTGTAATACCTCAGTCGTTACACAAGCCTGTCCAAAGATATCCTTTGAGCCAATTCCC
ATACATTATTGTGCCCCGGCTGGTTTTGCGATTATAAAGTGTAACGATAAAAAGTTCAATGGAACAGGGCCA
TGTACAAATATCAGTACAGTACAATGTACACATGGAATTAAGCCAGTAGTATCAACTCAACTGCTGTTAAAT
GGTAGTCTAGCAGAAGAAGAGGTAGTAATTAGATCTGTCAATTTCACGGACAATACTAAAACCATAATAGTA
CAGCTGAAAGAACCTGTAAAAATTAATTGTACAAGACCCAACAACAATACAAGAAAAGGTATTCATATGGGA
CCAGGGAGAGCATTTTTTGCAACAGGAGACATA---------ATAGGAGATATAAGACAAGCACATTGTAAC
ATTAGTATAACAGAATGGAATAACACATTAACACAGATAGTTATCAAATTAAGA------------------
---GAACAATTT------GGG------------------------AATAAA---ACAATAGTCTTTAATCAA
TCCTCA---GGAGGGGACCCAGAAATTGTAATGCACAGTTTTAATTGTGGAGGGGAATTTTTCTACTGTAAT
ACAACACAATTGTTTAATAGC---ACTTGG------------AAT---GATACTGAAGGGTTAAATAGCACT
AAAGGAGAT---------------------------------ATAACACTCCCATGCAGAATAAAACAAATT
ATAAACATGTGGCAGGAAGCAGGAAAAGCAATGTATGCCCCTCCCATCGCAGGACAAATTAGATGTTCATCA
AATATTACAGGACTGCTATTAACAAGAGATGGTGGTAACCAGAGCAATGTCACT---------------ACC
GAGATCTTCAGACCTGGAGGAGGAGATATGAGGGACAATTGGAGAAGTGAATTATATAAATATAAAGTAGTA
AAAATTGAACCATTAGGAGTAGCCCCCACCAGGGCAAAGAGAAGAGTGGTGCAGAGAGAGAAAAGAGCAGTG
GGA---ATAGGAGCTGTGTTCCTTGGGTTCTTGGGAGCAGCAGGAAGCACTATGGGCGCGGCGTCAATAACG
CTGACGGTACAGGCCAGACAATTATTGTCTGGTATAGTGCAACAGCAGAACAATCTGCTGAGGGCTATTGAG
GCGCAACAACATCTGTTGCAACTCACAGTCTGGGGCATCAAACAGCTCCAGGCGAGAGTCCTGGCTGTGGAG
AGATACCTAAAGGATCAACAGCTCCTGGGGATTTGGGGTTGCTCTGGAAAACTCATTTGCACCACTGCTGTG
CCTTGGAATACTAGTTGGAGT---AATAAAACTCTAGAGGAGATTTGGGATAACATGACCTGGATGCAGTGG
GAAAGAGAAATTGATAATTACACAGGTTTAATATACAATTTAATAGAAGAATCGCAGAACCAACAAGAAAAG
AATGAACAAGAATTATTGGCATTAGATAAATGGGCAGGTTTGTGGAATTGGTTTGACATATCAAATTGGCTG
TGGTATATAAAAATATTCATAATGATAGTAGGAGGCTTGGTAGGTTTAAGAATAATTTTTGCTGTACTTTCT
ATAGTGAATAGAGTTAGGCAGGGATATTCACCATTATCATTTCAGACCCGCCTCCCAACCCAGAGGGGACCC
GACAGGCCCGAAGGAACCGAAGAAGAAGGTGGAGAGAGAGACAGAGACACATCCATTCGATTAGTGAACGGA
TTCTTAGCACTTATCTGGGACGACCTGAGGAGCCTGTGCCTCTTCATCTACCACCACTTGAGAGACTTACTC
TTGATTGCAGCGAGGATTGTGGAACTTCTGGGA---------------------CGCAGGGGGTGGGAAGCC
CTCAAATATTGGTGGAATCTCCTACAGTATTGGATTCAGGAATTAAAGAATAGTGCTATCAGCTTGCTCAAT
GCCACAGCTATAGCAGTAGCTGAGGGAACAGATAGGGTTATAGAAGTAGTACAAAGAGCTTTTAGAGCTTTC
CTCAACATACCTAGAAGAATAAGACAGGGCTTCGAAAGGGCTTTGCTA
>JN002023
ATGAGAGTGAAGGAGAAATATCAGCACTTGTGGAGATGGGGGTGGAGA------------------------
TGGGGCACCATGCTCCTTGGGATGTTG---ATGATCTGTAGTGCTACA---GAAAAATTGTGGGTCACAGTC
TATTATGGGGTACCTGTGTGGAAGGACGCAAACACCACTTTATTTTGTGCATCAGATGCTAAAGCATATGAT
ACAGAGGTACATAATGTTTGGTCCACACATGCCTGTGTACCCACAGACCCCAACCCACAAGAAGTAGTATTG
GGAAATGTAACAGAAGAATTTGACTTGTGGAAAAATAACATGGTAGAACAGATGCATGAGGATGTAATCAAT
TTATGGGATCAAAGCCTAAAGCCATGTGTAAAATTAACCCCACTCTGCGTTACTCTAAATTGC---------
---------ACTGATTATGAGAGA---AATGCTACTGTGAAAAATGAAACTGATATCAGGAATAGTAGTAAG
TGG---------------------------------GGGGAA---------ATGAAAAACTGCTCTTTCAAG
ATCAGCACAAACATAAAAGATAAGACACAGAGAGAATATGCACTTTTTTATAAACTTGATGTAGTACCAATA
AATAAT---GAT------------------------------AGTACTAGC---------------------
TATAGGTTAATAAATTGTAATACCTCAGTCATTACACAGGCCTGTCCAAAGGTATCCTTTGAACCAATTCCC
ATACATTATTGTACCCCGGCTGGTTTTGCGATTCTAAAGTGTAACAATAAGACATTCAGTGGAAAAGGACCA
TGTACAAATGTCAGCACAGTACAATGTACACATGGAATTAGGCCAGTAGTGTCAACTCAACTGCTGTTAAAT
GGCAGTCTAGCAGAAGAAGGGGTAGTAATTAGATCTAGCAATTTCTCGGACAATGCTAAAACCATAATAGTA
CAGCTGCAGAAACCTGTAAAAATTAATTGTACAAGACCCAACAATAATACAAGAAAAAGTATACATATAGGA
CCAGGGAGAGCATTTTATGCAACAGGAGATATA---------GTAGGAGATATAAGAGAAGCACATTGTAAC
CTTAGTGGAACAGATTGGAATACCACGCTAAAACAGGTAGTTGAAAAATTAAGA------------------
---TTACAATTT------GGG------------------------AATAAA---ACAATAATCTTTAAAAAA
TCCTCT---GGAGGGGACCCAGAAATTGTAATGCACAGTTTTAATTGTGGAGGGGAATTTTTCTACTGTAAT
TCAACACAACTGTTTAATAGT---ATTTGG------AAAGTTAAT---GATACTGGAGAGTCAAATAGCACT
ACAGAAAATATTACA---------------------------ATCACACTCCCATGTAGAATAAAACAAATT
ATAAACATGTGGCAAGAAGTAGGAAAAGCAATGTATGCCCCTCCCATCAGAGGACAAATTAGCTGTTTATCA
AATATTACAGGGCTGTTATTAACAAGAGATGGTGGTAAGAATAACGAGAGCAAC------------ACCACC
GAGACCTTCAGACCTGGAGGAGGAAATATGAAGGACAATTGGAGAAGTGAATTATACAAATATAAAGTAGTA
AGAATTGAACCATTAGGAGTAGCACCCACCAAGGCAAAGAGAAGAGTGGTGCAGAGAGAAAAAAGAGCAGTG
GGAACGATAGGAGCTATGTTCCTTGGGTTCTTGGGAGCAGCAGGAAGCACTATGGGCGCAGCGTCGCTGACG
CTGACGGTACAGGCCAGACTATTATTGTCTGGTATAGTGCAGCAGCAGAACAATCTGCTGAGGGCTATTGAG
GCGCAACAGCATCTGTTGCAACTCACAGTCTGGGGCATCAAGCAGCTCCAGGCAAGAGTCCTGGCTGTGGAA
AGATACCTAAGGGATCAACAGCTCCTAGGGATTTGGGGTTGCTCTGGAAAACTCATTTGCACCACTTCTGTG
CCTTGGAATACTAGTTGGAGT---AATAAATCTCTGGAGAAAATTTGGGATAACATGACCTGGATGGAGTGG
GAAAGAGAAATTAACAATTACACAGGGATAATATACAACTTACTTGAAGAATCGCAAAATCAACAAGAAAAG
AATGAACAAGAATTATTGGAATTGGATAAGTGGGCAAGCTTGTGGAATTGGTTTGACATAACAAAATGGCTG
TGGTATATAAAAATATTCATAATGATAGTAGGAGGCTTGATAGGTTTAAGAATAGTTTTTGCTGTAATTTCT
ATAGTAAATAGAGTTAGGCAGGGATATTCACCATTATCGTTTCAGACCCTCCTCCCAGCCCAGAGGGGACCC
GACAGGCCCGAAAGAATCGAAGAAGAAGGTGGAGAGAGAGACAGAGACAGATCCGTGCGCTTAGTGGATGGA
TCCTTGGCACTTATCTGGGACGATCTGCGGAGCCTGTGCCTCTTCAGCTACCACCGCTTGAGAGACTTACTC
TTGATTGTAACGAGGATTGTGGAACTTCTGGGA---------------------CGCAGGGGGTGGGAAGCC
CTCAAATATTGGTGGAATCTCCTACAGTATTGGAGTCAGGAACTAAAGAATAGTGCTGTTAGCTTGCTCAAT
GCCACAGCCATAGCAGTAGCTGAGGGGACAGATAGGGTTATAGAAGTAGTACAAGGAGCTTGTAGAGCTATT
CGCCACATACCTAGAAGAATAAGACAGGGCTTGGAAAGGATTTTGCTA
>JN002019
ATGAGAGTGAAGGAGAAATATCAGCACTTGTGGAGATGGGGGTGGAGA------------------------
TGGGGCACCATGCTCCTTGGGATGTTG---ATGATCTGTAGTGCTACA---GAAAAATTGTGGGTCACAGTC
TATTATGGGGTACCTGTGTGGAAGGAAGCAACCACCACTCTATTTTGTGCATCAGATGCTAAAGCATATGAT
ACAGAGGTACATAATGTTTGGGCCACACATGCCTGTGTACCCACAGACCCCAACCCACAAGAAGTATTAATG
GAAAATGTGACAGAAGATTTTAACATGTGGAAAAATAATATGGTAGAACAAATGCATGAGGATATAATCAGT
TTATGGGATCAAAGTCTAAAGCCATGTGTAAAATTAACCCCACTCTGTGTTACTTTAAATTGC---------
---------TCTGATGAATTCAATGTTACTAAGACCAAT---------AATAGTACTGGGGGACAGACCAAT
ATTAGT---------------------------ATTGGGGAACAGACAGGAATGAAAAACTGCTCTTTCAAT
GTCACCACAAGCATAAGGGATAAGACAAAGAAAGAATATGCACTTTTTTATAGACTTGATGTGGTGTCAATA
GGTAAT---------------------------------AGTAATACTACT---------------------
TATAGGTTAATAAATTGTAATACCTCAGTCATTACACAGGCCTGTCCAAAGATATCCTTTGAGCCAATTCCC
ATACATTATTGTGCCCCGGCTGGTTTTGCGATTCTAAAGTGTAACAATAAAAAGTTCAATGGAAAAGAAACA
TGTACAAATGTCAGCACAGTACAATGTACACATGGAATTAGGCCAGTAGTGTCAACTCAACTGCTGTTAAAT
GGCAGTCTAGCAGAAGAAGAGGTAGTAATTAGATCTGACAATTTCACGGACAATGCTAAAGTCATAATAGTA
CAGCTGAATGAAACTGTAGAAATTAATTGTACAAGACCCAACAACAATACAAGAAAAGGTATACATATAGGA
CCAGGGAGAGCATTTTATGCAACAGGAGACATA---------GTAGGAGATATGAGACAAGCACATTGTAAC
ATTAGTGGAGAAAAATGGAATAAAATGCTAAAACAGGTAGCTATAAAATTAAGA------------------
---GAACAATTT------GGG---------------------AATAATAAA---ACAATAATCTTTAATCAA
TCCTCT---GGAGGGGACCCAGAAATTGTAATGCACAGTTTTAATTGTGGAGGAGAATTTTTCTACTGTAAT
TCAACACAACTGTTTAATAGT---ACTTGG------------AAT---AACACTGGAGAGGCAAATAACACT
GCAGAAAATAACACT---------------------------ATCACGCTCCCATGTAGGATAAGACAAATT
ATAAACATGTGGCAGGAAGTAGGAAAAGCAATGTATGCCCCTCCCATTCAAGGACTAATTAGCTGTTCATCA
AATATTACAGGGCTGATATTAACAAGAGATGGTGGTACTAACATGACCAATAAT---------------ACC
GAGACCTTCAGACCTGGAGGAGGAAATATGAAAGACAATTGGAGAAGTGAATTATATAAATATAAAGTAGTA
AAAATTGAACCATTAGGAATAGCACCCACCAAGGCAAAGAGAAGAGTGGTGCAAAGAGAAAAAAGAGCAGTG
GGAACAATAGGAGCTATGTTCCTTGGGTTCTTGGGAGCAGCAGGAAGCACTATGGGCGCAGCGTCACTGACG
CTGACGGTACAGGCCAGACTATTATTGTCTGGTATAGTGCAACAGCAGAACAATCTGCTGAGGGCTATTGAG
GCGCAACAGCATATGTTGCAACTCACAGTCTGGGGCATCAAACAGCTCCAGGCAAGAGTCCTGGCTGTGGAA
AGATACCTAAGGGATCAACAGCTCCTAGGTATTTGGGGTTGCTCTGGAAAACTCATTTGCACCACTGCTGTG
CCTTGGAATGCTAGTTGGAGT---AATAAAACTCAGAAGGACATTTGGGAGAACATGACCTGGATGCAGTGG
GAAAAAGAAATTAGCAATTACACAGGCATAATATACAACTTACTTGAAGAATCGCAGAACCAACAAGAAAAG
AATGAACAAGAATTATTGGAATTAGATAAGTGGGCAAGTTTGTGGAGTTGGTTTAACATAACAAAATGGCTG
TGGTATATAAAAATATTCATAATGATAGTAGGGGGCTTAATAGGTTTAAGAATAGTTTTTGCTGTACTTTCT
ATAGTAAATAGAGTTAGGCAGGGATACTCACCATTGTCATTGCAGACCCTCCTCCCAGCTCCGAGGGGACCC
GACAGGCCCGAAAGAATAGAAGAAGAAGGTGGAGAGCAAGACAGAAGCAGATCCATTCGATTGGTGGATGGA
TCCTTGGCACTTATCTGGGACGATCTGCGGAGCCTGTGCCTCTTCAGCTACCACCGCTTGAGAGACTTACTC
TTGATTGTAACGAGGATTGTGGAACTTCTGGGA---------------------CGCAGGGGGTGGGAAGCC
CTCAAATATTGGTGGAATCTCCTACAGTATTGGAGTCAGGAACTAAAGAATAGTGCTGTTAGCTTGCTCAAT
GCCACAGCCATAGCAGTAGCTGAGGGGACAGATAGGGTTATAGAAGTAGTACAAGGAGCTTGTAGAGCTATT
CGCCACATACCTAGAAGAATAAGACAGGGCTTGGAAAGGATTTTGCTA
>JN002016
ATGAGAGTGAAGGAGAAATATCAGCACTTGTGGAGATGGGGGTGGAGA------------------------
TGGGGCACCATGCTCCTTGGGATGTTG---ATGATCTGTAGTGCTACA---GAAAAATTGTGGGTCACAGTC
TATTATGGGGTACCTGTGTGGAAGGAAGCAACCACCACTCTATTTTGTGCATCAGATGCTAAAGCATATGAT
ACAGAGGTACATAATGTTTGGGCCACACATGCCTGTGTACCCACAGACCCCAACCCACAAGAAGTATTAATG
GAAAATGTGACAGAAGATTTTAACATGTGGAAAAATAAAATGGTAGAACAAATGCATGAGGATATAATCAGT
TTATGGGATCAAAGCCTAAAGTCATGTGTAAAATTAACCCCACTCTGTGTTACTTTAAATTGC---------
---------TCTGATGAATTCAATGTTACTAAGACCAAT---------AATAGTACTGGGGGACAGACCAAT
ATTAGT---------------------------ATTGGGGAACAGACAGGAATGAAAAACTGCTCTTTCAAT
GTCACCACAAGCATAAGGGATAAGACAAAGAAAGAATATGCACTTTTTTATAGACTTGATGTAGTGTCAATA
GGTAAT---------------------------------AGTAATACTACT---------------------
TATAGGTTAATAAATTGTAATACCTCAGTCATTACACAGGCCTGTCCAAAGATATCCTTTGAGCCAATTCCC
ATACATTATTGTGCCCCGGCTGGTTTTGCGATTCTAAAATGTAACAATAAAAAGTTCAATGGAAAAGAAACA
TGTACAAATGTCAGCACAGTACAATGTACACATGGAATTAGGCCAGTAGTGTCAACTCAACTGCTGTTAAAT
GGCAGTCTAGCAGAAGAAGAGGTAGTAATTAGATCTGACAATTTCTCGGACAATGCTAAAGTCATAATAGTA
CAGCTGAATGAAACTGTAGAAATTAATTGTACAAGACCCAACAACAATACAAGAAAAGGTATACATATAGGA
CCAGGGAGAGCATTTTATGCAACAGGAGACATA---------GTAGGAGATATAAGACAAGCACATTGTAAC
ATTAGTGGAGAAAAATGGAATAAAATGCTAAAACAGGTAGCTATAAAATTAAGA------------------
---GAACAATTT------GGG---------------------AATAATAAA---ACAATAATCTTTAATCAA
TCCTCT---GGAGGGGACCCAGAAATTGTAATGCACAGTTTTAATTGTGGAGGAGAATTTTTCTACTGTAAT
TCAACACAACTGTTTAATAGT---ACTTGG------------AAT---AACACTGGAGAGGCAAATAACACT
GCAGAAAATGACACT---------------------------ATCACGCTCCCATGTAGGATAAGACAAATT
ATAAACATGTGGCAGGAAGTAGGAAAAGCAATGTATGCCCCTCCCATTCAAGGACTAATTAGCTGCTCATCA
AATATTACAGGGCTGATATTAACAAGAGATGGTGGTACTAACATGACCAATAAT---------------ACC
GAGACCTTCAGACCTGGAGGAGGAAATATGAGGGACAATTGGAGAAGTGAATTATATAAATATAAAGTAGTA
AAAATTGAACCATTAGGAATAGCACCCACCAAGGCAAAGAGAAGAGTGGTGCAAAGAGAAAAAAGAGCAGTG
GGAACAATAGGAGCTATGTTCCTTGGGTTCTTGGGAGCAGCAGGAAGCACTATGGGCGCAGCGTCACTGACG
CTGACGGTACAGGCCAGACTATTATTGTCTGGTATAGTGCAACAGCAGAACAATCTGCTGAGGGCTATTGAG
GCGCAACAGCATATGTTGCAACTCACAGTCTGGGGCATCAAACAGCTCCAGGCAAGAGTCCTGGCTGTGGAA
AGATACCTAAGGGATCAACAGCTCCTAGGGATTTGGGGTTGCTCTGGAAAACTCATTTGCACCACTGCTGTG
CCTTGGAATGCTAGTTGGAGT---AATAAAACTCAGAAGGACATTTGGGAGAACATGACCTGGATGCAGTGG
GAAAAAGAAATTAGCAATTACACAGGCATAATATACAACTTACTTGAAGAATCGCAGAACCAACAAGAAAAG
AATGAACAAGAATTATTGGAATTAGATAAGTGGGCAAGTTTGTGGAGTTGGTTTGACATAACAAAATGGCTG
TGGTATATAAAAATATTCATAATGATAGTAGGGGGCTTAATAGGTTTAAGAATAGTTTTTGCTGTACTTTCT
ATAGTAAATAGAGTTAGGCAGGGATACTCACCATTGTCATTGCAGACCCTCCTCCCAGCTCCAAGGGGACCC
GACAGGCCCGAAGGAATAGAAGAAGAAGGTGGAGAGCAAGACAGAAACAGATCCATTCGATTGGTGGATGGA
TCCTTGGCACTTATCTGGGACGATCTGCGGAGCCTGTGCCTCTTCAGCTACCACCGCTTGAGAGACTTACTC
TTGATTGTAACGAGGATTGTGGAACTTCTGGGA---------------------CGCAGGGGGTGGGAAGCC
CTCAAATATTGGTGGAATCTCCTACAGTATTGGAGTCAGGAACTAAAGAATAGTGCTGTTAGCTTGCTCAAT
GCCACAGCCATAGCAGTAGCTGAGGGGACAGATAGGGTTATAGAAGTAGTACAAGGAGCTTGTAGAGCTATT
CGCCACATACCTAGAAGAATAAGACAGGGCTTGGAAAGGATTTTGCTA
>JN002017
ATGAGAGTGAAGGAGAAATATCAGCACTTGTGGAGATGGGGGTGGAGA------------------------
TGGGGCACCATGCTCCTTGGGATGTTG---ATGATCTGTAGTGCTACA---GAAAAATTGTGGGTCACAGTC
TATTATGGGGTACCTGTGTGGAAGGAAGCAACCACCACTCTATTTTGTGCATCAGATGCTAAAGCATATGAT
ACAGAGGTACATAATGTTTGGGCCACACATGCCTGTGTACCCACAGACCCCAACCCACAAGAAGTATTAATG
GAAAATGTGACAGAAGATTTTAACATGTGGAAAAATAATATGGTAGAACAAATGCATGAGGATATAATCAGT
TTATGGGATCAAAGTCTAAAGCCATGTGTAAAATTAACCCCACTCTGTGTTACTTTAAATTGC---------
---------TCTGATGAATTCAATGTTACTAAGACCAAT---------AATAGTACTGGGGGACAGACCAAT
ATTAGT---------------------------ATTGGGGAACAGACAGGAATGAAAAACTGCTCTTTCAAT
GTCACCACAAGCATAAGGGATAAGACAAAGAAAGAATATGCACTTTTTTATAGACTTGATGTAGTGTCAATA
GGTAAT---------------------------------AGTAATACTACT---------------------
TATAGGTTAATAAATTGTAATACCTCAGTCATTACACAGGCCTGTCCAAAGATATCCTTTGAGCCAATTCCC
ATACATTATTGTGCCCCGGCTGGTTTTGCGATTCTAAAATGTAACAATAAAAAGTTCAATGGAAAAGAAACA
TGTACAAATGTCAGCACAGTACAATGTACACATGGAATTAGGCCAGTAGTGTCAACTCAACTGCTGTTAAAT
GGCAGTCTAGCAGAAGAAGAGGTAGTAATTAGATCTGACAATTTCTCGGACAATGCTAAAGTCATAATAGTA
CAGCTGAATGAAACTGTAGAAATTAATTGTACAAGACCCAACAACAATACAAGAAAAGGTATACATATAGGA
CCAGGGAGAGCATTTTATGCAACAGGAGACATA---------GTAGGAGATATAAGACAAGCACATTGTAAC
ATTAGTGGAGAAAAATGGAATAAAATGCTAAAACAGGTAGCTATAAAATTAAGA------------------
---GAACAATTT------GGG---------------------AATAATAAA---ACAATAATCTTTAATCAA
TCCTCT---GGAGGGGACCCAGAAATTGTAATGCACAGTTTTAATTGTGGAGGAGAATTTTTCTACTGTAAT
TCAACACAACTGTTTAATAGT---ACTTGG------------AAT---AACACTGGAGAGGCAAATAACACT
GCAGAAAATGACACT---------------------------ATCACGCTCCCATGTAGGATAAGACAAATT
ATAAACATGTGGCAGGAAGTAGGAAAAGCAATGTATGCCCCTCCCATTCAAGGACTAATTAGCTGCTCATCA
AATATTACAGGGCTGATATTAACAAGAGATGGTGGTACTAACATGACCAATAAT---------------ACC
GAGACCTTCAGACCTGGAGGAGGAAATATGAAAGACAATTGGAGAAGTGAATTATATAAATATAAAGTAGTA
AAAATTGAACCATTAGGAATAGCACCCACCAAGGCAAAGAGAAGAGTGGTGCAAAGAGAAAAAAGAGCAGTG
GGAACAATAGGAGCTATGTTCCTTGGGTTCTTGGGAGCAGCAGGAAGCACTATGGGCGCAGCGTCACTGACG
CTGACGGTACAGGCCAGACTATTATTGTCTGGTATAGTGCAACAGCAGAACAATCTGCTGAGGGCTATTGAG
GCGCAACAGCATATGTTGCAACTCACAGTCTGGGGCATCAAACAGCTCCAGGCAAGAGTCCTGGCTGTGGAA
AGATACCTAAGGGATCAACAGCTCCTAGGGATTTGGGGTTGCTCTGGAAAACTCATTTGCACCACTGCTGTG
CCTTGGAATGCTAGTTGGAGT---AATAAAACTCAGAAGGACATTTGGGAGAACATGACCTGGATGCAGTGG
GAAAAAGAAATTAGCAATTACACAGGCATAATATACAACTTACTTGAAGAATCGCAGAACCAACAAGAAAAG
AATGAACAAGAATTATTGGAATTAGATAAGTGGGCAAGTTTGTGGAGTTGGTTTGACATAACAAAATGGCTG
TGGTATATAAAAATATTCATAATGATAGTAGGGGGCTTAATAGGTTTAAGAATAGTTTTTGCTGTACTTTCT
ATAGTAAATAGAGTTAGGCAGGGATACTCACCATTGTCATTGCAGACCCTCCTCCCAGCTCCGAGGGGACCC
GACAGGCCCGAAGGAATAGAAGAAGAAGGTGGAGAGCAAGACAGAAACAGATCCATTCGATTGGTGGATGGA
TCCTTGGCACTTATCTGGGACGATCTGCGGAGCCTGTGCCTCTTCAGCTACCACCGCTTGAGAGACTTACTC
TTGATTGTAACGAGGATTGTGGAACTTCTGGGA---------------------CGCAGGGGGTGGGAAGCC
CTCAAATATTGGTGGAATCTCCTACAGTATTGGAGTCAGGAACTAAAGAATAGTGCTGTTAGCTTGCTCAAT
GCCACAGCCATAGCAGTAGCTGAGGGGACAGATAGGGTTATAGAAGTAGTACAAGGAGCTTGTAGAGCTATT
CGCCACATACCTAGAAGAATAAGACAGGGCTTGGAAAGGATTTTGCTA
>JN002018
ATGAGAGTGAAGGAGAAATATCAGCACTTGTGGAGATGGGGGTGGAGA------------------------
TGGGGCACCATGCTCCTTGGGATGTTG---ATGATCTGTAGTGCTACA---GAAAAATTGTGGGTCACAGTC
TATTATGGGGTACCTGTGTGGAAGGAAGCAACCACCACTCTATTTTGTGCATCAGATGCTAAAGCATATGAT
ACAGAGGTACATAATGTTTGGGCCACACATGCCTGTGTACCCACAGACCCCAACCCACAAGAAGTATTAATG
GAAAATGTGACAGAAGATTTTAACATGTGGAAAAATAATATGGTAGAACAAATGCATGAGGATATAATCAGT
TTATGGGATCAAAGTCTAAAGCCATGTGTAAAATTAACCCCACTCTGTGTTACTTTAAATTGC---------
---------TCTGATGAATTCAATGTTACTAAGACCAAT---------AATAGTACTGGGGGACAGACCAAT
ATTAGT---------------------------ATTGGGGAACAGACAGGAATGAAAAACTGCTCTTTCAAT
GTCACCACAAGCATAAGGGATAAGACAAAGAAAGAATATGCACTTTTTTATAGACTTGATGTAGTGTCAATA
GGTAAT---------------------------------AGTAATACTACT---------------------
TATAGGTTAATAAATTGTAATACCTCAGTCATTACACAGGCCTGTCCAAAGATATCCTTTGAGCCAATTCCC
ATACATTATTGTGCCCCGGCTGGTTTTGCGATTCTAAAGTGTAACAATAAAAAGTTCAATGGAAAAGAAACA
TGTACAAATGTCAGCACAGTACAATGTACACATGGAATTAGGCCAGTAGTGTCAACTCAACTGCTGTTAAAT
GGCAGTCTAGCAGAAGAAGAGGTAGTAATTAGATCTGACAATTTCTCGGACAATGCTAAAGTCATAATAGTA
CAGCTGAATGAAACTGTAGAAATTAATTGTACAAGACCCAACAACAATACAAGAAAAGGTATACATATAGGA
CCAGGGAGAGCATTTTATGCAACAGGAGACATA---------GTAGGAGATATAAGACAAGCACATTGTAAC
ATTAGTGGAGAAAAATGGAATAAAATGCTAAAACAGGTAGCTATAAAATTAAGA------------------
---GAACAATTT------GGG---------------------AATAATAAA---ACAATAATCTTTAATCAA
TCCTCA---GGAGGGGACCCAGAAATTGTAATGCACAGTTTTAATTGTGGAGGAGAATTTTTCTACTGTAAT
TCAACACAACTGTTTAATAGT---ACTTGG------------AAT---AACACTGGAGAGGCAAATAACACT
GCAGAAAATAACACT---------------------------ATCACGCTCCCATGTAGGATAAGACAAATT
ATAAACATGTGGCAGGAAGTAGGAAAAGCAATGTATGCCCCTCCCATTCAAGGACTAATTAGCTGCTCATCA
AATATTACAGGGCTGATATTAACAAGAGATGGTGGTACTAACATGACCAATAAT---------------ACC
GAGACCTTCAGACCTGGAGGAGGAGATATGAAAGACAATTGGAGAAGTGAATTATATAAATATAAAGTAGTA
AAAATTGAACCATTAGGAATAGCACCCACCAAGGCAAAGAGAAGAGTGGTGCAAAGAGAAAAAAGAGCAGTG
GGAACAATAGGAGCTATGTTCCTTGGGTTCTTGGGAGCAGCAGGAAGCACTATGGGCGCAGCGTCACTGACG
CTGACGGTACAGGCCAGACTATTATTGTCTGGTATAGTGCAACAGCAGAACAATCTGCTGAGGGCTATTGAG
GCGCAACAGCATATGTTGCAACTCACAGTCTGGGGCATCAAACAGCTCCAGGCAAGAGTCCTGGCTGTGGAA
AGATACCTAAGGGATCAACAGCTCCTAGGGATTTGGGGTTGCTCTGGAAAACTCATTTGCACCACTGCTGTG
CCTTGGAATGCTAGTTGGAGT---AATAAAACTCAGAAGGACATTTGGGAGAACATGACCTGGATGCAGTGG
GAAAAAGAAATTAGCAATTACACAGGCATAATATACAACTTACTTGAAGAATCGCAGAACCAACAAGAAAAG
AATGAACAAGAATTATTGGAATTAGATAAGTGGGCAAGTTTGTGGAGTTGGTTTGACATAACAAAATGGCTG
TGGTATATAAAAATATTCATAATGATAGTAGGGGGCTTAATAGGTTTAAGAATAGTTTTTGCTGTACTTTCT
ATAGTAAATAGAGTTAGGCAGGGATACTCACCATTGTCATTGCAGACCCTCCTCCCAGCTCCAAGGGGACCC
GACAGGCCCGAAGGAATAGAAGAAGAAGGTGGAGAGCAAGACAGAAACAGATCCATTCGATTGGTGGATGGA
TCCTTGGCACTTATCTGGGACGATCTGCGGAGCCTGTGCCTCTTCAGCTACCACCGCTTGAGAGACTTACTC
TTGATTGTAACGAGGATTGTGGAACTTCTGGGA---------------------CGCAGGGGGTGGGAAGCC
CTCAAATATTGGTGGAATCTCCTACAGTATTGGAGTCAGGAACTAAAGAATAGTGCTGTTAGCTTGCTCAAT
GCCACAGCCATAGCAGTAGCTGAGGGGACAGATAGGGTTATAGAAGTAGTACAAGGAGCTTGTAGAGCTATT
CGCCACATACCTAGAAGAATAAGACAGGGCTTGGAAAGGATTTTGCTA
>JN002014
ATGAGAGTGAAGGAGAAATATCAGCACTTGTGGAGATGGGGGTGGAGA------------------------
TGGGGCACCATGCTCCTTGGGATGTTG---ATGATCTGTAGTGCTACA---GAAAAATTGTGGGTCACAGTC
TATTATGGGGTACCTGTGTGGAAGGAAGCAACCACCACTCTATTTTGTGCATCAGATGCTAAAGCATATGAT
ACAGAGGTACATAATGTTTGGGCCACACATGCCTGTGTACCCACAGACCCCAACCCACAAGAAGTATTAATG
GAAAATGTGACAGAAGATTTTAACATGTGGAAAAATAATATGGTAGAACAAATGCATGAGGATATAATCAGT
TTATGGGATCAAAGTCTAAAGCCATGTGTAAAATTAACCCCACTCTGTGTTACTTTAAATTGC---------
---------TCTGATGAATTC------AATGTTACTAAG---ACCAATAATAGTACTGGGGGACAGACCAAT
ATTAGT---------------------------ATTGGGGAACAGACAGGAATGAAAAACTGCTCTTTCAAT
GTCACCACAAGCATAAGGGATAAGACAAAGAAAGAATATGCACTTTTTTATAGACTTGATGTAGTGTCAATA
GGTAAT---------------------------------AGTAATACTACT---------------------
TATAGGTTAATAAATTGTAATACCTCAGTCATTACACAGGCCTGTCCAAAGATATCCTTTGAGCCAATTCCC
ATACATTATTGTGCCCCGGCTGGTTTTGCGATTCTAAAATGTAACAATAAAAAGTTCAATGGAAAAGAAACA
TGTACAAATGTCAGCACAGTACAATGTACACATGGAATTAGGCCAGTAGTGTCAACTCAACTGCTGTTAAAT
GGCAGTCTAGCAGAAGAAGAGGTAGTAATTAGATCTGACAATTTCTCGGACAATGCTAAAGTCATAATAGTA
CAGCTGAATGAAACTGTAGAAATTAATTGTACAAGACCCAACAACAATACAAGAAAAGGTATACATATAGGA
CCAGGGAGAGCATTTTATGCAACAGGAGACATA---------GTAGGAGATATAAGACAAGCACATTGTAAC
ATTAGTGGAGAAAAATGGAATAAAATGCTAAAACAGGTAGCTATAAAATTAAGA------------------
---GAACAATTT------GGG---------------------AATAATAAA---ACAATAATCTTTAATCAA
TCCTCT---GGAGGGGACCCAGAAATTGTAATGCACAGTTTTAATTGTGGAGGAGAATTTTTCTACTGTAAT
TCAACACAACTGTTTAATAGT---ACTTGG------------AAT---AACACTGGAGAGGCAAATAACACT
GCAGAAAATAACACT---------------------------ATCACGCTCCCATGTAGGATAAGACAAATT
ATAAACATGTGGCAGGAAGTAGGAAAAGCAATGTATGCCCCTCCCATTCAAGGACTAATTAGCTGCTCATCA
AATATTACAGGGCTGATATTAACAAGAGATGGTGGTACTAACATGACCAATAAT---------------ACC
GAGACCTTCAGACCTGGAGGAGGAAATATGAAAGACAATTGGAGAAGTGAATTATATAAATATAAAGTAGTA
AAAATTGAACCATTAGGAATAGCACCCACCAAGGCAAAGAGAAGAGTGGTGCAAAGAGAAAAAAGAGCAGTG
GGAACAATAGGAGCTATGTTCCTTGGGTTCTTGGGAGCAGCAGGAAGCACTATGGGCGCAGCGTCACTGACG
CTGACGGTACAGGCCAGACTATTATTGTCTGGTATAGTGCAACAGCAGAACAATCTGCTGAGGGCTATTGAG
GCGCAACAGCATATGTTGCAACTCACAGTCTGGGGCATCAAACAGCTCCAGGCAAGAGTCCTGGCTGTGGAA
AGATACCTAAGGGATCAACAGCTCCTAGGGATTTGGGGTTGCTCTGGAAAACTCATTTGCACCACTGCTGTG
CCTTGGAATGCTAGTTGGAGT---AATAAAACTCAGAAGGACATTTGGGAGAACATGACCTGGATGCAGTGG
GAAAAAGAAATTAGCAATTACACAGGCATAATATACAACTTACTTGAAGAATCGCAGAACCAACAAGAAAAG
AATGAACAAGAATTATTGGAATTAGATAAGTGGGCAAGTTTGTGGAGTTGGTTTGACATAACAAAATGGCTG
TGGTATATAAAAATATTCATAATGATAGTAGGGGGCTTAATAGGTTTAAGAATAGTTTTTGCTGTACTTTCT
ATAGTAAATAGAGTTAGGCAGGGATACTCACCATTGTCATTGCAGACCCTCCTCCCAGCTCCAAGGGGACCC
GACAGGCCCGAAGGAATAGAAGAAGAAGGTGGAGAGCAAGACAGAAACAGATCCATTCGATTGGTGGATGGA
TCCTTGGCACTTATCTGGGACGATCTGCGGAGCCTGTGCCTCTTCAGCTACCACCGCTTGAGAGACTTACTC
TTGATTGTAACGAGGATTGTGGAACTTCTGGGA---------------------CGCAGGGGGTGGGAAGCC
CTCAAATATTGGTGGAATCTCCTACAGTATTGGAGTCAGGAACTAAAGAATAGTGCTGTTAGCTTGCTCAAT
GCCACAGCCATAGCAGTAGCTGAGGGGACAGATAGGGTTATAGAAGTAGTACAAGGAGCTTGTAGAGCTATT
CGCCACATACCTAGAAGAATAAGACAGGGCTTGGAAAGGATTTTGCTA
>JN002003
ATGAGAGTGAAGGAGAAATATCAGCACTTGTGGAGATGGGGGTGGAGA------------------------
TGGGGCACCATGCTCCTTGGGATGTTG---ATGATCTGTAGTGCTACA---GAAAAATTGTGGGTCACAGTC
TATTATGGGGTACCTGTGTGGAAGGAAGCAACCACCACTCTATTTTGTGCATCAGATGCTAAAGCATATGAT
ACAGAGGTGCACAATGTCTGGGCCACACATGCCTGTGTGCCCACAGACCCTGACCCACAAGAAGTAGTATTG
GAAAATGTGACAGAAGATTTTAACATGTGGAAAAATAACATGGTAGAACAGATGCATGAGGATATAATAAAC
TTATGGGATCAAAGCCTAAAGCCATGTGTAAAATTAACCCCACTCTGTGTTACTTTAAATTGC---------
---------ACTGATAATTTG------AATGATACTCAT---ACCAATAATAGTAGTGTGAGAAAGATAGAG
ATAGAC---------------------------AAAGGAGAA---------ATAAAAAATTGCTCTTTCAAT
GTCACCACAAGCATAAGAGGTAAGATGCAGAAAGAATATGCATTTTTTAATAGACTTGATGTAGTACAAATA
GATAAT---GAT------------------------------AATACTAGC---------------------
TATAGGTTAATAAGTTGTAATACCTCAGTCATTACACAGGCATGTCCAAAGATATCCTTTGAGCCAATTCCC
ATACATTATTGTGCCCCGGCTGGTTTTGCGATTCTAAAGTGTAATAATAAGATGTTCAATGGAACAGGAGCA
TGTACAAATGTTAGCACAGTACAATGTACACATGGAATTCGGCCAGTAGTGTCAACTCAGCTGCTGTTAAAT
GGCAGTCTAGCAGAAAAAGAGGTAGTAATTAGATCTGAAAATTTCACGAACAATGCTAAAAACATAATAGTA
CAGCTGAATGAATCTGTAGTAATTAATTGTACAAGACCCAACAACAATACAAGAAAAAGTATACATATAGCA
CCAGGGAGAGCATTTTATGCAACAGGGGAAAAA---------ATAGGAGATATAAGACAAGCACATTGTAAC
CTTAGTGAAGCAAAATGGAATAACACGCTAAAACAGATAGTTATAAAATTAAGA------------------
---GAACAATTT------GGG------------------------AATAAA---ACAATAGTCTTTAATCAA
TCCTCT---GGAGGGGACCCAGAAATTGTAACGCACAGTTTTAATTGTGGAGGGGAATTTTTCTACTGTAAC
ACAACACAGCTGTTTAATAGT---ACTTGG------------AAT---TCAACACAACTGTTTAATAGTACT
GGGGATGATACTGGAGAGTCAAATAAAACT------------ATCACACTCCCATGTAGAATAAAACAAATT
ATAAACATGTGGCAGGAAGTAGGAAAAGCAATGTATGCCCCTCCCATCAGAGGACAAATTAGATGTTTATCA
AATATTACAGGGCTGATATTAACAAGAGATGGTGGTAATAACAGTGACACGAAC------------ACCACC
GAGATCTTCAGACCGGGAGGAGGAGATATGAGGGACAATTGGAGAAGTGAACTATATAAATATAAAGTAGTA
AAAATTGAACCATTAGGAGTAGCACCTACCAAGGCAAAGAGAAGAGTGGTGCAGAGAGAAAAAAGAGCAGTG
GGAACGCTGGGAGCTATGTTCCTTGGGTTCTTGGGAGCAGCAGGAAGCACTATGGGCGCAGCGTCAATAACG
CTGACGGTACAGGCCAGACTATTATTGACTGGTATAGTGCAGCAACAGAACAATCTGCTGAGGGCTATTGAG
GCGCAACAACATCTGTTGCAACTCACAGTCTGGGGCATCAAGCAGCTCCAGGCAAGAGTCCTGGCTGTGGAA
AGATACCTAAGGGATCAACAGCTCCTAGGGATTTGGGGTTGCTCTGGAAAACTCATTTGCACCACTACTGTG
CCTTGGAATGCTAGTTGGAGT---AATAAAACTCTAGAAAACATTTGGGATAACATGACCTGGATGCAGTGG
GAAAGAGAAATTAGCAATTACACGACCTTAATATACACCTTACTTGACGAATCGCAAAACCAACAAGAAAAG
AATGAACAAGAATTATTGGAATTAGATAAGTGGGCAAGTTTGTGGAATTGGTTTGACATAACAAACTGGCTG
TGGTATATAAAAATATTCATAATGATAGTAGGAGGCTTGGTAGGTTTAAGAATAATTTTTGCTGTAATTTCT
GTAGTGAATAGAGTTAGGCAGGGATACTCACCATTATCATTGCAGACCCGCTTCCCAGCCCCGAGGGGACCC
GACAGGCCCGAAGGAATCGAAGAAGAAGGTGGAGAGCAAGGCAGAGACAGATCCATTCGATTAGTGAACGGA
TCCTTGGCACTTATCTGGGACGATCTGCGGAGCCTGTGCCTCTTCAGCTACCACCGCTTGAGAGACTTACTC
TTGATTGTAACGAGGATTGTGGAACTTCTGGGA---------------------CGCAGGGGGTGGGAAGCC
CTCAAATATTGGTGGAATCTCCTACAGTATTGGAGTCAGGAACTAAAGAATAGTGCTGTTAGCTTGCTCAAT
GCCACAGCCATAGCAGTAGCTGAGGGGACAGATAGGGTTATAGAAGTAGTACAAGGAGCTTGTAGAGCTATT
CGCCACATACCTAGAAGAATAAGACAGGGCTTGGAAAGGATTTTGCTA
>JN002007
ATGAGAGTGAAGGAGAAATATCAGCACTTGTGGAGATGGGGGTGGAGA------------------------
TGGGGCACCATGCTCCTTGGGATGTTG---ATGATCTGTAGTGCTACA---GAAAAATTGTGGGTCACAGTC
TATTATGGGGTACCTGTGTGGAAGGAAGCAACCACCACTCTATTTTGTGCATCAGATGCTAAAGCATATGAT
ACAGAGGTACATAATGTCTGGGCCACACATGCCTGTGTGCCCACAGACCCTGACCCACAAGAAGTAGTATTG
GAAAATGTGACAGAAGATTTTAACATGTGGAAAAATAACATGGTAGAACAGATGCATGAGGATATAATAAAC
TTATGGGATCAAAGCCTAAAGCCATGTGTAAAATTAACCCCACTCTGTGTTACTTTAAATTGC---------
---------ACTGATAATTTG------AATGATACTCAT---ACCAATAATAGTAGTGTGAGAAAGATAGAG
ATAGAC---------------------------AAAGGAGAA---------ATAAAAAATTGCTCTTTCAAT
GTCACCACAAGCATAAGAGGTAAGATGCAGAAAGAATATGCATTTTTTAATAGACTTGATGTAGTACAAATA
GATAAT---GAT------------------------------AATACTAGC---------------------
TATAGGTTAATAAATTGTAATACCTCAGTCATTACACAGGCATGTCCAAAGATATCCTTTGAGCCAATTCCC
ATACATTATTGTGCCCCGGCTGGTTTTGCGATTCTAAAGTGTAACAATAAGATGTTCAATGGAACAGGAGCA
TGTACAAATGTTAGCACAGTACAATGTACACATGGAATTCGGCCAGTAGTGTCAACTCAGCTGATGTTAAAT
GGCAGTCTAGCAGAAAAAGAGGTAGTAATTAGATCTGAAAATTTCACGAACAATGCTAAAAACATAATAGTA
CAGCTGAATGAATCTGTAGTAATTAATTGTACAAGACCCAACAACAATACAAGAAAAAGTATACATATAGCA
CCAGGGAGAGCATTTTATGCAACAGGGGAAATA---------ATAGGAGATATAAGACAAGCACATTGTAAC
CTTAGTGAAGCAAAATGGAATAACACGCTAAAACAGATAGTTATAAAATTAAGA------------------
---GGACAATTT------GGG------------------------AATAAA---ACAATAGTCTTTAATCAA
TCCTCT---GGAGGAGACCCAGAAATTGTAATGCACAGTTTTAATTGTGGAGGGGAATTTTTCTACTGTAAT
ACAACACAACTGTTTAATAGT---ACTTGG------------AAT---TCAACACAACTGTTTAATAGTACT
GGGGATGATACTGGAGAGTCAAATAAAACT------------ATCACACTCCCATGTAGAATAAAACAAATT
ATAAACATGTGGCAGGAAGTAGGAAAAGCAATGTATGCCCCTCCCATCAGAGGACAAATTAGCTGTTTATCA
AATATTACAGGGCTGATATTAACAAGAGATGGTGGTAATAACAGTGACGCGAAT------------ACCACC
GAGATCTTCAGACCGGGAGGAGGAGATATGAGGGACAATTGGAGAAGTGAACTATATAAATATAAAGTAGTA
AAAATTGAACCATTAGGAGTAGCACCTACCAAGGCAAAGAGAAGAGTGGTGCAGAGAGAAAAAAGAGCAGTG
GGAACGCTGGGAGCTATGTTCCTTGGGTTCTTGGGAGCAGCAGGAAGCACTATGGGCGCAGCGTCAATAACG
CTGACGGTACAGGCCAGACTATTATTGACTGGTATAGTGCAACAGCAGAACAACCTGCTGAGGGCTATTGAG
GCGCAACAGCATCTGTTGCAACTCACAGTCTGGGGCATCAAGCAGCTCCAGGCAAGAGTCCTGGCTGTGGAA
AGATACCTAAGGGATCAACAGCTCCTAGGGATTTGGGGTTGCTCTGGAAAACTCATTTGCACCACTACTGTG
CCTTGGAATGCTAGTTGGAGT---AATAAAACTCTAGAAAACATTTGGGATAACATGACCTGGATGCAGTGG
GAAAGAGAAATTAGCAATTACACAGACATAATATACACCTTACTTGCAGAATCGCAAAACCAACAAGAAAAG
AATGAACAAGAATTATTGGAATTAGATAAGTGGGCAAGTTTGTGGAATTGGTTTGACATAACAAACTGGCTG
TGGTATATAAAAATATTCATAATGATAGTAGGAGGCTTGGTAGGTTTAAGAATAGTTTTTGCTGTAATTTCT
ATAGTGAATAGAGTTAGGCAGGGATACTCGCCATTATCATTGCAGACCCGCTTCCCAGCCCCGAGGGGACCC
GACAGGCCCGAAGGAATCGAAGAAGAAGGTGGAGAGCAAGGCAGAGACAGATCAATTCGATTAGTGGATGGA
TCCTTGGCACTTATCTGGGACGATCTGCGGAGCCTGTGCCTCTTCAGCTACCACCGCTTGAGAGACTTACTC
TTGATTGTAACGAGGATTGTGGAACTTCTGGGA---------------------CGCAGGGGGTGGGAAGCC
CTCAAATATTGGTGGAATCTCCTACAGTATTGGAGTCAGGAACTAAAGAATAGTGCTGTTAGCTTGCTCAAT
GCCACAGCCATAGCAGTAGCTGAGGGGACAGATAGGGTTATAGAAGTAGTACAAGGAGCTTGTAGAGCTATT
CGCCACATACCTAGAAGAATAAGACAGGGCTTGGAAAGGATTTTGCTA
>JN001998
ATGAGAGTGAAGGAGAAATATCAGCACTTGTGGAGATGGGGGTGGAGA------------------------
TGGGGCACCATGCTCCTTGGGATGTTG---ATGATCTGTAGTGCTACA---GAAAAATTGTGGGTCACAGTC
TATTATGGGGTACCTGTGTGGAAGGAAGCAACCACCACTCTATTTTGTGCATCAGATGCTAAAGCATATGAT
ACAGAGGTACATAATGTCTGGGCCACACATGCCTGTGTGCCCACAGACCCTGACCCACAAGAAGTAGTATTG
GAAAATGTGACAGAAAATTTTAACATGTGGAAAAATAACATGGTAGAACAGATGCATGAGGATATAATAAAC
TTATGGGATCAAAGCCTAAAGCCATGTGTAAAATTAACCCCACTCTGTGTTACTTTAAATTGC---------
---------ACTGATTATTTGAAG---AATGATACTCAT---ACCAATAATAGTAGTGTGAGAAAGATAGAG
ATAGAC---------------------------AAAGGAGAA---------ATAAAAAATTGCTCTTTCAAT
GTCACCACAAGCATAAGAGGTAAGAGGCAGAAAGAATATGCATTTTTTAATAGACTTGATGTAGTACAAATA
GATAAT---GAT------------------------------AATACTAGC---------------------
TATAGGTTAATAAATTGTAATACCTCAGTCATTACACAGGCATGTCCAAAGATATCCTTTGAGCCAATTCCC
ATACATTATTGTGCCCCGGCTGGTTTTGCGATTCTAAAGTGTAACAATAAGATGTTCAATGGAACAGGAGCA
TGTACAAATGTCAGCACAGTACAATGTACACATGGAATTAGGCCAGTAGTGTCAACTCAACTGCTGTTAAAT
GGCAGTCTAGCAGAAAAAGAGGTAGTAATTAGATCTGAAAATTTCACGAACAATGCTAAAACCATAATAGTA
CAACTGAATGAATCTGTAGTAATTAATTGTACAAGACCCAACAACAATACAAGAAAAAGTATACATATAACA
CCAGGGAGAGCATTTTATGCAACAGGGGAAAAA---------ATAGGAGATATAAGACAAGCACATTGTAAC
CTTAGTGAAGCAAAATGGAATAACACGCTAAAACAGATAGTTATAAAATTAAGA------------------
---GAACAATTT------GGG------------------------AATAAA---ACAATAGTCTTTAATCAA
TCCTCT---GGAGGGGACCCAGAAATTGTAATGCACAGTTTTAATTGTGGAGGGGAATTTTTCTACTGTAAT
TCAACACAACTGTTTAATAGT---ACTTGG------------AAT---TCAACACAACGGTTTAGTAGTACT
GGGGATGATACTGGAGAGTCAAATAAAACT------------ATCACACTCCCATGTAGAATAAAACAAATT
ATAAACATGTGGCAGGAAGTAGGAAAAGCAATGTATGCCCCTCCCATCAGAGGACAAATTAGCTGTTTATCA
AATATTACAGGGCTGATATTAACAAGAGATGGTGGTAATAACAGTGACGCAAAC------------ACCACC
GAGATCTTCAGACCTGGAGGAGGAGATATGAGGGACAATTGGAGAAGTGAATTATATAAATATAAAGTAGTA
AAAATTGAACCATTAGGAGTAGCACCCTCCAAGGCAAAGAGAAGAGTGGTGCAGAGAGAAAAAAGAGCAGTG
GGAACGCTAGGAGCTATGTTCCTTGGGTTCTTGGGAGCAGCAGGAAGCACTATGGGCGCAGCGTCAATAACG
CTGACGGTACAGGCCAGACTATTATTGACTGGTATAGTGCAGCAACAGAACAACCTGCTGAGAGCTATTGAG
GCGCAACAGCATCTGTTGCAACTCACAGTCTGGGGCATCAAGCAGCTCCAGGCAAGAGTCCTGGCTGTGGAA
AGATACCTAAGGGATCAACAGCTCCTGGGGATTTGGGGTTGCTCTGGAAAACTCATTTGCACCACTACTGTG
CCTTGGAATGCTAGTTGGAGT---AATAAAACTCTAGAAAACATTTGGGATAACATGACCTGGATGCAGTGG
GAAAGAGAAATTAGCAATTACACAGACTTAATATACACTTTACTTGCAGAATCGCAAAACCAACAAGAAAAG
AATGAACAAGAATTATTGGAATTAGATAAGTGGGCAAGTTTGTGGAATTGGTTTGACATAACAAACTGGCTG
TGGTATATAAAAATATTCATAATGATAGTAGGAGGATTGGTAGGTTTAAGAATAGTTTTTGCTGTAATTTCT
GTAGTGAATAGAGTTAGGCAGGGATACTCACCATTATCGTTGCAGACCCTCCTCCCAGCACCGAGGGGACCC
GACAGGCCCGAAAGAATAGAAGAAGAAGGTGGAGAGCGAGGCAGAGACAGATCCATTCGATTAGTGGATGGA
TCCTTGGCACTTATCTGGGACGATCTGCGGAGCCTGTGCCTCTTCAGCTACCACCGCTTGAGAGACTTACTC
TTGATTGTAACGAGGATTGTGGAACTTCTGGGA---------------------CGCAGGGGGTGGGAAGCC
CTCAAATATTGGTGGAATCTCCTACAGTATTGGAGTCAGGAACTAAAGAATAGTGCTGTTAGCTTGCTCAAT
GCCACAGCCATAGCAGTAGCTGAGGGGACAGATAGGGTTATAGAAGTAGTACAAGGAGCTTGTAGAGCTATT
CGCCACATACCTAGAAGAATAAGACAGGGCTTGGAAAGGATTTTGCTA
>JN002001
ATGAGAGTGAAGGAGAAATATCAGCACTTGTGGAGATGGGGGTGGAGA------------------------
TGGGGCACCATGCTCCTTGGGATGTTG---ATGATCTGTAGTGCTACA---GAAAAATTGTGGGTCACAGTC
TATTATGGGGTACCTGTGTGGAAGGAAGCAACCACCACTCTATTTTGTGCATCAGATGCTAAAGCATATGAT
ACAGAGGTACATAATGTCTGGGCCACACATGCCTGTGTGCCCACAGACCCTGACCCACAAGAAGTAGTATTG
GAAAATGTGACAGAAGATTTTAACATGTGGAAAAATAACATGGTAGAACAGATGCATGAGGATATAATAAAC
TTATGGGATCAAAGCCTAAAGCCATGTGTAAAATTAACCCCACTCTGTGTTACTTTAAATTGC---------
---------ACTGATAATTTG------AATGATACTCAT---ACCAATAATAGTAGTGTGAGAAAGATAGAG
ATAGAC---------------------------AAAGGAGAA---------ATAAAAAATTGCTCTTTCAAT
GTCACCACAAGCATAAGAGGTAAGAGGCAGAAAGAATATGCATTTTTTAATAGACTTGATGTAGTACAAATA
GATAAT---GAT------------------------------AATACTAGC---------------------
TATAGGTTAATAAATTGTAATACCTCAGTCATTACACAGGCATGTCCAAAGATATCCTTTGAGCCAATTCCC
ATACATTATTGTGCCCCGGCTGGTTTTGCGATTCTAAAGTGTAACAATAAGATGTTCAATGGAACAGGAGCA
TGTACAAATGTCAGCACAGTACAATGTACACATGGAATTAGGCCAGTAGTATCAACTCAACTGCTGTTAAAT
GGCAGTCTAGCAGAAAAAGAGGTAGTAATTAGATCTGAAAATTTCACGGACAATGCTAAAACCATAATAGTA
CAACTGAATGAATCTGTAGTAATTAATTGTACAAGACCCAACAACAATACAAGAAAAAGTATACATATAACA
CCAGGGAGAGCATTTTATGCAACGGGGGAAATA---------ATAGGAGATATAAGACAAGCACATTGTAAC
ATTAGTGAAGCAAAATGGAATAACACGCTAAAACAGATAGTTATAAAATTAAGA------------------
---GAACAATTT------GGG------------------------AATAAA---ACAATAGTCTTTAATCAA
TCCTCT---GGAGGAGACCCAGAAATTGTAATGCACAGTTTTAATTGTGGAGGGGAATTTTTCTACTGTAAT
ACAACACAGCTGTTTAACAGT---ACTTGG------------AAT---TCAACACAACGGTTTAATAGTACT
GGGGATGATACTGGAGAGTCAAATAAAACT------------ATCACACTCCCATGTAGAATAAAACAAATT
ATAAACATGTGGCAGGAAGTAGGAAAAGCAATGTATGCCCCTCCCATCAGAGGACAAATTAGCTGTTTATCA
AATATTACAGGGCTGATATTAACAAGAGATGGTGGTAATAACAGTGACGCAAAC------------ACCACC
GAGATCTTCAGACCTGGAGGAGGAGATATGAGGGACAATTGGAGAAGTGAATTATATAAATATAAAGTAGTA
AAAATTGAACCATTAGGAGTAGCACCTACCAAGGCAAAGAGAAGAGTGGTGCAGAGAGAAAAAAGAGCAGTG
GGAACGCTAGGAGCTTTGTTCCTTGGGTTCTTGGGAGCAGCAGGAAGCACTATGGGCGCAGCGTCAATAACG
CTGACGGTACAGGCCAGACTATTATTGACTGGTATAGTGCAACAGCAGAACAACCTGCTGAGAGCTATTGAG
GCGCAACAGCATCTGTTGCAACTCACAGTCTGGGGCATCAAGCAGCTCCAGGCAAGAGTCCTGGCTGTGGAA
AGATACCTAAGGGATCAACAGCTCCTGGGGATTTGGGGTTGCTCTGGAAAACTCATTTGCACCACTACTGTG
CCTTGGAATGCTAGTTGGAGT---AATAAAACTCTAGAAAACATTTGGGATAACATGACCTGGATGCAGTGG
GAAAGAGAAATTAGCAATTACACAGACTTAATATACACCTTACTTGCAGAATCGCAAAACCAACAAGAAAAG
AATGAACAAGAATTATTGGAATTAGATAAGTGGGCAAGTTTGTGGAATTGGTTTGACATAACAAACTGGCTG
TGGTATATAAAAATATTCATAATGATAGTAGGAGGATTGGTAGGTTTAAGAATAGTTTTTGCTGTAATTTCT
GTAGTGAATAGAGTTAGGCAGGGATACTCACCATTATCGTTGCAGACCCTCCTCCCAGCACCGAGGGGACCC
GACAGGCCCGAAGGAATAGAAGAAGAAGGTGGAGAGCGAGGCAGAGACAGATCAATTCGATTAGTGGATGGA
TCCTTGGCACTTATCTGGGACGATCTGCGGAGCCTGTGCCTCTTCAGCTACCACCGCTTGAGAGACTTACTC
TTGATTGTAACGAGGATTGTGGAACTTCTGGGA---------------------CGCAGGGGGTGGGAAGCC
CTCAAATATTGGTGGAATCTCCTACAGTATTGGAGTCAGGAACTAAAGAATAGTGCTGTTAGCTTGCTCAAT
GCCACAGCCATAGCAGTAGCTGAGGGGACAGATAGGGTTATAGAAGTAGTACAAGGAGCTTGTAGAGCTATT
CGCCACATACCTAGAAGAATAAGACAGGGCTTGGAAAGGATTTTGCTA
>JN001999
ATGAGAGTGAAGGAGAAATATCAGCACTTGTGGAGATGGGGGTGGAGA------------------------
TGGGGCACCATGCTCCTTGGGATGTTG---ATGATCTGTAGTGCTACA---GAAAAATTGTGGGTCACAGTC
TATTATGGGGTACCTGTGTGGAAGGAAGCAACCACCACTCTATTTTGTGCATCAGATGCTAAAGCATATGAT
ACAGAGGTACATAATGTCTGGGCCACACATGCCTGTGTGCCCACAGACCCTGACCCACAAGAAGTAGTATTG
GAAAATGTGACAGAAGATTTTAACATGTGGAAAAATAACATGGTAGAACAGATGCATGAGGATATAATAAAC
TTATGGGATCAAAGCCTAAAGCCATGTGTAAAATTAACCCCACTCTGTGTTACTTTAAATTGC---------
---------ACTGATAATTTG------AATGATACTCAT---ACCAATAATAGTAGTGTGAGAAAGATAGAG
ATAGAC---------------------------AAAGGAGAA---------ATAAAAAATTGCTCTTTCAAT
GTCACCACAAGCATAAGAGGTAAGAGGCAGAAAGAATATGCATTTTTTAATAGACTTGATGTAGTACAAATA
GATAAT---GAT------------------------------AATACTAGC---------------------
TATAGGTTAATAAATTGTAATACCTCAGTCATTACACAGGCATGTCCAAAGATATCCTTTGAGCCAATTCCC
ATACATTATTGTGCCCCGGCTGGTTTTGCGATTCTAAAGTGTAACAATAAGATGTTCAATGGAACAGGAGCA
TGTACAAATGTCAGCACAGTACAATGTACACATGGAATTAGGCCAGTAGTGTCAACTCAACTGCTGTTAAAT
GGCAGTCTAGCAGAAAAAGAGGTAGTAATTAGATCTGAAAATTTCACGAACAATGCTAAAACCATAATAGTA
CAACTGAATGAATCTGTAGTAATTAATTGTACAAGACCCAACAACAATACAAGAAAAAGTATACATATAACA
CCAGGGAGAGCATTTTATGCAACGGGGGAAATA---------ATAGGAGATATAAGACAAGCACATTGTAAC
CTTAGTGAAGCAAAATGGAATAACACGCTAAAACAGATAGTTATAAAATTAAGA------------------
---GAACAATTT------GGG------------------------AATAAA---ACAATAGTCTTTAATCAA
TCCTCT---GGAGGAGACCCAGAAATTGTAATGCACAGTTTTAATTGTGGAGGGGAATTTTTCTACTGTAAT
ACAACACAGCTGTTTAACAGT---ACTTGG------------AAT---TCAACACAACGGTTTAATAGTACT
GGGGATGATACTGGAGAGTCAAATAAAACT------------ATCACACTCCCATGTAGAATAAAACAAATT
ATAAACATGTGGCAGGAAGTAGGAAAAGCAATGTATGCCCCTCCCATCAGAGGACAAATTAGCTGTTTATCA
AATATTACAGGGCTGATATTAACAAGAGATGGTGGTAATAACAGTGACGCAAAC------------ACCACC
GAGATCTTCAGACCTGGAGGAGGAGATATGAGGGACAATTGGAGAAGTGAATTATATAAATATAAAGTAGTA
AAAATTGAACCATTAGGAGTAGCACCTACCAAGGCAAAGAGAAGAGTGGTGCAGAGAGAAAAAAGAGCAGTG
GGAACGCTAGGAGCTTTGTTCCTTGGGTTCTTGGGAGCAGCAGGAAGCACTATGGGCGCAGCGTCAATAACG
CTGACGGTACAGGCCAGACTATTATTGACTGGTATAGTGCAACAGCAGAACAACCTGCTGAGAGCTATTGAG
GCGCAACAGCATCTGTTGCAACTCACAGTCTGGGGCATCAAGCAGCTCCAGGCAAGAGTCCTGGCTGTGGAA
AGATACCTAAGGGATCAACAGCTCCTGGGGATTTGGGGTTGCTCTGGAAAACTCATTTGCACCACTACTGTG
CCTTGGAATGCTAGTTGGAGT---AATAAAACTCTAGAAAACATTTGGGATAACATGACCTGGATGCAGTGG
GAAAGAGAAATTAGCAATTACACAGACTTAATATACACCTTACTTGCAGAATCGCAAAACCAACAAGAAAAG
AATGAACAAGAATTATTGGAATTAGATAAGTGGGCAAGTTTGTGGAATTGGTTTGACATAACAAACTGGCTG
TGGTATATAAAAATATTCATAATGATAGTAGGAGGATTGGTAGGTTTAAGAATAGTTTTTGCTGTAATTTCT
GTAGTGAATAGAGTTAGGCAGGGATACTCACCATTATCGTTGCAGACCCTCCTCCCAGCACCGAGGGGACCC
GACAGGCCCGAAAGAATAGAAGAAGAAGGTGGAGAGCGAGGCAGAGACAGATCCATTCGATTAGTGGATGGA
TCCTTGGCACTTATCTGGGACGATCTGCGGAGCCTGTGCCTCTTCAGCTACCACCGCTTGAGAGACTTACTC
TTGATTGTAACGAGGATTGTGGAACTTCTGGGA---------------------CGCAGGGGGTGGGAAGCC
CTCAAATATTGGTGGAATCTCCTACAGTATTGGAGTCAGGAACTAAAGAATAGTGCTGTTAGCTTGCTCAAT
GCCACAGCCATAGCAGTAGCTGAGGGGACAGATAGGGTTATAGAAGTAGTACAAGGAGCTTGTAGAGCTATT
CGCCACATACCTAGAAGAATAAGACAGGGCTTGGAAAGGATTTTGCTA
>JN002000
ATGAGAGTGAAGGAGAAATATCAGCACTTGTGGAGATGGGGGTGGAGA------------------------
TGGGGCACCATGCTCCTTGGGATGTTG---ATGATCTGTAGTGCTACA---GAAAAATTGTGGGTCACAGTC
TATTATGGGGTACCTGTGTGGAAGGAAGCAACCACCACTCTATTTTGTGCATCAGATGCTAAAGCATATGAT
ACAGAG---CATAATGTCTGGGCCACACATGCCTGTGTGCCCACAGACCCTGACCCACAAGAAGTAGTATTG
GAAAATGTGACAGAAGATTTTAACATGTGGAAAAATAACATGGTAGAACAGATGCATGAGGATATAATAAAC
TTATGGGATCAAAGCCTAAAGCCATGTGTAAAATTAACCCCACTCTGTGTTACTTTAAATTGC---------
---------ACTGATAATTTG------AATGATACTCAT---ACCAATAATAGTAGTGTGAGAAAGATAGAG
ATAGAC---------------------------AAAGGAGAA---------ATAAAAAATTGCTCTTTCAAT
GTCACCACAAGCATAAGAGGTAAGAGGCAGAAAGAATATGCATTTTTTAATAGACTTGATGTAGTACAAATA
GATAAT---GAT------------------------------AATACTAGC---------------------
TATAGGTTAATAAATTGTAATACCTCAGTCATTACACAGGCATGTCCAAAGATATCCTTTGAGCCAATTCCC
ATACATTATTGTGCCCCGGCTGGTTTTGCGATTCTAAAGTGTAACAATAAGATGTTCAATGGAACAGGAGCA
TGTACAAATGTCAGCACAGTACAATGTACACATGGAATTAGGCCAGTAGTGTCAACTCAACTGCTGTTAAAT
GGCAGTCTAGCAGAAAAAGAGGTAGTAATTAGATCTGAAAATTTCACGAACAATGCTAAAACCATAATAGTA
CAACTGAATGAATCTGTAGTAATTAATTGTACAAGACCCAACAACAATACAAGAAAAAGTATACATATAACA
CCAGGGAGAGCATTTTATGCAACAGGGGAAATA---------ATAGGAGATATAAGACAAGCACATTGTAAC
CTTAGTGAAGCAAAATGGAATAACACGCTAAAACAGATAGTTATAAAATTAAGA------------------
---GAACAATTT------GGG------------------------AATAAA---ACAATAGTCTTTAATCAA
TCCTCT---GGAGGAGACCCAGAAATTGTAATGCACAGTTTTAATTGTGGAGGGGAATTTTTCTACTGTAAT
ACAACACAGCTGTTTAACAGT---ACTTGG------------AAT---TCAACACAACGGTTTAATAGTACT
GGGGATGATACTGGAGAGTCAAATAAAACT------------ATCACACTCCCATGTAGAATAAAACAAATT
ATAAACATGTGGCAGGAAGTAGGAAAAGCAATGTATGCCCCTCCCATCAGAGGACAAATTAGCTGTTTATCA
AATATTACAGGGCTGATATTAACAAGAGATGGTGGTAATAACAGTGACGCAAAC------------ACCACC
GAGATCTTCAGACCTGGAGGAGGAGATATGAGGGACAATTGGAGAAGTGAATTATATAAATATAAAGTAGTA
AAAATTGAACCATTAGGAGTAGCACCTACCAAGGCAAAGAGAAGAGTGGTGCAGAGAGAAAAAAGAGCAGTG
GGAACGCTAGGAGCTATGTTCCTTGGGTTCTTGGGAGCAGCAGGAAGCACTATGGGCGCAGCGTCAATAACG
CTGACGGTACAGGCCAGACTATTATTGACTGGTATAGTGCAGCAACAGAACAACCTGCTGAGAGCTATTGAG
GCGCAACAGCATCTGTTGCAACTCACAGTCTGGGGCATCAAGCAGCTCCAGGCAAGAGTCCTGGCTGTGGAA
AGATACCTAAGGGATCAACAGCTCCTGGGGATTTGGGGTTGCTCTGGAAAACTCATTTGCACCACTACTGTG
CCTTGGAATGCTAGTTGGAGT---AATAAAACTCTAGAAAACATTTGGGATAACATGACCTGGATGCAGTGG
GAAAGAGAAATTAGCAATTACACAGACTTAATATACACCTTACTTGCAGAATCGCAAAACCAACAAGAAAAG
AATGAACAAGAATTATTGGAATTAGATAAGTGGGCAAGTTTGTGGAATTGGTTTGACATAACAAACTGGCTG
TGGTATATAAAAATATTCATAATGATAGTAGGAGGATTGGTAGGTTTAAGAATAGTTTTTGCTGTAATTTCT
GTAGTGAATAGAGTTAGGCAGGGATACTCACCATTATCGTTGCAGACCCTCCTCCCAGCACCGAGGGGACCC
GACAGGCCCGAAGGAATCGAAGAAGAAGGTGGAGAGCGAGGCAGAGACAGATCAATTCGATTAGTGGATGGA
TCCTTGGCACTTATCTGGGACGATCTGCGGAGCCTGTGCCTCTTCAGCTACCACCGCTTGAGAGACTTACTC
TTGATTGTAACGAGGATTGTGGAACTTCTGGGA---------------------CGCAGGGGGTGGGAAGCC
CTCAAATATTGGTGGAATCTCCTACAGTATTGGAGTCAGGAACTAAAGAATAGTGCTGTTAGCTTGCTCAAT
GCCACAGCCATAGCAGTAGCTGAGGGGACAGATAGGGTTATAGAAGTAGTACAAGGAGCTTGTAGAGCTATT
CGCCACATACCTAGAAGAATAAGACAGGGCTTGGAAAGGATTTTGCTA
>JN001997
ATGAGAGTGAAGGAGAAATATCAGCACTTGTGGAGATGGGGGTGGAGA------------------------
TGGGGCACCATGCTCCTTGGGATGTTG---ATGATCTGTAGTGCTACA---GAAAAATTGTGGGTCACAGTC
TATTATGGGGTACCTGTGTGGAAGGAAGCAACCACCACTCTATTTTGTGCATCAGATGCTAAAGCATATGAT
ACAGAGGTACATAATGTCTGGGCCACACATGCCTGTGTGCCCACAGACCCTGACCCACAAGAAGTAGTATTG
GAAAATGTGACAGAAGATTTTAACATGTGGAAAAATAACATGGTAGAACAGATGCATGAGGATATAATAAAC
TTATGGGATCAAAGCCTAAAGCCATGTGTAAAATTAACCCCACTCTGTGTTACTTTAAATTGC---------
---------ACTGATAATTTG------AATGATACTCAT---ACCAATAATAGTAGTGTGAGAAAGATAGAG
ATAGAC---------------------------AAAGGAGAA---------ATAAAAAATTGCTCTTTCAAT
GTCACCACAAGCATAAGAGGTAAGAGGCAGAAAGAATATGCATTTTTTAATAGACTTGATGTAGTACAAATA
GATAAT---GAT------------------------------AATACTAGC---------------------
TATAGGTTAATAAATTGTAATACCTCAGTCATTACACAGGCATGTCCAAAGATATCCTTTGAGCCAATTCCC
ATACATTATTGTGCCCCGGCTGGTTTTGCGATTCTAAAGTGTAACAATAAGATGTTCAATGGAACAGGAGCA
TGTACAAATGTCAGCACAGTACAATGTACACATGGAATTAGGCCAGTAGTGTCAACTCAACTGCTGTTAAAT
GGCAGTCTAGCAGAAAAAGAGGTAGTAATTAGATCTGAAAATTTCACGAACAATGCTAAAACCATAATAGTA
CAACTGAATGAATCTGTAGTAATTAATTGTACAAGACCCAACAACAATACAAGAAAAAGTATACATATAACA
CCAGGGAGAGCATTTTATGCAACAGGGGAAATA---------ATAGGAGATATAAGACAAGCACATTGTAAC
CTTAGTGAAGCAAAATGGAATAACACGCTAAAACAGATAGTTATAAAATTAAGA------------------
---GAACAATTT------GGA---------------------AAGAATAAA---ACAATAGTCTTTAATCAA
TCCTCT---GGAGGAGACCCAGAAATTGTAATGCACAGTTTTAATTGTGGAGGGGAATTTTTCTACTGTAAT
ACAACACAGCTGTTTAACAGT---ACTTGG------------AAT---TCAACACAACGGTTTAATAGTACT
GGGGATGATACTGGAGAGTCAAATAAAACT------------ATCACACTCCCATGTAGAATAAAACAAATT
ATAAACATGTGGCAGGAAGTAGGAAAAGCAATGTATGCCCCTCCCATCAGAGGACAAATTAGCTGTTTATCA
AATATTACAGGGCTGATATTAACAAGAGATGGTGGTAATAACAGTGACGCAAAC------------ACCACC
GAGATCTTCAGACCTGGAGGAGGAGATATGAGGGACAATTGGAGAAGTGAATTATATAAATATAAAGTAGTA
AAAATTGAACCATTAGGAGTAGCACCTACCAAGGCAAAGAGAAGAGTGGTGCAGAGAGAAAAAAGAGCAGTG
GGAACGCTAGGAGCTATGTTCCTTGGGTTCTTGGGAGCAGCAGGAAGCACTATGGGCGCAGCGTCAATAACG
CTGACGGTACAGGCCAGACTATTATTGACTGGTATAGTGCAACAGCAGAACAACCTGCTGAGAGCTATTGAG
GCGCAACAGCATCTGTTGCAACTCACAGTCTGGGGCATCAAGCAGCTCCAGGCAAGAGTCCTGGCTGTGGAA
AGATACCTAAGGGATCAACAGCTCCTGGGGATTTGGGGTTGCTCTGGAAAACTCATTTGCACCACTACTGTG
CCTTGGAATGCTAGTTGGAGT---AATAAAACTCTAGAAAACATTTGGGATAACATGACCTGGATGCAGTGG
GAAAGAGAAATTAGCAATTACACAGACTTAATATACACCTTACTTGCAGAATCGCAAAACCAACAAGAAAAG
AATGAACAAGAATTATTGGAATTAGATAAGTGGGCAAGTTTGTGGAATTGGTTTGACATAACAAACTGGCTG
TGGTATATAAAAATATTCATAATGATAGTAGGAGGATTGGTAGGTTTAAGAATAGTTTTTGCTGTAATTTCT
GTAGTGAATAGAGTTAGGCAGGGATACTCACCATTATCGTTGCAGACCCTCCTCCCAGCACCGAGGGGACCC
GACAGGCCCGAAGGAATCGAAGAAGAAGGTGGAGAGCGAGGCAGAGACAGATCAATTCGATTAGTGGATGGA
TCCTTGGCACTTATCTGGGACGATCTGCGGAGCCTGTGCCTCTTCAGCTACCACCGCTTGAGAGACTTACTC
TTGATTGTAACGAGGATTGTGGAACTTCTGGGA---------------------CGCAGGGGGTGGGAAGCC
CTCAAATATTGGTGGAATCTCCTACAGTATTGGAGTCAGGAACTAAAGAATAGTGCTGTTAGCTTGCTCAAT
GCCACAGCCATAGCAGTAGCTGAGGGGACAGATAGGGTTATAGAAGTAGTACAAGGAGCTTGTAGAGCTATT
CGCCACATACCTAGAAGAATAAGACAGGGCTTGGAAAGGATTTTGCTA
>JN692466
ATGAGAGCGAAGGAGATCAGGAAGAAT---TGTCAGCACTGGTGGAAG------------------------
TGGGGCACCATGCTCCTTGGGATGTTG---ATGATCTGTAGTGCTACA---GAAAAATTGTGGGTCACAGTC
TATTATGGGGTACCTGTGTGGAAAGAAGCAACCACCACTCTATTTTGTGCATCAAATGCTAAAGCATATGAC
ACAGAGGTACATAATGTTTGGGCCACGTATGCCTGTGTACCCGCAGACCCTAATCCACAAGAAGTAGTACTG
GAAAATGTGACAGAATACTTTAACATGTGGAAAAATACAATGGTAGAACAAATGCATGAGGATATAATCAGT
TTATGGGATCAAAGCCTAAAGCCATGTGTAAAATTAACTCCGCTCTGTGTTACTTTAAATTGT---------
---------ATTAATGCTAATAAG---ACTGCTGACAAT---AGTAGTAGT------------AGTGGGGAA
AATCTG---------------------------AAGGAAGAA---------ATAAAAAACTGCTCTTTCAAT
ATCACCACAAACAGAAGAACTAAGGTACAAAGAGAGTATGCATTTTTTAATAGACTTGATGTAGTACCAATA
GATAAT---AGT------------------------------AATACAAGC---------------------
TATATGTTGATACATTGTAACACCTCAGTCATTACACAGGCCTGTCCAAAGATATCCTTTGAACCAATTCCC
ATACATTATTGTACCCCAGCTGGTTTTGCGATTCTCAAGTGTAATGATAAAAAGTTCAAGGGAACAGGACCA
TGTACAAACGTCAGTACAGTACAATGTACACATGGGATTAAGCCAGTAGTGTCAACTCAACTGCTGTTGAAT
GGCAGTCTAGCAGAAGGAGAGATAGTAATCAGATCTGAAAATTTCACGAACAATGCTAAAACCATAATAGTA
CAGCTGAACAAGTCTGTAGAAATTAATTGTACAAGACCCAACAACAATACAAGAAAAAGTATACATCTAGGA
TGGGGGAGAGCATTTTATGCAACAGGAGAAATA---------ATAGGAAATATAAGACAAGCATCTTGTAAC
CTTAGTGGAACAGACTGGGAGAGCACTTTAAAACAGATAGTAGAAAAGTTAAGA------------------
---GAACAATTT------AAA------------------------AATAAA---ACAATATCCTTTAATCAA
TCCTCA---GGAGGGGACCCAGAAATAGTAATGCACAGCTTTAATTGTGGAGGGGAATTTTTCTACTGTAAT
ACAACACAGTTATTTAATAGT---ACTTGG------GAGTTTAAT---AGTACTACGCAGTTGAATATTACA
GGTAAAACT---------------------------------ATCACACTTCCATGCAGAATAAAACAAATT
ATAAACAGGTGGCAGGAAGTAGGAAAAGCAATGTATGCCCCTCCCATCGGAGGACAAATTAGCTGTTCATCA
AAAATTACAGGGCTGCTATTAACAAGAGATGGTGGAAATGATGGTAACAATACT------------GGGAAC
GAGACCTTCAGACCTGGAGGAGGAGATATGAGGGACAATTGGAGAAGTGAATTATATAAATATAAAGTAGTA
AAAATTGAACCATTAGGAGTAGCACCCACCACGGCAAAGAGAAGAGTGGTGCAGAGAGAAAAAAGAGCAGTG
GGAACGATAGGAGCTATGTTCCTTGGGTTCTTGGGAGCAGCAGGAAGCACTATGGGCGCAGCGTCAATAACG
CTGACGGTACAGGCCAGACTATTATTGTCTGGTATAGTGCAGCAGCAGAACAATTTGCTGAGGGCTATTGAG
GCGCAACAGCATATGTTGCAACTCACAGTCTGGGGCATCAAGCAGCTCCAGGCAAGAGTCCTGGCTGTGGAA
AGATACCTAAGGGATCAACAGCTCCTAGGGATTTGGGGTTGCTCTGGAAAGCTCATCTGCACCACTACTGTG
CCTTGGAATGCTAGCTGGAGT---AATAAATCTCTGAATATGATTTGGGATAACATGACCTGGATGGAGTGG
GAGAAAGAAATTAACAATTACACAGGCTTAATATACAACTTACTTGAAGAATCGCAAAACCAACAAGAAAAG
AATGAACAAGAATTATTGGAATGGGATAAGTGGGCAAATTTGTGGAATTGGTTTGACATAACAAACTGGCTG
TGGTATATAAAAATATTCATAATGATAGTAGGAGGCTTAGTAGGTTTAAGAATAGTTTTTACTGTACTTTCG
ATAGTGAATAGAGTTAGGAAGGGATACTCACCACTGTCATTCCAGACCCGGCTCCCAGTCAGGAGGGGACCC
GACAGGCCCGAAGGAACCGAAGAAGAAGGTGGAGAGAGAGACAGAGACGGATCCAGTCGATTAGTGCATGGA
TTCTTAGCACTCATCTGGGACGACCTGCGGAGCCTGTGCCTCTTCAGCTACCACCGCTTGAGAGACTTACTC
TTGATTGTAGCGAGGATTGTGGAACTTCTGGGA---------------------CGCAGGGGGTGGGAAACC
CTCAAATATTGGTGGAATCTTCTACAGTATTGGAGTCAGGAACTAAAGAGTAGTGCTGTTAGTTTGCTTAAT
GCCACAGCTATAGCAGTAGCTGAAGGGACAGATAGGATTATAGAAATAGTACAAAGGACTGGTAGAGCTATT
CTCCACATACCTACAAGAATAAGACAGGGCTTAGAAAGGGCTTTGCTA
>EU578299
ATGAGAGTGAGGGGGATCAGGAGGAAT---TGTCAGCCCTTGTGGACA------------------------
TGGGGCACCATGCTCCTTGGGATGTTG---ATGATCTGTAGTGCCACA---GAACAATTGTGGGTCACAGTC
TATTATGGGGTACCTGTGTGGAAAGAAGCAGCCACCACTCTATTTTGTGCATCAGATGCTAAAGCATATGAT
ACAGAGAAACATAATGTCTGGGCCACACATGCCTGTGTACCCACAGACCCCAGCCCACAAGAAGTAGTATTG
GAAAATGTGACAGAAAATTTTAACATGTGGAAAAATAACATGGTAGAACAGATGCATGAGGATATAATCAGT
TTATGGGATCAAAGCCTAAAGCCATGTGTAAAATTAACCCCACTCTGTGTTACTTTAAATTGC---------
---------ACTGATGAATTGAAA---ACCAATATAAAC---------------------CCCAATATAAGT
ATTGAG------------------GAAAAGATGAAAGGAGAA---------ATAAAAAACTGCTCTTTCAAT
ATCACCTCAGGCATAAGAGATAAGATGCAAAAAGAATATGCACTTTTTTATAAACTTGATGTAATACCAATA
GATGAT---GAT---------------------AATAGTAGGAATAGAAGTAGCAATAATACTGTTGGGAAC
TATAGATTGATAAATTGTAATACCTCAGTCATTACACAGGCCTGTCCAAAGGTATCCTTTGAGCCAATTCCT
ATACATTATTGTACCCCAGCTGGTTTTGCGATTCTAAAATGTAATGATAAGAAATTCAATGGAACAGGACCA
TGTAAAAATGTCAGCACAGTACAATGTACACATGGAATTAGACCAGTAGTGTCAACTCAGCTGCTATTAAAT
GGTAGTCTAGCAGAAGAAGAGGTAGTAATTAGGTCTGAAAATTTTACAAATAATGCTAAAACCATACTAGTG
CAGCTGAATGAATCTGTAGTAATTAACTGTACAAGGCCCAACAACAATACAAGAAAAAGTATAACTATAGGA
CCAGGGAAAGCCTTTTAT---ACAGGAGAAATA---------ATAGGAGATATAAGACAAGCACATTGTAAC
CTTAGTAGAACAAAATGGAATGACACTTTAAAACAGATAGTTATAAAATTAAGA------------------
---GAACAATTT------GGG---------------------GAGAATAAA---ACAATAGTCTTTAAACAA
TCCTCA---GGAGGGGACCCAGAAATTGTAATGCACAGTTTTAATTGTGGAGGGGAATTTTTCTACTGTAAT
TCAACACAACTGTTTAATAGT---ACTTGGAATGCTAATGATAAT---GGGAATGATACTGGAGGATCAAAT
GACAATGACACT------------------------------ATCACACTCCCATGTAGAATAAAACAAATT
GTAAACATGTGGCAAGAAGTAGGCAAAGCAATGTATGCCCCCCCCATCAGAGGACACATTAACTGTTCATCA
AATATTACAGGGCTGTTATTAACAAGAGATGGTGGTAATGGCAAG------------------AACGGGACC
GAGATATTCAGACCTGGAGGGGGAGATATGAGGGACAATTGGAGAAGTGAATTATATAAATATAAAGTAGTA
CAAATTGAACCATTAGGAGTAGCACCCACCAAGGCAAAGAGAAGAGTGGTGCAGAGAGAAAAAAGAGCAGTG
GGAACAATAGGAGCTATGTTCCTTGGGTTCTTGGGAGCAGCAGGAAGCACTATGGGCGCAGCGTCACTGACG
CTGACGGTACAGGCCAGACTATTATTGTCTGGTATAGTGCAACAGCAGAACAATCTGCTGAGGGCTATTGAG
GCGCAACAGCATCTGTTGCAGCTCACGGTCTGGGGCATCAAACAGCTCCAGGCAAGAGTCCTGGCTGTGGAA
AGATACCTAAAGGACCAACAGCTCCTAGGGATTTGGGGTTGCTCTGGAAAACTCATCTGCACCACTACTGTG
CCTTGGAACACTAGTTGGAGT---AAGAAAAATCTGAATGATATTTGGGATAACATGACCTGGATGGAGTGG
GATAGAGAAATTAACAATTACACACAAGTCATATACACCTTACTTGAAGAATCGCAGAACCAGCAGGAAAAG
AATGAACAAGAATTATTAGAATTAGATAAGTGGGCAAGTTTGTGGAATTGGTTTGACATAACAAAGTGGCTG
TGGTATATAAAAATATTCATAATGATAGTAGGAGGCTTAATAGGTTTAAGAATAGTTTTTGCTGTGCTTTCT
ATAGTAAACAGAGTTAGGCAGGGATACTCACCATTATCATTCCAGACCCTCCTCCCAACCCCGAGGGGACCC
GACAGGCCCGACGGAATCGAAGGAGAAGGTGGAGAGAGAGACAGAGACAGATCCGTACGATTAGTGAGTGGC
TTCTCAGCAATCGTCTGGGACGACCTACGGAGCCTGTGCCTCTTCAGCTACCACCGCTTGAGAGACTTACTC
TTGATTGCAGCGAGGATTGTGGAAATTCTGGGA---------------------CGCCGGGGGTGGGAAGTT
CTCAAGTATTGGGGGAGTCTCCTGCAGTATTGGAGTCAGGAACTAAAGAATAGTGCTGTCAGCTTGCTTAAT
GCCATAGCTATAGCAGTAGCTGAGGGGACAGATAGGATTATAGAAGCAGTGCAAAGAATTTGTAGAGCTATC
CTCCACATACCTAGAAGAATAAGACAGGGCTTCGAAAGGGCTTTGCTA
>EU578315
ATGAGAGTGAGGGGGATCAGGAGGAAT---TGTCAGCCCTTGTGGACA------------------------
TGGGGCACCATGCTCCTTGGGATGTTG---ATGATCTGTAGTGCCACA---GAACAATTGTGGGTCACAGTC
TATTATGGGGTACCTGTGTGGAGAGACGCATCCACCACTCTATTTTGTGCATCAGATGCTAAAGCATATGAT
ACAGAGAAGCATAATGTCTGGGCCACACATGCCTGTGTACCCACAGACCCCAGCCCACAAGAAGTAGTATTG
GAAAATGTGACAGAAAATTTTAACATGTGGAAAAATAACATGGTAGAACAGATGCATGAGGATATAATCAGT
TTATGGGATCAAAGCCTAAAGCCATGTGTAAAATTAACCCCACTCTGTGTTACTTTAAATTGC---------
---------ACTGATACATTGACA---ACCAATATAAGT------------------------------ATT
GAGATG---------------------------AAAGGAGAA---------ATAAAAAACTGCTCTTTCAAT
GTCACCTCAGGCATAAGAGATAAGATGCAAAAAGAATATGCACTTTTTTATAAACTTGATGTAATACCAATA
GATGAT---GAT---------------------AATACTAGGAATGATAGTAGCAATAATACTGTTAGGAAC
TATAGATTGATAAATTGTAATACCTCAGTCATTACACAGGCCTGTCCAAAGGTATCCTTTGAGCCAATTCCT
ATACATTATTGTACCCCAGCTGGTTTTGCGATTCTAAAATGTAATGATAAGAAATTCAATGGAACAGGACCA
TGTAAAAATGTCAGCACAGTACAATGTACACATGGAATTAGACCAGTAGTGTCAACTCAGCTGCTATTAAAT
GGTAGTATAGCAGAAGAAGAGGTAGTAATTAGGTCTGAAAATTTTACAAACAATGCTAAAACCATACTAGTG
CAGCTGAATGAATCTGTAGTAATTAACTGTACAAGGCCCAACAACAATACAAGAAAAAGTATAACTATAGGA
CCAGGGAAAGCCTTTTAT---ACAGGAGAAATA---------ATAGGAGATATAAGACAAGCACATTGTAAC
CTTAGTAGAACAAAATGGAATGACACTTTAAAACAGATAGTTATAAAATTAAGA------------------
---GAACAATTT------GGG---------------------GAGAATAAA---ACAATAGTCTTTAAACAA
TCCTCA---GGAGGGGACCCAGAAATTGTAATGCACAGTTTTAATTGTGGAGGGGAATTTTTCTACTGTAAT
TCAACACAGCTGTTTAATAGT---ACTTGGAATGCTAATGATAAT---GGGAGTGGTACTGGAGGATCAAAT
GACAATGACACT------------------------------ATCACACTCCCATGCAGAATAAAACAAATT
GTAAACATGTGGCAAGAAGTAGGCAAAGCAATGTATGCCCCACCCATCAGAGGACACATTAATTGTTCATCA
AATATTACAGGGCTGTTATTAACAAGAGATGGTGGTAATGGCACA------------------AACGGGACC
GAGATATTCAGACCTGGAGGGGGAGATATGAGGGACAATTGGAGAAGTGAATTATATAAATATAAAGTAGTA
CAAATTGAACCATTAGGAGTAGCACCCACCAAGGCAAAAAGAAGAGTGGTGCAGAGAGAAAAAAGAGCAGTG
GGAACAATAGGAGCTATGTTCCTTGGGTTCTTGGGAGCAGCAGGAAGCACTATGGGCGCAGCGTCACTAACG
CTGACGGTACAGGCCAGACTATTATTGTCTGGTATAGTGCAACAGCAGAACAATCTGCTGAGGGCTATTGAG
GCGCAACAGCATCTGTTGCAGCTCACAGTCTGGGGCATCAAACAGCTCCAGGCAAGAGTCCTAGCTGTGGAA
AGATTCCTAAGGGACCAACAGCTCCTAGGGATTTGGGGTTGCTCTGGAAAACTCATCTGCACCACTACTGTG
CCTTGGAACACTAGTTGGAGT---AAGAAAAATCTGAATGATATTTGGGATAACATGACCTGGATGGAGTGG
GATAGAGAAATTAACAATTACACACAAATCATATACACCTTACTTGAAGAATCGCAGAACCAGCAGGAAAAG
AATGAACAGGAATTATTAGAATTAGATAAGTGGGCAAATTTGTGGAATTGGTTTGACATAACAAATTGGCTG
TGGTATATAAAAATATTCATAATGATAGTAGGAGGCTTAATAGGTTTAAGAATAGTTTTTGCTGTGCTTTCT
ATAGTAAACAGAGTTAGGCAGGGATACTCACCATTATCATTCCAGACCCTCCTCCCAACCCCGAGGGGACCC
GACAGGCCCGACGGAATCGAAGGAGAAGGTGGAGAGAGAGACAGAGACAGATCCGTTCGATTAGTGAGTGGC
TTCTCAGCAATCGTCTGGGACGACCTACGGAGCCTGTGCCTCTTCAGCTACCACCGCTTGAGAGACTTACTC
TTGATTGCAGCGAGGATTGTGGAAATTCTGGGA---------------------CGCCGGGGGTGGGGAGCT
CTCAAATATTGGGGGAGTCTCCTGCAGTATTGGAGTCAGGAACTAAAGAATAGTGCTGTCAGCTTGCTTAAT
GCCATAGCTATAGCAGTAGCTGAGGGGACAGATAGGATTATAGAAGCAGTGCAAAGAATTTGTAGAGCTATC
CTCCACATACCTAGAAGAATAAGACAGGGCTTCGAAAGGGCTTTGCTA
>EU744122
ATGAGAGTGAAGGGGATCAGGAAGAAT---TATCATTACTTGTGGAGA------------------------
TGGGGCACGATGCTCCTTGGGATGTTA---ATGATCTGTAATGCTGAA---GAAAAATGGTGGGTCACAGTC
TATTATGGGGTACCAGTGTGGAAAGAAGCAACTACCACTTTATTTTGTGCATCAGATGCTAAAGCATATGAT
ACAGAGGTGCACAATGTTTGGGCCACACATGCCTGTGTACCCACAGACCCCAACCCTCAAGAAGTAGAATTG
GGAAATGTGACAGAAAATTTTAACATGTGGAAAAATAACATGGTAGAACAGATGCATGAGGATATAATCAGT
TTATGGGATCAAAGCCTAAAGCCATGTGTAAAATTAACCCCACTCTGTGTTACTTTAAATTGC---------
---------ACTGACTTTACTACT---GACTTGAACAATACTACTAATACCCGTAATAGTAGCGAGGGAAAG
ATGGAA---------------------------ACAGGAGAA---------ATAAAGAACTGCTCTTTCAAT
ATCACCACAAGAATAAGAGATAAGGTACAGAAAGAATATGCATTGTTTTATAAGCTTGATGTAGTACCAATA
GATGAT---GAT------------------------------AATACCAGA---------------------
TATAGGTTGATAAGTTGTAACACCTCAGTCATTACCCAGGCCTGTCCAAAGGTATCCTTTGAACCAATTCCC
ATACATTATTGTGCCCCGGCTGGTTTTGCGATTCTAAAATGTAAAGATAAGAAGTTCAATGGAACAGGGCCA
TGTGAAAAAGTCAGCACAGTACAATGTACACATGGAATTAGGCCAGTAGTATCAACTCAACTGCTGCTAAAT
GGCAGTCTAGCAGAAGAAGAGATAGTAATTAGATCTGAAAATTTCACGGACAATGCTAAAATTATAATAGTA
CAGCTGAACAAATCTGTAGAAATTAATTGTACAAGACCCAACAACAATACAAGAAAAAGTATACATATAGGA
CCAGGGAAAGCATTTTATGCAACAGGAGAAATA---------ATAGGAAATATAAGGCAAGCACATTGTAAC
CTTAGTAGAACAGAATGGAATGATACTCTAAAACAGATAGCTATAAAATTAAGA------------------
---GAACAATTT------GGG------------------------AATAATAAAACAATAGTTTTTAATCAA
TCCTCA---GGAGGGGACCCAGAAATTGTAATGCACAGTTTTAATTGTGGAGGGGAATTTTTCTACTGTGAT
TCAACACAATTGTTTAATAGT---ACTTGG------GAGGCTAAT---AGTACTTGGGAGAATGATAATAGC
ACTGAAGGAAAT------------------------------ATCATGCTCCCATGCAGAATAAAACAAATT
ATAAACATGTGGCAGGAAGTAGGAAAAGCAATGTATGCCCCTCCCATCAGAGGACAAATTAAATGTTCAACA
AATATCACAGGGCTGCTATTAACAAGAGATGGTGGGAACACCGGGGACCCCGAG---------------ACC
GAGACCTTCAGACCTGGAGGAGGAAATATGAGGGACAATTGGAGAAGTGAATTATATAAATATAAAGTAGTA
AAAATTGAACCATTAGGAGTAGCACCCACTAAGGCAAGGAGAAGAGTGGTGCAGAGAGAAAAAAGAGCAGCG
GGA---CTAGGAGCTTTGTTCCTTGGGTTCTTGGGAGCAGCAGGAAGCACTATGGGCGCAGCGTCAATGACG
CTGACGGTACAGGCCAGACAATTATTGTCTGGTATAGTGCAGCAGCAAAACAACTTGCTGAGGGCTATTGAG
GCGCAACAGCATCTGTTGCAACTCACAGTCTGGGGTATCAAGCAGCTCCAGGCAAGAGTCCTGGCTGTGGAA
AGATACCTAAAGGATCAACAGCTCCTAGGAATTTGGGGTTGCTCTGGAAAACTCATTTGCACCACTGCTGTG
CCTTGGAATACTAGTTGGAGTAATAATAAATCTCTGGATCACATTTGGACTAACATGACCTGGATGCAGTGG
GAAAGAGAAATTGACAATTACACAGACTTAATATACACCTTACTTGAAAAATCACAGAACCAGCAAGAAAAG
AATGAACAAGAATTATTGGAATTAGATAAGTGGGCAAGTTTGTGGAATTGGTTTGATATATCAAACTGGCTG
TGGTATATAAAAATATTCATAATGATAGTAGGAGGTTTGGTAGGTTTAAGAATAGCTTTTTCTGTACTTTCT
ATAGTAAATAGAGTTAGGCAGGGATACTCACCATTATCATTTCAGACCCGCCTCCCAGCCCAGAGGGGACCC
GACAGGCCCGAAGGAATCGAAGAAGAAGGTGGAGAGAGAGACAGAGACAGATCCGGACCATTAGTGGATGGA
TTCTTAGCAATTATTTGGGTGGACCTACGGAGCCTGTGCCTCTTCAGCTACCACCGCTTGAGAGACTTACTC
TTGATTGTAGCGAGGACTGTGGAACTTCTGGGA---------------------CGCAGGGGGTGGGGAATC
CTCAAATATTGGTGGAGTCTCCTGCAGTACTGGAGTCAGGAAATAAAGAATAGTGCTGTTAGCTTGCTCGAT
ACTACAGCTATAGCAGTAGCTGAGGGGACAGATAGGATTATAGAAGTAGTACAAAGAATTTTTAGAGCTTTT
CTCCACATACCTAGAAGAATAAGACAGGGCTTCGAAAGGGCTTTGCAA
>EU744129
ATGAGAGTGAAGGGGATCAGGAAGAAT---TATCATTACTTGTGGAGA------------------------
TGGGGCACGATGCTCCTTGGGATGTTA---ATGATCTGTAATGCTGAA---GAAAAATTGTGGGTCACAGTC
TATTATGGGGTACCAGTGTGGAAAGAAGCAACCACCACTTTATTTTGTGCATCAGATGCTAAAGCATATGAT
ACAGAGGTGCACAATGTTTGGGCCACACATGCCTGTGTACCCACAGACCCTAACCCTCAAGAAATAGAATTG
AAAAATGTGACAGAAGATTTTAACATGTGGAAAAATAACATGGTAGAACAGATGCATGAGGATATAATCAGT
TTATGGGATCAAAGCCTAAAGCCATGTGTAAAATTAACCCCACTCTGTGTTACTTTAAATTGC---------
---------ACTGACTTGAAAAGT---AATACTACTAACTTGAACAATACTATTAATTCCCTTAATAGTAGC
GAGGGA---------------------------ATAGGAGAA---------ATAAAGAACTGCTCTTTCAAT
ATCACCACAAGCATAAGAGATAAGGTGCAGAAAGAATATGCATTGTTTTATAAACTTGATGTAGTGCCAATA
GATAAT---GAT------------------------------AATACCAGC---------------------
TATAGGTTGATAAGTTGTAACACCTCAGTCATTACCCAGGCCTGTCCAAAGGTATCCTTTGAACCAATTCCC
ATACATTATTGTGCCCCGGCTGGTTTTGCGATTCTACAATGTAATGATAAGAAGTTCAATGGAACAGGGCCA
TGTAACAACGTCAGCACAGTACAATGTACACATGGAATTAGGCCAGTAGTATCAACTCAACTGCTGTTAAAT
GGCAGTCTAGCAGAAGAAGAGATAGTAATTAGATCTGAAAATTTCACAGACAATGCTAAAATCATAATAGTA
CAGCTGAACAAATCTGTAGAAATTAATTGTACAAGACCCAACAACAATACAAGAAAAAGTATACATATAGGG
CCAGGGAGAGCATTTTATGCAACAGGAGAAATA---------ATAGGAAATATAAGGCAAGCACATTGTAAC
CTTAGTAGAGCAGAATGGAATGATACTCTAAAACAGGTAGCTATAAAATTAAGA------------------
---GAAAAATTT---GGGAAT------------------------AATAAA---ACAATAGTTTTTAATCAA
TCCTCA---GGAGGGGACCCAGAAATTGTAATGCACAGTTTTAATTGTGGAGGGGAATTTTTCTACTGTGAT
TCAACACAATTGTTTAATAGT---ACTTGG---GAGGCT---AAT---AGTACTTGGGAGAATGATAATAGC
ACTGAAGGA---------------ACT---------------ATCATGCTCCCATGCAGAATAAAACAAATT
ATAAACATGTGGCAGGAAGTAGGAAAAGCAATGTATGCCCCTCCCATCAGAGGACAAATTAGATGTTCAACA
AATATCACAGGGCTGCTATTAACAAGAGATGGTGGGAACAACGGG------GAA---------AATGAGACC
GAGATCTTCAGACCTGGAGGAGGAGATATGAGGGACAATTGGAGAAGTGAATTATATAAATATAAAGTAGTA
AAAATTGAACCATTAGGAGTAGCACCCACTAAGGCAAGGAGAAGAGTGGTGCAGAGAGAAAAAAGAGCAGTG
ACA---CTAGGAGCTATGTTCCTTGGGTTCTTGGGAGCAGCAGGAAGCACTATGGGCGCAGCGTCAATGACG
CTGACGGTACAGGCCAGACAATTATTGTCTGGTATAGTGCAGCAGCAAAACAACTTGCTGAGGGCTATTGAG
GCGCAACAGCATCTGTTGCAACTCACAGTCTGGGGTATCAAGCAGCTCCAGGCAAGAGTCCTGGCTGTGGAA
AGATACCTAAAGGATCAACAGCTCCTAGGGATTTGGGGTTGCTCTGGAAAACTCATTTGCACCACTGCTGTG
CCTTGGAATAATAGTTGGAGTAATAATAAATCTCTGCATGACATTTGGGATAACATGACCTGGATGCAGTGG
GAAAGAGAAATTGACAATTACACAGACTTAATATACACCTTACTTGAAAAATCACAGAACCAGCAAGAAAAG
AATGAACAAGAATTATTGGAATTAGATAAGTGGGCAAGTTTGTGGAATTGGTTTGATATATCAAACTGGCTG
TGGTATATAAAAATATTCATAATGATAGTAGGAGGTTTGGTAGGTTTAAGAATAGCTTTTTCTGTACTTTCT
ATAGTAAATAGAGTTAGGCAGGGATACTCACCATTATCATTTCAGACCCGCCTCCCAGCCCAGAGGGGACCC
GACAGGCCCGAAGGAATCGAAGAAGAAGGTGGAGAGAGAGACAGAGACAGATCCGGACCATTAGTGGATGGA
TTCTTAGCAATTATTTGGGTGGACCTACGGAGCCTGTGCCTTTTCAGCTACCACCGCTTGAGAGACTTACTC
TTGATTGTAGCGAGGACTGTGGAACTTCTGGGA---------------------CGCAGGGGGTGGGGAATC
CTCAAATATTGGTGGAGTCTCCTGCAGTACTGGAGTCAGGAAATAAAGAATAGTGCTGTTAGCTTGCTCAAT
ACTACAGCTATAGCAGTAGCTGAGGGGACAGATAGGATTATAGAAATAGTACAAAGAATTTTTAGAGCTTTT
CTCCACATACCTAGAAGAATAAGACAGGGCTTAGAAAGGGCTTTGCAA
>EU744172
ATGAGAGTGATGGGGATCAGGAAGAAC---TATCAGCACTTGTGGAAA------------------------
TGGGGCATCATGCTCCTTGGAATGTTG---ATGATTTGTAGTGCTACA---GAAAAGTTGTGGGTCACAGTC
TATTATGGGGTACCTGTGTGGAAAGAAGCAACAACTACTCTATTTTGTGCATCAGATGCTAAAGCATATGGT
ACAGAGGTTCATAATGTTTGGGCCACACATGCCTGTGTACCCACAGACCCCAACCCACAAGAAGTAGTATTG
GCAAATGTGACAGAAAATTTTAACATGTGGAAAAATGACATGGTAGACCAGATGCATGAGGATATAATCAGT
CTATGGGATCAAAGCCTAAAGCCATGTGTAAAATTAACCCCACTCTGTGTTACTTTAAATTGC---------
---------ACTGATTATTTAGGA---AATGGTACTAAT---------ATCACTATTACTGCTAATAGTAGC
TGGGAA---------------------------AAAGGAGAG---------ATGAAAGACTGCTCTTTCAAT
ATCACCACACCAATAAGAGATAGGGTGAAGAAAGAACATGCACTTTTTTATACACTTGATATAGTGCCCATA
GATAAG---GAT------------------------------AATAATAGC---------------------
TATAGGTTGACAAGTTGTAACACCTCAGTCATTACCCAAGCCTGTCCAAAGGTATCCTTTGAGCCAATTCCC
ATACATTATTGTGCCCCGGCTGGTTTTGCGATTCTAAAGTGTAATGATAAGAAATTCAATGGAACAGGACCA
TGTACAAATGTCAGCACAGTACAATGCACACATGGAATTAGGCCAGTAGTATCAACTCAACTACTGTTAAAT
GGCAGTCTAGCAGAGGAGGAGGTAATAATTAGATCTGAAAATTTCACAAACAATGCTAAAAACATAATAGTA
CAGCTGAACGAATCTGTAGTAATTAACTGTACAAGACCCAACAACAATACAAGAAGAAGTATACATATGGGA
CCAGGGAGAGCATTGTATACAACAGGAGCAATT---------ATAGGAAATATAAGACAAGCACATTGTAAC
ATTAGTGAAGAAAAATGGGGGAACACTTTAAAACAGATAGCTGAAAAATTAAGA------------------
---GAACAATTT------AAA------------------------AATAAA---ACAATAGCCTTTAATCAA
CCCTCA---GGAGGGGACCCAGAAATTGTAATGCACAGTTTTAACTGTGGAGGGGAATTTTTCTACTGTAAT
ACAACAAAACTGTTTAATAGT---ACTTGG---------------------AAGGAGAATGGTACAATAGGG
AATGGCACA---------------------------------ATTACACTCCCATGCAGAATAAAACAGATT
GTAAACCTGTGGCAGAAAGTAGGAAGAGCAATGTATGCCCCTCCCATCCAAGGACAAATTAAATGTTCATCA
AATATTACAGGGCTGCTATTAACAAGAGATGGTGGTAATGAGACTAATGTGAAT------------------
GAGACCTTCAGACCTGGAGGAGGAAATATGAAGGATAATTGGAGAAGTGAATTATATAAATATAAAGTAGTA
AAAATTGAACCATTAGGAGTAGCACCCACCAGGGCAAAGAGAAGAGTGGTGCAAAGAGAGAAAAGAGCAGTG
GGA---ATAGGAGCTGTGTTCCTTGGGTTCTTGGGAGCAGCAGGAAGTACTATGGGCGCAGCGTCAATAACG
CTGACGGTACAGGCCAGACAATTATTGTCTGGTATAGTACAACAGCAGAACAATCTGCTGAGGGCTATTGAG
GCGCAACAGCATCTGTTGCAACTCACAGTCTGGGGCATCAAGCAGCTCCAGGCAAGAGTCCTGGCTGTAGAA
AGATACCTAAGGGATCAACAGCTCCTGGGGATTTGGGGTTGCTCTGGAAAACTCATTTGCACCACTGCTGTG
CCTTGGAATGCTAGTTGGAGT---AATAAATCTCTGAATGAAATTTGGGATAACATGACCTGGATGCAGTGG
GAGAAAGAAATTGAAAATTACACAGGCTTAATATACACTTTAATTGAACAATCGCAGAACCAGCAAGAAAAG
AATGAACAAGAATTATTGGAATTGGATAAATGGGCAAGTTTGTGGAATTGGTTTGACATAACACACTGGCTG
TGGTATATAAAAATATTCATAATGATAGTAGGAGGCTTGATAGGTTTAAGAATAGTTTTTACTGTATTTAAT
ATAGTGAATAGAGTTAGGCAGGGATACTCACCATTATCGTTGCAGACCCGCCTCCCAGCTCAGAGGGGACCC
GACAGGCCCGAAGGAATCGAAGAAGAAGGTGGAGAGCAAGACAGAGACAGATCCGGTCGCTTAGCGGATGGA
TTCTTAGCAATTATCTGGGTCGACCTCAGGAGCCTGTGCCTCTTCAGCTACCACCGCTTGAGAGACTTACTC
TTGACTGTAACGAGGATTGTGGAACTTCTGGGA---------------------CGCAGGGGGTGGGGAATC
CTCAAATACTGTTGGAATCTCCTGCAGTATTGGAGTCAGGAACTGAAGAGTAGTGCTGTTAGCTTGCTCAAC
GCCACAGCCATAGCAGTAGCTGAGGGGACAGATAGGATTATAGAAATATTACAAAGAGCTGGTAGAGCTATT
ATCCACATACCTAGAAGAATAAGACAGGGCTTAGAAAGATCTTTACAA
>EU744173
ATGAGAGTGATGGGGATCAGGAAGAAC---TATCAGCACTTGTGGAAA------------------------
TGGGGCATCATGCTCCTTGGAATGTTG---ATGATCTGTAGTGCTACA---GAAAAATTGTGGGTCACAGTC
TATTATGGGGTACCTGTGTGGAAAGAAGCAACAACTATTCTATTTTGTGCATCAGATGCTAAAGCATATGAT
ACAGAGGTTCATAATGTTTGGGCCACACATGCCTGTGTACCCACAGACCCCGACCCACAAGAAGTAGTATTG
AGAAATGTGACAGAAAATTTTAACATGTGGAAAAATGACATGGTAGACCAGATGCATGAGGATATAATCAGT
TTATGGGATCAAAGCCTAAAGCCATGTGTAAAATTAACCCCACTCTGTGTTACTTTAAATTGC---------
---------ACTGATTATTTAGGA---AATGGTACTAAT---------ATCACTATTACTGCTAATAGTAGC
TGGAAA---------------------------AAAGGAGAG---------ATGAAAGACTGCTCTTTCAAT
ATCACCACACCAATAAGAGATAGGGTGAAGAAAGAACATGCACTTTTTTATACACTTGATATAGTGCCCATA
GATAAG---GAT------------------------------AATACTAGC---------------------
TATAGGTTGACAAGTTGTAACACCTCAGTCATTACCCAAGCCTGTCCAAAGGTATCCTTTGAGCCAATTCCC
ATACATTATTGTGCCCCGGCTGGTTTTGCGATTCTAAAGTGTAATGATAAGAAGTTCAATGGAACAGGACCA
TGTACAAATGTTAGCACAGTACAATGCACACATGGAATTAGGCCAGTAGTATCAACTCAACTACTGTTAAAT
GGCAGTCTAGCAGAGGAGGAGGTAATAATTAGATCTGAAAATTTCACAAACAATGCTAAAACCATAATAGTA
CAGCTGAATGAATCTGTAGTAATTAACTGTACAAGACCCAACAACAATACAAGAAGAAGTATACATATGGGA
CCAGGGAGAGCATTGTATACAACAGGAGCAATT---------ATAGGAAATATAAGACAAGCACATTGTAAC
ATTAGTGAAGAAAAATGGGGGAACACTTTAAAACAGATAGCTGAAAAATTAAGA------------------
---GAACAATTT------AAA------------------------AATAAA---ACAATAGCCTTTAATCAA
CCCTCA---GGAGGGGACCCAGAAATTGTAATGCACAGTTTTAACTGTGGAGGGGAATTTTTCTACTGTAAT
ACAACAAAACTGTTTAATAGT---ACTTGG---------------------AAGGAGAATGGTACAATAGGA
AATGGCACA---------------------------------ATCACACTCCCATGCAGAATAAAACAGATT
GTAAACCTGTGGCAGAAAGTAGGAAGAGCAATGTATGCCCCTCCCATCCAAGGACAAATTAAATGTTCATCA
AATATTACAGGGCTGCTATTAACAAGAGATGGTGGTAATGAGACTAATGTGAAT------------------
GAGACCTTCAGACCTGGAGGAGGAAATATGAAGGACAATTGGAGAAGTGAATTATATAAATATAAAGTAGTA
AAAATTGAACCATTAGGAGTAGCACCCACCAGGGCAAAGAGAAGAGTGGTGCAAAGAGAGAAAAGAGCAGTG
GGA---ATAGGAGCTGTGTTCCTTGGGTTCTTGGGAGCAGCAGGAAGTACTATGGGCGCAGCGTCAATAACG
CTGACGGTACAGGCCAGACAATTATTGTCTGGTATAGTACAACAGCAGAACAATCTGCTGAGGGCTATTGAG
GCGCAACAGCATCTGTTGCAACTCACAGTCTGGGGCATCAAGCAGCTCCAGGCAAGAGTCCTGGCTGTAGAA
AGATACCTAAGGGATCAACAGCTCCTGGGGATTTGGGGTTGCTCTGGAAAACTCATTTGCACCACTGCTGTG
CCTTGGAATGCTAGTTGGAGT---AATAAATCTCTGAATGAAATTTGGGATAACATGACCTGGATGCAGTGG
GAGAAAGAAATTGAAAATTACACAGGCTTAATATACACTTTAATTGAACAATCGCAGAACCAGCAAGAAAAG
AATGAACAAGAATTATTAGAATTGGATAAATGGGCAAGTTTGTGGAATTGGTTTGACATAACACACTGGCTG
TGGTATATAAAAATATTCATAATGATAGTAGGAGGCTTGATAGGTTTAAGAATAGTTTTTACTGTATTTAAT
ATAGTGAATAGAGTTAGGCAGGGATACTCACCTTTATCGTTGCAGACCCACCTCCCAGCTCAGAGGGGACCC
GACAGGCCCGAAGGAATCGAAGAAGAAGGTGGAGAGCAAGACAGAGACAGATCCGGTCGCTTAGCGGATGGA
TTCTTAGCAATTATCTGGGTCGACCTCAGGAGCCTGTGCCTCTTCAGCTACCACCGCTTGAGAGACTTACTC
TTGATTGTAACGAGGATTGTGGAACTTCTGGGA---------------------CGCAGGGGGTGGGGGATC
CTCAAGTACTGTTGGAATCTCCTGCAGTATTGGAGTCAGGAACTAAAGAAGAGTGCTGTTAGCTTGCTCAAC
GCCACAGCCATAGCAGTAGCTGAGGGGACAGATAGGATTATAGAAATATTACAAAGAGCTGGTAGAGCTATT
ATCCACATACCTAGAAGAATAAGACAGGGCTTAGAAAGATCTTTACAA
>EU744161
ATGAGAGTGACGGGGATCAGGAAGCAT---TATCAGCACTTGTGGAAA------------------------
TGGGGCACCATGCTCCTTGGGATATTG---ATGATCTGTAGTGCTACA---GAAAAATTGTGGGTCACAGTC
TATTATGGGGTACCTGTGTGGAAAGAAGCAACCACCACTCTATTTTGTGCATCAGATGCTAAAGCATATGAT
ACAGAGGTTCATAATGTTTGGGCCACACATGCCTGTGTACCCACAGACCCCAACCCACAAGAAGTAGTATTG
GAAAATGTGACAGAAAATTTTAACATGTGGAGAAATGACATGGTAGATCAGATGCATGAGGATATAATCAGT
TTATGGGATCAAAGCCTAAAGCCATGTGTAAAATTAACCCCACTCTGTGTTACTTTAAATTGC---------
---------ACTGATTATTTGGGG---AATAGTACCAAT---ACCACTACT------ACCACTAATAGTAGC
GGGAAA------------------ATAACGGAAGAAGGAGAG---------ATAAAAAACTGCTCTTTCAAT
ATCACCACACCAATAAGAGATAGGTTGAAGAAAGAACATGCACTTTTTTATAAACTTGATGTAGTGCCAATA
GATAAA---GAT------------------------------AATACCAGC---------------------
TATAGATTGATAAGTTGTAACACCTCAGTCATTACACAGGCCTGTCCAAAGGTATCCTTTGAGCCAATTCCC
ATACATTATTGTGCCCCGGCTGGTTTTGCGATTCTAAAGTGTAACGATAAGAAGTTCAATGGAACAGGACCA
TGTACAAATGTCAGCACAGTACAATGTACACATGGAATTAGGCCAGTAGTATCAACTCAACTGCTGCTAAAT
GGCAGTCTAGCAGAAGAGGAGGTAGTAATTAGATCTGAAAATTTTTCGAACAATGCTAGAACCATAATAGTA
CAGCTGAACGAATCTGTAGAAATTAACTGTACAAGACCCAACAACAATACAAGAAGAAGTATACATATAGGA
CCAGGGAGAGCATTTTATGCAACAGGAGACATA---------ATAGGAAATATAAGACAAGCACATTGTAAC
ATTAGTAAAGAAAATTGGGAGAACACTTTAAAACAGATAGCTGAAAAATTAAGA------------------
---GAACAATTT------AAA------------------------AATAAA---ACAATAGCCTTTAGTCAA
TCCTCA---GGAGGGGACCCAGAAATTGTAACACACAGTTTTAACTGTGGAGGGGAATTTTTCTACTGTGAT
TCAACACAACTGTTTAATAGT---ACTTGG------------------GAGGTTAATAACACGAAAGAAAAT
GGCAATGGCACA------------------------------ATCACACTCCCATGCAGAATAAAACAGATT
ATAAACATGTGGCAGGAAGTAGGAAAAGCAATGTATGCCCCTCCCATCAGCGGACAAATTAGATGTTCATCA
AATATTACAGGGCTGCTATTAACAAGAGATGGTGGTAACGAGACTAATGGGAAT------------------
GAGACCTTCAGACCTGGAGGAGGAAATATGAGGGACAATTGGAGAAGTGAATTATATAAATATAAAGTAGTA
AAAATTGAACCATTAGGAGTAGCACCCACCAAGGCAAAGAGAAGAGTGGTGCAAAGAGAAAAAAGAGCAGTG
GGA---ATAGGAGCTGTGTTCCTTGGGTTCTTGGGAGCAGCAGGAAGTACTATGGGCGCAGCGTCAATAACG
CTGACGGTACAGGCCAGACTATTATTGTCTGGTATAGTACAACAGCAGAACAATCTGCTGAGGGCTATTGAG
GCGCAACAGCATCTGTTGCAACTCACAGTCTGGGGCATCAAGCAGCTCCAGGCAAGAGTCCTGGCTGTAGAA
AGATACCTAAGGGATCAACAGCTCCTGGGGATTTGGGGTTGCTCTGGAAAACTCATTTGCACCACTGCTGTG
CCTTGGAATGCTAGTTGGAGT---AATAAATCTCTGGATGAAATTTGGAATAACATGACCTGGATGCAGTGG
GAGAAAGAAATAGACAATTACACAAACTTAATATACACTTTAATTGAAGAATCGCAGAACCAACAAGAAAAG
AATGAACAAGAATTATTGGAATTGGATAAATGGGCAAGTTTGTGGAATTGGTTTGACATAACACACTGGCTG
TGGTATATAAAAATATTCATAATGATAGTAGGAGGCTTGGTAGGTTTAAGAATAGTTTTTGCTGTACTTAAT
ATAGTGAATAGAGTTAGGCAGGGATACTCACCATTATCGTTGCAGACCCGCCTCCCAGCTCAGAGGGGACCC
GACAGGCCCGAAGGAATCGAAGAAGAAGGTGGAGAGCAAGACAGAGACAGATCCGGTCGCTTAGCGGATGGA
TTCTTAGCACTTATCTGGGTCGATCTCAGGAGCCTGTGCCTCTTCAGCTACCACCGCTTGAGAGACTTACTC
TTGATTGTAACGAGGATTGTGGAACTTCTGGGA---------------------CGCAGGGGGTGGGGAATC
CTCAAATATTGTTGGAATCTCCTACAGTACTGGAGTCAGGAACTAAAGAAGAGTGCTGTTAGCTTGCTCAAT
GCCACAGCCATAGCAGTAGCTGAGGGGACAGATAGGATTATAGAAATATTACAACAAGCTTTTAGAGCTATT
ATCCACATACCTACAAGAATAAGACAGGGCTTAGAAAGGGCTTTACAA
>EU744157
ATGAGAGTGACGGGGATCAGGAAGTGT---TATCAGCACTTGTGGAGA------------------------
TGGGGCACCATGCTCCTTGGGATATTG---ATGATCTGTAGTGCTACA---GAAAAATTGTGGGTCACAGTC
TATTATGGGGTACCTGTGTGGAAAGAAGCAACCACCACTCTATTTTGTGCATCAGATGCTAAAGCATATGAT
ACAGAGGTTCATAATGTTTGGGCCACACATGCCTGTGTACCCACAGACCCCAACCCACAAGAAGTAGTATTG
GAAAATGTGACAGAAAATTTTAACATGTGGAGAAATGACATGGTAGACCAGATGCATGAGGATATAATCAGT
TTATGGGATCAAAGCCTAAAGCCATGTGTAAAATTAACCCCACTCTGTGTTACTTTAAATTGC---------
---------ACTGATTATTTAGGA---AATGGTACTAAT---ACCACTACT------ACTGCTAATAGTAGC
GGGGAA------------------ATAAGGGAAAAAGGAGAG---------ATAAAAAACTGCTCTTTCAAT
ATCACCACACCAATAAGAAATAGGTTAAAGAAAGAACATGCACTTTTTTATAAACTTGATGTAGTGCCAATA
GATAAG---GAT------------------------------AATACCAGC---------------------
TATAGGTTGATAAGTTGTAACACCTCAGTCATTACACAGGCCTGTCCAAAGGTATCCTTTGAGCCAATTCCC
ATACATTATTGTGCCCCGGCTGGTTTTGCGATTCTAAAGTGTAACGATAAGAAGTTCAATGGAACAGGACCA
TGTACAAATGTCAGCACAGTACAATGTACACATGGAATTAGGCCAGTAGTATCAACCCAACTGCTGTTAAAT
GGCAGTCTAGCAGAAGAGGAGGTAATAATTAGATCTGAAAATTTCACGAACAATGCTAAAACCATAATAGTA
CAGCTGAACGAATCTGTAGAAATTAACTGTACAAGACCCAACAACAATACAAGAAGAAGTATACATATAGGA
CCAGGGAGAGCATTTTATGCAACAGGAGACATA---------ATAGGAGATATAAGACAAGCACATTGTAAC
ATTAGTAGAGAAAAATGGGAGAATACTCTAGAACAGATAGTTAAAAAATTAAGA------------------
---GAACAATTT------AAA------------------------AATAAA---ACAATAGCCTTTAATCAA
TCCTCA---GGAGGGGACCCAGAAATTGTAACGCACAGTTTTAACTGTGGAGGGGAATTTTTCTACTGTAAT
TCAACACAACTGTTTAATAGT---ACTTGG---GAGGTT---AAT---AAAACGAAAGAAAAGGGCAATGGC
ACA---------------------------------------ATCACACTCCCATGCAGAATAAAACAGATT
ATAAACATGTGGCAGGAAGTAGGAAAAGCAATGTATGCCCCTCCCATCAGCGGACAAATTAGATGTTCATCA
AATATTACAGGGCTGCTATTAACAAGAGATGGTGGTAACGAGACT------AAT------------GGGAAT
GAGACCTTCAGACCTGGAGGAGGAAATATGAGGGACAATTGGAGAAGTGAATTATATAAATATAAAGTAGTA
AAAATTGAACCATTAGGAGTAGCACCCACCAAGGCAAAGAGAAGAGTGGTGCAAAGAGAAAAAAGAGCAGTG
GGA---ATAGGAGCTGTGTTCCTTGGGTTCTTGGGAGCAGCAGGAAGTACTATGGGCGCAGCGTCAATAACG
CTGACGGTACAGGCCAGACTATTATTGTCTGGTATAGTACAACAGCAGAACAATCTGCTGAGGGCTATTGAG
GCGCAACAGCATCTGTTGCAACTCACAGTCTGGGGCATCAAGCAGCTCCAGGCAAGAGTCCTGGCTGTAGAA
AGATACCTAAGGGATCAACAGCTCCTGGGGATTTGGGGTTGCTCTGGAAAACTCATTTGCACCACTGCTGTG
CCTTGGAATGCTAGTTGGAGT---AATAAATCTCTGGATGAAATTTGGAATAACATGACCTGGATGCAGTGG
GAGAAAGAAATAGACAATTACACAAGCTTAATATACACTTTAATTGAAGAATCGCAGAACCAACAAGAAAAG
AATGAACAAGAATTATTGGAATTGGATAAATGGGCAAGTTTGTGGAATTGGTTTGACATAACACACTGGCTG
TGGTATATAAAAATATTCATAATGATAGTAGGAGGCTTGGTAGGTTTAAGAATAGTTTTTGCTGTACTTAAT
ATAGTGAATAGAGTTAGGCAGGGATACTCACCATTATCGTTGCAGACCCGCCTCCCAGCTCAGAGGGGACCC
GACAGGCCCGAAGGAATCGAAGAAGAAGGTGGAGAGCAAGACAGAGACAGATCCGGTCGCTTAGCGGATGGA
TTCTTAGCACTTATCTGGGTCGATCTCAGGAGCCTGTGCCTCTTCAGCTACCACCGCTTGAGAGACTTACTC
TTGATTGTAACGAGGATTGTGGAACTTCTGGGA---------------------CGCAGGGGGTGGGGAATC
CTCAAATATTGTTGGAATCTCCTACAGTACTGGAGTCAGGAACTAAAGAAGAGTGCTGTTAGCTTGCTCAAC
GCCACAGCCATAGCAGTAGCTGAGGGGACAGATAGGATTATAGAAATATTACAACAAGCTTTTAGAGCTATT
ATCCACATACCTACAAGAATAAGACAGGGCTTAGAAAGGGCTTTACAA
>L08656
ATGAGAGCGAAGGGGACCAGGAAGAAT---TATCAGTACTTGTGGAAA------------------------
TGGGGCACCATGCTCCTTGGGATGTTG---ATGATCTGTAGTGCTGCT---GAACAATTGTGGGTCACAGTC
TATTATGGGGTACCTGTGTGGAAAGAAGCAACCACCACTCTATTTTGTGCATCAGATGCTAAAGCATATGAT
ACAGAGGTACATAATGTTTGGGCCACACATGCCTGTGTACCCACAAACCCCAACCCACAAGAAGTAGTATTG
GAAAATGTGACAGAAGATTTTAACATGTGGAAAAATAACATGGTAGAACAGATGCATGAGGATATAATCAGT
TTATGGGATCAAAGCCTAAAGCCATGTGTAAAATTAACCCCACTCTATGTTACTTTACATTGC---------
---------ACTGATTTGAAGAATGCTACTAATACCACT---------AGTAGTAATACCAATAGTAGTAGT
TGGGGA------------------ATGATGGAGAAAGGAGAA---------ATAAAAAACTGCTCTTTCAAT
ATCACCACAGCCATAAGAGATAAGGTGCGGAGAGAACATACACTTTTTTATAAACTTGATGTAGTACCAATA
GATAAT---GAT---------------------AAGAAAAATATTACCAGC---------------------
TATAGGTTGATACATTGTAACACCTCAGTCATTACACAGGCCTGTCCAAAGATATCCTTTGAGCCAATTCCC
ATACACTATTGTGCCCCGGCTGGTTTTGCGATTCTAAAGTGTAACAATAAGACGTTCAGTGGGAAAGGACCA
TGTACAAATGTCAGCACAGTACAATGTACACATGGAATTAGGCCAGTAGTGTCAACTCAACTGCTGTTAAAT
GGCAGTCTAGCAGAAGAAGATGTAGTAATTAGATCTGACAATTTCACAGACAATGCTAAAACCATAATAGTA
CAACTGAACGAATCTGTGGTAATTAATTGTACAAGACCTAACAACAACACAAGAAAAGGTATACATATAGGA
CCAGGGAGAGCAGTTTATACAACAGGAAGAATA---------ATAGGATATATAAGACAAGCACATTGTAAC
ATTAGTGGAGTAAAATGGAATAAAACTTTAGAACAGATAGTTACAAAATTAAGA------------------
---GAACAATTT------AGG------------------------AATAAA---ACAATAGTCTTTAATCAA
TCCTCA---GGAGGGGACCCAGAAATTGTAATGCACAGTTTTAATTGTGGAGGGGAATTTTTCTACTGTAAT
ACAACACAACTGTTTAATAGT---ACTTGG------TATGCTAAT---GATACTAGAGGGTCAAATGACATT
AAAGGAAAT---------------------------------ATCACACTCCCATGTAGAATAAAACAAATT
ATAAACATGTGGCAGGAAGTAGGGAAAGCAATGTATGCCCCTCCCATCAAAGGACAAATTAGATGTTCATCA
AATATTACAGGGCTGCTATTAACAAGAGATGGTGGTGATAACAAC---------------------GTCACC
GAGATCTTCAGACCTGGAGGAGGAGATATGAGGGACAATTGGAGAAGTGAATTATATAAATATAAAGTAGTA
AAAATTGAGCCATTAGGAGTAGCACCCACCAAGGCAAAGAGAAGAGTGGTGCAGAGAGAAAAAAGAGCAGTG
GGAATGATAGGAGCTATGTTCCTTGGGTTCTTGGGAGCAGCAGGAAGCACTATGGGCGCAGCGTCGCTGACG
CTGACGGTACAGGCCAGACAATTATTGTCTGGTATAGTGCAACAGCAGAACAATTTGCTGAGGGCTATTGAG
GCGCAACAGCATCTGTTGCAACTCACAGTCTGGGGCATCAAACAGCTCCAGGCAAGAGTCCTGGCTGTGGAA
AGATACCTAAAGGATCAACAGCTCCTAGGGATTTGGGGTTGCTCTGGAAAACTCATTTGCACCACTGCTGTG
CCTTGGAATGCTAGCTGGAGC---AATAAATCTCTGGATACGATTTGGAATAACATGACCTGGATGCAGTGG
GAAAAAGAAATAGACAATTACACAGGCTTAATATACACCTTAATTGAAGAATCGCAGAACCAACAAGAAAAG
AATGAACAAGAATTATTGGAATTAGATAAGTGGGCAAGTTTGTGGAATTGGTTTGACATAACAAAATGGCTG
TGGTATATAAAAATATTCATAATGATAGTAGGAGGCTTGGTAGGTTTAAGAATAATTTTTGCTGTACTTTCT
ATAGTCAATAGAGTTAGGCAGGGATACTCACCTTTATCATTGCAGACCCGCTTCCCAGCCCCGAGGGGACCC
GACAGGCCCGACGGAATCGAAGAAGAAGGTGGAGAGAGAGACAGAGGCAGATCCGGAAGATTAGTGAACGGC
TTCTTAGCACTTATCTGGGACGATCTGCGGAGCCTGTGCCTTTTCAGCTACCACCGCTTGAGAGACTTACTC
TTGATTGTAACGAGGATTGTGGAACTTCTGGGA---------------------CGCAGGGGGTGGGAAGTC
CTCAAATATTGGTGGAATCTCCTGCAGTATTGGATTCAGGAACTAAAGAATAGTGCTGTTAGTTTGCTTAAT
ACCACAGCTATAGCAGTAGCTGAGGGGACAGATAGGGTAATAGAAGTAGTACAAAGAATTTGTAGAGCTATT
CTCCACATACCTGCAAGAATAAGACAGGGCTTAGAAAGGGCTTTGCTA
>DQ890517
ATGAAAGTGAAGGGGATCAGGAAGAAT---TATCCACGCTTGTGGACA------------------------
TGGGGCATGATGCTCCTTGGGATGTTA---ATGATCTGTAATGTTGCA---GGAAATTTGTGGGTCACAGTC
TATTATGGGGTACCTGTGTGGAAAGAAGCAACCACCACTCTATTTTGTGCATCAGATGCTAAAGCATATGAT
ACAGAGGTACATAATGTTTGGGCCACACATGCCTGTGTACCCACAGACCCCAACCCACAAGAAGTATTATTG
GAGAATGTGACAGAAAACTTTAACATGTGGAAAAATAACATGGTAGAACAAATGCATGAGGATATAATTAGT
TTATGGGATCAAAGCCTAAAGCCATGCGTAAAATTAACCCCACTCTGTGTTACTTTAAATTGC---------
---------ACTGATTTGAGGAATGCTACTAATACCACT---------------AGTAGTAGCAGGAGAACA
GTGGAG---------------------------GGAGGAGAA---------ATGAAGAATTGCTCTTTCAAT
ATCACCACAAGTATAAGAGATAAAATGCAGAAAGAATATGCACTTTTTTATAAACTTGATATAACCCCAATA
GCAAAT---GAT------------------------------AATACTAGC---------------------
TATAGGTTGATAAATTGTAACACCTCAGTCATTACACAGGCCTGTCCAAAGGTAACCTTTGAGCCAATTCCC
ATACATTATTGTGCCCCGGCTGGTTTTGCGATTCTAAAGTGTAATAATAAGAGGTTCAATGGAACAGGACCA
TGTACAAATGTCAGCACAGTACAATGTACACATGGGATTAGGCCAGTAGTATCAACTCAACTACTGTTAAAT
GGCAGTCTAGCAGAGGAAGAGGTAGTAATTAGATCCGCCAATTTCTCGGACAATGCTAAAAACATACTAGTA
CAGCTAAATAAAACTGTAGAAATTAATTGTACAAGACCCAATAACAATACCAGAAAAAGTATACCTATAGGA
CCAGGCAGAGCAATTTATACAACAGGAGGAATA---------ATAGGAGATATAAGACAAGCACATTGTAAT
CTTAGTAGAGCAAAATGGAATGACACTTTAAAACAGATAGCTACAAAGTTAAGA------------------
---GAACAATTT------GGG------------------------AATAAA---ACAATAGTCTTTAAGCAA
TCCTCA---GGAGGGGACCCAGAAATTGTAACGCACAGTTTTAATTGTGGAGGGGAATTTTTCTACTGTAAT
ACAACACAACTGTTTAATAGT---ACTTGG------------AAT---GATACTGAAGAGTCAAATGGCATT
GAAGGAAATGACACA---------------------------ATCACACTCCCATGCAGAATAAAACAAATT
GTAAACATGTGGCAGGAAGTAGGAAAAGCAATGTATGCCCCTCCCATCAGAGGACAAATTAGATGTTCATCA
AATATTACAGGGTTAATATTAACAAGGGATGGTGGTGATACCGAG------------------AACGGGACA
GAGATCTTCAGACCTGGAGGAGGAGATATGAGGGACAATTGGAGAAGTGAATTATATAAATATAAAGTAGTA
AAAATTGAACCATTAGGAGTAGCACCCACCAAGGCAAAGAGAAGAGTGGTGCAGAGAGAAAAAAGAGCAGTA
GGA---ATAGGAGCTATGTTCCTTGGGTTCTTGGGAGCAGCAGGAAGCACTATGGGCGCAGCGTCAGTGACG
CTGACGGTACAGGCCAGACTATTATTGTCTGGTATAGTGCAACAGCAGAACAATTTGCTGAGGGCTATTGAG
GCGCAACAGCATCTGTTGCAACTCACAGTCTGGGGCATCAAGCAGCTCCAGGCAAGAGTCCTGGCTGTGGAA
AGATACCTAAAGGATCAACAGCTCCTGGGGATTTGGGGTTGCTCTGGAAAACTCATTTGCACCACTGCTGTG
CCTTGGAATACTAGTTGGAGT---AATAAATCTCTGGATTATATTTGGAATAACATGACCTGGATGGAATGG
GAAAGAGAAATTAGTAATTACACAAGCTTAATATACACCTTAATTGAAGAATCGCAAAACCAACAAGAAAAG
AATGAACAAGAATTATTGGCATTAGATAAATGGGCAAGTTTGTGGAATTGGTTTGACATATCAAACTGGCTG
TGGTATATAAAAATATTCATAATGATAGTAGGAGGCTTGGTAGGTTTAAGAATAGTTTTTTCTGTACTTTCT
ATAGTGAATAGAGTTAGGCAGGGATACTCACCATTATCGTTCCAGATCCGCCTCCCAGCCCAGAGGGGACCC
GACAGGCCCGGAGGAACCGAAGAAGAAGGTGGAGAGAGAGACAGAGACGGATCCGGTCGATTAGTGGATGGA
TTCTTAGCACTTATCTGGGTCGACCTGCGGAGCCTGTGCCTCTTCAGCTACCACCGCTTGAGAGACTTACTC
TTGATTGTAACGAGGATTGTGGAACTTCTGGGA---------------------CGCAGGGGGTGGGAACTC
CTCAAATATTGGTGGAATCTCCTACAGTATTGGAGTCAGGAACTAAAGAATAGTGCTGTTAACTTGCTCAAC
GCCATAGCCATAGCAGTAGCTGAGGGGACTGATAGGGTTATAGAAGTAGTACAAAGAGCTTGTAGAGCTATT
CTCCACATACCTACACGAATAAGACAGGGCTTGGAAAGGGCTTTGCTA
>M93258
ATGAGAGCGACGGAGATCAGGAAGAAT---TATCAGCACTTGTGGAAA------------------------
GGGGGCACCTTGCTCCTTGGGATGTTG---ATGATCTGTAGTGCTGCA---GAACAATTGTGGGTCACAGTC
TATTATGGGGTACCTGTGTGGAAAGAAGCAACCACCACTCTATTTTGTGCATCAGATGCTAAAGCATATGAT
ACAGAGGTACATAATGTTTGGGCCACACATGCCTGTGTACCCACAGACCCCAACCCACAAGAAGTAAAATTG
GAAAATGTGACAGAAAATTTTAACATGTGGAAAAATAACATGGTAGAACAAATGCATGAGGATATAATCAGT
TTATGGGATCAAAGCCTAAAGCCATGTGTAAAATTAACTCCACTCTGTGTTACTTTAAATTGC---------
---------ACTGATTTAAGGAATGCTACTAATACCACT------------------------AGTAGTAGC
TGGGAA------------------ACGATGGAGAAAGGAGAA---------ATAAAAAACTGCTCTTTCAAT
ATCACCACAAGCATAAGAGATAAGGTACAGAAAGAATATGCACTTTTTTATAACCTTGATGTAGTACCAATA
GAT---------------------------------------AATGCTAGC---------------------
TATAGGTTGATAAGTTGTAACACCTCAGTCATTACACAGGCCTGTCCAAAGGTATCCTTTGAGCCAATTCCC
ATACATTATTGTGCCCCGGCTGGTTTTGCGATTCTAAAATGTAATGATAAAAAGTTCAATGGAACAGGACCA
TGTACAAATGTCAGCACAGTACAATGTACACATGGAATTAGGCCAGTAGTATCAACTCAACTGCTGTTAAAT
GGCAGTCTAGCAGAAGAAGAGATAGTAATTAGATCTGAAAATTTCACAAACAATGCTAAAACTATAATAGTA
CAGCTGAACGAATCTGTAGTAATTAATTGTACAAGACCCAACAACAATACAAGAAAAAGTATAAATATAGGA
CCAGGGAGAGCATTGTATACAACAGGAGAAATA---------ATAGGAGATATAAGACAAGCACATTGTAAC
CTTAGTAAAACACAATGGGAAAACACTTTAGAACAGATAGCTATAAAATTAAAA------------------
---GAACAATTT------GGG---------------------AATAATAAA---ACAATAATCTTTAATCCA
TCCTCA---GGAGGGGACCCAGAAATTGTAACACACAGTTTTAATTGTGGAGGGGAATTTTTCTACTGTAAT
TCAACACAACTGTTT---------ACTTGG------------AAT---GATACTAGAAAGTTAAATAACACT
GGAAGAAAT---------------------------------ATCACACTCCCATGTAGAATAAAACAAATT
ATAAATATGTGGCAGGAAGTAGGAAAAGCAATGTATGCCCCTCCCATCAGAGGACAAATTAGATGTTCATCA
AATATTACAGGGCTGCTATTAACAAGAGATGGTGGTAAGGACACGAACGGGACT------------------
GAGATCTTCAGACCTGGAGGAGGAGATATGAGGGACAATTGGAGAAGTGAATTATATAAATATAAAGTAGTA
AAAATTGAACCATTAGGAGTAGCACCCACCAAGGCAAAGAGAAGAGTGGTGCAGAGAGAAAAAAGAGCAGTG
GGA---CTAGGAGCTTTGTTCCTTGGGTTCTTGGGAGCAGCAGGAAGCACTATGGGCGCAGCGTCAATAACG
CTGACGGTACAGGCCAGACAATTATTGTCTGGTATAGTGCAACAGCAGAACAATCTGCTGAGGGCTATTGAG
GCGCAACAGCACCTGTTGCAACTCACAGTCTGGGGCATCAAGCAGCTCCAGGCAAGAGTCCTGGCTGTGGAA
AGATACCTAAGGGATCAACAGCTCCTAGGGATTTGGGGTTGCTCTGGAAAACTCATTTGCACCACTACTGTG
CCTTGGAATACTAGTTGGAGT---AATAAATCTCTGAATGAAATTTGGGATAACATGACTTGGATGAAGTGG
GAAAGAGAAATTGACAATTACACACACATAATATACTCCTTAATTGAACAATCGCAGAACCAACAAGAAAAG
AATGAACAAGAATTATTGGCATTAGATAAATGGGCAAGTTTGTGGAATTGGTTTGACATAACAAAATGGCTG
TGGTATATAAAAATATTCATAATGATAGTAGGAGGCTTGATAGGTTTAAGAATAGTTTTTGTTGTACTTTCT
ATAGTGAATAGAGTTAGGCAGGGATACTCACCATTATCGTTTCAGACCCACCTCCCAGCTCAGAGGGGACCC
GACAGGCCCGACGGAATCGAAGAAGAAGGTGGAGAGAGAGACAGAGACAGATCCGGTCCATTAGTGGATGGC
TTCTTAGCAATTATCTGGGTCGACCTACGGAGCCTGTGCCTTTTCAGCTACCACCGCTTGAGAGACTTACTC
TTGATTGTAACGAGGATTGTGGAACTTCTGGGA---------------------CGCAGGGGGTGGGGAGTC
CTCAAATATTGGTGGAATCTCCTCCAGTATTGGATTCAGGAACTAAAGAATAGTGCTGTTAGCTTGCTCAAC
GCCACAGCTATAGCAGTAGCTGAGGGAACAGATAGGGTTATAGAAATATTACAAAGAGCTTTTAGAGCTGTT
CTTCACATACCTGTAAGAATAAGACAGGGCTTGGAAAGAGCTTTGCTA
>AB588206
ATGAGAGTGAGGGGGATCAGGAAGAAT---TATCAGCACTTGTGGAGA------------------------
TGGGGCACCTTGCTCCTTGGGATATTG---ATGATCTGTAGTGCTGCA---GAACAATTATGGGTCACGGTC
TATTATGGGGTACCTGTGTGGAAAGAAGCAACCACCACTCTATTTTGTGCATCAGATGCTAAAGCATATGAT
ACAGAGGTACATAATGTTTGGGCCACACATGCCTGTGTACCCACAGACCCCAACCCACAAGAAGTAGTATTG
GAAAATGTGACAGAAAATTTTAACATGTGGAGAAATGACATGGTAGAACAGATGCATGAGGATATAATCAGT
TTATGGGATCAAAGCCTAAAGCCATGTGTAAAATTAACCCCACTCTGTGTTACTTTAAATTGC---------
---------ACTGATGATTTGAGG---AATGCTACTAATACCACTAGTAGTAGCGGGAATGCTACTAATACC
AATAGT------AGTAGCAGGGGAACGATGGAGAAAGGAGAA---------ATGAAATACTGTTCTTTCAAT
ATCACCACAGTCATAAGAGATAAGGTGCAAAGAGAATATGCACTTTTTTATAAACTTGATATAGTACCAATA
GATGAT---------------------------------AGTAATACCAGC---------------------
TATAGGTTGATAAGTTGTAACACCTCAGTCATTACACAGGCCTGTCCAAAGGTATCCTTTGAGCCAATTCCC
ATACATTATTGTGCCCCGGCTGGTTTTGCGATTCTCAAGTGTAACGATAAGAAGTTCAATGGAACAGGACCA
TGTACAAATGTCAGCACAGTACAATGTACACATGGAATTAGGCCAGTAGTATCAACTCAACTGCTGTTAAAT
GGCAGTCTAGCAGAAGAAGAGGTAGTAATTAGATCTGAAAATTTCACGAACAATGCTAAAACCATAATAGTA
CAGCTGAAAGAATCTGTACAAATTAATTGTACAAGACCCAACAACAATACAAGAAAAAGTATACATATAGGA
CCAGGGAGAGCATTTTATACAACAGGACAAATA---------ATAGGAGATATAAGACAAGCACATTGTAAC
CTTAGCAGTACAAAATGGAATGACACTTTAAAACAAATAGCTAGAAAATTAGGA------------------
---GAACAATTT------AGG------------------------AATAAA---ACAATAAGTTTTAATCAA
TCCTCA---GGAGGGGACCCAGAAATTGTAATGCACAGTTTTAATTGTGGAGGGGAATTTTTCTACTGTGAC
TTAACACAACTGTTTAATAGT---TCTTGG------------AATAGTAGTACTTGGAATGTAAATGGTACT
GAAGGGTCAAATAACACTGAAATT------------------ATCACACTCCCATGCAGAATAAAACAAATT
ATAAACATGTGGCAGGAAGTAGGAAAGGCAATGTATGCCCCTCCCATCAGAGGACAAATTAGATGTTCATCA
AATATTACAGGGCTATTATTAACAAGAGATGGTGGTAATACTAGCGATAGCACC------------------
GAGGTCTTCAGACCTGGAGGAGGAAATATGAGGGACAATTGGAGAAGTGAATTATATAAATATAAAGTAGTA
AAAATTGAACCATTAGGAGTAGCACCCACCAAGGCAAAGAGAAGAGTGGTGCAGAGAGAAAAAAGAGCAGTG
GGA---CTAGGAGCTATGTTCCTTGGGTTCTTGGGAGCAGCAGGAAGCACTATGGGCGCAGCGTCGATGACG
CTGACGGTACAGGCCAGACTATTATTGTCTGGTATAGTGCAACAGCAGAGCAATTTGCTGAGGGCTATTGAG
GCGCAACAGCATCTGTTGCAACTCACAGTCTGGGGCATCAAGCAGCTCCAGGCAAGAGTCCTGGCTGTGGAA
AGATACCTAAAGGATCAACAGCTCATGGGGATTTGGGGTTGCTCTGGAAAACTCATCTGCACCACTACTGTG
CCTTGGAATACTAGTTGGAGT---AATAAATCTCTGAATGACATTTGGGATAACATGACCTGGATGCAGTGG
GATAGAGAAATTAACAATTACACAAAGTTAATATACTCCTTAATTGAAGAATCGCAGAACCAACAAGAAAAG
AATGAACAAGAATTATTGGAATTAGATAAATGGGCAAGTTTGTGGAATTGGTTTAACATAACAAACTGGCTG
TGGTATATAAAAATGTTCATAATGATAGTAGGAGGCTTGGTAGGTTTAAGAATAGTTTTTGCTGTACTTTCT
ATAGTGAATAGAGTTAGGCAGGGATACTCACCATTATCGTTACAGACCCTCCTCCCAGCCCCGAGGGGACCC
GGCAGGCCCGAAGGAATCGAAGAAGAAGGTGGAGAAAGAGACAGGGACAGATCCGGAAGATCAGTGGATGGA
TTCTTAACACTTATCTGGGTCGACCTGCGGAGCCTGTGCCTCTTCAGCTACCACCTCTTGAGAGACTTACTC
TTGATTGTAACGAGGATTGTGGAACTTCTGGGA---------------------CGCAGGGGGTGGGAAGCC
CTCAAATATTGGTGGAATCTCCTACAGTATTGGAGTCAGGAACTAAAGAATAGTGCTGTTAGCTTGTTCAAC
GCCACAGCTATAGCAGTAGCTGAGGGGACAGATAGGGTTATAGAAGTATTACAAAGAGCTTATAGAGCTATT
CTCCACATACCTACAAGAATAAGACAGGGCTTGGAAAGGGCTTTGCTA
>AY835771
ATGAGAGTGAAGGGGATCAGGAGGAAT---TGTCAGCACTTGTGGAGA------------------------
TGGGGCACCATGCTCCTTGGGATATTG---ATGATCTGTAGTGCTACA---GAAAAATTGTGGGTCACAGTC
TATTATGGGGTACCTGTGTGGAAAGAAGCAAACACCACTCTTTTTTGTGCATCAGATGCTAAAGCATATGAT
ACAGAGGTACATAATGTCTGGGCCACACATGCCTGTGTACCCACAGACCCCAACCCACAAGAAGTAGTATTG
GTAAATGTGACAGAAAATTTTAACATGTGGAAAAATAACATGGTAGAACAGATGCATGAGGATATAATCAGT
TTATGGGATCAAAGCCTAAAGCCATGTGTAAAATTAACCCCACTCTGTGTCACTTTAAATTGC---------
---------ACTGATTGGAAGAATGCTACTAATACCAAT---------------AGTAGTAGAGAGGTAACG
ATGGAG---------------------------AGAGGAGAA---------ATAAAAAACTGCTCTTTCAAT
ATCACCACAAGCATGAGAGATAAGATGCAGAAAGTATATGCACTTTTTTATAAACTTGATGTAGTACCAATA
GATAAT---GAT---------------------AATGATAGTAATACCAGC---------------------
TATAGGTTGATAAGTTGTAACACCTCAGTCATTACACAGGCCTGTCCAAAGGTATCCTTTGAGCCAATTCCC
ATACATTATTGTGCCCCGGCTGGTTTTGCGATTATAAAGTGTAAAGATAAGAAGTTCAATGGAACAGGACCA
TGTAAAAATGTCAGCACAGTACAATGTACACATGGAATTAGGCCAGTAGTATCAACTCAACTGCTGTTAAAT
GGCAGTCTAGCAGAAGAAGAGGTAGTAATTAGATCTGCCAAATTCTCGGACAATACTAAAACCATAATAGTA
CAGCTGAACGAATCTGTAGAAATTAATTGTATAAGACCCAACAACAATACAAGAAAAAGTATAACTATAGGA
CCAGGGAGAGCATTTTATACAACAGGAGATATA---------ATAGGAGATATAAGACAAGCACATTGTAAC
CTTAGTAGAACAGAATGGAATAACACTTTGATACAGATAGTTGAAAAATTAAGA------------------
---GAACAATTT------AGG------------------------AATAAA---ACAATAGCCTTTAATCGA
TCCTCA---GGAGGGGACCCAGAAATTGTAATGCACAGCTTTAATTGTGGAGGAGAATTTTTCTACTGTAAT
ACAACACAACTGTTTAATAGT---ACTTGG------AATGTAACT---GGTACTTGGAATGTTACTGCAAGG
TCAAATTACACTGGAGGAAATGACAAT---------------ATCACACTCCCATGCAGAATAAAACAAATT
ATAAACATGTGGCAGGAAGTAGGAAAAGCAATGTATGCCCCTCCCATCAGCGGACAAATTAGATGTTCATCA
AATATTACAGGGCTGCTGTTAACAAGAGATGGTGGTAACGAGAGCGAGACCACC---------------ACC
GAGACCTTCAGACCTGGAGGAGGAGATATGAGGGACAATTGGAGAAGTGAATTATATAGATATAAAGTAGTA
AAAATTGAACCATTAGGAGTAGCGCCCACCAAGGCGAAGAGAAGAGTGGTGCAGAGAGAGAAAAGAGCAGTG
GGA---ATAGGAGCTAAGTTCCTTGGGTTCTTGGGAGCAGCAGGAAGCACTATGGGCGCAGCGTCACTGACG
CTGACGGTACAGGCCAGACAATTATTGTCTGGTATAGTGCAACAGCAGAGCAATTTGCTGAGAGCTATTGAG
GCGCAACAGCATCTGTTGCAACTCACAGTCTGGGGCATCAAGCAGCTCCAGGCAAGAGTCCTGGCTGTGGAA
AGATACCTAAAGGATCAACAGCTCCTGGGGATTTGGGGTTGCTCTGGAAAACTCATTTGCACCACTACTGTG
CCTTGGAATGCTAGTTGGAGT---AATAAAAATCTGAGTCAAATTTGGGATAACATGACCTGGATGGAGTGG
GAAAGAGAAATTGACAATTACACAAGCTTAATATACACCTTAATTGAAGAATCGCAAAACCAACAAGAAAAG
AATGAACAAGAATTATTGGAATTGGATAAATGGGCAAGTTTGTGGAATTGGTTTAACATAACACAATGGCTG
TGGTATATAAAAATATTCATAATGATAGTAGGAGGCTTGGTAGGTTTAAGAATAGTTTTTGCTGTACTTTCT
ATAGTGAATAGAGTTAGGCAGGGATACTCACCATTATCGTTGCAGACCCGCCTCCCAAGCCAGAGGGGACCC
GACAGGCCCGAAGGAATCGAAGAAGAAGGTGGAGAGAGAGACAGAGACGGATCCGTCAGATTAGTGGATGGC
TTCTTAGCACTTATCTGGGACGACCTGCGGAGCCTGTGCCTCTTCAGCTACCACCGCTTGAGAGACTTACTC
TTGATTGTAACGAGGATTGTGGAACTTCTGGGA---------------------CGCAGGGGGTGGGAAATC
CTCAAATATTGGTGGAATCTCCTGCAGTATTGGAGTCAGGAACTAAAGAATAGTGCTGTTAGCTTGTTTGAT
GCCTTAGCCATAGCAGTAGCTGAGGGGACAGATAGGGTTATAGAAGTATTACAAAGAGCTTGTAGAGCTATT
CTCCACATACCTAGAAGAATAAGACAGGGCTTGGAAAGGGCTTTGCTA
>DQ178991
ATGAGAGCGAAGGGGACCAGGAAGAAC---TATCGGCACTTGTGGAGG------------------------
TGGGGCACCATGCTCCTTGGGATGTTG---ATGATCTGTAGTGCTGCA---GAAAAATTGTGGGTCACAGTC
TATTATGGGGTACCTGTGTGGAAAGAAGCAACTACCACTCTATTTTGTGCATCAGATGCTAAAGCATATGAT
ACAGAGGTACATAATGTTTGGGCCACACATGCCTGTGTACCCACAGACCCTAACCCACAAGAAGTAGTATTG
GAAAATGTGACAGAAAATTTTAACATGTGGAAAAATACCATGGTAGAACAGATGCATGAGGATATAATCAGT
TTATGGGATCAAAGCCTAAAGCCATGTGTAAAATTAACTCCACTATGTGTTACTTTAAATTGC---------
---------ACTAATTTGAAGAATGCTACTAATACCAAT---------------------AGTAATAGTAGT
TGGGGA------------------AGGATGGAGGGAGGAGAA---------ATAAAAAACTGCTCTTTCAAT
ATCACCACAAGCATAGGAAAAAAGGTGCAGAAAGAATATGCACTTTTTTATAAACTTGATGTAGTACCAATA
GATAAT---GAT------------------------------AATACAAGC---------------------
TATACGTTGATAAATTGTAACACCTCAGTCATTACACAGGCCTGTCCAAAGGTATCCTTTGAACCAATTCCC
ATACATTATTGTACCCCGGCTGGTTTTGCGATTCTAAAATGTAATGATAAGAAGTTCAATGGAACAGGACCA
TGCACAAATGTCAGCACAGTACAATGTACACATGGAATTAGGCCAGTAGTGTCAACTCAACTGCTGTTAAAT
GGCAGTCTAGCAGAAGGAGAGGTAGTAATTAGATCTGAAAATTTCACGGACAATGCTAAAACCATAATAGTA
CAGCTGAATCAATCTATAGAAATTAATTGTACAAGACCCAACAACAATACAAGAAAAAGTATAACTATAGGA
CCGGGGAGAGCCTTTTATACAACAGGAGAAATA---------ATAGGAGATATAAGACAGGCACATTGTAAC
CTTAGCAGAGCACAATGGAATAACACTTTAAAACAGATAGTTACAAAATTAAAA------------------
---GAACAATTT------GGG------------------------AATAAA---ACAATAATCTTTAATCAA
TCCTCA---GGAGGGGACCCAGAAATTGTAACGCACAGTTTTAATTGTGGAGGGGAATTCTTTTATTGTAAT
TCAACAGAGCTGTTTAATAGT---ACTTGG------------AAT---GATACTCAAAGGTCAGATAGCAAG
GGAGAACTT---------------------------------ATCACACTCCCATGCAGAATAAAACAAATT
ATAAACAGGTGGCAGGAAGTAGGAAAAGCAATGTATGCCCCTCCCATCAGAGGACAAATTAGATGTTCATCT
AATATTACAGGGCTACTATTAACAAGAGATGGTGGTTGTAACAAT------------------AACGAGACC
GAGACCTTCAGACCTGGAGGAGGAGATATGAGGGACAATTGGAGAAGTGAATTATATAAATATAAAGTAGTA
AAAATTGAGCCATTAGGAGTAGCACCCACCAAGGCAAAGAGAAGAGTGGTGCAAAGAGAAAAAAGAGCAGTG
GGAACGATAGGAGCTATGTTCCTTGGGTTCTTGGGAGCAGCAGGAAGCACTATGGGCGCAGCGTCGATGACG
CTGACGGTACAGGCCAGACTATTATTGTCTGGTATAGTGCAACAGCAGAACAACTTGCTGAGGGCTATTGAG
GCGCAACAGCATCTGTTGCAACTCACAGTCTGGGGCATCAAGCAGCTCCAGGCAACAGTCCTGGCTGTGGAA
AGATACCTAAAGGATCAACAGCTCCTAGGGATTTGGGGTTGCTCTGGAAAACTCATTTGCACCACTGCTGTG
CCTTGGAATGCTAGTTGGAGT---AATAAATCTCTGAATGCGATTTGGGATAACATGACCTGGATGGAGTGG
GAGAGAGAAATTAACAATTACACGAGCTTAATATACACCTTAATTGAAGAATCGCAGAACCAACAAGAAAAG
AATGAACAAGAATTATTGGAATTGGATACGTGGGCAAGTTTGTGGAATTGGTTTGACATAACAAAATGGCTG
TGGTATATAAAAATATTCATAATGATAGTAGGAGGCTTAGTAGGTTTAAGAATAGTTTTTGCTGTACTTTCT
ATAGTGAATAGAGTTAGGCAGGGATACTCACCATTATCGTTGCAGACCCGCCTCCCAACCCAGAGGGGACCC
GACAGGCCCGACGGAATCGAAGAAGAAGGTGGAGAGAGAGACAGAGACAGATCCGGTCGATTAGTGGATGGA
TTCTTAGCACTTATCTGGGACGATCTGCGGAGCCTGTGCCTCTTCAGCTACCACCGCTTGAGAGACTTACTC
TTGATTGCAGCGAGGATTGTGGAACTTCTGGGA---------------------CGCAGGGGGAGGGAAGTC
CTCAAATATTGGTGGAATCTCCTGCAGTATTGGAGTCAGGAACTAAAAATTAGTGCTATTAGTTTGCTTAAT
GCCGCAGCTATAGCAGTAGCCGAGGGGACAGATAGGGTTATAGAAGTAGTACAAAGAACTTGTAGAGCTATT
CTCCACATACCTACAAGAATAAGACAGGGCTTAGAAAGGCTTTTGCTA
>EU576888
ATGAGAGTGAAGGAGATCAAGAGGAAT---TGTCAGCGCTTGTGGAGA------------------------
TGGGGCACCATGCTCCTTGGGATGTTG---ATGATCTGTAGTGCTACA---CAACAATTGTGGGTTACAGTC
TATTATGGGGTACCTGTGTGGAAAGAAGCAACCACCACTCTATTTTGTGCATCAGATGCTAAAGCATATGAT
ACAGAGGCACATAATGTCTGGGCCACACATGCCTGTGTACCCACAGACCCCAACCCACAAGAAGTAGTATTG
GGAAATGTGACAGAAAATTTTAACATGTGGAAAAATAACATGGTAGAACAAATGCATGAGGATATAATCAGT
TTATGGGATCAAAGCCTAAAGCCATGTGTAAAATTAACCCCACTCTGTGTTACTTTAAACTGC---------
---------ACTGATTATGTGAAA---AATGATACTAGT---------------AGCACTAACAGTAGCAGC
TGGGAG---------------------------AAAGGAGAA---------ATAAAAAACTGCTCTTTCAAT
ATCACCACAAGCATAAAAGATAAGATGCAGAGGGAATATGCACTTTTTTATAAACTTGATGTAATACCAATA
GATAGT---GAGAATAATAGTAATATAAATAGTGGGAATAATAGTAATAGTAATTTTAGTAGCTATAGTAAT
TTTAGATTGATAAATTGTAATACCTCAGTCATTACACAGGCCTGTCCAAAGGTATCCTTTGAACCAATTCCC
ATACATTATTGTGCCCCGGCTGGGTTTGCGATTCTAAAGTGTAATGATAAAAAGTTCAATGGATCAGGACAA
TGTACAAATGTCAGCACAGTACAATGTACACATGGAATTAGACCAGTAGTGTCAACTCAACTGTTGTTAAAT
GGCAGTCTAGCAGAAGAGGAGGTAGTAATTAGATCTGAAAATTTCACGAACAATGTTAAAACCATAATAGTA
CATCTGAATAAATCTGTAGTAATTAATTGTACAAGACCCAACAACAATACAAGAAGAGGTATACATATGGGA
CCAGGGAAAGCATATTTT---ACAGGAGAAATA---------ATAGGAGATATAAGACAAGCACATTGTAAC
ATTAGTAGAAAAGAATGGAATGACACTTTAAAACAGATAGTTATAAAATTAGGA------------------
---GAACAATTT------AGA------------------------AATAAA---ACAATAGCCTTTAATCAA
TCCTCA---GGAGGGGACATTGAAATTGTAACACACAGTTTTAATTGTGGAGGGGAATTTTTCTACTGTAAT
TCAACACAACTGTTTAATAGT---ACTTGG------AATAATAAT---GGTACTAGGAATGATACTAGGGAG
TCAAATGACACTATC---------------------------ATCACACTACCATGCAGAATCAAACAAATT
ATAAACATGTGGCAGCAAGTAGGCAAAGCAATGTATGCCCCTCCCATCAGAGGACAAATTAGATGTTCATCA
AATATCACAGGGCTGCTGTTAACAAGAGATGGTGGTAACGAGAGC---------------------GACGCT
GAGACCTTCAGACCTGGAGGAGGAGATATGAGGGACAATTGGAGAAGTGAATTATACAAATATAAAGTAGTA
AAAATTGAACCATTAGGAGTAGCACCCTCCAAGGCAAAGAGAAGAGTGGTGCAGAGAGAAAAAAGAGCAGTG
GGAACAATAGGAGCTGTGTTCCTTGGGTTCTTGGGAGCAGCAGGAAGCACTATGGGCGCAGCGTCACTGACG
CTGACGGTACAGGCCAGACTATTATTGTCTGGTATAGTGCAACAGCAGAACAATCTGCTGAGGGCTATTGAG
GCGCAACAACATATTTTGCAACTCACGGTCTGGGGCATTAAACAGCTCCAGGCAAGAGTCCTGGCTGTGGAA
AGATACCTAAGGGATCAACAGCTCCTAGGGATTTGGGGTTGCTCTGGAAAACTCATCTGCACCACTGCTGTG
CCTTGGAACGCTAGTTGGAGT---AATAAATCTCAAGAGGAGATTTGGGAAAACATGACCTGGATGCAGTGG
GATAGAGAAATTAACAATTACACAAACCTCATATATACCTTACTTGAAGAATCGCAGAACCAGCAAGAAAAG
AATGAACAAGACTTATTAGCATTGGATGAATGGGCAAATTTGTGGAATTGGTTTGCCATATCAAAGTGGCTG
TGGTATATAAAAATATTCATAATGATAGTAGGCGGCTTGATAGGTTTAAGAATAGTTTTTGCTGTACTTTCT
ATAGTGAATAGAGTTAGGCAGGGATACTCACCATTATCGTTTCAGACCCACCTCCCAGCCAGGAGGGGACCC
GACAGGCCCGAAGGAATCGAAGAAGAAGGTGGAGAGAGAGACAGAGACAGATCAGTTCGCTTAGTACATGGA
TTCTTAGCACTCATCTGGGACGACCTACGGAGCCTGACCCTCTTCAGCTACCACCGCTTGAGAGACTTACTC
TTGATTATAGCGAGGATTGTGGAAACTCTGGGA---------------------CGCAGGGGGTGGGAAGCC
CTCAAGTATTGGTGGAATCTCCTGCAATATTGGAGTCAGGAACTAAAGAATAGTGCTGTTAGCTTGCTTGAC
GCCATAGCTATAGCAGTAGCTGAGGGAACAGATAGGGTTATAAAAGTAGTACGAAGAGCCTTTAGAGCTATT
CTCCACATACCTGTAAGAATAAGACAGGGCTTAGAAAGGGCTTTGCTA
>EU576875
ATGAGAGTGAAGGAGATCAAGAGGAAT---TGTCAGCGCTTGTGGAGA------------------------
TGGGGCACCATGCTCCTTGGGATGTTG---ATGATCTGTAGTGCTACA---CAACAATTGTGGGTTACAGTC
TATTATGGGGTACCTGTGTGGAAAGAAGCAACCACCACTCTATTTTGTGCATCAGATGCTAAAGCATATGAT
ACAGAGGCACATAATGTCTGGGCCACACATGCCTGCGTACCCACAGACCCCAACCCACAAGAAGTAGTATTG
GGAAATGTGACAGAAAATTTTAACATGTGGAAAAATAACATGGTAGAACAAATGCATGAGGATATAATCAGT
TTATGGGATCAAAGCCTAAAGCCATGTGTAAAATTAACCCCACTCTGTGTTACTTTAAACTGC---------
---------ACTGATTATGTGAAA---AATGATACTAGT---------------AGCACTAACAGTAGCAGC
TGGGAG---------------------------AAAGGAGAA---------ATAAAAAACTGCTCTTTCAAT
ATCACCACAAGCATAAAAGATAAGATGCAGAGGGAATATGCACTTTTTTATAAACTTGATGTAATACCAATA
GATAGT---GAGAATAATAGTAATATAAATAGTGGGAATAATAGTAATAGTAATTTTAGTAGCTATAGTAAT
TTTAGATTGATAAATTGTAATACCTCAGTCATTACACAGGCCTGTCCAAAGGTATCCTTTGAACCAATTCCC
ATACATTATTGTGCCCCGGCTGGGTTTGCGATTCTAAAGTGTAATGATAAAAGGTTCAATGGATCAGGACCA
TGTACAAATGTCAGCACAGTACAATGTACACATGGAATTAGACCAGTAGTGTCAACTCAACTGTTGTTAAAT
GGCAGTCTAGCAGAAGAGGAGGTAGTAATTAGATCTGAAAATTTCACGAACAATGTTAAAACCATAATAGTA
CATCTGAATAAATCTGTAGTAATTAATTGTACAAGACCCAACAACAATACAAGAAGAGGTATACATATGGGA
CCAGGGAAAGCATATTTT---ACAGGAGAAATA---------ATAGGAGATATAAGACAAGCACATTGTAAC
ATTAGTAAAAAAGAATGGAATGACACTTTAAAACAGATAGTTATAAAATTAGGA------------------
---GAACAATTT------AGA------------------------AATAAA---ACAATAGCCTTTAATCAA
TCCTCA---GGAGGGGACATTGAAATTGTAACACACAGTTTTAATTGTGGAGGGGAATTTTTCTACTGTAAT
TCAACACAACTGTTTAATAGT---ACTTGG------AATAATAAT---GGTACTAGGAATGATACTAGGGAG
TCAAATGACACTATC---------------------------ATCACACTACCATGCAGAATCAAACAAATT
ATAAACATGTGGCAGCAAGTAGGCAAAGCAATGTATGCCCCTCCCATCAGAGGACAAATTAGATGTTCATCA
AATATCACAGGGCTGCTGTTAACAAGAGATGGTGGTAACGAGAGC---------------------GACGCT
GAGACCTTCAGACCTGGAGGAGGAGATATGAGGGACAATTGGAGAAGTGAATTATACAAATATAAAGTAGTA
AAAATTGAACCATTAGGAGTAGCACCCTCCAAGGCAAAGAGAAGAGTGGTGCAGAGAGAAAAAAGAGCAGTG
GGAACAATAGGAGCTATGTTCCTTGGGTTCTTGGGAGCAGCAGGAAGCACTATGGGCGCAGCGTCACTGACG
CTGACGGTACAGGCCAGACTATTATTGTCTGGTATAGTGCAACAGCAGAACAATCTGCTGAGGGCTATTGAG
GCGCAACAACATATTTTGCAACTCACGGTCTGGGGCATTAAACAGCTCCAGGCAAGAGTCCTGGCTGTGGAA
AGATACCTAAGGGATCAACAGCTCCTAGGGATTTGGGGTTGCTCTGGAAAACTCATCTGCACCACTGCTGTG
CCTTGGAACGCTAGTTGGAGT---AATAAATCTCAAGAGGAGATTTGGGAGAACATGACCTGGATGCAGTGG
GATAGAGAAATTAACAATTACACAAACCTCATATATACCTTACTTGAAGAATCGCAGAACCAGCAAGAAAAG
AATGAACAAGACTTATTAGCATTGGATGAATGGGCAAATTTGTGGAATTGGTTTGCCATATCAAAGTGGCTG
TGGTATATAAAAATATTCATAATGATAGTAGGCGGCTTGATAGGTTTAAGAATAGTTTTTGCTGTACTTTCT
ATAGTGAATAGAGTTAGGCAGGGATACTCACCATTATCGTTTCAGACCCACCTCCCAGCCAGGAGGGGACCC
GACAGGCCCGAAGGAATCGAAGAAGAAGGTGGAGAGAGAGACAGAGACAGATCAGTTCGCTTAGTACATGGA
TTCTTAGCACTCATCTGGGACGACCTACGGAGCCTGACCCTCTTCAGCTACCACCGCTTGAGAGACTTACTC
TTGATTATAGCGAGGATTGTGGAAACTCTGGGA---------------------CGCAGGGGGTGGGAAGCC
CTCAAGTATTGGTGGAATCTCCTGCAATATTGGAGTCAGGAACTAAAGAATAGTGCTGTTAGCTTGCTTGAC
GCCATAGCTATAGCAGTAGCTGAGGGAACAGATAGGGTTATAAAAGTAGTACGAAGAGCCTTTAGAGCTATT
CTCCACATACCTGTAAGAATAAGACAGGGCTTAGAAAGGGCTTTGCTA
>EU576859
ATGAGAGTGAAGGAGATCAAGAGGAAT---TGTCAGCGCTTGTGGAGA------------------------
TGGGGCACCATGCTCCTTGGGATGTTG---ATGATCTGTAGTGCTACA---CAACAATTGTGGGTTACAGTC
TATTATGGGGTACCTGTGTGGAAAGAAGCAACCACCACTCTATTTTGTGCATCAGATGCTAAAGCATATGAT
ACAGAGGCACATAATGTCTGGGCCACACATGCCTGTGTACCCACAGACCCCAACCCACAAGAAGTAGTATTG
GGAAATGTGACAGAAAATTTTAACATGTGGAAAAATAACATGGTAGAACAAATGCATGAGGATATAATCAGT
TTATGGGATCAAAGCCTAAAGCCATGTGTAAAATTAACCCCACTCTGTGTTACTTTAAACTGC---------
---------ACTGATTATGTGAAA---AATGATACTAGT---------------AGCACTAACAGTAGCAGC
TGGGAG---------------------------AAAGGAGAA---------ATAAAAAACTGCTCTTTCAAT
ATCACCACAAGCATAAAAGATAAGATGCAGAGGGAATATGCACTTTTTTATAAACTTGATGTAATACCAATA
GATAGT---GAGAATAATAGTAATATAAATAGTGGGAATAATAGTAATAGTAATTTTAGTAGCTATAGTAAT
TTTAGATTGATAAATTGTAATACCTCAGTCATTACACAGGCCTGTCCAAAGGTATCCTTTGAACCAATTCCC
ATACATTATTGTGCCCCGGCTGGGTTTGCGATTCTAAAGTGTAATGATAAAAAGTTCAATGGATCAGGACCA
TGTACAAATGTCAGCACAGTACAATGTACACATGGAATTAGACCAGTAGTGTCAACTCAACTGTTGTTAAAT
GGCAGTCTAGCAGAAGAGGAGGTAGTAATTAGATCTGAAAATTTCACGAACAATGTTAAAACCATAATAGTA
CATCTGAATAAATCTGTAGTAATTAATTGTACAAGACCCAACAACAATACAAGAAGAGGTATACATATGGGA
CCAGGGAAAGCATATTTT---ACAGGAGAAATA---------ATAGGAGATATAAGACAAGCACATTGTAAC
ATTAGTAGAAAAGAATGGAATGACACTTTAAAACAGATAGTTATAAAATTAGGA------------------
---GAACAATTT------AGA------------------------AATAAA---ACAATAGCCTTTAATCAA
TCCTCA---GGAGGGGACATTGAAATTGTAACACACAGTTTTAATTGTGGAGGGGAATTTTTCTACTGTAAT
TCAACACAACTGTTTAATAGT---ACTTGG------AATAATAAT---GGTACTAGGAATGATACTAGGGAG
TCAAATGACACTATC---------------------------ATCACACTACCATGCAGAATCAAACAAATT
ATAAACATGTGGCAGCAAGTAGGCAAAGCAATGTATGCCCCTCCCATCAGAGGACAAATTAGATGTTCATCA
AATATCACAGGGCTGCTGTTAACAAGAGATGGTGGTAACGAGAGC---------------------GACGCT
GAGACCTTCAGACCTGGAGGAGGAGATATGAGGGACAATTGGAGAAGTGAATTATACAAATATAAAGTAGTA
AAAATTGAACCATTAGGAGTAGCACCCTCCAAGGCAAAGAGAAGAGTGGTGCAGAGAGAAAAAAGAGCAGTG
GGAACAATAGGAGCTATGTTCCTTGGGTTCTTGGGAGCAGCAGGAAGCACTATGGGCGCAGCGTCACTGACG
CTGACGGTACAGGCCAGACTATTATTGTCTGGTATAGTGCAACAGCAGAACAATCTGCTGAGGGCTATTGAG
GCGCAACAACATATTTTGCAACTCACGGTCTGGGGCATTAAACAGCTCCAGGCAAGAGTCCTGGCTGTGGAA
AGATACCTAAGGGATCAACAGCTCCTAGGGATTTGGGGTTGCTCTGGAAAACTCATCTGCACCACTGCTGTG
CCTTGGAACGCTAGTTGGAGT---AATAAATCTCAAGAGGAGATTTGGGAGAACATGACCTGGATGCAGTGG
GATAGAGAAATTAACAATTACACAAACCTCATATATACCTTACTTGAAGAATCGCAGAACCAGCAAGAAAAG
AATGAACAAGACTTATTAGCATTGGATGAATGGGCAAATTTGTGGAATTGGTTTGCCATATCAAAGTGGCTG
TGGTATATAAAAATATTCATAATGATAGTAGGCGGCTTGATAGGTTTAAGAATAGTTTTTGCTGTACTTTCT
ATAGTGAATAGAGTTAGGCAGGGATACTCACCATTATCGTTTCAGACCCACCTCCCAGCCAGGAGGGGACCC
GACAGGCCCGAAGGAATCGAAGAAGAAGGTGGAGAGAGAGACAGAGACAGATCAGTTCGCTTAGTACATGGA
TTCTTAGCACTCATCTGGGACGACCTACGGAGCCTGACCCTCTTCAGCTACCACCACTTGAGAGACTTACTC
TTGATTATAGCGAGGATTGTGGAAACTCTGGGA---------------------CGCAGGGGGTGGGAAGCC
CTCAAGTATTGGTGGAATCTCCTGCAATATTGGAGTCAGGAACTAAAGAATAGTGCTGTTAGCTTGCTTGAC
GCCATAGCTATAGCAGTAGCTGAGGGAACAGATAGGGTTATAAAAGTAGTACGAAGAGCCTTTAGAGCTATT
CTCCACATACCTGTAAGAATAAGACAGGGCTTAGAAAGGGCTTTGCTA
>EU576854
ATGAGAGTGAAGGAGATCAAGAGGAAT---TGTCAGCGCTTGTGGAGA------------------------
TGGGGCACCATGCTCCTTGGGATGTTG---ATGATCTGTAGTGCTACA---CAACAATTGTGGGTTACAGTC
TATTATGGGGTACCTGTGTGGAAAGAAGCAACCACCACTCTATTTTGTGCATCAGATGCTAAAGCATATGAT
ACAGAGGCACATAATGTCTGGGCCACACATGCCTGTGTACCCACAGACCCCAACCCACAAGAAGTAGTATTG
GGAAATGTGACAGAAAATTTTAACATGTGGAAAAATAACATGGTAGACCAAATGCATGAGGATATAATCAGT
TTATGGGATCAAAGCCTAAAGCCATGTGTAAAATTAACCCCACTCTGTGTTACTTTAAACTGC---------
---------ACTGATTATGTGAAA---AATGATACTAGT---------------AGCACTAACAGTAGCAGC
TGGGAG---------------------------AAAGGAGAA---------ATAAAAAACTGCTCTTTCAAT
ATCACCACAAGCATAAAAGATAAGATGCAGAGGGAATATGCACTTTTTTATAAACTTGATGTAATACCAATA
GATAGT---GAGAATAATAGTAATATAAATAGTGGGAATAATAGTAATAGTAATTTTAGTAGCTATAGTAAT
TTTAGATTGATAAATTGTAATACCTCAGTCATTACACAGGCCTGTCCAAAGGTATCCTTTGAACCAATTCCC
ATACATTATTGTGCCCCGGCTGGGTTTGCGATTCTAAAGTGTAATGATAAAAAGTTCAATGGATCAGGACCA
TGTACAAATGTCAGCACAGTACAATGTACACATGGAATTAGACCAGTAGTGTCAACTCAACTGTTGTTAAAT
GGCAGTCTAGCAGAAGAGGAGGTAGTAATTAGATCTGAAAATTTCACGAACAATGTTAAAACCATAATAGTA
CATCTGAATAAATCTGTAGTAATTAATTGTACAAGACCCAACAACAATACAAGAAGAGGTATACATATGGGA
CCAGGGAAAGCATATTTT---ACAGGAGAAATA---------ATAGGAGATATAAGACAAGCACATTGTAAC
ATTAGTAGAAAAGAATGGAATGACACTTTAAAACAGATAGTTATAAAATTAGGA------------------
---GAACAATTT------AGA------------------------AATAAA---ACAATAGCCTTTAATCAA
TCCTCA---GGAGGGGACATTGAAATTGTAACACACAGTTTTAATTGTGGAGGGGAATTTTTCTACTGTAAT
TCAACACAACTGTTTAATAGT---ACTTGG------AATAATAAT---GGTACTAGGAATGATACTAGGGAG
TCAAATGACACTATC---------------------------ATCACACTACCATGCAGAATCAAACAAATT
ATAAACATGTGGCAGCAAGTAGGCAAAGCAATGTATGCCCCTCCCATCAGAGGACAAATTAGATGTTCATCA
AATATCACAGGGCTGCTGTTAACAAGAGATGGTGGTAACGAGAGC---------------------GACGCT
GAGACCTTCAGACCTGGAGGAGGAGATATGAGGGACAATTGGAGAAGTGAATTATACAAATATAAAGTAGTA
AAAATTGAACCATTAGGAGTAGCACCCTCCAAGGCAAAGAGAAGAGTGGTGCAGAGAGAAAAAAGAGCAGTG
GGAACAATAGGAGCTATGTTCCTTGGGTTCTTGGGAGCAGCAGGAAGCACTATGGGCGCAGCGTCACTGACG
CTGACGGTACAGGCCAGACTATTATTGTCTGGTATAGTGCAACAGCAGAACAATCTGCTGAGGGCTATTGAG
GCGCAACAACATATTTTGCAACTCACGGTCTGGGGCATTAAACAGCTCCAGGCAAGAGTCCTGGCTGTGGAA
AGATACCTAAGGGATCAACAGCTCCTAGGGATTTGGGGTTGCTCTGGAAAACTCATCTGCACCACTGCTGTG
CCTTGGAACGCTAGTTGGAGT---AATAAATCTCAAGAGGAGATTTGGGAGAACATGACCTGGATGCAGTGG
GATAGAGAAATTAACAATTACACAAACCTCATATATACCTTACTTGAAGAATCGCAGAACCAGCAAGAAAAG
AATGAACAAGACTTATTAGCATTGGATGAATGGGCAAATTTGTGGAATTGGTTTGCCATATCAAAGTGGCTG
TGGTATATAAAAATATTCATAATGATAGTAGGCGGCTTGATAGGTTTAAGAATAGTTTTTGCTGTACTTTCT
ATAGTGAATAGAGTTAGGCAGGGATACTCACCATTATCGTTTCAGACCCACCTCCCAGCCAGGAGGGGACCC
GACAGGCCCGAAGGAATCGAAGAAGAAGGTGGAGAGAGAGACAGAGACAGATCAGTTCGCTTAGTACATGGA
TTCTTAGCACTCATCTGGGACGACCTACGGAGCCTGACCCTCTTCAGCTACCACCGCTTGAGAGACTTACTC
TTGATTATAGCGAGGATTGTGGAAACTCTGGGA---------------------CGCAGGGGGTGGGAAGCC
CTCAAGTATTGGTGGAATCTCCTGCAATATTGGAGTCAGGAACTAAAGAATAGTGCTGTTAGCTTGCTTGAC
GCCATAGCTATAGCAGTAGCTGAGGGAACAGATAGGGTTATAAAAGTAGTACGAAGAGCCTTTAGAGCTATT
CTCCACATACCTGTAAGAATAAGACAGGGCTTAGAAAGGGCTTTGCTA
>EU576860
ATGAGAGTGAAGGAGATCAAGAAGAAT---TGTCAGCGCTTGTGGAGA------------------------
TGGGGCACCATGCTCCTTGGGATGTTG---ATGATCTGTAGTGCTACA---CAACAATTGTGGGTTACAGTC
TATTATGGGGTACCTGTGTGGAAAGAAGCAACCACCACTCTATTTTGTGCATCAGATGCTAAAGCATATGAT
ACAGAGGCACATAATGTCTGGGCCACACATGCCTGTGTACCCACAGACCCCAACCCACAAGAAGTAGTATTG
GGAAATGTGACAGAAAATTTTAACATGTGGAAAAATAACATGGTAGAACAAATGCATGAGGATATAATCAGT
TTATGGGATCAAAGCCTAAAGCCATGTGTAAAATTAACCCCACTCTGTGTTACTTTAAACTGC---------
---------ACTGATTATGTGAAA---AATGATACTAGT---------------AGCACTAACAGTAGCAGC
TGGGAG---------------------------AAAGGAGAA---------ATAAAAAACTGCTCTTTCAAT
ATCACCACAAGCATAAAAGATAAGATGCAGAGGGAATATGCACTTTTTTATAAACTTGATGTAATACCAATA
GATAGT---GAGAATAATAGTAATATAAATAGTGGGAATAATAGTAATAGTAATTTTAGTAGCTATAGTAAT
TTTAGATTGATAAATTGTAATACCTCAGTCATTACACAGGCCTGTCCAAAGGTATCCTTTGAACCAATTCCC
ATACATTATTGTGCCCCGGCTGGGTTTGCGATTCTAAAGTGTAATGATAAAAAGTTCAATGGATCAGGACCA
TGTACAAATGTCAGCACAGTACAATGTACACATGGAATTAGACCAGTAGTGTCAACTCAACTGTTGTTAAAT
GGCAGTCTAGCAGAAGAGGAGGTAGTAATTAGATCTGAAAATTTCACGAACAATGTTAAAACCATAATAGTA
CATCTGAATAAATCTGTAGTAATTAATTGTACAAGACCCAACAACAATACAAGAAGAGGTATACATATGGGA
CCAGGGAAAGCATATTTT---ACAGGAGAAATA---------ATAGGAGATATAAGACAAGCACATTGTAAC
ATTAGTAGAAAAGAATGGAATGACACTTTAAAACAGATAGTTATAAAATTAGGA------------------
---GAACAATTT------AGA------------------------AATAAA---ACAATAGCCTTTAATCAA
TCCTCA---GGAGGGGACATTGAAATTGTAACACACAGTTTTAATTGTGGAGGGGAATTTTTCTACTGTAAT
TCAACACAACTGTTTAATAGT---ACTTGG------AATAATAAT---GGTACTAGGAATGATACTAGGGAG
TCAAATGACACTATC---------------------------ATCACACTACCATGCAGAATCAAACAAATT
ATAAACATGTGGCAGCAAGTAGGCAAAGCAATGTATGCCCCTCCCATCAGAGGACAAATTAGATGTTCATCA
AATATCACAGGGCTGCTGTTAACAAGAGATGGTGGTAACGAGAGC---------------------GACGCT
GAGACCTTCAGACCTGGAGGAGGAGATATGAGGGACAATTGGAGAAGTGAATTATACAAATATAAAGTAGTA
AAAATTGAACCATTAGGAGTAGCACCCTCCAAGGCAAAGAGAAGAGTGGTGCAGAGAGAAAAAAGAGCAGTG
GGAACAATAGGAGCTATGTTCCTTGGGTTCTTGGGAGCAGCAGGAAGCACTATGGGCGCAGCGTCACTGACG
CTGACGGTACAGGCCAGACTATTATTGTCTGGTATAGTGCAACAGCAGAACAATCTGCTGAGGGCTATTGAG
GCGCAACAACATATTTTGCAACTCACGGTCTGGGGCATTAAACAGCTCCAGGCAAGAGTCCTGGCTGTGGAA
AGATACCTAAGGGATCAACAGCTCCTAGGGATTTGGGGTTGCTCTGGAAAACTCATCTGCACCACTGCTGTG
CCTTGGAACGCTAGTTGGAGT---AATAAATCTCAAGAGGAGATTTGGGAGAACATGACCTGGATGCAGTGG
GATAGAGAAATTAACAATTACACAAACCTCATATATACCTTACTTGAAGAATCGCAGAACCAGCAAGAAAAG
AATGAACAAGACTTATTAGCATTGGATGAATGGGCAAATTTGTGGAATTGGTTTGCCATATCAAAGTGGCTG
TGGTATATAAAAATATTCATAATGATAGTAGGCGGCTTGATAGGTTTAAGAATAGTTTTTGCTGTACTTTCT
ATAGTGAATAGAGTTAGGCAGGGATACTCACCATTATCGTTTCAGACCCACCTCCCAGCCAGGAGGGGACCC
GACAGGCCCGAAGGAATCGAAGAAGAAGGTGGAGAGAGAGACAGAGACAGATCAGTTCGCTTAGTACATGGA
TTCTTAGCACTCATCTGGGACGACCTACGGAGCCTGACCCTCTTCAGCTACCACCGCTTGAGAGACTTACTC
TTGATTATAGCGAGGATTGTGGAAACTCTGGGA---------------------CGCAGGGGGTGGGAAGCC
CTCAAGTATTGGTGGAATCTCCTGCAATATTGGAGTCAGGAACTAAAGAATAGTGCTGTTAGCTTGCTTGAC
GCCATAGCTATAGCAGTAGCTGAGGGAACAGATAGGGTTATAAAAGTAGTACGAAGAGCCTTTAGAGCTATT
CTCCACATACCTGTAAGAATAAGACAGGGCTTAGAAAGGGCTTTGCTA
>EU576887
ATGAGAGTGAAGGAGATCAAGAGGAAT---TGTCAGCGCTTGTGGAGA------------------------
TGGGGCACCATGCTCCTTGGGATGTTG---ATGATCTGTAGTGCTACA---CAACAATTGTGGGTTACAGTC
TATTATGGGGTACCTGTGTGGAAAGAAGCAACCACCACTCTATTTTGTGCATCAGATGCTAAAGCATATGAT
ACAGAGGCACATAATGTCTGGGCCACACATGCCTGTGTACCCACAGACCCCAACCCACAAGAAGTAGTATTG
GGAAATGTGACAGAAAATTTTAACATGTGGAAAAATAACATGGTAGAACAAATGCATGAGGATATAATCAGT
TTATGGGATCAAAGCCTAAAGCCATGTGTAAAATTAACCCCACTCTGTGTTACTTTAAACTGC---------
---------ACTGATTATGTGAAA---AATGATACTAGT---------------AGCACTAACAGTAGCAGC
TGGGAG---------------------------AAAGGAGAA---------ATAAAAAACTGCTCTTTCAAT
ATCACCACAAGCATAAAAGATAAGATGCAGAGGGAATATGCACTTTTTTATAAACTTGATGTAATACCAATA
GATAGT---GAGAATAATAGTAATATAAATAGTGGGAATAATAGTAATAGTAATTTTAGTAGCTATAGTAAT
TTTAGATTGATAAATTGTAATACCTCAGTCATTACACAGGCCTGTCCAAAGGTATCCTTTGAACCAATTCCC
ATACATTATTGTGCCCCGGCTGGGTTTGCGATTCTAAAGTGTAATGATAAAAAGTTCAATGGATCAGGACCA
TGTACAAATGTCAGCACAGTACAATGTACACATGGAATTAGACCAGTAGTGTCAACTCAACTGTTGTTAAAT
GGCAGTCTAGCAGAAGAGGAGGTAGTAATTAGATCTGAAAATTTCACGAACAATGTTAAAACCATAATAGTA
CATCTGAATAAATCTGTAGTAATTAATTGTACAAGACCCAACAACAATACAAGAAGAGGTATACATATGGGA
CCAGGGAAAGCATATTTT---ACAGGAGAAATA---------ATAGGAGATATAAGACAAGCACATTGTAAC
ATTAGTAGAAAAGAATGGAATGACACTTTAAAACAGATAGTTATAAAATTAGGA------------------
---GAACAATTT------AGA------------------------AATAAA---ACAATAGCCTTTAATCAA
TCCTCA---GGAGGGGACATTGAAATTGTAACACACAGTTTTAATTGTGGAGGGGAATTTTTCTACTGTAAT
TCAACACAACTGTTTAATAGT---ACTTGG------AATAATAAT---GGTACTAGGAATGATACTAGGGAG
TCAAATGACACTATC---------------------------ATCACACTACCATGCAGAATCAAACAAATT
ATAAACATGTGGCAGCAAGTAGGCAAAGCAATGTATGCCCCTCCCATCAGAGGACAAATTAGATGTTCATCA
AATATCACAGGGCTGCTGTTAACAAGAGATGGTGGTAACGAGAGC---------------------GACGCT
GAGACCTTCAGACCTGGAGGAGGAGATATGAGGGACAATTGGAGAAGTGAATTATACAAATATAAAGTAGTA
AAAATTGAACCATTAGGAGTAGCACCCTCCAAGGCAAAGAGAAGAGTGGTGCAGAGAGAAAAAAGAGCAGTG
GGAACAATAGGAGCTATGTTCCTTGGGTTCTTGGGAGCAGCAGGAAGCACTATGGGCGCAGCGTCACTGACG
CTGACGGTACAGGCCAGACTATTATTGTCTGGTATAGTGCAACAGCAGAACAATCTGCTGAGGGCTATTGAG
GCGCAACAACATATTTTGCAACTCACGGTCTGGGGCATTAAACAGCTCCAGGCAAGAGTCCTGGCTGTGGAA
AGATACCTAAGGGATCAACAGCTCCTAGGGATTTGGGGTTGCTCTGGAAAACTCATCTGCACCACTGCTGTG
CCTTGGAACGCTAGTTGGAGT---AATAAATCTCAAGAGGAGATTTGGGAGAACATGACCTGGATGCAGTGG
GATAGAGAAATTAACAATTACACAAACCTCATATATACCTTACTTGAAGAATCGCAGAACCAGCAAGAAAAG
AATGAACAAGACTTATTAGCATTGGATGAATGGGCAAATTTGTGGAATTGGTTTGCCATATCAAAGTGGCTG
TGGTATATAAAAATATTCATAATGATAGTAGGCGGCTTGATAGGTTTAAGAATAGTTTTTGCTGTACTTTCT
ATAGTGAATAGAGTTAGGCAGGGATACTCACCATTATCGTTTCAGACCCACCTCCCAGCCAGGAGGGGACCC
GACAGGCCCGAAGGAATCGAAGAAGAAGGTGGAGAGAGAGACAGAGACAGATCGATTCGATTAGTACATGGA
TTCTTAGCACTCATCTGGGACGACCTACGGAGCCTGACCCTCTTCAGCTACCACCGCTTGAGAGACTTACTC
TTGATTATAGCGAGGATTGTGGAAACTCTGGGA---------------------CGCAGGGGGTGGGAAGCC
CTCAAGTATTGGTGGAATCTCCTGCAATATTGGAGTCAGGAACTAAAGAATAGTGCTGTTAGCTTGCTTGAC
GCCATAGCTATAGCAGTAGCTGAGGGAACAGATAGGGTTATAAAAGTAGTACGAAGAGCCTTTAGAGCTATT
CTCCACATACCTGTAAGAATAAGACAGGGCTTAGAAAGGGCTTTGCTA
>EU576884
ATGAGAGTGAAGGAGATCAAGAGGAAT---TGTCAGCGCTTGTGGAGA------------------------
TGGGGCACCATGCTCCTTGGGATGTTG---ATGATCTGTAGTGCTACA---CAACAATTGTGGGTTACAGTC
TATTATGGGGTACCTGTGTGGAAAGAAGCAACCACCACTCTATTTTGTGCATCAGATGCTAAAGCATATGAT
ACAGAGGCACATAATGTCTGGGCCACACATGCCTGTGTACCCACAGACCCCAACCCACAAGAAGTAGTATTG
GGAAATGTGACAGAAAATTTTAACATGTGGAAAAATAACATGGTAGAACAAATGCATGAGGATATAATCAGT
TTATGGGATCAAAGCCTAAAGCCATGTGTAAAATTAACCCCACTCTGTGTTACTTTAAACTGC---------
---------ACTGATTATGTGAAA---AATGATACTAGT---------------AGCACTAACAGTAGCAGC
TGGGAG---------------------------AAAGGAGAA---------ATAAAAAACTGCTCTTTCAAT
ATCACCACAAGCATAAAAGATAAGATGCAGAGGGAATATGCACTTTTTTATAAACTTGATGTAATACCAATA
GATAGT---GAGAATAATAGTAATATAAATAGTGGGAATAATAGTAATAGTAATTTTAGTAGCTATAGTAAT
TTTAGATTGATAAATTGTAATACCTCAGTCATTACACAGGCCTGTCCAAAGGTATCCTTTGAACCAATTCCC
ATACATTATTGTGCCCCGGCTGGGTTTGCGATTCTAAAGTGTAATGATAAAAAGTTCAATGGATCAGGACCA
TGTACAAATGTCAGCACAGTACAATGTACACATGGAATTAGACCAGTAGTGTCAACTCAACTGTTGTTAAAT
GGCAGTCTAGCAGAAGAGGAGGTAGTAATTAGATCTGAAAATTTCACGAACAATGTTAAAACCATAATAGTA
CATCTGAATAAATCTGTAGTAATTAATTGTACAAGACCCAACAACAATACAAGAAGAGGTATACATATGGGA
CCAGGGAAAGCATATTTT---ACAGGAGAAATA---------ATAGGAGATATAAGACAAGCACATTGTAAC
ATTAGTAGAAAAGAATGGAATGACACTTTAAAACAGATAGTTATAAAATTAGGA------------------
---GAACAATTT------AGA------------------------AATAAA---ACAATAGCCTTTAATCAA
TCCTCA---GGAGGGGACATTGAAATTGTAACACACAGTTTTAATTGTGGAGGGGAATTTTTCTACTGTAAT
TCAACACAACTGTTTAATAGT---ACTTGG------AATAATAAT---GGTACTAGGAATGATACTAGGGAG
TCAAATGACACTATC---------------------------ATCACACTACCATGCAGAATCAAACAAATT
ATAAACATGTGGCAGCAAGCAGGCAAAGCAATGTATGCCCCTCCCATCAGAGGACAAATTAGATGTTCATCA
AATATCACAGGGCTGCTGTTAACAAGAGATGGTGGTAACGAGAGC---------------------GACGCT
GAGACCTTCAGACCTGGAGGAGGAGATATGAGGGACAATTGGAGAAGTGAATTATACAAATATAAAGTAGTA
AAAATTGAACCATTAGGAGTAGCACCCTCCAAGGCAAAGAGAAGAGTGGTGCAGAGAGAAAAAAGAGCAGTG
GGAACAATAGGAGCTATGTTCCTTGGGTTCTTGGGAGCAGCAGGAAGCACTATGGGCGCAGCGTCACTGACG
CTGACGGTACAGGCCAGACTATTATTGTCTGGTATAGTGCAACAGCAGAACAATCTGCTGAGGGCTATTGAG
GCGCAACAACATATTTTGCAACTCACGGTCTGGGGCATTAAACAGCTCCAGGCAAGAGTCCTGGCTGTGGAA
AGATACCTAAGGGATCAACAGCTCCTAGGGATTTGGGGTTGCTCTGGAAAACTCATCTGCACCACTGCTGTG
CCTTGGAACGCTAGTTGGAGT---AATAAATCTCAAGAGGAGATTTGGGAGAACATGACCTGGATGCAGTGG
GATAGAGAAATTAACAATTACACAAACCTCATATATACCTTACTTGAAGAATCGCAGAACCAGCAAGAAAAG
AATGAACAAGACTTATTAGCATTGGATGAATGGGCAAATTTGTGGAATTGGTTTGCCATATCAAAGTGGCTG
TGGTATATAAAAATATTCATAATGATAGTAGGCGGCTTGATAGGTTTAAGAATAGTTTTTGCTGTACTTTCT
ATAGTGAATAGAGTTAGGCAGGGATACTCACCATTATCGTTTCAGACCCACCTCCCAGCCAGGAGGGGACCC
GACAGGCCCGAAGGAATCGAAGAAGAAGGTGGAGAGAGAGACAGAGACAGATCGGTTCGATTAGTACATGGA
TTCTTAGCACTCATCTGGGACGACCTACGGAGCCTGACCCTCTTCAGCTACCACCGCTTGAGAGACTTACTC
TTGATTATAGCGAGGATTGTGGAAACTCTGGGA---------------------CGCAGGGGGTGGGAAGCC
CTCAAGTATTGGTGGAATCTCCTGCAATATTGGAGTCAGGAACTAAAGAATAGTGCTGTTAGCTTGCTTGAC
GCCATAGCTATAGCAGTAGCTGAGGGAACAGATAGGGTTATAAAAGTAGTACGAAGAGCCTTTAGAGCTATT
CTCCACATACCTGTAAGAATAAGACAGGGCTTAGAAAGGGCTTTGCTA
>EU576853
ATGAGAGTGAAGGAGATCAAGAGGAAT---TGTCAGCGCTTGTGGAGA------------------------
TGGGGCACCATGCTCCTTGGGATGTTG---ATGATCTGTAGTGCTACA---CAACAATTGTGGGTTACAGTC
TATTATGGGGTACCTGTGTGGAAAGAAGCAACCACCACTCTATTTTGTGCATCAGATGCTAAAGCATATGAT
ACAGAGGCACATAATGTCTGGGCCACACATGCCTGTGTACCCACAGACCCCAACCCACAAGAAGTAGTATTG
GGAAATGTGACAGAAAATTTTAACATGTGGAAAAATAACATGGTAGAACAAATGCATGAGGATATAATCAGT
TTATGGGATCAAAGCCTAAAGCCATGTGTAAAATTAACCCCACTCTGTGTTACTTTAAACTGC---------
---------ACTGATTATGTGAAA---ATTGATACTAGT---------------AGCACTAACAGTAGCAGC
TGGGAG---------------------------AAAGGAGAA---------ATAAAAAACTGCTCTTTCAAT
ATCACCACAAGCATAAAAGATAAGATGCAGAGGGAATATGCACTTTTTTATAAACTTGATGTAATACCAATA
GATAGT---GAGAATAATAGTAATATAAATAGTGGGAATAATAGTAATAGTAATTTTAGTAGCTATAGTAAT
TTTAGATTGATAAATTGTAATACCTCAGTCATTACACAGGCCTGTCCAAAGGTATCCTTTGAACCAATTCCC
ATACATTATTGTGCCCCGGCTGGGTTTGCGATTCTAAAGTGTAATGATAAAAAGTTCAATGGATCAGGACCA
TGTACAAATGTCAGCACAGTACAATGTACACATGGAATTAGACCAGTAGTGTCAACTCAACTGTTGTTAAAT
GGCAGTCTAGCAGAAGAGGAGGTAGTAATTAGATCTGAAAATTTCACGAACAATGTTAAAACCATAATAGTA
CATCTGAATAAATCTGTAGTAATTAATTGTACAAGACCCAACAACAATACAAGAAGAGGTATACATATGGGA
CCAGGGAAAGCATATTTT---ACAGGAGAAATA---------ATAGGAGATATAAGACAAGCACATTGTAAC
ATTAGTAGAAAAGAATGGAATGACACTTTAAAACAGATAGTTATAAAATTAGGA------------------
---GAACAATTT------AGA------------------------AATAAA---ACAATAGCCTTTAATCAA
TCCTCA---GGAGGGGACATTGAAATTGTAACACACAGTTTTAATTGTGGAGGGGAATTTTTCTACTGTAAT
TCAACACAACTGTTTAATAGT---ACTTGG------AATAATAAT---GGTACTAGGAATGATACTAGGGAG
TCAAATGACACTATC---------------------------ATCACACTACCATGCAGAATCAAACAAATT
ATAAACATGTGGCAGCAAGTAGGCAAAGCAATGTATGCCCCTCCCATCAGAGGACAAATTAGATGTTCATCA
AATATCACAGGGCTGCTGTTAACAAGAGATGGTGGTAACGAGAGC---------------------GACGCT
GAGACCTTCAGACCTGGAGGAGGAGATATGAGGGACAATTGGAGAAGTGAATTATACAAATATAAAGTAGTA
AAAATTGAACCATTAGGAGTAGCACCCTCCAAGGCAAAGAGAAGAGTGGTGCAGAGAGAAAAAAGAGCAGTG
GGAACAATAGGAGCTATGTTCCTTGGGTTCTTGGGAGCAGCAGGAAGCACTATGGGCGCAGCGTCACTGACG
CTGACGGTACAGGCCAGACTATTATTGTCTGGTATAGTGCAACAGCAGAACAATCTGCTGAGGGCTATTGAG
GCGCAACAACATATTTTGCAACTCACGGTCTGGGGCATTAAACAGCTCCAGGCAAGAGTCCTGGCTGTGGAA
AGATACCTAAGGGATCAACAGCTCCTAGGGATTTGGGGTTGCTCTGGAAAACTCATCTGCACCACTGCTGTG
CCTTGGAACGCTAGTTGGAGT---AATAAATCTCAAGAGGAGATTTGGGAGAACATGACCTGGATGCAGTGG
GATAGAGAAATTAACAATTACACAAACCTCATATATACCTTACTTGAAGAATCGCAGAACCAGCAAGAAAAG
AATGAACAAGACTTATTAGCATTGGATGAATGGGCAAATTTGTGGAATTGGTTTGCCATATCAAAGTGGCTG
TGGTATATAAAAATATTCATAATGATAGTAGGCGGCTTGATAGGTTTAAGAATAGTTTTTGCTGTACTTTCT
ATAGTGAATAGAGTTAGGCAGGGATACTCACCATTATCGTTTCAGACCCACCTCCCAGCCAGGAGGGGACCC
GACAGGCCCGAAGGAATCGAAGAAGAAGGTGGAGAGAGAGACAGAGACAGATCGGTTCGATTAGTACATGGA
TTCTTAGCACTCATCTGGGACGACCTACGGAGCCTGACCCTCTTCAGCTACCACCGCTTGAGAGACTTACTC
TTGATTATAGCGAGGATTGTGGAAACTCTGGGA---------------------CGCAGGGGGTGGGAAGCC
CTCAAGTATTGGTGGAATCTCCTGCAATATTGGAGTCAGGAACTAAAGAATAGTGCTGTTAGCTTGCTTGAC
GCCATAGCTATAGCAGTAGCTGAGGGAACAGATAGGGTTATAAAAGTAGTACGAAGAGCCTTTAGAGCTATT
CTCCACATACCTGTAAGAATAAGACAGGGCTTAGAAAGGGCTTTGCTA
>EU576873
ATGAGAGTGAAGGAGATCAAGAGGAAT---TGTCAGCGCTTGTGGAGA------------------------
TGGGGCACCATGCTCCTTGGGATGTTG---ATGATCTGTAGTGCTACA---CAACAATTGTGGGTTACAGTC
TATTATGGGGTACCTGTGTGGAAAGAAGCAACCACCACTCTATTTTGTGCATCAGATGCTAAAGCATATGAT
ACAGAGGCACATAATGTCTGGGTCACACATGCCTGTGTACCCACAGACCCCAACCCACAAGAAGTAGTATTG
GGAAATGTGACAGAAAATTTTAACATGTGGAAAAATAACATGGTAGAACAAATGCATGAGGATATAATCAGT
TTATGGGATCAAAGCCTAAAGCCATGTGTAAAATTAACCCCACTCTGTGTTACTTTAAACTGC---------
---------ACTGATTATGTGAAA---AATGATACTAGT---------------AGCACTAACAGTAGCAGC
TGGGAG---------------------------AAAGGAGAA---------ATAAAAAACTGCTCTTTCAAT
ATCACCACAAGCATAAAAGATAAGATGCAGAGGGAATATGCACTTTTTTATAAACTTGATGTAATACCAATA
GATAGT---GAGAATAATAGTAATATAAATAGTGGGAATAATAGTAATAGTAATTTTAGTAGCTATAGTAAT
TTTAGATTGATAAATTGTAATACCTCAGTCATTACACAGGCCTGTCCAAAGGTATCCTTTGAACCAATTCCC
ATACATTATTGTGCCCCGGCTGGGTTTGCGATTCTAAAGTGTAATGATAAAAAGTTCAATGGATCAGGACCA
TGTACAAATGTCAGCACAGTACAATGTACACATGGAATTAGACCAGTAGTGTCAACTCAACTGTTGTTAAAT
GGCAGTCTAGCAGAAGAGGAGGTAGTAATTAGATCTGAAAATTTCACGAACAATGTTAAAACCATAATAGTA
CATCTGAATAAATCTGTAGTAATTAATTGTACAAGACCCAACAACAATACAAGAAGAGGTATACATATGGGA
CCAGGGAAAGCATATTTT---ACAGGAGAAATA---------ATAGGAGATATAAGACAAGCACATTGTAAC
ATTAGTAGAAAAGAATGGAATGACACTTTAAAACAGATAGTTATAAAATTAGGA------------------
---GAACAATTT------AGA------------------------AATAAA---ACAATAGCCTTTAATCAA
TCCTCA---GGAGGGGACATTGAAATTGTAACACACAGTTTTAATTGTGGAGGGGAATTTTTCTACTGTAAT
TCAACACAACTGTTTAATAGT---ACTTGG------AATAATAAT---GGTACTAGGAATGATACTAGGGAG
TCAAATGACACTATC---------------------------ATCACACTACCATGCAGAATCAAACAAATT
ATAAACATGTGGCAGCAAGTAGGCAAAGCAATGTATGCCCCTCCCATCAGAGGACAAATTAGATGTTCATCA
AATATCACAGGGCTGCTGTTAACAAGAGATGGTGGTAACGAGAGC---------------------GACGCT
GAGACCTTCAGACCTGGAGGAGGAGATATGAGGGACAATTGGAGAAGTGAATTATACAAATATAAAGTAGTA
AAAATTGAACCATTAGGAGTAGCACCCTCCAAGGCAAAGAGAAGAGTGGTGCAGAGAGAAAAAAGAGCAGTG
GGAACAATAGGAGCTATGTTCCTTGGGTTCTTGGGAGCAGCAGGAAGCACTATGGGCGCAGCGTCACTGACG
CTGACGGTACAGGCCAGACTATTATTGTCTGGTATAGTGCAACAGCAGAACAATCTGCTGAGGGCTATTGAG
GCGCAACAACATATTTTGCAACTCACGGTCTGGGGCATTAAACAGCTCCAGGCAAGAGTCCTGGCTGTGGAA
AGATACCTAAGGGATCAACAGCTCCTAGGGATTTGGGGTTGCTCTGGAAAACTCATCTGCACCACTGCTGTG
CCTTGGAACGCTAGTTGGAGT---AATAAATCTCAAGAGGAGATTTGGGAGAACATGACCTGGATGCAGTGG
GATAGAGAAATTAACAATTACACAAACCTCATATATACCTTACTTGAAGAATCGCAGAACCAGCAAGAAAAG
AATGAACAAGACTTATTAGCATTGGATGAATGGGCAAATTTGTGGAATTGGTTTGCCATATCAAAGTGGCTG
TGGTATATAAAAATATTCATAATGATAGTAGGCGGCTTGATAGGTTTAAGAATAGTTTTTGCTGTACTTTCT
ATAGTGAATAGAGTTAGGCAGGGATACTCACCATTATCGTTTCAGACCCACCTCCCAGCCAGGAGGGGACCC
GACAGGCCCGAAGGAATCGAAGAAGAAGGTGGAGAGAGAGACAGAGACAGATCAGTTCGCTTAGTACATGGA
TTCTTAGCACTCATCTGGGACGACCTACGGAGCCTGACCCTCTTCAGCTACCACCGCTTGAGAGACTTACTC
TTGATTATAGCGAGGATTGTGGAAACTCTGGGA---------------------CGCAGGGGGTGGGAAGCC
CTCAAGTATTGGTGGAATCTCCTGCAATATTGGAGTCAGGAACTAAAGAATAGTGCTGTTAGCTTGCTTGAC
GCCATAGCTATAGCAGTAGCTGAGGGAACAGATAGGGTTATAAAAGTAGTACGAAGAGCCTTTAGAGCTATT
CTCCACATACCTGTAAGAATAAGACAGGGCTTAGAAAGGGCTTTGCTA
>EU576881
ATGAGAGTGAAGGAGATCAAGAGGAAT---TGTCAGCGCTTGTGGAGA------------------------
TGGGGCACCATGCTCCTTGGGATGTTG---ATGATCTGTAGTGCTACA---CAACAATTGTGGGTTACAGTC
TATTATGGGGTACCTGTGTGGAAAGAAGCAACCACCACTCTATTTTGTGCATCAGATGCTAAAGCATATGAT
ACAGAGGCACATAATGTCTGGGCCACACATGCCTGTGTACCCACAGACCCCAACCCACAAGAAGTAGTATTG
GGAAATGTGACAGAAAATTTTAACATGTGGAAAAATAACATGGTAGAACAAATGCATGAGGATATAATCAGT
TTATGGGATCAAAGCCTAAAGCCATGTGTAAAATTAACCCCACTCTGTGTTACTTTAAACTGC---------
---------ACTGATTATGTGAAA---AATGATACTAGT---------------AGCACTAACAGTAGCAGC
TGGGAG---------------------------AAAGGAGAA---------ATAAAAAACTGCTCTTTCAAT
ATCACCACAAGCATAAAAGATAAGATGCAGAGGGAATATGCACTTTTTTATAAACTTGATGTAATACCAATA
GATAGT---GAGAATAATAGTAATATAAATAGTGGGAATAATAGTAATAGTAATTTTAGTAGCTATAGTAAT
TTTAGATTGATAAATTGTAATACCTCAGTCATTACACAGGCCTGTCCAAAGGTATCCTTTGAACCAATTCCC
ATACATTATTGTGCCCCGGCTGGGTTTGCGATTCTAAAGTGTAATGATAAAAAGTTCAATGGATCAGGACCA
TGTACAAATGTCAGCACAGTACAATGTACACATGGAATTAGACCAGTAGTGTCAACTCAACTGTTGTTAAAT
GGCAGTCTAGCAGAAGAGGAGGTAGTAATTAGATCTGAAAATTTCACGAACAATGTTAAAACCATAATAGTA
CATCTGAATAAATCTGTAGTAATTAATTGTACAAGACCCAACAACAATACAAGAAGAGGTATACATATGGGA
CCAGGGAAAGCATATTTT---ACAGGAGAAATA---------ATAGGAGATATAAGACAAGCACATTGTAAC
ATTAGTAGAAAAGAATGGAATGACACTTTAAAACAGATAGTTATAAAATTAGGA------------------
---GAACAATTT------AGA------------------------AATAAA---ACAATAGCCTTTAATCAA
TCCTCA---GGAGGGGACATTGAAATTGTAACACACAGTTTTAATTGTGGAGGGGAATTTTTCTACTGTAAT
TCAACACAACTGTTTAATAGT---ACTTGG------AATAATAAT---GGTACTAGGAATGATACTAGGGAG
TCAAATGACACTATC---------------------------ATCACACTACCATGCAGAATCAAACAAATT
ATAAACATGTGGCAGCAAGTAGGCAAAGCAATGTATGCCCCTCCCATCAGAGGACAAATTAGATGTTCATCA
AATATCACAGGGCTGCTGTTAACAAGAGATGGTGGTAACGAGAGC---------------------GACGCT
GAGACCTTCAGACCTGGAGGAGGAGATATGAGGGACAATTGGAGAAGTGAATTATACAAATATAAAGTAGTA
AAAATTGAACCATTAGGAGTAGCACCCTCCAAGGCAAAGAGAAGAGTGGTGCAGAGAGAAAAAAGAGCAGTG
GGAACAATAGGAGCTATGTTCCTTGGGTTCTTGGGAGCAGCAGGAAGCACTATGGGCGCAGCGTCACTGACG
CTGACGGTACAGGCCAGACTATTATTGTCTGGTATAGTGCAACAGCAGAACAATCTGCTGAGGGCTATTGAG
GCGCAACAACATATTTTGCAACTCACGGTCTGGGGCATTAAACAGCTCCAGGCAAGAGTCCTGGCTGTGGAA
AGATACCTAAGGGATCAACAGCTCCTAGGAATTTGGGGTTGCTCTGGAAAACTCATCTGCACCACTGCTGTG
CCTTGGAACGCTAGTTGGAGT---AATAAATCTCAAGAGGAGATTTGGGAGAACATGACCTGGATGCAGTGG
GATAGAGAAATTAACAATTACACAAACCTCATATATACCTTACTTGAAGAATCGCAGAACCAGCAAGAAAAG
AATGAACAAGACTTATTAGCATTGGATGAATGGGCAAATTTGTGGAATTGGTTTGCCATATCAAAGTGGCTG
TGGTATATAAAAATATTCATAATGATAGTAGGCGGCTTGATAGGTTTAAGAATAGTTTTTGCTGTACTTTCT
ATAGTGAATAGAGTTAGGCAGGGATACTCACCATTATCGTTTCAGACCCACCTCCCAGCCAGGAGGGGACCC
GACAGGCCCGAAGGAATCGAAGAAGAAGGTGGAGAGAGAGACAGAGACAGATCAGTTCGCTTAGTACATGGA
TTCTTAGCACTCATCTGGGACGACCTACGGAGCCTGACCCTCTTCAGCTACCACCGCTTGAGAGACTTACTC
TTGATTATAGCGAGGATTGTGGAAACTCTGGGA---------------------CGCAGGGGGTGGGAAGCC
CTCAAGTATTGGTGGAATCTCCTGCAATATTGGAGTCAGGAACTAAAGAATAGTGCTGTTAGCTTGCTTGAC
GCCATAGCTATAGCAGTAGCTGAGGGAACAGATAGGGTTATAAAAGTAGTACGAAGAGCCTTTAGAGCTATT
CTCCACATACCTGTAAGAATAAGACAGGGCTTAGAAAGGGCTTTGCTA
>EU576874
ATGAGAGTGAAGGAGATCAAGAGGAAT---TGTCAGCGCTTGTGGAGA------------------------
TGGGGCACCATGCTCCTTGGGATGTTG---ATGATCTGTAGTGCTACA---CAACAATTGTGGGTTACAGTC
TATTATGGGGTACCTGTGTGGAAAGAAGCAACCACCACTCTATTTTGTGCATCAGATGCTAAAGCATATGAT
ACAGAGGCACATAATGTCTGGGCCACACATGCCTGTGTACCCACAGACCCCAACCCACAAGAAGTAGTATTG
GGAAATGTGACAGAAAATTTTAACATGTGGAAAAATAACATGGTAGAACAAATGCATGAGGATATAATCAGT
TTATGGGATCAAAGCCTAAAGCCATGTGTAAAATTAACCCCACTCTGTGTTACTTTAAACTGC---------
---------ACTGATTATGTGAAA---AATGATACTAGT---------------AGCACTAACAGTAGCAGC
TGGGAG---------------------------AAAGGAGAA---------ATAAAAAATTGCTCTTTCAAT
ATCACCACAAGCATAAAAGATAAGATGCAGAGGGAATATGCACTTTTTTATAAACTTGATGTAATACCAATA
GATAGT---GAGAATAATAGTAATATAAATAGTGGGAATAATAGTAATAGTAATTTTAGTAGCTATAGTAAT
TTTAGATTGATAAATTGTAATACCTCAGTCATTACACAGGCCTGTCCAAAGGTATCCTTTGAACCAATTCCC
ATACATTATTGTGCCCCGGCTGGGTTTGCGATTCTAAAGTGTAATGATAAAAAGTTCAATGGATCAGGACCA
TGTACAAATGTCAGCACAGTACAATGTACACATGGAATTAGACCAGTAGTGTCAACTCAACTGTTGTTAAAT
GGCAGTCTAGCAGAAGAGGAGGTAGTAATTAGATCTGAAAATTTCACGAACAATGTTAAAACCATAATAGTA
CATCTGAATAAATCTGTAGTAATTAATTGTACAAGACCCAACAACAATACAAGAAGAGGTATACATATGGGA
CCAGGGAAAGCATATTTT---ACAGGAGAAATA---------ATAGGAGATATAAGACAAGCACATTGTAAC
ATTAGTAGAAAAGAATGGAATGACACTTTAAAACAGATAGTTATAAAATTAGGA------------------
---GAACAATTT------AGA------------------------AATAAA---ACAATAGCCTTTAATCAA
TCCTCA---GGAGGGGACATTGAAATTGTAACACACAGTTTTAATTGTGGAGGGGAATTTTTCTACTGTAAT
TCAACACAACTGTTTAATAGT---ACTTGG------AATAATAAT---GGTACTAGGAATGATACTAGGGAG
TCAAATGACACTATC---------------------------ATCACACTACCATGCAGAATCAAACAAATT
ATAAACATGTGGCAGCAAGTAGGCAAAGCAATGTATGCCCCTCCCATCAGAGGACAAATTAGATGTTCATCA
AATATCACAGGGCTGCTGTTAACAAGAGATGGTGGTAACGAGAGC---------------------GACGCT
GAGACCTTCAGACCTGGAGGAGGAGATATGAGGGACAATTGGAGAAGTGAATTATACAAATATAAAGTAGTA
AAAATTGAACCATTAGGAGTAGCACCCTCCAAGGCAAAGAGAAGAGTGGTGCAGAGAGAAAAAAGAGCAGTG
GGAACAATAGGAGCTATGTTCCTTGGGTTCTTGGGAGCAGCAGGAAGCACTATGGGCGCAGCGTCACTGACG
CTGACGGTACAGGCCAGACTATTATTGTCTGGTATAGTGCAACAGCAGAACAATCTGCTGAGGGCTATTGAG
GCGCAACAACATATTTTGCAACTCACGGTCTGGGGCATTAAACAGCTCCAGGCAAGAGTCCTGGCTGTGGAA
AGATACCTAAGGGATCAACAGCTCCTAGGGATTTGGGGTTGCTCTGGAAAACTCATCTGCACCACTGCTGTG
CCTTGGAACGCTAGTTGGAGT---AATAAATCTCAAGAGGAGATTTGGGAGAACATGACCTGGATGCAGTGG
GATAGAGAAATTAACAATTACACAAACCTCATATATACCTTACTTGAAGAATCGCAGAACCAGCAAGAAAAG
AATGAACAAGACTTATTAGCATTGGATGAATGGGCAAATTTGTGGAATTGGTTTGCCATATCAAAGTGGCTG
TGGTATATAAAAATATTCATAATGATAGTAGGCGGCTTGATAGGTTTAAGAATAGTTTTTGCTGTACTTTCT
ATAGTGAATAGAGTTAGGCAGGGATACTCACCATTATCGTTTCAGACCCACCTCCCAGCCAGGAGGGGACCC
GACAGGCCCGAAGGAATCGAAGAAGAAGGTGGAGAGAGAGACAGAGACAGATCGGTTCGATTAGTACATGGA
TTCTTAGCACTCATCTGGGACGACCTACGGAGCCTGACCCTCTTCAGCTACCACCGCTTGAGAGACTTACTC
TTGATTATAGCGAGGATTGTGGAAACTCTGGGA---------------------CGCAGGGGGTGGGAAGCC
CTCAAGTATTGGTGGAATCTCCTGCAATATTGGAGTCAGGAACTAAAGAATAGTGCTGTTAGCTTGCTTGAC
GCCATAGCTATAGCAGTAGCTGAGGGAACAGATAGGGTTATAAAAGTAGTACGAAGAGCCTTTAGAGCTATT
CTCCACATACCTGTAAGAATAAGACAGGGCTTAGAAAGGGCTTTGCTA
>EU576856
ATGAGAGTGAAGGAGATCAAGAGGAAT---TGTCAGCGCTTGTGGAGA------------------------
TGGGGCACCATGCTCCTTGGGATGTTG---ATGATCTGTAGTGCTACA---CAACAATTGTGGGTTACAGTC
TATTATGGGGTACCTGTGTGGAAAGAAGCAACCACCACTCTATTTTGTGCATCAGATGCTAAAGCATATGAT
ACAGAGGCACATAATGTCTGGGCCACACATGCCTGTGTACCCACAGACCCCAACCCACAAGAAGTAGTATTG
GGAAATGTGACAGAAAATTTTAACATGTGGAAAAATAACATGGTAGAACAAATGCATGAGGATATAATCAGT
TTATGGGATCAAAGCCTAAAGCCATGTGTAAAATTAACCCCACTCTGTGTTACTTTAAACTGC---------
---------ACTGATTATGTGAAA---AATGATACTAGT---------------AGCACTAACAGTAGCAGC
TGGGAG---------------------------AAAGGAGAA---------ATAAAAAACTGCTCTTTCAAT
ATCACCACAAGCATAAAAGATAAGATGCAGAGGGAATATGCACTTTTTTATAAACTTGATGTAATACCAATA
GATAGT---GAGAATAATAGTAATATAAATAGTGGGAATAATAGTAATAGTAATTTTAGTAGCTATAGTAAT
TTTAGATTGATAAATTGTAATACCTCAGTCATTACACAGGCCTGTCCAAAGGTATCCTTTGAACCAATTCCC
ATACATTATTGTGCCCCGGCTGGGTTTGCGATTCTAAAGTGTAATGATAAAAAGTTCAATGGATCAGGACCA
TGTACAAATGTCAGCACAGTACAATGTACACATGGAATTAGACCAGTAGTGTCAACTCAACTGTTGTTAAAT
GGCAGTCTAGCAGAAGAGGAGGTAGTAATTAGATCTGAAAATTTCACGAACAATGTTAAAACCATAATAGTA
CATCTGAATAAATCTGTAGTAATTAATTGTACAAGACCCAACAACAATACAAGAAGAGGTATACATATGGGA
CCAGGGAAAGCATATTTT---ACAGGAGAAATA---------ATAGGAGATATAAGACAAGCACATTGTAAC
ATTAGTAGAAAAGAATGGAATGACACTTTAAAACAGATAGTTATAAAATTAGGA------------------
---GAACAATTT------AGA------------------------AATAAA---ACAATAGCCTTTAATCAA
TCCTCA---GGAGGGGACATTGAAATTGTAACACACAGTTTTAATTGTGGAGGGGAATTTTTCTACTGTAAT
TCAACACAACTGTTTAATAGT---ACTTGG------AATAATAAT---GGTACTAGGAATGATACTAGGGAG
TCAAATGACACTATC---------------------------ATCACACTACCATGCAGAATCAAACAAATT
ATAAACATGTGGCAGCAAGTAGGCAAAGCAATGTATGCCCCTCCCATCAGAGGACAAATTAGATGTTCATCA
AATATAACAGGGCTGCTGTTAACAAGAGATGGTGGTAACGAGAGC---------------------GACGCT
GAGACCTTCAGACCTGGAGGAGGAGATATGAGGGACAATTGGAGAAGTGAATTATACAAATATAAAGTAGTA
AAAATTGAACCATTAGGAGTAGCACCCTCCAAGGCAAAGAGAAGAGTGGTGCAGAGAGAAAAAAGAGCAGTG
GGAACAATAGGAGCTATGTTCCTTGGGTTCTTGGGAGCAGCAGGAAGCACTATGGGCGCAGCGTCACTGACG
CTGACGGTACAGGCCAGACTATTATTGTCTGGTATAGTGCAACAGCAGAACAATCTGCTGAGGGCTATTGAG
GCGCAACAACATATTTTGCAACTCACGGTCTGGGGCATTAAACAGCTCCAGGCAAGAGTCCTGGCTGTGGAA
AGATACCTAAGGGATCAACAGCTCCTAGGGATTTGGGGTTGCTCTGGAAAACTCATCTGCACCACTGCTGTG
CCTTGGAACGCTAGTTGGAGT---AATAAATCTCAAGAGGAGATTTGGGAGAACATGACCTGGATGCAGTGG
GATAGAGAAATTAACAATTACACAAACCTCATATATACCTTACTTGAAGAATCGCAGAACCAGCAAGAAAAG
AATGAACAAGACTTATTAGCATTGGATGAATGGGCAAATTTGTGGAATTGGTTTGCCATATCAAAGTGGCTG
TGGTATATAAAAATATTCATAATGATAGTAGGCGGCTTGATAGGTTTAAGAATAGTTTTTGCTGTACTTTCT
ATAGTGAATAGAGTTAGGCAGGGATACTCACCATTATCGTTTCAGACCCACCTCCCAGCCAGGAGGGGACCC
GACAGGCCCGAAGGAATCGAAGAAGAAGGTGGAGAGAGAGACAGAGACAGATCGGTTCGATTAGTACATGGA
TTCTTAGCACTCATCTGGGACGACCTACGGAGCCTGACCCTCTTCAGCTACCACCGCTTGAGAGACTTACTC
TTGATTATAGCGAGGATTGTGGAAACTCTGGGA---------------------CGCAGGGGGTGGGAAGCC
CTCAAGTATTGGTGGAATCTCCTGCAATATTGGAGTCAGGAACTAAAGAATAGTGCTGTTAGCTTGCTTGAC
GCCATAGCTATAGCAGTAGCTGAGGGAACAGATAGGGTTATAAAAGTAGTACGAAGAGCCTTTAGAGCTATT
CTCCACATACCTGTAAGAATAAGACAGGGCTTAGAAAGGGCTTTGCTA
>EU576886
ATGAGAGTGAAGGAGATCAAGAGGAAT---TGTCAGCGCTTGTGGAGA------------------------
TGGGGCACCATGCTCCTTGGGATGTTG---ATGATCTGTAGTGCTACA---CAACAATTGTGGGTTACAGTC
TATTATGGGGTACCTGTGTGGAAAGAAGCAACCACCACTCTATTTTGTGCATCAGATGCTAAAGCATATGAT
ACAGAGGCACATAATGTCTGGGCCACACATGCCTGTGTACCCACAGACCCCAACCCACAAGAAGTAGTATTG
GGAAATGTGACAGAAAATTTTAACATGTGGAAAAATAACATGGTAGAACAAATGCATGAGGATATAATCAGT
TTATGGGATCAAAGCCTAAAGCCATGTGTAAAATTAACCCCACTCTGTGTTACTTTAAACTGC---------
---------ACTGATTATGTGAAA---AATGATACTAGT---------------AGCACTAACAGTAGCAGC
TGGGAG---------------------------AAAGGAGAA---------ATAAAAAACTGCTCTTTCAAT
ATCACCACAAGCATAAAAGATAAGATGCAGAGGGAATATGCACTTTTTTATAAACTTGATGTAATACCAATA
GATAGT---GAGAATAATAGTAATATAAATAGTGGGAATAATAGTAATAGTAATTTTAGTAGCTATAGTAAT
TTTAGATTGATAAATTGTAATACCTCAGTCATTACACAGGCCTGTCCAAAGGTATCCTTTGAACCAATTCCC
ATACATTATTGTGCCCCGGCTGGGTTTGCGATTCTAAAGTGTAATGATAAAAAGTTCAATGGATCAGGACCA
TGTACAAATGTCAGCACAGTACAATGTACACATGGAATTAGACCAGTAGTGTCAACTCAACTGTTGTTAAAT
GGCAGTCTAGCAGAAGAGGAGGTAGTAATTAGATCTGAAAATTTCACGAACAATGTTAAAACCATAATAGTA
CATCTGAATAAATCTGTAGTAATTAATTGTACAAGACCCAACAACAATACAAGAAGAGGTATACATATGGGA
CCAGGGAAAGCATATTTT---ACAGGAGAAATA---------ATAGGAGATATAAGACAAGCACATTGTAAC
ATTAGTAGAAAAGAATGGAATGACACTTTAAAACAGATAGTTATAAAATTAGGA------------------
---GAACAATTT------AGA------------------------AATAAA---ACAATAGCCTTTAATCAA
TCCTCA---GGAGGGGACATTGAAATTGTAACACACAGTTTTAATTGTGGAGGGGAATTTTTCTACTGTAAT
TCAACACAACTGTTTAATAGT---ACTTGG------AATAATAAT---GGTACTAGGAATGATACTAGGGAG
TCAAATGACACTATC---------------------------ATCACACTACCATGCAGAATCAAACAAATT
ATAAACATGTGGCAGCAAGTAGGCAAAGCAATGTATGCCCCTCCCATCAGAGGACAAATTAGATGTTCATCA
AATATCACAGGGCTGCTGTTAACAAGAGATGGTGGTAACGAGAGC---------------------GACGCT
GAGACCTTCAGACCTGGAGGAGGAGATATGAGGGACAATTGGAGAAGTGAATTATACAAATATAAAGTAGTA
AAAATTGAACCATTAGGAGTAGCACCCTCCAAGGCAAAGAGAAGAGTGGTGCAGAGAGAAAAAAGAGCAGTG
GGAACAATAGGAGCTATGTTCCTTGGGTTCTTGGGAGCAGCAGGAAGCACTATGGGCGCAGCGTCACTGACG
CTGACGGTACAGGCCAGACTATTATTGTCTGGTATAGTGCAACAGCAGAACAATCTGCTGAGGGCTATTGAG
GCGCAACAACATATTTTGCAACTCACGGTCTGGGGCATTAAACAGCTCCAGGCAAGAGTCCTGGCTGTGGAA
AGATACCTAAGGGATCAACAGCTCCTAGGGATTTGGGGTTGCTCTGGAAAACTCATCTGCACCACTGCTGTG
CCTTGGAACGCTAGTTGGAGT---AATAAATCTCAAGAGGAGATTTGGGAGAACATGACCTGGATGCAGTGG
GATAGAGAAATTAACAATTACACAAACCTCATATATACCTTACTTGAAGAATCGCAGAACCAGCAAGAAAAG
AATGAACAAGACTTATTAGCATTGGATGAATGGGCAAATTTGTGGAATTGGTTTGCCATATCAAAGTGGCTG
TGGTATATAAAAATATTCATAATGATAGTAGGCGGCTTGATAGGTTTAAGAATAGTTTTTGCTGTACTTTCT
ATAGTGAATAGAGTTAGGCAGGGATACTCACCATTATCGTTTCAGACCCACCTCCCAGCCAGGAGGGGACCC
GACAGGCCCGAAGGAATCGAAGAAGAAGGTGGAGAGAGAGACAGAGACAGATCAGTTCGCTTAGTACATGGA
TTCTTAGCACTCATCTGGGACGACCTACGGAGCCTGACCCTCTTCAGCTACCACCGCTTGAGAGACTTACTC
TTGATTATAGCGAGGATTGTGGAAACTCTGGGA---------------------CGCAGGGGGTGGGAAGCC
CTCAAGTATTGGTGGAATCTCCTGCAATATTGGAGTCAGGAACTAAAGAATAGTGCTGTTAGCTTGCTTGAC
GCCATAGCTATAGCAGTAGCTGAGGGAACAGATAGGGTTATAAAAGTAGTACGAAGAGCCTTTAGAGCTATT
CTCCACATACCTGTAAGAATAAGACAGGGCTTAGAAAGGGCTTTGCTA
>EU576852
ATGAGAGTGAAGGAGATCAAGAGGAAT---TGTCAGCGCTTGTGGAGA------------------------
TGGGGCACCATGCTCCTTGGGATGTTG---ATGATCTGTAGTGCTACA---CAACAATTGTGGGTTACAGTC
TATTATGGGGTACCTGTGTGGAAAGAAGCAACCACCACTCTATTTTGTGCATCAGATGCTAAAGCATATGAT
ACAGAGGCACATAATGTCTGGGCCACGCATGCCTGTGTACCCACAGACCCCAACCCACAAGAAGTAGTATTG
GGAAATGTGACAGAAAATTTTAACATGTGGAAAAATAACATGGTAGAACAAATGCATGAGGATATAATCAGT
TTATGGGATCAAAGCCTAAAGCCATGTGTAAAATTAACCCCACTCTGTGTTACTTTAAACTGC---------
---------ACTGATTATGTGAAA---AATGATACTAGT---------------AGCACTAACAGTAGCAGC
TGGGAG---------------------------AAAGGAGAA---------ATAAAAAACTGCTCTTTCAAT
ATCACCACAAGCATAAAAGATAAGATGCAGAGGGAATATGCACTTTTTTATAAACTTGATGTAATACCAATA
GATAGT---GAGAATAATAGTAATATAAATAGTGGGAATAATAGTAATAGTAATTTTAGTAGCTATAGTAAT
TTTAGATTGATAAATTGTAATACCTCAGTCATTACACAGGCCTGTCCAAAGGTATCCTTTGAACCAATTCCC
ATACATTATTGTGCCCCGGCTGGGTTTGCGATTCTAAAGTGTAATGATAAAAAGTTCAATGGATCAGGACCA
TGTACAAATGTCAGCACAGTACAATGTACACATGGAATTAGACCAGTAGTGTCAACTCAACTGTTGTTAAAT
GGCAGTCTAGCAGAAGAGGAGGTAGTAATTAGATCTGAAAATTTCACGAACAATGTTAAAACCATAATAGTA
CATCTGAATAAATCTGTAGTAATTAATTGTACAAGACCCAACAACAATACAAGAAGAGGTATACATATGGGA
CCAGGGAAAGCATATTTT---ACAGGAGAAATA---------ATAGGAGATATAAGACAAGCACATTGTAAC
ATTAGTAGAAAAGAATGGAATGACACTTTAAAACAGATAGTTATAAAATTAGGA------------------
---GAACAATTT------AGA------------------------AATAAA---ACAATAGCCTTTAATCAA
TCCTCA---GGAGGGGACATTGAAATTGTAACACACAGTTTTAATTGTGGAGGGGAATTTTTCTACTGTAAT
TCAACACAACTGTTTAATAGT---ACTTGG---AATAAT---AAT---GGTACTAGGAATGATACTAGGGAG
TCAAATGAC---------------ACTATC------------ATCACACTACCATGCAGAATCAAACAAATT
ATAAACATGTGGCAGCAAGTAGGCAAAGCAATGTATGCCCCTCCCATCAGAGGACAAATTAGATGTTCATCA
AATATCACAGGGCTGCTGTTAACAAGAGATGGTGGTAACGAGAGC------GAC---------------GCT
GAGACCTTCAGACCTGGAGGAGGAGATATGAGGGACAATTGGAGAAGTGAATTATACAAATATAAAGTAGTA
AAAATTGAACCATTAGGAGTAGCACCCTCCAAGGCAAAGAGAAGAGTGGTGCAGAGAGAAAAAAGAGCAGTG
GGAACAATAGGAGCTATGTTCCTTGGGTTCTTGGGAGCAGCAGGAAGCACTATGGGCGCAGCGTCACTGACG
CTGACGGTACAGGCCAGACTATTATTGTCTGGTATAGTGCAACAGCAGAACAATCTGCTGAGGGCTATTGAG
GCGCAACAACATATTTTGCAACTCACGGTCTGGGGCATTAAACAGCTCCAGGCAAGAGTCCTGGCTGTGGAA
AGATACCTAAGGGATCAACAGCTCCTAGGGATTTGGGGTTGCTCTGGAAAACTCATCTGCACCACTGCTGTG
CCTTGGAACGCTAGTTGGAGT---AATAAATCTCAAGAGGAGATTTGGGAGAACATGACCTGGATGCAGTGG
GATAGAGAAATTAACAATTACACAAACCTCATATATACCTTACTTGAAGAATCGCAGAACCAGCAAGAAAAG
AATGAACAAGACTTATTAGCATTGGATGAATGGGCAAATTTGTGGAATTGGTTTGCCATATCAAAGTGGCTG
TGGTATATAAAAATATTCATAATGATAGTAGGCGGCTTGATAGGTTTAAGAATAGTTTTTGCTGTACTTTCT
ATAGTGAATAGAGTTAGGCAGGGATACTCACCATTATCGTTTCAGACCCACCTCCCAGCCAGGAGGGGACCC
GACAGGCCCGAAGGAATCGAAGAAGAAGGTGGAGAGAGAGACAGAGACAGATCAGTTCGCTTAGTACATGGA
TTCTTAGCACTCATCTGGGACGACCTACGGAGCCTGACCCTCTTCAGCTACCACCGCTTGAGAGACTTACTC
TTGATTATAGCGAGGATTGTGGAAACTCTGGGA---------------------CGCAGGGGGTGGGAAGCC
CTCAAGTATTGGTGGAATCTCCTGCAATATTGGAGTCAGGAACTAAAGAATAGTGCTGTTAGCTTGCTTGAC
GCCATAGCTATAGCAGTAGCTGAGGGAACAGATAGGGTTATAAAAGTAGTACGAAGAGCCTTTAGAGCTATT
CTCCACATACCTGTAAGAATAAGACAGGGCTTAGAAAGGGCTTTGCTA
>EU576906
ATGAGAGTGAAGGAGACCAGGAGGAAT---TGGCAGCACTTGTGGAAA------------------------
TGGGGCACGATGCTCCTTGGAATGTTA---ATGATCTGTAGTGCTGCA---GCAAATTTGTGGGTCACAGTC
TATTATGGGGTACCTGTATGGAAAGAAGCGACCACCACTCTATTTTGTGCATCAGATGCTAAAGCATATGAT
ACAGAGGTACATAATGTCTGGGCCACACATGCCTGTGTACCCACAGACCCCAGCCCACAAGAAGTATTATTG
GAAAATGTGACAGAAAATTTTAACATGTGGAAAAATAACATGGTAGAACAGATGCATGAGGATATAATCAGT
TTATGGGATCAAAGCCTAAAGCCATGTGTAAAATTAACCCCACTCTGTGTTACTTTAAATTGC---------
---------ACTGATGTGTCGAGT---AATAGTACTAGT---------------------GTTAATATCACT
AGTGAG---------------------------AAAGGAGAA---------ATAAAAAACTGCTCTTTTAAT
ATCACCACAGTAGTAAGAGATAAGGTGCAAAAAACATATGCACTTTTTTATAGACTTGATGTAGTACCAATA
GATGAT---AAT------------------------CATAATAATAGTAGC---------------AGTAAA
TATAGATTGATAAATTGTAATACCTCAGTCATTACACAGGCCTGTCCAAAGGTATCCTTTGAACCAATTCCC
ATACATTATTGTGCCCCGGCTGGTTTTGCGCTTCTAAAATGTAATGATAAGAAGTTCAATGGAACAGGACCA
TGTACAAATGTCAGCACAGTACAGTGTACACATGGAATTAGACCAGTAGTGTCAACTCAACTGCTGTTAAAT
GGCAGTCTAGCAGAAGAAGAGGTAGTAATTAGATCTGAAAATTTCACAAACAATGCTAAAACCATAATAGTA
CAGCTGAATGATTCTATAGTAATTAATTGTACAAGACCCAACAACAATACAAGAAAAGGTATACATATAGGA
CCAGGGAAAGTATTTTAT---ACAGGAGAAATA---------GTAGGAGATATAAGACAAGCACATTGTAAC
CTTAGTAGTACAAGATGGAATAACACTTTAAAACAGATAGTTATGACATTAAGA------------------
---GAACAATTT------GGG------------------------AATAAG---ACAATAGTCTTTAATCAA
TCCTCA---GGAGGGGATCCAGAAATTGTACTGCACAGTTTTAATTGTGGAGGGGAATTTTTCTACTGTAAT
ACAACAATACTGTTTAATAGT---ACTTGG------AATAGTAAT---GATACTTGGAATAATACTACAGAG
TCAAATGACACT------------------------------ATCACACTCCCGTGCAGAATAAAACAAATT
ATAAACATGTGGCAGGAAGTAGGAAAAGCAATGTATGCCCCTCCCATTAGAGGACAAATTAGATGTTCATCA
AATATTACAGGATTACTATTAACAAGAGATGGTGGTAATAATAGC---------------------AGCACT
GAGATCTTCAGACCTGGAGGAGGAGATATGAGGGATAATTGGAGAAGTGAATTATATAAATATAAAGTAGTA
CAAATTGAACCATTAGGAATAGCACCCACCAAGGCAAAGAGAAGAGTGGTGCAGAGAGAAAAAAGAGCAGTG
ACA---ATAGGAGCTATGTTCCTTGGGTTCTTGGGAGCAGCAGGAAGCACTATGGGCGCAGCATCAATAACG
CTGACGGTACAGGCCAGACTATTATTGTCTGGTATAGTGCAACAGCAGAACAATCTGCTGAGGGCTATTGAG
GCGCAACAGCATATGTTGCAACTCACGGTCTGGGGCATCAAACAGCTCCAGGCAAGAGTCCTGGCTGTGGAA
AGATACCTAAGGGATCAACAGCTCCTGGGGATTTGGGGTTGCTCTGGAAAACTCATTTGCACCACTAACGTG
CCTTGGAACACTAGTTGGAGT---AATAAATCTTTTAATGATATTTGGAATAACATGACCTGGATGCAGTGG
GATAGAGAAATTAACAATTACACAAACTACATATACACCTTACTTGAAGATGCGCAGAACCAGCAAGAAAAG
AATGAACAAGAATTATTAGAATTGGATAAGTGGGCAAGTTTGTGGACTTGGTTTGACATAACACACTGGCTG
TGGTATATAAAAATATTCATAATGATAGTAGGTGGCCTAATAGGTTTAAGAATAGTTTTTGCTGTGCTTTCT
ATAGTGAATAGAGTTAGGCAGGGATACTCACCATTATCATTTCAGACCCACCTCCCAGCCAGGAGGGAACCC
GACAGGCCCGAAGGAACAGAAGGAGAAGGTGGAGAGAAAGACAACGACAGATCAGTTCGATTAGTGCATGGA
TTCTTAGCACTCATCTGGGACGACCTACGGAGCCTGTGCCTCTTCAGCTACCACCGCTTGAGAGACTTACTC
TTGATTGTAACGAGGATTGTGGAACTTCTGGGA---------------------CGCAGGGGGTGGGAAGTC
CTCAAGTACTGGGGGAATCTCCTACAGTATTGGAGTCAGGAGCTAAAGAATAGTGCTGTTAGCTTGCTTGAT
GCCATAGCTATCGCAGTAGCTGAGGGGACAGATAGGGTTATAGAAGTAGTGCAAAGAGTTTTTAGAGCTTTT
CTCCACCTACCTAGAAGAATCAGACAGGGCTTGGAAAGAGCTTTGCTA
>EU576916
ATGAGAGTGAAGGAGACCAGGAGGAAT---TGGCAGCACTTGTGGAAA------------------------
TGGGGCACGATGCTCCTTGGAATGTTA---ATGATCTGTAGTGCTGCA---GCAAATTTGTGGGTCACAGTC
TATTATGGGGTACCTGTATGGAAAGAAGCGACCACCACTCTATTTTGTGCATCAGATGCTAAAGCATATGAT
ACAGAGGTACATAATGTCTGGGCCACACATGCCTGTGTACCCACAGACCCCAGCCCACAAGAAGTATTATTG
GAAAATGTGACAGAAAATTTTAACATGTGGAAAAATAACATGGTAGAACAGATGCATGAGGATATAATCAGT
TTATGGGATCAAAGCCTAAAGCCATGTGTAAAATTAACCCCACTCTGTGTTACTTTAAATTGC---------
---------ACTGATGTGTCGAGT---AATAGTACTAGT---------------------GTTAATATCACT
AGTGAG---------------------------AAAGGAGAA---------ATAAAAAACTGCTCTTTTAAT
ATCACCACAGTAGTAAGAGATAAGGTGCAAAAAACATATGCACTTTTTTATAGACTTGATGTAGTACCAATA
GATGAT---AAT------------------------CATAATAATAGTAGC---------------AGTAAA
TATAGATTGATAAATTGTAATACCTCAGTCATTACACAGGCCTGTCCAAAGGTATCCTTTGAACCAATTCCC
ATACATTATTGTGCCCCGGCTGGTTTTGCGCTTCTAAAATGTAATGATAAGAAGTTCAATGGAACAGGACCA
TGTACAAATGTCAGCACAGTACAGTGTACACATGGAATTAGACCAGTAGTGTCAACTCAACTGCTGTTAAAT
GGCAGTCTAGCAGAAGAAGAGGTAGTAATTAGATCTGAAAATTTCACAAACAATGCTAAAACCATAATAGTA
CAGCTGAATGATTCTATAGTAATTAATTGTACAAGACCCAACAACAATACAAGAAAAGGTATACATATAGGA
CCAGGGAAAGTATTTTAT---ACAGGAGAAATA---------GTAGGAGATATAAGACAAGCACATTGTAAC
CTTAGTAGTACAAGATGGAATAACACTTTAAAACAGATAGTTATGAAATTAAGA------------------
---GAACAATTT------GGG------------------------AATAAG---ACAATAGTCTTTAATCAA
TCCTCA---GGAGGGGATCCAGAAATTGTACTGCACAGTTTTAATTGTGGAGGGGAATTTTTCTACTGTAAT
ACAACAATACTGTTTAATAGT---ACTTGG------AATAGTAAT---GATACTTGGAATAATACTACAGAG
TCAAATGACACT------------------------------ATCACACTCCTA------------------
------------------GTAGGAAAAGCAATGTATGCCCCTCCCATTAGAGGACAAATTAGATGTTCATCA
AATATTACAGGATTACTATTAACAAGAGATGGTGGTAATAATAGC---------------------AGCACT
GAGATCTTCAGACCTGGAGGAGGAGATATGAGGGATAATTGGAGAAGTGAATTATATAAATATAAAGTAGTA
CAAATTGAACCATTAGGAATAGCACCCACCAAGGCAAAGAGAAGAGTGGTGCAGAGAGAAAAAAGAGCAGTG
ACA---ATAGGAGCTATGTTCCTTGGGTTCTTGGGAGCAGCAGGAAGCACTATGGGCGCAGCATCAATAACG
CTGACGGTACAGGCCAGACTATTATTGTCTGGTATAGTGCAACAGCAGAACAATCTGCTGAGGGCTATTGAG
GCGCAACAGCATATGTTGCAACTCACGGTCTGGGGCATCAAACAGCTCCAGGCAAGAGTCCTGGCTGTGGAA
AGATACCTAAGGGATCAACAGCTCCTGGGGATTTGGGGTTGCTCTGGAAAACTCATTTGCACCACTAACGTG
CCTTGGAACACTAGTTGGAGT---AATAAATCTTTTAATGATATTTGGAATAACATGACCTGGATGCAGTGG
GATAGAGAAATTAACAATTACACAAACTACATATACACCTTACTTGAAGATGCGCAGAACCAGCAAGAAAAG
AATGAACAAGAATTATTAGAATTGGATAAGTGGGCAAGTTTGTGGACTTGGTTTGACATAACACACTGGCTG
TGGTATATAAAAATATTCATAATGATAGTAGGTGGCCTAATAGGTTTAAGAATAGTTTTTGCTGTGCTTTCT
ATAGTGAATAGAGTTAGGCAGGGATACTCACCATTATCATTTCAGACCCACCTCCCAGCCAGGAGGGAACCC
GACAGGCCCGAAGGAACAGAAGGAGAAGGTGGAGAGAAAGACAACGACAGATCAGTTCGATTAGTGCATGGA
TTCTTAGCACTCATCTGGGACGACCTACGGAGCCTGTGCCTCTTCAGCTACCACCGCTTGAGAGACTTACTC
TTGATTGTAACGAGGATTGTGGAACTTCTGGGA---------------------CGCAGGGGGTGGGAAGTC
CTCAAGTACTGGGGGAATCTCCTACAGTATTGGAGTCAGGAGCTAAAGAATAGTGCTGTTAGCTTGCTTGAT
GCCATAGCTATCGCAGTAGCTGAGGGGACAGATAGGGTTATAGAAGTAGTGCAAAGAGTTTTTAGAGCTTTT
CTCCACATACCTAGAAGAATCAGACAGGGCTTGGAAAGAGCTTTGCTA
>EU576922
ATGAGAGTGAAGGAGACCAGGAGGAAT---TGGCAGCACTTGTGGAAA------------------------
TGGGGCACGATGCTCCTTGGAATGTTA---ATGATCTGTAGTGCTGCA---GCAAATTTGTGGGTCACAGTC
TATTATGGGGTACCTGTATGGAAAGAAGCGACCACCACTCTATTTTGTGCATCAGATGCTAAAGCATATGAT
ACAGAGGTACATAATGTCTGGGCCACACATGCCTGTGTACCCACAGACCCCAGCCCACAAGAAGTATTATTG
GAAAATGTGACAGAAAATTTTAACATGTGGAAAAATAACATGGTAGAACAGATGCATGAGGATATAATCAGT
TTATGGGATCAAAGCCTAAAGCCATGTGTAAAATTAACCCCACTCTGTGTTACTTTAAATTGC---------
---------ACTGATGTGTCGAGT---AATAGTACTAGG---------------------GTTAATATCACT
AGTGAG---------------------------AAAGGAGAA---------ATAAAAAACTGCTCTTTTAAT
ATCACCACAGTAGTAAGAGATAAGGTGCAAAAAACATATGCACTTTTTTATAGACTTGATGTAGTACCAATA
GATGAT---AAT------------------------CATAATAATAGTAGC---------------AGTAAA
TATAGATTGATAAATTGTAATACCTCAGTCATTACACAGGCCTGTCCAAAGGTATCCTTTGAACCAATTCCC
ATACATTATTGTGCCCCGGCTGGTTTTGCGCTTCTAAAATGTAATGATAAGAAGTTCAATGGAACAGGACCA
TGTACAAATGTCAGCACAGTACAGTGTACACATGGAATTAGACCAGTAGTGTCAACTCAACTGCTGTTAAAT
GGCAGTCTAGCAGAAGAAGAGGTAGTAATTAGATCTGAAAATTTCACAAACAATGCTAAAACCATAATAGTA
CAGCTGAATGATTCTATAGTAATTAATTGTACAAGACCCAACAACAATACAAGAAAAGGTATACATATAGGA
CCAGGGAAAGTATTTTAT---ACAGGAGAAATA---------GTAGGAGATATAAGACAAGCACATTGTAAC
CTTAGTAGTACAAGATGGAATAACACTTTAAAACAGATAGTTATGAAATTAAGA------------------
---GAACAATTT------GGG------------------------AATAAG---ACAATAGTCTTTAATCAA
TCCTCA---GGAGGGGATCCAGAAATTGTACTGCACAGTTTTAATTGTGGAGGGGAATTTTTCTACTGTAAT
ACAACAATACTGTTTAATAGT---ACTTGG------AATAGTAAT---GATACTTGGAATAATACTACAGAG
TCAAATGACACT------------------------------ATCACACTCCCGTGCAGAATAAAACAAATT
ATAAACATGTGGCAGGAAGTAGGAAAAGCAATGTATGCCCCTCCCATTAGAGGACAAATTAGATGTTCATCA
AATATTACAGGATTACTATTAACAAGAGATGGTGGTAATAATAGC---------------------AGCACT
GAGATCTTCAGACCTGGAGGAGGAGATATGAGGGATAATTGGAGAAGTGAATTATATAAATATAAAGTAGTA
CAAATTGAACCATTAGGAATAGCACCCACCAAGGCAAAGAGAAGAGTGGTGCAGAGAGAAAAAAGAGCAGTG
ACA---ATAGGAGCTATGTTCCTTGGGTTCTTGGGAGCAGCAGGAAGCACTATGGGCGCAGCATCAATAACG
CTGACGGTACAGGCCAGACTATTATTGTCTGGTATAGTGCAACAGCAGAACAATCTGCTGAGGGCTATTGAG
GCGCAACAGCATATGTTGCAACTCACGGTCTGGGGCATCAAACAGCTCCAGGCAAGAGTCCTGGCTGTGGAA
AGATACCTAAGGGATCAACAGCTCCTGGGGATTTGGGGTTGCTCTGGAAAACTCATTTGCACCACTAACGTG
CCTTGGAACACTAGTTGGAGT---AATAAATCTTTTAATGATATTTGGAATAACATGACCTGGATGCAGTGG
GATAGAGAAATTAACAATTACACAAACTACATATACACCTTACTTGAAGATGCGCAGAACCAGCAAGAAAAG
AATGAACAAGAATTATTAGAATTGGATAAGTGGGCAAGTTTGTGGACTTGGTTTGACATAACACACTGGCTG
TGGTATATAAAAATATTCATAATGATAGTAGGTGGCCTAATAGGTTTAAGAATAGTTTTTGCTGTGCTTTCT
ATAGTGAATAGAGTTAGGCAGGGATACTCACCATTATCATTTCAGACCCACCTCCCAGCCAGGAGGGAACCC
GACAGGCCCGAAGGAACAGAAGGAGAAGGTGGAGAGAAAGACAACGACAGATCAGTTCGATTAGTGCATGGA
TTCTTAGCACTCATCTGGGACGACCTACGGAGCCTGTGCCTCTTCAGCTACCACCGCTTGAGAGACTTACTC
TTGATTGTAACGAGGATTGTGGAACTTCTGGGA---------------------CGCAGGGGGTGGGAAGTC
CTCAAGTACTGGGGGAATCTCCTACAGTATTGGAGTCAGGAGCTAAAGAATAGTGCTGTTAGCTTGCTTGAT
GCCATAGCTATCGCAGTAGCTGAGGGGACAGATAGGGTTATAGAAGTAGTGCAAAGAGTTTTTAGAGCTTTT
CTCCACATACCTAGAAGAATCAGACAGGGCTTGGAAAGAGCTTTGCTA
>EU576895
ATGAGAGTGAAGGAGACCAGGAGGAAT---TGGCAGCACTTGTGGAAA------------------------
TGGGGCACGATGCTCCTTGGAATGTTA---ATGATCTGTAGTGCTGCA---GCAAATTTGTGGGTCACAGTC
TATTATGGGGTACCTGTATGGAAAGAAGCGACCACCACTCTATTTTGTGCATCAGATGCTAAAGCATATGAT
ACAGAGGTACATAATGTCTGGGCCACACATGCCTGTGTACCCACAGACCCCAGCCCACAAGAAGTATTATTG
GAAAATGTGACAGAAAATTTTAACATGTGGAAAAATAACATGGTAGAACAGATGCATGAGGATATAATCAGT
TTATGGGATCAAAGCCTAAAGCCATGTGTAAAATTAACCCCACTCTGTGTTACTTTAAATTGC---------
---------ACTGATGTGTCGAGT---AATAGTACTAGT---------------------GTTAATATCACT
AGTGAG---------------------------AAAGGAGAA---------ATAAAAAACTGCTCTTTTAAT
ATCACCACAGTAGTAAGAGATAAGGTGCAAAAAACATATGCACTTTTTTATAGACTTGATGTAGTACCAATA
GATGAT---AAT------------------------CATAATAATAGTAGC---------------AGTAAA
TATAGATTGATAAATTGTAATACCTCAGTCATTACACAGGCCTGTCCAAAGGTATCCTTTGAACCAATTCCC
ATACATTATTGTGCCCCCGCTGGTTTTGCGCTTCTAAAATGTAATGATAAGAAGTTCAATGGAACAGGACCA
TGTACAAATGTCAGCACAGTACAGTGTACACATGGAATTAGACCAGTAGTGTCAACTCAACTGCTGTTAAAT
GGCAGTCTAGCAGAAGAAGAGGTAGTAATTAGATCTGAAAATTTCACAAACAATGCTAAAACCATAATAGTA
CAGCTGAATGATTCTATAGTAATTAATTGTACAAGACCCAACAACAATACAAGAAAAGGTATACATATAGGA
CCAGGGAAAGTATTTTAT---ACAGGAGAAATA---------GTAGGAGAGATAAGACAAGCACATTGTAAC
CTTAGTAGTACAAGATGGAATAACACTTTAAAACAGATAGTTATGAAATTAAGA------------------
---GAACAATTT------GGG------------------------AATAAG---ACAATAGTCTTTAATCAA
TCCTCA---GGAGGGGATCCAGAAATTGTACTGCACAGTTTTAATTGTGGAGGGGAATTTTTCTACTGTAAT
ACAACAATACTGTTTAATAGT---ACTTGG------AATAGTAAT---GATACTTGGAATAATACTACAGAG
TCAAATGACACT------------------------------ATCACACTCCCGTGCAGAATAAAACAAATT
ATAAACATGTGGCAGGAAGTAGGAAAAGCAATGTATGCCCCTCCCATTAGAGGACAAATTAGATGTTCATCA
AATATTACAGGATTACTATTAACAAGAGATGGTGGTAATAATAGC---------------------AGCACT
GAGATCTTCAGACCTGGAGGAGGAGATATGAGGGATAATTGGAGAAGTGAATTATATAAATATAAAGTAGTA
CAAATTGAACCATTAGGAATAGCACCCACCAAGGCAAAGAGAAGAGTGGTGCAGAGAGAAAAAAGAGCAGTG
ACA---ATAGGAGCTATGTTCCTTGGGTTCTTGGGAGCAGCAGGAAGCACTATGGGCGCAGCATCAATAACG
CTGACGGTACAGGCCAGACTATTATTGTCTGGTATAGTGCAACAGCAGAACAATCTGCTGAGGGCTATTGAG
GCGCAACAGCATATGTTGCAACTCACGGTCTGGGGCATCAAACAGCTCCAGGCAAGAGTCCTGGCTGTGGAA
AGATACCTAAGGGATCAACAGCTCCTGGGGATTTGGGGTTGCTCTGGAAAACTCATTTGCACCACTAACGTG
CCTTGGAACACTAGTTGGAGT---AATAAATCTTTTAATGATATTTGGAATAACATGACCTGGATGCAGTGG
GATAGAGAAATTAACAATTACACAAACTACATATACACCTTACTTGAAGATGCGCAGAACCAGCAAGAAAAG
AATGAACAAGAATTATTAGAATTGGATAAGTGGGCAAGTTTGTGGACTTGGTTTGACATAACACACTGGCTG
TGGTATATAAAAATATTCATAATGATAGTAGGTGGCCTAATAGGTTTAAGAATAGTTTTTGCTGTGCTTTCT
ATAGTGAATAGAGTTAGGCAGGGATACTCACCATTATCATTTCAGACCCACCTCCCAGCCAGGAGGGAACCC
GACAGGCCCGAAGGAACAGAAGGAGAAGGTGGAGAGAAAGACAACGACAGATCAGTTCGATTAGTGCATGGA
TTCTTAGCACTCATCTGGGACGACCTACGGAGCCTGTGCCTCTTCAGCTACCACCGCTTGAGAGACTTACTC
TTGATTGTAACGAGGATTGTGGAACTTCTGGGA---------------------CGCAGGGGGTGGGAAGTC
CTCAAGTACTGGGGGAATCTCCTACAGTATTGGAGTCAGGAGCTAAAGAATAGTGCTGTTAGCTTGCTTGAT
GCCATAGCTATCGCAGTAGCTGAGGGGACAGATAGGGTTATAGAAGTAGTGCAAAGAGTTTTTAGAGCTTTT
CTCCACATACCTAGAAGAATCAGACAGGGCTTGGAAAGAGCTTTGCTA
>EU576904
ATGAGAGTGAAGGAGACCAGGAGGAAT---TGGCAGCACTTGTGGAAA------------------------
TGGGGCACGATGCTCCTTGGAATGTTA---ATGATCTGTAGTGCTGCA---GCAAATTTGTGGGTCACAGTC
TATTATGGGGTACCTGTATGGAAAGAAGCGACCACCACTCTATTTTGTGCATCAGATGCTAAAGCATATGAT
ACAGAGGTACATAATGTCTGGGCCACACATGCCTGTGTACCCACAGACCCCAGCCCACAAGAAGTATTATTG
GAAAATGTGACAGAAAATTTTAACATGTGGAAAAATAACATGGTAGAACAGATGCATGAGGATATAATCAGT
TTATGGGATCAAAGCCTAAAGCCATGTGTAAAATTAACCCCACTCTGTGTTACTTTAAATTGC---------
---------ACTGATGTGTCGAGT---AATAGTACTAGT---------------------GTTAATATCACT
AGTGAG---------------------------AAAGGAGAA---------ATAAAAAACTGCTCTTTTAAT
ATCACCACAGTAGTAAAAGATAAGGTGCAAAAAACATATGCACTTTTTTATAGACTTGATGTAGTACCAATA
GATGAT---AAT------------------------CATAATAATAGTAGC---------------AGTAAA
TATAGATTGATAAATTGTAATACCTCAGTCATTACACAGGCCTGTCCAAAGGTATCCTTTGAACCAATTCCC
ATACATTATTGTGCCCCGGCTGGTTTTGCGCTTCTAAAATGTAATGATAAGAAGTTCAATGGAACAGGACCA
TGTACAAATGTCAGCACAGTACAGTGTACACATGGAATTAGACCAGTAGTGTCAACTCAACTGCTGTTAAAT
GGCAGTCTAGCAGAAGAAGAGGTAGTAATTAGATCTGAAAATTTCACAAACAATGCTAAAACCATAATAGTA
CAGCTGAATGATTCTATAGTAATTAATTGTACAAGACCCAACAACAATACAAGAAAAGGTATACATATAGGA
CCAGGGAAAGTATTTTAT---ACAGGAGAAATA---------GTAGGAGATATAAGACAAGCACATTGTAAC
CTTAGTAGTACAAGATGGAATAACACTTTAAAACAGATAGTTATGAAATTAAGA------------------
---GAACAATTT------GGG------------------------AATAAG---ACAATAGTCTTTAATCAA
TCCTCA---GGAGGGGATCCAGAAATTGTACTGCACAGTTTTAATTGTGGAGGGGAATTTTTCTACTGTAAT
ACAACAATACTGTTTAATAGT---ACTTGG------AATAGTAAT---GATACTTGGAATAATACTACAGAG
TCAAATGACACT------------------------------ATCACACTCCCGTGCAGAATAAAACAAATT
ATAAACATGTGGCAGGAAGTAGGAAAAGCAATGTATGCCCCTCCCATTAGAGGACAAATTAGATGCTCATCA
AATATTACAGGATTACTATTAACAAGAGATGGTGGTAATAATAGC---------------------AGCACT
GAGATCTTCAGACCTGGAGGAGGAGATATGAGGGATAATTGGAGAAGTGAATTATATAAATATAAAGTAGTA
CAAATTGAACCATTAGGAATAGCACCCACCAAGGCAAAGAGAAGAGTGGTGCAGAGAGAAAAAAGAGCAGTG
ACA---ATAGGAGCTATGTTCCTTGGGTTCTTGGGAGCAGCAGGAAGCACTATGGGCGCAGCATCAATAACG
CTGACGGTACAGGCCAGACTATTATTGTCTGGTATAGTGCAACAGCAGAACAATCTGCTGAGGGCTATTGAG
GCGCAACAGCATATGTTGCAACTCACGGTCTGGGGCATCAAACAGCTCCAGGCAAGAGTCCTGGCTGTGGAA
AGATACCTAAGGGATCAACAGCTCCTGGGGATTTGGGGTTGCTCTGGAAAACTCATTTGCACCACTAACGTG
CCTTGGAACACTAGTTGGAGT---AATAAATCTTTTAATGATATTTGGAATAACATGACCTGGATGCAGTGG
GATAGAGAAATTAACAATTACACAAACTACATATACACCTTACTTGAAGATGCGCAGAACCAGCAAGAAAAG
AATGAACAAGAATTATTAGAATTGGATAAGTGGGCAAGTTTGTGGACTTGGTTTGACATAACACACTGGCTG
TGGTATATAAAAATATTCATAATGATAGTAGGTGGCCTAATAGGTTTAAGAATAGTTTTTGCTGTGCTTTCT
ATAGTGAATAGAGTTAGGCAGGGATACTCACCATTATCATTTCAGACCCACCTCCCAGCCAGGAGGGAACCC
GACAGGCCCGAAGGAACAGAAGGAGAAGGTGGAGAGAAAGACAACGACAGATCAGTTCGATTAGTGCATGGA
TTCTTAGCACTCATCTGGGACGACCTACGGAGCCTGTGCCTCTTCAGCTACCACCGCTTGAGAGACTTACTC
TTGATTGTAACGAGGATTGTGGAACTTCTGGGA---------------------CGCAGGGGGTGGGAAGTC
CTCAAGTACTGGGGGAATCTCCTACAGTATTGGAGTCAGGAGCTAAAGAATAGTGCTGTTAGCTTGCTTGAT
GCCATAGCTATCGCAGTAGCTGAGGGGACAGATAGGGTTATAGAAGTAGTGCAAAGAGTTTTTAGAGCTTTT
CTCCACATACCTAGAAGAATCAGACAGGGCTTGGAAAGAGCTTTGCTA
>EU576914
ATGAGAGTGAAGGAGACCAGGAGGAAT---TGGCAGCACTTGTGGAAA------------------------
TGGGGCACGATGCTCCTTGGAATGTTA---ATGATCTGTAGTGCTGCA---GCAAATTTGTGGGTCACAGTC
TATTATGGGGTACCTGTATGGAAAGAAGCGACCACCACTCTATTTTGTGCATCAGATGCTAAAGCATATGAT
ACAGAGGTACATAATGTCTGGGCCACACATGCCTGTGTACCCACAGACCCCAGCCCACAAGAAGTATTATTG
GAAAATGTGACAGAAAATTTTAACATGTGGAAAAATAACATGGTAGAACAGATGCATGAGGATATAATCAGT
TTATGGGATCAAAGCCTAAAGCCATGTGTAAAATTAACCCCACTCTGTGTTACTTTAAATTGC---------
---------ACTGATGTGTCGAGT---AATAGTACTAGT---------------------GTTAATATCACT
AGTGAG---------------------------AAAGGAGAA---------ATAAAAAACTGCTCTTTTAAT
ATCACCACAGTAGTAAGAGATAAGGTGCAAAAAACATATGCACTTTTTTATAGACTTGATGTAGTACCAATA
GATGAT---AAT------------------------CATAATAATAGTAGC---------------AGTAAA
TATAGATTGATAAATTGTAATACCTCAGTCATTACACAGGCCTGTCCAAAGGTATCCTTTGAACCAATTCCC
ATACATTATTGTGCCCCGGCTGGTTTTGCGCTTCTAAAATGTAATGATAAGAAGTTCAATGGAACAGGACCA
TGTACAAATGTCAGCACAGTACAGTGTACACATGGAATTAGACCAGTAGTGTCAACTCAACTGCTGTTAAAT
GGCAGTCTAGCAGAAGAAGAGGTAGTAATTAGATCTGAAAATTTCACAAACAATGCTAAAACCATAATAGTA
CAGCTGAATGATTCTATAGTAATTAATTGTACAAGACCCAACAACAATACAAGAAAAGGTATACATATAGGA
CCAGGGAAAGTATTTTAT---ACAGGAGAAATA---------GTAGGAGATATAAGACAAACACATTGTAAC
CTTAGTAGTACAAGATGGAATAACACTTTAAAACAGATAGTTATGAAATTAAGA------------------
---GAACAATTT------GGG------------------------AATAAG---ACAATAGTCTTTAATCAA
TCCTCA---GGAGGGGATCCAGAAATTGTACTGCACAGTTTTAATTGTGGAGGGGAATTTTTCTACTGTAAT
ACAACAATACTGTTTAATAGT---ACTTGG------AATAGTAAT---GATACTTGGAATAATACTACAGAG
TCAAATGACACT------------------------------ATCACACTCCCGTGCAGAATAAAACAAATT
ATAAACATGTGGCAGGAAGTAGGAAAAGCAATGTATGCCCCTCCCATTAGAGGACAAATTAGATGTTCATCA
AATATTACAGGATTACTATTAACAAGAGATGGTGGTAATAATAGC---------------------AGCACT
GAGATCTTCAGACCTGGAGGAGGAGATATGAGGGATAATTGGAGAAGTGAATTATATAAATATAAAGTAGTA
CAAATTGAACCATTAGGAATAGCACCCACCAAGGCAAAGAGAAGAGTGGTGCAGAGAGAAAAAAGAGCAGTG
ACA---ATAGGAGCTATGTTCCTTGGGTTCTTGGGAGCAGCAGGAAGCACTATGGGCGCAGCATCAATAACG
CTGACGGTACAGGCCAGACTATTATTGTCTGGTATAGTGCAACAGCAGAACAATCTGCTGAGGGCTATTGAG
GCGCAACAGCATATGTTGCAACTCACGGTCTGGGGCATCAAACAGCTCCAGGCAAGAGTCCTGGCTGTGGAA
AGATACCTAAGGGATCAACAGCTCCTGGGGATTTGGGGTTGCTCTGGAAAACTCATTTGCACCACTAACGTG
CCTTGGAACACTAGTTGGAGT---AATAAATCTTTTAATGATATTTGGAATAACATGACCTGGATGCAGTGG
GATAGAGAAATTAACAATTACACAAACTACATATACACCTTACTTGAAGATGCGCAGAACCAGCAAGAAAAG
AATGAACAAGAATTATTAGAATTGGATAAGTGGGCAAGTTTGTGGACTTGGTTTGACATAACACACTGGCTG
TGGTATATAAAAATATTCATAATGATAGTAGGTGGCCTAATAGGTTTAAGAATAGTTTTTGCTGTGCTTTCT
ATAGTGAATAGAGTTAGGCAGGGATACTCACCATTATCATTTCAGACCCACCTCCCAGCCAGGAGGGAACCC
GACAGGCCCGAAGGAACAGAAGGAGAAGGTGGAGAGAAAGACAACGACAGATCAGTTCGATTAGTGCATGGA
TTCTTAGCACTCATCTGGGACGACCTACGGAGCCTGTGCCTCTTCAGCTACCACCGCTTGAGAGACTTACTC
TTGATTGTAACGAGGATTGTGGAACTTCTGGGA---------------------CGCAGGGGGTGGGAAGTC
CTCAAGTACTGGGGGAATCTCCTACAGTATTGGAGTCAGGAGCTAAAGAATAGTGCTGTTAGCTTGCTTGAT
GCCATAGCTATCGCAGTAGCTGAGGGGACAGATAGGGTTATAGAAGTAGTGCAAAGAGTTTTTAGAGCTTTT
CTCCACATACCTAGAAGAATCAGACAGGGCTTGGAAAGAGCTTTGCTA
>EU576921
ATGAGAGTGAAGGAGACCAGGAGGAAT---TGGCAGCACTTGTGGAAA------------------------
TGGGGCACGATGCTCCTTGGAATGTTA---ATGATCTGTAGTGCTGCA---GCAAATTTGTGGGTCACAGTC
TATTATGGGGTACCTGTATGGAAAGAAGCGACCACCACTCTATTTTGTGCATCAGATGCTAAAGCATATGAT
ACAGAGGTACATAATGTCTGGGCCACACATGCCTGTGTACCCACAGACCCCAGCCCACAAGAAGTATTATTG
GAAAATGTGACAGAAAATTTTAACATGTGGAAAAATAACATGGTAGAACAGATGCATGAGGATATAATCAGT
TTATGGGATCAAAGCCTAAAGCCATGTGTAAAATTAACCCCACTCTGTGTTACTTTAAATTGC---------
---------ACTGATGTGTCGAGT---AATAGTACTAGT---------------------GTTAATATCACT
AGTGAG---------------------------AAAGGAGAA---------ATAAAAAACTGCTCTTTTAAT
ATCACCACAGTAGTAAGAGATAAGGTGCAAAAAACATATGCACTTTTTTATAGACTTGATGTAGTACCAATA
GATGAT---AAT------------------------CATAATAATAGTAGC---------------AGTAAA
TATAGATTGATAAATTGTAATACCTCAGTCATTACACAGGCCTGTCCAAAGGTATCCTTTGAACCAATTCCC
ATACATTATTGTGCCCCGGCTGGTTTTGCGCTTCTAAAATGTAATGATAAGAAGTTCAATGGAACAGGACCA
TGTACAAATGTCAGCACAGTACAGTGTACACATGGAATTAGACCAGTAGTGTCAACTCAACTGCTGTTAAAT
GGCAGTCTAGCAGAAGAAGAGGTAGTAATTAGATCTGAAAATTTCACAAACAATGCTAAAACCATAATAGTA
CAGCTGAATGATTCTATAGTAATTAATTGTACAAGACCCAACAACAATACAAGAAAAGGTATACATATAGGA
CCAGGGAAAGTATTTTAT---ACAGGAGAAATA---------GTAGGAGATATAAGACAAGCACATTGTAAC
CTTAGTAGTACAAGATGGAATAACACTTTAAAACAGATAGTTATGAAATTAAGA------------------
---GAACAATTT------GGG------------------------AATAAG---ACAATAGTCTTTAATCAA
TCCTCA---GGAGGGGATCCAGAAATTGTACTGCACAGTTTTAATTGTGGAGGGGAATTTTTCTACTGTAAT
ACAACAATACTGTTTAATAGT---ACTTGG------AATAGTAAT---GATACTTGGAATAATACTACAGAG
TCAAATGACACT------------------------------ATCACACTCCCGTGCAGAATAAAACAAATT
ATAAACATGTGGCAGGAAGTAGGAAAAGCAATGTATGCCCCTCCCATTAGAGGACAAATTAGATGTTCATCA
AATATTACAGGATTACTATTAACAAGAGATGGTGGTAAGAATAGC---------------------AGCACT
GAGATCTTCAGACCTGGAGGAGGAGATATGAGGGATAATTGGAGAAGTGAATTATATAAATATAAAGTAGTA
CAAATTGAACCATTAGGAATAGCACCCACCAAGGCAAAGAGAAGAGTGGTGCAGAGAGAAAAAAGAGCAGTG
ACA---ATAGGAGCTATGTTCCTTGGGTTCTTGGGAGCAGCAGGAAGCACTATGGGCGCAGCATCAATAACG
CTGACGGTACAGGCCAGACTATTATTGTCTGGTATAGTGCAACAGCAGAACAATCTGCTGAGGGCTATTGAG
GCGCAACAGCATATGTTGCAACTCACGGTCTGGGGCATCAAACAGCTCCAGGCAAGAGTCCTGGCTGTGGAA
AGATACCTAAGGGATCAACAGCTCCTGGGGATTTGGGGTTGCTCTGGAAAACTCATTTGCACCACTAACGTG
CCTTGGAACACTAGTTGGAGT---AATAAATCTTTTAATGATATTTGGAATAACATGACCTGGATGCAGTGG
GATAGAGAAATTAACAATTACACAAACTACATATACACCTTACTTGAAGATGCGCAGAACCAGCAAGAAAAG
AATGAACAAGAATTATTAGAATTGGATAAGTGGGCAAGTTTGTGGACTTGGTTTGACATAACACACTGGCTG
TGGTATATAAAAATATTCATAATGATAGTAGGTGGCCTAATAGGTTTAAGAATAGTTTTTGCTGTGCTTTCT
ATAGTGAATAGAGTTAGGCAGGGATACTCACCATTATCATTTCAGACCCACCTCCCAGCCAGGAGGGAACCC
GACAGGCCCGAAGGAACAGAAGGAGAAGGTGGAGAGAAAGACAACGACAGATCAGTTCGATTAGTGCATGGA
TTCTTAGCACTCATCTGGGACGACCTACGGAGCCTGTGCCTCTTCAGCTACCACCGCTTGAGAGACTTACTC
TTGATTGTAACGAGGATTGTGGAACTTCTGGGA---------------------CGCAGGGGGTGGGAAGTC
CTCAAGTACTGGGGGAATCTCCTACAGTATTGGAGTCAGGAGCTAAAGAATAGTGCTGTTAGCTTGCTTGAT
GCCATAGCTATCGCAGTAGCTGAGGGGACAGATAGGGTTATAGAAGTAGTGCAAAGAGTTTTTAGAGCTTTT
CTCCACATACCTAGAAGAATCAGACAGGGCTTGGAAAGAGCTTTGCTA
>EU576912
ATGAGAGTGAAGGAGACCAGGAGGAAT---TGGCAGCACTTGTGGAAA------------------------
TGGGGCACGATGCTCCTTGGAATGTTA---ATGATCTGTAGTGCTGCA---GCAAATTTGTGGGTCACAGTC
TATTATGGGGTACCTGTATGGAAAGAAGCGACCACCACTCTATTTTGTGCATCAGATGCTAAAGCATATGAT
ACAGAGGTACATAATGTCTGGGCCACACATGCCTGTGTACCCACAGACCCCAGCCCACAAGAAGTATTATTG
GAAAATGTGACAGAAAATTTTAACATGTGGAAAAATAACATGGTAGAACAGATGCATGAGGATATAATCAGT
TTATGGGATCAAAGCCTAAAGCCATGTGTAAAATTAACCCCACTCTGTGTTACTTTAAATTGC---------
---------ACTGATGTGTCGAGT---AATAGTACTAGT---------------------GTTAATATCACT
AGTGAG---------------------------AAAGGAGAA---------ATAAAAAACTGCTCTTTTAAT
ATCACCACAGTAGTAAGAGATAAGGTGCAAAAAACATATGCACTTTTTTATAGACTTGATGTAGTACCAATA
GATGAT---AAT------------------------CATAATAATAGTAGC---------------AGTAAA
TATAGATTGATAAATTGTAATACCTCAGTCATTACACAGGCCTGTCCAAAGGTATCCTTTGAACCAATTCCC
ATACATTATTGTGCCCCGGCTGGTTTTGCGCTTCTAAAATGTAATGATAAGAAGTTCAATGGAACAGGACCA
TGTACAAATGTCAGCACAGTACAGTGTACACATGGAATTAGACCAGTAGTGTCAACTCAACTGCTGTTAAAT
GGCAGTCTAGCAGAAGAAGAGGTAGTAATTAGATCTGAAAATTTCACAAACAATGCTAAAACCATAATAGTA
CAGCTGAATGATTCTATAGTAATTAATTGTACAAGACCCAACAACAATACAAGAAAAGGTATACATATAGGA
CCAGGGAAAGTATTTTAT---ACAGGAGAAATA---------GTAGGAGATATAAGACAAGCACATTGTAAC
CTTAGTAGTACAAGATGGAATAACACTTTAAAACAGATAGTTATGAAATTAAGA------------------
---GAACAATTT------GGG------------------------AATAAG---ACAATAGTCTTTAATCAA
TCCTCA---GGAGGGGATCCAGAAATTGTACTGCACAGTTTTAATTGTGGAGGGGAATTTTTCTACTGTAAT
ACAACAATACTGTTTAATAGT---ACTTGG------AATAGTAAT---GATACTTGGAATAATACTACAGAG
TCAAATGACACT------------------------------ATCACACTCCCGTGCAGAATAAAACAAATT
ATAAACATGTGGCAGGAAGTAGGAAAAGCAATGTATGCCCCTCCCATTAGAGGACAAATTAGATGTTCATCA
AATATTACAGGATTACTATTAACAAGAGATGGTGGTAATAATAGC---------------------AGCACT
GAGATCTTCAGACCTGGAGGAGGAGATATGAGGGATAATTGGAGAAGTGAATTATATAAATATAAAGTAGTA
CAAATTGAACCATTAGGAATAGCACCCACCAAGGCAAAGAGAAGAGTGGTGCAGAGAGAAAAAAGAGCAGTG
ACA---ATAGGAGCTATGTTCCTTGGGTTCTTGGGAGCAGCAGGAAGCACTATGGGCGCAGCATCAATAACG
CTGACGGTACAGGCCAGACTATTATTGTCTGGTATAGTGCAACAGCAGAACAATCTGCTGAGGGCTATTGAG
GCGCAACAGCATATGTTGCAACTCACGGTCTGGGGCATCAAACAGCTCCAGGCAAGAGTCCTGGCTGTGGAA
AGATACCTAAGGGATCAACAGCTCCTGGGGATTTGGGGTTGCTCTGGAAAACTCATTTGCACCACTAACGTG
CCTTGGAACACTAGTTGGAGT---AATAAATCTTTTAAGGATATTTGGAATAACATGACCTGGATGCAGTGG
GATAGAGAAATTAACAATTACACAAACTACATATACACCTTACTTGAAGATGCGCAGAACCAGCAAGAAAAG
AATGAACAAGAATTATTAGAATTGGATAAGTGGGCAAGTTTGTGGACTTGGTTTGACATAACACACTGGCTG
TGGTATATAAAAATATTCATAATGATAGTAGGTGGCCTAATAGGTTTAAGAATAGTTTTTGCTGTGCTTTCT
ATAGTGAATAGAGTTAGGCAGGGATACTCACCATTATCATTTCAGACCCACCTCCCAGCCAGGAGGGAACCC
GACAGGCCCGAAGGAACAGAAGGAGAAGGTGGAGAGAAAGACAACGACAGATCAGTTCGATTAGTGCATGGA
TTCTTAGCACTCATCTGGGACGACCTACGGAGCCTGTGCCTCTTCAGCTACCACCGCTTGAGAGACTTACTC
TTGATTGTAACGAGGATTGTGGAACTTCTGGGA---------------------CGCAGGGGGTGGGAAGTC
CTCAAGTACTGGGGGAATCTCCTACAGTATTGGAGTCAGGAGCTAAAGAATAGTGCTGTTAGCTTGCTTGAT
GCCATAGCTATCGCAGTAGCTGAGGGGACAGATAGGGTTATAGAAGTAGTGCAAAGAGTTTTTAGAGCTTTT
CTCCACATACCTAGAAGAATCAGACAGGGCTTGGAAAGAGCTTTGCTA
>EU576924
ATGAGAGTGAAGGAGACCAGGAGGAAT---TGGCAGCACTTGTGGAAA------------------------
TGGGGCACGATGCTCCTTGGAATGTTA---ATGATCTGTAGTGCTGCA---GCAAATTTGTGGGTCACAGTC
TATTATGGGGTACCTGTATGGAAAGAAGCGACCACCACTCTATTTTGTGCATCAGATGCTAAAGCATATGAT
ACAGAGGTACATAATGTCTGGGCCACACATGCCTGTGTACCCACAGACCCCAGCCCACAAGAAGTATTATTG
GAAAATGTGACAGAAAATTTTAACATGTGGAAAAATAACATGGTAGAACAGATGCATGAGGATATAATCAGT
TTATGGGATCAAAGCCTAAAGCCATGTGTAAAATTAACCCCACTCTGTGTTACTTTAAATTGC---------
---------ACTGATGTGTCGAGT---AATAGTACTAGT---------------------GTTAATATCACT
AGTGAG---------------------------AAAGGAGAA---------ATAAAAAACTGCTCTTTTAAT
ATCACCACAGTAGTAAGAGATAAGGTGCAAAAAACATATGCACTTTTTTATAGACTTGATGTAGTACCAATA
GATGAT---AAT------------------------CATAATAATAGTAGC---------------AGTAAA
TATAGATTGATAAATTGTAATACCTCAGTCATTACACAGGCCTGTCCAAAGGTATCCTTTGAACCAATTCCC
ATACATTATTGTGCCCCGGCTGGTTTTGCGCTTCTAAAATGTAATGATAAGAAGTTCAATGGAACAGGACCA
TGTACAAATGTCAGCACAGTACAGTGTACACATGGAATTAGACCAGTAGTGTCAACTCAACTGCTGTTAAAT
GGCAGTCTAGCAGAAGAAGAGGTAGTAATTAGATCTGAAAATTTCACAAACAATGCTAAAACCATAATAGTA
CAGCTGAATGATTCTATAGTAATTAATTGTACAAGACCCAACAACAATACAAGAAAAGGTATACATATAGGA
CCAGGGAAAGTATTTTAT---ACAGGAGAAATA---------GTAGGAGATATAAGACAAGCACATTGTAAC
CTTAGTAGTACAAGATGGAATAACACTTTAAAACAGATAGTTATGAAATTAAGA------------------
---GAACAATTT------GGG------------------------AATAAG---ACAATAGTCTTTAATCAA
TCCTCA---GGAGGGGATCCAGAAATTGTACTGCACAGTTTTAATTGTGGAGGGGAATTTTTCTACTGTAAT
ACAACAATACTGTTTAATAGT---ACTTGG------AATAGTAAT---GATACTTGGAATAATACTACAGAG
TCAAATGACACT------------------------------ATCACACTCCCGTGCAGAATAAAACAAATT
ATAAACATGTGGCAGGAAGTAGGAAAAGCAATGTATGCCCCTCCCATTAGAGGACAAATTAGATGTTCATCA
AATATTACAGGATTACTATTAACAAGAGATGGTGGTAATAATAGC---------------------AGCACT
GAGATCTTCAGACCTGGAGGAGGAGATATGAGGGATAATTGGAGAAGTGAATTATATAAATATAAAGTAGTA
CAAATTGAACCATTAGGAATAGCACCCACCAAGGCAAAGAGAAGAGTGGTGCAGAGAGAAAAAAGAGCAGTG
[truncated: 35,968 more chars]
