# Supplementary material for: Superinfection with drug-resistant HIV is rare and does not contribute substantially to therapy failure in a large European cohort
Source: BMC Infect Dis. 2013 Nov 12;13:537. doi: 10.1186/1471-2334-13-537 (PMC3879221; doi:10.1186/1471-2334-13-537)
Supplement: Additional file 8 — Sequence sets - Sets of case and control sequences for the samples of the 18 validated patients. Fasta files contain the alignments used to infer superinfection in each validated patient. The sequences from the patient under investigation are indicated in the fasta header lines. [file 1471-2334-13-537-S8.zip › additionalfile8source/pol/Case1/d.fasta]

>B.DE.2003.T7SZCQRFEQJRXUV.GQ400894
CCTCAGATCACTCTTTGGCAACGACCCCTCGTCACAATAAAGATAGGGGGGCAACTAAAGGAAGCTGATACAGGAGCAGA
TACATTAGAAGAAGTGAATTTGCCAGGAAGATGGAAACCAAAAGGAGGAGGTAAAGTAAGACAGTATGATCAGGTACCCA
TAGAAATCTGTGGACATAAAGTTATAACAGTAGTAGGACCTACACCTGGAAGACTGACTCAGCTTGGTTGCACTTTAAAT
TTTCCCATTAGTCCTATTGAAACTGTACCAGTAAAATTAAAGCCAGGAATGGATGGCCCAAAAGTTAAACAATGGCCATT
GACAGAAGAAAAAATAAAAGCATTAGTAGAAATTTGTACAGAAGAAAAGGAAGGAAAAATTTCAAAAATTGGGCCTGAAA
ATCCATACAATACTCCAGTATTTGCCATAAAGAAAAGTTGGAGAAAAGATAGAGAACTTAATAAGAGAACTCAAGACTTC
TGGGAAGTTCAATTAGGAATACCACATCCCGCAGGGAAGAAGTCAACAGTACTGGATGTGGGTGATGCATCAGTTCCCTT
AGATGCAGACTTCAGGAAGTATACTGCATTTACTATACCTAGTATAAACAATGAGACACCAGGGATTAGATATCAGTACA
ATGTGCTTCCAGGATGGAAAGGATCACCAGCAATATTCCAAAGTAGCATGACAAAAATCTTAGAGCCTTTTAGAAAACAA
AATCCAGAAATAATCCAATACGATGATTTGGTATCTGACTTAGAAATAGGGCAGCATAGAACAAAAATAGAGGAACTGAG
ACAACATTTGCAGTGGGGATTAACACCAGACAAACATCAGAAAGAACCATTCCTTTGGGGTTATGAACTCCATCCTGATA
AATGGACAGTACAGCCTATAGTGCTGCCA---------------------------------------------------
---------------------------------------------------------
>B.US.1991.US2.AF447829
CCTCAAATCACTCTTTGGCAACGACCCCTCGTCACAATAAAGATAGGGGGGCAACTAAAGGAAGCTGACACAGGAGCAGA
TACATTAGAAGAAGTGAGTTTGCCAGGAAGGTGGAAACCAAAAGGAGGAGGTAAAGTAAGACAGTATGATCAAATACTCA
TAGAAATCTGTGGACATAAAGCTATAACAGTAGTAGGACCTACACCTGGAAGACTGACTCAGATTGGTTGCACCTTAAAT
TTTCCCATTAGTCCTATTGAAACTGTACCAGTAAAATTAAAGCCAGGAATGGATGGCCCAAAAGTTAAACAATGGCCATT
GACAGAAGAAAAAATAAAAGCATTAGTAGAAATTTGTACAGAAGAAAAGGAAGGAAAAATTTCAAAAATTGGGCCTGAAA
ATCCATACAATACTCCAGTATTTGCCATAAAGAAAAGTTGGAGAAAAGATAGAGAACTCAATAAGAAAACTCAAGATTTC
TGGGAAGTTCAATTAGGAATACCACATCCCGCAGGGAAGAAATCAACAGTACTGGATGTGGGTGATGCATCAGTTCCCTT
AGATAAAGACTTTAGGAAGTATACTGCATTTACCATACCTAGTATAAACAATGAGACACCAGGGATTAGATATCAGTACA
ATGTGCTTCCAGGATGGAAAGGATCACCAGCAATATTCCAAAGTAGCATGACAAAAATCTTAGAGCCTTTTARAAAACAA
AATCCAGACATAATCCAATACGATGATTTGGTATCTGACTTAGAAATAGGACAGCATAGAACAAAAATAGAGGAACTGAG
ACAACATCTGAAGTGGGGATTTACACCAGACAAACATCAGAAAGAACCATTCCTTTGGGGTTATGAACTCCATCCTGATA
AATGGACAGTACAGCCTATAGCACTGCCA---------------------------------------------------
---------------------------------------------------------
>Case1 2000-09-29 NEW
CCTCAGATCACTCTTTGGCAACGACCCCTCGTCACAATAAAGATAGGGGGGCAACTAAAGGAAGCTGATACAGGAGCAGA
TACATTAGAAGACATAAATTTGCCAGGAAAATGGAAACCAAAAGGAGGAGGTAAAGTAAGACAGTATGATCAGATACCCA
TAGAAATCTGTGGACATAAAGCTATAACAGTAGTAGGACCTACACCTGGAAGACTGACTCAGCTTGGTTGTACTTTAAAT
TTTCCCATTAGTCCTATTGAAACTGTACCAGTAAAATTAAAGCCAGGAATGGATGGCCCAAAAGTTAAACAATGGCCATT
AACAGAAGAAAAAATAAAAGCATTAGTAGAAATTTGTACAGAAGAAAAGGAAGGGAAAATTTCAAAAATTGGGCCTGAAA
ATCCATACAATACTCCAATATTTGCCATAAAGAAAAGTTGGAGAAAAGACAGGGAGCTTAATAAGAGAACTCAAGACTTC
TGGGAAGTTCAATTAGGGATACCACATCCCGCAGGGAAGAAGTCAACAGTACTGGATGTAGGTGATGCATCAATTCCCTT
AGATAAGGACTTCAGAAAGTATACTGCATTTACCATACCTAGTACAAACAATGAGACACCAGGGATTAGATATCAGTACA
ATGTGCTTCCAGGATGGAAAGGATCACCAGCAATATTCCAAAGTAGCATGACAAAAATCTTAGAGCCTTTTAGAAAACAA
AATCCAGACATAATCCAATACGATGATTTGGTATCTGACTTAGAAATAGGGCAGCATAGAACAAAAATAGAGGAACTGAG
ACAACATCTGAAGTGGGGGCTTACACCAGACAAACATCAGAAAGAACCATTCCTCTGGGGTTATGAACTCCATCCTGATA
AATGGAAAGTACAGCCTATAATGCTGCCAGAAAAAGACAGCTGGACTGTCAATGACATACAGAAGCTAGTGGGAAAACTG
AATTGGGCAAGTCAAATTTATGCAGGGATTAAAATAAAACAATTATGTAAACTCATC
>Case1 2003-12-11 OLD
---------ACTCTTTGGCAACGACCCCTCGTCACAATAAAGATAGGGGGGCWACTAAAGGAAGCTGAYACAGGAGCAGA
TACATTAGAAGACATAAATTTGCCAGGAAAATGGAAACCAAAAGGAGGAGGTAAAGTAAGACAGTATGATCAGATACCCA
TAGAAATCTGTGGGCATAAAGCTATAACAGTAGTAGGACCTACACCTGGAAGACTGACTCAGCTTGGTTGTACTTTAAAT
TTT-----------------------------------------------------------------------------
----------------------------------TGTACAGAAGAAAAGGAAGGGAAAATTTCAAAAATTGGGCCTGAAA
ATCCATACAATACTCCAATATTTGCCATAAAGAAAAGTTGGAGAAAAGACAGGGAACTTAATAAGAGAACTCAAGACTTC
TGGGAAATTCAATTAGGGATACCACATCCCGCAGGGAAGAAGTCAACAGTACTGGATGTAGGTGATGCATCAGTTCCCTT
AGATAAGGACTTCAGAAAGTATACTGCATTTACCATACCTAGCACAAACAATGAGACACCAGGGATTAGATATCAGTACA
ATGTGCTTCCAGGATGGAAAGGATCACCAGCAATATTCCAAAAAAGCATGACAAAAATCTTAGAGCCTTTTAGAAAACAA
AATCCAGACATAATCCAATACGATGATTTGGTATCTGACTTAGAAATCGGGCAGCATAGAACAAAAATAGAGGAGCTGAG
ACAACATCTGAGGTGGGGGTTTACGCCAGACAAACATCAGAAAGAACCATTCCTTTGGGGTTATGAACTCCATCCTGATA
AATGGACAG-----------------------------------------------------------------------
---------------------------------------------------------
>B.US.1985.5157_85.AY835755
CCTCAGATCACTCTTTGGCAACGACCCCTCGTCACAATAAAGATAGGGGGACAACTAAAGGAAGCTGATACAGGAGCAGA
TACATTAGAAGAAATGAATTTGCCAGGAAGATGGAAACCAAAAGGAGGAGGTAAAGTAAGACAGTATGATCAGGTACCCA
TAGAAATCTGCGGACATAAAGCTATAACAGTAGTAGGACCTACACCTGGAAGACTGACTCAGCTTGGTTGCACTTTAAAT
TTTCCCATTAGTCCTATTGAAACTGTACCAGTAAAATTAAAGCCAGGAATGGATGGCCCAAAAGTTAAACAATGGCCATT
GACAGAAGAAAAAATAAAAGCATTAGTAGAAATTTGTACAGAAGAAAAGGAAGGGAAAATCTCAAAAATTGGGCCTGAAA
ATCCATACAATACTCCAGTATTTGCCATAAAGAAAAGTTGGAGAAAAGATAGAGAACTTAATAAGAGAACTCAAGACTTC
TGGGAAGTTCAATTAGGAATACCACATCCCGCAGGGAAGAAATCAACAGTACTGGATGTGGGTGATGCATCAGTTCCTTT
AGATAAAGACTTCAGAAAGTATACTGCATTTACCATACCTAGTATAAACAATGAGACACCAGGGATTAGATATCAGTACA
ATGTGCTTCCAGGATGGAAAGGATCACCAGCAATATTCCAAAGTAGCATGACAAAAATCTTAGAGCCTTTTAGGAAACAA
AATCCAGACATAATCCAATACGATGATTTGGTATCTGACTTAGAAATAGGGCAGCATAGAACAAAAATAGAGGAACTGAG
AGAACATCTGAAGTGGGGATTTACACCAGACAAACATCAGAAAGAACCATTCCTTTGGGGTTATGAACTCCATCCTGATA
AATGGACAGTACAGCCTATAGTGCTGCCA---------------------------------------------------
---------------------------------------------------------
>B.US.1999.NC4381_1999.AY031239
CCTCAGATCACTCTTTGGCAACGACCCCTTGTCACAATAAAGATAGGGGGGCAACTAAAGGAAGCTGATACAGGAGCAGA
TACATTAGAAGACATGAATTTGCCAGGAAGATGGAAACCAAAAGGAGGAGGTAAAGTAAGACAGTATGATCAGATACCCA
TAGAAATCTGTGGACATAAAGCTATAACAGTAGTAGGACCTACACCTGGAAGACTGACTCAGCTTGGYTGTACTTTAAAT
TTTCCCATTAGTCCTATTGACACTGTACCAGTAAAATTAAAGCCAGGAATGGATGGCCCAAAAATTAAACAATGGCCATT
GACAGAAGAAAAAATAAAAGCACTAGTAGAAATTTGTACAGAAGAAAAGGAAGGAAAAATTTCAAAAATTGGGCCTGAAA
ATCCATACAATACTCCAGTATTTGCCATAAAGAAAAGTTGGAGAAAAGATAGGGAACTTAATAAGAGAACTCAAGACTTC
TGGGAAGTTCAATTAGGAATACCACATCCCGCAGGGAAGAAATCAACAGTATTGGATGTGGGTGATGCATCAGTTCCYTT
AGATAARGACTTCAGGAAGTATACTGCATTTACCATACCTAGTATAAACAATGAGACACCAGGGATTAGATATCAGTACA
ATGTGCTTCCAGGATGGAAAGGGTCACCAGCAATATTCCAAAGTAGCATGACAAAAATCTTGGAGCCTTTTAGAAAACAA
AATCCAGACATAATCCAATACGATGATTTGGTATCTGACTTAGAAATAGGACAGCATAGAACAAAAATAGAGGAACTGAG
ACAACATCTGAAGTGGGGATTTACACCAGACAAACATCAGAAAGAACCATTCCTTTGGGGTTATGAACTCCATCCTGATA
AATGGACAGTACAGCCTATAGTGCTGCCA---------------------------------------------------
---------------------------------------------------------
>B.-.2003.03_114450.EU612777
CCTCAGATCACTCTTTGGCAACGACCCCTCGTCACAATAAAGATAGGGGGGCAACTAAAGGAAGCTGATACAGGAGCAGA
TACATTAGAAGAAATGAATTTGCCAGGAAGATGGAAACCAAAAGGAGGAGGTAAAGTAAGACAGTATGATCAGATACCCA
TAGAAATCTGTGGACATAAAGCTTTRACAGTAGTAGGACCTACACCTGGAAGACTGACTCAGATTGGTTGCACCTTAAAT
TTTCCTATTAGTCCTATCGACACTGTACCAGTAAAATTAAAGCCAGGAATGGATGGCCCAAAAGTTAAACAATGGCCATT
GACAGAAGAGAAAATAAAAGCATTAGTAGAAATCTGTACAGAAGAAAAGGAAGGGAAAATTTCAAAAATTGGGCCTGAAA
ATCCATACAATACTCCAGTATTTGCCATAAAGAAAAGTTGGAGAAAAGATAGAGAACTTAATAAGAAAACTCAAGACTTT
TGGGAAGTTCAATTAGGAATACCACATCCCGCAGGGAAGAAATCAACAGTACTGGATGTGGGTGATGCATCAGTTCCCTT
AGATAAAGACTTCAGGAAGTATACTGCATTTACCATACCTAGTATAAACAATGAGACACCAGGGATTAGATATCAGTACA
ATGTGCTTCCAGGATGGAAAGGATCACCAGCAATATTCCAAAGTAGCATGACAAAAATCTTAGAGCCTTTTAGAAAACAA
AATCCAGACATAATCCAATACGATGATTTGGTATCTGACTTAGAAATAGGGCAGCATAGAACAAAAATAGAGGAACTGAG
ACAACATCTGAGGTGGGGATTTACACCAGACAAACATCAGAAAGAACCATTCCTTTGGGGTTATGAACTCCATCCTGATA
AATGGACAGTACAGCCTATAGAGCTGCCA---------------------------------------------------
---------------------------------------------------------
>B.CA.-.BCCFE_PRRT_1582.EF368892
CCTCAGATCACTCTTTGGCAACGACCCCTCGTCACAATAAAGATAGGGGGGCAACTAAAGGAAGCTGATACAGGAGCAGA
TACATTAGAAGACATGAGTTTGCCAGGGAGATGGAAACCAAAAGGAGGAGGTAAAGTAARACAGTATGATCAGATACCYG
TAGAAATCTGTGGACACAAAGCTRTAACAGTAGTAGGACCTACACCTGGAAGACTGACTCAGATTGGTTGCACTTTAAAT
TTTCCCATTAGTCCTATTGAAACTGTACCAGTAAAATTAAAGCCAGGAATGGATGGCCCAAAAGTTAAACAATGGCCATT
GACAGAAGAAAAAATAAAAGCATTARTAGAAATTTGTACAGAAGAAAAGGAAGGGAAAATTTCAAAAATTGGGCCTGAAA
ATCCATACAATACTCCAGTATTTGCCATAAAGAAAAGTTGGAGAAAAGATAGAGAACTTAATAAGAAAACTCAAGACTTC
TGGGAAGTTCAATTAGGAATACCACATCCCGCAGGAAAGAAATCAACAGTACTGGATGTGGGTGATGCATCAGTTCCCTT
AGATAAAGACTTCAGGAAGTATACTGCATTTACCATACCTAGTATAAACAATGAGACACCAGGGATTAGATATCAGTACA
ATGTGCTTCCAGGATGGAAAGGATCACCAGCAATATTCCAAAGTAGCATGACAAAAATCTTAGAGCCTTTTAGAAAACAA
AATCCAGACATAATCCAATACGATGATTTGGTATCTGACTTAGAAATAGGACAGCATAGAACAAAARTAGAGGAACTGAG
ACAACATCTGRRGTGGGGATTTACACCAGACAAACATCAGAAAGAACCATTCCTTTGGGGTTATGAACTCCATCCTGATA
AATGGACAGTACAGCCTATAGTGCTGCCA---------------------------------------------------
---------------------------------------------------------
>B.-.2003.03_111098.EU612210
CCTCAAATCACTCTTTGGCAACGACCCCTCGTCACAATAAAGATAGGGGGGCAACTAAAAGAAGCTGATACAGGAGCAGA
TACATTAGAAGACATAAGTTTGCCAGGAAAATGGAAACCAAAAGGAGGAGGTAAAGTAAGACAGTATGATCAGGTACCCA
TAGAAATCTGTGGACATAAAGCTATAACAGTAGTAGGACCTACACCTGGAAGACTGACTCAGCTTGGTTGCACTTTAAAT
TTTCCCATTAGTCCTATTGAAACTGTACCAGTAAAATTAAAGCCAGGAATGGATGGCCCAAAAGTTAAACAATGGCCATT
GACAGAAGAAAAAATAAAAGCATTAGTAGAAATTTGTACAGAAGAAAAGGAAGGAAAAATTTCAAAAATTGGGCCTGAAA
ATCCATACAATACTCCAGTATTTGCCATAAAGAAAAGTTGGAGAAAAGATAGAGAACTTAATAAGAGAACTCAAGACTTC
TGGGAAGTTCAATTAGGAATACCACATCCCGCAGGGAAGAAATCAACAGTACTGGATGTGGGTGATGCATCGGTTCCCTT
AGATAAAGACTTCAGGAAGTATACTGCATTTACCATACCTAGTGTAAACAATGAAACACCAGGAATTAGATATCAGTACA
ATGTGCTTCCAGGATGGAAAGGATCACCAGCAATATTCCAAAGTAGCATGACAAAAATCTTAGAGCCTTTTAGAAAACAA
AATCCAGACATAATCCAATACGATGATTTGGTATCTGACCTAGAAATAGGGCAGCATAGAACAAAAATAGAGGAGCTGAG
ACAACATCTGAAGTGGGGGTTTACACCAGACAAACATCAGAAAGAACCATTCCTTTGGGGATATGAACTCCATCCTGATA
AATGGACAGTACAGCCTATAGTGCTGCCA---------------------------------------------------
---------------------------------------------------------
>B.US.1985.WCIPR.U69585
CCTCAGATCACTCTTTGGCAACGACCCCTCGTCACAGTAAAGATAGGGGGGCAACTAAAGGAAGCTGATACAGGAGCAGA
TACATTAGAAGAAATGAATTTGCCAGGAAGATGGAAACCAAAAGGAGGAGGTAAAGTAAGACAGTATGATCAGATACTCG
TAGAAATCTGTGGACATAAAGCTATAACAGTAGTAGGACCTACACCCGGAAGACTGACTCAGATTGGTTGCACTTTAAAT
TTTCCCATTAGTCCTATTGAAACTGTACCAGTAAAATTAAAGCCAGGAATGGATGGCCCAAAAGTTAAACAATGGCCATT
GACAGAAGAAAAAATAAAAGCATTAGTAGACATTTGTACAGAAGAAAAGGAAGGGAAAATTTCAAAAATTGGGCCTGAAA
ATCCATACAATACTCCAGTATTTGCTATAAAGAAAAGTTGGAGAAAAGATAGAGAACTTAATAAGAGAACTCAAGACTTC
TGGGAAGTTCAATTAGGAATACCACATCCCGCAGGGAAGAAATCAACAGTACTGGATGTGGGTGATGCATCAGTTCCCTT
AGATAAAGACTTCAGAAAGTATACTGCATTTACCATACCTAGTGTAAACAATGAGACACCAGGGATTAGATATCAGTACA
ATGTGCTTCCAGGATGGAAAGGATCACCAGCAATATTCCAAAGTAGCATGACAAAAATCTTAGAGCCTTTTAGAAAACAA
AATCCAGACATAATCCAATACGATGATTTGGTATCTGACTTAGAAATAGGGCAGCATAGAACAAAAATAGAGGAACTGAG
ACAACATCTGAGGTGGGGATTTACACCAGACAAACATCAGAAAGAACCATTCCTTTGGGGTTATGAACTCCATCCTGATA
AATGGACAGTACAGCCTATAGTGCTGCCA---------------------------------------------------
---------------------------------------------------------
>B.IT.2004.FJ228066.FJ228066
CCTCAAATCACTCTTTGGCAACGACCCCTCGTCCCAATAARGATAGGGGGCCAACTAAAGGAAGCTGATACAGGAGCAGA
TACATTAGAAGACATAAATTTGCCAGGAAAATGGAAACCAAAAGGAGGAGGTAAAGTAAGACAGTATGATGARATACCCA
TAGAAATCTGYGRACATAAAGYTATAACAGTAGTAGGACCTACACCTGGAAGACTGACTCAGCTTGGTTGTACTTTAAAT
TTTCCCATTAGTCCTATTGAAACTGTACCAGTAAAATTAAAGCCAGGAATGGATGGCCCAAAAGTTAAACAATGGCCATT
GACAGAAGAAAAAATAAAAGCATTAGTAGAAATTTGTACAGAAGAAAAGGAAGGGAAAATYTCAAAAATYGGGCCTGAAA
ATCCATACAATACTCCAATATTTGCTATAAAGAAAAGTTGGAGAAAAGATAGAGAACTTAATAAGAGAACTCAAGAYTTY
TGGGAAGTTCAGTTAGGAATACCACATCCCGCAGGGAAGAAGTCAACAGTATTGGATGTGGGTGATGCATCAGTTCCCTT
AGATAAAGACTTCAGAAAGTATACTGCATTTACCATACCTAGTRTAAACAATGAGACACCAGGGATTAGATATCAGTACA
ATGTGCTTCCAGGATGGAAAGGATCACCAGCAATATTCCAAAGTAGCATGACAAAAATCTTAGAGCCTTTTAGRAAACAA
AATCCAGACATAATCCAATACGATGAYTTGGTATCTGACTTAGAAATAGGGCAGCATAGAACAAAAATAGAGGAACTGAG
ACAACATCTGAARTGGGGATTTACACCAGACAAACATCAGAAAGAACCATTCCTTTGGGGTTATGAACTCCATCCTGATA
AATGGACAGTACAGCCTATAATGCTGCCT---------------------------------------------------
---------------------------------------------------------
>B.-.2002.02_135381.EU609631
CCTCAAATCACTCTTTGGCAACGACCCCTCGTCACAATAAAGATAGGGGGGCAGCTAAAGGAAGCTGATACAGGAGCAGA
TACATTAGAAGAAATGAATTTGCCAGGAAGGTGGAAACCAAAAGGAGGAGGTAAAGTAAAACAGTATGATCAGATACCCA
TAGAAATCTGTGGGCATAAAGCTATAACAGTAATAGGACCTACACCTGGAAGACTGACTCAGCTTGGTTGCACTTTAAAT
TTTCCCATTAGTCCTATTGAAACTGTACCAGTAAAGTTGAAGCCAGGAATRGATGGCCCAAAAGTTAAACAATGGCCATT
GTCAGAAGAAAAAATAAAAGCAYTAGTAGAAATTTGTACAGAAGAAAAGGAAGGGAAAATTTCAAAAATTGGGCCTGAAA
ATCCATACAATACTCCAGTATTTGCCATAAAGAAAAGTTGGAGAAAGGATAGAGAACTTAATAAGAGAACTCAAGACTTC
TGGGAAGTTCAATTAGGAATACCACACCCCGCAGGGAAGAAATCAACAGTACTGGATGTGGGTGATGCATCAGTTCCCTT
AGATGAAAACTTCAGGAAGTATACTGCATTTACCATACCCAGTATAAACAATGAGACACCAGGGATTAGATATCAGTACA
ATGTGCTGCCAGGATGGAAAGGATCACCAGCAATATTCCAAAGTAGCATGACAAAAATCTTAGAGCCTTTTAGAAAACAA
AATCCAGAAATAATCCAATACGATGATTTGGTATCTGACTTAGAMATAGGGCAGCATAGAACAAAAATAGAGGAACTGAG
AGAACATCTGAAGTGGGGATTTACACCAGACAAACATCAGAAAGAACCATTCCTTTGGGGTTATGAACTCCATCCTGATA
AATGGACAGTACAGCCTATAGTGCTGCCA---------------------------------------------------
---------------------------------------------------------
>B.US.1986.JRCSF.JR_CSF.M38429
CCTCAGATCACTCTTTGGCAACGACCCCTCGTCACAATAAAGATAGGGGGGCAACTAAAGGAAGCTGATACAGGAGCAGA
TACATTAGAAGACATGGATTTGCCAGGAAGATGGAAACCAAAAGGAGGAGGTAAAGTAAGACAGTATGATCAGATACCCA
TAGATATCTGTGGACATAAAGCTGTAACAGTAGTAGGACCTACACCTGGAAGACTGACTCAGATTGGTTGCACTTTAAAT
TTTCCCATTAGTCCTATTGAAACTGTACCAGTAAAATTAAAGCCAGGAATGGATGGCCCAAAAGTCAAACAATGGCCATT
GACAGAAGAAAAAATAAAAGCATTAGTAGAAATTTGTACAGAAGAAAAGGAAGGAAAGATTTCAAAAATTGGGCCTGAAA
ATCCATACAATACTCCAGTATTTGCCATAAAGAAAAGTTGGAGAAAAGATAGAGAACTTAATAGGAGAACTCAAGACTTC
TGGGAAGTTCAATTAGGAATACCACATCCCGCAGGGAAGAAATCAACAGTACTGGATGTGGGTGATGCATCAGTTCCCTT
AGATAAAGACTTCAGGAAGTATACTGCATTTACCATACCTAGTATAAACAATGAGACACCAGGGATTAGATATCAGTACA
ATGTGCTTCCAGGATGGAAAGGATCACCAGCAATATTCCAAAGTAGCATGACAAAAATCTTAGAGCCTTTTAGAAAACAA
AATCCAGACATAATCCAATACGATGATTTGGTATCTGACTTAGAAATAGGGCAGCATAGAACAAAAATAGAGGAACTGAG
ACAACATCTGAAGTGGGGATTTACACCAGACAAACATCAGAAAGAACCATTCCTTTGGGGTTATGAACTCCATCCTGATA
AATGGACAGTACAGCCTATAGTGCTGCCA---------------------------------------------------
---------------------------------------------------------
>B.US.1997.143.EU693671
CCTCAGATCACTCTTTGGCAACGACCCCTCGTCACAATAAAGATAGGGGGGCAGCTAAAGGAAGCTGATACAGGGGCAGA
TACACTAGAAGAAATGAATTTGCCAGGAAGATGGAAACCAAAAGGAGGAGGTAAAGTAAGACAGTATGATCAGATACCCA
TAGAAATCTGTGGACATAAAGCTCTAACAGTAATAGGACCTACACCTGGAAGATTGACTCAGATTGGTTGCACTTTAAAT
TTTCCCATTAGTCCTATTGAAACTGTACCAGTAAAATTAAAGCCAGGAATGGATGGCCCAAAAGTTAAACAATGGCCATT
GACAGAAGAGAAAATAAAAGCATTAGTAGAAATTTGTACAGAAGAAAAGGACGGAAAAATTTCAAAAATTGGGCCTGAGA
ATCCATACAATACTCCAGTATTTGCCATAAAGAAAAGTTGGAGAAAAGATAGAGAACTTAATAAAAGAACTCAAGACTTC
TGGGAAGTTCAATTAGGCATACCACATCCTGCAGGGAAGAAATCAACAGTACTGGATGTGGGTGATGCATCAGTTCCCTT
AGATGAAGACTTCAGGAAGTATACTGCATTTACCATACCTAGTATAAACAATGAGACACCAGGGATTAGATATCAGTACA
ATGTGCTTCCAGGATGGAAAGGATCACCAGCAATATTCCAAAGTAGCATGACAAAAATCTTAGAGCCTTTCAGAAAACAA
AATCCAGACATAATCCAATACGATGATTTGGTATCTGACTTAGAAATAGGGCAGCATAGAACAAAAATAGAGGAACTGAG
AGAACATCTGAAGTGGGGGTTTACACCAGACAAACATCAGAAAGAACCATTCCTTTGGGGTTATGAACTCCATCCTGATA
AATGGACAGTACAGCCTATAGTGCTGCCA---------------------------------------------------
---------------------------------------------------------
>EU2ARCA_5274
CCTCAGATCACTCTTTGGCAACGACCCCTTGTCAATATAAAGATAGGGGGGCAAATAAAGGAAGCTGATACAGGAGCAGA
TACATTAGAAGAAATGGATTTGCCAGGAAGATGGAAGCCAAAAGGAGGAGGTAAAGTAAGACAGTATGATCAGATACCCA
TAGAAATCTGTGGACATAAAGCTATAACAGTAGTAGGACCTACACCTGGAAGACTGACTCAGCTTGGTTGCACTTTAAAT
TTTCCCATTAGTCCTATTGAAACTGTACCTGTAAAATTAAAGCCAGGGATGGATGGCCCAAAAGTTAAACAATGGCCATT
GACAGAAGAAAAAATAAAAGCATTAGTAGAAATTTGTACAGAAGAAAAGGAAGGGAAAATTTCAAAAATTGGACCTGAAA
ATCCATACAATACTCCAGTATTTGCCATAAAGAAAAGTTGGAGAAAAGATAGAGAACTTAATAAGAAAACTCAAGACTTC
TGGGAAGTTCAATTAGGAATACCACATCCCGCAGGGAAGAAGTCAACAGTACTGGATGTGGGTGATGCATCAGTTCCCTT
AGATAAAGACTTCAGGAAGTATACTGCATTTACCATACCTAGTACAAACAATGAGACACCAGGGATTAGATATCAGTACA
ATGTGCTCCCAGGATGGAAAGGATCACCAGCAATATTCCAGTGTAGCATGACAAAAATCTTAGAGCCTTTTAGAAAACAA
AATCCAGACATAATCCAATACGATGATTTGGTATCTGACTTAGAAATAGGGCAGCATAGAACAAAAATAGAGGAACTGAG
AGAACATCTGAGGTGGGGATTTACACCAGACAAACATCAGAAAGAACCATTCCTTTGGGGTTATGAACTCCATCCTGATA
AATGGACAGTACAACCTATAGTGCTGCCA---------------------------------------------------
---------------------------------------------------------
>BF.ES.2002.R140.AY536237
CCTCAAATCACTCTTTGGCAACGACCCCTAGTCACAATAAAAGTAGGGGAACAGCTAAAGGAAGCTGATACAGGAGCAGA
TACATTAGAAGACATAAATTTGCCAGGAAAATGGAAACCAAAAGGAGGAGGTAAAGTAAAACAGTATGATAACATACTCA
TAGAAATTTGTGGACACAAGGCTATAACAGTAGTAGGACCTACACCTGGAAGACTGACTCAGATTGGTTGCACTTTAAAT
TTTCCCATTAGTCCTATTGAAACTGTACCAGTAAAATTAAAGCCAGGAATGGGTGGGCCAAAAGTTAAACAATGGCCATT
GGCCGAAGAAAAAATAAAAGCATTGATAGAAATTTGTACAGAAGAAAAGGAAGGGAAAATTTCAAAAATTGGGCCTGAAA
ATCCATATAATACTCCAGTATTTGCCATAAAGAAAAGTTGGAGAAAAGATAGAGAACTTAATAAGAAAACTCAAGACTTC
TGGGAAGTTCAATTAGGAATACCACATCCCGCAGGGAAGAAATCAACAGTACTGGATGTGGGGGATGCATCAGTTCCCTT
AGATAAGGATTTCAGGAAATATACTGCATTTACCATACCTAGTATAAACAATGAGACACCAGGGATTAGATATCAGTACA
ATGTGCTTCCAGGATGGAAAGGATCACCAGCAATATTCCAAAGCAGCATGACAAAAATCTTAGAGCCTTTTAGAAAACAA
AATCCAGACATAATCCAATACGATGATTTGGTATCTGACTTAGAAATAGGGCAGCATAGAACAAAAATAGAGGAACTGAG
ACAACATCTGAGGTGGGGATTTACACCAGACAAACATCAGAAAGAACCATTCCTTTGGGGTTATGAACTCCATCCTGATA
AATGGACAGTACAGCCTATAGTGCTGCCA---------------------------------------------------
---------------------------------------------------------
>EU2AREVIR.V2_12205
CCTCAAATCACTCTTTGGCAGCGACCCCTCGTCACAATAAAGGTAGGGGGGCAATTAAAGGAAGCTGATACAGGAGCAGA
TACATTAGAAGAAATGAGTTTGCCAGGAAGATGGAAACCAAAAGGAGGAGGTAAAGTAAGACAGTATGATCAGATACTCA
TAGAAATCTGTGGACATAAAGCTATAACAGTAGTAGGACCTACACCTGGAAGACTGACTCAGATTGGTTGCACTTTAAAT
TTTCCCATTAGTCCTATTGAAACTGTACCAGTAAAATTAAAGCCAGGAATGGATGGCCCAAAAGTTAAACAATGGCCATT
AACAGAGGAAAAAATAAAAGCATTAGTAGAAATTTGTACAGAAGAAAAGGAAGGGAAAATTTCAAAAATTGGGCCTGAAA
ATCCATACAATACTCCAGTATTTGCCATAAAGAAAAGTTGGAGAAAAGACAGAGAACTTAATAAGAGAACTCAAGACTTC
TGGGAAGTTCAATTAGGAATACCACATCCGGCAGGGAAGAAATCAACAGTACTGGATGTGGGTGATGCATCAGTTCCCTT
AGATGAAGACTTCAGGAAGTATACTGCATTTACCATACCTAGTACAAACAATGAGACACCAGGGATTAGATATCAGTACA
ATGTGCTGCCAGGATGGAAAGGATCACCAGCAATATTCCAAAGTAGCATGATAAAAATCTTAGAGCCTTTTAGAAAACAA
AATCCAGACATAATCCAATACGATGATTTGGTATCTGACTTAGAAATAGGGCAGCATAGAACAAAAATAGAGGAACTGAG
ACAACATCTGAGGTGGGGATTTACACCAGACAAACATCAGAAAGAACCATTCCTTTGGGGTTATGAACTCCATCCTGATA
AATGGACAGTGCAGCCTATAGTATTGCCA---------------------------------------------------
---------------------------------------------------------
>B.FR.1999.CAS_588_9_692.FJ030779
CCTCAAATCACTCTTTGGCAGCGACCCCTCGTCACAGTAAAGGTAGGGGGGCAACTAAAGGAAGCTGATACAGGAGCAGA
TACATTAGAAGAAATGCAATTGCCAGGAAAATGGAAACCAAAAGGAGGAGGTAAAGTAAGACAGTACGATGAGGTACTCA
TAGAAATCTGTGGACATAAAGCTATAACAGTAATAGGACCTACACCTGGAAGACTGACTCAGATTGGTTGTACTTTAAAT
TTTCCCATTAGTCCTATTGAAACTGTACCAGTAAAATTAAAGCCAGGAATGGATGGCCCAAAAGTTAGACAATGGCCATT
GACAGAAGAAAAAATAAAAGCATTAGTAGAGATCTGTACAGAAGAAAAGGAAGGAAAAATTTCAAAAATTGGGCCTGAAA
ATCCATACAATACTCCAGTATTTGCCATAAAGAAAAGTTGGAGAAAAGATAGGGAACTTAATAAGAGAACTCAAGACTTC
TGGGAAGTTCAATTAGGGATACCACATCCCGCAGGGAAGAAATCAACAGTACTAGATGTGGGGGATGCATCAGTTCCCTT
AGATAAAGACTTCAGAAAGTATACTGCATTTACCATACCTAGTTTAAACAATGAGACACCAGGGATTAGATATCAGTACA
ATGTGCTTCCAGGATGGAAAGGATCACCAGCAATATTCCAAAGTAGCATGACAAGAATCTTAGAGCCTTTTAGAAAACAA
AATCCAGACATAATCCAATACGATGACTTGGTATCTGACTTAGAAATAGGGCAGCATAGAACAAAAATAGAGGAACTGAG
ACAACATCTGAAGTGGGGGTTTACACCAGACAAACATCAGAAAGAACCATTCCTTTGGGGTTATGAACTCCATCCTGATA
AATGGACAGTACAGCCTATAGTGCTGCCA---------------------------------------------------
---------------------------------------------------------
>EU2KAROLINSKA_15592
CCTCAAATCACTCTTTGGCAACGACCCCTCGTCACAATAAAAATAGGGGGGCAACTAAAAGAAGCTGATACAGGAGCAGA
TACATTAGAAGAAATGAATTTGCCAGGAAGATGGAAACCAAAAGGAGGAGGTAAAGTAAGACAGTATGATCAGATATCCA
TAGAAATATGTGGACATAAAACTATAACAGTAATAGGACCTACACCTGGAAGACTGACTCAGCTTGGTTGCACTTTAAAT
TTTCCCATTAGTCCTATTGCAACTGTACCAGTAAAATTAAAGCCAGGAATGGATGGCCCAWAAGTTAAACAATGGCCATT
GRCAGAASAGAAAATAAAAGCATTAGTAGAAATTTGTACAGAAGAAAAGGAAGGGAAAATTTCAARAATTGGGCCTGAAA
ATCCATACAATACTCCAGTATTTGCCATAAAGAAAAGTTGGAGAAAAGATAGGGAACTGAATAAGAGAACTCAAGACTTC
TGGGAAGTTCAATTAGGAATACCACATCCCGCAGGGAAGAAATCAACAGTACTGGATGTGGGTGATGCATCAATTCCCTT
AGATAAAGACTTCAGGAAGTATACTGCATTTACCATACCTAGTATAAACAATGAGACACCAGGGATTAGATATCAGTACA
ATGTGCTGCCAGGATGGAAAGGATCACCAGCAATATTCCAAAGTAGCATGACAAAAATCTTAGAGCCTTTTAGAAAGCAA
AATCCAGACATAATCCAATACGATGATTTAGTATCTGACTTAGAAATAGGGCAGCATAGAACAAAAATAGAGGAACTGAG
ACGACATCTGAAGTGGGGATTAACACCAGACAAACATCAGAAAGAACCATTCCTTTGGGGTTATGAACTCCATCCTGATA
AATGGACAGTACAGCCTATAGTGCTGCCA---------------------------------------------------
---------------------------------------------------------
>B.US.2000.NC6331_2000.AY032291
CCTCAGATCACTCTTTGGCAACGACCCCTCGTCACAGTAAAAATAGGGGGGCAACTAAAGGAAGCTGATACAGGAGCAGA
TACATTAGAAGACATGATTTTGCCAGGAAGATGGAAGCCAAAAGGAGGAGGTAAAGTAAAACAGTATGATCAGATACCCA
TAGAAATCTGTGGACATAAAACTATAACAGTAGTAGGACCTACACCTGGAAGACTGACTCAGATTGGCTGCACTTTAAAT
TTTCCCATTAGTCCTATTGAAACTGTACCAGTAAAGTTAAAGCCAGGAATGGATGGCCCAAAAGTTAAACAATGGCCATT
GACAGAAGAAAAAATAAAAGCATTAGTAGAAATTTGTACAGAAGAAAAGGAAGGGAAAATTTCAAAAATTGGACCTGAAA
ATCCATACAATACTCCAGTGTTTGCCATAAAGAAAAGTTGGAGAAAAGATAGAGAACTTAATAAGAGAACTCAAGACTTC
TGGGAAGTTCAATTAGGAATACCACATCCSGCAGGGAAGAAGTCAACAGTACTGGATGTGGGTGATGCATCAGTTCCCTT
AGATAAAGACTTCAGGAAGTATACTGCATTTACCATACCTAGTACAAACAATGAGACACCAGGGATTAGATATCAGTACA
ATGTGCTTCCAGGATGGAAAGGATCACCAGCAATATTCCAAAGTAGCATGACAAAAATCTTAGAGCCTTTTAGAAAACAA
AATCCAGACATAATTCAATACGATGATTTGGTATCTGACTTAGAAATAGGGCAGCATAGAACAAAAATAGAGGAACTGAG
ACAACATCTGAGGTGGGGGTTTACACCAGACAAACATCAGAAAGAACCATTCCTCTGGGGTTATGAACTCCATCCTGATA
AATGGACAGTACAGCCTATACAGCTGCCA---------------------------------------------------
---------------------------------------------------------
>B.US.1984.5019_84.AY835779
CCTCAAATCACTCTTTGGCAACGACCCCTCGTCACAATAAAGATAGGGGGGCAACTAAAGGAAGCTGATACAGGAGCAGA
TACATTAGAAGATATGGATTTGCCAGGAAGATGGAAACCAAAAGGAGGAGGTAAAGTAAGACAGTATGATCAGATACTCA
TAGAAATCTGTGGACATAAAGCAATAACAGTAGTAGGACCTACACCTGGAAGACTGACTCAGATTGGTTGCACTTTAAAT
TTTCCCATTAGTCCTATTGAAACTGTACCAGTAAAATTAAAGCCAGGAATGGATGGCCCAAAAGTTAAACAATGGCCATT
GACAGAAGAAAAAATAAAAGCATTAGTAGAAATTTGTACAGAAGAGAAGGAAGGGAAAATTTCAAAAATTGGGCCTGAAA
ATCCATACAATACTCCAGTATTTGCCATAAAGAAAAGTTGGAGAAAAGATAGAGAACTTAATAAGAGAACTCAAGACTTC
TGGGAAGTTCAATTAGGAATACCACATCCCGCAGGGAAGAAATCAACAGTACTGGATGTGGGTGATGCATCAGTTCCCTT
AGATAAAGACTTCAGGAAGTATACTGCATTTACCATACCTAGTATAAACAATGAGACACCAGGGATTAGGTATCAGTACA
ATGTGCTTCCAGGATGGAAAGGATCACCAGCAATATTCCAAAGTAGCATGACAAAAATCTTAGAGCCTTTTAGAAAACAA
AATCCAGACATAATCCAATACGATGATTTGGTATCTGACTTAGAAATAGGGCAGCATAGAACAAAAATAGAGGAACTGAG
AGAACATCTGAGGTGGGGATTTACACCAGACAAACATCAGAAAGAACCATTCCTTTGGGGTTATGAACTCCATCCTGATA
AATGGACAGTACAGCCTATAGTGCTGCCA---------------------------------------------------
---------------------------------------------------------
>B.US.1998.NC1403_1998.AY030548
CCTCAGATCACTCTTTGGCAAYGACCCCTCGTCACAATAAAGMTAGGGGGGCAACTAAAGGAAGCTGATACAGGAGCAGA
TACATTAGAAGAAATGCATTTGCCAGGAAGATGGRAACCAAAAGGAGGAGGTAAAGTAAGACAGTATGATCAGGTACCCA
TAGAAATCTGTGGACATAAAGCTATAACAGTAATAGGACCTACACCTGGAAGATTGACTCAGCTTGGTTGTACATTAAAT
TTTCCCATTAGTCCTATTGAAACTGTACCAGTAAAATTAAAGCCAGGTATGGATGGCCCAAAAGTTAAACAATGGCCATT
GACAGAAGAAAAAATAAGAGCATTAGTAGAAATTTGTACAGAAGAAAAGGAAGGAAAAATTTCAAAAATTGGGCCTGAAA
ATCCATACAATACTCCAGTATTTGCCATAAAGAAAAGTTGGAGAAAAGATAGAGAACTTAATAAGAGAACTCAAGACTTC
TGGGAAGTTCAATTAGGAATACCACATCCCGCAGGGAAGAAATCAACAGTACTGGATGTGGGTGATGCATCAGTTCCCTT
AGATAAAGAATTTAGGAAGTATACTGCATTTACCATACCTAGTATAAACAATGAGACACCAGGGATTAGATATCAGTACA
ATGTGCTTCCAGGATGGAAAGGATCACCAGCAATATTCCAAAGTAGCATGACAAAAATCTTAGAGCCTTTTAGAAAACAA
AATCCAGACATAATCCAATACGATGATTTGGTATCTGACTTAGAAATAGGGCAGCATAGAACAAAAATAGAGGAACTGAG
AGAACATCTGAAGTGGGGGTTTACACCAGACAAACATCAGAAAGAACCATTCCTTTGGGGTTATGAACTCCATCCTGATA
AATGGACAGTACAGCCTATAGTGCTGCCA---------------------------------------------------
---------------------------------------------------------
>B.NL.1986.3202A21.ACH3202A21.U34604
CCTCAGATCACTCTTTGGCAACGACCCCTCGTCACAATAAAGATAGGGGGGCAACTAAAGGAAGCTGATACAGGAGCAGA
TACATTAGAAGAAATGAATTTGCCAGGAAGATGGAAACCAAAAGGAGGAGGGAAAGTAAGACAGTATGATCAGATACCCA
TAGAAATCTGTGGACATAAAGCTATAACAGTAGTAGGACCTACACCTGGAAGACTGACTCAGATTGGTTGTACTTTAAAT
TTTCCCATTAGTCCTATTGAAACTGTACCAGTAAAATTAAAGCCAGGAATGGATGGCCCAAAAGTTAAACAATGGCCATT
GACAGAAGAAAAAATAAAAGCATTAGTAGAAATTTGTACAGAAGAAAAGGAAGGGAAAATTTCAAAAATTGGGCCTGAAA
ATCCATATAATACTCCAGTATTTGCCATAAAGAAAAGTTGGAGAAAAGATAGAGAACTTAATAAGAGAACTCAAGATTTC
TGGGAAGTTCAACTAGGAATACCACATCCCGCAGGGAAGAAATCAACAGCACTGGATGTGGGTGATGCATCAGTTCCCTT
AGATAAGGACTTCAGAAAGTATACTGCATTTACCATACCTAGTGTAAACAATGAGACACCAGGAATTAGATATCAGTACA
ATGTGCTTCCAGGATGGAAAGGATCACCAGCAATATTCCAATGTAGCATGACAAAAATCTTAGAGCCTTTTAGAAAACAA
AATCCAGACATAATCCAATATGATGATTTGGTATCTGACTTAGAAATAGGGCAGCATAGAACAAAAATAGAGGAACTGAG
ACAACATCTGAGGTGGGGATTTACACCAGACAAACATCAGAAAGAACCATTCCTTTGGGGTTATGAACTCCATCCTGATA
AATGGACAGTACAGCCTATAGTGCTGCCA---------------------------------------------------
---------------------------------------------------------
>B.US.1999.NC4994_1999.AY031569
CCTCAAATCACTCTTTGGCAACGACCACTCGTCACAGTAAAGATAGGGGGGCAACTAAAGGAAGCTGATACAGGAGCAGA
TACATTAGAMGAAATAAATTTGCCAGGAAAATGGAAACCAAAAGGAGGAGGTAAAGTGAGACAGTATGATCAGATACCCA
TAGAAATCTGTGGACATAAGGCTATAACAGTAGTAGGACCTACTCCTGGAAGACTGACTCAGATTGGTTGTACTTTAAAT
TTTCCCATTAGTCCTATTGAAACTGTGCCAGTAAAATTAAAGCCAGGAATGGATGGCCCAAAAGTTAAACAATGGCCATT
GACAGAAGAGAAAATAAAAGCATTAACAGAAATTTGTACAGAAGAACAGGAAGGGAAAATTTCAAAAATTGGGCCTGAAA
ATCCATACAATACTCCAGTATTTGCCATAAAGAAGAGTTGGAGAAAAGATAGAGAACTTAATAAAAGAACTCAAGACTTC
TGGGAAGTTCAATTAGGAATACCACATCCCGCAGGGAAGAAATCAACAGTACTGGATGTGGGTGATGCATCAATTCCCTT
AGATAAAGACTTCAGAAAGTATACTGCATTTACCATACCTAGTACAAACAATGAGACACCAGGGATTAGATATCAGTACA
ATGTGCTTCCAGGATGGAAAGGATCACCAGCAATATTCCAAAGTAGCATGACAAAAATATTAGAGCCTTTTAGAAAACAA
AATCCAGACATAATCCAATACGATGATTTGGTATCTGACTTAGAAATAGGGCAGCATAGAACAAAAATAGAGGAACTGAG
ACAAYATCTGAAATGGGGATTTACACCAGACAAACATCAGAAAGAACCATTCCTTTGGGGTTATGAACTCCATCCTGATA
AATGGACAGTACAGCCTATAGTGCTGCCA---------------------------------------------------
---------------------------------------------------------
>Case1 2004-01-02 OLD
---------ACTCTTTGGCAACGACCCCTCGTCACAATAAAGATAGGGGGGCAACTAAAGGAAGCTGAYACAGGAGCAGA
TACATTAGAAGACATAAATTTGCCAGGAAAATGGAAACCAAAAGGAGGAGGTAAAGTAAGACAGTATGATCAGATACCCA
TAGAAATCTGTGGGCATAAAGCTATAACAGTAGTAGGACCTACACCTGGAAGACTGACTCAGCTTGGTTGTACTTTAAAT
TTT-----------------------------------------------------------------------------
----------------------------------TGTACAGAAGAAAAGGAAGGGAAAATTTCAAAAATTGGGCCTGAAA
ATCCATACAATACTCCAATATTTGCCATAAAGAAAAGTTGGAGAAAAGACAGGGAACTTAATAAGAGAACTCAAGACTTC
TGGGAARTTCAATTAGGGATACCACATCCCGCAGGGAAGAAGTCAACAGTACTGGATGTAGGTGATGCATCAGTTCCCYT
ASATAAGGACTTCAGAAAGTATACTGCATTTACCATACCTAGTACAAACAAYGAGACACCAGGGATTAGATATCAGTACA
ATGTGCTTCCAGGATGGAAAGGATCACCAGCAATATTCCAAAGTAGCATGACAAAAATCTTAGAGCCTTTTAGAAAACAA
AATCCAGACATAATCCAATACGATGATTTGGTATCTGACTTAGAAATYGGGCAGCATAGAACAAAAATAGAGGAACTGAG
ACAACATYTGAAGTGGGGGTTTACGCCAGACAAACATCAGAAAGAACCATTCCTTTGGGGTTATGAACTCCATCCTGATA
ATTGGACARTACAGCCTATAGTGCTGCCA---------------------------------------------------
---------------------------------------------------------
>B.US.2000.NC5966_2000.AY032213
CCTCAAATCACTCTTTGGCAACGACCCCTCGTCACAGTAAAGGTAGGGGGGCAACTAAAGGAAGCTGATACAGGAGCAGA
TACATTAGAAGACATAACTTTGCCAGGAAGATGGAAACCAAAAGGAGGAGGTAAAGTAAGACAGTATGATCAGATACTTG
TAGAAATYTGTGGACATAAAGCTRTAACAGTAGTAGGACCTACACCTGGAAGATTGACTCAGATTGGWTGCACTTTAAAT
TTTCCCATWAGTCCTATTGAAACTGTACCAGTAAAATTAAAGCCAGGAATGGATGGCCCAAAAGTTAAACAATGGCCATT
GACAGAAGAAAAAATAAAAGCATTAGTAGAAATYTGTACAGAAGAAAAGGAAGGAAAAATTTCAAAAATTGGGCCTGAAA
ATCCATACAATACTCCAGTATTTGCCATAAAGAAAAGTTGGAGAAAAGATAGAGAACTTAATAAGAGAACTCAAGACTTC
TGGGAAGTTCAATTAGGAATACCACATCCCGSAGGGAAGAAATCAACAGTACTGGATGTGGGTGATGCATCAGTTCCATT
AGATAAAGACTTCAGGAAGTATACTGCATTTACCATACCTAGTACAAATAATGAGACACCAGGGATTAGATATCAGTACA
ATGTGCTTCCAGGATGGAAAGGATCACCAGCAATATTCCAAAGTAGCATGACAAAAATCTTAGAGCCTTTTAGAAAACAA
AATCCAGACATAATCCAATACGATGATTTGGTATCTGACTTAGAAATAGGGCAGCATAGAACAAAAATAGAGGAACTGAG
ACAACATCTGAAGTGGGGATTTACACCAGACAAACATCAGAAAGAACCATTCCTTTGGGGTTATGAACTCCATCCTGATA
AATGGACAGTACAGCCTATAGTGCTGCCW---------------------------------------------------
---------------------------------------------------------
>B.US.-.P00014-0.AY388725
CCTCAAATCACTCTTTGGCAACGACCACTCGTCACAATAAAGATAGGGGGACAGCTAAAGGAAGCTGAYACAGGAGCAGA
TACATTAGAAGAAATGGATTTGCCAGGAAGATATAAACCAAAAGGAGGAGGTAAAGTAAGACAGTATGATCAGATACCCA
TAGAAATCTGTGGRCATAAAACTATAACAGTAATAGGACCTACACCTGGAAGACTGACTCAGCTTGGTTGCACTTTAAAT
TTTCCCATTAGTCCTATTGAAACTGTACCAGTAAAATTAAAGCCAGGAATGGATGGCCCAAAAGTTAAACAATGGCCATT
GACAGAAGAAAAAATAAAAGCATTAGTAGAAATTTGTACAGAAGAAAAGGAAGGRAAAATTTCAAAAATTGGGCCTGAAA
ATCCATACAATACTCCAGTATTTGCCATAAAGAARAGTTGGAGAAAAGATAGGGAACTTAATAAGAAAACTCAAGACTTC
TGGGAAGTTCAATTAGGGATACCACATCCCGCAGGGAAGAAATCAACAGTACTGGATGTGGGGGATGCATCAGTTCCCTT
AGATGAAGACTTCAGGAAGTATACTGCATTTACCATACCYAGTATAAACAATGAGACACCAGGGATTAGATATCAATACA
ATGTGCTTCCAGGATGGAAAGGATCACCAGCAATATTCCAAAGTAGCATGACAAAAATCTTAGAGCCTTTTAGAAATCAA
AATCCAGACATAATCCAATACGATGATTTGGTATCTGACTTAGAAATAGGGCAGCATAGARCAAAAATAGAGGAACTGAG
AGACCATCTGARGTGGGGATTTACACCAGACAAACATCAGAAAGAACCATTCCTTTGGGGTTATGAACTCCATCCTGATA
AATGGACAGTACAGCCTATAGTGCTGCCA---------------------------------------------------
---------------------------------------------------------
>B.US.1996.5155_96.AY835753
CCTCAAATCACTCTTTGGCAACGACCCCTCGTCACAATAAAGTACGAGGGGCAACTAAAGGAAGCTGATACAGGAGCAGA
TACATTAGAAGACATGAGTTTGCCAGGAAAATGGAAACCAAAAGGAGGAGGTAAAGTAAGACAGTATGATCAGGTACTTG
TAGAAATCTGTGGACATAAAGCTATAGCAGTTGTAGGACCTACACCCGGAAGACTGACTCAGATTGGTTGCACTTTAAAT
TTTCCCATTAGTCCTATTGAAACTGTACCAGTAAAATTAAAGCCAGGAATGGATGGCCCAAAAGTTAAACAATGGCCATT
GACAGAAGAAAAAATAAAAGCATTAGTAGAAATTTGTACAGAAGAGAAGGAAGGGAAAATTTCAAAAATTGGGCCTGAAA
ATCCATACAATACTCCAGTATTTGCCATAAAGAAAAGTTGGAGAAAAGATAGAGAACTTAATAAGAGAACTCAAGACTTC
TGGGAAGTTCAATTAGGAATACCACATCCCGCAGGGAAGAAATCAACAGTACTGGATGTGGGTGATGCATCAGTTCCATT
AGATAAAGACTTCAGGAAGTATACTGCATTTCCCATACCTAGTATAAACAATGAGACACCAGGGGTTAGATATCAGTACA
ATGTGCTTCCAGGATGGAAAGGATCACCAGCAATATTCCAAAGTAGCATGACAAAAATCTTAGAGCCTTTTAGGAAACAA
AATCCAGACATAATCCAATACGATGATTTGGTATCTGACTTAGAAATAGGGCAGCATAGAACAAAAATAGAGGAACTGAG
ACAACATCTGAAGTGGGGGTTTACGCCAGACAAACATCAGAAAGAACCATTCCTTTGGGGTTATGAACTCCATCCTGATA
AATGGACAGTACAGCCTATAGTGCTGCCA---------------------------------------------------
---------------------------------------------------------
>123627
CCTCAGATCACTCTTTGGCAACGACCCCTCGTCACAATAAAGATAGGGGGGCAACTAAAGGAAGCTGATACAGGAGCAGA
TACATTAGAAGAAATGAATTTGCCAGGAAAATGGAAACCAAAAGGAGGAGGTAAAGTAAGACAGTATGATCAGATACTCA
TAGAAATCTGTGGACATAAAGCTATAACAGTAGTAGGACCTACACCTGGAAGACTGACACAGATTGGTTGCACTTTAAAT
TTTCCCATTAGTCCTATTGAAACTGTACCAGTAAAATTAAAGCCAGGAATGGATGGCCCAAAAGTTAAACAATGGCCATT
GACAGAAGAAAAAATAAAAGCATTAGTAGAAATTTGTACAGAAGAAAAGGAAGGGAAAATTTCAAAAATTGGGCCTGAGA
ATCCATATAATACTCCAGTATTTGCCATAAAGAAGAGTTGGAGAAAAGATAGAGAACTTAATAAGAGAACTCAAGACTTC
TGGGAAGTTCAATTAGGAATACCACATCCCGCAGGGAAGAAATCAACAGTACTGGATGTGGGTGATGCATCAGTTCCCTT
AGATAAAGACTTCAGGAAGTATACTGCATTTACCATACCTAGTATAAACAATGAGACACCAGGGATTAGATATCAGTACA
ACGTGCTTCCAGGATGGAAAGGATCACCAGCAATATTCCAAAGTAGCATGACAAAAATCTTAGAGCCTTTTAGAAAACAA
AATCCAGACATAATCCAATACGATGATTTGGTATCTGACTTAGAAATAGGACAGCATAGAACAAAAATAGAGGAACTGAG
ACAACATCTGAGGTGGGGGTTTACACCAGACAAACATCAGAAAGAACCATTCCTCTGGGGTTATGAACTCCACCCTGATA
AATGGACAGTACAGCCTATAGTGCTGCCA---------------------------------------------------
---------------------------------------------------------
>B.US.1998.NC1826_1998.AY030739
CCTCAGATCACTCTTTGGCAACGACCCCTCGTCACAATAAAGATAGGGGGGCAACTAAAGGAAGCTGATACAGGAGCAGA
TACATTAGAAGAAATGTGTTTGCCAGGAAGATGGAAACCAAAAGGAGGAGGTAAAGTAAGACAGTATGATCAGATAGCCA
TAGAAATCTGTGGACATAAGGCTATARCAGTAATAGGACCTACACCTGGAAGACTGACTCAGATTGGTTGCACTCTAAAT
TTTCCCATTAGTCCTATTGAAACTGTACCAGTGAAATTAAAGCCAGGAATGGATGGCCCAAAAGTTAAACAATGGCCATT
GACAGAAGAAAAAATAAAAGCATTAGTAGAAATTTGTACAGAAGAACAGGAAGGAAAAATTTCAAAAATTGGGCCTGAAA
ATCCATACAATACTCCAATATTTGCCATAAAGAAAAGTTGGAGAAAAGATAGAGAGCTTAATAAGAGAACTCAAGACTTC
TGGGAAGTTCAATTAGGAATACCACATCCCGCAGGGAAGAAATCAACAGTACTGGATGTGGGTGATGCATCAATTCCCTT
AGATAAAGACTTCAGGAAGTATACTGCATTTACCATACCTAGTATAAACAATGAGACACCAGGGATTAGATATCAGTACA
ATGTGCTTCCAGGATGGAAAGGATCACCAGCAATATTCCAAAGTAGCATGACAAAAATCTTAGAGCCTTTTAGAAAACAG
AATCCAGACATAATCCAATACGATGAYTTGGTATCTGACTTAGAAATAGGGCAGCATAGAACAAAAATAAAGGAACTGAG
AGAACATCTGAAGTGGGGATTTACACCAGACAAACATCAGAAAGAMCCATTYCATTGGGGTTATGAACTCCATCCTGATA
AATGGACAGTACAGCCTATAGTGCTGCCA---------------------------------------------------
---------------------------------------------------------
>B.PT.-.POLNTM61_51.DQ666411
CCTCAGATCACTCTTTGGCAACGACCCCTCGTCDCAATAARGATAGGGGGGCAACTAAAGGAAGCTGATACAGGAGCAGA
TACATTAGAAGAAATGGATTTGCCAGGGARATGGAAACCAAAAGGAGGAGGGAAAGTAAGACAGTATGATCAGATAGCCA
TAGAAATCTGTGGACATAAAGCTATAACAGTAATAGGACCTACACCTGGAAGGCTGACTCAGCTTGGTTGCACTTTAAAT
TTTCCCATTAGTCCTATTGAAACTGTACCAGTAAAGTTAAAGCCAGGAATGGATGGCCCAARAGTTAAACAATGGCCATT
GACAGAAGAAAAAATAAAAGCATTAGTAGAAATTTGTACAGAAGAAAAGGAAGGGAAAATTTCAAAAATTGGGCCTGAAA
ATCCATACAATACTCCAGTATTTGCCATAAAGAAAAGTTGGAGAAAAGACAGAGAACTTAATAAGAGAACTCAAGACTTY
TGGGAAGTGCAATTAGGAATACCACATCCCGCAGGGAAGAAATCAACAGTACTGGATGTGGGTGATGCATCAGTTCCCTT
AGACAAAGACTTCAGGAAGTATACTGCATTTACCATACCTAGTACAAACAATGAGACACCAGGGATTAGATATCAGTACA
ATGTGCTTCCAGGATGGAAAGGATCACCAGCAATATTCCAAAGTAGCATGACAAAAATCTTAGAGCCTTTTAGAAAACAA
AATCCAGACATAATCCAGTACGATGATTTGGTATCTGACTTAGAAATAGGGCAGCATAGAACAAAAATAGAGGAACTGAG
ACAACATCTGAAGTGGGGATTTACACCAGACAAACATCAGAAAGAACCATTCCTTTGGGGTTATGAACTCCACCCTGATA
AATGGACAGTACAGCCTATAGTGCTGCCA---------------------------------------------------
---------------------------------------------------------
>B.AT.-.AU02.FJ914226
CCTCAGATCACTCTTTGGCAACGACCCCTCGTCGAAATAAAGATAGGGGGGCAACTAAAAGAAGCTGATACAGGAGCAGA
TACATTAGAAGAAATGTGTTTGCCAGGGAGATGGAAACCAAAAGGAGGAGGTAAAGTAAGACAGTATGATCAGATACAAG
TAGAAATATGTGGACATAAAGCTATAACAGTAGTAGGACCTACACCTGGAAGACTGACTCAGATTGGTTGCACTTTAAAT
TTTCCCATTAGTCCTATTGAAACTGTACCAGTAAAATTAAAGCCAGGAATGGATGGCCCAAAAGTTAAACAATGGCCATT
GACAGAAGAAAAAATAAAAGCATTAGTAGAAATTTGTACAGAAGAAAAGGAAGGGAAAATTTCAAAAATTGGGCCTGAAA
ATCCATACAATACTCCAGTATTTGCCATAAAGAAAGGTTGGAGAAAAGATAGGGAACTTAATAAGAGAACTCAAGACTTC
TGGGAAGTTCAATTAGGGATACCACATCCCGCAGGGAAGAGATCAACAGTACTGGATGTGGGTGATGCATCAGTTCCCTT
AGATAAGGAATTCAGAAAGTATACTGCATTTACCATACCTAGTACCAACAATGAGACACCAGGGATTAGATATCAGTACA
ATGTACTTCCAGGATGGAAAGGATCACCAGCAATATTCCAAAGTAGCATGACAAAAATCTTAGAGCCTTTTAGAAAACAA
AATCCAGACATAATCCAATACGATGATTTAGTATCTGACTTAGAGATAGGGCAGCATAGAGCAAAAATAGAGGAACTGAG
ACAACATCTGAAGTGGGGATTTACACCAGACAAACATCAGAAAGAACCATTCCTTTGGGGTTATGAACTCCATCCTGATA
AATGGACAGTACAGCCTATAGTGCTGCCA---------------------------------------------------
---------------------------------------------------------
>B.FR.1983.IIIB.LAI.A04321
CCTCAGATCACTCTTTGGCAACGACCCCTCGTCACAATAAAGATAGGGGGGCAACTAAAGGAAGCTGATACAGGAGCAGA
TACATTAGAAGAAATGAGTTTGCCAGGAAGATGGAAACCAAAAGGAGGAGGTAAAGTAAGACAGTATGATCAGATACTCA
TAGAAATCTGTGGACATAAAGCTATAACAGTAGTAGGACCTACACCTGGAAGACTGACTCAGATTGGTTGCACTTTAAAT
TTTCCCATTAGTCCTATTGAAACTGTACCAGTAAAATTAAAGCCAGGAATGGATGGCCCAAAAGTTAAACAATGGCCATT
GACAGAAGAAAAAATAAAAGCATTAGTAGAAATTTGTACAGAAGAAAAGGAAGGGAAAATTTCAAAAATTGGGCCTGAAA
ATCCATACAATACTCCAGTATTTGCCATAAAGAAAAGTTGGAGAAAAGATAGAGAACTTAATAAGAGAACTCAAGACTTC
TGGGAAGTTCAATTAGGAATACCACATCCCGCAGGGAAGAAATCAACAGTACTGGATGTGGGTGATGCATCAGTTCCCTT
AGATGAAGACTTCAGGAAGTATACTGCATTTACCATACCTAGTATAAACAATGAGACACCAGGGATTAGATATCAGTACA
ATGTGCTTCCAGGATGGAAAGGATCACCAGCAATATTCCAAAGTAGCATGACAAAAATCTTAGAGCCTTTTAGAAAACAA
AATCCAGACATAATCCAATACGATGATTTGGTATCTGACTTAGAAATAGGGCAGCATAGAACAAAAATAGAGGAGCTGAG
ACAACATCTGAGGTGGGGACTTACACCAGACAAACATCAGAAAGAACCATTCCTTTGGGGTTATGAACTCCATCCTGATA
AATGGACAGTACAGCCTATAGTGCTGCCA---------------------------------------------------
---------------------------------------------------------
>B.CN.2006.06CNDY221.EF394218
CCTCAGATCACTCTTTGGCAACGACCCCTCGTCACAATAAAGATAGGGGGGCAACTAAAGGAAGCTGATACAGGAGCAGA
TACATTAGAAGAAATGAGTTTGCCAGGAAGATGGAAACCAAAAGGAGGAGGTAAAGTAAGACAGTATGATCAGATACTCA
TAGAAATCTGTGGACATAAAGCTATAACAGTAGTAGGACCTACACCTGGAAGACTGACTCAGATTGGTTGCACTTTAAAT
TTTCCCATTAGTCCTATTGAAACTGTACCAGTAAAATTAAAGCCAGGAATGGATGGCCCAAAAGTTAGACAATGGCCATT
GACAGAAGAAAAAATAAAAGCATTAGTAGAAATTTGTACAGAAGAAAAGGAAGGGAAAATTTCAAAAATTGGGCCTGAAA
ATCCATACAATACTCCAGTATTTGCCATAAAGAAAAGTTGGAGAAAAGATAGAGAACTTAATAAGAGAACTCAAGACTTC
TGGGAAGTTCAATTAGGAATACCACATCCCGCAGGGAAGAAATCAACAGTACTGGATGTGGGTGATGCACCAGTTCCCTT
AGATGAAGACTTCAGGAAGTATACTGCATTTACCATACCTAGTATAAACAATGAGACACCAGGGATTAGATATCAGTACA
ATGTGCTTCCAGGATGGAAAGGATCACCAGCAATATTCCAAAGTAGCATGACAAAAATCTTAGAGCCTTTTAGAAAACAA
AATCCAGACATAATCCAATACGATGATTTGGTATCTGACTTAGAAATAGGGCAGCATAGAACAAAAATAGAGGAGCTGAG
ACAACATCTGAGGTGGGGACTTACACCAGACAAACATCAGAAAGAACCATTCCTTTGGGGTTATGAACTCCATCCTGATA
AATGGACAGTACAGCCTATAGTGCTGCCA---------------------------------------------------
---------------------------------------------------------
>B.US.1993.WC3_0393.EF121396
CCTCAAATCACTCTTTGGCAACGACCCCTCGTCTCAATAAGGATAGGGGGGCAAATAAAGGAAGCTGATACAGGAGCAGA
TACATTAGAAGAAATGAATTTGCCAGGAAGATGGAAACCAAAAGGAGGAGGTAAAGTAAGACAGTATGATCAGATACCCA
TAGAGATCTGTGGGCATAAAGCTATAACAGTAGTAGGACCTACACCTGGAAGACTGACTCAGATTGGCTGTACTTTAAAT
TTTCCCATTAGTCCTATTGAAACTGTACCAGTAAAATTAAAGCCAGGAATGGATGGCCCAAAAGTTAAACAATGGCCATT
GACAGAAGAAAAAATAAAAGCATTAGTAGAAATTTGTACAGAAGAAAAGGAAGGGAAAATTTCAAAAATTGGGCCTGAAA
ATCCATACAATACTCCAGTATTTGCCATAAAGAAAAGTTGGAGAAAAGATAGAGAACTTAATAAGAGAACTCAAGACTTC
TGGGAAGTTCAATTAGGAATACCACATCCCGCAGGGAAGAAATCAACAGTTCTGGATGTGGGTGATGCATCAGTTCCCTT
AGATAAAGACTTCAGGAAGTACACTGCATTTACCATACCTAGTACAAACAATGAGACACCAGGGATTAGATATCAGTACA
ATGTGCTTCCAGGATGGAAAGGATCACCAGCAATATTCCAAAGTAGCATGACAAAAATCTTAGAGCCTTTCAGAAAACAA
AATCCAGACATAATCCAATACGATGATTTGGTATCTGACTTAGAAATAGGGCAGCATAGAACAAAAATAGAGGAACTGAG
ACAACATCTGAGGTGGGGATTTACACCAGACAAGCATCAGAAAGAACCATTTCTTTGGGGTTATGAACTCCATCCTGAAA
AATGGACAGTACAGCCTATAGTGCTGCCA---------------------------------------------------
---------------------------------------------------------
>B.US.1999.NC5024_1999.AY031599
CCTCAGATCACTCTTTGGCAACGACCCCTCGTCGCARTAAAGATAGGGGGACAACTAAAGGAAGCTGATACAGGAGCAGA
TACATTAGAAGACATGAGTTTGCCAGGAAGATGGAAACCAAAAGGAGGAGGYAAAGTAAGACAGTATGATCAGATACCTG
TAGAAATCTGTGGACATAAAGCTATAACAGTAGTAGGACCTACACCTGGAAGACTGACTCAGATTGGTTGCACTTTAAAT
TTTCCCATTAGTCCTATTGACACTGTACCAGTAAAATTAAAGCCAGGAATGGATGGCCCAAAAGTTAAACAATGGCCATT
GACAGAAGAAAAAATAAAGGCATTAGTAGAAATTTGTACAGAAGAAAAGGAAGGAAAAATTTCAAAAATTGGGCCTGAAA
ATCCATACAATACYCCAGTATTTGCCATAAAGAAAAGTTGGAGAAAAGATAGAGAACTTAATAAGAGAACTCAAGACTTT
TGGGAAGTTCAATTAGGAATACCACATCCCGCAGGGAAGAAATCAACAGTACTGGATGTGGGTGATGCATCAGTTCCCTT
AGATAAAGACTTTAGGAAGTATACTGCATTTACCATACCTAGTACAAACAATGAGACACCAGGGATTAGATATCAGTACA
ATGTGCTTCCAGGATGGAAAGGATCACCAGCAATATTCCAAAGTAGCATGACAAAAATCTTAGAGCCTTTTAGAAAACAA
AATCCAGACATAATYCAATACGATGATTTGGTATCTGACTTAGAAATAGGACAGCATAGAGCAAAAATAGAGGAACTRAG
ACAACATCTGAAGTGGGGGTTTACACCAGACAAACATCAGAAAGAACCATTCCTTTGGGGTTATGAACTCCATCCTGATA
AATGGACAGTACAGCCTATAGTGCTGCCA---------------------------------------------------
---------------------------------------------------------
>B.BE.1999.P99_195.AF338988
CCTCAGATCACTCTTTGGCAACGACCCCTCGTCACAATAARGATAGGGGGGCAACTAAAGGAAGCTGATACAGGAGCAGA
TACATTAGAAGAGATGAATTTGCCAGGAAAATGGAAACCAAAAGGAGGAGGTAAAGTAAGACAGTATGATCAGGTACCCA
TAGAAATCTGTGGACATAAAGCTATAACAGTACTAGGACCTACACCTGGAAGACTGACTCAGCTTGGCTGTACTTTAAAT
TTTCCCATTAGTCCTATTGAAACTGTACCAGTAAAATTAAAGCCAGGAATGGATGGCCCAAAAGTTAAACAATGGCCATT
GACAGAAGAAAAAATAAAAGCATTAGTAGAAATTTGTACAGAAGAAAAGGAAGGGAAAATTTCAAAAATTGGGCCTGAAA
ATCCATACAATACTCCAGTATTTGCCATAAAGAAAAGTTGGAGAAAAGATAGAGAACTTAATAAGAGAACTCAAGACTTC
TGGGAAGTTCAATTAGGAATACCACATCCCGCAGGGAAGAAATCAACAGTACTGGATGTGGGTGATGCATCAGTYCCCTT
AGATAAAGACTTCAGAAAGTATACTGCATTTACCATACCTAGTATCAACAATGAGACACCAGGGATTAGATATCAGTACA
ATGTGCTTCCAGGGTGGAAAGGATCACCAGCAATATTCCAGAGTAGCATGACAAAAATCTTAGAGCCTTTTAGAAAACAA
AATCCAGACATAATCCAATACGATGACCTAGTATCTGACTTAGAAATAGGGCAGCATAGAACAAAAATAGAGGAACTGAG
ACAACACCTGAAGTGGGGATTTACACCAGACAAACATCAGAAAGAACCATTCCTTTGGGGTTATGAACTCCATCCTGATA
AATGGACAGTACAGCCTATAATGCTGCCA---------------------------------------------------
---------------------------------------------------------
>EU2AREVIR.V2_8179
CCTCAAATCACTCTTTGGCAACGACCCCTCGTCACAATAAAGGTAGGGGGGCAACTAAAGGAAGCTGATACAGGAGCAGA
TACATTAGAAGACATGAATTTGCCAGGAAGATGGAAACCAAAAGGAGGAGGTAAAGTAAGACAGTATGATCAGATACCCA
TAGAAATCTGTGGGCATAAAGCTATAACAGTAGTAGGACCTACACCTGGAAGACTGACTCAGATTGGTTGTACTCTAAAT
TTTCCCATTAGTCCTATTGAAACTGTACCAGTAAAATTAAAGCCAGGAATGGATGGCCCAAAAGTTAAACAATGGCCATT
GACAGAAGAAAAAATAAAAGCATTAGTAGAAATTTGTACAGAAGAAAAGGAAGGGAAAATTTCAAAAATTGGGCCTGAAA
ATCCATACAATACTCCAATATTTGCCATAAAGAAAGGTTGGAGAAAAGATAGAGAGCTCAATAAGAGAACTCAAGACTTC
TGGGAAGTTCAATTAGGAATACCACATCCCGCAGGGAAGAAATCAACAGTCCTGGATGTGGGTGATGCATCAGTTCCCTT
AGATGAAGACTTCAGAAAGTATACTGCATTTACCATACCTAGTACAAACAATGAGACACCAGGAATTAGATATCAGTACA
ATGTGCTTCCAGGATGGAAAGGATCACCAGCAATATTCCAAAGTAGCATGACAAAAATCCTAGAGCCTTTTAGAAAACAG
AATCCAGACATAATCCAATACGATGATTTGGTATCTGACTTAGAAATAGGGCAGCACAGRACAAAAATAGAGGAACTGAG
ACAACATCTGAAGTGGGGATTTACACCAGACAAACATCAGAAAGAACCATTCCKTTGGGGTTATGAACTCCATCCTGATA
AATGGACAGTACAGCCTATAGTGCTGCCA---------------------------------------------------
---------------------------------------------------------
>B.US.-.HCPI_15_02.GU367471
CCTCAGATCACTCTTTGGCAACGACCCCTCGTCACAATAAAAGTAGGGGGACAACTAAAGGAAGCTGATACAGGAGCAGA
TACATTAGAAGAAATGAGTTTGCCAGGAAAATGGAAACCAAAAGGAGGAGGTAAAGTAAGACAGTATGATCAAATACTCA
TAGAAATCTGTGGACATAAAGCTATAACAGTAATAGGACCTACACCTGGAAGACTGACTCAGATTGGTTGCACTTTAAAT
TTTCCCATTAGTCCTATTGAAACTGTACCAGTAAAATTAAAGCCAGGAATGGATGGCCCAAAAGTCAAACAATGGCCATT
GACAGAAGAAAAAATAAAAGCATTAGTAGAAATTTGTACAGAAGAAAAGGAAGGGAAAATTTCAAAAATTGGGCCTGAAA
ATCCATACAATACTCCAGTATTTGCCATAAAGAAAAGTTGGAGAAAAGATAGAGAACTTAATAAGAGAACTCAAGACTTC
TGGGAAGTCCAATTAGGAATACCACATCCCGCAGGGAAGAAATCAACAGTACTGGATGTGGGTGATGCATCAGTTCCCTT
AGATAAAGACTTCAGGAAGTATACTGCATTTACCATACCTAGTATAAACAATGAGACACCAGGGATGAGATATCAGTACA
ATGTGCTTCCAGGATGGAAAGGATCACCAGCAATATTCCAAAGTAGCATGACAAAAATCTTAGAGCCTTTTAGAAAACAA
AATCCAGACATAATCCAATACGATGATTTGGTATCTGACTTAGAAATAGGGCAGCATAGAACAAAAATAGAGGAACTGAG
ACAACATCTGAAGTGGGGATTGACACCAGATAAACATCAGAAAGAACCATTCCTTTGGGGTTATGAACTCCATCCTGATA
AATGGACAGTACAGCCTATAGTGCTGCCA---------------------------------------------------
---------------------------------------------------------
>B.ES.-.20_00.AY315978
CCTCAGATCACTCTTTGGCAACGACCCCTAGTCACAATAAAGATAGGGGGACAACTAAAGGAAGCTGATACAGGAGCAGA
TACATTAGAAGAAATGAGTTTGCCAGGAAGATGGAAACCAAAAGGAGGAGGTAAAGTAAGACAGTATGATCAGATACTCR
TAGAAATTTGTGGACATAAAGCTATAACAGTAGTAGGACCTACACCTGGAAGACTGACTCAGATTGGTTGCACTTTAAAT
TTTCCCATTAGTCCTATTGACACTGTACCAGTAAAATTAAAGCCAGGAATGGATGGCCCAAGAGTTAAGCAATGGCCATT
GACAGAAGAAAAAATAAAAGCATTAGTAGAAATTTGTACAGAAGAAAAGGAAGGAAAAATTTCAAGAATTGGGCCTGAAA
ATCCATATAATACTCCAATATTTGCCATAAAGAARAGTTGGAGAAAAGATAGAGAACTTAATAAGAGAACTCAAGACTTC
TGGGAAGTTCAATTAGGAATACCACATCCCGCAGGGAAGAAATCAACAGTACTGGATGTGGGTGATGCATCAGTTCCCTT
AGATAAAGACTTCAGGAAGTATACTGCATTTACCATACCTAGCACAAACAATGAGACACCAGGGATTAGATATCAGTACA
ATGTGCTTCCAGGATGGAAAGGATCACCAGCAATATTCCAAAGTAGCATGACAAAAATCTTAGAGCCTTTTAGAAAACAA
AATCCAGACATAATCCAATACGATGATTTGGTATCTGATTTAGAAATAGGGCAGCATAGAACAAAAATAGAGGAACTGAG
ACAACATCTGAAGTGGGGGTTTACACCAGACAAACATCAGAAAGAACCATTCCTTTGGGGTTATGAACTCCATCCTGATA
AATGGACAGTGCAGCCTATAGTGCTGCCA---------------------------------------------------
---------------------------------------------------------
>B.IT.1997.1943.AF376603
CCTCAGATCACTCTTTGGCAACGACCCCTCGTCACAATAAAGATAGGGGGACAACTAAAGGAAGCTGATACAGGAGCAGA
TACATTAGAAGAAATGAATTTGCCAGGAAAATGGAAACCAAAAGGAGGAGGTAAAGTAAGACAATATGATCAGGTATGCA
TAGAAATCTGTGGACATAAAGCTATAACAGTAGTAGGACCTACACCTGGAAGACTGACTCAGATTGGKTGCACTTTAAAT
TTTCCCATTAGTCCTATTGAAACTGTACCAGTAAAATTAAAGCCAGGAATGGATGGCCCGAAAGTTAAACAATGGCCATT
GACAGAAGAAAAAATAAAAGCATTAGTAGAAATTTGTACAGAAGAAAAGGAAGGGAAAATTTCAAGAATTGGGCCTGAAA
ATCCATATAATACTCCAGTATTTGCCATAAAGAAAAGTTGGAGAAAAGATAGAGAACTTAATAAGAAAACTCAAGACTTC
TGGGAAGTTCAATTAGGAATACCACATCCCGCAGGGAAGAAATCAACAGTACTGGATGTGGGTGATGCATCAGTTCCCTT
AGATAAAGACTTCAGGAAGTATACTGCATTTACCATACCTAGCRTAAACAATGAGACACCAGGGATTAGATATCAGTACA
ATGTGCTTCCAGGATGGAAAGGATCACCAGCAATATTCCAAAGCAGCATGACAAAAATCTTAGAGCCTTTTAGAAAACAA
AATCCAGACATAATCCAATACGATGATTTGGTATCTGACTTAGAAATAGAGCAGCATAGAACAAAAATAGAGGAACTGAG
ACAACATCTGAGGTGGGGATTTACACCAGACAAACATCAGAAAGAACCATTCCTTTGGGGTTATGAACTCCATCCTGATA
AATGGACAGTACAGCCTATAGTGCTGCCA---------------------------------------------------
---------------------------------------------------------
>B.ES.1989.S61I1.AF256204.AF256204
CCTCAAATCACTCTTTGGCAACGACCCCTTGTCACAATAAAGATAGGGGGGCAACTAAAGGAAGCTGATACAGGAGCAGA
TACATTAGAAGAAATAAATTTGCCAGGAAGATGGAAACCAAAAGGAGGAGGTAAAGTAAGACAGTATGATCAAATACTCG
TAGAAATCTGTGGACATAAAGCTATAACAGTAGTAGGACCTACACCTGGAAGACTGACTCAGATTGGTTGCACTTTAAAT
TTTCCCATTAGTCCTATTGAAACTGTACCAGTAAAATTAAAGCCAGGAATGGATGGCCCAAAAGTTAAACAATGGCCATT
GACAGAAGAAAAAATAAAAGCATTAGTAGAAATCTGTACAGAAGAAAAGGAAGGGAAAATTTCAAAAATTGGGCCTGAAA
ATCCATATAATACTCCAGTATTTGCCATAAAGAAAAGTTGGAGAAAAGATAGAGAACTTAATAAGAAAACTCAAGACTTC
TGGGAAGTTCAATTAGGAATACCACATCCCGCAGGGAAGAAATCAACAGTACTGGATGTGGGTGATGCATCAGTTCCCTT
AGATAAAGAATTCAGGAAGTACACTGCATTTACCATACCTAGTATAAACAATGAGACACCAGGGATTAGATATCAGTACA
ATGTGCTTCCAGGATGGAAAGGATCACCAGCAATATTCCAAAGCAGCATGACAAAAATCTTAGAGCCTTTTAGAAAACAA
AATCCAGACATAATCCAATACGATGATTTGGTATCTGACTTAGAAATAGGGCAGCATAGAACAAAAATAGAGGAACTGAG
ACAACATCTGAAGTGGGGATTTACACCAGACAAACATCAGAAAGAACCATTCCTTTGGGGTTATGAACTCCATCCTGATA
AATGGACAGTACAGCCTATAGTGCTGCCA---------------------------------------------------
---------------------------------------------------------
>B.US.1998.NC1825_1998.AY030738
CCTCAGATCACTCTTTGGCAACGACCCATCGTCACAATAAAGATAGGGGGGCAGCTAAAGGAAGCTGATACAGGAGCAGA
TACATTAGAAGAAATGAATTTGCCAGGAAGGTGGAAACCAAAAGGAGGAGGTAAAGTAAGAGAATATGATCAGATACCCA
TAGAAATCTGTGGACATAAAACTACAACAGTAATAGGACCTACACCCGGAAGACTGACTCAGCTTGGTTGCACTTTAAAT
TTTCCCATTAGTCCTATTGAAACTGTACCAGTAAAATTAAAGCCAGGAATGGATGGCCCAAAAGTTAAACAATGGCCATT
GACAGRAGAAAAAATAAAAGCATTAGTAGAAATTTGTACAGAAGAACAGGAAGGGAAAATTTCAAAAATTGGGCCTGAAA
ATCCATACAATACTCCAGTATTTGCCATAAAGAAGAGTTGGAGAAAAGATAGAGAACTTAATAAGAGAACTCAAGACTTC
TGGGAAGTTCAATTAGGAATACCACATCCCGCAGGGAAGAAATCAACAGTACTGGATGTGGGTGATGCATCAATTCCCTT
AGACRAAGACTTCAGGAAGTATACTGCATTCACCATACCTAGTATAAACAATGAGACACCAGGGATTAGATATCAGTACA
ATGTGCTTCCAGGATGGAAAGGATCACCAGCAATATTCCAAAGTAGCATGACAAAAATCTTAGAGCCTTTTAGAAAACGA
AATCCAGACATRATCCAATACGATGACTTGGTATCTGACTTAGAAATAGGGCAGCATAGAACAAAAATAGAGGAACTGAG
AGAACATCTGAAGTGGGGATTTACACCAGACAAACATCAGAAAGAACCATTCCTTTGGGGTTATGAACTCCATCCTGATA
AATGGACAGTACAGCCTATAGTGCTGCCA---------------------------------------------------
---------------------------------------------------------
>B.IT.-.1258_640A.AY995413
CCTCAGATCACTCTTTGGCAACGACCCCTCGTCACAATAAAGATAGGGGGGCAACTAAAGGAAGCTGATACAGGAGCAGA
TACATTGGAAGAAATGAATTTGCCAGGAAGATGGAAACCAAAAGGAGGAGGTAAAGTAAGACAGTATGATCAGATACCCA
TAGAAATCTGTGGAAATAAAGCTATAACAGTARTAGGACCTACACCTGGAAGACTGACTCAGATTGGTTGCACTTTAAAT
TTTCCCATTAGTCCTATTGAAACTGTACCAGTAAAATTAAAGCCAGGAATGGATGGCCCAAAAGTTAAACAATGGCCATT
GACAGAAGAAAAAATAAAAGCATTAGTAGAAATCTGTACAGAAGAAAAGGAAGGGAAAATTTCAAAAATTGGGCCTGAAA
ATCCATATAATACTCCAATATTTGCCATAAAGAAAAGTTGGAGAAAAGATAGAGAACTTAATAAGAAAACTCAAGACTTY
TGGGAAGTTCAATTAGGAATACCACATCCCGCAGGGAAGAAATCAACAGTACTGGATGTGGGTGATGCATCAGTTCCCTT
AGATAAAGAATTCAGGAAGTATACTGCATTTACCATACCTAGTATAAACAATGAGACACCAGGGATTAGATATCAGTACA
ATGTGCTTCCAGGATGGAAAGGATCACCAGCAATATTCCAAAGCAGCATGACAAAAATCTTAGAGCCTTTTAGAAAACAA
AATCCAGACATAATCCAATACGATGATTTGGTATCTGACTTAGAAATAGGRCAGCATAGAACAAAAATAGAGGAACTGAG
ACAACATCTGAAGTGGGGATTTACACCAGACAAACATCAGAAAGAACCATTCCTTTGGGGTTATGAACTCCATCCTGATA
AATGGACAGTACAGCCTATAGAGCTGCCA---------------------------------------------------
---------------------------------------------------------
>B.US.1989.48.EU693867
CCTCAGATCACTCTTTGGCAACGACCCCTCGTCACAATAAAGGTAGGGGGGCAACTAAAGGAAGCCGATACAGGAGCAGA
TACATTAGAAGAAATGAATTTGCCAGGAAGATGGAAACCAAAAGGAGGAGGTAAAGTAAGACAGTATGATCAGATACTCA
TAGAAATCTGTGGACATAAAGCTATAACAGTAGTAGGACCTACACCTGGAAGACTGACCCAGATTGGTTGCACTTTAAAT
TTTCCCATTAGTCCTATTGAAACTGTACCAGTAAAATTAAAGCCAGGAATGGATGGCCCAAAAGTTAAACAGTGGCCATT
GACAGAAGAAAAAATAAAAGCATTAATAGAAATTTGTACAGAAGAAAAGGAAGGGAAAATTTCAAAAATTGGGCCTGAAA
ATCCATACAATACTCCAGTATTTGCCATAAAGAAAAGTTGGAGAAAAGATAGAGAACTTAATAAGAGAACTCAAGACTTC
TGGGAAGTTCAATTAGGAATACCACATCCCGCAGGGAAGAAATCAACAGTACTGGATGTGGGTGATGCATCAGTTCCCTT
AGACAAAGACTTCAGGAAGTATACTGCATTTACCGTACCTAGTACAAACAATGAGACACCAGGGATTAGATATCAGTACA
ATGTGCTTCCAGGATGGAAAGGATCACCAGCAATATTCCAAGCTAGCATGACAAAAATCTTAGAGCCTTTTAGAAAACAA
AATCCAGACATAATCCAATACGATGATTTGGTATCTGACTTAGAAATAGGGCAGCATAGAACAAAAATAGAGGAACTGAG
ACAACATCTGAGGTGGGGACTTACACCAGACAAACATCAGAAAGAACCATTCCTTTGGGGTTATGAACTCCATCCTGATA
AATGGACAGTACAGCCTATAGTGCTGCCA---------------------------------------------------
---------------------------------------------------------
>Case1 2000-10-26 OLD
---------------------------CTCGTCACAATAAAGATAGGGGGGCAATTAATAGAAGCTGATACAGGAGCAGA
TACATTAGAAGACATAGCTTTGCCAGGAAGATGGAAACCAAAAGGAGGAGGTAAAGTAARACAGTATGATCAGATACCCA
TAGAAGTCTGTGGACATAAAGTTATRACAGTAATAGGACCTACACCTGGAAGACTGACTCAGATTGGTTGCACTTTAAAT
TTT-----------------------------------------------------------------------------
----------------------------------TGTACAGAAGAACAGGACGGGAAAATTTCAAAAATTGGGCCTGAAA
ATCCATACAATACTCCAGTATTTGCCATAARGAAAAGTTGGAGAAAAGATAGGGAACTTAATAAGAGAACTCAAGACTTC
TGGGAAGTTCAATTAGGAATACCACACCCCGCAGGGAAGAAATCAACAGTACTGGATGTGGGTGATGCATCAATTCCCTT
AGATGAAGACTTCAGGAAGTATACTGCATTTACCATACCCAGTATAAACAATGAGACACCAGGGATTAGATATCAATACA
ATGTGCTTCCAGGATGGAAAGGATCACCAGCAATATTCCAAAGTAGCATGACAACAATCTTAGAGCCTTTTAGAAAGCAA
AATCCAGAAATAATCCAATACGATGACTTGGTATCTGACTTAGAAATAGGGCAGCATAGAACAAAAATAAAGGAACTGAG
AGAACATCTGAAGTGGGGGTTTACACCAGACAAACATCAGCAAGAACCATTCCTTTGGGGTTATGAACTCCATCCTGATA
AATGGACAGTACAGCCTATAGTGCTGC-----------------------------------------------------
---------------------------------------------------------
>B.BR.2005.192_05.FJ405113
CCTCAGATCACTCTTTGGCAACGACCCCTCGTCACAATAAAGATAGGGGGACAACTAAAGGAAGCTGATACAGGAGCAGA
TACATTAGAAGAAATGAATTTGCCAGGAAGATGGAAACCAAAAGGAGGAGGTAAAGTAAGGCAGTATGATCAAGTATCCA
TAGAAATCTGGGGGCATAAAGCTATGACAGTAGTAGGACCTACACCTGGAAGATTGACTCAGATTGGTTGCACTTTAAAT
TTTCCTATTAGTCCTATTGAAACTGTACCAGTAAAATTAAAGCCAGGAATGGATGGCCCAAAAGTTAAACAATGGCCATT
GACAGAAGAAAAAATAAAAGCATTAATAGAAATTTGTACAGAAGAAAAGGAAGGGAAAATTTCAAGAATTGGGCCTGAAA
ATCCATACAATACTCCAGTGTTTGCCATAAAGAAAAGTTGGAGAAAGGACAGAGAACTTAATAAGAGAACTCAAGACTTC
TGGGAAGTTCAATTAGGAATACCACATCCCTCAGGAAAGAAGTCAACAGTACTGGATGTAGGTGATGCATCAGTTCCCTT
AGATAAAGACTTCAGGAAGTATACTGCATTTACCATACCTAGTATAAACAATGAGACACCAGGGATTAGATATCAGTACA
ATGTGCTTCCAGGATGGAAAGGATCACCAGCAATATTCCAAAGTAGCATGACAAAAATCTTAGAGCCTTTTAGAAAACAA
AATCCAGACATAATCCAATACGATGATTTGGTATCTGACTTAGAAATAGGGCAGCATAGAACAAAAATAGAGGAACTGAG
ACAACATCTGAGGTGGGGGTTTACACCAGACAAACATCAGAAAGAGCCATTCCTCTGGGGTTATGAACTCCATCCTGATA
AATGGACAGTACAGCCTATAGTGCTGCCA---------------------------------------------------
---------------------------------------------------------
>B.CA.-.BCCFE_PRRT_1427.EF368737
CCTCAGATCACTCTTTGGCAACGACCCCTCGTCACAATAAAGATAGGGGGACAACTAAAAGAAGCTGATACAGGAGCGGA
TACATTAGAAGACATGAATTTGCCAGGAAGATGGAAACCAAAAGGAGGAGGTAAAGTAAGACAGTATGATCAAATATCCA
TAGAAATCTGTGGGCATAAAGTTATAACAGTAGTAGGACCTACACCTGGAAGACTGACTCAGCTTGGTTGCACTTTAAAT
TTTCCCATTAGTCCTATTGAAACTGTACCAGTAAAATTAAAGCCAGGAATGGATGGCCCAAAAGTTAAACAATGGCCATT
GACAGAAGAAAAAATAAAAGCATTACTAGAAATTTGTACAGAAGAAAAGGAAGGGAAAATTTCAAAAATTGGGCCTGAAA
ATCCATACAATACTCCAGTATTTGCCATAAAGAAAAGTTGGAGAAAAGATAGAGAACTTAATAAGAGAACTCAAGACTTC
TGGGAAGTTCAATTAGGAATACCACATCCCGCAGGGAAGAAATCAACAGTACTGGATGTGGGTGATGCATCAGTTCCCTT
AGATAAAGACTTCAGGAAGTATACTGCATTTACCATACCTAGTATAAACAATGAGACACCAGGGATTAGATATCAGTACA
ATGTGCTTCCAGGATGGAAAGGATCACCAGCAATATTCCAAAGTAGCATGACAAAAATCTTAGAGCCTTTTAGAAAACAA
AATCCAGAAATAATCCAATACGATGATTTGGTATCTGACTTAGAAATAGGGCAGCATAGAACAAAAATAGAGGAACTGAG
AGAGCATCTGAAGTGGGGATTTACACCAGACAAACATCAGAAAGAACCATTCCTTTGGGGTTATGAACTCCATCCTGATA
AATGGACAGTACAGCCTATAGTGCTGCCA---------------------------------------------------
---------------------------------------------------------
>122087
CCTCAGATCACTCTTTGGCAACGACCCCTCGTCACAGTAAAGATAGGGGGGCAGCTAAAGGAAGCTGATACAGGAGCAGA
TACATTAGAAGAAATGAGTTTACCAGGAAAATGGAAACCAAAAGGAGGAGGTAAAGTAAGACAGTATGATCAGATACCCA
TAGAAATTTGCGGACATAGAGCTATAACAGTAGTAGGACCTACACCTGGAAGACTGACTCAGATTGGTTGCACTTTAAAT
TTTCCCATAAGTCCTATTGAAACTGTACCAGTAAAATTAAAGCCAGGAATGGATGGCCCAAAAGTTAAACAATGGCCATT
GACAGAAGAAAAAATAAAAGCATTAGTAGAAATTTGTACAGAAGAAAAGGAAGGGAAAATTTCAAAAATTGGGCCTGAAA
ATCCATACAATACTCCAGTATTTGCCATAAAGAAAAGTTGGAGAAAAGATAGAGAACTTAATAAGAGAACTCAAGATTTC
TGGGAAGTTCAATTAGGGATACCACATCCCGCAGGGAAGAAATCAACAGTACTGGATGTGGGTGATGCATCAGTTCCCTT
AGACAAAGAATTCAGAAAGTATACTGCATTTACCATACCTAGTACAAACAATGAGACACCAGGAATTAGATATCAGTACA
ATGTGCTTCCAGGATGGAAAGGATCACCAGCAATATTCCAATGTAGCATGACAAAAATCTTAGAGCCTTTTAGAAAACAA
AATCCAGAAATAATCCAATACGATGATTTGGTATCTGACTTAGAAATAGGGCAGCATAGAACAAAAATAGAGGAACTGAG
ACAACATCTGAAGTGGGGATTTACCCCAGACAAACATCAGAAAGAACCATTCCTTTGGGGTTATGAACTCCATCCTGATA
AATGGACAGTACAGCCTATAGTGCTGCCA---------------------------------------------------
---------------------------------------------------------
>-.IT.2006.CV1073_130_06.GU969488
CCTCAGATCACTCTTTGGCAACGACCCCTCGTCACAGTAAAGATAGGGGGGCAACTRAAGGAAGCTGATACAGGAGCAGA
TACATTAGARGATATAAATTTGCCAGGAAGATGGAAACCAAAAGGAGGRGGTAAAGTAAGACAGTATGATCAGGTACCCA
TAGAAATCTGTGGACATAAAGCTATAACAGTAGTAGGACCTACACCTGGAAGACTGACTCAGATTGGTTGCACTYTAAAT
TTTCCCATTAGTCCTATTGAGACTGTACCAGTAAAATTAAAGCCAGGAATGGATGGCCCAAAAGTCAAACAATGGCCATT
GACAGAAGAAAAGATAAAAGCATTAATAGAAATTTGTACAGAAGAAAAGGAAGGGAAAATTTCAAGAATTGGGCCTGAAA
ATCCATATAATACTCCAATATTTGCCATCAAGAAAAGTTGGAGAAAAGATAGAGAACTTAATAAGAAAACTCAAGACTTC
TGGGAAGTTCAATTAGGAATACCACATCCCGCAGGGAAGAAATCAACAGTACTGGATGTGGGTGATGCATCAGTTCCCTT
AGATAAAGACTTTAGGAAGTATACTGCATTTACCATACCTAGTAGAAACAATGAGACACCAGGGATTAGATATCAGTACA
ATGTGCTTCCAGGATGGAAAGGATCACCAGCAATATTCCAAAGTAGCATGACAAAAATCTTAGAGCCTTTTAGAAAACAA
AATCCAGACATGATCCAATACGATGATTTGGTATCTGACTTAGAAATAGGACAGCATAGAACAAAAATAGAGGAACTGAG
ACAACATCTGAGGTGGGGATTTACACCAGACAAACAYCAGAAAGAACCATTCCTTTGGGGTTATGAACTCCATCCTGATA
AATGGACAGTACAGCCTATAGTGCTGCCA---------------------------------------------------
---------------------------------------------------------
>B.US.1996.AY350209.AY350209
CCTCAGATCACTCTTTGGCAGCGACCCCTTGTCGCAGTAAAGGTAGGGGGGCAACTAAAGGAAGCTGATACAGGAGCAGA
TACATTAGAAGACATGGAATTGCCAGGAAGATGGAAACCAAAAGGAGGAGGTAAAGTAAGACAATATGATCAGATACCCA
TAGAAATCTGTGGACATAAAGCTATAACAGTAGTAGGACCTACACCTGGGAGACTGACTCAGATTGGTTGCACTTTAAAT
TTTCCCATTAGTCCTATTGAAACTGTACCAGTAAAATTAAAGCCAGGAATGGATGGCCCAAAAGTTAAACAATGGCCATT
GACAGAAGAAAAAATAAAAGCATTAGTAGAAATTTGTACAGAAGAAAAGGAAGGGAAAATTTCAAAAATTGGGCCTGAAA
ATCCATATAATACTCCAGTATTTGCCATAAAGAAAAGTTGGAGAAAAGACAGAGAACTTAATAAGAGAACTCAAGACTTC
TGGGAAGTTCAATTAGGAATACCACATCCCGCAGGGAAGAAATCAACAGTACTGGATGTGGGTGATGCATCAGTTCCCTT
AGATAAAGACTTCAGGAAGTATACTGCATTTACCATACCTAGTACAAACAATGAGACACCAGGGATTAGATATCAGTACA
ATGTGCTGCCAGGATGGAAAGGATCACCAGCAATCTTCCAAAGTAGTATGACAAAAATCCTAGAGCCTTTTAGAAAACAA
AATCCAGACATAATCCAATACGATGATTTGGTATCTGACTTAGAAATAGGGCAGCATAGAACAAAAATAGAGGAACTGAG
ACAACATCTGAAGTGGGGGTTTACACCAGACAAACATCAGAAAGAACCATTCCTTTGGGGTTATGAACTCCATCCTGATA
AATGGACCGTACAGCCTGTAGTACTGCCA---------------------------------------------------
---------------------------------------------------------
>B.US.-.P00011-0.AY388724
CCTCAGATCACTCTTTGGCAACGACCCCTCGTCACAATAAAGATAGGGGGGCAACTAAAGGAAGCTGATACAGGAGCAGA
TACATTAGAAGAAATGRATTTGCCAGGAAGATGGAAACCAAAAGGAGGAGGTAAAGTAAGACAGTATGATCAGATACCCA
TGGAAATCTGTGGATATAAAGCTATAACAGTAGTAGGACCTACACCTGGAAGACTGACTAAGATTGGTTGCACTTTAAAT
TTTCCCATTAGTCCTATTGAAACTGTACCAGTGAAATTAAAGCCAGGAATGGATGGCCCAAAAGTTAAACAATGGCCATT
GACAGAAGAAAAAATAAAAGCATTAGTAGAAATTTGTACAGAAGAAAAGGAAGGAAAAATTTCAAAAATTGGGCCTGAAA
ATCCATACAATACTCCAGTATTTGCCATAAAGAAAAGTTGGAGAAAAGATAGAGAACTTAATAAGAGAACTCAAGACTTC
TGGGAAGTTCAGTTAGGAATACCACATCCCGCAGGGAAGAAATCAACAGTACTGGATGTGGGTGATGCATCAGTTCCCTT
AGATAAAGACTTCAGGAAGTATACTGCATTTACCATACCTAGTACAAACAATGAAACACCAGGGATTAGATATCAGTACA
ATGTGCTTCCAGGATGGAAAGGATCACCAGCAATATTCCAAAGTAGCATGACAAAAATCTTAGAGCCTTTTAGAAAACAA
AATCCAGACATAATCCAATACGATGATTTGGTATCTGACTTAGAAATAGGGCAGCATAGAACAAAAATAGAGGAACTGAG
AGAACATCTGAAGTGGGGATTTACACCAGACAAACATCAGAAAGAACCATTCCTTTGGGGTTATGAACTCCATCCTGATA
AATGGACAGTACAGCCTATAGTGCTGCCA---------------------------------------------------
---------------------------------------------------------
>B.US.1983.5018_83.AY835777
CCTCAAATCACTCTTTGGCAACGACCCCTCGTCACAATAAAGATAGGGGGACAACTAAAGGAAGCTGATACAGGAGCAGA
TACATTAGAAGACATGAATTTGCCAGGAAGATGGAAACCAAAAGGAGGAGGTAAAGTAAGACAATATGATCAGATATGCA
TAGAAATCTGCGGACATAAAGCTATAACAGTAGTAGGACCTACACCTGGAAGACTGACTCAGATTGGCTGCACTTTAAAT
TTTCCCATTAGTCCTATTGAAACTGTACCAGTAAAATTAAAGCCAGGAATGGATGGCCCAAAAGTTAAACAATGGCCATT
GACAGAAGAAAAAATAAAAGCATTAGTAGAAATTTGTACAGAAGAAAAGGAAGGAAAAATTTCAAAAATTGGGCCTGAAA
ATCCATACAATACTCCAGTATTTGCCATAAAGAAAAGTTGGAGAAAAGATAGAGAACTTAATAAGAGAACTCAAGACTTC
TGGGAAGTTCAATTAGGAATACCACATCCTGCAGGGAAGAAATCAACAGTACTGGATGTGGGTGATGCATCAGTTCCCTT
AGATAAAGACTTCAGGAAGTATACTGCATTTACCATACCTAGTATAAACAATGAGACACCAGGGATTAGATATCAGTACA
ATGTGCTTCCAGGATGGAAAGGATCACCAGCAATATTCCAAAGTAGCATGACAAAAATCTTAGAGCCTTTTAGAAAACAA
AATCCAGACATAATCCAATACGATGATTTGGTATCTGACTTAGAAATAGGGCAGCATAGAACAAAAATAGAGGAACTGAG
ACAACATCTGAAGTGGGGATTTACACCAGACAAACATCAGAAAGAACCATTCCTTTGGGGTTATGAACTCCATCCTGATA
AATGGACAGTACAGCCTATAGTGCTGCCA---------------------------------------------------
---------------------------------------------------------
>B.US.1993.5073_93.AY835767
CCTCAAATCACTCTTTGGCAACGACCCCTCGTCACAATAAAGATAGGGGGGCAACTAAAGGAAGCTGATACAGGAGCAGA
TACATTAGAAGAAATGTGTTTGCCAGGAAGATGGAAACCAAAAGGAGGAGGTAAAGTAAGACAGTATGATCAGATACTCA
TAGAAATTTGTGGACATAAAGCTATAACAGTAGTAGGACCTACACCTGGAAGATTGACTCAGATTGGCTGCACTTTAAAT
TTTCCCATTAGTCCTATTGAAACTGTACCAGTAAAATTAAAGCCAGGAATGGATGGCCCAAAAGTTAAACAATGGCCATT
GACAGAAGAAAAAATAAAAGCATTAATAGAAATTTGTACAGAAGAAAAGGAAGGAAAAATTTCAAGAGTTGGGCCTGAAA
ATCCATACAATACTCCAGTATTTGCCATAAAGAAAAGTTGGAGAAAAGATAGAGAACTTAATAAGAAAACTCAAGACTTC
TGGGAAGTTCAATTAGGAATACCACATCCCGCAGGGAAGAAATCAACAGTACTGGATGTGGGTGATGCATCAGTTCCCTT
AGATAAAGACTTCAGGAAATATACTGCATTTACCATACCTAGTATAAACAATGAGACACCAGGGATTAGATATCAGTACC
ATGTGCTTCCAGGATGGAAAGGATCACCATCAATATTCCAAAGTAGCATGACAAAAATCTTAGAGCCTTTTAGAAAACAA
AATCCAGACATAATCCAATACGATGATTTGGTATCTGACTTAGAAATAGGGCAGCATAGAACAAAAATAGAGGAACTGAG
ACAACATCTGAAGTGGGGATTTACACCAGACAAACATCAGAAAGAACCATTCCTTTGGGGTTATGAACTCCATCCTGATA
AATGGACAGTACAGCCTATAGTGCTGCCA---------------------------------------------------
---------------------------------------------------------
>B.AU.1997.111.AF323234
CCTCAGATCACTCTTTGGCAACGACCCCTCGTCACAATAAAGATAGGGGGGCAACTAAAGGAAGCTGATACAGGAGCAGA
TACATTAGAAGACATGAGTTTGCCAGGAAGATGGAAACCAAAAGGAGGAGGTAAAGTAAAACAGTATGATCAGATACCCA
TAGAAATCTGTGGACATAAAGCTATAACAGTAGTAGGACCTACACCTGGAAGACTGACTCAGATTGGTTGCACTTTAAAT
TTTCCCATTAGTCCTATTGAAACTGTACCAGTAAAATTGAAGCCAGGAATGGATGGCCCAAGAGTTAAACAATGGCCATT
GACAGAAGAAAAAATAAAAGCATTAGTAGAAATCTGTACAGAAGAAAAGGAAGGGAAAATTTCAAAAATTGGGCCTGAAA
ATCCATACAATACTCCAGTATTTGCCATAAAGAAAAGTTGGAGAAAAGATAGAGAACTTAATAAGAGAACTCAAGACTTC
TGGGAAGTCCAATTAGGAATACCACATCCTGCAGGGAAGAAATCAACAGTACTGGATGTGGGTGATGCWTCAGTTCCCTT
AGATAAAGACTTCAGGAAGTATACTGCATTTACCATACCTAGTATAAACAATGAGACACCAGGGATTAGATATCAGTACA
ATGTGCTTCCAGGATGGAAAGGATCACCAGCAATATTCCAAAGTAGCATGACAAAAATCTTAGAGCCTTTTAGAAAACAA
AATCCAGACATAATCCAATACGATGATTTGGTATCTGACTTAGAAATAGGGCAGCATAGAACAAAAATAGAGGAACTGAG
ACAACATCTGAGGTGGGGATTTACACCAGACAAACATCAGAAAGAACCATTCCTTTGGGGTTATGAACTCCATCCTGATA
AATGGACAGTACAGCCTATAGTGCTGCCA---------------------------------------------------
---------------------------------------------------------
>B.IT.1997.720.AF376548
CCTCAGATCACTCTTTGGCAACGACCCCTCGTCACAATAAAGATAGGGGGGCAACTAAAGGAAGCTGATACAGGAGCAGA
CACATTAGAAGACATGGAGTTGCCAGGAAGATGGAAACCAAAAGGAGGAGGTAAAGTAAGACAGTATGAGCAAATACCCA
TAGAAATTTGTGGAAATAAAGCTATAACAGTAGTAGGACCTACACCTGGAAGATTGACCCAGATTGGTTGCACTTTAAAT
TTTCCCATTAGTCCTATTGAAACTGTACCGGTAAAATTAAAGCCAGGAATGGATGGCCCAAAAGTTAAACAATGGCCATT
GACAGAAGAAAAAATAAAAGCATTAGTAGAAATCTGTACAGAAGAAAAGGAAGGAAAAATTTCAAGAATTGGGCCTGAAA
ATCCATATAATACTCCAGTATTTGCCATAAAGAAAAGTTGGAGAAAAGATAGAGAACTTAATAAGAAAACTCAAGACTTC
TGGGAAGTTCAATTAGGAATACCACATCCCGCAGGGAAGAAATCAACAGTACTGGATGTGGGTGATGCATCAGTTCCCTT
AGATAAAGAATTTAGGAAGTATACTGCATTTACCATACCTAGTATAAACAATGAGACACCAGGGATTAGATATCAGTACA
ATGTGCTTCCAGGATGGAAAGGATCACCAGCGATATTCCAAAGCAGCATGACAAAAATTTTAGAGCCTTTTAGAAAACAA
AATCCAGACATAATCCAATACGATGATTTGGTATCTGACTTAGAAATAGGGCAGCATAGAACAAAAATAGAGGAATTGAG
ACAACATCTGAAGTGGGGATTTACACCAGACAAACATCAGAAAGAACCATTCCTTTGGGGGTATGAACTCCATCCTGATA
AATGGACAGTACAGCCTATAGTGCTGCCA---------------------------------------------------
---------------------------------------------------------
>125457
CCTCAGATCACTCTTTGGCAACGACCCCTCGTCACAGTAAAGATAGGGGGGCAACTAAAGGAAGCCGATACAGGAGCAGA
TACATTAGAAGAAATAAATTTGCCAGGGAGATGGAAACCAAAAGGAGGAGGTAAAGTAAGACAGTATGATCAGATACCCA
TAGAAATCTGTGGCCATAAAGCTATAACAGTAGTAGGACCTACACCTGGAAGACTGACTCAGATTGGGTGCACTTTAAAT
TTTCCCATTAGTCCTATTGAAACTGTACCAGTAAAACTAAAGCCAGGAATGGATGGCCCAAAAGTTAAACAATGGCCATT
GACAGAAGAAAAAATAAAAGCATTAACAGAAATTTGTACAGAAGAAAAGGAAGGGAAAATTTCAAGAATTGGGCCTGAAA
ATCCATACAATACTCCAATATTTGCCATAAAGAAAAGTTGGAGAAAAGATAGAGAACTTAATAAGAGAACTCAAGACTTC
TGGGAAGTTCAATTAGGAATACCACATCCCGCAGGGAAGAAATCAACAGTACTGGATGTGGGTGATGCATCAGTTCCCTT
AGATGAAGACTTTAGGAAGTATACTGCATTTACCATACCTAGTACAAACAATGAGACACCAGGGATTAGATATCAGTACA
ATGTGCTTCCAGGATGGAAAGGATCACCAGCAATATTCCAAAGTAGCATGACAAAAATCTTAGAGCCTTTTAGAAAACAA
AATCCAGACATAATCCAATACGATGATTTGGTATCTGATTTAGAAATAGGGCAGCATAGAACAAAAATAGAGGAACTGAG
ACAACATCTGAGGTGGGGGTTTACACCAGACAAACATCAGAAAGAACCATTTCTTTGGGGTTATGAACTCCATCCTGATA
AATGGACAGTACAGCCTATAGTGCTGCCA---------------------------------------------------
---------------------------------------------------------
>EU2ARCA_10272
CCTCAGATCACTCTTTGGCAACGACCCCTCGTCCCAATAAGGATAGGGGGCCAACTAAAGGAAGCTGATACAGGAGCAGA
TACATTAGAAGACATAAATTTGCCAGGAAAATGGAAACCAAAAGGAGGAGGTAAAGTAAGACAGTATGATGAGATACCCA
TAGAAATCTGCGGACATAAAGCTATAACAGTAGTAGGACCTACACCTGGAAGACTGACTCAGCTTGGTTGTACTTTAAAT
TTTCCCATTAGTCCTATTGAAACTGTACCAGTAAAATTAAAGCCAGGAATGGATGGCCCAAAAGTTAAACAATGGCCATT
GACAGAAGAAAAAATAAAAGCATTAGTAGAAATTTGTACAGAAGAAAAGGAAGGGAAAATCTCAAAAATCGGGCCTGAAA
ATCCATACAATACTCCAGTATTTGCTATAAAGAAAAGTTGGAGAAAAGATAGAGAACTTAATAAGAGAACTCAAGACTTC
TGGGAAGTTCAGTTAGGAATACCACATCCCGCAGGGAAGAAGTCAACAGTATTGGATGTGGGTGATGCATCAGTTCCCTT
AGATAAAGACTTCAGAAAGTATACTGCATTTACCATACCTAGTATAAACAATGAGACACCAGGGATTAGATATCAGTACA
ATGTGCTTCCAGGATGGAAAGGATCACCAGCAATATTCCAAAGTAGCATGACAAAAATCTTAGAGCCTTTTAGACAACAA
AATCCAGAAATAATCCAATACGATGATTTGGTATCTGACTTAGAAATAGGGCAGCATAGAAMAAAAATAGAGGAACTGAG
ACAACATCTGAAATGGGGGTTTACACCAGACAAACATCAGAAAGAACCATTCCTTTGGGGGTATGAACTCCATCCTGATA
AATGGACAGTACAGCCTATAGTGCTGCCT---------------------------------------------------
---------------------------------------------------------
>B.FR.1992.UFC_A1_92.AF487122
CCTCAGATCACTCTTTGGCAACGACCCCTCGTCACAATAAAGATAGGGGGGCAACTAAAGGAAGCTGATACAGGAGCAGA
TACATTAGAAGACATGAATTTGCCAGGAAGATGGAAACCAAAAGGAGGRGGTAAAGTAARACAGTATGATCAGATACCCR
TAGAAATCTGTGGACATAAAGCTATAACAGTRGTAGGACCTACACCTGGAAGACTGACTCAAATTGGTTGCACTTTAAAT
TTTCCCATTAGTCCTATTGAAACTGTACCAGTAAAATTAAAGCCAGGAATGGATGGCCCAAAAGTTAAACAATGGCCATT
GACAGAAGAAAAAATAAAAGCATTAGTAGAAATTTGTACAGAAGAAAAGGAAGGGAAAATTTCAARAATTGGGCCTGAAA
ATCCATATAATACTCCAGTATTTGCCATAAAGAAAAGTTGGAGAAAAGATAGAGAACTTAATAAGAAAACTCAAGACTTC
TGGGAAGTTCAATTAGGAATCCCACATCCCGCAGGGAAGAAATCAACAGTACTGGATGTGGGTGATGCATCAGTTCCCTT
AGATAAAGACTTCAGGAAGTATACTGCATTTACCATACCTAGTATAAACAATGAGACACCAGGGATTAGATATCAGTACA
ATGTGCTTCCAGGATGGAAAGGATCACCAGCAATATTCCAAAGTAGCATGACAAAAATCTTAGAGCCTTTTAGAAAACAA
AATCCAGACATAATCCAATACGATGATTTGGTATCTGACTTAGAAATAGGGCAGCATAGAACAAAAATAGAGGAATTGAG
ACAACATCTGAGGTGGGGATTTACACCAGACAAACATCAGAAAGAACCATTCCTTTGGGGTTATGAACTCCATCCTGATA
AATGGACAGTACAGCCTATAGTGCTGCCA---------------------------------------------------
---------------------------------------------------------
>Case1 2000-10-26 NEW
--------------------------------------------------------------------------------
--------------------------------GGAAACCAAAAGGAGGAGGTAGAGTAAGACAGTATGATCAGATACCCA
TAGAAATCTGTGGGCATAAAGTTGTAACAGTAGTAGGACCTACACCTGGAAGACTGACTCAGCTTGGTTGTACTTTAAAT
TTTCCCATTAGTCCTATTGAAACTGTACCAGTAAAATTAAAGCCAGGAATGGATGGCCCAAAAGTCAAACAATGGCCATT
AACAGAAGAAAAAATAAAAGCATTAGTAGAAATTTGTACAGAAGAAAAGGAAGGGAAAATTTCAAAAATTGGGCCTGAAA
ATCCATACAATACTCCAATATTTGCCATAAAGAAAAGTTGGAGAAAAGACAGGGAACTTAATAAGAGAACTCAAGACTTC
TGGGAAGTTCAATTAGGGATACCACATCCCGCAGGGAAGAAGTCAACAGTACTGGATGTAGGTGACGCATCAGTTCCCTT
AGATAAGGACTTCAGAAAGTATACTGCATTTACCATACCTAGTACAAACAATGAGACACCAGGGATTAGATATCAGTACA
ATGTGCTCCCAGGATGGAAAGGATCACCAGCAATATTCCAAAGTAGCATGACAAAAATCTTAGAGCCTTTTAGAAAACAA
AATCCAGACATAATCCAATACGATGATTTGGTATCTGACTTAGAAATCGGGCAGCATAGAATAAAAATAGAGGAACTGAG
ACAACATCTGAAGTGGGGGTTTACACCAGACAAACATCAGAAAGAACCATTCCTTTGGGGTTATGAACTACATCCTGATA
AATGGACAGTACAGCCTATAGTGCTGCCAGAAAAGGACAGCTGGACTGTCAATGACATACAGAAGCTAGTGGGAAAATTA
AATTGGGCAAGTCAAATTTATGCAGGGATTAAAACAAAACAATTATGCAAACTCATT
>B.ES.2004.04SP574428.EF583185
CCTCAAATCACTCTTTGGCAGCGACCCCTAGTCACAGTAAGGATAGGGGGCCAACTAAAGGAAGCTGATACAGGAGCAGA
TACATTAGAAGACATGACGTTGCCAGGAAAATGGAAACCAAAAGGAGGAGGTAAAGTAAAACAGTATGATCAGATACCCG
TAGAAATTTGTGGACATAAGGCCATAACAGTAATAGGACCTACACCTGGAAGACTGACTCAGATTGGGTGCACTTTAAAT
TTTCCCATTAGTCCTATTGAAACTGTACCAGTAAAATTAAAGCCAGGAATGGATGGCCCAAAAGTTAAACAATGGCCATT
GACAGAAGAGAAGATAAAAGCATTAGTAGAAATTTGTACAGAAGAAAAGGAAGGAAAAATTTCAAGAATTGGGCCTGAAA
ATCCATATAATACTCCAGTATTTGCCATAAAGAAAAGTTGGAGAAAAGACAGAGAACTTAATAAGAGAACTCAAGACTTC
TGGGAAGTTCAATTAGGAATACCACATCCCGCAGGGAAGAAATCAACAGTACTGGATGTGGGTGATGCATCAGTTCCCTT
AGATAAAGACTTCAGGAAGTATACTGCATTTACCATACCTAGTACAAACAATGAGACACCAGGGACTAGATATCAGTACA
ATGTGCTTCCAGGATGGAAAGGATCACCAGCAATATTCCAAAGTAGCATGACAAAAATCTTAGAGCCTTTTAGAAAACAA
AATCCAGACATAATCCAATACGATGATTTGGTATCTGACTTAGAAATAGGGCAGCATAGAGCAAAAATAGAGGAACTGAG
ACAACATCTGAAGTGGGGATTTACACCAGACAAACATCAGAAAGAACCATTCCTTTGGGGTTATGAACTCCATCCTGATA
AATGGACAGTACAGCCTATAGTGCTGCCA---------------------------------------------------
---------------------------------------------------------
>EU2KAROLINSKA_13813
---------ACTCTTTGGCAACGACCCCTCGTCACAATAAAGATAGGGGGGCAGCTAAAGGAAGCTGATACAGGAGCAGA
TACCTTAGAAGACATGGATTTGCCAGGAAGATGGAAACCAAAAGGAGGAGGGAAAGTAAGACAGTATGATCAGATACTCA
TAGAAATTTGTGGACATAAAGCTATAACAGTAGTAGGACCTACACCTGGAAGACTGACTCAGATTGGTTGCACTTTAAAC
TTT-----------------------------------------------------------------------------
----------------------------------TGTACAGAAGAAAAGGAAGGGAAAATTTCAAGAATTGGGCCTGAAA
ATCCATATAATACTCCAGTATTTGCCATAAAGAAAAGTTGGAGAAAAGATAGAGAACTTAATAAGAAAACTCAAGACTTC
TGGGAAGTTCAATTAGGAATACCACATCCCGCAGGGAAGAAATCAACAGTACTGGATGTGGGTGATGCATCAGTTCCCTT
AGATAAAGACTTCAGGAAGTATACTGCATTTACCATCCCTAGTATAAACAATGAGACACCAGGGATTAGATATCAGTACA
ATGTGCTTCCAGGATGGAAAGGATCACCAGCAATATTCCAAAGTAGCATGACAAAAATCTTAGAGCCTTTTAGAAAACAA
AATCCAGACATAATCCAATACGATGATTTGGTATCTGACTTRGAAATAGGGCAGCATAGARCAAAAATAGAGRAACTGAG
ACAACATCTGAGGTGGGGATTTACACCAGACAAACATCAGAAAGAACCATTCCTTTGGGGTTATGAACTCCATCCTGATA
AATGGACAGTACAGCCTATAGTGCTGCCA---------------------------------------------------
---------------------------------------------------------
>B.US.-.610363J.AY140827
CCTCAGATCACTCTTTGGCAACGACCCCTCGTCACAATAAAGATAGGGGGGCAACTAAAGGAAGCTGATACAGGAGCAGA
TACATTAGAAGAAATGAATTTGCCAGGAAGATGGAAGCCAAGAGGAGGAGGTAAAGTAAGACAGTATGATCAGATACTCA
TAGAAATCTGTGGATATAAAGCTATAACAGTAGTAGGACCTACACCTGGAAGACTGACTCAGATTGGTTGCACTTTAAAT
TTTCCCATTAGTCCTATTGAAACTGTACCAGTAAACTTAAAGCCAGGAATGGATGGCCCAAAAGTTAAACAATGGCCATT
GACAGAAGAAAAAATAAAAGCATTAATGGAAATTTGTACAGAAGAAAAGGAAGGGAAAATTTCAAAAATTGGGCCTGAAA
ATCCATACAATACTCCAGTATTTGCCATAAAGAAAAGCTGGAGAAAAGATAGAGAACTCAATAAGAAAACTCAAGACTTC
TGGGAAGTTCAATTAGGAATACCACATCCCGCAGGGAAGAAATCAACAGTACTGGATGTGGGTGATGCATCAGTTCCCTT
AGATAAAGACTTCAGGAAGTATACTGCATTTACCATACCTAGTATAAACAATGAGACACCAGGGATTAGATATCAGTACA
ATGTGCTTCCAGGATGGAAAGGATCACCAGCAATATTCCAAAGTAGCATGACAAAAATCTTAGATCCTTTTAGAAAACAA
AATCCAGACATAATCCAATACGATGATTTGGTATCTGACTTAGAAATAGAGCAGCATAGAACAAAAATAGAGGAACTGAG
ACAACATCTGAAGTGGGGGTTTACACCAGACAAACATCAGAAAGAACCATTCCTTTGGGGTTATGAACTCCATCCTGATA
AATGGACAGTACAGCCTATAGTGCTGCCA---------------------------------------------------
---------------------------------------------------------
>B.CA.-.BCCFE_PRRT_1385.EF368695
CCTCAAATCACTCTTTGGCAACGACCCCTCGTCACAGTAANGATAGGGGGGCAACTAAAGGAAGCTGATACAGGAGCAGA
TACAGTAGAAGAAATGAGTTTGTCAGGGAAATGGAAACCAAAAGGAGGAGGTAAAGTAAGAGAATATGAGCAGATACCTG
TAGAAATCTGTGGACATAAAGCTATAACAGTAGTAGGACCTACACCTGGAAGACTGACTCAGATTGGTTGCACTTTAAAT
TTCCCCATTAGTCCTATTGAAACTGTACCAGTAAAATTAAAGCCAGGTATGGATGGCCCAAAAGTTAAACAATGGCCATT
GACAGAAGAAAAAATAAAAGCATTAGTAGAAATTTGTACAGAAGAAAAGGAAGGGAAAATTTCAAARATTGGGCCTGAAA
ATCCATACAATACTCCAGTATTTGCCATAAAGAAAAGTTGGAGAAAAGATAGAGAACTTAATAAGARAACTCAAGACTTC
TGGGAAGTTCAATTAGGAATACCACATCCCGCAGGGAAGAAATCAACAGTACTGGATGTGGGTGATGCATCAGTTCCCTT
AGATAAAGAATTCAGGAAGTATACTGCATTTACCATACCCAGTATAAACAATGAGACACCAGGGATWAGATATCAGTACA
ATGTGCTTCCAGGATGGAAAGGATCACCAGCAATATTCCAAAGTAGCATGACAAAAATCTTAGAGCCTTTTAGAAAACAA
AATCCAGAAATAATCCAATACGATGATTTGGTATCTGACTTAGAAATAGGGCAGCATAGAGCAAAAATAGAGGAACTGAG
ACAACATCTGAAGTGGGGATTTACACCAGACAAACATCAGAAAGAACCATTCCTTTGGGGTTATGAACTCCATCCTGATA
AATGGACAGTACAGCCTATAGTGCTGCCA---------------------------------------------------
---------------------------------------------------------
>B.MX.2005.05MX_JSMN28M.DQ631420
CCTCAAATCACTCTTTGGCAACGACCCCTCGTCACAATAAAGATAGGGGGGCAACTAAAGGAAGCTGACACAGGAGCAGA
TACATTAGAAGAAGTGAGTTTGCCAGGAAGGTGGAAACCAAAAGGAGGAGGTAAAGTAAGACAGTATGATCAAATACTCA
TAGAAATCTGTGGACATAAAGCTATAACAGTAGTAGGACCTACACCTGGAAGACTGACTCAGATTGGTTGCACCTTAAAT
TTTCCCATTAGTCCTATTGAAACTGTACCAGTAAAATTAAAGCCAGGAATGGATGGCCCAAAAGTTAAACAATGGCCATT
GACAGAAGAAAAAATAAAAGCATTAGTAGAAATTTGTACAGAAGAAAAGGAAGGAAAAATTTCAAAAATTGGGCCTGAAA
ATCCATACAATACTCCAGTATTTGCCATAAAGAAAAGTTGGAGAAAAGATAGAGAACTCAATAAGAAAACTCAAGATTTC
TGGGAAGTTCAATTAGGAATACCACATCCCGCAGGGAAGAAATCAACAGTACTGGATGTGGGTGATGCATCAGTTCCCTT
AGATAAAGACTTTAGGAAGTATACTGCATTTACCATACCTAGTATAAACAATGAGACACCAGGGATTAGATATCAGTACA
ATGTGCTTCCAGGATGGAAAGGATCACCAGCAATATTCCAAAGTAGCATGACAAAAATCTTAGAGCCTTTTAAAAAACAA
AATCCAGACATAATCCAATACGATGATTTGGTATCTGACTTAGAAATAGGACAGCATAGAACAAAAATAGAGGAACTGAG
ACAACATCTGAAGTGGGGATTTACACCAGACAAACATCAGAAAGAACCATTCCTTTGGGGTTATGAACTCCATCCTGATA
AATGGACAGTACAGCCTATAGCACTGCCA---------------------------------------------------
---------------------------------------------------------
>123706
CCTCARATCACTCTTTGGCAACGACCCCTCGTCACAATAAARGTAGGGGGGCAACTAAAGGAAGCTGATACAGGRGCAGA
TACATTAGAAGAYATGGATTTGCCAGGAAGATGGAAACCAAAAGGAGGAGGTAAAGTAAGACAGTATGATCARRTACCMA
TAGAAATCTGTGGMCATAAAGCTATARCAGTAGTAGGACCTACACCTGGAAGACTGACTCAGATTGGTTGCACTTTAAAT
TTTCCCATTAGTCCTATTGAAACTGTACCAGTAAAATTAAAGCCAGGAATGGATGGCCCAAAAGTTAAACAATGGCCATT
GACAGAAGAAAAAATAAAAGCATTAGTAGAAATTTGTACAGAAGAAAAGGAAGGGAAAATTTCAAAAATTGGGCCTGAAA
ATCCATACAAYACTCCAGTATTTGCCATAAAGAAAAGTTGGAGAAAAGATAGRGAACTTAATAAGAAAACTCAAGACTTC
TGGGAAGTTCAATTAGGAATACCACATCCCGCAGGGAAGAAATCAACAGTACTGGATGTGGGTGATGCATCAGTTCCCTT
AGATAAAGACTTCAGGAAGTATACTGCATTTACCATACCTAGTATAAACAATGAGACACCAGGGATTAGATATCAGTACA
ATGTGCTKCCAGGATGGAARGGATCACCAGCAATATTCCAAAGTAGCATGACAAAAATCTTAGAGCCTTTTAGAAAACAA
AATCCAGACATAATCCAATACGATGATTTGGTATCTGACTTAGAAATAGGGCAGCATAGAACAAAAATAGAGGAACTGAG
AAAACATCTGAAGTGGGGATTTACACCAGACAAACATCAGAAAGAACCATTCCTTTGGGGTTATGAACTCCATCCTGATA
AATGGACAGTACAGCCTATAGTGCTGCCA---------------------------------------------------
---------------------------------------------------------
>18IRSICAIXA_653
---------ACTCTTTGGCAACGACCCATCGTCACAATAAAGATAGGGGGGCAACTAAARGAAGCTGATACAGGAGCAGA
TACATTAGAAGAAATAAATTTGCCAGGAAAATGGAARCCAAAAGGAGGAGGTAAAGTAAGACAGTATGATCAGRTAGCCA
TAGAAMTCTGTGGACATAAAGCTATAACAGTAGTAGGACCTACACCTGGAAGACTGACTCAGCTTGGTTGTACTTTAAAT
TTT-----------------------------------------------------------------------------
----------------------------------TGTACAGAAGAAAAGGAAGGGAAAATTTCAAAAATTGGGCCTGAAA
ATCCATACAAYACTCCAGTATTTGCCATAAAGAAGAGTTGGAGAAAAGACAGGGAACTTAATAAAAGAACTCAAGACTTC
TGGGAAGTTCAATTAGGGATACCACATCCCGCAGGGAAGAAATCAACAGTACTGGAYGTAGGTGATGCATCAGTTCCCTT
AGATAAGGACTTTAGAAAGTATACTGCATTTACCATACCTAGTATAAACAATGCRACACCAGGGATTAGATATCAGTACA
ATGTGCTTCCAGGATGGAAAGGATCACCAGCAATATTCCAAGCTAGCATGACAAAAATCTTAGAGCCTTTTAGAAAACAA
AATCCAGACATAATCCAATATGATGATTTGGTATCTGATTTAGAAATAGGGCAGCATAGAACAAAAATAGAGGAACTGAG
ACAACATCTGAAGTGGGGGTTTACACCAGACAAACATCAGAAAGAACCATTCCTTTGGGGTTATGAACTCCATCCTGATA
AATGGACAGTACAGCCTATAGTGCTGCCA---------------------------------------------------
---------------------------------------------------------
>B.DK.-.237.AJ419460
CCTCAGATCACTCTTTGGCAACGACCCCTAGTCACAATAAAGATAGGGGGGCAACTAAAGGAAGCTGATACAGGAGCAGA
TACATTAGAAGACATGAATTTGCCAGGAAGATGGAAACCAAAAGGAGGAGGTAAAGTAAGACAATATGATCAGATACCCA
TAGAAATCTGTGGACATAAAGCTATAACAGTAGTAGGACCTACACCTGGAAGACTGACTCAGCTTGGTTGCACTTTAAAT
TTTCCCATTAGTCCTATTGAAACTGTACCAGTAAAATTAAAACCAGGTATGGATGGCCCAAAAGTTAAACAATGGCCATT
GACAGAAGAAAAAATAAAAGCATTAGTAGAAATTTGTACAGAAGAAAAGGAAGGGAAAATTTCAAAAATTGGGCCTGAAA
ATCCATACAATACTCCAGTATTTGCTATAAAGAAAAGTTGGAGAAAAGACAGAGAACTTAATAAGAGAACTCAAGACTTC
TGGGAAGTTCAATTAGGAATACCACATCCCGCAGGGAAGAAATCAACAGTACTGGATGTGGGTGATGCATCAGTTCCCTT
AGATGAAGACTTCAGGAAGTATACTGCATTTACCATACCTAGTATAAACAATGAGACACCAGGGATTAGATATCAGTACA
ATGTGCTTCCAGGATGGAAAGGATCACCAGCAATATTCCAAAGTAGCATGACAAAAATCTTAGAGCCTTTTAGAAAACAA
AATCCAGACATAATCCAATACGATGATTTGGTATCTGACTTAGAAATAGGGCAACATAGAACAAAGATAGAGGAACTGAG
ACAGCATCTGAAGTGGGGACTTACACCAGACAAACATCAGAAAGAACCATTCCTTTGGGGCTATGAACTCCATCCTGATA
AATGGACAGTACAGCCTATAAAGCTGCCA---------------------------------------------------
---------------------------------------------------------
>EU2ARCA_10211
---------ACTCTTTGGCAACGACCCCTCGTCACAATAAAGATAGGGGGGCAACTAAAGGAAGCTGATACAGGAGCAGA
TACATTAGAAGAMATGARTTTGCCAGGAAAATGGAAACCAAAAGGAGGAGGTAAAGTAAGACAGTATGATCAGGTACCCA
TAGAAATCTGTGGACATAAAGCTATAACAGTARTAGGACCTACACCTGGAAGACTGACTCAGCTTGGTTGTACTTTAAAT
TTT-----------------------------------------------------------------------------
----------------------------------TGTACAGAAGAAAAGGAAGGGAAAATTTCAAAAATTGGGCCTGAAA
ATCCATACAATACTCCAGTATTTGCCATAAAGAAAAGTTGGAGAAAAGATAGRGAACTTAATAAGAGAACTCAAGACTTC
TGGGAAGTTCAATTAGGGATACCACATCCTGCAGGGAAGAAATCAACAGTACTGGATGTGGGTGATGCATCAGTTCCCTT
AGATAAAGAATTCAGGAAGTACACTGCATTTACCATACCTAGTACAAACAATGAGACACCAGGGATTAGGTATCAGTACA
ATGTACTTCCAGGATGGAAAGGATCACCAGCAATATTCCAAAGTAGCATGACAAAAATCTTAGAGCCTTTTAGAAAACAA
AATCCAGACATAATCCAATACGATGATTTGGTATCTGACTTAGAAATAGGGCAGCATAGAACAAAAATAGAGGAACTGAG
ACAACATCTGAAGTGGGGGTTTACACCAGACAAACATCAGAAAGAACCATTCCTTTGGGGTTATGAACTCCATCCTGATA
AATGGACAGTACAGCCTATAAAGCTGCCA---------------------------------------------------
---------------------------------------------------------
>-.ES.2007.D1P1.GQ386774
CCTCAAATCACTCTTTGGCAACGACCCCTTGTCACAATAAAGATAGGGGGGCAACTAAAGGAAGCTGATACAGGAGCAGA
TACATTAGAAGAAATAAATTTGCCAGGAAGATGGAAACCAAAAGGAGGAGGTAAAGTAAGACAGTATGATCAAATACTCG
TAGAAATCTGTGGACATAAAGCTATAACAGTAGTAGGACCTACACCTGGAAGACTGACTCAGATTGGTTGCACTTTAAAT
TTTCCCATTAGTCCTATTGAAACTGTACCAGTAAAATTAAAGCCAGGAATGGATGGCCCAAAAGTTAAACAATGGCCATT
GACAGAAGAAAAAATAAAAGCATTAGTAGAAATCTGTACAGAAGAAAAGGAAGGGAAAATTTCAAAAATTGGGCCTGAAA
ATCCATATAATACTCCAGTATTTGCCATAAAGAAAAGTTGGAGAAAAGATAGAGAACTTAATAAGAAAACTCAAGACTTC
TGGGAAGTTCAATTAGGAATACCACATCCCGCAGGGAAGAAATCAACAGTACTGGATGTGGGTGATGCATCAGTTCCCTT
AGATAAAGAATTCAGGAAGTACACTGCATTTACCATACCTAGTATAAACAATGAGACACCAGGGATTAGATATCAGTACA
ATGTGCTTCCAGGATGGAAAGGATCACCAGCAATATTCCAAAGCAGCATGACAAAAATCTTGGAGCCTTTTAGAAAACAA
AATCCAGACATAATCCAATACGATGATTTGGTATCTGACTTAGAAATAGGGCAGCATAGAACAAAAATAGAGGAACTGAG
ACAACATCTGAAGTGGGGATTTACACCAGACAAACATCAGAAAGAACCATTCCTTTGGGGTTATGAACTCCATCCTGATA
AATGGACAGTACAGCCTATAGTGCTGCCA---------------------------------------------------
---------------------------------------------------------
>KU2KUL_948
CCTCAAATCACTCTTTGGCAACGACCCCTCGTCACAATAAAGATAGGGGGGCAGCTAAAGGAAGCTGATACAGGAGCAGA
TACATTAGAAGAAATGAATTTGCCAGGAAAATGGAAACCAAAAGGAGGAGGTAAAGTAAGACAGTATGATCAGATAYCCA
TAGAAATATGTGGACATAAAGCTATAACAGTAGTAGGACCTACACCTGGAAGACTGACTCAGCTTGGTTGCACTTTAAAT
TTTCCYATTAGTCCTATTGAAACTGTACCAGTAWAATTAAAGCCAGGARTKGATGGCCCAAAAGTTAAACAATGGCCATT
GACAGAAGAAAAAATAAAAGCATTAGTAGAAATTTGTACAGAAGAAAAGGAAGGGAAAATTTCAAAAATTGGGCCTGAAA
ATCCATACAATACTCCAGTATTTGCCATAAAGAAGAGTTGGAGAAAAGAYAGAGAACTTAATAAGAGAACTCAAGACTTC
TGGGAAGTTCAATTAGGAATACCACATCCCGCAGGGAAGAACTCAACAGTACTAGATGTGGGTGATGCATCAGTTCCCTT
AGATAAAGACTTCAGAAAGTATACTGCATTTACCATACCTAGTATAAACAATGAGACACCAGGGATTAGATATCAGTACA
ATGTGCTCCCAGGATGGAAAGGATCACCAGCAATATTCCAATGTAGCATGACAAAAATCTTAGAGCCTTTTAGAAAACAA
AATCCAGACATAATCCAATACGATGATTTGGTATCTGACTTAGAAATAGGACAGCATAGAACAAAAATAGAGGAACTGAG
ACAACATCTGAAGTGGGGATTTACACCAGACAAACATCAGAAAGAACCATTCCTTTGGGGTTATGAACTCCATCCTGATA
AATGGACAGTACAGCCTATAGTGTTGCCA---------------------------------------------------
---------------------------------------------------------
>B.US.1986.5082_86.AY835771
CCTCAGATCACTCTTTGGCAACGACCCCTCGTCACAATAAAGATAGGGGGGCAACTAAAGGAAGCTGATACAGGAGCAGA
TACATTAGAAGAAATGAATTTACCAGGAAGATGGAAACCAAAAGGAGGAGGTAAAGTAAGACAGTATGATCAGATACTCA
TAGAAATCTGTGGACATAAAGCTATAACAGTAGTAGGACCTACACCTGGAAGACTGACTCAGCTTGGTTGCACTTTAAAT
TTTCCCATTAGTCCTATTGAAACTGTACCAGTAAAATTAAAGCCAGGAATGGATGGCCCAAAAGTTAAACAATGGCCATT
GACAGAAGAAAAAATAAAAGCATTAGTAGAAATTTGTACAGAAGAAAAGGAAGGGAAAATTTCAAAAATTGGGCCTGAAA
ATCCATACAATACTCCAGTATTTGCCATAAAGAAAAGTTGGAGAAAAGATAGAGAACTTAATAAGAAAACTCAAGACTTC
TGGGAAGTTCAATTAGGAATACCACATCCCGCAGGGAAGAAATCAACAGTACTGGATGTGGGTGATGCATCAGTTCCCTT
AGATAAAGACTTCAGGAAGTATACTGCATTTACCATACCTAGTATAAACAATGAGACACCAGGGATTAGATATCAGTACA
ATGTGCTTCCAGGATGGAAAGGATCACCAGCAATATTCCAAAGTAGCATGACAAAAATCTTAGAGCCTTTTAGAAAACAA
AATCCAGACATAATCCAATACGATGATTTGGTATCTGACTTAGAAATAGGGCAGCATAGAACAAAAATAGAGGAACTGAG
ACAACATCTGGCGTGGGGATTTACACCAGACAAACATCAGAAAGAACCATTTCTCTGGGGTTATGAACTCCATCCTGATA
AATGGACAGTACAGCCTATAGTGCTGCCA---------------------------------------------------
---------------------------------------------------------
>B.FR.1983.PV22.LAI.IIIB.K02083
CCTCAGATCACTCTTTGGCAACGACCCCTCGTCACAATAAAGATAGGGGGGCAACTAAAGGAAGCTGATACAGGAGCAGA
TACATTAGAAGAAATGAGTTTGCCAGGAAGATGGAAACCAAAAGGAGGAGGTAAAGTAAGACAGTATGATCAAATACTCA
TAGAAATCTGTGGACATAAAGCTATAACAGTAGTAGGACCTACACCTGGAAGACTGACTCAGATTGGTTGCACTTTAAAT
TTTCCCATTAGCCCTATTGAGACTGTACCAGTAAAATTAAAGCCAGGAATGGATGGCCCAAAAGTTAAACAATGGCCATT
GACAGAAGAAAAAATAAAAGCATTAGTAGAAATTTGTACAGAAGAAAAGGAAGGGAAAATTTCAAAAATTGGGCCTGAAA
ATCCATACAATACTCCAGTATTTGCCATAAAGAAAAGTTGGAGAAAAGATAGAGAACTTAATAAGAGAACTCAAGACTTC
TGGGAAGTTCAATTAGGAATACCACATCCCGCAGGGAAGAAATCAACAGTACTGGATGTGGGTGATGCATCAGTTCCCTT
AGATGAAGACTTCAGGAAGTATACTGCATTTACCATACCTAGTATAAACAATGAGACACCAGGGATTAGATATCAGTACA
ATGTGCTTCCAGGATGGAAAGGATCACCAGCAATATTCCAAAGTAGCATGACAAAAATCTTAGAGCCTTTTAGAAAACAA
AATCCAGACATAATCCAATACGATGATTTGGTATCTGACTTAGAAATAGGGCAGCATAGAACAAAAATAGAGGAGCTGAG
ACAACATCTGAGGTGGGGACTTACACCAGACAAACATCAGAAAGAACCATTCCTTTGGGGTTATGAACTCCATCCTGATA
AATGGACAGTACAGCCTATAGTGCTGCCA---------------------------------------------------
---------------------------------------------------------
>B.US.1985.WCIPR.U69584
CCTCAGATCACTCTTTGGCAACGACCCCTCGTCTCAATAAAGATAGGGGGGCAACTAAAGGAAGCTGATACAGGAGCAGA
TACATTAGAAGAAATGAATTTGCCAGGAAGATGGAAACCAAAAGGAGGAGGTAAAGTAAGACAGTATGATCAGATACTCG
TAGAAATCTGTGGACATAAAGCTATAACAGTAGTAGGACCTACACCCGGAAGACTGACTCAGATTGGTTGCACTTTAAAT
TTTCCCATTAGTCCTATTGAAACTGTACCAGTAAAATTAAAGCCAGGAATGGATGGCCCAAAAGTTAAACAATGGCCATT
GACAGAAGAAAAAATAAAAGCATTAGTAGACATTTGTACAGAAGAAAAGGAAGGGAAAATTTCAAAAATTGGGCCTGAAA
ATCCATACAATACTCCAGTATTTGCCATAAAGAAAAGTTGGAGAAAAGATAGAGAACTTAATAAGAGAACTCAAGACTTC
TGGGAAGTTCAATTAGGAATACCACATCCCGCAGGGAAGAAATCAACAGTACTGGATGTGGGTGATGCATCAGTTCCCTT
AGATAAAGACTTCAGAAAGTATCCTGCATTTACCATACCTAGTGTAAACAATGAGACACCAGGGATTAGATATCAGTACA
ATGTGCTTCCAGGATGGAAAGGATCACCAGCAATATTCCAAAGTAGCATGACAAAAATCTTAGAGCCTTTTAGAAAACAA
AATCCAGACATAATCCAATACGATGATTTGGTATCTGACTTAGAAATAGGGCAGCATAGAACAAAAATAGAGGAACTGAG
ACAACATCTGAGGTGGGGATTTACACCAGACAAACATCAGAAAGAACCATTCCTTTGGGGTTATGAACTCCATCCTGATA
AATGGACAGTACAGCCTATAGTGCTGCCA---------------------------------------------------
---------------------------------------------------------
>120645
CCTCAGATCACTCTTTGGCAACGACCCCTCGTCACAGTRAAGATAGGGGGGCAWCTAARGGAAGCTGATACAGGRGCAGA
TACATTAGAAGATATGGCTTTGCCAGGAARRTGGAAACCAAAAGGAGGAGGTAAAGTAAGACAGTATGATCAGATACCCA
TAGAAATCTGTGGACATAAAGCTATAACAGTAGTAGGACCTACACCTGGAAGACTGACTCAGATTGGTTGCACTTTAAAT
TTTCCCATTAGTCCTATTGAAACTGTACCAGTAAAATTAAAGCCAGGAATGGATGGCCCAAAAGTTAAACAATGGCCATT
GACAGAAGAAAAAATAAAAGCATTRGTAGAAATTTGTACAGAAGAAAAGGAAGGGAAAATTTCAAAAATTGGGCCTGAAA
ATCCATACAATACTCCAGTATTTGCCATAAAGAAAAGTTGGAGAAAAGATAGAGAACTTAATAAAAGGACTCAAGACTTC
TGGGAAGTTCAATTAGGAATACCACATCCCGCAGGGAAGAAGTCAACAGTACTGGAYGTGGGTGATGCATCAGTTCCCTT
AGATAAAGATTTCAGGAAGTATACTGCATTTACCATACCTAGTACAAACAATGAGACACCAGGGATTAGATATCAGTACA
ATGTGCTTCCAGGATGGAAAGGATCACCAGCAATATTCCAATGTAGCATGACAAAAATCTTAGAGCCTTTTAGAAAACAA
AATCCAGACATAATCCAATACGATGATTTGGTATCTGACTTAGAAATAGGGCAGCATAGAACAAAAATAGAGGAACTGAG
ACAGCATCTGAAATGGGGATTTACACCAGACAAACATCAGAAAGAACCATTCCTTTGGGGTTATGAACTTCATCCTGATA
AATGGACAGTACAGCCTATAGTGCTGCCA---------------------------------------------------
---------------------------------------------------------
>Case1 2000-09-29 OLD
--------------TTGGCAACGACCCCTCGTCACAATAAAGATAGGGGGGCAACTAAAGGAAGCTGATACAGGAGCAGA
TACATTAGAAGACATAAATTTGCCAGGAAAATGGAAACCAAAAGGAGGAGGTAAAGTAAGACAGTATGATCAGATACCCA
TAGAAATCTGTGGACATAAAGCTATAACAGTAGTAGGACCTACACCTGGAAGACTGACTCAGCTTGGTTGTACTTTAAAT
TTT-----------------------------------------------------------------------------
----------------------------------TGTACAGAAGAAAAGGAAGGGAAAATTTCAAAAATTGGGCCTGAAA
ATCCATACAATACTCCAATATTTGCCATAAAGAAAAGYTGGAGAAAAGACAGGGARCTTAATAAGAGAACTCAAGACTTC
TGGGAAGTTCAATTAGGGATACCACATCCCGCAGGGAAGAAGTCAACAGTACTGGATGTAGGTGATGCATCAATTCCCTT
AGATAAGGACTTCAGAAAGTATACTGCATTTACCATACCTAGTACAAACAATGAGACACCAGGGATTAGATATCAGTACA
ATGTGCTTCCAGGATGGAAAGGATCACCAGCAATATTCCAAAGTAGCATGACAAAAATCTTAGAGCCTTTTAGAAAACAA
AATCCAGACATAATCCAATACGATGATTTGGTATCTGACTTAGAAATAGGGCAGCATAGAACAAAAATAGAGGAACTGAG
ACAACATCTGAAGTGGGGGCTTACACCAGACAAACATCAGAAAGAACCATTCCTCTGGGGTTATGAACTCCATCCTGATA
AATGGACAGTACAGCCTATAATGCTGCCA---------------------------------------------------
---------------------------------------------------------
>128889
---------ACTCTTTGGCAACGACCCCTCGTCACAATAAAGATAGGGGGGCAACTAAAGGAAGCTGATACAGGAGCAGA
TACATTAGAAGAAATGAATTTGCCAGGAAGATGGAAACCAAAAGGAGGAGGTAAAGTAAGACAGTATGATCAGATACTCA
TAGARATCTGTGGACATAAAGCTATAACAGTAGTAGGACCTACACCTGGAAGACTGACTCAGATTGGTTGCACTTTAAAT
TTT-----------------------------------------------------------------------------
----------------------------------TGTACAGAAGAAAAGGAAGGGAAAATTTCAAAAATTGGGCCTGAAA
ATCCATATAATACTCCAGTATTTGCCATAAAGAAAAGTTGGAGAAAAGATAGAGAACTTAATAAGAAAACTCAAGACTTT
TGGGAAGTTCAATTAGGAATACCACATCCCGCAGGGAAGAAATCAACAGTACTGGATGTGGGTGATGCATCAGTYCCCTT
AGATAAAGAATTCAGGAAGTATACTGCATTTACCATACCTAGTACAAACAATGAGACACCAGGGATTAGATATCAGTACA
ATGTGCTTCCAGGATGGAAAGGATCACCAGCAATATTTCAAAGCAGCATGACAAAAATCTTAGAGCCTTTTAGAAAACAA
AATCCAGACATAATCCAATACGATGATTTGGTATCTGAYTTAGAAATAGGACAGCATAGAACAAAAATAGAGGAACTGAG
ACAACATCTGAGGTGGGGATTTACACCAGACAAACATCAGAAAGAACCATTCCTTTGGGGTTATGAACTCCATCCTGATA
AATGGACAGTACAGCCTATAGTGCTGCCA---------------------------------------------------
---------------------------------------------------------
>B.US.-.86.AF423124
CCTCAAATCACTCTTTGGCAACGACCCGTCGTCACAGTAAAGATAGGGGGGCAACTAAAGGAAGCTGATACAGGAGCAGA
TACATTAGAAGAAATGACTTTGCCAGGAAGATGGAAACCAAAAGGAGGAGGTAAAGTAAAACAGTATGATCAGATACCTA
TAGAAATCTGTGGACATAAAGCTATAACAGTAGTAGGACCTACACCTGGAAGACTGACTCAAATTGGTTGCACTTTAAAT
TTTCCCATTAGTCCTATTGAAACTGTACCAGTAAAATTAAAGCCAGGAATGGATGGCCCAAGAGTTAAACAATGGCCATT
GACAGAAGAAAAAATAAAAGCATTAATAGAAATTTGTACAGAAGAAAAGGAAGGAAAAATTTCAAAAATTGGGCCTGAAA
ATCCATACAATACTCCAATATTTGCCATAAAGAAAAGTTGGAGAAAAGATAGAGAACTTAATAAGAAAACTCAAGACTTC
TGGGAAATTCAATTAGGAATACCACATCCCGCAGGGAAGAAATCAACAGTACTGGATGTGGGTGATGCATCAGTTCCCTT
AGATAAAGACTTCAGGAAGTATACAGCATTTACCATACCTAGTATAAACAATGAGACACCAGGGATTAGATATCAGTACA
ATGTGCTTCCAGGATGGAAAGGATCACCAGCAATATTCCAAAGTAGCATGACAAAAATCTTAGAGCCTTTTAGAAAACAA
AATCCAGACATAATCCAATACGATGATTTGGTATCTGACTTAGAAATAGGGCAGCATAGAACAAAAATAGAGGAACTGAG
ACAACATCTGAGGTGGGGATTTACACCAGACAAACATCAGAAAGAACCATTTCTTTGGGGTTATGAACTCCATCCTGATA
AATGGACAGTACAGCCCATAGAGCTGCCA---------------------------------------------------
---------------------------------------------------------
>-.CN.2007.SQ7_335.GU345584
CCTCAGATCACTCTTTGGCAACGACCCCTCGTCACAATAAAGATAGGGGGGCAACTAAAGGAGGCTGATACAGGAGCAGA
TACATTAGAAGAAATGAATTTGCCAGGAAGATGGAAACCAAAAGGAGGAGGTAAAGTAAGACAGTATGATCAGATACCCA
TAGAAATCTGTGGACATAAAGCTGTAACAGTAATAGGACCTACACCTGGAAGACTGACTCAGCTTGGTTGCACTTTAAAT
TTTCCCATTAGTCCTATTGAAACTGTACCAGTAAAATTAAAGCCAGGAATGGATGGCCCAAAAGTTAAACAATGGCCATT
GACAGAAGAAAAAATAAAAGCATTAGTAGAAATTTGTACAGAAGAAAAGGAAGGGAAAATTTCAAAAATTGGGCCTGAAA
ATCCATACAATACTCCAGTATTTGCCATAAAGAAAAGTTGGAGAAAAGATAGGGAACTTAATAAGAGAACTCAAGACTTC
TGGGAAGTTCAATTAGGAATACCACATCCCGCAGGAAAGAAATCAACAGTCCTGGATGTGGGTGATGCATCAGTTCCTTT
AGATAAAGACTTCAGGAAGTATACTGCATTTACCATACCTAGTGTAAACAATGAGACACCAGGGATCAGATATCAGTACA
ATGTGCTTCCAGGATGGAAAGGATCACCAGCAATATTCCAATGTAGCATGACAAAAATCTTAGAGCCTTTTAGAAAACAA
AATCCAGACATAATCCAATACGATGATTTGGTATCTGACTTAGAAATAGGGCAGCATAGAACAAAAATAGAGGAACTGAG
ACAACATCTGAGGTGGGGATTTACACCAGACAAACATCAGAAAGAACCATTCCTTTGGGGTTATGAACTCCATCCTGATA
AATGGACAGTACAGCCTATAGTGCTGCCA---------------------------------------------------
---------------------------------------------------------
>B.US.2004.ES4-24.EF363124
CCTCAGATCACTCTTTGGCAACGACCCCTCGTCACAATAAAGATAGGGGGGCAACTAAAGGAAGCTGATACAGGAGCAGA
TACATTAGAAGAAATGAATTTGCCAGGAAGATGGAAACCAAAAGGAGGAGGTAAAGTAAGACAGTATGATCAGATACTCA
TAGAAATCTGTGGACATAAAGCTATAACAGTAGTAGGACCTACACCTGGAAGATTGACTCAGATTGGTTGCACTTTAAAT
TTTCCCATTAGTCCTATTGAAACTGTACCAGTAAAATTAAAGCCAGGAATGGATGGCCCAAAAGTTAAACAATGGCCATT
GACAGAAGAAAAAATAAAAGCATTAGTAGAAATTTGTACAGAAGAAAAGGAAGGGAAAATTTCAAAAATTGGGCCTGAAA
ATCCATACAATACTCCAGTATTTGCCATAAAGAAAAGTTGGAGAAAAGATAGAGAACTTAATAAGAGAACTCAAGACTTC
TGGGAAGTACAATTAGGAATACCACATCCCGCAGGGAAGAAATCAACAGTACTGGATGTGGGTGATGCATCAGTTCCCTT
AGATAAAGACTTCAGGAAGTATACTGCATTTACCATACCTAGTATAAACAATGAGACACCAGGGATTAGATATCAGTACA
ATGTGCTTCCAGGATGGAAAGGATCACCAGCAATATTCCAAAGTAGCATGACAAAAATCTTAGAGCCTTTTAGAAAACAA
AATCCAGACATAATCCAATACGATGATTTGGTATCTGACTTAGAAATAGGGCAGCATAGAACAAAAATAGAGGAATTGAG
ACAACATCTGAGGTGGGGATTTACACCAGACAAACATCAGAAAGAACCATTCCTTTGGGGTTATGAACTCCATCCTGACA
AATGGACAATACAGCCTATAGTGCTGCCA---------------------------------------------------
---------------------------------------------------------
>128888
---------ACTCTTTGGCAACGACCCCTCGTCACAATAAAGATAGGGGGGCAACTAAAGGAAGCTGATACAGGAGCAGA
TACATTAGAAGAAATGAATTTGCCAGGAAGATGGAAACCAAAAGGAGGAGGTAAAGTAAGACAGTATGATCAGATACTCA
TAGAAATCTGTGGACATAAAGCTATAACAGTAGTAGGACCTACACCTGGAAGACTGACTCAGATTGGTTGCACTTTAAAT
TTT-----------------------------------------------------------------------------
----------------------------------TGTACAGAAGAAAAGGAAGGGAAAATTTCAAAAATTGGGCCTGAAA
ATCCATATAATACTCCAGTATTTGCCATAAAGAAAAGTTGGAGAAAAGATAGAGAACTTAATAAGAAAACTCAAGACTTT
TGGGAAGTTCAATTAGGAATACCACATCCCGCAGGGAAGAAATCAACAGTACTGGATGTGGGTGATGCATCAGTYCCCTT
AGATAAAGAMTTCAGGAAGTATACTGCATTTACCATACCTAGTACAAACAATGAGACACCAGGGATTAGATATCAGTACA
ATGTGCTTCCAGGATGGAAAGGATCACCAGCAATATTTCAAAGCAGCATGACAAAAATCTTAGAGCCTTTTAGAAAACAA
AATCCAGACATAATCCAATACGATGATTTGGTATCTGAYTTAGAAATAGGACAGCATAGAACAAAAATAGAGGAACTGAG
ACAACATCTGAGGTGGGGATTTACACCAGACAAACATCAGAAAGAACCATTCCTTTGGGGTTATGAACTCCATCCTGATA
AATGGACAGTACAGCCTATAGTGCTGCCA---------------------------------------------------
---------------------------------------------------------
>B.US.-.P00059-0.AY388811
CCTCAGATCACTCTTTGGCAACGACCCCTCGTCACAATAAAGATAGGGGGGCAACTAAAGGAAGCTGATACAGGAGCAGA
TACATTAGAAGAAATGAATTTGCCAGGAAAATGGAAACCAAAAGGAGGAGGTAAAGTAAGACAGTATGATCAGATACCCA
TAGAAATCTGTGGACATAGAGCTATAACAGTAGTAGGACCTACACCTGGAAGACTGACTCAGATTGGTTGCACTTTAAAT
TTTCCTATTAGTCCTATTGAAACTGTACCAGTAAAATTAAAGCCAGGAATGGATGGCCCAAAAGTTAAACAATGGCCATT
GACAGAAGAAAAAATAAAAGCATTAGTAGAAATTTGTACAGAAGAAAAGGAAGGGAAAATTTCAAAAATTGGGCCTGAAA
ATCCATATAATACTCCAGTATTTGCCATAAGGAAAAGTTGGAGAAAAGATAGAGAACTTAATAAGAGAACTCAAGACTTC
TGGGAAGTTCAATTAGGAATACCACATCCCGCAGGGAAGAAATCAACAGTACTGGATGTGGGTGATGCATCAGTTCCCTT
ACATGAGGACTTCAGGAAGTATACTGCATTTACCATACCTAGTACAAACAATGAGACACCAGGGATTAGATACCAGTACA
ATGTGCTTCCAGGATGGAAAGGATCACCAGCAATATTCCAAAGTAGCATGACAAAAATCTTAGAGCCTTTTAGAAAACAA
AATCCAGAAATAATCCAATACGATGATTTGGTATCTGACTTAGAAATAGGGCAGCATAGAACAAAAATAGAGGAACTGAG
ACAACATCTGAGGTGGGGATTTACACCAGACAAACATCAGAAAGAACCATTCCTTTGGGGTTATGAACTCCATCCTGATA
AATGGACAGTACAACCTATAGTGCTGCCA---------------------------------------------------
---------------------------------------------------------
>B.US.1998.501818G010898.AF357671
CCTCAGATCACTCTTTGGCAACGACCCCTCGTCACAATAAAGATAGGGGGGCAGCTAAAGGAAGCTGATACAGGAGCAGA
TACATTAGAAGACATGAATTTGCCAGGAAGATGGAAACCAAAAGGAGGAGGTAAAGTAAGACAGTATGATCAGATACCCA
TAGAAATCTGTGGGCATAAAGCTATAACAGTAGTAGGACCTACACCTGGAAGACTGACTCAGATTGGTTGCACTTTAAAT
TTTCCCATTAGTCCTATTGAAACTGTACCAGTAAAATTAAAGCCAGGAATGGATGGCCCAAAAGTTAAACAATGGCCATT
AACAGAAGAAAAAATAAAAGCATTAGTAGAAATTTGTACAGAAGAAAGGGAAGGGAAAATTTCAAAAGTTGGGCCTGAAA
ATCCATACAATACTCCAGTATTTGCTATAAAGAAAAGTTGGAGAAAAGATAGAGAACTTAATAAGAAAACTCAAGACTTC
TGGGAAGTTCAATTAGGAATACCACATCCAGCAGGGAAGAAATCAACAGTACTRGATGTGGGTGATGCATCAGTTCCCTT
AGATRAAGACTTCAGGAAGTATACTGCATTTACCATACCTAGTATAAACAATGAGACACCAGGGATTAGATATCAGTACA
ATGTGCTTCCAGGATGGAAAGGATCACCAGCAATATTCCAAAGTAGCATGACAAAAATCTTAGAGCCTTTTAGAAAACAA
AATCCAGACATAATCCAATACGATGATTTAGTATCTGACTTAGAAATAGGGCAGCATAGAACAAAAATAGAGGAACTGAG
ACAGCATCTGAAGTGGGGATTTACACCAGACAAACATCAGAAAGAACCATTCCTTTGGGGTTATGAACTCCATCCTGATA
AATGGACAGTACAGCCTATAGTGCTGCCA---------------------------------------------------
---------------------------------------------------------
>B.US.1999.NC4757_1999.AY031418
CCTCAAATCACTCTTTGGCAACGACCCATTGTCACAATAAAGGTAGAGGGGCAACTAAAGGAAGCTGATACAGGAGCAGA
TACATTAGAAGAAATGTGTTTACCAGGGAGGTGGAAACCAAAAGGAGGAGGTAAAGTAAGAGAATATGATCAGATATGCA
TAGAAATCTGTGGACATAAAGCTATAACAGTAATAGGACCTACACCTGGAAGACTGACTCAGATTGGTTGCACTTTAAAT
TTTCCCATTAGTCCTATTGAAACTGTACCAGTAAAATTAAAGCCAGGAATGGATGGCCCAAAAATTAAACAATGGCCATT
GACAGAAGAAAAAATAAAAGCATTAGTAGAAATTTGTACAGAAGAAAAGGAAGGGAAAATTTCAAAAATTGGGCCTGAAA
ACCCATACAATACTCCAGTATTTGCCATAAAGAAAAGTTGGAGGAAAGATAGGGAACTTAATAAGAGAACTCAAGACTTC
TGGGAARTTCAATTAGGAATACCACATCCCGCAGGGAAGAAATCAACAGTACTAGATGTGGGTGATGCATCAGTTCCCTT
AGATAAAGACTTCAGGAAGTATACTGCATTTACCATACCTAGTTTAAACAATGAGACACCAGGGATTAGATATCAGTACA
ATGTGCTTCCAGGATGGAAAGGATCACCAGCAATATTCCAAAGTAGCATGACAAAAATCTTAGAGCCTTTTAGAAAACAA
AATCCAGACATAATCCAATACGATGATTTGGTATCTGACTTAGRAATAGGGCAGCATAGAACAAAAATAGAGGAACTGAG
ACAACATCTGAAGTGGGGGCTTACACCAGACAAACATCAGAAAGAACCATTCCTCTGGGGTTATGAACTCCATCCTGATA
AATGGACAGTACAGCCTATAGTGCTGCCA---------------------------------------------------
---------------------------------------------------------
>119051
CCTCAGATCACTCTTTGGCAACGACCCCTCGTCACAGTAAAGATAGGGGGGCAATTAAAGGAAGCTGAYACAGGAGCAGA
TACATTAGAAGAAATGTCTTTGCCAGGAAGATGGAAACCAAAAGGAGGAGGTAAAGTAAGACAGTATGATCAGATACYCA
TAGAAATCTGTGGACATAAAGCTATAACAGTAATAGGACCTACACCTGGACGACTGACTCAGATTGGTTGCACTTTAAAT
TTTCCCATTAGTCCTATTGAAACTGTACCAGTAAAATTAAAGCCAGGAATGGATGGCCCAAAAGTTAAACAATGGCCATT
GACRGAAGAAAAAATAAAAGCATTAGTAGAAATTTGTACAGAAGAAAAGGAAGGGAAAATTTCAAAAATTGGGCCTGAAA
ATCCATACAATACTCCAATATTTGCCATAAAGAAAAGTTGGAGAAAAGATAGAGAACTTAATAAGAGAACTCAAGACTTC
TGGGAAGTACAATTAGGAATACCACATCCMGCAGGGAAGAAATCAACAGTACTGGAYGTGGGTGATGCATCAGTTCCCTT
AGATAAAGAATTCAGAAAGTAYACTGCATTTACCATACCTAGTACAAACAATGAGACACCAGGGATTAGATATCAGTACA
ATGTGCTTCCAGGATGGAAAGGATCACCAGCAATATTCCAAAGTAGCATGACAAAAATCTTAGATCCTTTTAGAAAACAA
AATCCAGACATAATCCAATACGATGATTTGGTATCWGACTTAGAAATAGGGCAGCATAGAACAAAAATAGAGGAACTGAG
ACAACATCTGAARTGGGGACTTACACCAGACAAACATCAGAAAGAACCATTCCTTTGGGGTTATGAACTCCATCCTGATA
AATGGACAGTACAGCCTATAGTGCTGCCA---------------------------------------------------
---------------------------------------------------------
>B.US.1986.5113_86.AY835757
CCTCAGATCACTCTTTGGCAACGACCCCTCGTCACAGTAAAGATAGGGGGGCAACTAAAGGAAGCTGATACAGGAGCAGA
TACATTAGAAGAAATGAATTTGCCAGGAAGATGGAAACCAAAAGGAGGAGGTAAAGTAAGACAGTATGATCAGATACCCA
TAGAAATCTGTGGACATAAAGCTATAACAGTAGTAGGACCTACACCTGGAAGACTGACTCAGATTGGCTGCACTTTAAAT
TTTCCCATTAGTCCTATTGAAACTGTACCAGTGAAATTAAAGCCAGGAATGGATGGCCCAAGAGTTAAACAATGGCCATT
GACAGAAGAAAAAATAAAAGCATTAGTAGAAATTTGTACAGAAGAAAAGGAAGGAAAAATTTCAAAAATTGGGCCTGAAA
ATCCATACAATACTCCAGTATTTGCCATAAAGAAAAGTTGGAGAAAAGATAGAGAACTTAATAAGAGAACTCAAGACTTC
TGGGAAGTTCAATTAGGAATACCACATCCCGCAGGGAAGAAATCAACAGTACTGGATGTGGGTGATGCATCAGTTCCCTT
AGATGAAGACTTCAGGAAGTATACTGCATTTACCATACCTAGTATAAACAATGAGACACCAGGGATTAGATATCAGTACA
ATGTGCTTCCAGGATGGAAAGGATCACCAGCAATATTCCAAAGTAGCATGACAAAAATCTTAGAGCCTTTTAGAAAACAA
AATCCAGACATAATCCAATACGATGATTTGGTATCTGACTTAGAAATAGGGCAGCATAGAACTAAAATAGAGGAACTGAG
ACAACATCTGAGGTGGGGATTTACACCAGACAAACATCAGAAAGAACCATTCCTTTGGGGTTATGAACTCCATCCTGATA
AATGGACAGTACAGCCTATAGTGCTGCCA---------------------------------------------------
---------------------------------------------------------
>B.ES.2006.06SP29_293219.EU255402
CCTCAGATCACTCTTTGGCAACGACCCCTCGTCCCAATAAGGGTTGGGGGGCAACTAAAGGAAGCTGATACAGGAGCAGA
TACATTAGAAGACATAAATTTGCCAGGAAGATGGAAACCAAAAGGAGGAGGTAAAGTAAGACAGTATGATCAGATACCCA
TAGAAATCTGTGGACATAAAGCTATAACAGTAGTAGGACCTACACCTGGAAGACTGACTCAGCTTGGTTGTACTTTAAAT
TTTCCCATTAGTCCTATTGAAACTGTACCAGTAAAATTAAAGCCAGGAATGGATGGCCCAAAAGTTAAACAATGGCCATT
GACAGAAGAAAAAATAAAAGCATTAACAGAAATTTGTACAGAAGAAAAGGAAGGGAAAATTTCAAAAATTGGGCCTGAAA
ATCCATATAATACTCCAATATTTGCCATAAAGAAAAGTTGGAGAAAAGATAGAGAACTTAATAAGAGAACTCAAGACTTC
TGGGAAGTTCAATTAGGAATACCGCATCCCGCAGGAAAGAAATCAACAGTACTGGATGTGGGTGATGCATCAGTTCCCTT
AGATAAAGACTTCAGGAAGTATACTGCATTTACCATACCTAGTACAAACAATGAGACACCAGGGATTAGATACCAGTACA
ATGTGCTGCCAGGATGGAAAGGATCACCAGCAATATTCCAAAGTAGCATGACAAAAATCTTAGAGCCTTTTAGAAAACAA
AATCCAGACATAATACAATACGATGATTTGGTATCTGACTTAGAAATAGGGCAGCATAGAACAAAAATAGAGGAACTGAG
ACAACATCTGAAGTGGGGGTTTACACCAGACAAACATCAGAAAGAACCATTCCTTTGGGGTTATGAACTCCATCCTGATA
AATGGACAGTACAGCCTATAGTGCTGCCA---------------------------------------------------
---------------------------------------------------------
>125246
CCTCAGATCACTCTTTGGCAGCGACCCATAGTCACARTCAAGATAGGGGGGCARCTAAAGGAAGCCGATACAGGAGCAGA
TACATTAGAAGAAATGAATTTRCCAGGRAGATGGAAACCAAAAGGAGGAGGTAAAGTAAGACARTATGAKSAMATAHCCR
TAGAMATCTGTGGACATAAAGCTAYARCAGTARTAGGACCTACACCTGGAAGACTGACTCAGATTGGTTGCACTTTAAAT
TTTCCCATTAGTCCTATTGAAACTGTACCAGTAAAATTAAAGCCAGGAATGGATGGCCCAAARGTTAAACAATGGCCATT
GACAGAAGAAAAAATAAAAGCATTAGTAGAAATTTGTACAGAAGAAAAGGAAGGGAAAATTTCAARAATTGGGCCTGAAA
ATCCATATAATACTCCAGTATTTGCYATAAAGAAAAGTTGGAGAAAAGATAGAGAACTTAATAAGAAAACTCAAGACTTC
TGGGAAGTTCAATTAGGAATACCACATCCCGCAGGGAAGAAATCAACAGTAYTGGATGTGGGTGATGCATCAGTTCCCTT
AGATAAAGACTTCAGGAAGTATACTGCATTTACCATACCTAGTATAAACAATGRGACACCAGGGATTAGATATCAGTACA
ATGTGCTTCCAGGATGGAAAGGATCACCAGCAATATTCCAAAGYAGTATGACAAAAATCTTAGAGCCTTTTAGAAAACAA
AATCCAGACATAATCCAATACGATGATTTGGTATCYGACTTAGAAATAGGGCAGCATAGAACAAAAATAGAGGAACTGAG
ACAACACCTGAGGTGGGGATTTACACCAGACAAACATCAGAAAGAACCATTCCTTTGGGGTTATGAACTCCATCCTGATA
AATGGACAGTACAGCCTATAGTGCTGCCA---------------------------------------------------
---------------------------------------------------------
>126838
-------------TTTGGCAGCGACCCATCGTCACAATAAAGATAGGGGGGCAATTAATAGAAGCTGATACAGGAGCAGA
TACATTAGAAGACATAGCTTTGCCAGGAAGATGGAAACCAAAAGGAGGAGGTAAAGTAAGACAGTATGATCAGATACCCA
TAGAAGTCTGTGGACATAAAGTTATRACAGTAATAGGACCTACACCTGGAAGACTGACTCAGATTGGTTGCACTTTAAAT
TTT-----------------------------------------------------------------------------
----------------------------------TGTACAGAAGAACAGGACGGGAAAATTTCAAAAWTTGGGCCTGAAA
ATCCATACAATACTCCAGTATTTGCCATAAGGAAAAGTTGGAGAAAAGATAGGGAACTTAATAAGAGAACTCAAGACTTC
TGGGAAGTTCAATTAGGAATACCACAWCCCGCAGGGAAGAAATCAACAGTACTGGATGTGGGTGATGCACAAATTCCCTT
AGATGAAGACTTCAGGAAGTATACTGCATTTACCATACCTAGTAYAAACAATGAGACACCAGGGATTAGATATCAATACA
ATGTGCTTCCAGGATGGAAAGGATCACCAGCAATATTCCAAAGTAGCATGACAACAATCTTAGAGCCTTTTAGAAAGCAA
AATCCAGAAATAATCCAATACGATGACTTGGTATCTGACTTAGAAATAGGGCAGCATAGAACAAAAATAAAGGAACTGAG
AGAACATCTGAAGTGGGGGTTTACACCAGACAAACATCAGCAAGAACCATTCCTTTGGGGTTATGAACTCCATCCTGATA
AATGGACAGTACAGCCTATAGTGCTGCCA---------------------------------------------------
---------------------------------------------------------
>B.US.1998.NC2079_1998.AY030787
CCTCAGATCACTCTTTGGCAACGACCCCTCGTCAACATAAAGATAGGGGGGCAACTAAAGGAAGCTGATACAGGAGCAGA
TACATTAGAAGAAATGAATTTGCCAGGRARATGGAAACCAAAAGGAGGAGGTAAAGTAAGACAGTATGATCAGATACYCA
TAGAAATTTGTGGACATAAAGCTATAACAGTARTAGGACCTACACCTGGAAGATTGACTCAGATTGGTTGCACTTTAAAT
TTTCCCATTAGTCCTATTGAAACTGTACCAGTAAAATTAAAGCCAGGAATGGAYGGCCCAAAGGTTAAACAATGGCCATT
GACAGAAGAAAAAATAAAAGCATTAACAGAAATTTGTACAGAAGAAAAGGAAGGAAAAATTTCAAAAATTGGGCCTGAAA
ATCCATACAATACTCCAATATTTGCCATAAAGAAAAGCTGGAGAAAAGATAGAGAACTTAATAAGAGAACTCAAGACTTC
TGGGAAGTTCAATTAGGAATACCACATCCCGCAGGGAAGAAATCAACAGTACTGGATGTGGGTGATGCATCAGTTCCCTT
AGACAAAGACTTCAGGAAGTATACTGCRTTTACCATACCTAGTACAAACAATGAGACACCAGGGATTAGATATCAGTACA
ATGTGCTTCCAGGATGGAAAGGATCACCAGCAATATTCCAAAGTAGCATGACAAAAATCTTAGAGCCTTTTAGAAAACAA
AATCCAGACATAATCCAATACGATGATTTGGTATCTGACYTAGAAATAGGGCARCATAGAACAAAAATAGAGGAACTGAG
ACAACATCTGAGGTGGGGACTTACACCAGAAAAACATCAGAAAGAACCATTCCATTGGGGTTATGAACTCCATCCTGATA
AATGGACAGTACAGCCTATAATGCTGCCA---------------------------------------------------
---------------------------------------------------------
>119539
--------------------------------------------------------------------------------
--------------------------------------------------------------------------------
--------------------------------------------------------------------------------
---CCCATTAGTCCTATTGAAACTGTACCAGTAAAATTAAAGCCAGGAATGGATGGCCCAAAAGTTAAACAATGGCCATT
GACAGAAGAAAAAATAAAAGCATTAGTAGAAATTTGTACAGAAGAAAAGGAAGGGAAAATTTCAAAAATTGGGCCTGAAA
ATCCATATAATACTCCAGTATTTGCCATAAAGAAAAGTTGGAGAAAAGATAGAGAACTTAATAAGAGAACTCAAGACTTC
TGGGAAGTTCAATTAGGAATACCACATCCCGCAGGGAAGAAATCAACAGTACTGGATGTGGGTGATGCATCAGTTCCCTT
AGATGAAGACTTCAGGAAGTATACTGCATTTACCATACCTAGTACAAACAATGAGACACCAGGGATTAGATATCAGTACA
ATGTGCTTCCAGGATGGAAAGGATCACCAGCAATATTCCAAAGTAGCATGACAAAAATCTTAGAGCCTTTTAGAAAACAA
AATCCAGACATAATCCAATACGATGATTTGGTATCTGACTTAGAAATAGGGCAGCATAGAACAAAAATAGAGGAACTGAG
ACAACATCTGAGGTGGGGATTTACACCAGACAAACATCAGAAAGAACCATTCCTTTGGGGTTATGAACTCCATCCTGATA
AATGGACA------------------------------------------------------------------------
---------------------------------------------------------
>B.-.2003.03_106021.EU611306
CCTCAGATCACTCTTTGGCAACGACCCCTCGTCACAATAAAGATAGGGGGGCAACTAAAGGAAGCTGATACAGGAGCAGA
TACATTAGAAGACATGAATTTGCCAGGAAGATGGAAACCAAAAGGAGGAGGTAAAGTAAGACAGTATGATCAGATACTCG
TAGAAATCTGTGGACATAAAGCTATAACAGTCATAGGACCTACACCTGGAAGACTGACTCAGATTGGTTGCACTTTAAAT
TTTCCCATTAGTCCTATTGAAACTGTACCAGTAAAATTAAAGCCAGGAATGGATGGCCCAAAAGTTAAACAATGGCCATT
GACAGAAGAAAAAATAAAAGCATTAGTAGAAATTTGTACAGAAGAAAAGGAAGGGAAAATTTCAAAAATTGGGCCTGAGA
ATCCATACAATACTCCAGTATTTGCCATAAAGAAAAGTTGGAGAAAAGATAGAGAACTTAATAAGAAAACTCAAGACTTC
TGGGAAGTTCAATTAGGAATACCACATCCCGCAGGGAAGAAATCAACAGTACTGGATGTGGGTGATGCATCAGTTCCCTT
AGATAAAGACTTCAGGAAGTATACTGCATTTACCATACCTAGTATAAACAATGAGACACCAGGGATTAGATATCAGTACA
ATGTGCTTCCAGGATGGAAAGGATCACCAGCAATATTCCAAAGTAGCATGACAAAAATCTTAGAGCCTTTTAGAAAACAA
AATCCAGACATAATCCAATACGATGATTTGGTATCTGACTTAGAAATAGGACAGCATAGGACAAAAATAGAGGAACTGAG
ACAACATCTGAAGTGGGGATTTACACCAGACAAACATCAGAAAGAACCATTCCTTTGGGGTTATGAACTCCATCCTGATA
AATGGACAGTACAGCCTATAGTGCTGCCA---------------------------------------------------
---------------------------------------------------------
>EU2ARCA_5181
CCTCAAATCACTCTTTGGCAACGACCCCTCGTCACAGTAAAGRTAGGGGGGCAAATAAAGGAAGCCGATACAGGAGCAGA
TACATTAGAAGAAATGAATTTGCCAGGAAAATGGAAACCAAAAGGAGGAGGTAAAGTAAGACAGTATGATCAGATACCCA
TAGAAATCTGTGGACATAGAGCTGTGACAGTAATAGGACCTACACCTGGAAGACTGACTCAGCTTGGTTGTACTTTAAAT
TTTCCCATTAGTCCTATTGAAACTGTACCAGTAAAATTAAAGCCAGGGATGGATGGCCCAAAAGTTAAACAATGGCCATT
GACAGAAGAAAAAATAAAAGCATTAGTAGAAATTTGTACAGAAGAAAAGGAAGGGAAAATTTCAAAAATTGGGCCTGAAA
ATCCATACAATACTCCAGTATTTGCCATAAGGAAAAGTTGGAGAAAAGATAGGGAACTTAATAAGAGAACTCAAGACTTC
TGGGAAGTTCAATTAGGGATACCACATCCCGCAGGGAAGAAATCAACAGTACTGGATGTGGGTGATGCATCAGTTCCCTT
AGATAAAGAATTCAGAAAGTATACTGCATTTACCATACCTAGTACAAACAATGAGACACCAGGAATTAGATATCAGTACA
ATGTGCTTCCAGGATGGAAAGGATCACCAGCAATATTCCAAAGTAGCATGACAAAAATCTTAGAGCCTTTTAGAAAACAA
AATCCAGACATAATCCAATACGATGATTTGGTATCTGACTTAGAAATAGAGCAGCATAGAACAAAAATAGAGGAACTGAG
ACAACATCTGAGRTGGGGATTTACACCAGACAAACATCAGAAAGAACCATTCCTTTGGGGATATGAACTCCATCCAGATA
AATGGACAGTACAGCCTATAGTGCTGCCA---------------------------------------------------
---------------------------------------------------------
>B.ES.-.B_0715.AY833591
CCTCAGATCACTCTTTGGCAACGACCCCTCGTCACAATAAGGGTAGGGGGGCAACTAAAAGAAGCTGATACAGGAGCAGA
TACATTAGAAGAAATGAATTTGCCAGGAAAATGGAAACCAAAAGGAGGAGGTAAAGTAAGACAGTATGATCAGATACTCA
TAGAAATCTGTGGACATAAAGCTATAACAGTAGTAGGACCTACACCTGGAAGACTGACTCAGATTGGTTGCACTTTAAAT
TTTCCCATTAGTCCTATTGAAACTGTACCAGTAAAATTAAAGCCAGGAATGGATGGCCCAAAAGTTAAACAATGGCCATT
GACAGAAGAAAAAATAAAAGCATTAATAGAAATTTGTACAGAAGAAAAGGAAGGAAAAATTTCAAAAATTGGGCCTGAAA
ATCCATACAATACTCCAGTATTTGCCATAAAGAAAAGTTGGAGAAAAGATAGAGAACTTAATAAGAAAACTCAAGACTTC
TGGGAAGTTCAATTAGGAATACCACATCCCGCAGGGAAGAAGTCAACAGTACTGGATGTGGGTGATGCATCAGTTCCCTT
AGATAAAGACTTCAGGAAGTATACTGCATTTACCATACCTAGTACAAACAATGAGACACCAGGGATTAGATATCAGTACA
ATGTGCTTCCAGGATGGAAAGGATCACCAGCAATATTCCAAAGTAGCATGACAAAAATCTTAGAGCCTTTTAGAAAACAA
AATCCAGACATAATCCAATACGATGATTTGGTATCTGACTTAGAAATAGGGCAGCATAGAACAAAAATAGAGGAACTGAG
ACAGCATCTGAGGTGGGGATTTACACCAGACAAACATCAGAAAGAACCATTCCTGTGGGGTTATGAACTCCATCCTGATA
AATGGACAGTACAGCCTATAGTGCTGCCR---------------------------------------------------
---------------------------------------------------------
>Case1 2001-01-17 NEW
CCTCAGATCACTCTTTGGCAACGACCCCTCGTCACAATAAAGATAGGGGGGCAACTAAAGGAAGCTGATACAGGAGCAGA
TACATTAGAAGACATAAATTTGCCAGGAAAATGGAAACCAAAAGGAGGAGGTAAAGTAAGACAGTATGATCAGATACCCA
TAGAAATCTGTGGGCATAAAGCTATAACAGTAGTAGGACCTACACCTGGAAGACTGACTCAGCTTGGTTGTACTTTAAAT
TTTCCCATTAGTCCTATTGAAACTGTACCAGTAAAATTAAAGCCAGGAATGGATGGCCCAAAAGTTAAACAATGGCCATT
AACAGAAGAAAAAATAAAAGCATTAGTAGAAATTTGTACAGAAGAAAAGGAAGGGAAAATTTCAAAAATTGGGCCTGAAA
ATCCATACAATACTCCAATATTTGCCATAAAGAAAAGTTGGAGAAAAGACAGGGAACTTAATAAGAGAACTCAAGAYTTC
TGGGAARTTCAATTAGGGATACCACATCCCGCAGGGAAGAAGTCAACAGTACTGGATGTAGGTGATGCATCAGTTCCCYT
AGATAAGGACTTCAGAAAGTATACTGCATTTACCATACCTAGTACAAACAATGAGACACCAGGGATTAGATATCAGTACA
ATGTGCTTCCAGGATGGAAAGGATCACCAGCAATATTCCAAAGTAGCATGACAAAAATCTTAGAGCCTTTTAGAAAACAA
AATCCAGACATAATCCAATACGATGATTTGGTATCTGACTTAGAAATMGGGCAGCATAGAACAAAAATAGAGGAACTGAG
ACAACATYTGAAGTGGGGGTTTACGCCAGACAAACATCAGAAAAAACCATTCCTTTGGGGTTATGAACTCCATCCTGATA
ATTGGACAGTACAGCCTATAGTGCTGCCAGAAAAGGACAGCTGGACTGTCAATGACATACAGAAGCTAGTGGGAAAATTA
AATTGGGCAAGTCAAATTTATGCAGGGATTAAAACAAAACAATTATGCAAACTYATT
>B.US.1989.5096_89.AY835750
CCTCAGATCACTCTTTGGCAACGACCCCTCGTCACAATAAAGATAGGAGGGCAACTAAAGGAAGCTGATACAGGAGCAGA
TACATTAGAAGAAATGAATTTGCCAGGAAGATGGAAACCAAAGGGAGGAGGTAAAGTAAGACAGTATGATCAGATACCCA
TAGAAATTTGTGGACATAAAGCTATAACAGTAGTAGGACCTACACCTGGAAGACTGACTCAACTTGGTTGCACTTTAAAT
TTTCCCATTAGTCCTATTGAAACTGTACCAGTAAAATTAAAGCCAGGAATGGATGGCCCAAAAGTTAAACAATGGCCATT
GACAGAAGAAAAAATAAAAGCATTAGTAGAAATTTGTACAGAAGAAAAGGAAGGAAAAATTTCAAAAATTGGGCCTGAAA
ATCCATACAATACTCCAGTATTTGCCATAAAGAAAAGTTGGAGAAAAGATAGAGAACTTAATAAGAAAACTCAAGACTTC
TGGGAAGTTCAATTAGGAATACCACATCCCGCAGGGCAGAAATCAACAGTACTGGATGTGGGTGATGCATCAGTTCCCTT
AGATAAAGATTTCAGGAAGTATACTGCATTTACCATACCTAGTATAAACAATGAGACACCAGGGATTAGATATCAGTACA
ATGTGCTGCCAGGATGGAAAGGATCACCAGCAATATTCCAAAGTAGCATGACAAAAATCTTAGAGCCTTTTAGAAAACAA
AATCCAGACATAATCCAATACGATGATTTGGTATCTGACTTAGAAATAGGGCAGCATAGAACAAAAATAGAGGAACTGAG
ACAACATCTGAGGTGGGGATTTACACCAGACAAACATCAGAAAGAACCATTCCTTTGGGGTTATGAACTCCATCCTGATA
AATGGACAGTACAGCCTATAGTGCTGCCA---------------------------------------------------
---------------------------------------------------------
>B.CA.1997.304.EU693831
CCTCAGATCACTCTTTGGCAACGACCCCTCGTCACAATAAAGATAGGGGGGCAACTAAAGGAAGCTGATACAGGAGCAGA
TACATTAGAAGACATGAATTTACCAGGAAGATGGAAACCAAAAGGAGGAGGTAAAGTAAGACAGTATGATCAGATACCCA
TAGAAATCTGTGGACATAAAGCTATAACAGTAATAGGACCTACACCTGGAAGACTGACTCAGCTTGGTTGTACTTTAAAC
TTTCCCATTAGTCCTATTGAAACTGTACCAGTAAAATTAAAGCCAGGAATGGATGGCCCAAAAGTTAAACAATGGCCATT
AACAGAAGAAAAAATAAAAGCATTAGTAGAAATTTGTACAGAAGAAAAGGAAGGGAAAATTTCAAAAATTGGGCCTGAAA
ATCCATACAATACTCCAGTATTTGCCATAAAGAAAAGTTGGAGAAAAGATAGAGAACTTAATAAGAGAACTCAAGACTTY
TGGGAAGTTCAGTTAGGAATACCACATCCTGCAGGGAAGAAATCAACAGTACTGGATGTGGGTGATGCATCAGTTCCCTT
AGATAAGGAATTCAGAAAGTATACTGCATTTACCATACCTAGTATAAACAATGAGACACCAGGAATTAGATATCAGTACA
ATGTGCTCCCAGGATGGAAAGGATCACCAGCAATATTCCAAAGTAGCATGACAAAAATCTTAGAGCCTTTTAGAAAACAA
AATCCAGACATAATCCAGTACGATGATTTGGTATCTGACTTAGAAATAGGGCAGCATAGAGCAAAAATAGAGGAACTGAG
ACAACATCTGAAGTGGGGATTTACACCAGACAAACATCAGAAAGAACCATTCCTTTGGGGTTATGAACTCCATCCTGATA
AATGGACAGTACAGCCTATAATGCTGCCA---------------------------------------------------
---------------------------------------------------------
>B.US.1983.5082_83.AY835770
CCTCAGATCACTCTTTGGCAACGACCCCTCGTCACAATAAAGATAGGGGGGCAACTAAAGGAAGCTGATACAGGAGCAGA
TACATTAGAAGAAATGAATTTACCAGGAAGATGGAAACCAAAAGGAGGAGGCAAAGTAAGACAGTATGATCAGATACCCA
TAGAAATCTGTGGACATAAAGCTATAACAGTAGTAGGACCTACACCTGGAAGACTGACTCAGCTTGGTTGCACTTTAAAT
TTTCCCATTAGTCCTATTGAAACTGTACCAGTAAAATTAAAGCCAGGAATGGATGGCCCAAAAGTTAAACAATGGCCATT
GACAGAAGAAAAAATAAAAGCATTAGTAGAAATTTGTACAGAAGAAAAGGAAGGGAAAATTTCAAAAATTGGGCCTGAAA
ATCCATACAATACTCCAGTATTTGCCATAAAGAAAAGTTGGAGAAAAGATAGAGAACTTAATAAGAAAACTCAAGACTTC
TGGGAAGTTCAATTAGGAATACCACATCCCGCAGGGAAGAAATCAACAGTACTGGATGTGGGTGATGCATCAGTTCCCTT
AGATAAGGACTTCAGGAAGTATACTGCATTTACCATACCTAGTATAAACAATGAGACACCAGGGATTAGATATCAGTACA
ATGTGCTTCCAGGATGGAAAGGATCACCAGCAATATTCCAAAGTAGCATGACAAAAATCTTAGAGCCTTTTAGAAAACAA
AATCCAGACATAATCCAATACGATGATTTGGTATCTGACTTAGAAATAGGGCAGCATAGAACAAAAATAGAGGAACTGAG
ACAACATCTGAAGTGGGGATTTACACCAGACAAACATCAGAAAGAACCATTTCTTTGGGGTTATGAACTCCATCCTGATA
AATGGACAGTACAGCCTATAGTGCTGCCA---------------------------------------------------
---------------------------------------------------------
>B.-.-.PATENT_SEQ.GM748179
CCTCAGATCACTCTTTGGCAACGACCCCTCGTCAAAGTAAAGATAGGGGGGCAACTAAAGGAAGCTGATACAGGAGCAGA
TACATTAGAAGAAATGAATTTGCCAGGAAGATGGAAACCAAAAGGAGGAGGTAAAGTAAGACAGTATGATCAGATACCCA
TAGAAATCTGTGGACATAAAGCTATAACAGTAGTAGGACCTACACCTGGAAGACTGACTCAGATTGGTTGCACTTTAAAT
TTTCCCATTAGTCCTATTGAAACTGTACCAGTAAAATTAAAGCCAGGAATGGATGGCCCAAAAGTTAAACAATGGCCATT
GACAGAAGAAAAAATAAAAGCATTAGTAGAAATTTGTACAGAAGAAAAGGAAGGGAAAATTTCAAAAATTGGGCCTGAAA
ATCCATACAATACTCCAGTATTTGCCATAAAGAAAAGTTGGAGAAAAGATAGAGAACTTAATAAGAGAACTCAAGACTTC
TGGGAAGTTCAATTAGGAATACCACATCCCGCAGGGAAGAAATCAACAGTACTGGATGTGGGTGATGCATCAGTTCCCTT
AGATAAAGACTTCAGGAAGTATACTGCATTTACCATACCTAGTATAAACAATGAGACACCAGGGATTAGATATCAGTACA
ATGTGCTTCCAGGATGGAAAGGATCACCAGCAATATTCCAAAGTAGCATGACAAAAATCTTAGAGCCTTTTAGAAAACAA
AATCCAGACATAATCCAATACGATGATTTGGTATCTGACTTAGAAATAGGGCAGCATAGAACAAAAATAGAGGAACTGAG
ACAACATCTGAGGTGGGGATTTACACCAGACAAACATCAGAAAGAACCATTCCTTTGGGGTTATGAACTCCATCCTGATA
AATGGACAGTACAGCCTATAGTGCTGCCA---------------------------------------------------
---------------------------------------------------------
>B.IT.-.1043A_2208.DQ370243
CCTCAGATCACTCTTTGGCAACGACCCATCGTCACAGTAAAGATAGAGGGGCAACTAAAGGAAGCTGACACAGGAGCAGA
TACATTAGAAGACATAAATTTGCCAGGGAGATGGACACCAAAAGGAGGAGGTAAAGTAAGACAATATGATCAAGTAAACG
TAGAAATCTGTGGACATAAAGCTATATCAGTAGTAGGACCTACACCTGGAAGACTGACTCAGATTGGTTGCACTTTAAAT
TTTCCCATTAGTTCTATTGAAACTGTACCAGTAAAATTAAAGCCAGGAATGGATGGTCCAAGAGTTAAACAATGGCCATT
GACAGAAGAAAAAATAAAAGCATTAGTAGAAATTTGTACAGAAGAAAAGGAAGGGAAAATTTCAAAAATTGGGCCTGAAA
ATCCATACAATACTCCAGTATTTGCCATAAAGAAGAGTTGGAGAAAAGATAGAGAACTTAATAAGAGAACTCAAGACTTC
TGGGAAGTTCAATTAGGAATACCACACCCCGCAGGGAAGAAATCAACAATACTKGATGTGGGTGATGCATCAGTTCCCTT
AGATAAAGACTTCAGGAAGTATACTGCATTTACCATACCTAGTATAAACAATGAGACACCAGGGATTAGATATCAATACA
ATGTGCTTCCAGGATGGAAAGGATCACCAGCGATATTCCAAAGTAGTATGACAAAAATCTTAGAGCCTTTTAGAAAACAA
AATCCAGAAATAATCCAATACGATGATTTGGTATCTGACTTAGAAATAGGGCAGCATAGAACAAAAATAGAGGAACTGAG
ACAACATCTGAAGTGGGGATTTACACCAGACAAACATCAGAAAGAACCATTCCTTTGGGGTTATGAACTCCATCCTGATA
CATGGACAGTACAGCCTATAGTGCTGCCA---------------------------------------------------
---------------------------------------------------------
>B.US.1989.5073_89.AY835766
CCTCAGATCACTCTTTGGCAACGACCCCTCGTCACAATAAAGATAGGGGGGCAACTAAAGGAAGCTGATACAGGAGCAGA
TACATTAGAAGAAATGAGTTTGCCAGGAAGATGGAAACCAAAAGGAGGAGGTAAAGTAAGACAGTATGATCAGATACTCA
TAGAAATTTGTGGACATAAAGCTATAACAGTAGTAGGACCTACACCTGGAAGACTGACTCAGATTGGTTGCACTTTAAAT
TTTCCCATTAGTCCTATTGAAACTGTACCAGTAAAATTAAAGCCAGGAATGGATGGCCCAAAAGTTAAACAATGGCCATT
GACAGAAGAAAAAATAAAAGCATTAATAGAAATTTGTACAGAAGAAAAGGAAGGAAAAATTTCAAGAGTTGGGCCTGAAA
ATCCATACAATACTCCAGTATTTGCCATAAAGAAAAGTTGGAGAAAAGATAGAGAACTTAATAAGAAAACTCAAGACTTC
TGGGAAGTTCAATTAGGAATACCACATCCCGCAGGGAAGAAATCAACAGTACTGGATGTGGGTGATGCATCAGTTCCTTT
AGATAAAGACTTCAGGAAATATACTGCATTTACCATACCTAGTATAAATAATGAGACACCAGGGATTAGATATCAGTACA
ATGTGCTTCCAGGATGGAAAGGATCACCATCAATATTCCAAAGTAGCATGACAAAAATCTTAGAGCCTTTTAGAAAACAA
AATCCAGACATAATCCAATACGATGATTTGGTATCTGACTTAGAAATAGGGCAGCATAGAACAAAAATAGAGGAACTGAG
ACAACATCTGAAGTGGGGATTTACACCAGACAAACATCAGAAAGAACCATTCCTTTGGGGTTATGAACTCCATCCTGATA
AATGGACAGTACAGCCTATAGTGCTGCCA---------------------------------------------------
---------------------------------------------------------
>B.GB.2000.CAS_770_16_33341.FJ030791
CCTCAGATCACTCTTTGGCAACGACCCCTTGTTACAATAAAGATAGGGGGGCAACTAAAGGAAGCTGATACAGGAGCAGA
TACAGTAGAAGAAATGCATTTGCCAGGAAGATGGAAACCAAAAGGAGGAGGTAAAGTAAGACAGTATGATCAGATACTTG
TAGACATTTGTGGACATAAAGCTATAACAGTAGTAGGACCTACACCTGGAAGACTGACTCAGATTGGTTGCACTTTAAAT
TTTCCCATTAGTCCTATTGAAACTGTACCAGTAAAATTAAAGCCAGGAATGGATGGCCCAAAAGTTAAACAATGGCCATT
GACAGAAGAAAAAATAAAAGCATTAGTAGAAATTTGTACAGAGGAAAAGGAAGGGAAAATTTCAAAAATTGGGCCTGAAA
ATCCATACAATACTCCAGTATTTGCCATAAAGAAAAGTTGGAGAAAAGATAGAGAACTTAATAAGAGAACTCAAGACTTC
TGGGAAGTTCAATTAGGAATACCACATCCCGCAGGGAAGAAATCAACAGTACTGGATGTGGGTGATGCATCAGTTCCCTT
AGATAAAGACTTCAGGAAGTATACTGCATTTACCATACCTAGTATAAACAATGAGACACCAGGGATTAGATATCAGTACA
ATGTGCTTCCAGGATGGAAAGGATCACCAGCAATATTCCAAAGTAGCATGACAAAAATCTTAGAGCCTTTTAGAAAACAA
AATCCAGACATAATCCAATACGATGATTTGGTATCTGACTTAGAAATAGGGCAGCATAGAACAAAAATAGAGGAACTGAG
ACAACATCTGAAGTGGGGATTTACACCAGACAAACATCAGAAAGAACCATTCCTTTGGGGTTATGAACTCCATCCTGATA
AATGGACAGTACAGCCTATAGTGCTGCCA---------------------------------------------------
---------------------------------------------------------
>B.US.-.P2_1.DQ097744
CCTCAGATCACTCTTTGGCAACGACCCCTCGTCACAATAAAGATAGGGGGGCAACTAAAGGAAGCTGATACAGGAGCAGA
TACATTAGAAGACATGGATTTGCCAGGAAGATGGAAACCAAAAGGAGGAGGTAAAGTAAGACAGTATGATCAGATACTCA
TAGAAATCTGTGGACATAAAGCTATAACAGTAGTAGGACCTACACCTGGAAGACTGACTCAGATTGGTTGCACTTTAAAT
TTTCCCATTAGTCCTATTGAAACTGTACCAGTAAAATTAAAGCCAGGAATGGATGGCCCAAAAGTTAAACAATGGCCATT
GACAGAAGAAAAAATAAAAGCATTAGTAGAAATCTGTACAGAAGAAAAGGAAGGGAAAATTTCAAAAATTGGGCCTGAAA
ATCCATACAATACTCCAGTATTTGCCATAAAGAAAAGTTGGAGAAAAGATAGAGAACTTAATAAGAAAACTCAAGACTTC
TGGGAAGTTCAATTAGGAATACCACATCCCGCAGGGAAGAAATCAACAGTACTAGATGTGGGTGATGCATCAGTTCCCTT
AGATAAAGAATTCAGGAAGTATACTGCATTTACCATACCTAGTATAAACAATGAGACACCAGGGATTAGATATCAGTACA
ATGTGCTTCCAGGATGGAAAGGATCACCAGCAATATTCCAAAGTAGCATGACAAAAATCTTAGAGCCTTTTAGAAAACAA
AATCCAGACATAATCCAATACGATGATTTGGTATCTGACTTAGAAATAGGGCAGCATAGAGCAAAAATAGAGGAACTAAG
ACAACATCTGAAGTGGGGATTTACACCAGACAAACATCAGAAAGAACCATTCCTTTGGGGTTATGAACTCCATCCTGATA
AATGGACAGTACAGCCTATAGTGCTGCCA---------------------------------------------------
---------------------------------------------------------
>B.CA.-.BCCFE_PRRT_1758.EF369068
CCTCAGATCACTCTTTGGCAACGACCCCTCGTCACAATAAAGRTAGGGGGGCAACTAAAGGAAGCTGATACAGGAGCAGA
TACATTAGAAGACATRAAYTTGCCAGGAAGATGGAARCCAAAAGGAGGAGGTAAAGTAAGACAGTATGATCAGATACCCA
TAGAAATCTGYGGACAWAARGCTATAACAGTAGTAGGACCTACACCTGGAAGACTGACTCAGATTGGTTGCACTTTAAAT
TTTCCCATTAGCCCTATTGAAACTGTACCAGTAAAATTAAAGCCAGGAATGGATGGCCCAAAAGTTAAACAGTGGCCATT
GACAGARGAAAAAATAAAAGCATTAGTAGAAATTTGTACAGAAGAAAAGGAAGGGAAAATTTCAAAAATTGGGCCTGAAA
ATCCATACAATACTCCAGTATTTGCCATAAAGAAAAGTTGGAGAAAAGATAGAGAACTTAATAAGAGAACTCAAGACTTC
TGGGAAGTTCAATTAGGAATACCACATCCCGCAGGGAAGAAATCAACAGTACTGGATGTGGGTGATGCATCAGTTCCCTT
AGATAAAGACTTCAGGAAGTATACTGCATTTACTATACCTAGTATAAACAATGAGACACCAGGGATTAGATATCAGTACA
ATGTGCTTCCAGGATGGAAAGGATCACCAGCAATATTCCAAAGTAGCATGACAAAAATCTTAGAGCCTTTTAGAAAACAA
AATCCAGACATAATCCAATACGATGATTTGGTATCTGACTTAGAAATAGGRCAGCATAGARCAAAAATAGAGGAACTGAG
ACAGCATCTGAAGTGGGGATTTACACCAGACAAACATCAGAAAGAACCATTCCTTTGGGGTTATGAACTCCATCCTGATA
AATGGACAGTACAGCCTATAGTGCTGCCA---------------------------------------------------
---------------------------------------------------------
>B.RU.2006.RU_SP_B_053.FJ009810
CCTCAGATCACTCTTTGGCAACGACCCCTCGTCACAATAAAGATAGGGGGGCAACTAAAGGAAGCTGATACAGGAGCAGA
TACAGTAGAAGAAATGTATTTGCCAGGAAGATGGAAACCAAAAGGAGGAGGTAAAGTAAGACAGTATGATCAGGTACCCC
TTGAAATCTGTGGGCAAAAGGCTATAACAGTAGTAGGACCTACACCTGGAAGACTGACTCAGATTGGTTGCACTTTAAAC
TTTCCCATTAGTCCTATTGAAACTGTACCAGTAAAATTAAAGCCAGGAATGGATGGCCCAAAAGTTAAACAATGGCCATT
GACAGCAGAAAAAATAAAAGCATTAATAGAAATTTGTACAGAAGAAAAGGAAGGGAAAATTTCAAAAATTGGGCCTGAAA
ATCCATACAATACTCCAGTATTTGCCATAAAGAAAAGTTGGAGAAAAGATAGAGAACTTAATAAGAGAACTCAAGACTTC
TGGGAAGTTCAATTAGGAATACCACACCCTGCAGGGAAGAAATCAACAGTACTRGATGTGGGTGATGCATCAGTTCCCTT
AGATGAAGACTTCAGAAAGTATACTGCATTTACCATACCYAGTATAAACAATGAGACACCAGGGATTAGATATCAGTACA
ATGTGCTTCCAGGATGGAAAGGATCACCAGCAATATTCCAAAGTAGCATGACAAAAATCTTAGAGCCTTTTAGAAAGCAA
AATCCAGAGATAATCCAATACGATGATTTGGTATCTGACTTAGAGATAGGGCAGCATAGAACAAAAATAGAGGAACTGAG
AGAACATCTGAGGTGGGGGTTTACACCAGACAAACATCAGAAAGAACCATTCCTTTGGGGTTATGAACTCCATCCTGATA
AATGGACCGTACAGCCTATAGTGTTGCCA---------------------------------------------------
---------------------------------------------------------
>-.ES.2007.E1_5P11.GQ386793
CCTCAAATCACTCTTTGGCAACGACCCCTTGTCACAATAAAGATAGGGGGGCAACTAAAGGAAGCTGATACAGGAGCAGA
TACATTAGAAGAAATAAATTTGCCAGGAAGATGGAAACCAAAAGGAGGAGGTAAAGTAAGACAGTATGATCAAATACTCG
TAGAAATCTGTGGACATAAAGCTATAACAGTAGTAGGACCTACACCTGGAAGACTGACTCAGATTGGTTGCACTTTAAAT
TTTCCCATTAGTCCTATTGAAACTGTACCAGTAAAATTAAAGCCAGGGATAGATGGCCCAAAAGTTAAACAATGGCCATT
GACAGAAGAAAAAATAAAAGCATTAGTAGAAATCTGTACAGAAGAAAAGGAAGGGAAAATTTCAAAAATTGGGCCTGAAA
ATCCATATAATACTCCAGTATTTGCCATAAAGAAAAGTTGGAGAAAAGATAGAGAACTTAATAAGAAAACTCAAGACTTC
TGGGAAGTTCAATTAGGAATACCACATCCCGCAGGGAAGAAATCAACAGTACTGGATGTGGGTGATGCATCAGTTCCCTT
AGATAAAGAATTCAGGAAGTACACTGCATTTACCATACCTAGTATAAACAATGAGACACCAGGGATTAGATATCAGTACA
ATGTGCTTCCAGGATGGAAAGGATCACCAGCAATATTCCAAAGCAGCATGACAAAAATCTTAGAGCCTTTTAGAAAACAA
AATCCAGACATAATCCAATACGATGATTTGGTATCTGACTTAGAAACAGGGCAGCATAGAACAAAAATAGAGGAACTGAG
ACAACATCTGAAGTGGGGATTTACACCAGACAAACATCAGAAAGAACCATTCCTTTGGGGTTATGAACTCCATCCTGATA
AATGGACAGTACAGCCTATAGTGCTGCCA---------------------------------------------------
---------------------------------------------------------
>B.GL.1999.GRL32.AM285238
CCTCAAATCACTCTTTGGCAACGACCCCTCGTCACAGTAAAGGTAGGGGGGCAGCTAAAGGAAGCTGATACAGGAGCAGA
TACATTAGAAGAAATGAATTTGCCAGGAAAATGGAAACCAAAAGGAGGAGGTAAAGTAAGACAGTATGATCAGATACTCA
TAGAAATCTGTGGACATAAAGCTATAACAGTAGTAGGACCTACACCTGGAAGACTGACTCAGATTGGTTGTACTTTAAAT
TTCCCCATTAGTCCTATTGAAACTGTACCAGTAAAATTAAAGCCAGGAATGGATGGCCCAAAAGTTAAACAATGGCCATT
GACAGAAGAAAAAATAAAAGCATTAGTAGAAATTTGTACAGAAGAAAAGGAAGGGAAAATTTCAAAAATTGGGCCTGAAA
ATCCATACAATACTCCAGTATTTGCCATAAAGAAAAGTTGGAGAAAAGATAGAGAACTTAATAAGAGAACTCAAGACTTC
TGGGAAGTTCAATTAGGAATACCACATCCCGCAGGGAAGAAATCAACAGTATTGGATGTGGGTGATGCATCAGTTCCCTT
AGATAAAGATTTCAGAAAGTATACTGCATTTACCATACCTAGCTTAAACAATGAGACACCAGGGATTAGATATCAGTACA
ATGTGCTTCCAGGATGGAAAGGATCACCAGCAATATTCCAAAGTAGCATGACAAAAATCTTAGAGCCTTTTAGAAAACAA
AATCCAGACATAATCCAATACGATGATTTGGTATCTGACTTAGAAATAGGACAGCATAGAACAAAAATAGAGGAACTGAG
ACAACATTTGAAGTGGGGATTTACACCAGACAAACATCAGAAAGAACCATTCCTTTGGGGTTATGAACTCCATCCTGATA
AATGGACAGTACAGCCTATAGTGCTGCCA---------------------------------------------------
---------------------------------------------------------
>B.US.2000.NC6819_2000.AY032551
CCTCAGATCACTCTTTGGCAACGACCCCTYGTCAKMATAAAGATAGGGGGGCAGCTAAAGGAAGCTGATACAGGAGCAGA
TACATTAGAAGAAATGAATTTGCCAGGAAGATGGAAACCAAAAGGAGGAGGTAAAGTAAAACAGTATGATCAGATACCCA
TAGAAATCTGTGGGCATAAAGCTATTACAGTAGTAGGACCTACACCTGGAAGACTGACTCAGATTGGYTGCACCTTAAAT
TTTCCCATTAGTCCTATTGAAACTGTACCAGTAAAATTAAAGCCAGGAATGGATGGCCCAAAAGTTAAACAATGGCCATT
GACAGAAGAAAAAATAAAAGCATTAGTAGAAATTTGTACAGAAGAAAAGGAAGGGAAAATTTCAAAAATTGGGCCTGAAA
ATCCATACAATACTCCAGTATTTGCCATAAAGAAAAGTTGGAGAAAAGATAGAGAACTTAATAAGAGAACTCAAGACTTC
TGGGAAGTTCAATTAGGAATACCACATCCCGCAGGGAAGAAATCAACAGTACTGGATGTGGGTGATGCATCAGTTCCCTT
AGATGAAGACTTCCGGAAGTATACWGCATTTACCATACCTAGTACAAACAATGAGACACCAGGGATTAGATATCAGTACA
ATGTGCTGCCAGGATGGAAAGGATCACCAGCAATATTCCAAAGTAGCATGACAAARATCTTAGAGCCTTTTAGAAAACAA
AATCCAGACATAATCCAATACGATGATTTGGTATCTGACTTAGAAATAGGGCAGCATAGAATAAAAATAGAGGAACTGAG
ACAACATYTGAAGTGGGGGTTTACACCAGACAAACATCAGAAAGAACCATTTCTTTGGGGTTATGAACTCCATCCTGATA
AATGGACAGTACAGCCTATAGTGCTGCCA---------------------------------------------------
---------------------------------------------------------
>B.US.-.P1_1.DQ097747
CCTCAGATCACTCTTTGGCAACGACCCCTTGTCACAATAAAGATAGGGGGGCAACTAAAGGAAGCTGATACAGGAGCAGA
TACATTAGAAGAAATGAATTTGCCAGGAAGATGGAAGCCAAAAGGAGGAGGTAAAGTAAGACAGTATGATCAGATACTCA
TAGAAATCTGTGGACATAAAGCTATAACAGTAGTAGGACCTACACCTGGAAGACTGACTCAGATTGGTTGCACTTTAAAT
TTTCCCATTAGTCCTATTGAAACTGTACCAGTAAAATTAAAGCCAGGAATGGATGGCCCAAAAGTTAAACAATGGCCATT
GACCGAAGAAAAAATAAAAGCATTAGTAGAAATTTGTACAGAAGAAAAGGAAGGGAAAATTTCAAAAATTGGGCCTGAAA
ATCCATACAATACTCCAGTATTTGCCATAAAGAAAAGTTGGAGAAAAGACAGAGAACTTAATAAGAGAACTCGAGACTTC
TGGGAGGTTCAATTAGGAATACCACATCCCGCAGGGAAGAAATCAACAGTACTGGATGTGGGTGATGCATCAGTTCCCCT
AGATAAAGACTTCAGGAAGTATACTGCATTTACCATACCTAGTATAAACAATAAGACACCAGGGATTAGATATCAGTACA
ATGTGCTTCCAGGATGGAAAGGATCACCAGCAATATTCCAAAGTAGCATGACAAAAATCTTAGAGCCTTTTAGAAAACAA
AATCCAGACATAATCCAATACGATGATTTGGTATCTGACTTAGAAATAGGGCAGCATAGAACAAAAATAGAGGAACTGAG
ACAACATTTGAGGTGGGGATTTACACCAGACAAACATCAGAAAGAACCATTCCTTTGGGGTTATGAACTCCATCCTGATA
AATGGACAGTACAGCCTATAGTGCTGCCA---------------------------------------------------
---------------------------------------------------------
>B.IT.-.57B_1762.DQ369146
CCTCAGATCACTCTTTGGCAACGACCCATCGTCACAATAAAGATAGGGGGGCAACTAATAGAAGCTGATACAGGAGCAGA
TACATTGGAAGACATGAATTTGCCAGGGAGATGGAAACCAAAAGGAGGAGGTAAAGTAAGACAGTATGATCAGRTACCCA
TAGAAATCTGTGGACAYAAAGTTCTRACAGTAGTAGGACCTACACCTGGAAGACTGACTCAGCTTGGCTGTACTTTAAAT
TTTCCTATTAGTCCTATTGAAACTGTACCAGTAAAATTAAAGCCAGGAATGGATGGCCCAAAAGTTAAACAATGGCCATT
GACAGAAGAAAAAATAAAAGCATTAGTAGAAATTTGTACAGAAGAAAAGGAAGGAAAAATTTCAAAAATTGGGCCTGAAA
ATCCATACAATACTCCAGTATTTGCCATAAAGAAAAGTTGGAGAAAAGATAGAGAACTTAATAAGAGAACTCAAGACTTC
TGGGAAGTTCAATTAGGAATACCACATCCTGCAGGGAAGAAATCAACAGTACTGGATGTGGGTGATGCATCAGTTCCCTT
AGATGAAGACTTCAGAAAGTATACTGCATTTACCATACCTAGTACAAACAATGAGACACCAGGGGTTAGATATCAGTACA
ATGTGCTTCCAGGATGGAAAGGATCACCAGCAATATTCCAAAGTAGCATGACAAAAATCTTAGAGCCTTTTAGAAAACAG
AATCCAGACATAATCCAATACGATGATTTGGTATCTGACTTAGAAATAGGGCAGCATAGAACAAAAATAGAGGAACTGAG
ACAACATCTGAAGTGGGGGTTTACACCAGACAAACATCAGAAAGAACCCTTCCTTTGGGGTTATGAACTCCATCCTGATA
AATGGACAGTACAGCCTATAACGCTGCCA---------------------------------------------------
---------------------------------------------------------
>114621
CCTCAGATCTCTCTTTGGCAACGACCCCTCGTCACAATAAAGATAGGGGGGCAACTGAAGGAAGCTGATACAGGAGCAGA
TACATTAGAAGAAATGAATTTGCCAGGAAGATGGAAACCAAAAGGAGGAGGTAAAGTAAGACAGTATGATCAGATACCCA
TAGAAATCTGTGGACATAAAGCTATAACTGTAGTAGGACCTACACCTGGAAGACTGACTCAGCTTGGTTGTACTTTAAAT
TTTCCCATTAGTCCTATTGAAACTRTACCAGTAAAATTAAAGCCAGGAATGGATGGCCCAAAAGTTAAACAATGGCCATT
GACAGAAGAAAAAATAAAAGCATTAGTAGAAATTTGTACAGAAGAAAAGGAAGGGAAAATTTCAAAAATTGGGCCTGAAA
ATCCATACAATACTCCAATATTTGCCATAAAGAAAAGTTGGAGAAAGGATAGGGAACTTAATAAGAAAACTCAAGACTTC
TGGGAAGTTCAATTAGGAATACCACATCCCGCAGGGAAGAAATCAACAGTACTGGATGTGGGTGATGCATCAGTTCCCTT
AGATAAAGAATTCAGGAAGTATACTGCATTTACCATACCTAGTRCAAACAATGAGACACCAGGGATTAGATATCAGTACA
ATGTACTCCCAGGATGGAAAGGATCACCAGCAATATTCCAAAGTAGCATGACAAAAATCTTAGAGCCTTTTAGAAAACAA
AATCCAGAAATAATCCAATACGATGATTTGGTATCTGACTTAGAAATAGGACAGCATAGAACAAAAATAGAGGAACTCAG
ACGACATCTGAAGTGGGGGTTTACACCAGACAAACATCAGAAAGAACCATTCCTTTGGGGTTATGAACTCCATCCAGATA
AATGGACAGTACAGCCTATAGAGCTGCCA---------------------------------------------------
---------------------------------------------------------
>B.FR.1985.LW123.U12055
CCTCAGATCACTCTTTGGCAACGACCCCTCGTCACAATAAAGATAGGGGGGCAACTAAAGGAAGCTGATACAGGAGCAGA
TACATTAGAAGAAATGAGTTTGCCAGGAAGATGGAAACCAAAAGGAGGAGGTAAAGTAAGACAGTATGATCAGATACTCA
TAGAAATCTGTGGACATAAAGCTATAACAGTAGTAGGACCTACACCTGGAAGACTGACTCAGATTGGTTGCACTTTAAAT
TTTCCCATTAGCCCTATTGAGACTGTACCAGTAAAATTAAAGCCAGGAATGGATGGCCCAAAAGTTAAACAATGGCCATT
GACAGAAGAAAAAATAAAAGCATTAGTAGAAATTTGTACAGAAGAAAAGGAAGGGAAAATTTCAAAAATTGGGCCTGAAA
ATCCATACAATACTCCAGTATTTGCCATAAAGAAAAGTTGGAGAAAAGATAGAGAACTTAATAAGAGAACTCAAGACTTC
TGGGAAGTTCAATTAGGAATACCACATCCCGCAGGGAAGAAATCAACAGTACTGGATGTGGGTGATGCATCAGTTCCCTT
AGATGAAGACTTCAGGAAGTATACTGCATTTACCATACCTAGTATAAACAATGAGACACCAGGGATTAGATATCAGTACA
ATGTGCTTCCAGGATGGAAAGGATCACCAGCAATATTCCAAAGTAGCATGACAAAAATCTTAGAGCCTTTTAGAAAACAA
AATCCAGACATAATCCAATACGATGATTTGGTATCTGACTTAGAAATAGGGCAGCATAGAACAAAAATAGAGGAGCTGAG
ACAACATCTGAGGTGGGGACTTACACCAGACAAACATCAGAAAGAACCATTCCTTTGGGGTTATGAACTCCATCCTGATA
AATGGACAGTACAGCCTATAGTGCTGCCA---------------------------------------------------
---------------------------------------------------------
>127518
---------ACTCTTTGGCAACGACCCCTCGTCACAATAAAGATAGGGGGGCAACTAAAGGAAGCTGATACAGGAGCAGA
TACATTAGARGAAATAAATTTGCCAGGAAAATGGAAACCAAAAGGAGGAGGTAAAGTAAGACAGTATGAGCAGGTACCCA
TAGAAATCTGTGGACATAAAGTTCTAACAGTAGTAGGACCTACACCTGGAAGACTGACTCAGATTGGTTGCACTTTAAAT
TTT-----------------------------------------------------------------------------
--------------------------------TTTGTACAGAAGAAAATGAAGGGAAAATTTCAAAAATTGGGCCTGAAA
ATCCATACAATACTCCAGTATTTGCCATAAAGAAAAGTTGGAGAAAAGATAGAGAACTTAATAAGAGAACTCAAGACTTC
TGGGAAGTTCAATTAGGAATACCACATCCCGCAGGGAAGAAATCAACAGTACTGGATGTGGGTGATGCATCAATTCCCTT
AGATGAAGACTTCAGGAAGTACACTGCATTTACCATACCTAGTACAAACAATGAGACACCAGGGATTAGATATCAGTACA
ATGTGCTTCCAGGATGGAAAGGATCACCAGCAATATTYCAAAGTAGCATGACAAAAATCTTAGAGCCTTTTAGAAAACAA
AATCCAGACATAATCCAATACGATGATTTGGTATCTGACTTAGAAATAGGGCAGCATAGAACAAAAATAGAGGAACTGAG
ACAACAYCTGAAGTGGGGATTTACACCAGACAAACATCAGAAAGAACCATTCCTTTGGGGTTATGAACTCCATCCTGATA
AATGGACAGTACAGCCTATAGTGCTGCCA---------------------------------------------------
---------------------------------------------------------
>B.NL.-.196.EF563198
CCTCAAATCACTCTTTGGCAACGACCCCTCGTCACAATAAAGATAGGGGGGCAGCTAAAGGAAGCTGATACAGGAGCAGA
TACATTAGAAGACATGAATWTACCAGGAAGATGGAAACCAAAAGGAGGAGGTAAAGTAAGASAGTATGATCAGATACCTG
TAGAAATTTGTGGACATAAAGCAGTAACAGTAGTAGGACCTACACCTGGAAGAYTGACTCAGATTGGTTGTACTTTAAAT
TTTCCCATTAGTCCTATTGAAACTGTACCAGTAAAATTAAAGCCAGGAATGGATGGCCCAAAAGTTAAACAATGGCCATT
AACAGAAGARAAAATAAAAGCATTAGTAGAAATTTGTACAGAAGAAAAGGAMGGGAAAATTTCAAARATTGGGCCTGAAA
ATCCATACAATACTCCAGTATTTGCCATAAAGAARAGTTGGAGAAAAGATAGAGAACTTAATAAGAGAACTCAAGACTTC
TGGGAAGTTCAATTAGGAATACCACATCCCGCAGGGAAGAAATCAACAGTACTGGATGTGGGTGATGCATCAGTTCCCTT
AGATGAAGACTTCAGGAAGTATACTGCATTTACCATACCTAGTATAAACAATGAGACACCAGGGATTAGATATCAGTACA
ATGTGCTTCCAGGATGGAAAGGATCACCAGCAATATTCCAAAGTAGCATGACAAAAATCTTAGAGCCTTTTAGAAAACAA
AATCCAGACATAATCCAATACGATGATTTGGTATCTGACTTAGAAATAGGACAGCATAGAACAAAAATAGAGGAACTGAG
ACAATATCTGAAGTGGGGGTTTACACCAGACAAACATCAGAAAGAACCATTCCTTTGGGGTTATGAACTCCATCCTGATA
AATGGACAGTACAGCCTATAGTGCTGCCA---------------------------------------------------
---------------------------------------------------------
>B.BR.1990.BZ167.AF447837
CCTCAAATCACTCTTTGGCAACGACCCCTCGTCACAGTAAAAATAGGGGGGCAATTAAAGGAAGCTGATACAGGAGCAGA
TACATTAGAAGAAATGAATTTGCCAGGAAGATGGAAACCAAAAGGAGGAGGTAAAGTAAGACAGTATGATCAGATACCCA
TAGAAATCTGTGGACATAAAGCTATAACAGTAGTAGGACCTACACCGGGAAGACTGACRCAGATTGGTTGCACTTTAAAT
TTTCCCATTAGTCCTATTGAAACTGTACCAGTAAAATTAAAGCCAGGAATGGATGGCCCAAAAGTTAAACAATGGCCATT
GACAGAAGAAAAAATAAAAGCATTAGTAGAAATTTGTACAGAAGAAAAGGAAGGGAAAATTTCAAAAATTGGGCCTGAAA
ATCCATACAATACTCCAGTATTTGCCATAAAGAAAAGTTGGAGAAAAGATAGAGAACTTAATAAGAGAACTCAAGACTTC
TGGGAAGTTCAATTAGGAATACCACATCCCGCAGGGAAGAAATCAACAGTACTGGATGTGGGTGATGCATCAGTTCCCTT
AGATGAAGACTTCAGGAAGTATACTGCATTTACCATACCTAGTATAAACAATGAGACACCAGGGATTAGATATCAGTACA
ATGTGCTTCCAGGATGGAAAGGATCACCAGCAATATTCCAAAGTAGCATGACAAAAATCTTAGAGCCTTTTAGAAAGCAA
AATCCAGACATDATCCAATACGATGATTTGGTATCTGACTTAGAAATAGGGCAGCATAGAACAAAAATAGAGGAACTGAG
ACAACATCTGAGGTGGGGATTTACACCAGACAAACATCAAAAGGAACCATTCCTTTGGGGTTATGAACTCCATCCAGATA
AATGGACAGTACAGCCTATAGTGCTGCCA---------------------------------------------------
---------------------------------------------------------
>B.AU.1999.1182.AF538303
CCTCAGATCACTCTTTGGCAACGACCCCTCGTCACAATAAAGATAGGGGGGCAACTAAAGGAAGCTGATACAGGAGCAGA
TACATTAGAAGACATGAATTTGCCAGGAAGATGGAAACCAAAAGGAGGAGGTAAAGTAAGACAGTATGATCAAATACCCA
TAGAAATCTGTGGACATAAAGCTATAACAGTAGTAGGACCTACACCTGGAAGACTGACTCAGATTGGCTGCACTTTAAAT
TTTCCCATTAGTCCTATTGAAACTGTACCAGTAAAATTAAAGCCAGGAATGGATGGCCCAAAAGTTAAACAATGGCCATT
GACAGAAGAAAAAATAAAAGCATTAGTAGAAATTTGTACAGAAGAGAAGGAAGGAAAGATTTCAAAAATTGGGCCTGAAA
ATCCATACAATACTCCAGTATTTGCCATAAAGAAAAGTTGGAGAAAAGACAGAGAACTTAATAAGAGAACTCAAGATTTC
TGGGAAGTTCAATTAGGAATACCACATCCCGCAGGGAAGAAATCAACAGTACTGGATGTGGGTGATGCATCAGTTCCCTT
AGATAAAGACTTCAGGAAGTATACTGCATTTACCATACCTAGTGTAAACAATGAGACACCAGGGATTAGATATCAGTACA
ATGTGCTTCCAGGATGGAAAGGATCACCAGCAATATTCCAAAGTAGCATGACAAGAATTTTAGAGCCTTTTAGAAAACAA
AATCCAGACATAATCCAATACGATGATTTGGTATCTGACTTAGAAATAGGGCAGCATAGAACAAAAATAGAGGAACTGAG
ACAACATCTGAAGTGGGGATTTACACCAGACAAACATCAGAAAGAACCATTCCTTTGGGGTTATGAACTCCATCCTGATA
AATGGACAGTACAGCCTATAGTGCTGCCT---------------------------------------------------
---------------------------------------------------------
>126837
---------ACTCTTTGGCAGCGACCCATCGTCACAATAAAGATAGGGGGGCAATTAATAGAAGCTGATACAGGAGCAGA
TACATTAGAAGACATAGCTTTGCCAGGAAGATGGAAACCAAAAGGAGGAGGTATAGTAARACAGTATGATCAGATACCCA
TAGAAGTCTGTGGACATAAAGTTATAACAGTAATAGGACCTACACCTGGAAGACTGACTCAGATTGGTTGCACTTTAAAT
TTT-----------------------------------------------------------------------------
----------------------------------TGTACAGAAGAACAGGACGGGAAAATTTCAAAAATTGGGCCTGAAA
ATCCATACAATACTCCAGTATTTGCCATAARGAARAGTTGGAGAAAAGATAGGGAACTTAATAAGAGAACTCAAGACTTC
TGGGAAGTTCAATTAGGAATACCACACCCCGCAGGGAAGAAATCAACAGTACTGGATGTGGGTGATGCATCAATTCCCTT
AGATGAAGACTTCAGGAAGTATACTGCATTTACCATACCCAGTAYAAACAATGAGACACCAGGAATTAGATATCAATACA
ATGTGCTTCCAGGATGGAAAGGATCACCAGCAATATTCCAAAGTAGCATGACAACAATCTTAGAGCCTTTTAGAAAGCAA
AATCCAGAAATAATCCAATACGATGACTTGGTATCTGACTTAGAAATAGGGCAGCATAGAACAAAAATAAAGGAACTGAG
AGAACATCTGAAGTGGGGGTTTACACCAGACAAACATCAGCAAGAACCATTCCTTTGGGGTTATGAACTCCATCCTGATA
AATGGACAGTACAGCCTATAGTGCTGCCA---------------------------------------------------
---------------------------------------------------------
>B.US.1997.NC800_1997.AY030429
CCTCAGATCACTCTTTGGCAACGACCCCTCGTCACAATAAAGATAGGGGGGCAACAAAAGGAAGCTGATACAGGAGCAGA
TACATTAGAAGAAATGAGTTTGCCAGGAAGATGGAAACCAAAAGGAGGAGGTAAAGTAAGACARTATGATCAGATACCCA
TAGAAATCTGTGGACATAAAGCGATAACAGTAGTAGGACCTACACCTGGAAGACTGACTCAGATTGGTTGCACTTTAAAT
TTCCCCATTAGTCCTATTGAAACTGTACCAGTAAAATTRAAGCCAGGAATGGATGGCCCAAAAGTTAAACAATGGCCATT
GACAGAAGAAAAAATAAAAGCATTAGTAGAAATTTGTACAGAAGAAAAGGAAGGGAAAATTTCAAAAATTGGGCCTGAAA
ATCCATACAATACTCCAGTATTTGCCATAAAGAAAAGATGGAGAAAAGATAGAGAACTTAATAAGAGAACTCAAGACTTC
TGGGAAGTTCAATTAGGAATACCACATCCTGCAGGGAAGAAATCAACAGTACTGGATGTGGGTGATGCATCAGTTCCCTT
AGATGAAGACTTCAGGAAGTATACTGCATTTACCATACCTAGTATAAACAATGAGACACCAGGGATTAGATATCAGTACA
ATGTGCTTCCAGGATGGAAAGGATCACCAGCAATATTCCAAAGTAGCATGACAAAAATCTTAGAGCCTTTTAGAAAACAA
AATCCAGACATAATCCAATACGATGAYTTGGTATCTGACTTAGAAATAGGGCAGCATAGAACAAAAATAGAGGAACTGAG
ACAACATCTGAGGTGGGGRTTTACACCAGACAAACATCAGAAAGAACCATTCCTTTGGGGTTATGAACTCCATCCTGATA
AATGGACAGTACAGCCTATARTGCTGCCA---------------------------------------------------
---------------------------------------------------------
>Case1 2001-01-17 OLD
---------ACTCTTTGGCAACGACCCCTCGTCACAATAAAGATAGGGGGGCAACTAAAGGAAGCTGATACAGGAGCAGA
TACATTAGAAGATRTRGATTTGCCAGGAAGATGGAAACCAAAAGGAGGAGGGAAAGTAAGACAGTATGATCAGATACTTG
TAGAAATCTGTGGATATAAAGCTATAACAGTAGTAGGACCTACACCTGGAAGACTGACTCAGATTGGTTGCACTCTAAAY
TTT-----------------------------------------------------------------------------
----------------------------------TGTACAGAAGAAAAGGAAGGRAAAATTTCAAGAATTGGGCCTGAAA
ATCCATATAATACTCCAGTATTTGCCATAAAGAAAAGTTGGAGAAAAGAYAGAGAACTTAATAAGAAAACTCAAGACTTT
TGGGAAGTTCAATTGGGAATACCACATCCCGCAGGGCAGAAATCAACAGTACTGGATGTGGGTRATGCATCAGTTCCCTT
AGATAAAGACTTTAGGAAATATACAGCATTTACCATACCTAGTATAAACAATGAGACACCAGGGATTAGATATCARTACA
ATGTGCTTCCAGGATGGAAAGGATCACCAGCAATATTCCAAAGCAGTATGACAAAAATCTTAGAKCCTTTTAGAAAACAM
AATCCAGACATAATCCAATACGATGATTTGGTATCTGACTTAGAAATAGGACAGCAYAGAGCAAAAATAGAGGAACTGAG
ACAACATCTGAAGTGGGGATTTACACCAGACAAACATCAGAAAGAACCATTCCTTTGGGGTTATGAACTCCATCCTGATA
AATGGACAGTACAGCCTATAGTRCTGCCA---------------------------------------------------
---------------------------------------------------------
>B.CY.2005.CY070.FJ388960
CCTCAAATCACTCTTTGGCAACGACCCCTCGTCACAATAAAGATAGGGGGGCAACTAAAAGAAGCTGATACAGGAGCAGA
TACATTAGAAGACATGAATTTGCCAGGAAGATGGAAACCAAAAGGAGGAGGTAAAGTAAAACAGTATGATCAGATACCCA
TAGAAATTTGTGGACATAAAGCTATAACAGTAGTAGGACCTACACCTGGAAGACTGACTCAGCTTGGTTGCACTTTAAAT
TTTCCCATTAGTCCTATTGAAACTGTACCAGTAAAATTAAAGCCAGGAATGGATGGCCCAAAAGTTAAACAATGGCCATT
GACAGAAGAAAAGATAAAAGCATTAGTAGAAATTTGTATAGAAGAAAAGGAAGGAAAAATTTCAAAAATTGGGCCTGAAA
ATCCATACAATACTCCAGTATTTGCCATAAAGAAAAGTTGGAGAAAAGATAGAGAACTTAATAAGAGAACTCAAGACTTC
TGGGAAGTTCAATTAGGAATACCACATCCCGCAGGGAAGAAATCAACAGTACTGGATGTGGGTGATGCATCAATTCCCTT
AGATAAAGACTTCAGGAAGTATACTGCATTTACCATACCTAGTACAAACAATGAGACACCAGGGATTAGATATCAGTACA
ATGTGCTTCCAGGATGGAAAGGATCACCAGCAATATTCCAAAGTAGTATGACAAAAATCTTAGAGCCTTTTAGAAAGCAA
AATCCAGACATAATCCAATACGATGATTTGGTATCTGACTTAGAAATAGGGCAGCATAGAATAAAAATAGAGGCACTGAG
AGAACATCTGAAGTGGGGACTTACACCAGACAAACATCAGAAAGAACCATTCCTTTGGGGTTATGAACTCCATCCTGATA
AATGGACAGTACAGCCTATAATGCTGCCA---------------------------------------------------
---------------------------------------------------------
>114649
CCTCAGATCACTCTTTGGCAACGACCCCTCGTCACAATAAAGATAGGGGGGCAACTAAAGGAAGCTGATACAGGAGCAGA
TACATTAGAAGAAATGAATTTGCCAGGAAGATGGAAACCAAAAGGAGGAGGTAAAGTAAGACAGTATGACCAGATAGCCA
TAGAAATCTGTGGACATAAAGCTATAACAGTAATAGGACCTACACCTGGAAGACTGACTCAGATTGGTTGCACTTTAAAT
TTTCCCATTAGTCCTATTGAAACTGTACCAGTAAAATTAAAGCCAGGAATGGACGGTCCAAGAATTAAACAGTGGCCGTT
GACAGAAGAAAAAATAAAAGCATTAGTAGAAATTTGTACAGAAGAAAAGGAAGGGAAAATTTCAAGAATTGGGCCTGAAA
ATCCATACAATACTCCAGTATTTGCCATAAAGAAAAGTTGGAGAAAAGATAGGGAACTTAATAAGAGAACTCAAGACTTC
TGGGAAGTTCAATTAGGAATACCACATCCCGCAGGGAAGAAATCAACAGTACTGGATGTGGGTGATGCATCAGTTCCCTT
AGATGAAAGCTTCAGGAAGTATACTGCATTTACCATACCTAGTATAAACAATGAGACACCAGGGATTAGATATCAGTACA
ATGTGCTTCCAGGATGGAAAGGATCACCAGCAATATTCCAAAGTAGCATGACAAGAATCTTAGAGCCTTTTAGAAAACAA
AATCCAGAAATAATCCAATACGATGATTTGGTATCTGACTTAGAAATAGGGCAGCATAGAACAAAAATAGAGGAACTGAG
ACAACATCTGAGGTGGGGATTTACACCAGACAAACATCAGAAAGAACCATTCCTTTGGGGTTATGAACTTCATCCTGATA
AATGGACAGTACAGCCTATAGTGCTGCCA---------------------------------------------------
---------------------------------------------------------
>B.RU.1999.RU99018.EU345857
CCTCAGATCACTCTTTGGCAACGACCCCTCGTCACAGTAAAGATAGGGGGGCAACTGAAGGAAGCTGATACAGGAGCAGA
TACACTAGAAGAAATAAATTTGCCAGGAAGATGGAAACCAAAAGGAGGAGGTAAAGTAAAACAGTATGAGGAGGTACCCG
TAGATATCTGCGGACACAAAGCTATAACAGTAGTAGGACCTACACCTGGAAGACTGACTCAGATTGGCTGCACGTTAAAT
TTTCCCATTAGTCCTATTGAAACTGTACCAGTAAAATTAAAGCCAGGAATGGATGGGCCAAGAGTTAAACAATGGCCATT
GACAGAAGAAAAAATAAAAGCATTAGTAGAAATTTGTACAGAAGAAAAGGAAGGAAAAATTTCAAAAATTGGGCCTGAAA
ATCCATACAATACTCCAGTATTTGCCATAAAGAAAAGTTGGAGAAAAGATAGAGAACTTAATAAGAGAACTCAAGACTTC
TGGGAAGTTCAATTAGGAATACCACATCCTGCAGGGAAGAAATCAACAGTACTGGATGTGGGTGATGCATCAGTTCCCTT
AGATAAAGACTTCAGGAAGTATACTGCATTTACCATACCTAGTATAAACAATGAGACACCAGGGATTAGATATCAGTACA
ATGTGCTTCCAGGATGGAAAGGATCACCAGCAATATTCCAAAGTAGCATGACAAAAATCTTAGAGCCTTTTAGAAAACAA
AATCCAGACATAATCCAATACGATGATTTGGTATCTGACTTAGAAATAGGGCAGCATAGAACAAAAATAGAGGAACTGAG
ACAACATCTGAGGTGGGGATTTACACCAGACAAACATCAGAAAGAACCATTCCTTTGGGGTTATGAACTCCATCCTGATA
AATGGACAGTACAGCCTATAATCCTGCCA---------------------------------------------------
---------------------------------------------------------
>114981
CCTCAGATCACTCTTTGGCAACGACCCCTCGTCACAATAAAGATAGGGGGGCAACTAAAGGAAGCTGATACAGGAGCAGA
TACATTAGAAGAAATGAATTTGCCAGGAAGATGGAAACCAAAAGGAGGAGGTAAAGTAAGACAGTATGATCAGATACTCA
TAGAAATCTGTGGACATAAAGCTATAACAGTAGTAGGACCTACACCTGGAAGACTGACTCAGATTGGTTGCACTTTAAAT
TTTCCCATTAGTCCTATTGAAACTGTACCAGTAAAATTAAAGCCAGGAATGGATGGCCCAAAAGTTAAACAATGGCCATT
GACAGAAGAAAAAATAAAAGCATTAGTAGAAATTTGTACAGAAGAAAAGGAAGGGAAAATTTCAAAAATTGGGCCTGAAA
ATCCATACAATACTCCAGTATTTGCCATAAAGAAAAGTTGGAGAAAAGATAGAGAACTTAATAAGAGAACTCAAGACTTC
TGGGAAGTTCAATTAGGAATACCACATCCCGCAGGGAAGAAATCAACAGTACTGGATGTGGGTGATGCATCAGTTCCCTT
AGATAAAGACTTCAGGAAGTATACTGCATTTACCATACCTAGTATAAACAATGAGACACCAGGGATTAGATATCAGTACA
ATGTGCTTCCAGGATGGAAAGGATCACCAGCAATATTCCAAAGTAGCATGACAAAAATCTTAGAGCCTTTTAGAAAACAA
AATCCAGACATAATCCAATACGATGATTTGGTATCTGACTTAGAAATAGGGCAGCATAGAACAAAAATAGAGGAACTGAG
ACAACATCTGAGGTGGGGATTTACACCAGACAAACATCAGAAAGAACCATTCCTTTGGGGTTATGAACTCCATCCTGATA
AATGGACAGTACAGCCTATAGTGCTGCCA---------------------------------------------------
---------------------------------------------------------
>B.-.2003.03_105775.EU611261
CCTCAGATCACTCTTTGGCAACGACCCCTCGTCACAATAAAGATAGGGGGGCAACTAAAGGAAGCTGATACAGGAGCAGA
TACATTAGAAGACATGAATTTGCCAGGAAGATGGAAACCAAAAGGAGGAGGTAAAGTAAGACAGTATGATCAGRTACCCA
TAGAAATCTGTGGCCATAAAGCTATAACAGTAGTAGGACCTACACCTGGAAGACTGACTCAGCTTGGTTGCACTTTAAAT
TTTCCTATTAGTCCTATTGAMACTGTACCAGTAAAATTAAAGCCAGGAATGGATGGCCCAAAAGTTAAACAATGGCCATT
AACAGAAGAAAAAATAAAAGCATTAATAGAAATTTGTACAGAAGAAAAGGAAGGAAAAATTTCAAAAATTGGGCCTGAAA
ATCCATACAATACTCCAGTATTTGCCATAAAGAAGAGTTGGAGAAAAGATAGAGAACTTAATAAGAGAACTCAAGACTTC
TGGGAAGTTCAATTAGGAATACCACATCCCGCGGGGAAGAAATCAACAGTACTGGATGTGGGTGATGCATCAGTTCCTCT
AGATAAAGACTTCAGGAAGTATACTGCATTTACCATACCTAGTATAAACAATGAGACACCAGGGATTAGATATCAGTACA
ATGTGCTTCCAGGATGGAAAGGATCACCAGCAATATTCCAAAGTAGCATGACAAAAATCTTAGATCCTTTTAGAAAACAA
AATCCAGATATAATCCAATACGATGATTTGGTATCTGACTTAGAAATAGGGCAGCATAGAACAAAAATAGAGGAACTGAG
AGAACATCTGAAGTGGGGATTTACCCCAGACAAACATCAGAAAGAACCATTCCTTTGGGGTTATGAACTCCATCCTGATA
AATGGACAGTACAGCCTATAGTGCTGCCA---------------------------------------------------
---------------------------------------------------------
>B.US.1999.NC4998_1999.AY031573
CCTCAGATCACTCTTTGGCAACGACCCCTCGTCACAATAAAGATAGGGGGGGAGTTAAAGGAAGCTGATACAGGAGCAGA
TACATTAGAAGAAATGAATTTRCCAGGAAGATGGAAACCAAAAGGAGGAGGTAAAGTAAGACAGTATGATCAGGTAYCYA
TAGAAATCTGTGGACATAAAGTTGTAACAGTAATAGGACCTACACCTGGAAGACTGACTCAGCTTGGCTGYACTTTAAAT
TTTCCTATTAGTCCTATTGAAACTGTACCAGTAAAATTAAAGCCAGGAATGGATGGCCCAAAAGTTAAACAATGGCCATT
GACAGAGGAAAAAATAAAAGCATTAGTAGAAATTTGTACAGAAGAAAAGGAAGGAAAAATTTCAAAAATTGGGCCTGAAA
ATCCATACAATACTCCAGTATTTGCTATAAAGAAAAGTTGGAGAAAAGATAGAGAACTKAATAAGAGAACTCAAGACTTT
TGGGAAGTTCAATTAGGAATACCACATCCTGCAGGGAAGAAATCAACAGTACTGGATGTGGGTGATGCATCAGTTCCMTT
AGATGAAGACTTCAGGAAGTATACTGCATTTACCATACCTAGTATAAACAATGAGACACCAGGGATTAGATATCAGTACA
ATGTGCTTCCAGGATGGAAAGGATCACCAGCAATATTCCAAAGTAGCATGACAAAAATYTTAGAGCCTTTTAGAAAACAA
AATCCAGACATAATCCAATACGATGACTTGGTATCTGACTTAGAAATAGGGCAGCATAGAACAAAAATAGAGGAACTGAG
AGAACATCTGAAGTGGGGGTTTACACCAGACAAACATCAGAAAGAACCATTCCTTTGGGGTTATGAACTCCATCCTGATA
AATGGACAGTACAGCCTATAGTGCTGCCA---------------------------------------------------
---------------------------------------------------------
>119537
--------------------------------------------------------------------------------
--------------------------------------------------------------------------------
--------------------------------------------------------------------------------
---CCCATTAGTCCTATTGAAACTGTACCAGTAAAATTAAAGCCAGGAATGGATGGCCCAAAAGTTAAACAATGGCCATT
GACAGAAGAAAAAATAAAAGCATTAGTAGAAATTTGTACAGAAGAAAAGGAAGGGAAAATTTCAAAAATTGGGCCTGAAA
ATCCATACAATACTCCAGTATTTGCCATAAAGAAAAGTTGGAGAAAAGATAGAGAACTTAATAAGAGAACTCAAGACTTC
TGGGAAGTTCAATTAGGAATACCACATCCCGCAGGGAAGAAATCAACAGTACTGGATGTGGGTGATGCATCAGTTCCCTT
AGATAAAGACTTCAGGAAGTATACTGCATTTACCATACCTAGTATAAACAATGAGACACCAGGGATTAGATATCAGTACA
ATGTGCTTCCAGGATGGAAAGGATCACCAGCAATATTCCAAAGTAGCATGACAAAAATCTTAGAGCCTTTTAGAAAGCAA
AATCCAGACATAATCCAATACGATGATTTGGTATCTGACTTAGAAATAGGGCAGCATAGAACAAAAATAGAGGAACTGAG
ACAACATCTGAGGTGGGGATTTACACCAGACAAACATCAGAAAGAACCATTCCTTTGGGGTTATGAACTCCATCCTGATA
AATGGACA------------------------------------------------------------------------
---------------------------------------------------------
>B.DK.-.296.EF563226
CCTCAAATCACTCTTTGGCAACGACCCCTCGTCACAATAARGATAGGGGGRCAGCTAAAGGAAGCTGATACAGGAGCAGA
TACATTAGAAGAAATGAATTTGCCAGGAAAATGGAAACCAAAAGGAGGAGGTAAAGTAAGACAGTATGATCAGATACTCG
TAGAAATCTGTGGACATAAAGCTATAACAGTAGTAGGACCTACACCTGGAAGACTGACTCAGATTGGTTGCACTTTAAAT
TTTCCCATTAGTCCTATTGAAACTGTACCAGTAAAATTAAAGCCAGGAATGGATGGCCCAAAAGTTAAACAATGGCCATT
GACAGARGAAAAAATAAAAGCATTAGTAGAAATTTGTACAGAAGAAAAGGAAGGAAAAATTTCAAAAATTGGGCCTGAAA
ATCCATACAATACTCCAGTATTTGCCATAAAGAAAAGTTGGAGAAAAGATAGAGAACTTAATAAGAGAACTCAAGACTTC
TGGGAAGTTCAATTAGGAATACCACATCCMGCAGGRAAGAAATCAACAGTACTAGATGTGGGTGATGCATCAGTTCCCTT
AGAYAAAGACTTCAGAAAGTATACTGCATTTACCATACCTAGTAYAAACAATGAGACACCAGGGATTAGATATCAGTACA
ATGTGCTTCCAGGATGGAARGGATCACCAGCAATATTCCAAAGTAGCATGACAAAAATCTTAGAGCCTTTTAGAAAACAA
AATCCAGACATAATCCAATACGATGATTTGGTATCTGACTTAGAAATAGGGCAGCATAGAACAAAAATAGAGGAACTGAG
ACAACATCTGAAGTGGGGGTTTACACCAGAYAAACATCAGAAAGAACCATTCCTTTGGGGTTATGAACTCCATCCTGATA
AATGGACAGTACAGCCTATAGTGCTGCCA---------------------------------------------------
---------------------------------------------------------
>B.FR.1983.TH475A.LAI.L31963
CCTCAGATCACTCTTTGGCAACGACCCCTCGTCACAATAAAGATAGGGGGGCAACTAAAGGAAGCTGATACAGGAGCAGA
TACATTAGAAGAAATGAGTTTGCCAGGAAGATGGAAACCAAAAGGAGGAGGTAAAGTAAGACAGTATGATCAGATACTCA
TAGAAATCTGTGGACATAAAGCTATAACAGTAGTAGGACCTACACCTGGAAGACTGACTCAGATTGGTTGCACTTTAAAT
TTTCCCATTAGTCCTATTGAAACTGTACCAGTAAAATTAAAGCCAGGAATGGATGGCCCAAAAGTTAAACAATGGCCATT
GACAGAAGAAAAAATAAAAGCATTAGTAGAAATTTGTACAGAAGAAAAGGAAGGGAAAATTTCAAAAATTGGGCCTGAAA
ATCCATACAATACTCCAGTATTTGCCATAAAGAAAAGTTGGAGAAAAGATAGAGAACTTAATAAGAGAACTCAAGACTTC
TGGGAAGTTCAATTAGGAATACCACATCCCGCAGGGAAGAAATCAACAGTACTGGATGTGGGTGATGCATCAGTTCCCTT
AGATGAAGACTTCAGGAAGTATACTGCATTTACCATACCTAGTATAAACAATGAGACACCAGGGATTAGATATCAGTACA
ATGTGCTTCCAGGATGGAAAGGATCACCAGCAATATTCCAAAGTAGCATGACAAAAATCTTAGAGCCTTTTAGAAAACAA
AATCCAGACATAATCCAATACGATGATTTGGTATCTGACTTAGAAATAGGGCAGCATAGAACAAAAATAGAGGAGCTGAG
ACAACATCTGAGGTGGGGATTTACACCAGACAAACATCAGAAAGAACCATTTCTTTGGGGTTATGAACTCCATCCTGATA
AATGGACAGTACAGCCTATAGTGCTGCCA---------------------------------------------------
---------------------------------------------------------
>116484
CCTCAGATCACTCTTTGGCAACGACCCCTCGTYACAATAAAGATAGGGGGGCAAYTAAAGGAAGCTGATACAGGAGCAGA
TACATTAGAAGAAATGAATTTGCCAGGAAGATGGAAACCAAAAGGAGGAGGTAAAGTAAGACAGTATGATCAGATACTCA
TAGAGATCTGTGGACATAAAGCTATAACAGTAGTAGGACCTACACCTGGAAGACTGACTCAGATTGGTTGCACTTTAAAT
TTTCCCATTAGTCCTATTGAAACTGTACCAGTAAAAYTAAARCCAGGAATGGATGGCCCAAAAGTTAAACAATGGCCATT
GACAGAAGAAAAAATAAAAGCATTAGTAGAAATTTGTACAGAAGAAAAGGAAGGGAAAATTTCAARAATTGGGCCTGAAA
ATCCATATAATACTCCAGTATTTGCCATAAAGAAAAGTTGGAGAAAAGATAGAGAACTTAATAAGAAAACTCAAGACTTC
TGGGAAGTTCAATTAGGAATACCACATCCCGCAGGGAAGAAATCAACAGTAYTGGATGTGGGTGATGCATCAGTTCCCTT
AGATAAAGACTTCAGGAARTATACTGCATTTACCATACCTAGTATAAACAATGAGACACCAGGGATTAGATATCAGTACA
ATGTGCTTCCAGGATGGAAAGGATCACCAGCAATATTCCAAAGCAGCATGACAAAAATCTTAGARCCTTTTAGAAAACAA
AATCCAGACATAATCCAATACGATGATTTGGTATCTGACTTAGAAATAGAGCAGCATAGAACGAAAATAGARGAACTGAG
ACAACATCTGAAGTGGGGATTTACACCAGACAAACATCAGAAAGAACCATTCCTTTGGGGTTATGAACTCCATCCTGATA
AATGGACAGTACAGCCTATAGTGCTGCCA---------------------------------------------------
---------------------------------------------------------
>B.CA.-.BCCFE_PRRT_1619.EF368929
CCTCAAATCACTCTTTGGCAACGACCCCTCGTCGCAGTAAAGATAGAGGGGCAACTAAAGGAAGCTGATACAGGAGCAGA
TACAATAGAAGAAATGAGTTTGTCAGGGAAATGGAAACCAAAAGGAGGAGGTAAAGTAAGACAGTACGAGCAGATACCTG
TAGAAATCTGTGGACATAAAGCTATAACAGTAGTAGGACCTACACCTGGAAGACTGACTCAGATTGGTTGCACTTTAAAT
TTTCCCATTAGTCCTATTGAMACTGTACCAGTAAAATTAAAGCCAGGAATGGATGGCCCAAAAGTYAAACAATGGCCATT
GACAGAAGAAAAAATAAAAGCATTARTAGAAATWTGTACAGAAGAAAAGGAAGGGAARATTTCAAAAATTGGGCCTGAAA
ATCCATACAATACTCCAGTATTTGCCATAAAGAAAAGTTGGAGAAAAGAYAGAGAACTTAATAAGAGAACTCAAGACTTC
TGGGAAGTYCAATTAGGAATACCACATCCCGCAGGGAAGAAATCAACAGTACTGGATGTGGGTGATGCATCAGTTCCCTT
AGATGAAGAATTCAGGAAGTATACTGCATTTACCATACCTAGTATAAACAATGAGACACCAGGGATTAGATATCAGTACA
ATGTGCTTCCAGGATGGAAAGGATCACCAGCAATATTCCAAAGYAGCATGACAAAAATCTTAGAGCCTTTTAGAAAACAA
AATCCAGAAATAATCCAATACGATGATTTGGTATCTGACTTAGAAATAGGGCAGCATAGAACAAAAATAGAGGAACTGAG
ACAACATCTGAAGTGGGGATTTACACCAGACAAACATCAGAAAGAACCATTCCTTTGGGGTTATGAACTCCATCCTGATA
AATGGACAGTACAGCCTATAGTGCTGCCA---------------------------------------------------
---------------------------------------------------------
>B.-.2002.02_120822.EU607072
CCTCARATCACTCTTTGGCAACGACCCCTCGTCACAATAAAGATAGGGGGACAGCTAAAGGAAGCTGATACAGGAGCAGA
TACATTAGAAGAAATGAGTTTGCCAGGAARATGGAAACCAAAAGGAGGAGGTAAAGTAAGACAGTATGATCAGATARCCA
TAGAAATCTGTGGACATAAAGCTATAACAGTAGTAGGRCCTACACCYGGAAGACTGACTCAGATTGGTTGCACATTAAAT
TTTCCCATTAGTCCTATTGAAACTRTACCAGTAAAATTAAAGCCAGGAATGGATGGCCCAAAAGTTAAACAATGGCCATT
GACAGAAGAAAAAATAAAAGCAYTAGYAGAAATTTGTACAGAAGAAAAGGAAGGGAAAATTTCAAAAATTGGGCCTGAAA
ATCCATACAATACTCCAGTATTTGCCATAAAGAAAAGTTGGAGAAAAGATAGGGAACTTAATAAGAAAACTCAAGACTTC
TGGGAAGTTCAATTAGGGATACCACATCCCGCAGGGAAGAAATCAACAGTACTGGATGTGGGTGATGCATCAGTTCCCTT
AGATAAGGACTTCAGGAAGTATACTGCATTTACCATACCTAGTATAAACAATGAGACACCAGGAATTAGATATCAGTACA
ATGTGCTTCCAGGATGGAAAGGATCACCAGCAATATTCCAAAGTAGCATGACAAAGATTTTAGAGCCTTTTAGAAAACAA
AATCCAGACATAATCCAATACGATGATTTGGTATCTGACTTAGAAATAGAGCAGCATAGAACAAAAATAGAGGAACTGAG
ACAACATCTGAAGTGGGGATTTACACCAGACAAACATCAGAAAGAACCATTCCTTTGGGGTTATGAACTCCATCCTGATA
AATGGACAGTACAGCCTATAAAGCTGCCA---------------------------------------------------
---------------------------------------------------------
>B.TH.-.G28.AF280773
CCTCAGATCACTCTTTGGCAACGACCCATAGTCACAATAAAGATAGGGGGACAATTAATAGAAGCTGATACAGGAGCAGA
TACATTAGAAGAAATAAATTTGCCAGGAAAATGGAAACCAAAAGGAGGAGGTAAAGTAAGACAGTATGAGCACGTACCTA
TAGAAATCTGTGGACATAAAGTTATAACAGTAGTAGGGCCTACACCTGGAAGACTGACTCAGATTGGGTGCACTTTAAAT
TTTCCCATTAGTCCTATTGAGACAGTACCAGTAAAATTAAAGCCAGGAATGGATGGCCCAAGAGTTAAACAATGGCCACT
GACAGAAGGAAAAATAAAAGCATTAGTAGAAATTTGTACAGAAGAAAACGACGGGAAAATTTCAAAAATTGGGCCTGAAA
ATCCATATAATACTCCAGTATTTGTCATAAGGAAAAGTTGGAGAAAAGATAGGGAACTTAATAAGAGAACTCAAGACTTC
TGGGAAGTTCAATTAGGAATACCACATCCCGCAGGGAAGAAATCAACAGTACTGGATGTGGGTGATGCATCAATTCCCTT
AGATGAAGAATTCAGGAAGTATACTGCATTTACCATACCTAGTGTAAACAATGAGACACCAGGGATTAGATATCAATACA
ATGTGCTTCCAGGATGGAAAGGATCACCAGCAATATTCCAAAGTAGCATGACAAAAATTTTAGAGCCTTTTAGAAAACAA
AATCCAGAAATAATCCAATACGATGATTTGGTATCTGACTTAGAAATAGGGCAGCATAGAACAAAAATAGAGGAACTGAG
AGAACATCTGAAGTGGGGATTTACACCAGACAAACATCAGAAAGAACCATTTCATTGGGGTTATGAACTCCATCCTGATA
AATGGACAGTACAGCCTATAGTGCTGCCA---------------------------------------------------
---------------------------------------------------------
>B.GB.1983.CAM1.D10112
CCTCAGATCACTCTTTGGCAACGACCCCTCGTCACAATAAAGATAGGGGGGCAACTAAAGGAAGCTGATACAGGAGCAGA
TACATTAGAAGAAATGAATTTGCCAGGAAGATGGAAACCAAAAGGAGGAGGTAAAGTAAGACAGTATGATCAGATACCCA
TAGAAATCTGTGGACATAAAGCTATAACAGTAGTAGGACCTACACCTGGAAGACTGACTCAGATTGGCTGTACTTTAAAT
TTTCCTATTAGTCCTATTGAAACTGTACCAGTGAAATTAAAGCCAGGAATGGATGGCCCAAAAGTTAAACAATGGCCATT
GACAGAAGAAAAAATAAAAGCATTAGTAGAAATTTGTACAGAAGAAAAGGAAGGAAAAATTTCAAAAATTGGGCCTGAAA
ATCCATACAATACTCCAGTATTTGCCATAAAGAAAAGTTGGAGAAAAGATAGAGAACTTAATAAGAGAACTCAAGACTTC
TGGGAAGTTCAATTAGGAATACCACATCCTGCAGGGAAGAAATCAACAGTACTGGATGTGGGTGATGCATCAGTTCCCTT
AGATAAAGACTTCAGGAAGTATACTGCATTTACCATACCTAGTACAAACAATGAGACACCAGGGATTAGATATCAGTACA
ATGTGCTTCCAGGATGGAAAGGATCACCAGCAATATTCCAAAGTAGCATGACAAAAATCTTAGAGCCTTTTAGAAAACAA
AATCCAGACATAATCCAATACGATGATTTGGTATCTGACTTAGAAATAGGGCAGCATAGAACAAAAATAGAGGAACTGAG
ACAACATCTGAGGTGGGGACTTACACCAGACAAACATCAGAAAGAACCATTCCTTTGGGGTTATGAACTCCATCCTGATA
AATGGACAGTACAACCTATAATGCTGCCA---------------------------------------------------
---------------------------------------------------------
>B.GB.-.8994.EU236491
CCTCAGATCACTCTTTGGCAACGACCCATCGTCACAGTAAAGATAGGGGGGCAACTAAAGGAAGCTGATACAGGAGCAGA
TACATTGGAAGAAATRTCTTTGCCAGGAAGATGGAAACCAAAAGGAGGAGGTAAAGTAAGACAGTATGATCAAGTAAGCA
TAGAAATCTGCGGACATAAAGCTATAACAGTAGTAGGACCTACACCTGGAAGACTGACTCAGATTGGCTGCACGTTAAAT
TTTCCCATTAGTCCTATTGAAACTGTACCAGTAAAATTAAAGCCAGGAATGGATGGCCCAAAAGTTAAACAATGGCCATT
GACAGAAGAAAAAATAAAAGCATTAGTAGAGATTTGTACAGAAGAAAAGGAAGGAAAAATTTCAAGAATTGGGCCTGAAA
ATCCATACAATACTCCAATATTTGCCATAAAGAAAAGTTGGAGAAAAGATAGAGAACTGAATAAGAGAACTCAAGACTTC
TGGGAAGTTCAATTAGGAATACCACATCCTGCAGGGAAGAAATCAACAGTACTGGATGTGGGTGATGCATCAGTTCCCTT
AGATAAGGACTTCAGGAAGTATACTGCATTTACCATACCTAGTACGAACAATGAGACACCAGGGATTAGATATCAGTACA
ATGTGCTTCCAGGATGGAAAGGATCACCAGCAATATTCCAAAGTAGCATGACAATAATCTTAGAGCCTTTTAGAAAACAA
AATCCAGACATAATCCAATACGATGACTTGGTATCTGACTTAGAAATAGGGCAGCATAGAACAAAAATAGAGGAACTGAG
ACAACATCTGAAGTGGGGATTTACACCAGACAAACATCAGAAAGAACCATTCCTTTGGGGTTATGAACTCCATCCTGATA
AATGGACAGTACAGCCTATAGTGCTGCCA---------------------------------------------------
---------------------------------------------------------
>B.-.2003.03_123708.EU614662
CCTCAGATCACTCTTTGGCAACGACCCCTCGTCACAATAAAGRTAGGGGGGCAATTAAAGGAAGCTGATACAGGAGCAGA
TACATTAGAAGACATGACTTTGCCAGGAAGATGGAAACCAAAAGGAGGAGGTAAAGTAAGACAGTATGATCAGATACCCA
TAGAAATCTGTGGGCATAAAGCTATAACAGTAGTAGGACCTACACCTGGAAGACTGACTCAGATTGGTTGCACTTTAAAT
TTTCCCATTAGTCCTATTGAAACTGTACCAGTAAAATTAAAGCCAGGAATGGATGGCCCAAAAGTTAAACAATGGCCATT
GACAGAAGAAAAAATAAAAGCATTAGTAGAAATCTGTACAGAAGAAAAGGAAGGGAAAATTTCAAAAATTGGGCCTGAAA
ATCCATACAATACTCCAGTATTTGCCATAAAGAAAAGTTGGAGAAAAGATAGAGAACTTAATAAGAGAACTCAAGATTTC
TGGGAAGTTCAATTAGGAATACCACATCCCGCAGGGAAGAAATCAACAGTACTGGATGTGGGTGATGCATCAGTTCCCTT
AGATAAAGACTTCAGGAAGTATACTGCTTTTACCATACCTAGTATAAACAATGAGACACCAGGGRTCAGATATCAGTACA
ATGTGCTTCCAGGATGGAAAGGATCACCAGCAATATTCCAAAGTAGCATGACAAAAATCTTAGAGCCTTTTAGAAAACAA
AAYCCAGACATAATCCAATACGATGATTTGGTATCTGACTTAGAAATAGGGCAGCATAGAACAAAAATAGAGGAATTGAG
ACAACATTTGAGGTGGGGGTTTACACCAGACAAACATCAGAAAGAACCATTCCTTTGGGGTTATGARCTCCATCCTGATA
AATGGACAGTACAGCCTRTAGTGCTGCCA---------------------------------------------------
---------------------------------------------------------
>B.US.1999.NC4297_1999.AY031163
CCTCAGATCACTCTTTGGCAACGACCCCTCGTCACAATAAAGATAGGGGGGCAACTAAAGGAAGCTGATACAGGAGCAGA
TACATTAGAAGAAATAAATTTGCCAGGAAGATGGAAACCAAAAGGAGGAGGTAAAGTAAAACAATATGATCAGATACCCA
TAGAGATCTGTGGACATAAAGCTATAACAGTAGTGGGACCTACACCTGGAAGACTGACTCAGATTGGTTGCACTTTAAAT
TTTCCCATTAGTCCCATTGAAACTGTACCAGTAAAATTAAAGCCAGGAATGGATGGCCCAAGAGTTAAGCAATGGCCATT
GACAGAAGAAAAAATAAAAGCATTAGTAGAAATTTGTACAGAAGAAAAGGAAGGGAAAATTTCAAAAATAGGGCCTGAAA
ATCCATACAATACTCCAATATTTGCCATAAAGAAAAGTTGGAGAAAAGATAGAGAACTTAATAAGAGAACTCAAGACTTC
TGGGAAGTTCAATTAGGGATACCACATCCCGCAGGGAAGAAATCAACAGTACTGGATGTGGGTGATGCATCAGTTCCCTT
AGATAAAGACTTCAGGAAGTATACTGCATTTACCATACCTNGTAYAAACAATGAGAMACCAGGGATAAGATATCAGTACA
ATGTGCTGCCAGGATGGAAAGGGTCACCAGCAATATTCCAAAGTAGCATGACAAAAATCTTAGAGCCTTTTAGAAAACAA
AATCCAGACATAATCCAATACGATGATTTGGTATCTGACTTAGAAATAGGGCAGCATAGAACAAAAATAGAGGAACTGAG
ACAACATCTGAGGTGGGGGTTTACACCAGACAAACATCAGAAAGAACCATTCCTTTGGGGTTATGAACTCCATCCTGATA
AATGGACAGTACAGCCTATAGTGCTGCCA---------------------------------------------------
---------------------------------------------------------
>B.US.1985.WCIPR.U69586
CCTCAGATCACTCTTTGGCAACGACCCCTCGTCACAGTAAAGATAGGGGGGCAACTAAAGGAAGCTGATACAGGAGCAGA
TACATTAGAAGAAATGAATTTGCCAGGAAGATGGAAACCAAAAGGAGGAGGTAAAGTAAGACAGTATGATCAGATACTCG
TAGAAATCTGTGGACATAAAGCTATAACAGTAGTAGGACCTACACCCGGAAGACTGACTCAGATTGGTTGCACTTTAAAT
TTTCCCATTAGTCCTATTGAAACTGTACCAGTAAAATTAAAGCCAGGAATGGATGGCCCAAAAGTTAAACAATGGCCATT
GACAGAAGAAAAAATAAAAGCATTAGTAGACATTTGTACAGAAGAAAAGGAAGGGAAAATTTCAAAAATTGGGCCTGAAA
ATCCATACAATACTCCAGTATTTGCCATAAAGAAAAGTTGGAGAAAAGATAGAGAACTTAATAAGAGAACTCAAGACTTC
TGGGAAGTTCAATTAGGAATACCACATCCCGCAGGGAAGAAATCAACAGTACTGGATGTGGGTGATGCATCAGTTCCCTT
AGATAAAGACTTCAGAAAGTATACTGCATTTACCATACCTAGTGTAAACAATGAGACACCAGGGATTAGATATCAGTACA
ATGTGCTTCCAGGATGGAAAGGATCACCAGCAATATTCCAAAGTAGCATGACAAAAATCTTAGAGCCTTTTAGAAAACAA
AATCCAGACATAATCCAATACGATGATTTGGTATCTGACTTAGAAATAGGGCAGCATAGAACAAAAATAGAGGAACTGAG
ACAACATCTGAGGTGGGGATTTACACCAGACAAACATCAGAAAGAACCATTCCTTTGGGGTTATGAACTCCATCCTGATA
AATGGACAGTACAGCCTATAGTGCTGCCA---------------------------------------------------
---------------------------------------------------------
>B.-.2003.03_102786.EU610647
CCTCAAATCACTCTTTGGCAACGACCCCTCGTCACAATAAAGATAGGGGGGCAGCTAAAGGAAGCTGATACAGGAGCAGA
TACATTAGAAGAAATGAATTTGCCAGGAAGGTGGAAACCAAAAGGAGGAGGTAAAGTAAAACAGTATGATCAGATACCCA
TAGAAATCTGTGGGCATAAAGCTATAACAGTAATAGGACCTACACCTGGAAGACTGACTCAGCTTGGTTGCACTTTAAAT
TTTCCCATTAGTCCTATTGAAACTGTACCAGTAAAGTTGAAGCCAGGAATGGATGGCCCAAAAGTTAAACAATGGCCATT
GTCAGAAGAAAAAATAAAAGCATTAGTAGAAATTTGTACAGAAGAAAAGGAAGGGAAAATTTCAAAAATTGGGCCTGAAA
ATCCATACAATACTCCAGTATTTGCCATAAAGAAAARTTGGAGAAAGGATAGRGAACTTAATAAGAGAACTCAAGACTTC
TGGGAAGTTCAATTAGGAATACCACACCCCGCAGGGAAGAAATCAACAGTACTGGAYGTGGGTGATGCATCAGTTCCCTT
AGATGAAAACTTCAGGAAGTATACTGCATTTACCATACCCAGTATAAACAATGAGACACCAGGGATTAGATATCAGTACA
ATGTGCTGCCAGGATGGAAAGGATCACCAGCAATATTCCAAAGTAGCATGACAAAAATCTTAGAGCCTTTTAGAAAACAA
AATCCAGAAATAATCCAATACGATGATTTGGTATCTGACTTAGAAATAGGGCAGCATAGAACAAAAATAGAGGAACTGAG
AGAACATCTGAAGTGGGGATTTACACCAGACAAACATCAGAAAGAACCATTCCTTTGGGGTTATGAACTCCATCCTGATA
AATGGACAGTACAGCCTATAGTGCTGCCA---------------------------------------------------
---------------------------------------------------------
>B.FR.1983.HXB2.DL260745
CCTCAGGTCACTCTTTGGCAACGACCCCTCGTCACAATAAAGATAGGGGGGCAACTAAAGGAAGCTGATACAGGAGCAGA
TACATTAGAAGAAATGAGTTTGCCAGGAAGATGGAAACCAAAAGGAGGAGGTAAAGTAAGACAGTATGATCAGATACTCA
TAGAAATCTGTGGACATAAAGCTATAACAGTAGTAGGACCTACACCTGGAAGACTGACTCAGATTGGTTGCACTTTAAAT
TTTCCCATTAGCCCTATTGAGACTGTACCAGTAAAATTAAAGCCAGGAATGGATGGCCCAAAAGTTAAACAATGGCCATT
GACAGAAGAAAAAATAAAAGCATTAGTAGAAATTTGTACAGAGGAAAAGGAAGGGAAAATTTCAAAAATTGGGCCTGAAA
ATCCATACAATACTCCAGTATTTGCCATAAAGAAAAGTTGGAGAAAAGATAGAGAACTTAATAAGAGAACTCAAGACTTC
TGGGAAGTTCAATTAGGAATACCACATCCCGCAGGGAAGAAATCAACAGTACTGGATGTGGGTGATGCATCAGTTCCCTT
AGATGAAGACTTCAGGAAGTATACTGCATTTACCATACCTAGTATAAACAATGAGACACCAGGGATTAGATATCAGTACA
ATGTGCTTCCAGGATGGAAAGGATCACCAGCAATATTCCAAAGTAGCATGACAAAAATCTTAGAGCCTTTTAGAAAACAA
AATCCAGACATAATCCAATACGATGATTTGGTATCTGACTTAGAAATAGGGCAGCATAGAACAAAAATAGAGGAGCTGAG
ACAACATCTGAGGTGGGGACTTACACCAGACAAACATCAGAAAGAACCATTCCTTTGGGGTTATGAACTCCATCCTGATA
AATGGACAGTACAGCCTATAGTGCTGCCA---------------------------------------------------
---------------------------------------------------------
>114650
CCTCAGATCACTCTTTGGCAACGACCCCTCGTCACAATAAAGATAGGGGGGCAACTAAAGGAAGCTGAYACAGGAGCAGA
TACATTAGAAGAAATGAATTTGCCAGGAAGATGGAAACCAAAAGGAGGAGGTAAAGTAAGACAGTATGACCAGATAGCCA
TAGAAATCTGTGGACATAAAGCTATAACAGTAATAGGACCTACACCTGGAAGACTGACTCAGATTGGTTGCACTTTAAAT
TTTCCCATTAGTCCTATTGAAACTGTACCAGTAAAATTAAAGCCAGGAATGGACGGTCCAAGAATTAAACAGTGGCCRTT
GACAGAAGAAAAAATAAAAGCATTAGTAGAAATTTGTACAGAAGAAAAGGAAGGGAAAATTTCAAGAATTGGGCCTGAAA
ATCCATACAATACTCCAGTATTTGCCATAAAGAAAAGTTGGAGAAAAGATAGGGAACTTAATAAGAGAACTCAAGACTTC
TGGGAAGTTCAATTAGGAATACCACATCCCGCAGGGAAGAAATCAACAGTACTGGATGTGGGTGATGCATCAGTTCCCTT
AGATGAAAGCTTCAGGAAGTATACTGCATTTACCATACCTAGTATAAACAATGAGACACCAGGGATTAGATATCAGTACA
ATGTGCTTCCAGGATGGAAAGGATCACCAGCAATATTCCAAAGTAGCATGACAAGAATCTTAGAGCCTTTTAGAAAACAA
AATCCAGAAATAATCCAATACGATGATTTGGTATCTGACTTAGAAATAGGGCAGCATAGAACAAAAATAGAGGAACTGAG
ACAACATCTGAGGTGGGGATTTACACCAGACAAACATCAGAAAGAACCATTCCTTTGGGGTTATGAACTTCATCCTGATA
AATGGACAGTACAGCCTATAGTGCTGCCA---------------------------------------------------
---------------------------------------------------------
>B.US.2000.60202405.EF136755
CCTCAGATCACTCTTTGGCAACGACCCCTCGTCACAATAAAGATAGGGGGGCAACTAAAGGAAGCTGATACAGGAGCAGA
TACATTAGAAGAAATGAATTTGCCAGGAAGATGGAAACCAAAAGGAGGAGGTAAAGTAAGACAGTATGATCAGATACCCA
TAGAAATCTGTGGACATAAAGCTATAACAGTAGTAGGACCTACACCTGGAAGACTGACTCAGATTGGTTGCACTTTAAAT
TTTCCCATTAGTCCTATTGAAACTGTACCAGTAAAATTAAAGCCAGGAATGGATGGCCCAAAAGTTAAACAATGGCCATT
GACAGAAGAAAAAATAAAAGCATTAGTAGAAATTTGTACAGAAGAAAAGGAAGGGAAAATTTCAAAAATTGGGCCTGAAA
ATCCATACAATACTCCAGTATTTGCCATAAAGAAAAGTTGGAGAAAAGATAGAGAACTTAATAAGAGAACTCAAGACTTT
TGGGAAGTTCAATTAGGAATACCACATCCCGCAGGGAAGAAATCAACAGTACTGGATGTAGGTGATGCATCAGTTCCCTT
AGATGAAGGATTCAGGAAGTATACTGCATTTACCATACCTAGTATAAACAATGAGACACCAGGGATTAGATATCAGTACA
ATGTGCTTCCAGGATGGAAGGGATCACCAGCAATATTCCAAAGTAGCATGACAAAAATCTTAGAGCCTTTTAGAAAGCAA
AATCCAGACATAATCCAATACGATGATTTGGTATCTGACTTAGAAATAGGGCAGCATAGAGCAAAAATAGAGGAACTGAG
ACAACATCTGAAGTGGGGGTTTACACCAGACAAACATCAGAAAGAACCATTCCTTTGGGGGTATGAACTCCATCCTGATA
AATGGACAGTACAGCCTATAGAGCTGCCA---------------------------------------------------
---------------------------------------------------------
>B.US.-.R0579TOB8U.GQ372124
CCTCAAATCACTCTTTGGCAGCGACCCCTCGTCACAATAAAGRTAGGGGGGCAAYTAAAGGAAGCTGATACAGGAGCAGA
TACACTAGAAGAAATGAATWTGCCAGGAARATGGAAACCAAAAGGAGGAGGTAAAGTAAGACAATATGATCAGGTACTTG
TAGAAATCTGTGGGCATAAAGCTATAACAGTAGTAGGACCTACACCTGGAAGGCTGACTCAGATTGGATGCACTTTAAAT
TTTCCCATTAGTCCTATTGAAACTGTACCAGTAAAATTAAAGCCAGGAAWGGATGGCCCAAAAGTTAAACAAWGGCCATT
GACAGAAGAAAAAATAAAAGCATTAGTAGAAATTTGTACAGAAGAAAAGGAAGGAAAAATTTCAAAAATTGGGCCTGAAA
ATCCATACAATACTCCAATATTTGCCATAAAGAAAAGTTGGAGAAAAGAYAGAGAACTTAATAAGAGAACTCAAGACTTC
TGGGAAGTTCAATTAGGAATACCACATCCCGCAGGGAAGAAGTCAACAGTACTGGATGTGGGYGATGCATCAGTTCCCTT
AGATGAGGACTTCAGGAAGTATACTGCATTTACCATACCTAGTACAAAYAATGAGACACCAGGGATTAGATATCAGTACA
ATGTGCTTCCAGGATGGAAAGGATCACCAGCAATATTCCAAAGTAGCATGACAAAAATCTTAGAGCCTTTTAGAAAACAA
AATCCAGACATAATCCAATACGATGATTTGGTATCTGACTTAGAAATAGCGCAGCACAGAACAAAAATAGAGGAACTRAG
ACAACATCTGAAGTGGGGGTTTACACCAGACAAGCATCAGAAAGAACCATTCCTTTGGGGGTATGAACTCCATCCTGATA
AATGGACAGTACAGCCTATAGAGCTGCCA---------------------------------------------------
---------------------------------------------------------
>B.US.1986.AD87.ADA.AF004394
CCTCAAATCACTCTTTGGCAACGACCCATCGTCACAATAAAGATAGGGGGGCAACTAAAGGAAGCTGATACAGGAGCAGA
TACATTAGAAGACATGAATTTGCCAGGAAGATGGAAACCAAAAGGAGGAGGTAAAGTAAGACAGTATGATCAGATACTCA
TAGAAATCTGTGGACATAAAGCTATAACAGTAGTAGGACCTACACCTGGAAGACTGACTCAGCTTGGTTGCACTTTAAAT
TTTCCCATTAGTCCTATTGAAACTGTACCAGTAAAATTAAAGCCAGGAATGGATGGCCCAAAAGTTAAACAATGGCCATT
GACAGAAGAAAAAATAAAAGCATTAGTAGAAATTTGTACAGAAGAAAAGGAAGGGAAAATTTCAAGAATTGGGCCTGAAA
ATCCATACAATACTCCAGTATTTGCCATAAAGAAAAGTTGGAGAAAAGATAGAGAACTTAATAAGAGAACTCAAGACTTC
TGGGAAGTTCAATTAGGAATACCACATCCCGCAGGGAAGAAATCAACAGTACTGGATGTGGGTGATGCATCAGTTCCCTT
AGATAAGGACTTCAGAAAGTATACTGCATTTACCATACCTAGTATAAACAATGAGACACCAGGGATTAGATATCAGTACA
ATGTGCTTCCAGGATGGAAAGGATCACCAGCAATATTCCAAAGTAGCATGACAAAAATCTTAGAGCCTTTTAGAAAACAG
AATCCAGACATAATCCAATACGATGATTTGGTATCTGACTTAGAAATAGGGCAGCATAGAACAAAAATAGAGGAACTGAG
ACAACATCTGAGGTGGGGATTTACACCAGACAAACATCAGAAAGAGCCATTCCTTTGGGGTTATGAACTCCATCCTGATA
AATGGACAGTACAGCCTATAGTGCTGCCA---------------------------------------------------
---------------------------------------------------------
>B.US.1985.WCIPR.U69588
CCTCAGATCACTCTTTGGCAACGACCCCTCGTCACAATAAAGATAGGGGGGCAACTAAAGGAAGCTGATACAGGAGCAGA
TACATTAGAAGAAATGAATTTGCCAGGAAGATGGAAACCAAAAGGAGGAGGTAAAGTAAGACAGTATGATCAGATACTCG
TAGAAATCTGTGGACATAAAGCTATAACAGTAGTAGGACCTACACCCGGAAGACTGACTCAGATTGGTTGCACTTTAAAT
TTTCCCATTAGTCCTATTGAAACTGTACCAGTAAAATTAAAGCCAGGAATGGATGGCCCAAAAGTTAAACAATGGCCATT
GACAGAAGAAAAAATAAAAGCATTAGTAGACATTTGTACAGAAGAAAAGGAAGGGAAAATTTCAAAAATTGGGCCTGAAA
ATCCATACAATACTCCAGTATTTGCCATAAAGAAAAGTTGGAGAAAAGATAGAGAACTTAATAAGAGAACTCAAGACTTC
TGGGAAGTTCAATTAGGAATACCACATCCCGCAGGGAAGAAATCAACAGTACTGGATGTGGGTGATGCATCAGTTCCCTT
AGATAAAGACTTCAGAAAGTATACTGCATTTACCATACCTAGTGTAAACAATGAGACACCAGGGATTAGATATCAGTACA
ATGTGCTTCCAGGATGGAAAGGATCACCAGCAATATTCCAAAGTAGCATGACAAAAATCTTAGAGCCTTTTAGAAAACAA
AATCCAGACATAATCCAATACGATGATTTGGTATCTGACTTAGAAATAGGGCAGCATAGAACAAAAATAGAGGAACTGAG
ACAACATCTGAGGTGGGGATTTACACCAGACAAACATCAGAAAGAACCATTCCTTTGGGGTTATGAACTCCATCCTGATA
AATGGACAGTACAGCCTATAGTGCTGCCA---------------------------------------------------
---------------------------------------------------------
>B.US.1984.5160_84.AY835762
CCTCAGATCACTCTTTGGCAACGACCCCTCGTCACAATAAAGATAGAGGGGCAACTAAAGGAAGCTGATACAGGAGCAGA
TACATTAGAAGAAATGAGTTTGCCAGGAAAATGGAAACCAAAAGGAGGAGGTAAAGTAAGACAGTATGATCAGATACTCA
TAGAAATCTGTGGACATAGAGCTATAACAGTAGTAGGACCTACACCTGGAAGACTGACTCAGATTGGTTGCACTTTAAAT
TTTCCCATTAGTCCTATTGAAACTGTACCAGTAAAATTAAAGCCAGGAATGGATGGCCCAAAAGTTAAACAATGGCCATT
GACAGAAGAAAAAATAAAAGCATTAGTAGAAATTTGTACAGAAGAAAGGGAAGGGAAAATTTCAAAAATTGGGCCTGAAA
ATCCATACAATACTCCAGTATTTGCCATAAAGAAAAGTTGGAGAAAAGACAGAGAACTGAATAAGAGAACTCAAGACTTC
TGGGAAGTTCAATTAGGAATACCACATCCTGCAGGGAAGAAATCAACAGTACTGGATGTGGGTGATGCATCAGTTCCCTT
AGATGAAGACTTCAGGAAGTATACTGCATTTACCATACCTAGTACAAACAATGAGACACCAGGGATTAGATATCAGTACA
ATGTGCTTCCAGGATGGAAAGGATCACCAGCAATATTCCAATGTAGCATGACAAAAATCTTAGAGCCTTTTAGAAAACAA
AATCCAGACATAATCCAATACGATGATTTGGTATCTGACTTAGAAATAGGGCAGCATAGAACAAAAATAGAGGAACTGAG
ACAACATCTGAGGTGGGGATTTACACCAGACAAACATCAGAAAGAACCATTCCTTTGGGGTTATGAACTCCATCCTGATA
AATGGACAGTACAGCCTATAGTGCTGCCA---------------------------------------------------
---------------------------------------------------------
>B.US.-.P00027-0.AY388727
CCTCAGATCACTCTTTGGCAACGACCCCTTGTCACAATAAAGATAGGGGGGCAACTAAAGGAAGCTGATACAGGAGCAGA
TACATTAGAAGAAATGGAATTGCCAGGAAGATGGAAACCAAAAGGAGGAGGTAAAGTAAGACAGTATGAGCAGATACCCT
TAGAAATCTGTGGACATAAAGCTATAACAGTAATAGGACCTACACCTGGAAGACTGACTCAGCTTGGTTGCACTTTAAAT
TTTCCCATTAGTCCTATTGAAACTGTACCAGTAAGATTAAAGCCAGGAATGGATGGCCCAAAAGTTAAACAATGGCCATT
GACAGAAGAAAAAATAAAAGCATTAGTAGAAATTTGTACAGAAGAAAAGGAAGGGAAAATTTCAAAAATTGGGCCTGAAA
ATCCATACAATACTCCAGTATTTGCCATAAAGAAAAGTTGGAGAAAAGATAGAGAACTTAATAAGAAAACTCAAGATTTY
TGGGAAGTTCAATTAGGAATACCACATCCCGCAGGGAAGAAATCAACAGTACTGGATGTGGGTGATGCATCAGTTCCCTT
AGATAAAGACTTCAGGAAGTATACTGCATTTACCATACCTAGTATAAACAATGAGACACCAGGGATTAGATATCAGTACA
ATGTGCTTCCAGGATGGAAAGGATCACCAGCAATATTCCAATGTAGTATGACAAAAATCTTAGAGCCTTTTAGAAAACAA
AATCCAGACMTAATCCAATACGATGATTTGGTATCTGACTTAGAAATAGGGCAGCATAGAGCAAAAATAGAGGAACTGAG
AGAACATCTGAAGTGGGGATTTACACCAGACAAACATCAGAAAGAACCATTCCTTTGGGGTTATGAACTCCATCCTGATA
AATGGACAGTACAGCCTATAGTGCTGCCA---------------------------------------------------
---------------------------------------------------------
>B.CA.1998.CANB5FULL.AY779555
CCTCAAATCACTCTTTGGCAACGACCCATCGTCACAATAAGGATAGGGGGGCAACTAAAGGAAGCTGATACAGGAGCAGA
TACATTAGAAGAAATGAATTTGCCAGGAAGATGGAAACCAAAAGGAGGAGGTAAAGTAAGACAGTATGATCAGATTACCA
TAGAAATCTGTGGACATAAAGCTATAACAGTCATAGGACCTACACCTGGAAGACTGACTCAGATTGGTTGTACTTTAAAC
TTTCCCATTAGTCCTATTGAAACTGTACCAGTAAAATTAAAGCCAGGAATGGAGGGCCCAAAAGTTAAACAATGGCCATT
GACAGAAGAAAAAATAAAAGCATTAGTAGAAATTTGTACAGAAGAAAAGGATGGAAAAATTTCAAAAATTGGGCCTGAAA
ATCCATACAATACTCCAGTATTTGCCATAAAGAAGGGTTGGAGAAAAGATAGGGAACTTAATAAGAGAACTCAAGACTTC
TGGGAAGTTCAATTAGGAATACCACATCCCGCAGGGAAGAAATCAACAGTACTGGATGTGGGTGATGCATCAATTCCCTT
AGATGAAGACTTCAGGAAGTATACTGCATTTACCATACCTAGTATAAACAATGAGACACCAGGGATTAGGTATCAGTACA
ATGTGCTTCCAGGATGGAAAGGATCACCATCAATATTCCAAAGTAGCATGACAAAAATCTTAGAGCCTTTTAGAAAACAA
AATCCAGACATAATCCAATACGATGACTTGGTATCTGACTTAGAAATAGGGCAGCATAGAACAAAAATAGAGGAACTGAG
ACAACATCTGAAGTGGGGATTTACACCAGACAAACATCCGAAAGAACCATTCCTTTGGGGTTATGAACTCCATCCTGATA
AATGGACAGTACAGCCTATAGTGCTGCCA---------------------------------------------------
---------------------------------------------------------
>B.US.1999.NC3874_1999.AY030881
CCTCAGATCACTCTTTGGCAACGACCCCTCGTCCCAATAAGGATAGGGGGGCAACTAAAGGAAGCTGATACAGGAGCAGA
TACATTAGAAGAAATGCATTTGCCAGGAAAATGGAAACCAAAAGGAGGAGGTAAAGTAAGACAGTATGATCAGATACCCA
TAGAAATCTGTGGACATAAAGCTATAACAGTARTAGGACCTACACCTGGAAGACTGACTCAGCTTGGTTGTACTTTAAAT
TTTCCCATTAGTCCTATTGAAACTGTACCAGTAMAMTTAAAGCCAGGAATGGATGGCCCAAAAGTTAAACAATGGCCATT
GACAGAAGAGAAAATAAAAGCATTAGTAGAAATTTGTACAGAAGAAAAGGAAGGAAAAATTTCAAAAATTGGGCCTGAAA
ATCCRTACAATACTCCAGTATTTGCCATAAAGAARAGTTGGAGAAAAGATAGAGAGCTTAATAAGAGAACTCAAGACTTC
TGGGAAGTTCAATTAGGAATACCACATCCCTCAGGGAAGAAATCAACAGTACTGGATGTGGGTGATGCATCAGTTCCCTT
AGATAAAAACTTCAGAAAGTATACTGCATTTACCATACCTAGTAYAAACAATGAGACACCAGGGATTAGATATCAGTACA
ATGTGCTTCCAGGATGGAAAGGATCACCAGCAATATTCCAAAGTAGCATGACAAGAATCTTAGAGCCTTTTAGAAAACAA
AATCCAGACATAATCCAATACGATGATTTGGTATCTGACTTAGAAATAGGGCAGCATAGAGCAAAAATAGAGGAACTGAG
ACAACATCTGAAGTGGGGATTTACACCAGACAAACATCAGAAAGAACCATTCCTTTGGGGTTATGAACTACATCCTGATA
AATGGACAGTACAGCCTATAGTGCTGCCA---------------------------------------------------
---------------------------------------------------------
>B.CA.-.BCCFE_PRRT_1391.EF368701
CCTCAGATCACTCTTTGGCAACGACCCCTCGTCACAATAAAGATAGGGGGGCAGCTAAAGGAAGCTGAYACAGGAGCAGA
TACATTAGAGGAAATGAGTTTGCCAGGAAGATGGAAACCAAAAGGAGGAGGTAAAGTAAGACAGTATGATCAGATACTCA
TAGAAATCTGTGGACATAAAGCTAYAACAGTAATAGGACCTACACCTGGAAGACTGACTCAGATTGGTTGCACTYTAAAT
TTTCCCATTAGTCCTATTGAAACTGTACCAGTAAAATTAAAGCCAGGAATGGATGGCCCAAAAGTTAAACAATGGCCATT
GACAGAAGAAAAAATAAAAGCATTAGTAGAAATTTGTACAGAAGAGAAGGAAGGGAARATTTCAAAAATTGGGCCTGAAA
ATCCATACAATACTCCAGTATTTGCCATAAAGAAAAGTTGGAGAAAAGATAGGGAACTTAATAAGAAAACTCAAGACTTC
TGGGAAGTTCAATTAGGAATACCACATCCCGCAGGGAAGAAATCAACAGTACTGGATGTGGGTGATGCATCAGTTCCCTT
AGATAAAGACTTCAGAAAGTATACTGCATTTACCATACCTAGTATAAACAATGAGACACCAGGGATTAGATATCAGTACA
ATGTGCTTCCAGGATGGAAAGGATCACCAGCAATATTCCAAAGTAGCATGACAAAAATCTTAGAGCCTTTTAGAAAACAA
AATCCAGACATAATCCAATACGATGATTTGGTATCTGACTTAGAAATAGGGCAGCATAGAACAAAAATAGAAGAATTGAG
ACAACATTTGAAGTGGGGATTTACACCAGAYAAACATCAGAAAGAACCATTCCTTTGGGGTTATGAACTCCATCCTGATA
AATGGACAGTACAGCCTATAGTGCTGCCA---------------------------------------------------
---------------------------------------------------------
>B.US.1999.NC3989_1999.AY030988
CCTCAAATCACTCTTTGGCAACGACCCCTCGTCACAATAAAGATAGGGGGGCAACTAAAGGAAGCTGATACAGGAGCAGA
TACATTAGAAGACATAAATTTGCCAGGGAGATGGAAACCAAAAGGAGGAGGTAAAGTAAGACAGTATGATCAAATACCCA
TAGAAATCTGTGGGCATAAAGCTATAACAGTAGTAGGACCTACACCTGGAAGACTGACTCAGATTGGTTGCACTTTAAAT
TTTCCCATTAGTCCTATTGAAACTGTACCAGTAAAATTAAAGCCAGGAATGGATGGCCCAAAAGTTAAACAATGGCCATT
GACAGAAGAAAAAATAAAAGCATTAGTAGAAATTTGTACAGAAGAAAAGGAAGGGAAAATTTCAAAAATTGGGCCTGAAA
ATCCATACAATACTCCAGTATTTGCCATAAAGAAAAGTTGGAGAAAAGATAGAGAACTTAATAAGAGAACTCAAGACTTC
TGGGAAGTTCAATTAGGAATACCACATCCCGCAGGAAAGAAATCAACAGTACTGGATGTAGGTGATGCATCAGTTCCTTT
AGACAAAGACTTCAGGAAGTATACTGCATTTACCATACCTAGTATAAACAATGAGACACCAGGGATTAGATATCAGTACA
ATGTGCTTCCAGGATGGAAAGGATCACCAGCAATATTCCAAAGTAGCATGACAAAAATCTTAGAGCCTTTTAGAAAACAA
AATCCAGACATAATCCAATACGATGATTTGGTATCTGACTTAGAAATAGGGCAGCATAGAACAAAAATAGAGGAACTGAG
ACAACATTTGAAGTGGGGATTTACACCAGACAAACATCAGAAAGAACCATTCCTTTGGGGTTATGAACTCCATCCTGATA
AATGGACAGTACAGCCTATAGTGCTGCCA---------------------------------------------------
---------------------------------------------------------
>B.US.1991.US2.AB485638
CCTCAAATCACTCTTTGGCAACGACCCCTCGTCACAATAAAGATAGGGGGGCAACTAAAGGAAGCTGACACAGGAGCAGA
TACATTAGAAGAAGTGAGTTTGCCAGGAAGGTGGAAACCAAAAGGAGGAGGTAAAGTAAGACAGTATGATCAAATACTCA
TAGAAATCTGTGGACATAAAGCTATAACAGTAGTAGGACCTACACCTGGAAGACTGACTCAGATTGGTTGCACCTTAAAT
TTTCCCATTAGTCCTATTGAAACTGTACCAGTAAAATTAAAGCCAGGAATGGATGGCCCAAAAGTTAAACAATGGCCATT
GACAGAAGAAAAAATAAAAGCATTAGTAGAAATTTGTACAGAAGAAAAGGAAGGAAAAATTTCAAAAATTGGGCCTGAAA
ATCCATACAATACTCCAGTATTTGCCATAAAGAAAAGTTGGAGAAAAGATAGAGAACTCAATAAGAAAACTCAAGATTTC
TGGGAAGTTCAATTAGGAATACCACATCCCGCAGGGAAGAAATCAACAGTACTGGATGTGGGTGATGCATCAGTTCCCTT
AGATAAAGACTTTAGGAAGTATACTGCATTTACCATACCTAGTATAAACAATGAGACACCAGGGATTAGATATCAGTACA
ATGTGCTTCCAGGATGGAAAGGATCACCAGCAATATTCCAAAGTAGCATGACAAAAATCTTAGAGCCTTTTAGAAAACAA
AATCCAGACATAATCCAATACGATGATTTGGTATCTGACTTAGAAATAGGACAGCATAGAACAAAAATAGAGGAACTGAG
ACAACATCTGAAATGGGGATTTACACCAGACAAACATCAGAAAGAACCATTCCTTTGGGGTTATGAACTCCATCCTGATA
AATGGACAGTACAGCCTATAGCACTGCCA---------------------------------------------------
---------------------------------------------------------
