# Supplementary material for: Superinfection with drug-resistant HIV is rare and does not contribute substantially to therapy failure in a large European cohort
Source: BMC Infect Dis. 2013 Nov 12;13:537. doi: 10.1186/1471-2334-13-537 (PMC3879221; doi:10.1186/1471-2334-13-537)
Supplement: Additional file 8 — Sequence sets - Sets of case and control sequences for the samples of the 18 validated patients. Fasta files contain the alignments used to infer superinfection in each validated patient. The sequences from the patient under investigation are indicated in the fasta header lines. [file 1471-2334-13-537-S8.zip › additionalfile8source/pol/Case11/d.fasta]

>B.DE.2003.T7SZCQRFEQJRXUV.GQ400894
CCTCAGATCACTCTTTGGCAACGACCCCTCGTCACAATAAAGATAGGGGGGCAACTAAAGGAAGCTGATACAGGAGCAGA
TACATTAGAAGAAGTGAATTTGCCAGGAAGATGGAAACCAAAAGGAGGAGGTAAAGTAAGACAGTATGATCAGGTACCCA
TAGAAATCTGTGGACATAAAGTTATAACAGTAGTAGGACCTACACCTGGAAGACTGACTCAGCTTGGTTGCACTTTAAAT
TTTCCCATTAGTCCTATTGAAACTGTACCAGTAAAATTAAAGCCAGGAATGGATGGCCCAAAAGTTAAACAATGGCCATT
GACAGAAGAAAAAATAAAAGCATTAGTAGAAATTTGTACAGAAGAAAAGGAAGGAAAAATTTCAAAAATTGGGCCTGAAA
ATCCATACAATACTCCAGTATTTGCCATAAAGAAAAGTTGGAGAAAAGATAGAGAACTTAATAAGAGAACTCAAGACTTC
TGGGAAGTTCAATTAGGAATACCACATCCCGCAGGGAAGAAGTCAACAGTACTGGATGTGGGTGATGCATCAGTTCCCTT
AGATGCAGACTTCAGGAAGTATACTGCATTTACTATACCTAGTATAAACAATGAGACACCAGGGATTAGATATCAGTACA
ATGTGCTTCCAGGATGGAAAGGATCACCAGCAATATTCCAAAGTAGCATGACAAAAATCTTAGAGCCTTTTAGAAAACAA
AATCCAGAAATAATCCAATACGATGATTTGGTATCTGACTTAGAAATAGGGCAGCATAGAACAAAAATAGAGGAACTGAG
ACAACATTTGCAGTGGGGATTAACACCAGACAAACATCAGAAAGAACCATTCCTTTGGGGTTATGAACTCCATCCTGATA
AATGGACAGTACAGCCTATAGTGCTGCCA---------------------------------------------------
-----------------------------------------------------------------------------
>EU2ARCA_3103
CCTCAAATCACTCTTTGGCAACGACCCCTCGTCACAATAAAGATAGGGGGGCAGCTAAAGGAAGCTGATACAGGAGCAGA
TACATTAGAAGAAATGAATTTGCCAGGAAGATGGAAACCAAAAGGAGGAGGTAAAGTAAGACAATATGATCAGATAACCA
TAGAAATATGTGGACATAAAGCTATAACAGTAATAGGACCTACACCTGGAAGACTGACTCAACTTGGTTGCACTTTAAAT
TTTCCCATTAGTCCTATTGARACTGTACCAGTAAAATTAAAGCCAGGAATGGATGGCCCAAGAGTTAAACAGTGGCCATT
GACAGAAGAAAAAATAAAAGCATTAGTAGAAATTTGTACAGAAGAAAAGGAAGGGAAAATTTCAAAAATTGGGCCTGAGA
ATCCATACAATACTCCAGTATTTGCCATAAAGAAAGGTTGGAGAAAAGATAGAGAACTTAATAAGAGAACTCAAGACTTC
TGGGAGGTTCAATTAGGAATACCACATCCCGCAGGGAAGAAATCTACAGTACTGGATGTGGGTGATGCATCAGTTCCCTT
AGATGAAAACTTCAGGAAGTATACTGCATTCACAATACCTAGTAGAAACAATGAGACACCAGGGATTAGATATCAGTACA
ATGTGCTTCCAGGATGGAAAGGATCACCAGCAATATTCCAAAGTAGCATGACAAAAATCTTAGAGCCTTTTAGAAAGCAA
AATCCAGACATAATCCAATACGATGATTTGGTATCTGATTTAGAAATAGAGCAGCATAGACAAAAGATAGAGGAACTGAG
ACAACATTTGAAGTGGGGATTTACACCAGACAAACATCAGAAAGAACCATTCCTTTGGGGTTATGAACTCCATCCTGATA
AGTGGACA------------------------------------------------------------------------
-----------------------------------------------------------------------------
>B.SE.1999.99SE_16033.AY165203
CCTCAGATCACTCTTTGGCAACGACCCCTYGTCACAATAAAGATAGGGGGGCAACTAAAGGAAGCTGATACAGGAGCAGA
TACATTAGAAGACATGAATTTGCCAGGAAGATGGAAACCAAAAGGAGGAGGTAAAGTAAGACAGTATGATCAGATACCCA
TAGAAATTTGTGGACATAAAGCTATAACAGTAGTAGGACCTACACCTGGAAGACTGACTCAGATTGGTTGTACTTTAAAT
TTTCCCATTAGTCCTATTGAAACTGTACCAGTAAAATTAAAGCCAGGAATGGATGGCCCAAAAGTTAAACAATGGCCATT
GACAGAAGAAAAAATAAAAGCATTAGTAGAAATTTGTACAGAAGAAAAGGAAGGGAAAATTTCAAAAATTGGGCCTGAAA
ATCCATACAATACTCCAGTGTTTGCCATAAAGAAAAGTTGGAGAAAAGATAGAGAACTTAATAAAAGAACTCAAGACTTC
TGGGAGGTTCAATTAGGAATACCACATCCCGCAGGGAAGAAATCAACAGTACTGGATGTGGGTGATGCATCAGTTCCCTT
AGATAAAGAMTTCAGGAAGTATACTGCATTTACCATACCTAGCATAAACAATGAGACACCAGGGATTAGATATCAGTACA
ATGTGCTTCCAGGATGGAAAGGATCACCAGCAATATTCCAAAGTAGCATGACAAAAATATTAGAGCCTTTTAGAAAACAA
AATCCAGACATAATCCAATACGATGATTTGGTATCTGACTTAGAAATAGGACAGCATAGAACAAAGATAGAGGAACTGAG
ACAGCATTTGAAGTGGGGATTTACACCAGACAAACATCAAAAAGAACCATTTCTTTGGGGTTATGAACTCCATCCTGATA
AATGGACAGTACAGCCTATAGTGCTGCCA---------------------------------------------------
-----------------------------------------------------------------------------
>120757
CCTCAGATCACTCTTTGGCAACGACCCCTCGTCACAGTAAAAGTAGGGGGGCAACTAAAGGAAGCTGATACAGGAGCAGA
TACATTAGAAGAAATAGATTTACCAGGAAGATGGAAACCAAAAGGAGGAGGTAAAGTAAGACAGTATGATCAGATACTCG
TAGAAATCTGTGGACATAAAGCTATAACAGTAGTAGGACCTACACCTGGAAGACTGACTCAGATTGGTTGCACTTTAAAT
TTT-----------------------------------------------------------------------------
----------AAAATAAAAGCATTAGTAGAAATTTGTACAGAAGAAAAAGAAAAGAAAATTTCAAGAATTAGGCCTGAAA
ATCCATATAATACTCCAGTATTTGCCATAAAGAAAAGTTGGAGAAAAGATAGAGAACTTAATAAGAAAACTCAAGACTTC
TGGGAAGTTCAATTAAGAATACCACATCCCGCAGAGAAGAAATCAACAGTACTAGATGTAAGTGATGCATCAGTTCCCTT
AAATAAAGACTTCAAGAAGTATACTGCATTTACCATACCTAGTATAAACAATGAGACACCAGAGATTAAATATCAGTACA
ATGTGCTTCCAAGATGGAAAAGATCACCAGCAATATYCCAAAGTAGCATGACAAAAATCTTAAAGCCTTTTAGAAAACAA
AATCCAGACATAATCCAATACGATGATTTGGTATCTGACTTAGAAATAAAGCAGCATAGAACAAAAATAAAGAAACTAAA
ACAACATCTGAGGTGGAGATTTACACCAGACAAACATCAGAAAGAACCATTCCTTTGG----------------------
--------------------------------------------------------------------------------
-----------------------------------------------------------------------------
>118422
CCTCAGATCACTCTTTGGCAACGACCCCTCGTCGCAGTAARGRTAGSGGGGCAGCTAAAGGAAGCTGATACAGGAGCAGA
TACATTAGAAGAAATGAATTTGCCAGGAAGATGGAAACCAAAAGGAGGAGGTAAAGTAAGACAGTATGATCAGATACCCA
TAGAAATATGTGGACATAAAGCTATAACTGTAATAGGACCTACACCTGGAAGACTGACTCAGATTGGTTGTACTCTAAAT
TTT-----------------------------------------------------------------------------
----------AAAATAAATGCATTAGTAGAAATTTGTACAGAAGAAAAGGAAGGGAAAATTTCAAAAATTGGGCCTGAAA
ATCCATACAATACTCCAGTATTTGCCATAAAGAAAAGTTGGAGAAAAGATAGAGAACTTAATAAGAGAACTCAAGACTTC
TGGGAGGTTCAATTAGGAATACCACATCCCGCAGGGAAGAAATCAACAGTACTGGATGTGGGTGATGCATCAGTTCCCTT
AGATGAAGACTTCAGGAAGTATACTGCATTCACCATACCTAGTASAAACAATGAGACACCAGGGATTAGATATCAGTACA
ATGTGCTTCCAGGATGGAAAGGATCACCAGCAATATTCCAAAGTAGCATGACAAAAATCTTAGAGCCTTTTAGAAAGCAA
AATCCAGACATAATCCAATACGATGATTTGGTATCTGATTTAGAAATAGGGCAGCACAGAAAAAAGGTAGAGGAACTGAG
ACAACATTTGAAGTGGGGATTTACACCAGACAAACATCAGAAAGAACCATTCCTTTGG----------------------
--------------------------------------------------------------------------------
-----------------------------------------------------------------------------
>117276
CCTCARATCACTCTTTGGCAACGACCCCTCGTCACAATAAAGATAGGGGGGCAGCTAAAGGAAGCTGATACAGGAGCAGA
TACATTAGAAGACATAAATTTGCCAGGAARATGGAAACCAAAAGGAGGAGGTAAAGTAAGACAGTATGATCAGATACCCA
TAGAAATATGTGGACACAAAGCTATAACTGTAATAGGACCTACACCTGGAAGACTGACTCAGCTTGGTTGTACTCTAAAT
TTTCCCATTAGTCCTATTGAAACTGTACCAGTAAAATTAAAGCCAGGAATGGATGGCCCAAGAGTTAAACAATGGCCATT
GACAGAAGAAAAAATAAAAGCATTAGTAGAAATTTGTACAGAAGAAAAGGAAGGGAAAATTTCAAAAATTGGGCCTGAAA
ATCCATACAATACTCCAGTATTTGCCATAAAGAAAAGTTGGAGAAAAGATAGAGAACTTAATAAGAAAACTCAAGACTTC
TGGGAGGTTCAATTAGGAATACCACATCCCGCAGGGAAGAAATCAACAGTACTGGATGTGGGTGATGCATCAGTTCCCTT
AGATGARGACTTCAGGAAGTATACTGCATTTACCATACCTAGTATAAACAATGAGACACCAGGGATTAGATATCAGTACA
ATGTGCTTCCAGGATGGAAAGGATCACCAGCAATATTYCAAAGTAGCATGACAAGAATCTTAGAGCCTTTTAGAAAGCAA
AATCCAGACATAATCCAATACGATGATTTGGTATCTGATTTAGAAATAGGGCAGCATAGAAAAAAGATAGAGGAACTCAG
ACAACATTTGARATGGGGATTTACACCAGACAAACATCAGAAAGAACCATTCCTTTGGGGTTATGAACTCCATCCTGATA
AATGGACA------------------------------------------------------------------------
-----------------------------------------------------------------------------
>EU2ARCA_5245
CCTCAGATCACTCTTTGGCAACGACCCCTCGTCACAATAARGATAGGGGGGCAGCTAAAGGAAGCTGATACAGGAGCAGA
TACATTAGAAGACATAGATTTGCCAGGAAGATGGAAACCAAAAGGAGGAGGTAAAGTAAGACAGTATGATCAGATACCCA
TAGAAATATGTGGACATAAAGCTATAACTGTAATAGGACCTACACCTGGAAGACTGACTCAGATTGGTTGTACTCTAAAT
TTTCCCATTAGTCCTATTGAAACTGTACCAGTAAAATTAAAGCCAGGAATGGATGGCCCAAGAGTTAAACAATGGCCATT
GACAGAAGAAAAAATAAAAGCATTAGTAGAAATTTGTACAGAAGAAAAGGAAGGGAAAATTTCAAAAATTGGGCCTGAAA
ATCCATACAATACTCCAGTATTTGCCATAAAGAAAAGTTGGAGAAAAGATAGAGAACTTAATAAGAGAACTCAAGACTTC
TGGGAAGTTCAATTAGGAATACCACATCCCGCAGGGAAGARATCAACAGTACTGGATGTGGGTGATGCATCAGTTCCCTT
AGATGAAGACTTCAGGAARTATACTGCATTCACCATACCTAGTATAAACAATGAGACACCAGGGATTAGATATCAGTACA
ATGTGCTTCCAGGATGGAAAGGATCACCAGCAATATTCCAAAGTAGCATGACAAAAATCTTAGAGCCTTTTAGAAAGCAA
AATCCAGACATAATCCAATACGATGATTTGGTATCTGATTTAGAAATAGGGCAGCATAGAGAAAAGATAGAGGAACTGAG
ACAACATTTGAAGTGGGGATTTACACCAGACAAACATCAGAAAGAACCATTCCTTTGG----------------------
--------------------------------------------------------------------------------
-----------------------------------------------------------------------------
>B.US.-.5.AF294550
CCTCAGATCACTCTTTGGCAACGACCCCTCGTCACAATAAAGATAGGGGGGCAACTAAAAGAAGCTGATACAGGAGCAGA
TACATTAGAAGAAATARATTTGCCAGGAAGATGGAAACCAAAAGGAGGAGGTAAAGTAAGACAGTATGATCAGATACCCA
TAGAAATCTGTGGACATAAAGCTATAACAGTAGTAGGACCTACACCTGGAAGACTGACTCAGATTGGTTGCACTTTAAAT
TTTCCCATTAGTCCTATTGAAACTGTACCAGTAAAATTAAAGCCAGGAATGGATGGCCCAAGAGTTAAACAATGGCCATT
GACAGAAGAAAAAATAAAAGCATTAGTAGAAATTTGTACAGAAGAAAAGGAAGGGAAGATTTCAAAAATTGGGCCTGAAA
ATCCATACAATACTCCAGTATTTGCCATAAAGAAAAGTTGGAGAAAAGATAGAGAACTTAATAAGAGAACTCAAGACTTC
TGGGAAGTTCAATTAGGAATACCACATCCCGCAGGGAAGAAATCAACAGTACTGGATGTGGGTGATGCATCAGTTCCCTT
AGATGAAGACTTCAGGAAGTATACAGCATTTACAATACCTAGTATAAACAATGAGACACCAGGGGTTAGATATCAGTACA
ATGTGCTTCCAGGATGGAAAGGATCACCAGCAATATTCCAAAGTAGTATGATAAAAATCTTAGAGCCTTTTAGAAAACAA
AATCCAGACATAATCCAATACGATGATTTGGTATCTGACTTAGAAATAGGGCAGCATAGAACAAAAATAGAGGAACTGAG
ACAACATCTGAGGTGGGGATTTACACCAGACAAACATCAGAAAGAGCCATTCCTTTGGGGTTATGAACTCCATCCTGATA
AATGGACAGTACAGCCTATAGTGCTGCCA---------------------------------------------------
-----------------------------------------------------------------------------
>122551
CCTCAGATCACTCTTTGGCAACGACCCCTCGTCCCAATAAGGATAGGGGGGCAACTAACGGAAGCTGATACAGGAGCAGA
TACATTAGAAGAAATGAATTTGCCAGGAAGATGGAAACCAAAAGGAGGAGGTAAAGTAAGACAGTATGATCAGATAACCA
TAGAGATATGTGGACATAAAATTGTAAGTGTAATAGGACCTACACCTGGAAGACTGACTCAGCTTGGTTGTACTCTAAAT
TTT-----------------------------------------------------------------------------
----------AAAATAAAAGCATTAGTAGAAATTTGTACAGAAGAACAGGAAGGGAAATTTTCAAAAATTGGGCCTGAAA
ATCCATACAATACTCCAGTATTTGCCATAAAGAAAAGTTGGAGAAAAGATAGAGAACTTAATAAGAGAACTCAAGACTTC
TGGGAGGTTCAATTAGGAATACCACATCCCGCAGGGAAGAAATCAACAGTACTGGATGTGGGTGATGCATCAGTTCCCTT
AGATGAAGACTTCAGGAAGTATACTGCATTCACCATACCTAGTACAAACAATGAGACACCAGGGATTAGATATCAGTACA
ATGTGCTTCCAGGATGGAAAGGATCACCAGCAATATTCCAAAGTAGCATGACAAARATCTTAGAGCCTTTTAGAAAGCAA
AATCCAGACATAATYCAATACGATGATTTGGTATCTGATTTAGAAATAGGGCAGCATAGAAAAAAGATAGAGGAACTGAG
ACAACATTTGAAGTGGGGATTCACACCAGACAAACATCAGAAAGAACCATTCCTCTGG----------------------
--------------------------------------------------------------------------------
-----------------------------------------------------------------------------
>B.US.1986.JRCSF.JR_CSF.M38429
CCTCAGATCACTCTTTGGCAACGACCCCTCGTCACAATAAAGATAGGGGGGCAACTAAAGGAAGCTGATACAGGAGCAGA
TACATTAGAAGACATGGATTTGCCAGGAAGATGGAAACCAAAAGGAGGAGGTAAAGTAAGACAGTATGATCAGATACCCA
TAGATATCTGTGGACATAAAGCTGTAACAGTAGTAGGACCTACACCTGGAAGACTGACTCAGATTGGTTGCACTTTAAAT
TTTCCCATTAGTCCTATTGAAACTGTACCAGTAAAATTAAAGCCAGGAATGGATGGCCCAAAAGTCAAACAATGGCCATT
GACAGAAGAAAAAATAAAAGCATTAGTAGAAATTTGTACAGAAGAAAAGGAAGGAAAGATTTCAAAAATTGGGCCTGAAA
ATCCATACAATACTCCAGTATTTGCCATAAAGAAAAGTTGGAGAAAAGATAGAGAACTTAATAGGAGAACTCAAGACTTC
TGGGAAGTTCAATTAGGAATACCACATCCCGCAGGGAAGAAATCAACAGTACTGGATGTGGGTGATGCATCAGTTCCCTT
AGATAAAGACTTCAGGAAGTATACTGCATTTACCATACCTAGTATAAACAATGAGACACCAGGGATTAGATATCAGTACA
ATGTGCTTCCAGGATGGAAAGGATCACCAGCAATATTCCAAAGTAGCATGACAAAAATCTTAGAGCCTTTTAGAAAACAA
AATCCAGACATAATCCAATACGATGATTTGGTATCTGACTTAGAAATAGGGCAGCATAGAACAAAAATAGAGGAACTGAG
ACAACATCTGAAGTGGGGATTTACACCAGACAAACATCAGAAAGAACCATTCCTTTGGGGTTATGAACTCCATCCTGATA
AATGGACAGTACAGCCTATAGTGCTGCCA---------------------------------------------------
-----------------------------------------------------------------------------
>118523
CCTCAGATCACTCTTTGGCAACGACCCCTAGTCACAATAAAGGTAGGGGGGCAGCTAAAGGAAGCTGATACAGGAGCAGA
TACATTAGAAGACATGGATTTGCCAGGAAAATGGAAACCAAAAGGAGGAGGTAAAGTAAGGCAATATGAGCAGATACCCA
TAGAAATATGTGGACATAAAGCTATAACTGTAATAGGACCTACACCTGGAAGACTGACTCAGATTGGTTGTACTCTAAAT
TTTCCCATTAGTCCTATTGAAACTGTACCAGTAAAATTAAAGCCAGGAATGGATGGCCCAAGAGTTAAACAATGGCCATT
GACAGAAGAAAAAATAAAAGCATTAATAGAAATTTGTACAGAAGAAAAGGAAGGGAAAATTTCAAAAATTGGGCCTGAAA
ATCCATACAATACTCCAGTATTTGCCATAAAGAAAAGTTGGAGAAAAGATAGGGAACTTAATAAGAGAACTCAAGACTTC
TGGGAGGTTCAATTAGGAATACCGCATCCCGCAGGGAAGAAATCAACAGTACTGGATGTGGGTGATGCATCAGTTCCTTT
AGATGAAAGCTTCAGGAAGTATACTGCATTTACTATACCTAGTACAAACAATGAGACACCAGGGATTAGATATCAGTACA
ATGTGCTCCCAGGATGGAAAGGATCACCAGCAATATTCCAAAGTAGCATGACAAAAATCTTAGAGCCTTTTAGAAAGCAA
AATCCAGATATAATCCAATACGATGATTTGGTATCTGATTTAGAAATAGGGCAGCATAGAAAAAAGATAGAGGAACTGAG
ACAACATTTGAAGTGGGGATTTACGCCAGACAAACATCAGAAGGAACCATTCCTATGGGGTTATGAACTCCATCCTGATA
AATGGACA------------------------------------------------------------------------
-----------------------------------------------------------------------------
>EU2ARCA_128
CCTCAGATCACTCTTTGGCAACGACCCCTCGTCACAATAAAGATAGGGGGGCAGCTAAAGGAAGCTGATACAGGAGCAGA
TACATTAGAAGACATAAATTTGCCAGGAAGATGGAAACCAAAAGGAGGAGGTAAAGTAAGACAGTATGATCAGATACCCA
TAGAAATATGTGGACATAAAGCTATAACTGTAATAGGACCTACACCTGGAAGACTGACTCAGATTGGTTGTACTCTAAAT
TTTCCCATTAGTCCTATTGAAACTGTACCAGTAAAATTAAAGCCAGGAATGGATGGCCCAAGAGTTAAACAATGGCCATT
GACAGAAGAAAAAATAAAAGCATTAGTAGAAATTTGTACAGAAGAAAAGGAAGGGAAAATTTCAAAAATTGGGCCTGAAA
ATCCATACAATACTCCAGTATTTGCCATAAAGAAAAGTTGGAGAAAAGATAGAGAACTTAATAAGAGAACTCAAGACTTC
TGGGAGGTTCAATTAGGAATACCRCATCCCGCAGGGAAGAAATCAACAGTACTGGATGTGGGTGATGCATCAGTTCCCTT
AGATGAAGACTTCAGGAAGTATACTGCATTCACCATACCTAGTATAAACAATGAGACACCAGGGATTAGATATCAGTACA
ATGTGCTTCCAGGATGGAAAGGATCACCAGCAATATTCCAAAGTAGCATGACAAAAATCTTAGAGCCTTTTAGAAAGCAA
AATCCAGRCATAATCCAATACGATGATTTRGTATCTGATTTAGAAATAGGGCAGCATAGAAAAAAGATAGAGGAACTGAG
ACAACATTTGAAGTGGGGATTTACACCAGACAAACATCAGAAAGAACCATTCYTTTGGGGTTATGAACTCCATCCTGATA
AATGG---------------------------------------------------------------------------
-----------------------------------------------------------------------------
>118120
CCTCAGATCACTCTTTGGCAACGACCCCTCGTCCCAATAAGGATAGGGGGACAGCTAAAGGAAGCTGATACAGGAGCAGA
TACATTAGAAGAKATGAATTTGCCAGGAAGATGGAAACCAAAAGGAGGAGGTAAAGTAAGACAGTATGATCAGATACCCC
TAGAAATATGTGGACATAAAACTATAACTGTAATAGGACCTACACCTGGAAGACTGACTCAGATTGGTTGTACTCTAAAT
TTTCCCATTAGTCCTATTGAAACTGTACCAGTAAAATTAAAGCCAGGAATGGATGGCCCAAGAGTTAAACAATGGCCATT
GACAGAAGAAAAAATAAAAGCATTAGTAGAAATTTGTACAGAAGAAAAGGAAGGGAAAATTTCAAAAATTGGGCCTGAAA
ATCCATACAATACTCCAGTATTTGCCATAAAGAAGGGTTGGAGAAAAGATAGAGAACTTAATAAGAGAACTCAAGACTTC
TGGGAGGTCCAATTAGGAATACCACATCCCGCAGGGAAGAAATCAACAGTACTGGATGTGGGTGATGCATCAGTTCCCTT
AGATGAAGACTTCAGGAAGTATACTGCATTCACCATACCTAGTAGAAACAATGAGACACCAGGGATTAGATATCAGTACA
ATGTGCTTCCAGGATGGAAAGGATCACCAGCAATATTCCAAAGTAGCATGACAAAAATCTTAGAGCCTTTTAGAAAGCAA
AATCCAGACATAATCCAATACGATGATTTAGTATCTGATCTAGAAATAGGGCAGCATAGAAAAAAGATAGAGGAACTGAG
ACAACATTTGAAGTGGGGATTTACACCAGACAAACATCAGAAAGAACCATTCCTTTGGGGTTATGAACTCCATCCTGATA
AATGGACA------------------------------------------------------------------------
-----------------------------------------------------------------------------
>EU2ARCA_685
CCTCAGATCACTCTTTGGCAACGACCCCTCGTCCCAATAAGGATAGGGGGACARCTAAAGGAAGCTGATACAGGAGCAGA
TACATTAGAAGACATGAGTTTGCCAGGAAGATGGAAACCAAAAGGAGGAGGTAAAGTAAGACAGTATGATCAGRTAACCA
TAGAGATATGTGGACATAAAACTATAACTGTAATAGGACCTACACCTGGAAGACTGACTCAGATTGGTTGTACTCTAAAT
TTTCCCATTAGTCCTATTGAAACTGTACCAGTAAAATTAAAGCCAGGAATGGATGGCCCAAGAGTTAAACAATGGCCATT
GACAGAAGAGAAAATAAAAGCATTAGTAGAAATTTGTACAGAAGAAAAGGAAGGRAAAATTTCAAAAATTGGGCCTGAAA
ATCCATACAATACTCCAGTATTTGCTATAAAGAAAAGTTGGAGAAAAGATAGAGAACTTAATAAGAGAACTCAAGACTTC
TGGGAGGTTCAATTAGGAATACCACATCCCGCAGGGAAGAAATCAACAGTACTRGATGTGGGTGATGCATCAGTTCCCTT
AGATGAAGACTTCAGGAAGTATACTGCATTCACCATACCTAGTATAAACAATGAGACACCAGGAATTAGATAYCAGTACA
ATGTGCTTCCAGGATGGAAAGGATCACCAGCAATATTCCAAAGTAGCATGACAAAAATCTTAGAGCCTTTTAGAAAGCAG
AATCCAGACATAATCCAATACGATGATTTGGTATCTGATTTAGAAATAGGGCAGCATAGAAAGAAGATAGAGGAACTGAG
ACAACATTTGAAGTGGGGATTTACACCAGACAAACATCAGAAAGAACCATTCCTTTGG----------------------
--------------------------------------------------------------------------------
-----------------------------------------------------------------------------
>EU2ARCA_5091
CCTCAGATCACTCTTTGGCAGCGACCCCTCGTCCCAGTAAAGATAGGGGGGCAGCTAAAGGAAGCTGATACAGGAGCAGA
TACATTAGAAGACATGGATTTGCCAGGAAGATGGAAACCAAAAGGAGGAGGTAAAGTAAGACAGTATGATCAGATACCCG
TAGAAATATGTGGACATAAAGCTATAACTGTAATAGGACCTACACCTGGAAGACTGACTCAGATTGGTTGTACTCTAAAT
TTT-----------------------------------------------------------------------------
----------AAAATAAAAGCATTAGTAGAAATTTGTACAGAAGAAAAGGAAGGAAAAATTTCAAAAATTGGGCCTGAAA
ATCCATACAATACTCCAGTATTTGCCATAAAGAAAAGTTGGAGAAAAGATAGAGAACTTAATAAAAGAACTCAAGACTTC
TGGGAGGTTCAATTAGGAATACCACATCCCGCAGGGAAGAAATCAACAGTACTGGATGTGGGTGATGCATCAGTTCCCTT
AGATGAAGACTTCAGGAAGTATACTGCATTCACCATACCTAGTATAAACAATGAGACACCAGGGATTAGATATCAGTACA
ATGTGCTCCCAGGATGGAAAGGATCACCAGCAATATTCCAAAGTAGCATGACAAAAATCTTAGAGCCTTTTAGAAAGCAA
AATCCAGACATAATCCAATACGATGATTTGGTATCTGATTTAGAAATAGGGCAGCATAGAGAAAAGATAGAGGAACTGAG
ACAACATTTGAAGTGGGGATTTACACCAGACAAACATCAGAAAGAACCATTCCTTTGG----------------------
--------------------------------------------------------------------------------
-----------------------------------------------------------------------------
>EU2ARCA_11049
CCTCAAATCACTCTTTGGCAACGACCAGTAGTCACAATAAAGATAGGGGGGCAGCTAAAGGAAGCTGATACAGGAGCAGA
TACATTAGAAGACATAAATTTGCCAGGAAGATGGAAACCAAAAGGAGGAGGTAAAGTAAGACAGTATGATCAGATACCCA
TAGAAATATGTGGACATAAAGCTATAACAGTAATAGGACCTACACCTGGAAGACTGACTCAGCTTGGTTGCACTTTAAAT
TTTCCCATTAGTCCTATTGAAACTGTACCAGTAAAATTAAAGCCAGGAATGGATGGCCCAAGAGTTAAACAATGGCCATT
GACAGAAGAAAAAATAAAAGCATTAATAGAAATTTGTACAGAAGAARAGGAAGGGAAAATTTCAAAAATTGGGCCTGAAA
ATCCATACAATACTCCAGTATTTGCCATAAAGAAAGGTTGGAGAAAAGATAGAGAACTTAATAAGAGAACTCAAGACTTC
TGGGAAGTTCAATTAGGAATACCACATCCCGCAGGGAAGAAATCAACAGTACTGGATGTGGGTGATGCATCAGTTCCCTT
AGATGAAAACTTCAGGAAGTAYACTGCATTCACAATACCTAGTAGAAACAATGAGACRCCAGGGATTAGATATCAGTACA
ATGTGCTTCCAGGATGGAAAGGATCACCAGCAATATTCCAAAGTAGCATGACAAAAATCTTAGAGCCTTTTAGAAAGCAA
AATCCAGACATAATCCAATACGATGATTTAGTATCTGATTTAGAAATAGGGCAGCATAGAAAAAAGATAGAGGAACTGAG
ACAACATTTGAAGTGGGGATTTACACCAGATAAACATCAGAAAGAACCATTCCTTTGGGGTTATGAACTCCATCCTGATA
AATGGACA------------------------------------------------------------------------
-----------------------------------------------------------------------------
>117357
CCTCAGATCACTCTTTGGCAACGACCCCTCGTCACAATAAAGATAGGGGGGCAGCTAAAGGAAGCTGATACAGGAGCAGA
TACATTAGAAGAMATGAATTTGCCAGGAAGATGGAAACCAAAAGGAGGAGGTAAAGTAAGACAGTATGATCAGGTACCCA
TAGAAATATGTGGACATAAARCTATCACTGTAATAGGACCTACACCTGGAAGACTGACTCAGATTGGTTGTACTCTAAAT
TTTCCCATTAGTCCTATTGAAACTGTACCAGTAAAATTAAAGCCAGGAATGGATGGCCCAAGAGTTAAACAATGGCCATT
GACAGAAGAAAAAATAAAAGCATTAGTAGAAATTTGTACAGAAGAAAAGGAAGGGAAAATTTCAAAAATTGGGCCTGAAA
ATCCATACAATACTCCAGTATTTGCCATAAAGAAAAGTTGGAGAAAAGATAGAGAACTTAATAAGAGAACTCAAGACTTC
TGGGAGGTTCAATTAGGAATACCACATCCCGCAGGGAAGAAATCAACAGTACTGGATGTGGGTGATGCATCAGTTCCTTT
AGATGAAGACTTCAGGAAGTATACTGCGTTCACCATACCTAGTATAAACAATGAGACACCAGGGATTAGATATCAGTACA
ATGTGCTTCCAGGATGGAAAGGATCACCAGCAATATTCCAAAGTAGCATGACAAAAATCTTAGAGCCTTTTAGAAAGCAA
AATCCAGACATAATCCAATACGATGATTTGGTATCTGATTTAGAAATAGGGCAGCATAGAAAAAAGATAGAGGAACTGAG
ACAACATTTGAAGTGGGGATTTACMCCAGACAAACATCAGAAAGAACCATTCCTTTGGGGTTATGAACTCCATCCTGATA
AATGGACA------------------------------------------------------------------------
-----------------------------------------------------------------------------
>115196
CCTCAGATCACTCTTTGGCAACGACCCCTCGTCACAATAAAGATAGGGGGGCAGCTAAAGGAAGCTGATACAGGAGCTGA
TACATTAGAAGACATGGATTTGCCAGGAAGATGGAAACCAAAAGGAGGAGGTAAAGTAAGACAGTATGATCAGATAGCCA
TAGAAATATGTGGACATAAAACTATAACTGTAATAGGACCTACACCTGGAAGACTGACTCAGATTGGTTGTACTCTAAAT
TTTCCCATTAGTCCTATTGAAACTGTACCAGTAAAATTAAAGCCAGGAATGGATGGCCCAAGGGTTAAACAATGGCCATT
GACAGAAGAAAAGATAAAAGCATTAGTAGAAATTTGTACAGAAGAAAAGGAAGGGAAAATTTCAAAAATTGGGCCTGAAA
AYCCATACAATACTCCAGTATTTGCCATAAAGAAAAGTTGGAGAAAAGATAGAGAACTTAATAAGAGAACTCAAGACTTC
TGGGAGGTTCAATTAGGAATACCACATCCCGCAGGGAAGAAATCAACAGTACTGGATGTGGGTGATGCATCAGTTCCCTT
AGATGAAGACTTCAGGAAGTATACAGCATTCACCATACCTAGTATAAACAATGAGACACCAGGGATTAGATATCAGTACA
ATGTGCTTCCAGGATGGAAAGGATCACCAGCAATATTCCAAAGTAGCATGACAAAAATCTTAGAGCCTTTYAGAAAGCAA
AATCCAGACATAATCCAATACGATGATTTGGTATCTGATTTAGAAATAGGACAGCATAGAAAAAAGATAGAGGAACTGAG
ACAACATTTGAAGTGGGGATTTACACCAGACAAACATCAGAARGAACCATTCCTTTGGGGCTATGAACTCCATCCTGATA
AATGGACA------------------------------------------------------------------------
-----------------------------------------------------------------------------
>EU2ARCA_152
CCTCAGATCACTCTTTGGCAACGACCCCTCGTCACAGTAAAGATAGGGGGGCAGCTAAAGGAAGCTGATACAGGAGCAGA
TACATTAGAAGACATAAATTTGCCAGGAAGATGGAAACCAAAAGGAGGAGGTAAAGTAAGACAGTATGATCAGATACCCA
TAGAAATATGTGGACATAAAGCTATAACTGTAATAGGACCTACACCTGGAAGACTGACTCAGATTGGTTGTACTCTAAAT
TTTCCCATTAGTCCTATTGAAACTGTACCAGTAAAATTAAAGCCAGGAATGGATGGCCCAAGAGTTAAACAATGGCCGTT
GACAGAGGAAAAAATAAAAGCATTAGTAGAAATTTGTACAGAAGAAAAGGAAGGGAAAATTTCAAAAATTGGGCCTGAAA
ATCCATACAATACTCCAGTATTTGCCATAAAGAAAAGTTGGAGAAAAGATAGAGAACTTAATAAGAGAACTCAAGACTTC
TGGGAAGTTCAATTAGGAATACCACATCCCGCAGGGAAGAAATCAACAGTACTGGATGTGGGTGATGCATCAGTTCCCTT
AGATGAAGACTTCAGGAAGTATACTGCATTCACCATACCTAGTGTAAACAATGAGACACCAGGGATTAGATATCAGTACA
ATGTGCTTCCAGGATGGAAAGGATCACCAGCAATATTCCAATGTAGCATGACAAAAATCTTAGAGCCTTTTAGAAAACAA
AATCCAGACATAATCCAATACGATGATTTGGTATCTGATTTAGAAATAGGGCAGCATAGAAAAAAGATAGAGGAACTGAG
ACAACATTTGAAGTGGGGATTTACACCAGACAAACATCAGAAAGAACCATTCCTT-------------------------
--------------------------------------------------------------------------------
-----------------------------------------------------------------------------
>B.ES.-.81_48.AY316110
CCTCAAATCACTCTTTGGCAACGACCCCTAGTCACAATAAGGATAGGGGGGCAACTAAAAGAAGCTGATACAGGAGCAGA
TACATTAGAAGATATGGATTTGCCAGGAAGATGGAAACCAAAAGGAGGAGGTAAAGTAAGACAGTATGATCAGATACCTA
TAGAGATCTGTGGACATAAAGCTATAACTGTAGTAGGACCTACACCTGGAAGACTGACTCAGATTGGTTGTACTTTAAAT
TTTCCCATTAGTCCTATTGAAACTGTACCAGTAAAATTAAAGCCAGGAATGGATGGCCCAAGAGTTAAACAATGGCCATT
GACAGAAGAAAAAATAAAAGCATTAGTAGAAATATGTACAGAAGAAAAGGAAGGAAAAATTTCAAAAATTGGGCCTGAAA
ATCCATACAATACTCCAGTATTTGCCATAAAGAAAAGTTGGAGAAAAGATAGAGAACTTAATAAGAGAACTCAAGACTTC
TGGGAGGTTCAATTAGGAATACCACATCCCGCAGGGAAGAAATCAACAGTACTAGATGTGGGTGATGCATCAGTTCCCTT
AGATAAAGACTTCAGAAAGTATACTGCATTTACCATACCTAGTATAAACAATGAGACACCAGGGATTAGATATCAGTACA
ATGTGCTTCCAGGATGGAAAGGATCACCAGCAATATTCCAAAGTAGCATGACAAAAATCTTAGAGCCTTTTAGAAAACAA
AATCCAGACATAATCCAATACGATGATTTGGTATCTGACTTAGAAATAGGGCAGCATAGAATAAAGATAGAGGAACTGAG
ACAACATTTGAAGTGGGGATTTACACCAGACAAACATCAGAAAGAACCATTCCTTTGGGGTTATGAACTCCATCCTGATA
AATGGACAGTACAGCCTATAGTGCTGCCA---------------------------------------------------
-----------------------------------------------------------------------------
>B.US.1998.690254F022798.AF357725
CCTCAGATCACTCTTTGGCAACGACCCCTCGTCGCAATAAGGATAGGGGGGCAGCTAAAGGAAGCTGATACAGGAGCAGA
TACATTAGAAGAAATGAATTTRCCAGGAAGATGGAAACCAAAAGGAGGAGGTAAAGTAAGACAGTATGATCAGATACCCA
TAGAAATCTGTGGACATAAAGCTATAACAGTAATAGGACCTACACCTGGAAGACTGACTCAGATTGGTTGCACTTTAAAT
TTTCCCATTAGTCCTATTGAAACTGTACCAGTAAAATTAAAGCCAGGAATGGATGGCCCAAAAGTTAAACAATGGCCATT
GACAGAAGAAAAAATAAAAGCATTAGTAGAAATTTGTACAGAAGAAAAGGAAGGGAAAATTTCAAAAATTGGGCCTGAAA
ATCCATACAATACTCCAGTATTTGCCATAARGAAAAGTTGGAGAAAAGATAGAGAACTTAATAAGAGAACTCAAGACTTC
TGGGAAGTTCAATTAGGAATACCACAYCCCGCAGGGAAGAAATCAACAGTACTGGATGTGGGTGATGCATCAGTTCCCTT
AGATGAAGACTTCAGGAAGTATACTGCATTTACMATACCTAGTATAAACAATGAGACACCAGGGATTAGATATCARTACA
ATGTGCTTCCAGGATGGAAAGGRTCACCAGCAATATTCCAAAGTAGCATGACAAGAATYTTAGAGCCTTTTAGAAAACAA
AATCCAGACATAATCCAATACGATGATTTGGTATCTGACTTAGAAATAGGGCAGCATAGAACAAAGATAGAGGAACTGAG
ACAACATYTGAGGTGGGGATTTACACCAGACAAACATCAGAAAGAACCATTCCTTTGGGGTTATGAACTCCATCCTGATA
AATGGACAGTACAGCCTATAGTGCTGCCA---------------------------------------------------
-----------------------------------------------------------------------------
>EU2ARCA_8051
CCTCAGATCACTCTTTGGCAACGACCCCTCGTCACAATAAAGATAGGGGGGCAGCTAAAGGAAGCTGAYACAGGAGCAGA
TACATTAGAAGACATAAATTTGCCAGGAAGATGGAAACCAAAAGGAGGAGGTAAAGTAAGACAGTATGATCAGATACCCA
TAGAAATATGTGGACATAARGCTATAACTGTAATAGGACCTACACCTGGAAGACTGACTCAGATTGGTTGTACTCTAAAT
TTTCCTATYAGTCCTATTGAAACTGTACCAGTAAAAYTAAAGCCAGGAATGGATGGCCCAAGAGTTAAACAATGGCCATT
GACAGAAGAAAAAATAAAAGCATTAGTAGAAATTTGTACAGAAGAAAAGGAAGGGAAAATTTCAAAAATTGGGCCTGAAA
ATCCATACAATACTCCAGTATTTGCTATMAAGAAAAGTTGGAGRAAAGATAGAGAACTTAATAAAAGAACTCAAGAYTTC
TGGGAGGTTCAATTAGGAATACCMCATCCCGCAGGGAAGAAATCAACAGTACTGGATGTGGGTGATGCATCAGTTCCCTT
AGAYAAAGACTTCAGGAAGTATACTGCATTCACCATACCTAGTGTAAACAATGRGACACCAGGGATTAGATATCAGTACA
ATGTGCTTCCAGGATGGAAAGGATCACCAGCAATATTCCAATGTAGCATGACAAAAATCTTAGAGCCTTTTAGAAAGCAA
AATCCAGACATAATCCAGTACGATGATTTGGTATCTGACTTAGAAATAGGGCAGCATAGAAAAAAGATAGAGGAACTGAG
ACAACATTTGAAGTGGGGATTTACACCAGACAAACATCAGAAAGAACCRTTCCKTTGGGGTTATGARCTCCATCCTGATA
AATGGACAGTACAACCTATAGTGCTGCCA---------------------------------------------------
-----------------------------------------------------------------------------
>120404
--------------------------------------------------------------------------------
--------------------------------------------------------------------------------
--------------------------------------------------------------------------------
--------------------------------------------------------------------------------
----------AAAATAAAAGCATTAGTAGAAATTTGTACAGAAGAAAAGGAAGGGAAAATTTCAAAAATTGGGCCTGAAA
ATCCATACAATACTCCAGTATTTGCCATAAAGAAAAGTTGGAGAAAAGATAGAGAACTTAATAAGAGAACTCAAGACTTC
TGGGAGGTTCAATTAGGAATACCACATCCCGCAGGGAAGAAATCAACAGTACTGGATGTGGGTGATGCATCAGTTCCTTT
AGATGAAGACTTCAGGAAGTATACTGCATTCACTATACCTAGTAGAAACAATGAGACACCAGGGATTAGATATCAGTACA
ATGTGCTTCCAGGATGGAAAGGATCACCAGCAATATTCCAAAGTAGCATGACAAAAATCTTAGAGCCTTTTAGAAAGCAA
AATCCAGACATAATCCAGTACGATGATTTGGTATCTGATTTAGAAATAGGGCAGCATAGAAAAAAGATAGAGGAACTGAG
ACAACATTTGAAGTGGGGATTTACACCAGACAAACATCAGAAAGAACCATTCCTT-------------------------
--------------------------------------------------------------------------------
-----------------------------------------------------------------------------
>B.US.1984.5019_84.AY835779
CCTCAAATCACTCTTTGGCAACGACCCCTCGTCACAATAAAGATAGGGGGGCAACTAAAGGAAGCTGATACAGGAGCAGA
TACATTAGAAGATATGGATTTGCCAGGAAGATGGAAACCAAAAGGAGGAGGTAAAGTAAGACAGTATGATCAGATACTCA
TAGAAATCTGTGGACATAAAGCAATAACAGTAGTAGGACCTACACCTGGAAGACTGACTCAGATTGGTTGCACTTTAAAT
TTTCCCATTAGTCCTATTGAAACTGTACCAGTAAAATTAAAGCCAGGAATGGATGGCCCAAAAGTTAAACAATGGCCATT
GACAGAAGAAAAAATAAAAGCATTAGTAGAAATTTGTACAGAAGAGAAGGAAGGGAAAATTTCAAAAATTGGGCCTGAAA
ATCCATACAATACTCCAGTATTTGCCATAAAGAAAAGTTGGAGAAAAGATAGAGAACTTAATAAGAGAACTCAAGACTTC
TGGGAAGTTCAATTAGGAATACCACATCCCGCAGGGAAGAAATCAACAGTACTGGATGTGGGTGATGCATCAGTTCCCTT
AGATAAAGACTTCAGGAAGTATACTGCATTTACCATACCTAGTATAAACAATGAGACACCAGGGATTAGGTATCAGTACA
ATGTGCTTCCAGGATGGAAAGGATCACCAGCAATATTCCAAAGTAGCATGACAAAAATCTTAGAGCCTTTTAGAAAACAA
AATCCAGACATAATCCAATACGATGATTTGGTATCTGACTTAGAAATAGGGCAGCATAGAACAAAAATAGAGGAACTGAG
AGAACATCTGAGGTGGGGATTTACACCAGACAAACATCAGAAAGAACCATTCCTTTGGGGTTATGAACTCCATCCTGATA
AATGGACAGTACAGCCTATAGTGCTGCCA---------------------------------------------------
-----------------------------------------------------------------------------
>117026
CCTCAGATCACTCTTTGGCAACGACCCTTCGTCACAGTAAASATAGGGGRGCAATTAGTGGAAGCTGATACAGGAGCAGA
TACAWTAGAAGAAATGAATTTGCCAGGRAGATGGAAGCCAAAAGGAGGAGGTAAAGTAAGAGAGTATGATCAAATACCCA
TAGAAATCTGTGGAAAGAAAGTTMTAACAGTAGTAGGACCTACACCTGGAAGACTGACTCARATTGGTTGCACTTTAAAT
TTTCCCATTAGTCCTATTGAAACTGTACCAGTAAAATTAAAGCCAGGAATGGATGGCCCAAAAGTTAAACAATGGCCATT
GACAGAAGAAAAAATAAAAGCATTAGTAGAAATTTGTACAGAAGAAAAGGAAGGGAAAATTTCAAAAATTGGGCCTGAAA
ATCCATACAATACTCCAGTATTTGCCATAAAGAAAAGTTGGAGAAAAGATAGAGAACTTAATAAGAGAACTCAAGACTTC
TGGGAAGTTCAATTAGGAATACCACATCCCGCAGGGAAGAAATCAACAGTACTGGATGTGGGTGATGCATCAGTTCCCTT
AGATAAAGACTTCAGGAAGTATACTGCATTTACCATACCTAGTATAAACAATGAGACACCAGGGATTAGATATCAGTACA
ATGTGCTTCCAGGATGGAAAGGATCACCAGCAATATTCCAAAGTAGCATGACAAAAATCTTAGAGCCTTTTAGAAAACAA
AATCCAGACATAATCCAATACGATGATTTGGTATCTGACTTAGAAATAGGGCAGCATAGAACAAAAATAGAGGAACTGAG
ACAACATCTGAGGTGGGGATTTACACCAGACAAACATCAGAAAGAACCATTCCTTTGG----------------------
--------------------------------------------------------------------------------
-----------------------------------------------------------------------------
>EU2ARCA_3042
CCTCAGATCACTCTTTGGCAACGACCCCTCGTCACAGTAAAGATAGAGGGGCAACTAAAGGAAGCTGATACAGGAGCAGA
TACATTAGAGGAAATGAATTTGCCAGGAAGGTGGAAACCAAAAGGAGGAGGTAAAGTAAGACAGTATGATCAGATAGCCA
TAGAAATATGTGGACATAAAGCTATAACTGTAATAGGACCTACACCTGGAAGACTGACTCAGATTGGTTGTACTCTAAAT
TTTCCCATTAGTCCTATTGAAACTGTACCAGTAAAATTAAAGCCAGGAATGGATGGCCCAAGAGTTAAGCAATGGCCATT
GACAGAAGAAAAAATACAAGCATTAGTAGAAATTTGTACAGAAGAAAAGGAAGGGAAAATTTCAAAAATTGGGCCTGAAA
ATCCATACAATACTCCAGTATTTGCCATAAAGAAAAGTTGGAGAAAAGATAGAGAACTTAATAAGAGAACTCAAGACTTC
TGGGAGGTTCAATTAGGAATACCACATCCCGCAGGGARGAAATCGACAGTACTGGATGTGGGTGATGCATCAATTCCCTT
AGATGAAGACTTCAGGAAGTATACTGCATTCACTATACCTAGTAGAAACAATGAGACACCAGGGATTAGGTATCAGTACA
ATGTGCTTCCAGGATGGAAGGGATCACCAGCAATATTCCAAAGTAGCATGACAAAAATCTTAGAGCCTTTTAGAAAGCAA
AATCCAGACATAATCCAATACGATGATTTGGTATCTGATTTAGAAATAGGGCAGCATAGAAAAAAGATAGAGGAATTGAG
ACAACATTTGAAGTGGGGATTAACACCAGACAAATATCAGAAAGAACCATTCCTTTGGGGTTATGAACTCCATCCTGATA
AATGGACA------------------------------------------------------------------------
-----------------------------------------------------------------------------
>EU2ARCA_6071
CCTCAAATCACTCTTTGGCAACGACCCCTAGTCAAMATAAAGATAGGGGGGCAGATAAAGGAAGCTGATACAGGAGCAGA
TACATTAGAAGACATGAATTTGCCAGGRAGGTGGAAACCAAAAGGAGGAGGTAAAGTAAGACAGTATGATCAGATACCCA
TAGAAATATGTGGACATAAAGCGATAACTGTAATAGGACCTACACCTGGAAGACTGACTCAGATTGGTTGTACTCTAAAT
TTTCCCATTAGTCCTATTGAAACTGTACCTGTAAAATTAAAGCCAGGAATGGATGGCCCAAGAGTTAAACAATGGCCATT
GACAGAGGAAAAAATAAAAGCATTAATAGAAATTTGTACAGAAGAAAAGGAAGGRAAAATTTCAAAAATTGGGCCTGAAA
ATCCATACAATACTCCAGTATTTGCCATAAAGAAAGGTTGGAGAAAAGATAGAGAACTTAATAAGAGAACTCAAGACTTC
TGGGAGGTTCAATTAGGAATACCACAYCCCGCAGGGAAGAAATCAACAGTACTGGATGTGGGTGATGCATCAGTTCCCTT
ACATGAAGACTTCAGGAAGTATACTGCATTCACCATACCTAGTACAAACAATGAGACACCAGGGATTAGATATCAGTACA
ATGTGCTGCCAGGATGGAAAGGATCACCATCAATATTCCAAAGTAGCATGACAAAAATCTTAGAGCCTTTTAGAMAGCAA
AATCCAGACATAATCCAATACGATGATTTGGTATCTGATTTAGAAATAGGGCAGCATAGAAAAAAGATAGAGGAACTGAG
ACAACATTTGAAGTGGGGATTTACACCAGACAAACATCAGAAAGAACCATTCCTTTGGGGTTATGAACTCCATCCTGATA
AATGGACA------------------------------------------------------------------------
-----------------------------------------------------------------------------
>EU2ARCA_705
CCTCAGATCACTCTTTGGCAACGACCCCTCGTCACAATAAGGGTAGGGGGGCYGCTAAAGGGAGCTGATACAGGAGCAGA
TACATTAGAAGACATGGATTTGCCAGGAAGATGGAAACCAAAAGGAGGAGGTAAAGTAAGACAGTATGATCAGATACCCA
TAGAAATATGTGGACATAAAGCTATAACTGTAATAGGACCTACACCTGGAAGACTGACTCAGATTGGTTGTACTCTAAAT
TTTCCCATTAGTCCTATTGAAACTGTACCAGTAAAATTAAAGCCAGGAATGGATGGCCCAAGAGTTAAACAATGGCCATT
GACAGAAGAAAAAATAAAAGCATTAATAGAAATTTGTACAGAAGAAAAGGAAGGGAAAATTTCAAAAATTGGGCCTGAAA
ATCCATACAATACTCCAGTATTTGCCATAAAGAAAAGTTGGAGAAAAGATAGAGAACTTAATAAGAGAACTCAAGACTTC
TGGGAGGTTCAATTAGGAATACCACATCCCGCAGGGAAGAAATCAACAGTACTRGATGTGGGTGATGCATCAGTTCCCTT
AGATGAAGACTTCAGAAAGTATACTGCATTCACTATACCTAGTACAAACAATGAGACACCAGGGATTAGATATCAGTACA
ATGTGCTTCCAGGATGGAAAGGATCACCAGCAATATTCCAAAGTAGCATGACAAAAATCTTAGAGCCTTTTAGAAAGCAA
AATCCAGACATGATCCAATACGATGATTTGGTATCTGATTTAGAAATAGGGCAGCATAGGAAAAAGATAGAGGAACTGAG
ACAACATTTGAAGTGGGGATTTACACCAGACAAGCATCAGAAAGAACCATTCCTTTGG----------------------
--------------------------------------------------------------------------------
-----------------------------------------------------------------------------
>117507
CCTCAGATCACTCTTTGGCAACGACCCCTCGTCACAATAAAGATAGGGGGGCAGCTAAAGGAAGCTGATACAGGAGCAGA
TACATTAGAAGAMATGAATTTGCCRGGAAGATGGAAACCAAAAGGAGGAGGTAAAGTAAGACAGTATGATCAGRTACCCA
TAGAAATATGTGGACATAAAGCTATRACTGTAATAGGACCTACACCTGGAAGACTGACTCAGATTGGTTGTACTCTAAAT
TTT-----------------------------------------------------------------------------
----------AAAATAAAAGCATTAGTAGAAATTTGCACAGAAGAAAAGGAAGGGAAAATTTCAAAAATTGGGCCTGAAA
ATCCATACAATACTCCAGTATTTGCCATAAAGAAAAGTTGGAGAAAAGATAGAGAACTTAATAAGAGAACTCAAGACTTC
TGGGAGGTTCAATTAGGAATACCACATCCCGCAGGGAAGAAATCAACAGTACTRGATGTGGGTGATGCATCAGTTCCCTT
AGATGAAGACTTCAGGAAGTATACTGCATTCACCATACCTAGTATAAACAATGARACACCAGGGATTAGATATCAGTACA
ATGTGCTTCCAGGATGGAAAGGATCACCAGCAATATTCCAAAGTAGCATGACAAAAATCTTAGAGCCTTTTAGAAAGCAA
AATCCAGACATAATCCAATACGATGATTTGGTATCTGATTTAGAAATAGGGCAGCATAGAGAAAAGATAGAGGAACTGAG
ACWACATTTGAAGTGGGGATTTACACCAGACAAACATCAGAAAGAACCATTCCTTTGG----------------------
--------------------------------------------------------------------------------
-----------------------------------------------------------------------------
>118058
CCTCAGATCACTCTTTGGCAACGACCCCTCGTCCCAATAAGGATAGGGGGGCAGATAAAGGAAGCTGATACAGGAGCAGA
TACATTAGAAGAGATGAATTTACCAGGAAGATGGAAACCAAAAGGAGGAGGTAAAGTAAGACAGTATGATCAGATATCCA
TAGAAATATGTGGACATAAAACTATAACTGTAATAGGACCTACACCTGGAAGACTGACTCAGATTGGTTGTACTCTAAAT
TTT-----------------------------------------------------------------------------
----------AAAATAAAAGCATTAGTAGAAATTTGTACAGAAGAAAAGGAAGGGAAAATTTCAAAAATTGGGCCTGAAA
ATCCATACAATACTCCAGTATTTGCCATAAAGAAAAGTTGGAGAAAAGATAGAGAACTTAATAAGAGAACTCAAGACTTC
TGGGAGGTTCAATTAGGAATACCACATCCCGCAGGGAAGAAATCAACAGTACTGGATGTGGGTGATGCATCAGTTCCCTT
AGATGAAGACTTCAGGAAGTATACTGCGTTCACCATACCTAGTATAAACAATGAGACACCAGGGATTAGATATCAGTACA
ATGTGCTTCCAGGATGGAAAGGATCACCAGCAATATTCCAAAGTAGCATGACAAAAATCTTAGAGCCTTTTAGAAAGCAA
AATCCAGACATAATCCAATACGATGATTTGGTATCTGATTTAGAAATAGGGCAGCATAGAAAAAAGATAGAGGAACTAAG
ACAACATTTGAAATGGGGATTTACACCAGACAAACATCAGAAAGAACCA-------------------------------
--------------------------------------------------------------------------------
-----------------------------------------------------------------------------
>EU2ARCA_12263
CCTCAGATCACTCTTTGGCAACGACCCCTCGTCACAATAAAGATAGGGGGGCAGCTAAAGGAAGCTGATACAGGAGCAGA
TACATTAGAAGACATGAATTTGCCAGGAAGATGGAAACCAAAAGGAGGAGGTAAAGTAAGACAGTATGATCAGATACCCA
TAGAAATATGTGGACATAAAGCTATAACTGTAATAGGACCTACACCTGGAAGACTGACTCAGCTTGGTTGTACTCTAAAT
TTT-----------------------------------------------------------------------------
----------AAAATAAAAGCATTAGTAGAAATTTGTACAGAAGAAAAGGAAGGGAAAATTTCAAAAATTGGGCCTGAAA
ATCCATACAATACTCCAGTATTTGCCATAAAGAAAAGTTGGAGAAAAGATAGAGAACTTAATAAGAGAACTCAAGACTTC
TGGGAGGTTCAATTAGGAATACCACATCCCGCAGGGAAGAAATCAACAGTACTGGATGTGGGTGATGCATCAGTTCCCTT
AGATAAAGACTTCAGGAAGTATACTGCATTCACCATACCTAGTATAAACAATGAGACACCAGGGATTAGATATCAGTACA
ATGTGCTTCCAGGATGGAAAGGATCACCAGCAATATTCCAAAGTAGCATGACAAAAATCTTAGAGCCTTTTAGAAAGCAA
AATCCAGACATAATCCAATACGATGATTTGGTATCTGATTTAGAAATAGGGCAGCATAGAAAAAAGATAGAGGAACTGAG
ACAACATTTGAAGTGGGGATTTACACCAGACAAACATCAGAAAGAACCATTCCTTTGG----------------------
--------------------------------------------------------------------------------
-----------------------------------------------------------------------------
>120122
CCTCAGATCACTCTTTGGCAACGACCCCTCGTCACAATAAGGATAGGGGGGCAGCTAAAGGAAGCTGATACAGGAGCAGA
TACATTAGAAGACATGGATTTGCCAGGAAGATGGAGACCAAAAGGGGGAGGTAAAGTAAGACAGTATGATCAGGTACCCA
TAGAAATATGTGGACATAAAACTATAACGGTAATAGGACCTACACCTGGAAGACTGACTCAGCTTGGTTGTACTCTAAAT
TTTCCCATTAGTCCTATCGAAACTGTACCAGTAAAATTAAAGCCAGGAATGGATGGCCCAAGAGTTAAACAATGGCCACT
GACAGAAGAAAAAATAGAAGCCTTAGTAGAAATTTGTACAGAAGAAAAGGAAGGGAAAATTTCAAAAATTGGGCCTGAAA
ATCCATACAATACTCCAGTATTTGCTATAAAGAAAAGTTGGAGAAAAGATAGAGAACTTAATAAGAGAACTCAAGACTTC
TGGGAGGTTCAATTAGGAATACCACATCCTGCAGGGAAGAAATCAACAGTACTGGATGTGGGTGATGCATCAGTTCCTTT
AGATGAAGACTTCAGGAAGTATACTGCATTCACCATACCTAGTAGAAACAATGAGACACCAGGGATTAGATATCAGTACA
ATGTGCTCCCAGGATGGAAAGGATCGCCAGCAATATTCCAAAGTAGCATGACAAAAATCTTAGAGCCTTTTAGAAAGCAA
AATCCAAACATAATCCAATACGATGATTTGGTATCTGATTTAGAAATAGGGCAGCATAGAGAAAAGATAGAGGAACTGAG
ACAACATTTGAGGTGGGGATTTACACCAGACAAACATCAGAAAGAACCATTTCTTTGGGGTTATGAACTCCATCCTGATA
AA------------------------------------------------------------------------------
-----------------------------------------------------------------------------
>EU2ARCA_9975
CCTCAGATCACTCTTTGGCAACGACCCCTCGTCACAATAAAGATAGGGGGGCAGCTAAAGGAAGCTGACACAGGAGCAGA
TACATTAGAAGAYATAAATTTGCCAGGAAGATGGAAACCAAAAGGAGGAGGTAAAGTAAGACAGTATGATCAGATACCCA
TAGAAATATGTGGMCATAAAGCTATAACTGTAATAGGACCTACACCTGGAAGACTGACTCAGATTGGTTGTACTCTAAAT
TTTCCTATTAGTCCTATTGAAACTGTACCAGTRAAATTAAAGCCAGGAATGGATGGCCCAAGAGTTAAACAATGGCCATT
GACAGAAGAAAAAATAAAAGCATTAGTAGAAATTTGTACAGAAGAAAAGGAAGGGAAAATTTCAAAAATTGGGCCTGAAA
ATCCATACAATACYCCRGTATTTGCCATAAAGAAAGGTTGGAGAAAAGATAGAGAACTTAATAAAAGAACTCAAGAYTTC
TGGGARGTTCAATTAGGAATRCCACATCCCGCAGGGAAGAAATCAACAGTACTGGATGTGGGTGATGCATCAGTTCCCTT
AGATAARGACTTCAGGAAGTATACTGCATTCACCATACCTAGTATAAACAATGAGACACCAGGGATTAGATATCAGTACA
ATGTGCTTCCAGGATGGAAAGGATCACCAGCAATATTTCAATGTAGCATGACAAAAATCTTAGAGCCCTTTAGAAAGCAA
AATCCAGACATAATCCAGTACGATGATTTGGTATCTGATTTAGAAATAGGGCAGCATAGAAAAAAGATAGAGGAACTGAG
ACAACATYTGAAGTGGGGATTTACACCAGACAAACATCAGAAAGAACCATTCCTTTGGGGTTATGAACTCCATCCTGATA
AATGGACAGTACAACCTATAGTGYTGCCA---------------------------------------------------
-----------------------------------------------------------------------------
>B.US.1986.YU-2.M93258
CCTCAGATCACTCTTTGGCAGCGACCCCTCGTCACAATAAAGATAGGGGGGCAACTAAAGGAAGCTGATACAGGAGCAGA
TACATTAGAAGAAATGAATTTGCCAGGAAGATGGAAACCAAAAGGAGGAGGTAAAGTAAGACAGTATGATCAGATACCCA
TAGAAATATGTGGACATAAAGCTATAACAGTAGTAGGACCTACACCTGGAAGACTGACTCAGATTGGTTGCACTTTAAAT
TTTCCCATTAGTCCTATTGAAACTGTACCAGTAAAATTAAAGCCAGGAATGGATGGCCCAAAAGTTAAACAATGGCCATT
GACAGAAGAAAAAATAAAAGCATTAGTAGAAATTTGTACAGAAGAAAAGGAAGGGAAAATTTCAAAAATTGGGCCTGAAA
ACCCATACAATACTCCAGTATTTGCCATAAAGAAAAGTTGGAGAAAAGATAGAGAACTTAATAAGAGAACTCAAGACTTC
TGGGAAGTTCAATTAGGAATACCACATCCCGCAGGGAAGAAATCAACAGTACTGGATGTGGGTGATGCATCAGTTCCCTT
ACATGAAGACTTCAGGAAGTATACTGCATTTACCATACCTAGTATAAACAATGAGACACCAGGGACTAGATATCAGTACA
ATGTGCTTCCAGGATGGAAAGGGTCACCAGCAATATTCCAAAGTAGCATGACAACAATCTTAGAGCCTTTTAGAAAACAA
AATCCAGACCTAATCCAGTACGATGATTTGGTATCTGACTTAGAAATAGGGCAGCATAGAACAAAAATAGAGGAACTGAG
ACAACATCTGAGGTGGGGATTTACACCAGACAAACATCAGAAAGAACCATTCCTTTGGGGTTATGAACTCCATCCTGATA
AATGGACAGTACAGCCTATAGTGCTGCCA---------------------------------------------------
-----------------------------------------------------------------------------
>B.US.1999.NC4782_1999.AY031442
CCTCAGATCACTCTTTGGCAACGACCCATCGTCACAATAAAGATAGGGGGGCAACTAAAGGAAGCTGATACAGGAGCAGA
TACATTAGAAGAAATGGATTTGCCAGGAAGATGGAAACCAAAAGGAGGAGGTAAAGTAAGACAGTATGATCAGATACCCA
TAGAAATTTGTGGACATAAAGCTATAACAGTAGTAGGACCTACACCTGGAAGACTGACTCAGCTTGGTTGTACTTTAAAT
TTCCCCATTAGTCCTATTGAAACTGTACCAGTAAAATTAAAGCCAGGAATGGATGGCCCAAGAGTTAAACAATGGCCATT
GACAGAAGAAAAAATAAAAGCATTAGTAGAAATTTGTACAGAAGAAAAGGAAGGGAAAATTTCAAAAATTGGGCCTGAAA
ATCCATACAATACTCCAGTATTTGCCATAAAGAAAGGCTGGAGAAAAGATAGAGAACTTAACAAGAGAACTCAAGACTTC
TGGGAAGTTCAATTAGGAATACCACATCCCGCAGGGAAGAAATCAACAGTACTGGATGTGGGTGATGCATCAGTTCCCTT
AGATAAAGACTTCAGGAAGTATACTGCATTCACCATACCTAGTGTAAACAATGAGACACCAGGGATTAGATATCAGTACA
ATGTGCTTCCAGGATGGAAAGGATCACCAGCAATATTCCAAAGTAGCATGACAAAAATCTTAGAGCCTTTTAGAAAACAA
AATCCAGACATAATCCAGTACGATGATTTGGTATCTGACTTAGAAATAGGGCAGCATAGAACAAAAATAGAGGAACTGAG
ACAACATCTGAGGTGGGGATTGACACCAGACAAACAYCAGAAAGAACCATTCCTTTGGGGTTATGAACTCCATCCTGATA
AATGGACAGTACAGCCTATAGTGCTGCCA---------------------------------------------------
-----------------------------------------------------------------------------
>EU2ARCA_11832
CCTCAGATCACTCTTTGGCAACGACCCCTCGTCACAATAAAGATAGGGGGGCAGCTAAAGGAAGCTGATACAGGAGCAGA
TACATTAGAAGACATGAATTTGCCAGGAAGATGGAAACCAAAAGGAGGAGGTAAAGTAAGACAGTATGATCAGATACCCA
TAGAAATATGTGGACATAAAGCTATAACTGTAATAGGACCTACACCTGGAAGACTGACTCAGATTGGTTGTACTCTAAAT
TTTCCCATTAGTCCTATTGAAACTGTACCAGTAAAATTAAAGCCAGGAATGGATGGCCCAAGAGTTAAACAATGGCCATT
GACAGAAGAAAAAATAAAAGCATTAGTAGAAATTTGTACAGAAGAAAAGGAAGGGAAAATTTCAAAAATTGGGCCTGAAA
ATCCATACAATACTCCAGTATTTGCCATAAAGAAAAGTTGGAGAAAAGATAGAGAACTTAATAAGAGAACTCAAGACTTC
TGGGAGGTTCAATTAGGAATACCACATCCCGCAGGGAAGAAATCAACAGTACTGGATGTGGGTGATGCATCAGTTCCCTT
AGATGAAGACTTCAGGAAGTATACTGCATTCACCATACCTAGTRTAAACAATGAGACACCAGGGATTAGATATCAGTACA
ATGTGCTTCCAGGATGGAAAGGATCACCAGCAATATTCCAAAGTAGCATGACAAAAATCTTAGAGCCTTTTAGAAAGCAA
AATCCAGACATAATCCAATACGATGATTTGGTATCTGATTTAGAAATAGGGCAGCATAGAAAAAAGATAGAGGAACTGAG
ACARCATTTGAAGTGGGGATTTACACCAGACAAACATCAGAAAGAACCATTCCTTTGGGGTTATGAACTCCATCCTGATA
AATGGACA------------------------------------------------------------------------
-----------------------------------------------------------------------------
>B.FR.1983.IIIB.LAI.A04321
CCTCAGATCACTCTTTGGCAACGACCCCTCGTCACAATAAAGATAGGGGGGCAACTAAAGGAAGCTGATACAGGAGCAGA
TACATTAGAAGAAATGAGTTTGCCAGGAAGATGGAAACCAAAAGGAGGAGGTAAAGTAAGACAGTATGATCAGATACTCA
TAGAAATCTGTGGACATAAAGCTATAACAGTAGTAGGACCTACACCTGGAAGACTGACTCAGATTGGTTGCACTTTAAAT
TTTCCCATTAGTCCTATTGAAACTGTACCAGTAAAATTAAAGCCAGGAATGGATGGCCCAAAAGTTAAACAATGGCCATT
GACAGAAGAAAAAATAAAAGCATTAGTAGAAATTTGTACAGAAGAAAAGGAAGGGAAAATTTCAAAAATTGGGCCTGAAA
ATCCATACAATACTCCAGTATTTGCCATAAAGAAAAGTTGGAGAAAAGATAGAGAACTTAATAAGAGAACTCAAGACTTC
TGGGAAGTTCAATTAGGAATACCACATCCCGCAGGGAAGAAATCAACAGTACTGGATGTGGGTGATGCATCAGTTCCCTT
AGATGAAGACTTCAGGAAGTATACTGCATTTACCATACCTAGTATAAACAATGAGACACCAGGGATTAGATATCAGTACA
ATGTGCTTCCAGGATGGAAAGGATCACCAGCAATATTCCAAAGTAGCATGACAAAAATCTTAGAGCCTTTTAGAAAACAA
AATCCAGACATAATCCAATACGATGATTTGGTATCTGACTTAGAAATAGGGCAGCATAGAACAAAAATAGAGGAGCTGAG
ACAACATCTGAGGTGGGGACTTACACCAGACAAACATCAGAAAGAACCATTCCTTTGGGGTTATGAACTCCATCCTGATA
AATGGACAGTACAGCCTATAGTGCTGCCA---------------------------------------------------
-----------------------------------------------------------------------------
>B.CN.2006.06CNDY221.EF394218
CCTCAGATCACTCTTTGGCAACGACCCCTCGTCACAATAAAGATAGGGGGGCAACTAAAGGAAGCTGATACAGGAGCAGA
TACATTAGAAGAAATGAGTTTGCCAGGAAGATGGAAACCAAAAGGAGGAGGTAAAGTAAGACAGTATGATCAGATACTCA
TAGAAATCTGTGGACATAAAGCTATAACAGTAGTAGGACCTACACCTGGAAGACTGACTCAGATTGGTTGCACTTTAAAT
TTTCCCATTAGTCCTATTGAAACTGTACCAGTAAAATTAAAGCCAGGAATGGATGGCCCAAAAGTTAGACAATGGCCATT
GACAGAAGAAAAAATAAAAGCATTAGTAGAAATTTGTACAGAAGAAAAGGAAGGGAAAATTTCAAAAATTGGGCCTGAAA
ATCCATACAATACTCCAGTATTTGCCATAAAGAAAAGTTGGAGAAAAGATAGAGAACTTAATAAGAGAACTCAAGACTTC
TGGGAAGTTCAATTAGGAATACCACATCCCGCAGGGAAGAAATCAACAGTACTGGATGTGGGTGATGCACCAGTTCCCTT
AGATGAAGACTTCAGGAAGTATACTGCATTTACCATACCTAGTATAAACAATGAGACACCAGGGATTAGATATCAGTACA
ATGTGCTTCCAGGATGGAAAGGATCACCAGCAATATTCCAAAGTAGCATGACAAAAATCTTAGAGCCTTTTAGAAAACAA
AATCCAGACATAATCCAATACGATGATTTGGTATCTGACTTAGAAATAGGGCAGCATAGAACAAAAATAGAGGAGCTGAG
ACAACATCTGAGGTGGGGACTTACACCAGACAAACATCAGAAAGAACCATTCCTTTGGGGTTATGAACTCCATCCTGATA
AATGGACAGTACAGCCTATAGTGCTGCCA---------------------------------------------------
-----------------------------------------------------------------------------
>114306
CCTCAGATCACTCTTTGGCAACGACCAGTCGTCACAATAAAGATAGGGGGGCAGTTAAAGGAAGCTGATACAGGAGCAGA
TACATTAGAAGACATGAATTTGCCAGGAAAATGGAAACCAAAAGGAGGAGGTAAAGTAAGACAGTATGAGCAGATACCCA
TAGAAATATGTGGACATAAAGCTATAACAGTAATAGGACCTACACCTGGAAGACTGACTCAGCTTGGTTGCACTTTAAAT
TTTCCCATTAGTCCTATTGAAACTGTACCAGTCAAATTAAAGCCAGGAATGGATGGCCCAAGAGTTAAACAATGGCCATT
GACAGAAGAAAAAATAAAAGCATTAGTAGAAATTTGTACAGAAGAAAAGGAAGGGAAAATTTCAAAAATTGGGCCTGAAA
ATCCATACAATACTCCAGTATTTGCCATAAAGAAAGGTTGGAGAAAAGATAGAGAACTTAATAAGAGAACTCAAGACTTC
TGGGAGGTTCAATTAGGAATACCACATCCCGCAGGGAAGAAATCAACAGTTCTGGATGTGGGTGATGCATCAGTTCCCTT
AGATGAACACTTCAGGAAGTATACTGCATTCACAATACCTAGTAGAAACAATGAGACACCAGGGATTAGATATCAGTACA
ATGTGCTTCCAGGATGGAAAGGATCACCAGCAATATTCCAAAGTAGCATGACAAAAATCTTAGAGCCTTTTAGAAAGCAA
AATCCAGACATAATCCAATACGATGATTTAGTATCTGATTTAGAAATAGGGCAGCATAGAAAAAAGATAGAGGAACTGAG
ACAACATTTGAAGTGGGGATTTACACCAGATAAACATCAGAAAGAACCATTCCTTTGGGGTTATGAACTCCATCCTGATA
AATGGACA------------------------------------------------------------------------
-----------------------------------------------------------------------------
>114519
CCTCAGATCACTCTTTGGCAACGACCCCTCGTCCCAATAAGGATAGGGGGACAGCTAAAGGAAGCTGATACAGGAGCAGA
TACATTAGAAGACATGAATTTGCCAGGAAGATGGAAACCAAAAGGAGGAGGTAAAGTAAGACAGTATGATCAGATACCCC
TAGAAATATGTGGACATAAAACTATAACTGTAATAGGACCTACACCTGGRAGACTGACTCAGATTGGTTGTACTCTAAAT
TTTCCCATCAGTCCTATTGAAACTGTACCAGTAAAATTAAAGCCAGGAATGGATGGCCCAAGAGTTAAACAATGGCCATT
GACAGAAGAAAAAATAAAAGCATTAGTAGAAATTTGTACAGAAGAAAAGGAAGGGAAAATTTCAAAAATTGGGCCTGAAA
ATCCATACAATACTCCAGTATTTGCCATAAAGAAAAGTTGGAGAAAAGATAGAGAACTTAATAAGAGAACTCAAGATTTC
TGGGAGGTTCAATTAGGAATACCTCATCCCGCAGGGAAGAAATCAACAGTACTGGATGTGGGTGATGCATCAGTTCCCTT
AGATGAAGACTTCAGGAAGTATACTGCATTCACCATACCCAGTAGAAACAATGAGACACCAGGGATTAGATATCAGTACA
ATGTGCTTCCAGGATGGAAAGGATCACCAGCAATATTCCAAAGTAGCATGACAAAAATCTTGGAGCCTTTTAGAAAGCAA
AATCCAGACATAATCCAATACGATGATTTGGTATCTGATTTAGAAATAGGGCAGCATAGAAAAAAGATAGAGGAACTGAG
ACAACATTTGAAGTGGGGATTTACACCAGACAAACATCAGAAAGAA----------------------------------
--------------------------------------------------------------------------------
-----------------------------------------------------------------------------
>118248
CCTCAGATCACTCTTTGGCAACGACCCCTCGTCACARTAAAGATAGGGGGGCAGCTAAAGGAAGCTGATACAGGAGCAGA
TACATTAGAAGACATGAATTTGCCAGGAAGATGGAAACCAAAAGGAGGAGGTAAAGTAAGACAGTATGATCAGATACCCA
TAGAAATATGTGGACATAAARCTATAACTGTAATAGGACCTACACCTGGAAGACTGACTCAGATTGGTTGTACTCTAAAT
TTT-----------------------------------------------------------------------------
----------AAAATAAAAGCATTAGTAGAAATTTGTACAGAAGAAAAGGAAGGGAAAATTTCAAAAATTGGGCCTGAAA
ATCCATACAATACTCCAGTATTTGCCATAAAGAAAAGTTGGAGAAAAGATAGAGAACTTAATAAGAGAACTCAAGACTTC
TGGGAGGTTCAATTAGGAATACCACATCCCGCAGGGAAGAAATCAACAGTACTGGATGTGGGTGATGCATCAGTTCCCTT
AGATRAAGACTTCAGGAAGTATACTGCATTCACCATACCTAGTATAAACAATGAGACACCAGGGATTAGATATCAGTACA
ATGTGCTTCCAGGATGGAAAGGATCACCAGCAATATTCCAAAGTAGCATGACAAAAATCTTAGAGCCTTTTAGAAAGCAA
AATCCAGACATAATCCAATACGATGATTTGGTATCTGATTTAGAAATAGGGCAGCATAGAAAAAAGATAGAGGAACTGAG
ACAACATTTGAAGTGGGGATTTACACCAGACAAACATCAGAAAGAACCA-------------------------------
--------------------------------------------------------------------------------
-----------------------------------------------------------------------------
>118371
CCTCAAATCACTCTTTGGCAACGACCACTCGTCAATATAAAGATAGGGGGGCAGCTAAAGGAAGCTGATACAGGAGCAGA
TACATTAGAAGACATARATTTGCCAGGAAGATGGAAACCGAAAGGAGGAGGTAAAGTAAGACAGTATGATCAGATACCCA
TAGAAATATGTGGACATAAAGCTATAACTGTAATAGGACCTACACCTGGAAGACTGACTCAGCTTGGTTGTACTCTAAAT
TTTCCCATTAGTCCTATTGAAACTGTACCAGTAAAATTAAAGCCAGGAATGGATGGCCCAAGAGTTAAACAATGGCCATT
GACAGAAGAAAAAATAAAAGCATTAGTAGAAATTTGTACAGAAGAAAAGGAAGGGAAAATTACAAAAATTGGGCCTGAAA
ATCCATACAATACTCCAGTATTTGCCATAAAGAAAAGTTGGAGAAAAGATAGAGAACTTAATAAGAGAACTCAAGACTTC
TGGGAGGTTCAATTRGGMATACCACATCCCGCAGGGAAGAAATCAACAGTACTAGATGTGGGTGATGCATCAGTKCCCTT
AGATGAAGACTTCAGGAAGTATACTGCATTCACCATACCTAGTACAAACAATGAGACACCAGGGATTAGATATCAGTACA
ATGTGCTACCAGGATGGAAAGGATCACCAGCAATATTCCAAAGTAGCATGACAAAAATCTTAGAGCCTTTTAGAAAGCAA
AATCCAGACATAATCCAATACGATGATTTGGTATCTGATTTAGAAATAGGGCAGCATAGAAAAAAGATAGAGGAACTGAG
ACAACATTTGAAGTGGGGATTTACACCAGACAAACATCAGAARGAACCATTCCTTTGGGGTTATGAACTCCATCCTGATA
AATGGACA------------------------------------------------------------------------
-----------------------------------------------------------------------------
>123910
--------------------------------------------------------------------------------
--------------------------------------------------------------------------------
--------------------------------------------------------------------------------
--------------------------------------------------------------------------------
----------AAAATAAAAGCATTAGTAGAAATTTGTACAGAAGAAAAGGAAGGGAAAATTTCAAAAATTGGGCCTGAAA
ATCCATACAATACTCCAGTATTTGCCATAAAGAAAAGTTGGAGAAAAGATAGAGAACTTAATAAGAGAACTCAAGACTTC
TGGGAAGTTCAATTAGGAATACCACATCCCGCAGGGAAGAAATCAACAGTACTGGATGTGGGTGATGCATCAGTTCCCTT
AGATAAAGACTTCAGGAAGTATACTGCATTTACCATACCTAGTACAAACAATGAGACACCAGGGATTAGATATCAGTACA
ATGTGCTTCCAGGATGGAAAGGATCACCAGCAATATTCCAAAGTAGCATGACAAAAATCTTAGAGCCTTTTAGAAAACAG
AATCCAGACATAATCCAATACGATGATTTGGTATCTGACTTAGAAATAGGGCAGCATAGAACAAAGATAGAGGAACTGAG
ACAACATCTGAAGTGGGGATTTACACCAGACAAACATCAGAAAGAACCATTCCTTTGG----------------------
--------------------------------------------------------------------------------
-----------------------------------------------------------------------------
>EU2ARCA_664
CCTCAGATCACTCTTTGGCAACGACCCGTCGTCACAATAAAGATAGGGGGGCAGTTAAAGGAAGCTGATACAGGAGCAGA
TACATTAGAAGACATGAATTTGCCAGGAAGATGGAAACCAAAAGGAGGAGGTAAAGTAAGACAGTATGATCAGATACCCA
TAGAAATATGTGGACATAAAGCTATAACAGTAATAGGACCTACACCTGGAAGACTGACTCAGCTTGGTTGCACTTTAAAT
TTTCCCATTAGTCCTATTGAAACTGTACCAGTAAAATTAAAGCCAGGAATGGATGGCCCAAGAGTTAAACAATGGCCATT
GACAGAAGAAAAAATAAAAGCATTAGTAGAAATTTGTACAGAAGAAAAGGAAGGGAAAATTTCAAAAATTGGGCCTGAAA
ATCCATACAATACTCCAGTATTTGCCATAAAGAAAGGTTGGAGAAAAGATAGAGAACTTAATAAGAGAACTCAAGACTTC
TGGGAGGTTCAATTAGGAATACCACATCCCGCAGGGAAGAAATCAACAGTACTGGATGTGGGTGATGCATCAGTTCCCTT
AGATGAAGACTTCAGGAAGTATACTGCATTCACAATACCTAGTAGAAACAATGAGACACCAGGGATTAGATATCAGTACA
ATGTGCTTCCAGGATGGAAAGGATCACCAGCAATATTCCAAAGTAGCATGACAAAAATCTTAGAGCCTTTTAGAAAGAAA
AATCCAGACATAATCCAATACGATGATTTGGTATCTGATTTAGAAATAGAGCAGCATAGAAAAAAGATAGAGGAACTGAG
ACAACATTTGCTGTGGGGATTTACACCAGACAAACATCAGAAAGAACCATTCCTTTGG----------------------
--------------------------------------------------------------------------------
-----------------------------------------------------------------------------
>B.ES.-.81_0.AY316109
CCTCAAATCACTCTTTGGCAACGACCCCTTGTCACAATAAGGATAGGGGGGCAACTAAAAGAAGCTGATACAGGAGCAGA
TACATTAGAAGATATGGATTTGCCAGGAAGATGGAAACCAAAAGGAGGAGGTAAAGTAAGACAGTATGATCAGATACCTA
TAGAGATCTGTGGACATAAAGCTATAACTGTAGTAGGACCTACCCCTGGAAGACTGACTCAGATTGGTTGTACTTTAAAT
TTTCCCATTAGTCCTATTGAAACTGTACCAGTAAAATTAAAGCCAGGAATGGATGGCCCAAGAGTTAAACAATGGCCATT
GACAGAAGAAAAAATAAAAGCATTAGTAGAAATATGTACAGAAGAAAAGGAAGGAAAAATTTCAAAAATTGGGCCTGAAA
ATCCATACAATACTCCAGTATTTGCCATAAAGAAAAGTTGGAGAAAAGATAGAGAACTTAATAAGAGAACTCAAGACTTC
TGGGAGGTTCAATTAGGAATACCACATCCCGCAGGGAAGAAATCAACAGTACTAGATGTGGGTGATGCATCAGTTCCCTT
AGATAAAGACTTCAGAAAGTATACTGCATTTACCATACCTAGTATAAACAATGAGACACCAGGGATTAGATATCAGTACA
ATGTACTTCCAGGATGGAAAGGATCACCAGCAATATTCCAAAGTAGCATGACAAAAATCTTAGAGCCTTTTAGAAAACAA
AATCCAGACATAATCCAATACGATGATTTGGTATCTGACTTAGAAATAGGGCAGCATAGAATAAAGATAGAGGAACTGAG
ACAACATTTGAAGTGGGGGTTTACACCAGACAAACATCAGAAAGAACCATTCCTTTGGGGTTATGAACTCCATCCTGATA
AATGGACAGTACAGCCTATAGTGCTGCCA---------------------------------------------------
-----------------------------------------------------------------------------
>118372
CCTCAAATCACTCTTTGGCAACGACCACTCGTCAATATAAAGATAGGGGGGCAGCTAAAGGAAGCTGATACAGGAGCAGA
TACATTAGAAGACATAGATTTGCCAGGAAGATGGAAACCGAAAGGAGGAGGTAAAGTAAGACAGTATGATCAGATACCCA
TAGAAATATGTGGACATAAAGCTATAACTGTAATAGGACCTACACCTGGAAGACTGACTCAGCTTGGTTGTACTCTAAAT
TTTCCCATTAGTCCTATTGAAACAGTACCAGTAAAATTAAAGCCAGGAATGGATGGCCCAAGAGTTAAACAATGGCCATT
GACAGAAGAAAAAATAAAAGCATTAGTAGAAATTTGTACAGAAGAAAAGGAAGGGAAAATTACAAAAATTGGGCCTGAAA
ATCCATACAATACTCCAGTATTTGCCATAAAGAARAGTTGGAGAAAAGATAGAGAACTTAATAAGAGAACTCAAGACTTC
TGGGAGGTTCAATTAGGAATACCACATCCCGCAGGGAAGAAATCAACAGTACTAGATGTGGGTGATGCATCAGTGCCCTT
AGATGAAGACTTCAGGAAGTATACYGCATTCACCATACCTAGTACAAACAATGAGACACCAGGGATTAGATATCAGTACA
ATGTGCTACCAGGATGGAAAGGATCACCAGCAATATTCCAAAGTAGCATGACAAAAATCTTAGAGCCTTTTAGAAAGCAA
AACCCAGACATAATCCAATACGATGATTTGGTATCTGATTTAGAAATAGGGCAGCATAGAAAAAAGATAGAGGAACTGAG
ACAACATTTGAAGTGGGGATTTACACCAGACAAACATCAGAAGGAACCATTCCTTTGGGGTTATGAACTCCATCCTGATA
AATGGACAGTTCAACCTATAGTGCTGCCA---------------------------------------------------
-----------------------------------------------------------------------------
>115010
CCTCAGATCACTCTTTGGCAACGACCCCTCGTCACAATAAAGATAGGGGGGCAGCTAAAGGAAGCTGATACAGGAGCAGA
TACATTAGAAGAAATGAATTTGCCAGGAAGATGGAWACCAAAAGGAGGAGGTAAAGTAAGACAGTATGAGCAGATAGCCA
TAGAAATATGTGGACATAAAGCTATAACTGTAGTAGGACCTACACCTGGAAGACTGACTCAGATTGGTTGTACTCTAAAT
TTTCCCATTAGTCCTATTGAAACTGTACCAGTAAAATTAAAGCCAGGAATGGATGGCCCAAGAGTTAAACAATGGCCATT
GACAGAAGAAAAAATAAAAGCATTAGTAGAAATTTGTACAGAAGAAAASGAAGGAAAAATTTCAAAAATTGGGCCTGAAA
ATCCATACAATACTCCAGTATTTGCCATAAAGAAAAGTTGGAGAAAAGATAGAGAACTTAATAAGAGAACTCAAGACTTC
TGGGAGGTTCAATTAGGAATACCACATCCCGGAGGGAAGAAATCAACAGTACTGGATGTGGGTGATGCATCAGTTCCCTT
AGATGAAGACTTCAGGAAGTATACTGCATTCACCATACCTAGTATAAACAATGAGACACCAGGGATTAGATATCAGTACA
ATGTGCTTCCAGGATGGAAAGGATCACCAGCAATATTCCAAAGTAGCATGACTAAAATCTTAGAGCCTTTTAGAAAGCAA
AATCCAGACATAATCCAATACGATGATTTGGTATCTGATTTAGAAATAGGGCAGCATAGAAAAAAGATAGAGGAACTGAG
ACAGCATTTGAAGTGGGGATTTACACCAGACAAACATCAGAAAGAACCATTCCTTTGG----------------------
--------------------------------------------------------------------------------
-----------------------------------------------------------------------------
>B.IT.-.695_127A.AY855504
CCTCAGATCACTCTTTGGCAACGACCCATCGTCACAATAAAGATAGGGGGGCAGCTAAAGGAAGCTGATACAGGAGCAGA
TACATTAGAAGACATGAATTTGCCAGGAAGATGGAARCCAAAAGGAGGAGGTAAAGTAAGACAGTATGATCAGATACCCA
TAGAAATATGTGGACATAAGGTTATAACAGTAATAGGACCTACACCTGGAAGACTGACTCAGCTTGGTTGCACTTTAAAT
TTTCCCATTAGTCCTATTGAAACTGTACCAGTAAAATTAAAGCCAGGAATGGATGGCCCAAGGGTTAAACAATGGCCATT
GACAGAAGAAAAAATAAAAGCATTAGTAGAAATTTGTACAGAAGAAAAGGACGGAAAAATTTCAAAAATTGGGCCTGAGA
ATCCATACAATACTCCAGTATTTGCCATAAAGAAGAGTTGGAGAAAAGATAGAGAACTTAATAARAGAACTCAAGACTTC
TGGGAGATTCAATTAGGAATWCCACATCCCGCAGGGAAGAAATCAACAGTACTGGATGTGGGTGATGCATCAATTCCCTT
AGATGAAGACTTCAGGAAGTATACTGCATTCACCATACCTAGTATAAACAATGAGACACCAGGGATTAGATATCAGTACA
ATGTGCTTCCAGGATGGAAAGGATCACCAGCAATATTTCAAAGTAGCATGACAAAAATCTTAGAGCCTTTTAGAAAGCAA
AATCCAGACATAATCCAATACGATGATTTGGTATCTGATTTAGAAATAGARCAGCATAGAAAAAAGATAGAGGAACTGAG
ACAATATTTGAAGTGGGGATTTACRCCAGACAAACATCAGCAAGAACCATTCCTTTGGGGTTATGAACTCCATCCTGATA
AATGGACAGTACAGCCTATAGTGCTGCCA---------------------------------------------------
-----------------------------------------------------------------------------
>122552
--------------------------------------------------------------------------------
--------------------------------------------------------------------------------
--------------------------------------------------------------------------------
--------------------------------------------------------------------------------
----------AAAATAAAAGCATTAGTAGAAATTTGTACAGAAGAAAAGGAAGGGAAAATTTCAAAAATTGGGCCTGAAA
ATCCATACAATACTCCAGTATTTGCCATAAAGAAAAGTTGGAGAAAAGATAGAGAACTTAATAAGAGAACTCAAGACTTC
TGGGAGGTTCAATTAGGAATACCACATCCCGCAGGGAAGAAATCAACAGTACTGGATGTGGGTGATGCATCAGTTCCCTT
AGATGAAGACTTCAGGAAGTATACTGCATTTACCATACCTAGTATAAACAATGAGACACCAGGGATTAGATATCAGTACA
ATGTGCTTCCAGGATGGAAAGGATCACCAGCAATATTCCAAAGTAGCATGACAAAAATCTTAGAGCCTTTTAGAAAGCAA
AATCCAGACATAATCCAATACGATGATTTGGTATCTGATTTAGAAATAGGGCAGCATAGAAAAAAGATAGAGGAACTGAG
ACAACATTTGAAGTGGGGATTYACACCAGACAAACATCAGAAAGAACCATTCCTTTGG----------------------
--------------------------------------------------------------------------------
-----------------------------------------------------------------------------
>124610
CCTCAGATCACTCTTTGGCAACGACCCCTCGTCACAATAAAGATAGGGGGGCAGCTAAAGGAAGCTGATACAGGAGCAGA
TACATTAGAAGACATGAATTTGCCAGGAAGATGGAAACCAAAAGGAGGAGGTAAAGTAAGACAGTATGATCAGATACCCA
TAGAAATAGATGGRCATAAAGCTATAACTGTAATAGGACCTACACCTGGAAGACTGACTCAGATTGGTTGTACTCTAAAT
TTTCCCATTAGTCCTATTGAAACTGTACCAGTAAAATTAAAGCCAGGAATGGATGGCCCAAGAGTTAAACAATGGCCATT
GACAGAAGAAAAAATAAAAGCATTAGTAGAAATTTGTACAGAAGAAAAGGACGGGAAAATTTCAAAAATTGGGCCTGAAA
ATCCATACAATACTCCAGTATTTGCCATAAAGAAAAGTTGGAGAAAAGATAGAGAACTTAATAAGAGAACGCAAGACTTC
TGGGAGGTTCAATTAGGAATACCACATCCCGCAGGGAAGAAATCAACAATACTGGATGTGGGTGATGCATCAGTTCCCTT
AGATGAAAACTTCAGGAAGTATACTGCATTCACCATACCTAGTATAAACAATGAGACACCAGGGATTAGATATCAGTACA
ATGTGCTTCCAGGATGGAAAGGATCACCAACAATATTCCAAAGTAGCATGACAAAAATCTTAGAACCTTTCAGAAAGCAA
AATCCAGACATAATCCAATACGATGACTTGGTATCTGATTTAGAAATAGGGCARCATAGAAAGAAGATAGAGGAACTGAG
ACAACATTTGAAATGGGGATTCACACCAGACAAACATCAGAAAGAACCATTCCTTTGGGGTTATGAACTCCATCCTGATA
AATGGACA------------------------------------------------------------------------
-----------------------------------------------------------------------------
>118423
CCTCAGATCACTCTTTGGCAACGACCCCTCGTCGCAGTAAAGGTAGCGGGGCAGCTAAAGGAAGCTGATACAGGAGCAGA
TACATTAGAAGACATGAATTTGCCAGGRAGATGGAAACCAAAAGGAGGAGGTAAAGTAAGACAGTATGATCAGATACCCA
TAGAAATATGTGGRCATAAAGCTATAACTGTAATAGGACCTACACCTGGAAGACTGACTCAGATTGGTTGTACTCTAAAT
TTTCCCATTAGTCCTATTGAAACTGTACCAGTAAAATTAAAGCCAGGAATGGATGGCCCAAGAGTTAAACAATGGCCATT
GACAGAAGAAAAAATAAAAGCATTAGTAGARATTTGTACAGAAGAGAAGGAAGGGAAAATTTCAAAAATTGGGCCTGAAA
ATCCATACAATACTCCAGTATTTGCCATAAAGAAAAGTTGGAGAAAAGATAGAGAGCTTAATAAGAGAACTCAAGACTTC
TGGGAGGTTCAATTAGGAATACCACATCCCGCAGGGAAGAAATCAACAGTACTGGATGTGGGTGATGCATCAGTYCCCTT
AGATGAAGACTTCAGGAAGTATACTGCATTCACCATACCTAGTACAAATAATGAGACACCAGGGATTAGATATCAGTACA
ATGTGCTYCCAGGATGGAAAGGATCACCAGCAATATTCCAAAGTAGCATGACAAAAATCTTAGAGCCTTTTAGAAAGCAA
AATCCAGACATAATCCAATAYGATGATTTGGTATCTGATTTAGAAATAGGGCAGCACAGAAAAAAGGTAGAGGAACTGAG
ACAACATTTGAAGTGGGGATTTACACCAGACAAACATCAGAAAGARCCATTCCTTTGGGGTTATGAACTCCATCCTGATA
AATGGACA------------------------------------------------------------------------
-----------------------------------------------------------------------------
>117509
CCTCAGATCACTCTTTGGCAACGACCCCTCGTCACAATAAAGATAGGGGGGCAGCTAAAGGAAGCTGATACAGGAGCAGA
TACATTAGAAGAAATGAATTTGCCAGGRAGATGGAAACCAAAAGGAGGRGGTAAAGTAAGACAGTATGATCAGGTACCCA
TAGAAATATGTGGACATAAAGCTATAACTGTAATAGGACCTACACCWGGAAGACTGACTCAGATTGGTTGTACTCTAAAT
TTTCCCATTAGTCCTATTGAAACTGTACCAGTAAAATTAAAGCCAGGAATGGATGGCCCAAGAGTTAAACAATGGCCATT
GACAGAAGAAAAAATAAAAGCATTAGTAGAAATTTGTACAGAAGAAAAGGAAGGGAAAATTTCAAAAATTGGGCCTGAAA
ATCCATACAATACTCCAGTATTTGCCATAAAGAAAAGTTGGAGAAAAGATAGAGAACTTAATAAGAGAACTCAAGACTTC
TGGGAGGTTCAATTAGGAATACCACATCCCGCAGGGAAGAAATCAACAGTACTRGATGTGGGTGATGCATCAGTTCCCTT
AGATGAAGACTTCAGGAAGTATACTGCATTCACCATACCTAGTATAAACAATGARACACCAGGGATTAGATATCAGTACA
ATGTGCTYCCAGGATGGAAAGGATCACCAGCAATATTCCAAAGTAGCATGACAAAAATCTTAGAGCCTTTTAGAAAGCAA
AATCCAGACATAATCCAATACGATGATTTGGTATCTGATTTAGAAATAGGGCAGCATAGAGAAAAGATAGAGGAACTGAG
ACWACATTTGAAGTGGGGATTTACACCAGACAAACATCAGAAAGAA----------------------------------
--------------------------------------------------------------------------------
-----------------------------------------------------------------------------
>EU2ARCA_2914
CCTCAGATCACTCTTTGGCAACGACCCCTCGTCACAATAAAGATAGGGGGGCAGCTAAAGGAAGCTGATACAGGGGCAGA
TACATTAGAAGACATAAATTTGCCAGGAAGATGGAAACCAAAAGGAGGAGGTAAAGTAAGACAGTATGAWCAGGTACCCA
TAGAAATATGTGGACATAAAGCTATRACTGTAATAGGACCTACACCTGGAAGACTGACTCAGATTGGTTGTACTCTAAAT
TTTCCCATTAGTCCTATTGAAACTGTACCGGTAAAATTAAAGCCAGGAATGGATGGCCCGAGAGTTAAACAATGGCCATT
GACAGAAGAAAAAATAAAAGCATTAGTAGAAATTTGTACAGAAGAAAAGGAAGGRAAAATTTCAAAAATTGGGCCTGAAA
ATCCATACAATACTCCAGTATTTGCCATAAAGAAGAGTTGGAGAAAAGATAGAGAACTTAATAAGAGAACTCAAGACTTC
TGGGAGGTTCAATTAGGGATACCACATCCCGCAGGGAAGAAATCAACAGTACTGGATGTGGGTGATGCATCAGTTCCCTT
AGATGAAGACTTYAGGAAGTATACTGCATTCACCATACCTAGTRTAAACAATGAGACACCAGGGRTTAGATATCAGTACA
ATGTACTTCCAGGATGGAAAGGATCACCAGCAATATTCCAATGTAGCATGACAAAAATCTTAGAGCCTTTTAGAAAGCAA
AATCCAGACATAATCCAATACGATGATTTGGTATCTGATTTAGAAATAGGACAGCATAGAAAAAAGATAGAGGAACTGAG
ACAACATTTGAAGTGGGGGTTTACGCCAGACAAACATCAGAAAGAACCATTCCTTTGGGGTTATGAACTCCATCCTGATA
AATGGACA------------------------------------------------------------------------
-----------------------------------------------------------------------------
>Case11 1997-09-10 OLD
--------------------------------------------------------------------------------
--------------------------------------------------------------------------------
--------------------------------------------------------------------------------
--------------------------------------------------------------------------------
----------AAAATAAAAGCATTAGTAGAAATTTGTACAGAAGAAAAAGAAAAGGAAATTTCCAAAATTTGGCCTGGAA
ATCCATACAATACTCCAGTATTTGCCATAAAGAAAAGTTGGAGRAAAGATAGAGAACTTAATAAGAGAACTCAAGACTTC
TKRGAAGTTCAATTAGGAATACCACATCCCGCAAGGAAGAAATCAACAGTACTAGATGTAAGTGATGCATCAGTTCCCTT
AGATGAAGACTTCAAGAAGTATACTGCATTCATCATACCTAATAGAAACAATAAGACACCAAAGATTAGATATCAGTACA
ATGTGCTTCCAAGATGGAAAAGATCACCAGCAATATTCCAAAGTAGCATGACAAAAATCTTAAAGCCTTTTAGAAAGCAA
AATCCAGACATAATCMAKTACGATGATTTGGTATCTGACTTAGAAATAAGGCAGCATAGAAAAAAGATAGAGGAACTAAG
ACAACATTTGAAGTGGGGATTTACACCAGACAAACATCAGAAAGAACCA-------------------------------
--------------------------------------------------------------------------------
-----------------------------------------------------------------------------
>B.ZA.1985.R84.FJ647145
CCTCAGATCACTCTTTGGCAACGACCCCTCGTCACAATAAAGATAGGGGGGCACCTAAAGGAAGCTGATACAGGAGCAGA
TACATTAGAAGAAATGAGTTTGCCAGGAAGATGGAAACCAAAAGGAGGAGGTAAAGTAAGACAGTATGATCAGATACCCA
TAGAAATCTGTGGACATAAAGCTATAACAGTAATAGGACCTACACCTGGAAGACTGACTCAGCTTGGTTGCACTTTAAAT
TTTCCCATTAGTCCTATTGAAACTGTACCAGTAAAATTAAAGCCAGGAATGGATGGCCCAAAAGTTAAACAATGGCCATT
GACAGAAGAAAAAATAAAAGCATTAGTAGAAATTTGTACAGAAGAAAAGGAAGGGAAAATTTCAAAAATTGGGCCTGAAA
ATCCATACAATACTCCAGTATTTGCCATAAAGAAAAGTTGGAGAAAAGATAGAGAACTTAATAAGAAAACTCAAGACTTC
TGGGAAGTTCAATTAGGAATACCACATCCCGCAGGGAAGAAATCAACAGTACTGGATGTGGGTGATGCATCAGTTCCCTT
AGATAAAGACTTCAGGAAGTATACTGCATTTACCATACCTAGTATAAACAATGAGACACCAGGGATTAGATATCAGTACA
ATGTGCTTCCAGGATGGAAAGGATCACCAGCAATATTCCAAAGTAGCATGACAAAAATCTTAGAGCCTTTTAGAAAGCAA
AATCCAGACATAATCCAATACGATGATTTGGTATCTGATTTAGAAATAGGGCAGCATAGAACAAAAATAGAAGAATTGAG
ACAACATCTGAGGTGGGGATTCACACCAGACAAACATCAGAAAGAACCATTCCTTTGGGGTTATGAACTCCATCCTGATA
AATGGACAGTACAGCCTATAGTGCTGCCA---------------------------------------------------
-----------------------------------------------------------------------------
>B.US.1986.YU-10.M93259
CCTCAGATCACTCTTTGGCAGCGACCCCTCGTCACAATAAAGATAGGGGGGCAACTAAAGGAAGCTGATACAGGAGCAGA
TACATTAGAAGAAATGAATTTGCCAGGAAGATGGAAACCAAAAGGAGGAGGTAAAGTAAGACAGTATGATCAGATACCCA
TAGAAATATGTGGACATAAAGCTATAACAGTAGTAGGACCTACACCTGGAAGACTGACTCAGATTGGTTGCACTTTAAAT
TTTCCCATTAGTCCTATTGAAACTGTACCAGTAAAATTAAAGCCAGGAATGGATGGCCCAAAAGTTAAACAATGGCCATT
GACAGAAGAAAAAATAAAAGCATTAGTAGAAATTTGTACAGAAGAAAAGGAAGGGAAAATTTCAAAAATTGGGCCTGAAA
ACCCATACAATACTCCAGTATTTGCCATAAAGAAAAGTTGGAGAAAAGATAGAGAACTTAATAAGAGAACTCAAGACTTC
TGGGAAGTTCAATTAGGAATACCACATCCCGCAGGGAAGAAATCAACAGTACTGGATGTGGGTGATGC-TCAGTTCCCTT
ACATGAAGACTTCAGGAAGTATACTGCATTTACCATACCTAGTATAAACAATGAGACACCAGGGACTAGATATCAGTACA
ATGTGCTTCCAGGATGGAAAGGATCACCAGCAATATTCCAAAGTAGCATGACAACAATCTTAGAGCCTTTTAGAAAACAA
AATCCAGACCTAATCCAGTACGATGATTTGGTATCTGACTTAGAAATAGGGCAGCATAGAACAAAAATAGAGGAACTGAG
ACAACATCTGAGGTGGGGATTTACACCAGACAAACATCAGAAAGAACCATTCCTTTGGGGTTATGAACTCCATCCTGATA
AATGGACAGTACAGCCTATAGTGCTGCCA---------------------------------------------------
-----------------------------------------------------------------------------
>B.AU.1997.111.AF323234
CCTCAGATCACTCTTTGGCAACGACCCCTCGTCACAATAAAGATAGGGGGGCAACTAAAGGAAGCTGATACAGGAGCAGA
TACATTAGAAGACATGAGTTTGCCAGGAAGATGGAAACCAAAAGGAGGAGGTAAAGTAAAACAGTATGATCAGATACCCA
TAGAAATCTGTGGACATAAAGCTATAACAGTAGTAGGACCTACACCTGGAAGACTGACTCAGATTGGTTGCACTTTAAAT
TTTCCCATTAGTCCTATTGAAACTGTACCAGTAAAATTGAAGCCAGGAATGGATGGCCCAAGAGTTAAACAATGGCCATT
GACAGAAGAAAAAATAAAAGCATTAGTAGAAATCTGTACAGAAGAAAAGGAAGGGAAAATTTCAAAAATTGGGCCTGAAA
ATCCATACAATACTCCAGTATTTGCCATAAAGAAAAGTTGGAGAAAAGATAGAGAACTTAATAAGAGAACTCAAGACTTC
TGGGAAGTCCAATTAGGAATACCACATCCTGCAGGGAAGAAATCAACAGTACTGGATGTGGGTGATGCWTCAGTTCCCTT
AGATAAAGACTTCAGGAAGTATACTGCATTTACCATACCTAGTATAAACAATGAGACACCAGGGATTAGATATCAGTACA
ATGTGCTTCCAGGATGGAAAGGATCACCAGCAATATTCCAAAGTAGCATGACAAAAATCTTAGAGCCTTTTAGAAAACAA
AATCCAGACATAATCCAATACGATGATTTGGTATCTGACTTAGAAATAGGGCAGCATAGAACAAAAATAGAGGAACTGAG
ACAACATCTGAGGTGGGGATTTACACCAGACAAACATCAGAAAGAACCATTCCTTTGGGGTTATGAACTCCATCCTGATA
AATGGACAGTACAGCCTATAGTGCTGCCA---------------------------------------------------
-----------------------------------------------------------------------------
>122802
CCTCAGATCACTCTTTGGCAACGACCCCTTGTCACAATAAGGATAGGGGGGCAGCTAAAGGAAGCTGATACAGGAGCAGA
TACATTAGAAGAYATAGATCTGCCAGGAAGATGGAAACCAAAAGGAGGAGGTAAAGTAAGACAGTATGAKCAGATACCCA
TAGAAATATGTGGACATAAAGCTATAACTGTAATAGGACCTACACCTGGAAGACTGACTCAGATTGGTTGTACTCTAAAT
TTTCCCATTAGTCCTATTGAAACTGTACCAGTAAAAYTAAAGCCAGGAATGGATGGCCCAARAGTTAAACAATGGCCATT
GACAGAAGAAAAAATAAAAGCATTAGTAGAMATTTGTACAGAAGAAAAGGAAGGGAAAATTTCAAAAATTGGGCCTGAAA
ATCCATACAATACTCCAGTATTTGCCATAAAGAAAAGTTGGAGAAAGGATAGAGAACTTAATAAGAGAACTCAAGACTTC
TGGGAGGTTCAATTAGGAATACCACATCCCGCAGGGAAGAAATCAACAGTACTGGATGTGGGTRATGCATCAGTTCCCTT
AGATGCAGACTTCAGGAAGTATACTGCATTCACCATACCTAGTAYAAACAATGAGACRCCAGGGATTAGATATCAGTACA
ATGTGCTTCCAGGATGGAAAGGATCACCAGCAATATTCCAAAGTAGCATGACAAAAATTTTAGAGCCTTTTAGAAAGCAC
AATCCAGAAATAATCCAATACGATGATTTGGTATCTGATTTAGAAATAGGGCAGCATAGAAAAAAGATAGAGGAACTGAG
ACAACAYTTGAGGTGGGGATTTACACCAGACAAACATCAGAAAGAACCATTCCTTTGGGGTTATGAACTCCATCCTGATA
AATGGACA------------------------------------------------------------------------
-----------------------------------------------------------------------------
>120401
CCTCAGATCACTCTTTGGCAACGACCCCTCGTCACAATAAAGATAGGGGGGCAGCTAAAGGAAGCTGATACAGGAGCAGA
TACATTAGAAGAMATGGATTTGCCAGGAAGATGGAAACCAAAAGGAGGAGGTAAAGTAAGACAGTATGAGCAGATACCCA
TAGAGATATGTGGACATAAAGCTATAACTGTAATAGGACCTACACCTGGAAGACTGACTCAGATTGGTTGTACTCTAAAT
TTT-----------------------------------------------------------------------------
----------AAAATAAAAGCATTAGTAGAAATTTGTACAGAAGAAAAGGAAGGGAAAATTTCAAAAATTGGGCCTGAAA
ATCCATACAATACTCCAGTATTTGCCATAAAGAAAAGTTGGAGAAAAGATAGAGAACTTAATAAGAGAACTCAAGACTTC
TGGGAGGTTCAATTAGGAATACCACATCCCGCAGGGAAGAAATCAACAGTACTGGATGTGGGTGATGCATCAGTTCCYTT
AGATGAAGACTTCAGGAAGTATACTGCATTCACTATCCCTAGTAGAAACAATGAGACACCAGGGATTAGATATCAGTACA
ATGTGCTTCCAGGATGGAAAGGATCACCAGCAATATTCCAAAGTAGCATGACAAAAATCTTAGCGCCTTTTAGAAAGCAA
AAYCCAGACATAATCCAGTACGATGATTTGGTATCTGATTTAGAAATAGGGCAGCATAGAMAAAAGATAGAGGARCTGAG
ACAACATTTGAAGTGGGGATTTACACCAGACAAACATCAGAAAGAACCATTCCTTTGG----------------------
--------------------------------------------------------------------------------
-----------------------------------------------------------------------------
>118401
CCTCAGATCACTCTTTGGCAACGACCCATCGTCACAATAAAGATAGGGGGGCAGCTAAAGGAAGCTGATACAGGAGCAGA
TACATTAGAAGACATGGACTTGCCAGGAAGATGGAAACCAAAAGGAGGAGGTAAAGTAAGACAGTATGATCAGGTACCCA
TAGAAATATGTGGACATAATAYTATAYCTGTAATAGGACCTACACCTGGAAGACTGACTCAGATTGGTTGTACTCTAAAT
TTTCCCATTAGTCCTATTGAAACTGTACCAGTAAAATTAAAGCCAGGAATGGATGGCCCAAGGGTTAAACAATGGCCATT
GACAGAAGAAAAAATAAAAGCATTAGTAGAAATTTGTACAGAAGAAAACGAAGGGAAAATTTCAAAAATTGGGCCTGAAA
ATCCATATAATACTCCAGTATTTGCCATAAAGAAGAGTTGGAGAAAAGATAGAGAACTTAATAAGAGAACTCAAGACTTC
TGGGARGTTCAATTAGGAATACCACATCCCGCAGGGAAGAAATCAACAGTACTGGATGTGGGTGATGCATCAATTCCCTT
AGATGAAGACTTCAGGAAGTATACTGCATTCACCATACCTAGTATAAACAATGARACACCAGGGATTAGATATCAGTACA
ATGTGCTTCCAGGATGGAAAGGATCACCAGCAATATTCCAAAGTAGCATGACAAAAATCTTAGAGCCTTTTAGAAAGCAA
AATCCAGACATAATCCAATACGATGATTTGGTATCTGACTTAGAAATAGAAMAGCATAGAMRAAAGATAGAGGAACTGAG
AGAACATTTGAAATGGGGATTTACACCAGACAARCATCAGAAAGAACCATTCCTTTGGGGTTATGAACTCCATCCTGATA
AATGGACA------------------------------------------------------------------------
-----------------------------------------------------------------------------
>122401
CCTCAGATCACTCTTTGGCAACGACCCCTCGTCACAATAAAGATAGGGGGGCAGCTAAGGGAAGCTGATACAGGAGCAGA
TACATTAGAAGACGTGGAGTTGCCAGGAAGATGGAAACCAAAAGGAGGAGGTAAAGTAAGACAGTATGATCAGGTACCCA
WAGAAATATGTGGACATAAAGTTATAACTGTAATAGGACCTACACCTGGAAGACTGACTCAGATTGGTTGTACTCTAAAT
TTT-----------------------------------------------------------------------------
----------AAAATAAAAGCATTAGTAGAAATATGTACAGAAGAAAAGGAAGGGAAAATTTCAAAAATTGGGCCTGAAA
ATCCATACAATACTCCAGTATTTGCCATAAAGAAAAGTTGGAGAAAAGATAGAGAACTTAATAAGAGAACTCAAGACTTC
TGGGAGGTTCAATTAGGAATACCACATCCCGCAGGGAAGAAATCAACAGTACWGGATGTGGGTGATGCATCAGTTCCCTT
AGATGAAGACTTCAGGAAGTATACTGCATTCACCATACCTAGTATAAACAATGAGACACCAGGGATTAGATATCAGTACA
ATGTGCTTCCAGGATGGAAAGGATCACCAGCAATATTCCAATGTAGCATGACAAAAATCTTAGAGCCTTTTAGAAAGCAA
AATCCAGACATAATCCAATACGATGATTTGGTATCTGATTTAGAAATAGGGCAGCATAGAAAAAAGATAGAGGAACTGAG
ACAACATTTGAGGTGGGGATTTACACCAGACAAACATCAGAAAGAACCATTCCTTTGG----------------------
--------------------------------------------------------------------------------
-----------------------------------------------------------------------------
>EU2ARCA_12414
--------------------------------------------------------------------------------
--------------------------------------------------------------------------------
--------------------------------------------------------------------------------
--------------------------------------------------------------------------------
----------AAAATAAAAGCATTAGTAGAAATTTGTACAGAAGAAAAGGAAGGGAAAATTTCAAAAATTGGGCCTGAAA
ATCCATACAATACTCCAGTATTTGCCATAAAGAAAAGTTGGAGAAAAGATAGAGAACTCAATAAGAGAACTCAAGACTTC
TGGGAGGTTCAATTAGGAATACCACATCCCGCAGGGAAGAAATCAACAGTACTGGATGTGGGTGATGCATCAGTTCCCTT
AGATGAAGACTTCAGGAAGTATACTGCATTCACCATACCTAGTATAAACAATGAGACACCAGGAATTAGATATCAGTACA
ATGTGCTTCCAGGATGGAAAGGATCACCAGCAATATTCCAAAGTAGCATGACAAAAATCCTAGAGCCTTTTAGAAAGCAA
AATCCAGACATAATCCAATACGATGATTTGGTATCTGATTTAGAAATAGGGCAGCATAGAAAAAAGATAGAGGAACTGAG
ACAACATTTGAAGTGGGGATTTACACCAGACAAACATCAGAAAGAACCATTC----------------------------
--------------------------------------------------------------------------------
-----------------------------------------------------------------------------
>117356
CCTCAGATCACTCTTTGGCAACGACCCCTCGTCACAATAAAGATAGGGGGGCAGCTAAAGGAAGCTGATACAGGAGCAGA
TACATTAGAAGACATRAATTTGCCAGGAAGATGGAAACCAAAAGGAGGAGGTAAAGTAAGACAGTATGATCAGGTACCCA
TAGAAATATGTGGACATAAAGCTATCACTGTAATAGGACCTACACCTGGAAGACTGACTCAGATTGGTTGTACTCTAAAT
TTTCCCATTAGTCCTATTGAAACTGTACCAGTAAAATTAAAGCCAGGAATGGATGGCCCAAGAGTTAAACAATGGCCATT
GACAGAAGAAAAAATAAAAGCATTAGTAGAAATTTGTACAGAAGAAAAGGAAGGGAAAATTTCAAAAATTGGGCCTGAAA
ATCCATACAATACTCCAGTATTTGCCATAAAGAAAAGTTGGAGAAAAGATAGAGAACTTAATAAGAGAACTCAAGACTTC
TGGGAGGTTCAATTAGGAATACCACATCCCGCAGGGAAGAAATCAACAGTACTGGATGTGGGTGATGCATCAGTTCCTTT
AGATGAAGACTTCAGGAAGTATACTGCGTTCACCATACCTAGTATAAACAATGAGACACCAGGGATTAGATATCAGTACA
ATGTGCTTCCAGGATGGAAAGGATCACCAGCAATATTCCAAAGTAGCATGACAAAAATCTTAGAGCCTTTTAGAAAGCAA
AATCCAGACATAATCCAATACGATGATTTGGTATCTGATTTAGAAATAGGGCAGCATAGAAAAAAGATAGAGGAACTGAG
ACAACATTTGAAGTGGGGATTTACACCAGACAAACATCAGAAAGAACCATTCCTTTGGGGTTATGAACTCCATCCTGATA
AATGGACA------------------------------------------------------------------------
-----------------------------------------------------------------------------
>Case11 1997-09-10 NEW
CCTCAGATCACTCTTTGGCAACGACCCCTCGTCACAATAAAGATAGGGGGGCAGCTAAAGGAAGCTGATACAGGAGCAGA
TACATTAGAAGACATGGATTTGCCAGGAAGATGGAAACCAAAAGGAGGAGGTAAAGTAAGACAGTATGAGCAGATACCCA
TAGAAATCTGTGGACATAAGGCTATAACGGTAATAGGACCTACACCTGGAAGACTGACTCAGATTGGTTGTACTCTAAAT
TTTCCCATTAGTCCTATTGAAACTGTACCAGTAAAATTAAAGCCAGGAATGGATGGCCCAAGAGTTAAACAATGGCCATT
GACAGAAGAAAAAATAAAAGCATTAGTAGAAATTTGTACAGAAGAAAAGGAAGGGAAAATTTCAAAAATTGGGCCTGAAA
ATCCATACAATACTCCAGTATTTGCCATAAAGAAAAGTTGGAGAAAAGATAGAGAACTTAATAAGAGAACTCAAGACTTC
TGGGAGGTTCAATTAGGAATACCACATCCCGCAGGGAAGAAATCAACAGTACTGGATGTGGGTGATGCATCAGTTCCCTT
AGATGAAGACTTCAGGAAGTATACTGCATTCACTATACCTAGTAGAAACAATGAGACACCAGGGATTAGATATCAGTACA
ATGTGCTTCCAGGATGGAAAGGATCACCAGCAATATTCCAAAGTAGCATGACAAAAATCTTAGAGCCTTTTAGAAAGCAA
AATCCAGACATAATCCAGTACGATGATTTGGTATYTGATTTAGAAATAGGGCAGCATAGAAAAAAGATAGAGGAACTGAG
ACAACATTTGAAGTGGGGATTTACACCAGACAAACATCAGAAAGAACCATTCCTTTGGGGTTATGAACTCCATCCTGATA
AATGGACAGTACAGCCTATAGTGCTGCCAAAAAAGAAAGCTGGACTGTCAATGACATACAGAAGTTAGTGGGAAAATTGA
ATTGGGCAAGTCAAATTTACCCAGGAATTAAAGTAAAGCAATTATGTAGACTCCTTAGGGGAACCAAAGCATTAACA
>B.US.1997.8.EU693585
CCTCAAATCACTCTTTGGCAACGACCCCTCGTCACAATAAAGATAGGGGGGCAACTAAAGGAAGCTGATACAGGAGCAGA
TACATTAGAAGACATGAGTTTGCCAGGAAGATGGAAACCAAAAGGAGGAGGTAAAGTAAAACAGTATGATCAGATACCCA
TAGAAATCTGTGGACATAAAGCTATAACAGTAGTAGGACCTACACCTGGAAGACTGACTCAGCTTGGTTGCACTTTAAAT
TTTCCCATAAGTCCTATTGAAACTGTACCAGTAAAATTAAAGCCAGGAATGGATGGCCCAAAAGTTAAACAATGGCCATT
GACAGAAGAAAAAATAAAAGCATTAGTAGAAATTTGTACAGAAGAAAAGGAAGGAAAAATTTCAAAAATTGGGCCTGAAA
ATCCATACAATACTCCAGTATTTGCCATAAAGAAAAGTTGGAGAAAAGATAGAGAACTTAATAAGAGAACTCAAGACTTC
TGGGAAGTTCAATTAGGAATACCACATCCCGCAGGGAAGAAATCAACAGTACTGGATGTGGGTGATGCATCAGTTCCCTT
AGATAAAGACTTTAGGAAGTATACTGCATTTACCATACCTAGTATAAACAATGAGACACCAGGAATTAGATATCAGTACA
ATGTGCTTCCAGGATGGAAGGGATCACCAGCAATATTCCAAAGTAGCATGACAAAAATCTTAGAGCCTTTTAGAAAACAA
AATCCAGACATAATCCAATACGATGATTTGGTATCTGATTTAGAAATAGGGCAGCATAGAACAAAAATAGAGGAACTGAG
ACAACACTTGAAGTGGGGATTTACACCAGACAAACATCAGAAAGAACCATTCCTTTGGGGTTATGAACTCCATCCTGATA
AATGGACAGTACAGCCTATAGTGCTGCCA---------------------------------------------------
-----------------------------------------------------------------------------
>B.ES.-.81_96.AY316111
CCTCAAATCACTCTTTGGCAACGACCCCTYGTCACAATAAGGATAGGGGGGCAACTAAAAGAAGCTGATACAGGAGCAGA
TACATTAGAAGATATGRATTTGCCAGGAAGATGGAAACCAAAAGGAGGAGGTAAAGTAAGACAGTATGATCAGATACCTA
TAGAGATCTGTGGACATAAAGCTATAACTGTAGTAGGACCTACACCTGGAAGACTGACTCAGATTGGTTGTACTTTAAAT
TTTCCCATTAGTCCTATTGAAACWGTACCAGTAAAATTAAAGCCAGGAATGGATGGSCCAAGAGTTAAACAATGGCCATT
GACAGAAGAAAAAATAAAAGCATTAGTAGAAATATGTACAGAAGAAAAGGAAGGAAAAATTTCAAAAATTGGGCCTGAAA
ATCCATACAATACTCCAGTATTTGCCATAAAGAAAAGTTGGAGAAAAGATAGAGAACTTAATAAGAGAACTCAAGACTTC
TGGGAGGTTCAATTAGGAATACCACATCCCGCAGGGAAGAAATCAACAGTACTRGATGTGGGTGATGCATCAGTTCCCTT
AGATAAAGACTTCAGAAAGTATACTGCATTTACCATACCTAGTATAAACAATGAGACACCAGGGATTAGATATCAGTACA
ATGTGCTTCCAGGATGGAAAGGATCACCAGCAATATTTCAAAGTAGCATGACAAAAATCTTAGAGCCTTTTAGAAAACAA
AATCCAGACATAATCCAATACGATGATTTGGTATCTGACTTAGAAATAGGGCAGCATAGAATAAAGATAGAKGAACTGAG
ACAACATTTGAAGTGGGGATTTACACCAGACAAACATCAGAAAGAACCATTCCTTTGGGGTTATGAACTCCATCCTGATA
AATGGACAGTACAGCCTATAGTGCTGCCA---------------------------------------------------
-----------------------------------------------------------------------------
>UC2UCSC_3786
CCTCAGATCACTCTTTGGCAACGACCCATCGTCACAATAAAGATAGGGGGGCAGCTAAAGGAAGCTGATACAGGAGCAGA
TACATTAGAAGACATAGATTTGCCAGGAAGATGGAAACCAAAAGGAGGAGGTAAAGTAAGACAGTATGATCAGATACCCT
TAGAAATATGTGGACATAAAGCTATAACAGTAATAGGACCTACACCTGGAAGACTGACTCAGCTTGGTTGCACTTTGAAT
TTTCCCATTAGTCCTATTGAAACTGTACCAGTAAAATTAAAGCCAGGAATGGATGGCCCAAGAGTTAAACAATGGCCATT
GACAGAAGAAAAAATAAAAGCATTAATAGAAATTTGTACAGAAGAAAAGGAAGGGAAAATTTCAAAAATTGGGCCTGAAA
ATCCATACAATACTCCAGTATTTGCCATAAAGAAAGGTAGGAGAAAAGATAGAGAACTTAATAAGAGAACTCAAGACTTC
TGGGAGGTTCAATTAGGAATACCACATCCCGCAGGGAAGAAATCAACAGTACTGGATGTGGGTGATGCATCAGTTCCCTT
ACATGAAGACTTCAGGAAGTATACTGCATTCACAATACCTAGTAGAAACAATGAGACACCAGGGATTAGATATCAGTACA
ATGTGCTTCCAGGATGGAAAGGATCACCAGCAATATTCCAAAGTAGCATGACAAGAATCTTAGAGCCTTTTAGAAAGCAA
AATCCAGAACTAATCCAATACGATGATTTGGTATCTGATTTAGAAATACAGCAGCATAGAAAAAAGATAGAGGAACTGAG
ACAACATTTGAAGTGGGGATTTACACCAGACAAACATCAGAAAGAACCATTCCTTTGGGGTTATGAACTCCATCCTGATA
AATGGACAGTACAGCCTATAGTGCTGCCA---------------------------------------------------
-----------------------------------------------------------------------------
>116838
CCTCAGATCACTCTTTGGCAACGACCCATCGTCACAATAAAGATAGARGGGCAGCTAAAGGAAGCTGATACAGGAGCAGA
TACATTAGAAGAAATGAATTTGCCAGGAAGATGGAAACCAAAAGGAGGAGGTAAAGTAAGACAGTATGATCAGATAWCCA
TAGAAATATGTGGACATAAAGTTATATCTGTAATAGGACCTACACCTGGRAGACTGACTCAGATTGGKTGTACTCTAAAT
TTTCCCATTAGTCCTATTGAAACTGTACCAGTAAAATTAAAGCCAGGAATGGATGGCCCAAGAGTTAAACAATGGCCATT
GACAGAAGAAAAAATAAAAGCATTAGTAGAAATTTGTACAGAAGAAAAGGAAGGGAAAATTTCAAAAATTGGGCCTGAAA
ATCCATACAATACTCCAGTATTTGCCATAAAGAAGGG-TGGAGAAAAGATAGAGAACTTAATAAGAGAACTCAAGACTTC
TGGGAGGTTCAATTAGGAATACCACATCCCGCAGGAAAGAAATCAACAATACTGGATGTGGGTGATGCATCAGTTCCCTT
AGATGAAGACTTCAGAAAGTATACTGCATTCACCATACCTAGTACAAACAATGAGACACCAGGGATTAGATATCAGTACA
ATGTGCTTCCAGGATGGAAAGGATCAGCAGCAATATTCCAAAGTAGCATGACAAAAATCTTAGAGCCTTTTAGAAAGCAA
AATCCAGACATAATCCAATACGATGATTTGGTATCTGATTTAGAAATAGAGCAGCATAGAAAAAAGATAGAGGAACTGAG
ACAACATTTGAAGTGGGGATTTACACCAGAAAAACATCAGAAAGAACCATTCCTTTGGGGTTATGAACTCCATCCTGATA
AATGGACA------------------------------------------------------------------------
-----------------------------------------------------------------------------
>122977
--------------------------------------------------------------------------------
--------------------------------------------------------------------------------
--------------------------------------------------------------------------------
--------------------------------------------------------------------------------
----------AAAATAAAAGCATTAGTAGAAATTTGTACAGAAGAAAAGGAAGGAAAAATTTCAAAAATTGGGCCTGAAA
ATCCATACAATACTCCAGTATTTGCCATAAAGAAAAGTTGGAGAAAAGATAGAGAACTTAATAAGAGAACTCAAGACTTC
TGGGAGGTTCAATTAGGAATACCACATCCCGCAGGGAAGAAATCAACAGTACTGGATGTAGGTGATGCATCAGTTCCCTT
AGATAAAGACTTCAGGAAGTATACTGCATTCACCATACCTAGTATAAACAATGAGACACCAGGGATTAGATATCAGTACA
ATGTGCTTCCAGGATGGAAAGGATCACCAGCAATATTCCAAAGTAGCATGACAAAAATCTTAGAGCCTTTTAGAAAGCAA
AATCCAGACATAATCCAATACGATGATTTGGTATCTGATTTAGAAATAGGGCAGCATAGAAAAAAGATAGAGGAACTGAG
ACAACATCTGAGGTGGGGATTTACACCAGACAAACATCAGAAAGAACCATTCCTTTGG----------------------
--------------------------------------------------------------------------------
-----------------------------------------------------------------------------
>Case11 2002-02-28 OLD
CCTCAGATCACTCTTTGGCAACGACCCCTCGTCRCAATAAWGATAGGGGGGCAGCTAAAGGAAGCTGATACAGGAGCAGA
TACATTAGAAGACATGGATTTGCCAGGAAGATGGAAACCAAAAGGAGGAGGTAAAGTAAGACAGTATGAGCAGATACCCA
TAGAAATCTGTGGACATAAGGCTATAACGGTAATAGGACCTACACCTGGAAGACTGACTCAGATTGGTTGTACTCTAAAT
TTTCCCATTAGTCCTATTGAAACTGTACCAGTAAAATTAAAGCCAGGAATGGATGGCCCAAGAGTTAAACAATGGCCATT
GACAGAAGAAAAAATAAAAGCATTAGTAGAAATTTGTACAGAAGAAAAGGAAGGGAAAATTTCAAAAATTGGGCCTGAAA
ATCCATACAATACTCCAGTATTTGCCATAAAGAAAAGTTGGAGAAAAGATAGAGAACTTAATAAAAGAACTCAAGACTTC
TGGGAGGTTCAATTAGGAATACCACATCCCGCAGGGAAGAAATCAACAGTACTGGATGTGGGTGATGCATCAGTTCCCTT
AGATGAAGACTTCAGGAAGTATACTGCATTCACTATACCTAGTAGAAACAATGAGACACCAGGGATTAGATATCAGTACA
ATGTGCTTCCAGGATGGAAAGGATCACCAGCAATATTCCAAAGTAGCATGACAAAAATCTTAGAGCCTTTTAGAAAGCAA
AATCCAGACATAATCCAGTACGATGATTTGGTATCTGATTTAGAAATAGGGCAGCATAGAAAAAAGATAGAGGAACTGAG
ACAACATTTGAAGTGGGGATTTACGCCAGACAAACATCAGAAAGAACCATTCCTTTGGGGTTATGAACTACATCCTGATA
AATGG---------------------------------------------------------------------------
-----------------------------------------------------------------------------
>Case11 2000-07-20 OLD
CCTCAGATCACTCTTTGGCAACGACCCCTCGTCACAATAAWGATAGGGGGGCAGCTAAAGGAAGCTGATACAGGAGCAGA
TACATTAGAAGACATGGATTTGCCAGGAAGATGGAAACCAAAAGGAGGAGGTAAAGTAAGACAGTATGAGCAGATACCCA
TAGAAATCTGTGGACATAAGGCTATAACGGTAATAGGACCTACACCTGGAAGACTGACTCAGATTGGTTGTACTCTAAAT
TTT-----------------------------------------------------------------------------
----------AAAATAAAAGCATTAGTAGAAATTTGTACAGAAGAAAAGGAAGGGAAAATTTCAAAAATTGGGCCTGAAA
ATCCATACAATACTCCAGTATTTGCCATAAAGAAAAGTTGGAGAAAAGATAGAGAACTTAATAAGAGAACTCAAGACTTC
TGGGAGGTTCAATTAGGAATACCACATCCCGCAGGGAAGAAATCAACAGTACTGGATGTGGGTGATGCATCAGTTCCCTT
AGATGAAGACTTCAGGAAGTATACTGCATTCACTATACCTAGTAGAAACAATGAGACACCAGGGATTAGATATCAGTACA
ATGTGCTTCCAGGATGGAAAGGATCACCAGCAATATTCCAAAGTAGCATGACAAAAATCTTAGAGCCTTTTAGAAAGCAA
AATCCAGACATAATCCAGTACGATGATTTGGTATCTGATTTAGAAATAGGGCAGCATAGAAAAAAGATAGAGGAACTGAG
ACAACATTTGAAGTGGGGATTTACACCAGACAAACATCAGAAAGAACCATTCCTTTGG----------------------
--------------------------------------------------------------------------------
-----------------------------------------------------------------------------
>115195
CCTCAGATCACTCTTTGGCAACGACCCCTCGTCACAATAAAGATAGGGGGGCAGCTAAAGGAAGCTGATACAGGAGCTGA
TACATTAGAAGACATGGATTTGCCAGGAAGATGGAAACCAAAAGGAGGAGGTAAAGTAAGACAGTATGATCAGATAGCCA
TAGAAATATGTGGACATAAAACTATAACTGTAATAGGACCTACACCTGGAAGACTGACTCAGATTGGTTGCACTTTAAAT
TTTCCCATTAGTCCTATTGAAACTGTACCAGTAAAATTAAAGCCAGGAATGGATGGCCCAAAAGTTAAACAATGGCCATT
GACAGAAGAAAARATAAAAGCATTAGTAGAAATTTGTACAGAAGAAAAGGAAGGGAAAATTTCAAAAATTGGGCCTGAAA
ATCCATACAATACYCCAGTATTYGCCATAAAGAAAAGTTGGAGAAAAGATAGAGAACTTAATAAGAGAACTCAAGACTTC
TGGGAGGTTCAATTAGGAATACCACATCCCGCAGGGAAGAAATCAACAGTACTGGATGTGGGTGATGCATCAGTTCCCTT
AGATGAAGACTTCAGGAAGTATACAGCATTCACCATACCTAGTATAAACAATGAGACACCAGGGATTAGATATCAGTACA
ATGTGCTTCCAGGATGGAAAGGATCACCAGCAATATTCCAAAGTAGCATGACAAAAATCTTAGAGCCTTTTAGAAAGCAA
AATCCAGACATAATCCAATACGATGATTTGGTATCTGATTTAGAAATAGGACAGCATAGAAAAAAGATAGAGGAACTGAG
ACAACATTTGAAGTGGGGATTTACACCAGACAAACATCAGAAAGAACCATTCCTT-------------------------
--------------------------------------------------------------------------------
-----------------------------------------------------------------------------
>124393
CCTCAGATCACTCTTTGGCAACGACCCCTCGTCACARTAAAGATAGGGGGGCAGCTAAAGGAAGCTGATACAGGAGCAGA
TACATTAGAAGAMATGAATTTGCCAGGAAGATGGAAACCAAAAGGAGGAGGTAAAGTAAGACAGTATGATCAGATACCCA
TAGAAATATGTGGACATAAAGCTATAACTGTAATAGGACCTACACCTGGAAGACTGACTCAGATTGGTTGTACTCTAAAT
TTTCCCATTAGTCCTATTGAAACTGTACCAGTAAAATTAAAGCCAGGAATGGATGGCCCAAGAGTTAAACAATGGCCATT
GACAGAAGARAAAATAAAAGCATTAGTAGAAATTTGTACAGAAGAAAAGGAAGGGAAAATTTCAAAAATTGGGCCTGAAA
ATCCATACAATACTCCAGTATTTGCCATAAAGAARAGTTGGAGAAAAGATAGAGAACTTAATAAGAGAACTCAAGACTTC
TGGGAGGTTCAATTAGGAATACCACATCCCGCAGGGAAGAAATCAACAGTACTGGATGTGGGTGATGCATCAGTTCCTTT
AGATAAAGAATTCAGGAAGTATACTGCATTCACYATACCTAGTATAAACAATGAGACACCAGGGATTAGATATCARTACA
ATGTGCTTCCAGGATGGAAAGGATCACCWGCAATATTCCAAAGTAGCATGACAAAAATCTTAGAGCCTTTTAGAAAGCAA
AATCCAGAMATAATCCARTACGATGATTTGGTATCTGATTTAGAAATAGGGCAGCATAGARAAAAGATAGAGGAACTGAG
ACAACATTTGAAKTGGGGATTTACACCAGACAAACATCAGAAAGAACCATTCCTCTGGGTT-------------------
--------------------------------------------------------------------------------
-----------------------------------------------------------------------------
>Case11 2003-05-21 OLD
CCTCAGATCACTCTTTGGCAACGACCCCTCGTCACAATAAGGATAGGGGGGCAGCTAAAGGAAGCTGATACAGGAGCAGA
TACATTAGAAGACATGGATTTGCCAGGAAGATGGAAACCAAAAGGAGGAGGTAAAGTAAGACAGTATGAGCAGATACCCA
TAGAAATCTGTGGACATAAGGCTATAACGGTAATAGGACCTACACCTGGAAGACTGACTCAGATTGGTTGTACTCTAAAT
TTTCCCATTAGTCCTATTGAAACTGTACCAGTAAAATTAAAGCCAGGAATGGATGGCCCAAGAGTTAAACAATGGCCATT
GACAGAAGAAAAAATAAAAGCATTAGTAGAAATTTGTACAGAAGAAAAGGAMGGGAAAATTTCAAAAATTGGGCCTGAAA
ATCCATACAATACTCCAGTATTTGCCATAAAGAAAAGTTGGAGAAAAGATAGAGAACTTAATAAAAGAACTCAAGACTTC
TGGGAGGTTCAATTAGGAATACCACATCCCGCAGGGAAGAAATCAACAGTACTGGATGTGGGTGATGCATCAATTCCCTT
AGATGAAGACTTCAGGAAGTATACTGCATTCACTATACCTAGTAGAAACAATGAGACACCAGGGATTAGATATCAGTACA
ATGTGCTTCCAGGATGGAAAGGATCACCAGCAATATTCCAAAGTAGCATGACAAAAATCTTAGAGCCTTTTAGAAAGCAA
AATCCAGACATAATCCAGTACGATGATTTGGTATCTGATTTAGAAATAGGGCAGCATAGAAAAAAGATAGAGGAACTGAG
ACAACATTTGAAGTGGGGATTTACGCCAGACAAACATCAGAAAGAACCATTCCTTTGGGGTTATGAACTACATCCTGATA
AATGGACA------------------------------------------------------------------------
-----------------------------------------------------------------------------
>123920
CCTCARATCACTCTTTGGCAACGACCCATCGTCACAATAAAGATAGGGGGGCAGCTAAGGGAAGCTGATACAGGAGCAGA
TACATTAGAAGACATAAATTTGCCAGGAAGATGGAAGCCAAAAGGAGGAGGTAAAGTAAAACAGTATGATCAGATACCCA
TAGAAATATGTGGACATAAAACTATAACTGTAATAGGACCTACACCTGGAAGACTGACTCAGATTGGTTGTACTCTAAAT
TTTCCCATTAGTCCTATTGAAACTGTACCAGTAAAATTAAAGCCAGGAATGGATGGCCCAAGAGTTAAACAATGGCCATT
GACAGAAGAAAAAATAAAAGCATTAGTAGAAATTTGTACAGAAGAAAAGGAAGGGAAAATTTCAARAATTGGGCCTGAAA
ATCCATATAATACTCCAGTATTTGCCATAAAGAAAAGTTGGAGAAAAGATAGAGAACTTAATAARAGAACTCAGGACTTC
TGGGAGGTTCAATTAGGAATACCACATCCCGCAGGAAAGAAATCAACAGTACTGGATGTGGGTGATGCATCAGTTCCCTT
AGATGAAGACTTCAGGAAGTATACTGCATTCACCATACCTAGTGTAAACAATGAGACACCAGGAATTAGATATCAGTACA
ATGTACTTCCAGGATGGAAAGGATCACCAGCAATATTCCAAAGTAGCATGAYAARAATCTTAGAACCYTTTAGAAAACAA
AATCCAGACATAATCCAATACGATGATTTGGTATCTGATTTAGAAATAGGGCAGCATAGRAAAAAGATAGAGGAACTGAG
ACAACATTTGAAGTGGGGATTTACACCAGACAAACATCAGAAAGAACCATTCCTTTGGGGTTATGAACTCCATCCTGATA
AATGGACAGTACAGCCTATAGTGCTG------------------------------------------------------
-----------------------------------------------------------------------------
>Case11 2000-07-20 NEW
CCTCAGATCACTCTTTGGCAACGACCCCTCGTCGCAATAANGATAGGGGGGCAGCTAAAGGAAGCTGATACAGGAGCAGA
TACATTAGAAGACATGGATTTGCCAGGAAGATGGAAACCAAAAGGAGGAGGTAAAGTAAGACAGTATGAGCAGATACCCA
TAGAAATTTGTGGACATAAGGCTTTAACGGTAATAGGACCTACACCTGGAAGACTGACTCAGATTGGTTGTACTCTAAAT
TTTCCCATTAGTCCTATTGAAACTGTACCAGTAAAATTAAAGCCAGGAATGGATGGCCCAAGAGTTAAACAATGGCCATT
GACAGAAGAAAAAATAAAAGCATTAGTAGAAATTTGTACAGAAGAAAAGGAAGGGAAAATTTCAAAAATTGGGCCTGAAA
ATCCATACAATACTCCAGTATTTGCCATAAAGAAAAGTTGGAGAAAAGATAGAGAACTTAATAANAGAACTCAAGACTTC
TGGGAGGTTCAATTAGGAATACCACATCCCGCAGGGAAGAAATCAACAGTACTGGATGTGGGTGATGCATCAGTTCCCTT
AGATGAAGACTTCAGGAAGTATACTGCATTCACTATACCTAGTAGAAACAATGAGACACCAGGGATTAGATATCAGTACA
ATGTGCTTCCAGGATGGAAAGGATCACCAGCAATATTCCAAAGTAGCATGACAAAAATCTTAGAGCCTTTTAGAAAGCAA
AATCCAGACATAATCCAGTACGATGATTTGGTATNTGATTTAGAAATAGGGCAGCATAGAAAAAAGATANAGGAACTGAG
ACAACATTTGAAGTGGGGNTTTACACCAGACAAACATCAGAAAGAACCATTCCTTTGGGGTTATGAACTCCATCCTGATA
AATGGACAGTACAGCCTATAGTGCTGCCAAAAAAGAAAGCTGGACTGTCAATGACATACAGAAGTTAGTGGGAAAATTGA
ATTGGGCAAGTCAAATTTACCCAGGAATTAAAGTAAAGCAATTATGTAGNCTCCTTAGGGGAACCAAAGC-------
>118572
CCTCAGATCACTCTTTGGCAACGACCCGTCGTCACAATAAAGATAGGGGGGCAGTTAAAGGAAGCTGATACAGGAGCAGA
TACATTAGAAGAAATGAATTTGCCAGGAAGATGGAAACCAAAAGGAGGAGGTAAAGTAAGACAGTATGATCAGATACCCA
TAGAAATATGTGGACATAAAGCTATAACAGTAATAGGACCTACACCTGGAAGACTGACTCAGCTTGGTTGCACTTTAAAT
TTTCCCATTAGTCCTATTGAAACTGTACCAGTAAAATTAAAGCCAGGAATGGATGGCCCAAAAGTTAAACAATGGCCATT
GACAGAAGAAAAAATAAAAGCATTAATAGAAATTTGTACAGAAGAAAAGGAAGGAAAAATTTCAAAAATTGGGCCTGAAA
ATCCATACAATACTCCAGTATTTGCCATAAAGAAAGGTTGGAGAAAAGATAGAGAACTTAATAAGAGAACTCAAGACTTT
TGGGAGGTTCAATTAGGAATACCACATCCCGCAGGGAAGAAATCAACAGTACTGGATGTGGGTGATGCATCAGTTCCCTT
AGATGAACACTTCAGGAAGTATACTGCATTCACAATACCTAGTAGAAACAATGAGACACCAGGGATTAGATATCAGTACA
ATGTGCTACCAGGATGGAAAGGATCACCAGCAATATTCCAAAGTAGCATGACAAAAATCTTAGAGCCTTTTAGAAAGCAA
AATCCAGACATAATCCAATACGATGATTTGGTATCTGATTTAGAAATACAGCAGCACAGAAAAAAGATAGAGGAACTGAG
ACAACATTTGAAGTGGGGATTTACACCAGACAAACATCAGAAAGAACCATTCCTTTGGGGTTATGAACTCCATCCTGATA
AATGGACA------------------------------------------------------------------------
-----------------------------------------------------------------------------
>B.US.1986.5113_86.AY835757
CCTCAGATCACTCTTTGGCAACGACCCCTCGTCACAGTAAAGATAGGGGGGCAACTAAAGGAAGCTGATACAGGAGCAGA
TACATTAGAAGAAATGAATTTGCCAGGAAGATGGAAACCAAAAGGAGGAGGTAAAGTAAGACAGTATGATCAGATACCCA
TAGAAATCTGTGGACATAAAGCTATAACAGTAGTAGGACCTACACCTGGAAGACTGACTCAGATTGGCTGCACTTTAAAT
TTTCCCATTAGTCCTATTGAAACTGTACCAGTGAAATTAAAGCCAGGAATGGATGGCCCAAGAGTTAAACAATGGCCATT
GACAGAAGAAAAAATAAAAGCATTAGTAGAAATTTGTACAGAAGAAAAGGAAGGAAAAATTTCAAAAATTGGGCCTGAAA
ATCCATACAATACTCCAGTATTTGCCATAAAGAAAAGTTGGAGAAAAGATAGAGAACTTAATAAGAGAACTCAAGACTTC
TGGGAAGTTCAATTAGGAATACCACATCCCGCAGGGAAGAAATCAACAGTACTGGATGTGGGTGATGCATCAGTTCCCTT
AGATGAAGACTTCAGGAAGTATACTGCATTTACCATACCTAGTATAAACAATGAGACACCAGGGATTAGATATCAGTACA
ATGTGCTTCCAGGATGGAAAGGATCACCAGCAATATTCCAAAGTAGCATGACAAAAATCTTAGAGCCTTTTAGAAAACAA
AATCCAGACATAATCCAATACGATGATTTGGTATCTGACTTAGAAATAGGGCAGCATAGAACTAAAATAGAGGAACTGAG
ACAACATCTGAGGTGGGGATTTACACCAGACAAACATCAGAAAGAACCATTCCTTTGGGGTTATGAACTCCATCCTGATA
AATGGACAGTACAGCCTATAGTGCTGCCA---------------------------------------------------
-----------------------------------------------------------------------------
>116276
CCTCARATCACTCTTTGGCAACGACCCCTCGTCACAATAAAGATAGRGGGGCAGCTAAAGGAAGCTGATACAGGAGCAGA
TACATTAGAAGAMATGAATTTGCCAGGAAGATGGAAACCAAAAGGAGGAGGTAAAGTAAGACAGTATGATCAGRTAMCCA
TAGAAATATGTGGACATAAAGCTATAACTGTAATAGGACCTACACCTGGAAGACTGACTCAGATTGGTTGTACTCTAAAT
TTTCCCATTAGTCCTATTGAAACTGTACCAGTAAAATTAAAGCCAGGAATGGATGGCCCAAAAGTTAAACAATGGCCATT
GACAGAAGAAAAAATAAAAGCATTAGTAGAAATTTGTACAGAAGAAAACGATGGGAAAATKTCAAWAATTGGGCCTGAAA
ATCCATACAATACTCCAGTATTTGCCATAAAGAAAAGTTGGAGAAAAGATAGAGAACTTAATAAGAGAACTCAAGACTTC
TGGGAGGTTCAATTAGGAATACCACATCCCGCAGGGAAGAAATCAACAGTACTAGATGTGGGTGATGCATCAATTCCCTT
AGATGAAGACTTCAGGAAGTATACTGCATTCACYATACCTAGTRTAAACAATGAGACACCAGGGATTAGATATCAGTACA
ATGTGCTTCCAGGATGGAAAGGATCACCAGCAATATTCCAAAGTAGCATGACAAAAATCTTAGAGCCTTTTAGAAAGCAA
AATCCAGACATAATCCAATACGATGATTTGGTATCTGATTTAGAAATAGGGCAGCATAGAAAAAAGATAGAGGAACTGAG
AGAACATCTGAAGTGGGGATTTACACCAGACAAACATCAGAAAGAACCATTCCTTTGGGGTTATGAACTCCATCCTGATA
AATGGACA------------------------------------------------------------------------
-----------------------------------------------------------------------------
>122550
CCTCAGATCACTCTTTGGCAACGACCCCTCGTCCCAATAAGGATTGGGGGGCMRCTAAAGGAAGCTGATACAGGAGCAGA
TACCTTAGAAGACATGAATTTGCCAGGAAGATGGAAACCAAAAGGAGGAGGTAAAGTAAGACAGTATGATCAGATAACCA
TAGAGATATGTGGACATAAAACTATAACTGTAATAGGACCTACACCTGGAAGACTGACTCAGATTGGTTGTTCTYTAAAT
TTT-----------------------------------------------------------------------------
----------AAAATAAAAGCATTAGTAGAAATTTGTACAGAAGAAAAGGAAGGGAAAATTTCAAAAATTGGGCCTGAAA
ATCCATACAATACTCCAGTATTTGCCATAAAGAAAAGTTGGAGAAAAGATAGAGAACTTAATAAGAGAACTCAAGACTTC
TGGGAGGTTCAATTAGGAATACCACATCCCGCAGGGAAGAAATCAACAGTACTGGATGTGGGTGATGCATCAGTTCCCTT
AGATGAAGACTTCAGGAAGTATACTGCATTCACCATACCTAGTASAAACAATGAGACACCAGGGATTAGATATCAGTACA
ATGTGCTTCCAGGATGGAAAGGATCACCAGCAATATTCCAAAGTAGCATGACAAAAATCTTAGAGCCTTTTAGAAAGCAA
AATCCAGACATAATCCAATACGATGATTTGGTATCTGATTTAGAAATAGGGCAGCATAGAAAAAAGATAGAGGAACTGAG
ACAACATTTGAAGTGGGGATTYACACCAGACAAACATCAGAAAGACCCATTCCTTTGG----------------------
--------------------------------------------------------------------------------
-----------------------------------------------------------------------------
>EU2ARCA_11617
CCTCAGATCACTCTTTGGCAACGACCCCTCGTCCCAATAAGGATAGGGGGACAGCTAAAGGAAGCTGATACAGGAGCAGA
TACATTAGAAGAMATGAATTTGCCAGGAAGATGGAAACCAAAAGGAGGAGGTAAAGTAAGACAGTATGATCAGATACCCA
TAGAAATATGTGGACATAAAACTATGACWGTAATAGGACCTACACCTGGAAGACTGACTCAGATTGGTTGTACTCTAAAT
TTT-----------------------------------------------------------------------------
----------AAAATAAAAGCATTAGTAGAAATTTGTACAGAAGAAAAGGAAGGGAAAATTTCAAAAATTGGGCCTGAAA
ATCCATACAATACTCCAATATTTGCCATAAAGAAAAGTTGGAGAAAAGATAGAGAACTTAATAAGAGAACTCAAGACTTC
TGGGAGGTTCAATTAGGAATACCACATCCCGCAGGGAAGAAATCAACAGTACTGGATGTGGGTGATGCATCAGTTCCCTT
AGATGAAGACTTCAGGAAGTATACTGCATTCACCATACCTAGTAGAAACAATGAGACACCAGGGATTAGATATCAGTACA
ATGTGCTTCCAGGATGGAAAGGATCACCAGCAATATTCCAAAGTAGCATGACAAAAATCTTAGAGCCTTTTAGAAAGCAA
AATCCAGACATAATCCAATACGATGATTTGGTATCTGATTTAGAAATAGGGCAGCATAGARAAAAGATAGAGGAACTGAG
ACAACATTTGAAATGGGGATTTACACCAGACAAACATCAGAAAGAACCATTCCTTTGG----------------------
--------------------------------------------------------------------------------
-----------------------------------------------------------------------------
>122690
--------------------------------------------------------------------------------
--------------------------------------------------------------------------------
--------------------------------------------------------------------------------
--------------------------------------------------------------------------------
----------AAAATAAAAGCATTAGTAGAAATTTGTACAGAAGAAAAGGAAGGGAAAATTTCAAAAATTGGGCCTGAAA
ATCCATACAATACTCCAGTATTTGCCATAAAGAAAAGTTGGAGAAAAGATAGAGAACTTAATAAGAGAACTCAAGACTTC
TGGGAGGTTCAATTAGGAATACCACATCCCGCAGGGAAGAAATCAACAATACTGGATGTGGGTGATGCATCAGTTCCCTT
ATGTGAAGACTTCAGGAAGTATACTGCATTCACCATACCTAGTATAAACAATGAGACACCAGGGATTAGATATCAGTACA
ATGTGCTTCCAGGATGGAAAGGATCACCAGCAATATTCCAAAGTAGCATGACAAAAATTTTAGAGCCTTTTAGAAAGCAA
AATCCAGAAATAATCCAATACGATGATTTGGTATCTGATTTAGAAATAGGGCAGCATAGAAAAAAGATAGAGGAACTGAG
ACAACATYTGAAGTGGGGATTTACACCAGACAAACATCAGAAAGAACCATTCCTTTGG----------------------
--------------------------------------------------------------------------------
-----------------------------------------------------------------------------
>115822
CCTCAGATCACTCTTTGGCAACGACCCTTCGTCACAATAAAGATAGGGGGGCAGCTAAGGGAAGCTGATACAGGAGCAGA
TACATTAGAAGACATAGATTTGCCAGGAAGATGGAAACCAAAAGGAGGAGGTAAAGTAAGACAGTATGAACAGATACCCA
TAGAAATATGTGGACATAAAGTTATAACTGTARTAGGACCTACACCTGGAAGACTGACTCAGATTGGTTGTACTCTAAAT
TTTCCCATTAGTCCTATTGAAACTGTACCAGTAAAATTAAAGCCAGGAATGGATGGCCCAAAAGTTAAACAATGGCCATT
GACAGAAGAAAAAATAAAAGCATTAGTAGAAATTTGTACAGAAGARAAGGACGGGAAAATTTCAAAAATTGGGCCTGAAA
ATCCATACAATACTCCAGTATTTGCCATAAAGAAGAGTTGGAGAAAAGATAGAGAACTTAATAAGAGAACTCAAGACTTC
TGGGAGGTTCAATTAGGAATACCACATCCCGCAGGCAAGAAATCAACAGTACTGGATGTGGGTGATGCATCARTTCCTTT
ACATGAAGACTTCAGGAAGTATACTGCATTCACCATACCTAGTATAAACAATGAGACACCAGGGATTAGATATCAGTACA
ATGTGCTTCCAGGATGGAAAGGATCACCAGCAATATTCCAARRTAGCATGACAAGAATCTTAGAGCCTTTTAGAAAGCAA
AATCCAGAAATAATCCAATACGATGATTTGGTATCTGATTTAGAAATAGGGCAGCATAGAAAAAAGATAGAGGAACTGAG
ACAATATTTGAAGTGGGGATTTACACCAGACAAACATCAGAAGGAACCATTCCATTGGGGTTATGAACTTCATCCGGATA
AATGGACA------------------------------------------------------------------------
-----------------------------------------------------------------------------
>116261
CCTCAGATCACTCTTTGGCAACGACCCCTCGTCCCAATAAGGATAGGGGGGCAGCTAAAGGAAGCTGATACAGGGGCAGA
TACATTAGAAGACATGAATTTGCCAGGAAGATGGAAACCAAAAGGAGGAGGTAAAGTAAAACAGTATGATCAGATACCCA
TAGAAATAWGTGGACATAAAACTATGACTGTAATAGGACCTACACCTGGAAGACTGACTCAGATTGGTTGTACTCTAAAT
TTTCCCATTAGTCCTATTGAAACTGTACCAGTAAAATTAAAGCCAGGAATGGATGGCCCAAGGGTTAAACAATGGCCATT
GACAGAAGAAAAAATAAAAGCATTAGTAGAAATTTGTACAGAAGAAAAGGAAGGGAAAATTTCAAAAATTGGGCCTGAAA
ATCCATACAATACTCCAATATTTGCCATAAAGAAAAGTTGGAGAAAAGATAGAGAACTTAATAAGAGAACTCAAGACTTC
TGGGAGGTTCAATTAGGAATACCACATCCCGCAGGGAAGAAATCAACAGTACTGGATGTGGGTGATGCATCAGTTCCCTT
AGATGAAGACTTCAGGAAGTATACTGCATTCACCATACCTAGTAGAAACAATGAGACACCAGGGATTAGATATCAGTACA
ATGTGCTTCCAGGATGGAAAGGATCACCAGCAATATTCCAAAGTAGCATGACAAAAATCTTAGAGCCTTTTAGAAAGCAA
AATCCAGACATAATCCAATACGATGATTTGATATCTGATTTAGAAATAGGGCAGCATAGAAAAAAGATAGAGGAACTGAG
ACAACATTTGAAATGGGGATTTACACCAGACAAACATCAGAAAGAACCATTCCTTTGGGGTTATGAACTTCATCCTGACA
AATGGACAGTACAGCCTATAGTGCTGCCA---------------------------------------------------
-----------------------------------------------------------------------------
>B.IT.1997.6479.AF376712
CCTCAGATCACTCTTTGGCAACGACCCCTCGTCACAATAAAGATAGGGGGGCAGCTAAAGGAAGCTGATACAGGAGCAGA
TACATTAGAAGACATRGATTTGCCAGGAAGATGGAAACCAAAAGGAGGAGGTAAAGTAAGACAGTATGAKCAGATACCCA
TAGAAATATGTGGACATAAAGCTATAACTGTAATAGGACCTACACCTGGAAGACTGACTCAGATTGGTTGTACTCTAAAT
TTTCCCATTAGTCCTATTGAAACTGTACCAGTAAAATTAAAGCCAGGAATGGATGGCCCAAGAGTTAAACAATGGCCATT
GACAGAAGAAAAAATAAAAGCATTAGTAGAAATTTGTACAGAAGAAAATGAAGGGAAAATTTCAAAAATTGGGCCTGAAA
ATCCATACAATACTCCAGTATTTGCCATAAAGAAAAGTTGGAGAAAAGATAGAGAACTTAATAAGAGAACTCAAGACTTC
TGGGAGGTTCAATTAGGAATACCACATCCCGCAGGGAAGAAATCAACAGTACTGGATGTGGGTGATGCATCAGTTCCCTT
AGATGAAGACTTCAGGAAGTATACTGCATTCACCATACCTAGTATAAACAATGAGACACCAGGGATTAGATATCAGTACA
ATGTGCTTCCAGGATGGAAAGGATCACCAGCAATATTCCAAAGTAGCATGACAAAAATCTTAGAGCCTTTTAGAAAGCAA
AATCCAGACATAATCCAATACGATGATTTGGTATCTGATTTAGAAATAGGGCAGCATAGAGAAAAGATAGAGGAACTGAG
ACAACATTTGAMGTGGGGATTTACACCAGACAAACATCAGAAAGAACCATTCCTTTGGGGTTATGAACTCCATCCTGATA
AATGGACAGTACAACCTATAGTGCTGCCA---------------------------------------------------
-----------------------------------------------------------------------------
>120428
CCTCAGATCACTCTTTGGCAACGACCCCTCGTCACAATAAAGATAGGGGGGCAGCTAAAGGAAGCTGATACAGGAGCAGA
TACATTAGAAGACATAAATTTGCCAGGAAAATGGAAACCAAAAGGAGGAGGTAAAGTAAGACAGTATGAKCAGGTACCCA
TAGAGATATGTGGACATAAAACTATAACTGTAATAGGACCTACACCTGGAAGACTGACTCAGATTGGTTGTACTCTAAAT
TTTCCCATTAGTCCTATTGAAACTGTACCAGTAAAATTAAAGCCAGGAATGGATGGCCCAAAAGTTAAACAATGGCCATT
GACAGAAGAAAAAATAAAAGCATTAGTAGAAATTTGTACAGAAGAAAAGGAAGGGAAAATTTCAAAAATTGGGCCTGAAA
ATCCATACAATACTCCAGTATTTGCCATAAAGAAAAGTTGGAGAAAAGATAGAGAACTTAATAAGAGAACTCAAGACTTC
TGGGAGGTTCAATTAGGAATACCACATCCCGCAGGGAAGAAATCAACAGTACTGGATGTGGGTGATGCATCAGTTCCCTT
AGATGAAGACTTCAGGAAGTATACTGCATTCACCATACCTAGTAMAAATAATGAGACACCAGGGATTAGATACCAGTACA
ATGTGCTTCCAGGATGGAAAGGATCMCCAGCAATATTCCAAWRTAGCATGACAAAAATCTTAGAGCCTTTTAGAAAGCAG
AATCCAGACATAATCCAATACGATGATTTGGTATCTGATTTAGAAATAGGGCAGCATAGAAAAAAGATAGAGGAACTGAG
ACAACATTTGAAGTGGGGATTTACACCAGACAAACATCAGAAAGAACCATTCCTTTGGGGTTATGAACTCCATCCTGATA
AATGGACA------------------------------------------------------------------------
-----------------------------------------------------------------------------
>120402
CCTCAGATCACTCTTTGGCAACGACCCCTCGTCACAATAAAGATAGGGGGGCAGCTAAAGGAAGCTGATACAGGAGCAGA
TACATTAGAAGAAATGGATTTGCCAGGAAGATGGAAACCAAAAGGAGGAGGTAAAGTAAGACAGTATGAGCAGATACCCA
TAGAGATATGTGGACATAAAGCTATAACTGTAATAGGACCTACACCTGGAAGACTGACTCAGATTGGTTGTACTCTAAAT
TTT-----------------------------------------------------------------------------
----------AAAATAAAAGCATTAGTAGAAATTTGTACAGAAGAAAAGGAAGGGAAAATTTCAAAAATTGGGCCTGAAA
ATCCATACAATACTCCAGTATTTGCCATAAAGAARAGTTGGAGAAAAGATAGAGAACTTAATAAGAGAACTCAAGACTTC
TGGGAGGTTCAATTAGGRATACCACATCCCGCAGGGCAGAAATCAACAGTACTGGATGTRGGTGATGCATCAGTTCCCTT
AGATGAAGACTTCAGGAAGTATACTGCATTCACTATACCTAGTATAAACAATGAGACACCAGGGATTAGATATCAGTACA
ATGTGCTTCCAGGATGGAAAGGATCACCAGCAATATTCCAAAGTAGCATGACAAAAATCTTAGAGCCTTTTAGAAAGCAA
AATCCAGACATAATCCAGTACGATGATTTGGTATCTGATTTAGAAATAGGGCATCATAGAAAAAAGATAGAGGAATTGAG
ACAACATTTGAAGTGGGGATTTACACCAGACAAACATCAGAAAGAACCA-------------------------------
--------------------------------------------------------------------------------
-----------------------------------------------------------------------------
>B.US.1997.126.EU693654
CCTCAGATCACTCTTTGGCAACGACCCATCGTCACAATAAAGATAGGGGGGCAACTAAAGGAAGCTGATACAGGAGCAGA
TACATTAGAAGACATGGAGTTGCCAGGAAGATGGAAACCAAAAGGAGGAGGTAAAGTAAAACAGTATGATCAGATAACCA
TAGAAATCTGTGGACATAAGACTATAACAGTAGTAGGACCTACACCTGGAAGACTGACTCAGCTTGGGTGCACTTTAAAT
TTTCCCATTAGTCCTATTGAAACTGTACCAGTAAAATTAAAGCCAGGAATGGATGGCCCAAAAGTTAAACAATGGCCATT
GACAGAAGAAAAAATAAAAGCATTAGTAGAAATTTGTACAGAAGAAAAGGAAGGGAAAATTTCAAAAATTGGGCCTGAAA
ATCCATACAATACTCCAGTATTTGCCATAAAGAAAAGTTGGAGAAAAGATAGAGAACTTAATAAGAGAACTCAAGACTTC
TGGGAAGTTCAATTAGGAATACCACATCCCGCAGGGAAGAAATCAACAGTACTGGATGTGGGTGATGCATCAGTTCCCTT
AGATGAAGACTTCAGGAAGTATACTGCATTTACCATACCTAGTACAAACAATGAGACACCAGGGATTAGATATCAGTACA
ATGTGCTTCCGGGATGGAAAGGATCACCAGCAATATTCCAAAGTAGCATGACAAAAATCTTAGAGCCTTTTAGAAAACAA
AATCCAGAAATAATCCAGTACGATGATTTGGTATCTGACTTAGAAATAGGGCAGCATAGAACAAAAATAGAGGAACTGAG
ACGACATCTGAAGTGGGGATTTACACCCGACAAACATCAGAAAGAACCATTCCTTTGGGGTTATGAACTCCATCCTGATA
AATGGACAGTACAGCCTATAGTGCTGCCA---------------------------------------------------
-----------------------------------------------------------------------------
>EU2ARCA_5189
CCYCAGATCACTCTTTGGCAACGACCCCTCGTCACAATAAAGATAGGGGGGCAGCTAAAGGAAGCTGATACAGGRGCAGA
TACATTAGAAGACATAAATTTGCCAGGAAGATGGAGACCAAAAGGAGGAGGTAAAGTAAGACAGTATGATCAGGTACCCA
TAGAAATCTGTGGACACAAAGCTATAACAGTAATAGGACCTACACCTGGAAGACTGACTCAGCTTGGTTGTACTCTAAAT
TTT-----------------------------------------------------------------------------
----------AAAATAAAAGCATTAGTAGAAATTTGTACAGAAGAAAAGGAAGGGAAAATTTCAAAAATTGGGCCTGAAA
ATCCATACAATACTCCAGTATTTGCCATAAAGAAAAGTTGGAGAAAAGATAGAGAACTTAATAAGAGAACTCAAGACTTC
TGGGAGGTTCARTTAGGAATACCACATCCCGCAGGGAAGAAATCAACAGTACTGGATGTGGGTGATGCATCAGTTCCCTT
AGATGAAGACTTCAGGAAGTATACTGCATTCACCATACCTAGTATAAACAATGAGACACCAGGGATTAGATATCAGTACA
ATGTGCTTCCAGGATGGAAAGGATCACCAGCAATATTCCAATGTAGCATGACAAAAATCTTAGAGCCTTTTAGAAAGCRA
AATTCAGACATAATCCAGTACGATGATTTGGTATCTGATTTAGAAATAGGGCAGCATAGAAAAAAGATAGAGGAACTGAG
ACAACATTTGRAGTGGGGATTTACACCAGACAAACATCAGAAAGAACCATTC----------------------------
--------------------------------------------------------------------------------
-----------------------------------------------------------------------------
>123605
CCTCAGATCACTCTTTGGCAACGACCCCTCGTCACAATAARGATAGGGGGGCAGCTAAAGGAAGCTGATACAGGAGCAGA
TACATTAGAAGACATAAATTTGCCAGGAAGATGGAAACCAAAAGGAGGAGGTAAAGTAAGACAGTATGATCAAATACCCA
TAGAAATATGTGGACATAAAGCTATAACTGTAATAGGACCTACACCTGGAAGACTGACTCAGATTGGTTGTACTCTAAAT
TTT-----------------------------------------------------------------------------
----------AAAATAAAAGCATTAGTAGAAATTTGTACAGAAGAAAAGGAAGGGAAAATTTCAAAAATTGGGCCTGAAA
ATCCATACAATACTCCAGTATTTGCCATAAAGAAAAGTTGGAGAAAAGATAGAGAACTTAATAAGAGAACTCAAGACTTC
TGGGAGGTTCAATTAGGAATACCACACCCCGCAGGGAAGAAATCAACAGTACTGGATGTGGGTGATGCATCAGTTCCCTT
AGATAAAGACTTCAGGAAGTATACTGCATTCACCATACCTAGTAYAAACAATGAGACACCAGGGATTAGATATCAGTACA
ATGTGCTTCCAGGATGGAAAGGATCACCAGCAATATTCCAAAGTAGCATGACAAAAATCTTAGAGCCTTTTAGAAAGCAA
AATCCAGACATAATCCAATACGATGATTTGGTATCTGATTTAGAAATAGGGCAGCATAGAAAAAAGATAGAGGAACTGAG
AGAACATTTGAGGTGGGGATTTACACCAGACAAACATCAGAAAGAACCA-------------------------------
--------------------------------------------------------------------------------
-----------------------------------------------------------------------------
>117421
CCTCAGATCACTCTTTGGCAACGACCCCTCGTCACAATAAAGATAGGGGGGCAGCTAAAGGAAGCTGATACAGGAGCAGA
TACATTAGAAGACATGAGTTTGCCAGGAAGATGGAAACCAAAAGGAGGAGGTAAAGTAAGACAGTATGATCAGATACCCA
TAGAAATCTGTGGACATAAAGCTATAACAGTAGTAGGACCTACACCTGGAAGACTGACTCAGATTGGTTGTACTTTAAAT
TTTCCTATTAGTCCTATTGAAACTGTACCAGTAAAATTAAAGCCAGGAATGGATGGGCCAAAAGTTAAACAATGGCCATT
GACAGAAGAAAAAATAAAAGCACTAGTAGAAATTTGTACAGAAGAAAAGGAAGGGAAAATTTCAAAAATTGGACCTGAAA
ATCCATACAATACTCCAGTATTTGCCATAAAGAAAAGTTGGAGAAAAGATAGAGAACTTAATAAAAGAACTCAAGACTTC
TGGGAGGTTCAATTAGGAATACCACATCCCGCAGGGAAGAAATCAACAGTACTGGATGTGGGTGATGCATCAGTTCCCTT
AGATGAAAGCTTCAGGAAGTATACAGCATTTACCATACCTAGTATAAACAATGAGACACCAGGAATTAGATATCAGTACA
ATGTGCTTCCAGGATGGAAAGGATCACCAGCAATATTCCAAAGTAGCATGACAAAAATCTTAGAGCCTTTTAGAAAACAA
AATCCAGAAATAATCCAATACGATGATTTGGTATCTGACTTAGAAATAGGGCAGCATAGAACAAARATAGAGGAACTGAG
GCAACATTTGAAGTGGGGATTTACACCAGACAAACATCAGAAAGAACCATTCCTTTGGGGTTATGAACTCCATCCTGATA
AATGGACA------------------------------------------------------------------------
-----------------------------------------------------------------------------
>B.-.2003.03_106021.EU611306
CCTCAGATCACTCTTTGGCAACGACCCCTCGTCACAATAAAGATAGGGGGGCAACTAAAGGAAGCTGATACAGGAGCAGA
TACATTAGAAGACATGAATTTGCCAGGAAGATGGAAACCAAAAGGAGGAGGTAAAGTAAGACAGTATGATCAGATACTCG
TAGAAATCTGTGGACATAAAGCTATAACAGTCATAGGACCTACACCTGGAAGACTGACTCAGATTGGTTGCACTTTAAAT
TTTCCCATTAGTCCTATTGAAACTGTACCAGTAAAATTAAAGCCAGGAATGGATGGCCCAAAAGTTAAACAATGGCCATT
GACAGAAGAAAAAATAAAAGCATTAGTAGAAATTTGTACAGAAGAAAAGGAAGGGAAAATTTCAAAAATTGGGCCTGAGA
ATCCATACAATACTCCAGTATTTGCCATAAAGAAAAGTTGGAGAAAAGATAGAGAACTTAATAAGAAAACTCAAGACTTC
TGGGAAGTTCAATTAGGAATACCACATCCCGCAGGGAAGAAATCAACAGTACTGGATGTGGGTGATGCATCAGTTCCCTT
AGATAAAGACTTCAGGAAGTATACTGCATTTACCATACCTAGTATAAACAATGAGACACCAGGGATTAGATATCAGTACA
ATGTGCTTCCAGGATGGAAAGGATCACCAGCAATATTCCAAAGTAGCATGACAAAAATCTTAGAGCCTTTTAGAAAACAA
AATCCAGACATAATCCAATACGATGATTTGGTATCTGACTTAGAAATAGGACAGCATAGGACAAAAATAGAGGAACTGAG
ACAACATCTGAAGTGGGGATTTACACCAGACAAACATCAGAAAGAACCATTCCTTTGGGGTTATGAACTCCATCCTGATA
AATGGACAGTACAGCCTATAGTGCTGCCA---------------------------------------------------
-----------------------------------------------------------------------------
>122661
CCTCAGATCACTCTTTGGCAACGACCCCTCGTCACAATAAAGATAGGGGGGCAGCTAAAGGAAGCTGATACAGGAGCAGA
TACATTAGAAGACATAAATTTGCCAGGAAGATGGAAACCAAAAGGAGGAGGTAAAGTAAGACAGTATGATCAGATACCCA
TAGAAATATGTGGACATAAAGCTATAACTGTAATAGGACCTACACCTGGAAGACTGACTCAGATTGGTTGTACTCTAAAT
TTT-----------------------------------------------------------------------------
----------AAAATAAAAGCATTAGTAGAAATTTGTACAGAGGAAGAGGAAGGGAAAATTTCAAAAATTGGGCCTGAAA
ATCCATACAATACTCCAGTATTTGCCATAAAGAAAAGTTGGAGAAAAGATAGAGAACTTAATAAGAGAACCCAAGAYTTC
TGGGAGGTTCAATTAGGAATACCACATCCCGCAGGGAAGAAATCAACAGTACTGGATGTGGGTGATGCATCAGTTCCCTT
AGATAAAGACTTCAGGAAGTATACTGCATTCACCATACCTAGTATAAACAATGAGACACCAGGGATTAGATATCAGTACA
ATGTGCTTCCAGGATGGAAAGGATCACCAGCAATATTCCAAAGTAGCATGACAAAAATCTTAGAGCCTTTTAGAAAGCAA
AATCCAGACATAATCCAATACGATGATTTGGTATCTGATTTAGAAATAGGGCAGCATAGAAAAAAGATAGAGGAACTGAG
ACAACATTTGAAGTGGGGATTTACACCAGACAAACATCAGAAAGAACCA-------------------------------
--------------------------------------------------------------------------------
-----------------------------------------------------------------------------
>118370
CCTCAAATCACTCTTTGGCAACGACCACTCGTCAATATAAAGATAGGGGGGCAGCTAAAGGAAGCTGATACAGGAGCAGA
TACATTAGAAGACATAAATTTGCCAGGAAGATGGAAACCGAAAGGAGGAGGTAAAGTAAGACAGTATGATCAGATACCCA
TAGAAATATGTGGACATAAAGCTATAACTGTAATAGGACCTACACCTGGAAGACTGACTCAGCTTGGTTGTACTCTAAAT
TTTCCCATTAGTCCTATTGAAACTGTACCAGTAAAATTAAAGCCAGGAATGGATGGCCCAAGAGTTAAACAATGGCCATT
GACAGAAGAAAAAATAAAAGCATTAGTAGAAATTTGTACAGAAGAAAAGGAAGGGAAAATTACAAAAATTGGGCCTGAAA
ATCCATACAATACTCCAGTATTTGCCATAAAGAAAAGTTGGAGAAAAGATAGAGAACTTAATAAGAGAACTCAAGACTTC
TGGGAGGTTCAATTAGGAATACCACATCCCGCAGGGAAGAAATCAACAGTACTAGATGTGGGTGATGCATCAGTGCCCTT
AGATGAAGACTTCAGGAAGTATACTGCATTCACCATACCTAGTACAAACAATGAGACACCAGGGATTAGATATCAGTACA
ATGTGCTACCAGGATGGAAAGGATCRCCAGCWATATTCCAAAGTAGCATGACAAAAATCTTAGAGCCTTTTAGAAAGCAA
AATCCAGACATAATCCAATACGATGATTTGGTATCTGATTTAGAAATAGGGCAGCATAGAAAAAAGATAGAGGAACTGAG
ACAACATTTGAAGTGGGGATTTACACCAGACAAACATCAGAAAGAACCATTCCTTTGG----------------------
--------------------------------------------------------------------------------
-----------------------------------------------------------------------------
>116259
CCTCAGATCACTCTTTGGCAACGACCCTTCGTCCCAATAAGGATAGGGGGACAGCTAATAGAAGCTGATACAGGGGCAGA
TACATTAGAAGACATGAATTTGCCAGGAAGATGGAAACCAAAAGGAGGAGGTAAAGTAAGACAGTATGATCAGATACCCA
TAGAAATATGTGGACATAAAACTATGTCTGTAATAGGACCTACACCTGGAAGACTGACTCAGATTGGTTGTACTCTAAAT
TTTCCCATTAGTCCTATTGAAACTGTACCAGTAAAATTAAAGCCAGGAATGGATGGCCCAAGGGTTAAACAATGGCCATT
GACAGAAGAAAAAATAAAAGCATTAGTAGAAATTTGTACAGAAGAAAAGGAAGGGAAAATTTCAAAAATTGGGCCTGAAA
ATCCATACAATACTCCAATATTTGCCATAAAGAAAAGTTGGAGAAAAGATAGAGAACTTAATAAGAGAACTCAAGACTTC
TGGGAGGTTCAATTAGGAATACCACATCCCGCAGGGAAGAAATCAACAGTACTGGATGTGGGTGATGCATCAGTTCCCTT
AGATGAAGACTTCAGGAAGTATACTGCATTCACCATACCTAGTAGAAACAATGAGACACCAGGGATTAGATATCAGTACA
ATGTGCTTCCAGGATGGAAAGGATCACCAGCAATATTCCAAAGTAGCATGACAAAAATCTTAGAGCCTTTTAGAAAACAA
AACCCAGACATAATCCAATACGATGATTTGATATCTGATTTAGAAATAGGGCAGCATAGAAAAAAGATAGAGGAACTGAG
ACAACATYTGAAATGGGGATTTACACCAGACAAACATCAGAAAGAACCATTCCTTTGGGGTTATGAACTTCATCCTGACA
AATGGACA------------------------------------------------------------------------
-----------------------------------------------------------------------------
>120427
CCTCAGATCACTCTTTGGCAACGACCCCTCGTCACAATAAAGATAGGGGGGCAGCTAAAGGAAGCTGATACAGGAGCAGA
TACATTAGAAGACATAAATTTGCCAGGAAAATGGAAACCAAAAGGAGGAGGTAAAGTAAGACAGTATGAYCAGGTACCCA
TAGAGATATGTGGACATAAAACTATAACTGTARTAGGACCTACACCTGGAAGACTGACTCAGATTGGTTGTACTCTAAAT
TTTCCCATTAGTCCTATTGAAACTGTACCAGTAAAATTAAAGCCAGGAATGGATGGCCCAAAAGTTAAACAATGGCCATT
GACAGAAGAAAAAATAAAAGCATTAGTAGAAATTTGTACAGAAGAAAAGGAAGGGAAAATTTCAAAAATTGGGCCTGAAA
ATCCATACAATACTCCAGTATTTGCCATAAAGAAAAGTTGGAGAAAAGATAGAGAACTTAATAAGAGAACTCAAGACTTC
TGGGAGGTTCAATTAGGAATACCACATCCCGCAGGGAAGAAATCAACAGTACTGGATGTGGGTGATGCATCAGTTCCCTT
AGATGAAGACTTCAGGAAGTATACTGCATTCACCATACCTAGTAAAAATAATGAGACACCAGGGATTAGATACCAGTACA
ATGTGCTTCCAGGATGGAAAGGATCACCAGCAATATTCCAAAGTAGCATGACAAARATCTTAGAGCCTTTTAGAAAGCAR
AATCCAGACATAATCCAATACGATGATTTGGTATCTGATTTAGAAATAGGGCAGCATAGAAAAAAGATAGAGGAACTGAG
ACAACATTTGAAGTGGGGATTTACACCAGACAAACATCAGAAAGAACCATTCCTTTGGGGTTATGAACTCCATCCTGATA
AATGGACA------------------------------------------------------------------------
-----------------------------------------------------------------------------
>UC2UCSC_3147
CCTCAGATCACTCTTTGGCAACGACCCCTCGTCACAGTAARGATAGGGGGGCAGCTAAAGGAAGCTGACACAGGAGCAGA
TACATTAGAAGACATAAATTTGCCAGGAAGATGGAAACCAAAAGGAGGAGGTAAAGTAAGACAGTATGATCAGATACCTG
TAGAAATATGTGGACATAAAGCTATAACTGTAATAGGACCTACACCTGGAAGACTGACTCAGATTGGTTGTACTCTAAAT
TTCCCCATTAGTCCTATTGAAACTGTACCAGTAAAATTAAAGCCAGGAATGGATGGCCCAAGAGTTAAACAATGGCCATT
GACAGAAGAAAAAATAAAAGCATTARTAGAAATTTGCACAGAAGAAAAGGAAGGGAAAATTTCAAAAATTGGGCCTGAAA
ATCCATACAATACTCCAGTATTTGCYATAAAGAAAAGTTGGAGAAAAGATAGAGAACTTAATAAGAGAACTCAAGACTTC
TGGGAGGTTCAATTAGGAATACCACAYCCMGCAGGGAAGAAATCAACAGTACTGGATGTGGGTGATGCATCAGTTCCCTT
AGATGAAGACTTCAGGAAGTATACYGCATTCACCATACCTAGTACAAATAATGAGACACCAGGGATTAGATATCAGTACA
ATGTGCTTCCAGGATGGAAAGGATCACCAGCAATATTCCAGKGTAGCATGACAAAAATCTTAGAGCCTTTTAGAAAGCAA
AATCCAGACATAATACAATACGATGATTTGGTATCTGATTTAGAAATAGGGCAGCATAGAAAAAAGATAGAGGAACTGAG
ACAACATTTGAAGTGGGGATTTACACCAGACAAACATCAGAAAGAACCATTCCTTTGGGGTTATGAACTCCATCCTGATA
AATGGACAGTACAACCTATAGTGCTGCCA---------------------------------------------------
-----------------------------------------------------------------------------
>B.US.1983.5082_83.AY835770
CCTCAGATCACTCTTTGGCAACGACCCCTCGTCACAATAAAGATAGGGGGGCAACTAAAGGAAGCTGATACAGGAGCAGA
TACATTAGAAGAAATGAATTTACCAGGAAGATGGAAACCAAAAGGAGGAGGCAAAGTAAGACAGTATGATCAGATACCCA
TAGAAATCTGTGGACATAAAGCTATAACAGTAGTAGGACCTACACCTGGAAGACTGACTCAGCTTGGTTGCACTTTAAAT
TTTCCCATTAGTCCTATTGAAACTGTACCAGTAAAATTAAAGCCAGGAATGGATGGCCCAAAAGTTAAACAATGGCCATT
GACAGAAGAAAAAATAAAAGCATTAGTAGAAATTTGTACAGAAGAAAAGGAAGGGAAAATTTCAAAAATTGGGCCTGAAA
ATCCATACAATACTCCAGTATTTGCCATAAAGAAAAGTTGGAGAAAAGATAGAGAACTTAATAAGAAAACTCAAGACTTC
TGGGAAGTTCAATTAGGAATACCACATCCCGCAGGGAAGAAATCAACAGTACTGGATGTGGGTGATGCATCAGTTCCCTT
AGATAAGGACTTCAGGAAGTATACTGCATTTACCATACCTAGTATAAACAATGAGACACCAGGGATTAGATATCAGTACA
ATGTGCTTCCAGGATGGAAAGGATCACCAGCAATATTCCAAAGTAGCATGACAAAAATCTTAGAGCCTTTTAGAAAACAA
AATCCAGACATAATCCAATACGATGATTTGGTATCTGACTTAGAAATAGGGCAGCATAGAACAAAAATAGAGGAACTGAG
ACAACATCTGAAGTGGGGATTTACACCAGACAAACATCAGAAAGAACCATTTCTTTGGGGTTATGAACTCCATCCTGATA
AATGGACAGTACAGCCTATAGTGCTGCCA---------------------------------------------------
-----------------------------------------------------------------------------
>118249
CCTCAGATCACTCTTTGGCAACGACCCCTCGTCACARTAAAGATAGGGGGGCAGCTAAAGGARGCTGATACAGGAGCAGA
TACATTAGAAGACATGGATTTGCCAGGAAGATGGAAACCAAAAGGAGGAGGTAAAGTAAGACAGTATGATCAGRTACMAR
TAGAAATATGTGGACATAAARCTATAACTGTAATAGGACCTACACCTGGAAGACTGACTCAGATTGGTTGTACTCTAAAT
TTT-----------------------------------------------------------------------------
----------AAAATAAAAGCATTAGTAGAAATTTGTACAGAAGAAAAGGAAGGGAAAATTTCAAAAATTGGGCCTGAAA
ATCCATACAATACTCCAGTATTTGCCATAAAGAAAAGTTGGAGAAAAGATAGAGAACTTAATAAGAGAACTCAAGACTTC
TGGGAGGTTCAATTAGGAATACCACATCCTGCAGGGAAGAAATCAACAGTACTGGATGTGGGTGATGCATCAGTTCCCTT
AGATAAAGACTTCAGGAAGTATACTGCATTCACCATACCTAGTATAAACAATGAGACACCAGGGATTAGATATCAGTACA
ATGTGCTYCCAGGATGGAAAGGATCACCAGCAATATTCCAAAGTAGCATGACAAAAATCTTAGAGCCTTTTAGAAAGCAA
AATCCAGACATAATCCAATACGATGATTTGGTATCTGATTTAGAAATAGGGCAGCATAGARAAAAGATAGAGGAACTGAG
ACAACATTTGAAGTGGGGATTTACACCAGACAAACATCAGAAAGAACCA-------------------------------
--------------------------------------------------------------------------------
-----------------------------------------------------------------------------
>114518
CCTCAGATCACTCTWTGGCAACGACCCCTCGTCCCAATAAGGATAGGGGGACAGCTAAAGGAAGCTGATACAGGAGCAGA
TACATTAGAAGACATGAATTTGCCAGGAAGATGGAAACCAAAAGGAGGAGGTAAAGTAAGACAGTATGATCAGATACCCC
TAGAAATATGTGGACATAAAACTATAACTGTAATAGGACCTACACCTGGAAGACTGACTCAGATTGGTTGTACTCTAAAT
TTTCCCATTAGTCCTATTGAAACTGTACCAGTAAAATTAAAACCAGGAATGGATGGCCCAAGAGTTAAACAATGGCCATT
GACAGAAGAAAAAATAAAAGCATTAGTAGAAATTTGTACAGAAGAAAAGGAAGGGAAAATTTCAAAAATTGGGCCTGAAA
ATCCATACAATACTCCAGTATTTGCCATAAAGAAAAGTTGGAGAAAAGATAGAGAACTTAATAAGAGAACTCAAGATTTC
TGGGAGGTTCAATTAGGAATACCACATCCCGCAGGGAAGAAATCAACAGTACTGGATGTGGGTGATGCATCAGTYCCCTT
AGATGAAGACTTCAGGAAGTATACTGCATTCACCATACCCAGTAGAAACAATGAGACACCAGGGATTAGATATCAGTACA
ATGTGCTYCCAGGATGGAAAGGATCACCAGCAATATTCCAAAGTAGCATGACAAAAATCTTAGAGCCTTTTAGAAAGCAA
AAYCCAGACATAATCCAATACGATGATTTGGTATCTGATTTAGAAATAGGGCAGCATAGAAAAAAGATAGAGGAACTGAG
ACAACATTTGAAGTGGGGATTTACACCAGACAAACATCAGAAAGAACCATTC----------------------------
--------------------------------------------------------------------------------
-----------------------------------------------------------------------------
>B.-.-.PATENT_SEQ.GM748179
CCTCAGATCACTCTTTGGCAACGACCCCTCGTCAAAGTAAAGATAGGGGGGCAACTAAAGGAAGCTGATACAGGAGCAGA
TACATTAGAAGAAATGAATTTGCCAGGAAGATGGAAACCAAAAGGAGGAGGTAAAGTAAGACAGTATGATCAGATACCCA
TAGAAATCTGTGGACATAAAGCTATAACAGTAGTAGGACCTACACCTGGAAGACTGACTCAGATTGGTTGCACTTTAAAT
TTTCCCATTAGTCCTATTGAAACTGTACCAGTAAAATTAAAGCCAGGAATGGATGGCCCAAAAGTTAAACAATGGCCATT
GACAGAAGAAAAAATAAAAGCATTAGTAGAAATTTGTACAGAAGAAAAGGAAGGGAAAATTTCAAAAATTGGGCCTGAAA
ATCCATACAATACTCCAGTATTTGCCATAAAGAAAAGTTGGAGAAAAGATAGAGAACTTAATAAGAGAACTCAAGACTTC
TGGGAAGTTCAATTAGGAATACCACATCCCGCAGGGAAGAAATCAACAGTACTGGATGTGGGTGATGCATCAGTTCCCTT
AGATAAAGACTTCAGGAAGTATACTGCATTTACCATACCTAGTATAAACAATGAGACACCAGGGATTAGATATCAGTACA
ATGTGCTTCCAGGATGGAAAGGATCACCAGCAATATTCCAAAGTAGCATGACAAAAATCTTAGAGCCTTTTAGAAAACAA
AATCCAGACATAATCCAATACGATGATTTGGTATCTGACTTAGAAATAGGGCAGCATAGAACAAAAATAGAGGAACTGAG
ACAACATCTGAGGTGGGGATTTACACCAGACAAACATCAGAAAGAACCATTCCTTTGGGGTTATGAACTCCATCCTGATA
AATGGACAGTACAGCCTATAGTGCTGCCA---------------------------------------------------
-----------------------------------------------------------------------------
>B.US.1999.NC4049_1999.AY031043
CCTCAAATCACTCTTTGGCAACGACCCATCGTCACAATAAAGATAGGGGGGCAGCTAAAGGAAGCTGACACAGGAGCAGA
TACATTAGAAGAAATGAATTTGCCAGGAAGATGGAAACCAAAAGGAGGAGGTAAAGTAAAACAGTATGATCAGATACCCA
TAGAAATCTGTGGACATAAAGTTATAACAGTAGTAGGACCTACACCTGGAAGACTGACTCAGATTGGTTGCACTTTAAAT
TTCCCCATTAGTCCTATTGAAACTGTACCAGTAAAATTAAAGCCAGGAATGGATGGCCCAAGAGTTAAACAATGGCCATT
GACAGAAGAAAAAATAAAAGCATTAGTAGAAATTTGTACAGAAGAACAGGAAGGGAAAATTTCAAAAATTGGGCCTGAAA
ATCCATACAATACTCCAGTATTTGCCATAAAGAAAAGTTGGAGAAAAGATAGAGAACTTAACAAGAGAACTCAAGACTTC
TGGGAAGTTCAATTAGGAATACCACATCCCGCAGGGAAGAAATCAACAGTACTGGATGTGGGTGATGCATCAGTTCCCTT
AGATGAGGACTTCAGGAAGTATACTGCATTCACCATACCTAGTATAAACAATGAGACACCAGGGATTAGATATCAGTACA
ATGTGCTTCCAGGATGGAAAGGATCACCAGCAATATTCCAAAGTAGCATGACAAAAATCTTAGAGCCTTTTAGAAAACAA
AATCCAGACATAATCCAGTACGATGATTTGGTATCTGACTTAGAAATAGGGCAGCATAGAACAAAAATAGAGGAACTGAG
ACAACATCTGAAGTGGGGATTTACACCAGACAAACATCAGAAAGAACCATTCCTTTGGGGGTATGAGCTCCATCCTGATA
AATGGACAGTACAGCCTATAGTGCTGCCA---------------------------------------------------
-----------------------------------------------------------------------------
>B.US.-.P2_1.DQ097744
CCTCAGATCACTCTTTGGCAACGACCCCTCGTCACAATAAAGATAGGGGGGCAACTAAAGGAAGCTGATACAGGAGCAGA
TACATTAGAAGACATGGATTTGCCAGGAAGATGGAAACCAAAAGGAGGAGGTAAAGTAAGACAGTATGATCAGATACTCA
TAGAAATCTGTGGACATAAAGCTATAACAGTAGTAGGACCTACACCTGGAAGACTGACTCAGATTGGTTGCACTTTAAAT
TTTCCCATTAGTCCTATTGAAACTGTACCAGTAAAATTAAAGCCAGGAATGGATGGCCCAAAAGTTAAACAATGGCCATT
GACAGAAGAAAAAATAAAAGCATTAGTAGAAATCTGTACAGAAGAAAAGGAAGGGAAAATTTCAAAAATTGGGCCTGAAA
ATCCATACAATACTCCAGTATTTGCCATAAAGAAAAGTTGGAGAAAAGATAGAGAACTTAATAAGAAAACTCAAGACTTC
TGGGAAGTTCAATTAGGAATACCACATCCCGCAGGGAAGAAATCAACAGTACTAGATGTGGGTGATGCATCAGTTCCCTT
AGATAAAGAATTCAGGAAGTATACTGCATTTACCATACCTAGTATAAACAATGAGACACCAGGGATTAGATATCAGTACA
ATGTGCTTCCAGGATGGAAAGGATCACCAGCAATATTCCAAAGTAGCATGACAAAAATCTTAGAGCCTTTTAGAAAACAA
AATCCAGACATAATCCAATACGATGATTTGGTATCTGACTTAGAAATAGGGCAGCATAGAGCAAAAATAGAGGAACTAAG
ACAACATCTGAAGTGGGGATTTACACCAGACAAACATCAGAAAGAACCATTCCTTTGGGGTTATGAACTCCATCCTGATA
AATGGACAGTACAGCCTATAGTGCTGCCA---------------------------------------------------
-----------------------------------------------------------------------------
>EU2ARCA_43
CCTCAGATCACTCTTTGGCAACGACCCGTTGTTACAATAAAGATAGGGGGGCAGTTAAAGGAAGCTGATACAGGAGCAGA
TACATTAGAAGACATGAATTTGCCAGGAAGATGGAAACCAAAAGGAGGAGGTAAAGTAAGACAGTATGAKCAGATACCCA
TAGAAATATGTGGACATAAAGCTATAACAGTAATAGGACCTACACCTGGAAGACTGACTCAGCTTGGTTGCACTTTAAAT
TTTCCCATTAGTCCTATTGAAACTGTACCAGTAAAATTAAAGCCAGGAATGGATGGCCCAAAAGTTAAACAATGGCCATT
GACAGAAGAAAAAATAAAAGCATTAGTAGAAATTTGTACAGAAGAAAAGGAAGGGAAAATTTCAAAAATTGGGCCTGAAA
ATCCATACAATACTCCAGTATTTGCCATAAAGAAAGGCTGGAGAAAAGATAGAGAACTTAATAAGAGAACTCAAGACTTC
TGGGAGGTTCAATTAGGAATACCACATCCCGCAGGGMAGAAATCAACAGTACTGGATGTGGGTGATGCATCAGTTCCYTT
AGATAAAGAMTTCAGGAAGTATACTGCATTCACAATACCTAGTAGAAACAATGAGACACCAGGGATTAGATATCAGTACA
ATGTGCTTCCAGGATGGAAAGGATCACCAGCAATATTCCAAAGTAGCATGACAAAAATCTTAGAGCCTTTTAGAAAGCAA
AATCCAGAAATAATCCAATACGATGATTTGGTATCTGATTTAGAAATACAGCAGCATAGAAAAAAGATAGAGGAACTGAG
ACAACATTTGAAGTGGGGATTTACACCAGACAAACATCAGAAAGAACCATTCCTTTGGGGTTATGAACTCCATCCTGATA
AATGGACA------------------------------------------------------------------------
-----------------------------------------------------------------------------
>116260
CCTCAGATCACTCTTTGGCAACGACCCCTCGTCCCAATAAGGATAGGGGGACAGCTAAAGGAAGCTGATACAGGGGCAGA
TACATTAGAAGACATGAATTTGCCAGGAAGATGGAAACCAAAAGGAGGAGGTAAAGTAAGACAGTATGATCAGATACCCA
TAGAAATATGTGGACATAAAACTATGACTGTAATAGGACCTACACCTGGAAGACTGACTCAGATTGGTTGTACTCTAAAT
TTTCCCATTAGTCCTATTAAAACTGTACCAGTAAAATTAAAGCCAGGAATGGATGGCCCAAGGGTTAAACAATGGCCATT
GACAGAAGAAAAAATAAAAGCATTAGTAGAAATTTGTACAGAAGAAAAGGAAGGGAAAATTTCAAAAATTGGGCCTGAAA
ATCCATACAATACTCCAATATTTGCCATAAAGAAAACTTGGAGAAAAGATAGAGAACTTAATAAGAGAACTCAAGACTTC
TGGAAGGTTCAATTAGGAATACCACATCCCGCAGGGAAGAAATCAACAGTACTGGATGTGGGTGATGCATCAGTTCCCTT
AGATGAAGACTTCAGGAAGTATACTGCATTCACCATACCTAGTAGAAACAATGAGACACCAGGGATTAGATATCAGTACA
ATGTGCTTCCAGGATGGAAAGGATCACCAGCAATATTCCAAAGTAGCATGACAAAAATCTTAGAGCCTTTTAAAAAGCAA
AATCCAGACATAATCCAATACGATGATTTGATATCTGATTTAGAAATAGGGCAGCATAGAAAAAAGATAAAGGAACTGAG
ACAACATTTGAAATGGGGATTTACACCAGACAAACATCAGAAAGAACCATTCCTTTGGGGTTATGAACTTCACCCTGATA
AATGGACA------------------------------------------------------------------------
-----------------------------------------------------------------------------
>B.CA.-.BCCFE_PRRT_1758.EF369068
CCTCAGATCACTCTTTGGCAACGACCCCTCGTCACAATAAAGRTAGGGGGGCAACTAAAGGAAGCTGATACAGGAGCAGA
TACATTAGAAGACATRAAYTTGCCAGGAAGATGGAARCCAAAAGGAGGAGGTAAAGTAAGACAGTATGATCAGATACCCA
TAGAAATCTGYGGACAWAARGCTATAACAGTAGTAGGACCTACACCTGGAAGACTGACTCAGATTGGTTGCACTTTAAAT
TTTCCCATTAGCCCTATTGAAACTGTACCAGTAAAATTAAAGCCAGGAATGGATGGCCCAAAAGTTAAACAGTGGCCATT
GACAGARGAAAAAATAAAAGCATTAGTAGAAATTTGTACAGAAGAAAAGGAAGGGAAAATTTCAAAAATTGGGCCTGAAA
ATCCATACAATACTCCAGTATTTGCCATAAAGAAAAGTTGGAGAAAAGATAGAGAACTTAATAAGAGAACTCAAGACTTC
TGGGAAGTTCAATTAGGAATACCACATCCCGCAGGGAAGAAATCAACAGTACTGGATGTGGGTGATGCATCAGTTCCCTT
AGATAAAGACTTCAGGAAGTATACTGCATTTACTATACCTAGTATAAACAATGAGACACCAGGGATTAGATATCAGTACA
ATGTGCTTCCAGGATGGAAAGGATCACCAGCAATATTCCAAAGTAGCATGACAAAAATCTTAGAGCCTTTTAGAAAACAA
AATCCAGACATAATCCAATACGATGATTTGGTATCTGACTTAGAAATAGGRCAGCATAGARCAAAAATAGAGGAACTGAG
ACAGCATCTGAAGTGGGGATTTACACCAGACAAACATCAGAAAGAACCATTCCTTTGGGGTTATGAACTCCATCCTGATA
AATGGACAGTACAGCCTATAGTGCTGCCA---------------------------------------------------
-----------------------------------------------------------------------------
>EU2ARCA_12096
CCTCAGATCACTCTTTGGCAACGACCCCTCGTCTCAATAAAGATAGGGGGGCAGATAAAGGAAGCTGATACAGGAGCAGA
TACATTAGAAGAMATGAATTTGCCAGGAAGATGGAAACCAAAAGGAGGAGGTAAAGTAAGACARTATGATAATATACCCA
TAGAAATATGGGGACATAAAGCTATAACTGTAATAGGACCTACACCTGGAAGACTGACTCAGATTGGTTGTACTCTAAAT
TTTCCTATTAGTCCTATTGAAACTGTACCAGTAAAATTAAAGCCAGGAATGGATGGCCCAAGAGTTAAACAATGGCCATT
GACAGAAGAAAAAATAAAAGCATTAGTAGAAATTTGTACAGAAGAAAAGGAAGGGAAAATTTCAAAAATTGGGCCTGAAA
ATCCATACAATACTCCAATATTTGCCATAAAGAARAGTTGGAGAAAAGATAGAGAACTTAATAAGAGAACTCAAGACTTC
TGGGAGGTTCAATTAGGAATACCACATCCCGCAGGGAAGAAATCAACAGTACTGGATGTGGGTGATGCATCAGTTCCCTT
AGATAAAGACTTCAGGAARTATACTGCATTCACCATACCTAGTATAAACAATGAGACACCAGGGATTAGATATCAGTACA
ATGTGCTKCCGGGATGGAAAGGATCACCAGCAATATTCCAAAGTAGCATGACAAAAATCTTAGAGCCTTTTAGAAAGCAA
AATCCAGACATAATCCAATACGATGATTTGGTATCTGATTTAGAAATAGGGCAGCATAGAAAAAAGATAGAGGAACTGAG
ASAACATTTGARGTGGGGATTTACACCAGACAAACATCAGAAAGAACCATTCCTTTGGGGTTATGAACTCCATCCTGATA
AATGGACA------------------------------------------------------------------------
-----------------------------------------------------------------------------
>115194
CCTCAGATCACTCTTTGGCAACGACCCCTCGTCACAATAAAGATAGGGGGGCAGCTAAAGGAAGCTGATACAGGAGCAGA
TACATTAGAAGACATGGATTTGCCAGGAAGATGGAAACCAAAAGGAGGAGGTAAAGTAAGACAGTATGATCAGATAGCCA
TAGAAATATGTGGACATAAAACTATAACTGTAATAGGACCTACACCTGGAAGACTGACTCAGATTGGTTGTACTCTAAAT
TTTCCYATTAGTCCTATTGAAACTGTACCAGTAAAATTAAAGCCAGGAATGGATGGCCCAAGGGTTAAACAATGGCCATT
GACAGAAGAAAAAATAAAAGCATTAGTAGAAATTTGTACAGAAGAAAAGGAAGGGAAAATTTCAAAAATTGGGCCTGAAA
ATCCATACAATACTCCAGTATTTGCCATAAAGAAAAGTTGGAGAAAAGATAGAGAACTTAATAAGAGAACTCAAGACTTC
TGGGAGGTTCAATTAGGAATACCACATCCCGCAGGGAAGAARTCAACAGTACTGGATGTGGGTGATGCATCAGTTCCCTT
AGATGAAGACTTCAGGAAGTATACWGCATTCACCATACCTAGTATAAACAATGAGACACCAGGGATTAGATATCAGTACA
ATGTGCTTCCAGGATGGAAAGGATCACCAGCAATATTCCAAAGTAGCATGACAAAAATCTTAGAGCCTTTYAGAAAGCAA
AATCCAGACATAATCCAATACGATGATTTGGTATCTGATTTAGAAATAGGACAGCATAGAAAAAAGATAGAGGAACTGAG
ACAACATTTGAAGTGGGGATTTACACCAGACAAACATCAGAAAGAACCATTCCTTTGG----------------------
--------------------------------------------------------------------------------
-----------------------------------------------------------------------------
>119812
CCTCAGATCACTCTTTGGCAACGACCCATCGTCACAATAAAGATAGGGGGGCAGCTAAGGGAAGCTGATACAGGAGCAGA
TACATTAGAAGACATAGATTTGCCAGGAAGATGGAAACCAAAAGGAGGAGGTAAAGTAAGACAGTATGATCAGATACCCA
TAGAAATATGTGGACATAAAGTTATAACGGTAATAGGACCTACACCTGGAAGACTGACTCAGATTGGTTGTACTCTAAAT
TTTCCCATTAGTCCTATTGAAACTGTACCAGTAAAATTAAAGCCAGGAATGGATGGCCCAAGAGTTAAACAATGGCCATT
GACAGAAGAAAAAATAAAAGCATTAGTAGAAATTTGTACATTTGAAGAGGAAGGAAAAATTTCAAAAATTGGGCCTGAAA
ATCCATATAATACTCCAGTATTTGCCATAAAGAAGAGTTGGAGAAAGGATAGAGAACTTAATAAGAGAACTCAARACTTC
TGGGAGGTTCAATTAGGAATACCACATCCCGCAGGGAAGAAATCAACAATACTGGATGTGGGTGATGCATCAATTCCCTT
AGATGAAGACTTCAGGAAGTATACTGCATTCACCATACCTAGTATAAACAATGAGACACCAGGGATTAGATATCAGTACA
ATGTGCTACCAGGATGGAAAGGATCACCAGCAATATTCCAAAGTAGCATGACAAAAATCTTAGAGCCTTTTAGAAAGCAA
AATCCAGACATAATCCAATACGATGATTTGATATCTGATTTAGAAATAGGGCAGCATAGAAAAAAGATAGAGGAACTGAG
ACAATATTTGAAGTGGGGATTTACGCCAGACAAACATCAGAAAGAACCATTCCATTGGGGTTATGAACTCCATCCTGATA
AATGGACA------------------------------------------------------------------------
-----------------------------------------------------------------------------
>B.US.-.P1_1.DQ097747
CCTCAGATCACTCTTTGGCAACGACCCCTTGTCACAATAAAGATAGGGGGGCAACTAAAGGAAGCTGATACAGGAGCAGA
TACATTAGAAGAAATGAATTTGCCAGGAAGATGGAAGCCAAAAGGAGGAGGTAAAGTAAGACAGTATGATCAGATACTCA
TAGAAATCTGTGGACATAAAGCTATAACAGTAGTAGGACCTACACCTGGAAGACTGACTCAGATTGGTTGCACTTTAAAT
TTTCCCATTAGTCCTATTGAAACTGTACCAGTAAAATTAAAGCCAGGAATGGATGGCCCAAAAGTTAAACAATGGCCATT
GACCGAAGAAAAAATAAAAGCATTAGTAGAAATTTGTACAGAAGAAAAGGAAGGGAAAATTTCAAAAATTGGGCCTGAAA
ATCCATACAATACTCCAGTATTTGCCATAAAGAAAAGTTGGAGAAAAGACAGAGAACTTAATAAGAGAACTCGAGACTTC
TGGGAGGTTCAATTAGGAATACCACATCCCGCAGGGAAGAAATCAACAGTACTGGATGTGGGTGATGCATCAGTTCCCCT
AGATAAAGACTTCAGGAAGTATACTGCATTTACCATACCTAGTATAAACAATAAGACACCAGGGATTAGATATCAGTACA
ATGTGCTTCCAGGATGGAAAGGATCACCAGCAATATTCCAAAGTAGCATGACAAAAATCTTAGAGCCTTTTAGAAAACAA
AATCCAGACATAATCCAATACGATGATTTGGTATCTGACTTAGAAATAGGGCAGCATAGAACAAAAATAGAGGAACTGAG
ACAACATTTGAGGTGGGGATTTACACCAGACAAACATCAGAAAGAACCATTCCTTTGGGGTTATGAACTCCATCCTGATA
AATGGACAGTACAGCCTATAGTGCTGCCA---------------------------------------------------
-----------------------------------------------------------------------------
>B.FR.1985.LW123.U12055
CCTCAGATCACTCTTTGGCAACGACCCCTCGTCACAATAAAGATAGGGGGGCAACTAAAGGAAGCTGATACAGGAGCAGA
TACATTAGAAGAAATGAGTTTGCCAGGAAGATGGAAACCAAAAGGAGGAGGTAAAGTAAGACAGTATGATCAGATACTCA
TAGAAATCTGTGGACATAAAGCTATAACAGTAGTAGGACCTACACCTGGAAGACTGACTCAGATTGGTTGCACTTTAAAT
TTTCCCATTAGCCCTATTGAGACTGTACCAGTAAAATTAAAGCCAGGAATGGATGGCCCAAAAGTTAAACAATGGCCATT
GACAGAAGAAAAAATAAAAGCATTAGTAGAAATTTGTACAGAAGAAAAGGAAGGGAAAATTTCAAAAATTGGGCCTGAAA
ATCCATACAATACTCCAGTATTTGCCATAAAGAAAAGTTGGAGAAAAGATAGAGAACTTAATAAGAGAACTCAAGACTTC
TGGGAAGTTCAATTAGGAATACCACATCCCGCAGGGAAGAAATCAACAGTACTGGATGTGGGTGATGCATCAGTTCCCTT
AGATGAAGACTTCAGGAAGTATACTGCATTTACCATACCTAGTATAAACAATGAGACACCAGGGATTAGATATCAGTACA
ATGTGCTTCCAGGATGGAAAGGATCACCAGCAATATTCCAAAGTAGCATGACAAAAATCTTAGAGCCTTTTAGAAAACAA
AATCCAGACATAATCCAATACGATGATTTGGTATCTGACTTAGAAATAGGGCAGCATAGAACAAAAATAGAGGAGCTGAG
ACAACATCTGAGGTGGGGACTTACACCAGACAAACATCAGAAAGAACCATTCCTTTGGGGTTATGAACTCCATCCTGATA
AATGGACAGTACAGCCTATAGTGCTGCCA---------------------------------------------------
-----------------------------------------------------------------------------
>EU2ARCA_3501
CCTCAGATCACTCTTTGGCAACGACCCCTCGTCACAATAAGGATAGGGGGGCAGCTAAAGGAAGCTGATACAGGAGCAGA
TACAYTAGAAGACATGGATTTGCCAGGAAGATGGAAACCAAAAGGAGGAGGTAAAGTAAGACAGTATGATCAGGTACCCA
TAGAAATATGTGGACATAAAACTATAACTGTAATAGGACCTACACCTGGAAGACTGACTCAGCTTGGTTGTACTCTAAAT
TTTCCCATTAGTCCTATTGAAACTGTACCAGTAAAATTAAAGCCAGGAATGGATGGCCCAAGAGTTAAACAATGGCCAYT
GACAGAAGAAAAAATAAAAGCCTTAGTAGAAATTTGTACAGAAGAAAAGGAAGGGAAAATTTCAAAAATTGGGCCTGAAA
ATCCATACAATACTCCAGTATTTGCCATAAAGAAAAGTTGGAGAAAAGATAGAGAACTTAATAAGAGAACTCAAGACTTC
TGGGAGGTTCAATTAGGAATACCACATCCTGCAGGGAAGAAATCAACAGTACTGGATGTGGGTGATGCATCAGTTCCCTT
AGATGAAGACTTCAGGAAGTATACTGCATTCACCATACCTAGTRKAAACAATGAGACACCAGGGATTAGATATCAGTACA
ATGTGCTTCCAGGATGGAAAGGATCACCAGCAATATTCCAAAGTAGCATGACAARAATCTTAGAGCCTTTTAGAAAGCAA
AATCCAGACATAATCCAATACGATGATTTGGTATCTGATTTAGAAATAGGGCAGCATAGAAAAAAGATAGAGGAACTGAG
ACAACATTTGCARTGGGGGTTTACACCAGACAAACATCAGAAAGAACCATTCCTTTGGGGTTATGAACTCCATCCTGATA
AATGGACA------------------------------------------------------------------------
-----------------------------------------------------------------------------
>115866
CCTCAAATCACTCTTTGGCAACGACCCCTCGTCACAATAAAGATAGGGGGGCAGCTAAAGGAAGCTGATACAGGAGCAGA
TACATTAGAAGACATRAATTTGCCAGGAAGATGGAARCCAAAAGGAGGAGGTAAAGTAAGACAGTATGATCAGATACCCA
TAGAAATATGTGGACATAAAGCTATAACTGTAATAGGACCTACACCTGGAAGACTGACTCAGATTGGTTGTACTCTAAAT
TTTCCCATTAGTCCTATTGAAACTGTACCTGTAAAATTAAAGCCAGGAATGGATGGCCCAAGAGTTAAACAATGGCCATT
GACAGAGGAAAAAATAAAAGCATTAGTAGAAATTTGTACAGAAGAAAAGGAAGGGAAAATTTCAAAAATTGGGCCTGAAA
ATCCATACAATACTCCAGTATTTGCCATAAAGAAAAGTTGGAGAAAAGATAGAGAACTTAATAAGAGAACTCAAGACTTC
TGGGAGGTTCAATTAGGAATACCACATCCCGCAGGGAAGAAATCAACAGTACTGGATGTGGGTGATGCATCAGTTCCCTT
ACATGAAGACTTCAGGAAGTATACTGCATTCACCATACCTAGTATAAACAATGAGACACCAGGGATTAGATATCAGTACA
ATGTGCTGCCAGGATGGAAAGGATCACCAGCAATATTCCAATGTAGCATGACAAAAATCTTAGAGCCTTTTAGAAAGCAA
AATCCAGACATAATCCAATACGATGATTTGGTATCTGATTTAGAAATAGGGCAGCATAGAAAAAAGATAGAGGAACTGAG
ACAACATTTGAAGTGGGGATTTACACCAGACAAACATCAGAAAGAACCATTCCTTTGGGGTTATGAACTCCATCCAGATA
AATGGACA------------------------------------------------------------------------
-----------------------------------------------------------------------------
>118571
CCTCAGATCACTCTTTGGCAACGACCCGTCGTCACAATAAAGATAGGGGGGCAGTTAAAGGAAGCTGATACAGGAGCAGA
TACATTAGAAGAAATGAATTTGCCAGGAAGATGGAAACCAAAAGGAGGAGGTAAAGTAAGACAGTATGATCAGATACCCA
TAGAAATATGTGGACATAAAGCTATAACAGTAATAGGACCTACACCTGGAAGACTGACTCAGCTTGGTTGCACTTTAAAT
TTTCCCATTAGTCCTATTGAAACTGTACCAGTAAAATTAAAGCCAGGAATGGATGGCCCAAAAGTTAAACAATGGCCATT
GACAGAAGAAAAAATAAAAGCATTAATAGAAATTTGTACAGAAGAAAAGGRAGGGAAAATTTCAAAAATTGGGCCTGAAA
ATCCATACAATACTCCAGTATTTGCCATAAAGAAAGGTTGGAGAAAAGATAGAGAACTTAATAAGAGAACTCAAGACTTT
TGGGAGGTTCAATTAGGAATACCACATCCCGCAGGGAAGAAATCAACAGTACTGGATGTGGGTGATGCATCAGTTCCCTT
AGATGAAAACTTCAGGAAGTATACTGCATTCACAATACCTAGTAGAAACAATGAGACACCAGGGATTAGATATCAGTACA
ATGTGCTACCAGGATGGAAAGGATCACCAGCAATATTCCAAAGTAGCATGACAAAAATCTTAGAGCCTTTTAGAAAGCAA
AATCCAGACATAATCCAATACGATGATTTGGTATCTGATTTAGAAATACAGCAGCACAGAAAAAAGATAGAGGAACTGAG
ACAACATTTGAAGTGGGGATTTACACCAGACAAACATCAGAAAGAACCATTCCTTTGGGGTTATGAACTCCATCCTGATA
AATGGACA------------------------------------------------------------------------
-----------------------------------------------------------------------------
>EU2ARCA_3400
CCTCAGATCACTCTTTGGCAACGACCCGTCGTCACAATAAAGATAGGGGGGCAGTTAAAGGAAGCTGATACAGGAGCAGA
TACATTAGAAGACATGAATTTGCCAGGAAGATGGAAACCAAAAGGAGGAGGTAAAGTAAGACAGTATGATCAGATACCCA
TAGAAATATGTGGACATAAAGCTATAACAGTAATAGGACCTACACCTGGAAGACTGACTCAGCTTGGTTGCACTTTAAAT
TTT-----------------------------------------------------------------------------
----------AAAATAAAAGCATTAGTAGAAATTTGTACAGAAGAAAAGGAAGGGAAAATTTCAAAAATTGGGCCTGAAA
ATCCATACAATACTCCAGTATTTGCCATAAAGAAAGGTTGGAGAAAAGATAGAGAACTTAATAAGAGAACTCAAGACTTC
TGGGAGGTTCAATTAGGAATACCACATCCCGCAGGGAAGAAATCAACAGTACTGGATGTGGGTGATGCATCAGTTCCCTT
AGATGAAGACTTCAGGAAGTATACTGCATTCACAATACCTAGTAGAAACAATGAGACACCAGGGATTAGATATCAGTACA
ATGTGCTTCCAGGATGGAAAGGATCACCAGCAATATTCCAAAGTAGCATGACAAAAATCTTAGAGCCTTTTAGAAAGAAA
AATCCAGACATAATCCAATACGATGATTTGGTATCTGATTTAGAAATAGAGCAGCATAGAAAAAAGATAGAGGAACTGAG
ACAACATTTGAAGTGGGGATTTACACCAGACAAACATCAGAAAGAACCATTCCTTTGG----------------------
--------------------------------------------------------------------------------
-----------------------------------------------------------------------------
>122866
--------------------------------------------------------------------------------
--------------------------------------------------------------------------------
--------------------------------------------------------------------------------
--------------------------------------------------------------------------------
----------AAAATAAAAGCATTAGTAGAAATTTGTACAGAAGAAAAGGAAGGAAAAATTTCAAAAATTGGGCCTGAAA
ATCCATACAATACTCCAGTATTTGCCATAAAGAAAAGTTGGAGAAAAGATAGAGAACTTAATAAGAGAACTCAAGACTTC
TGGGAGGTTCAATTAGGAATACCACATCCCGCAGGGAAGAAATCAACAGTACTGGATGTGGGTGATGCATCAGTTCCCTT
AGATAAAGACTTCAGGAAGTATACTGCATTCACCATACCTAGTATAAACAATGAGACACCAGGGACTAGATATCAGTACA
ATGTGCTTCCAGGATGGAAAGGATCACCAGCAATATTCCAAAGTAGCATGACAAAAATCTTAGAGCCTTTTAGAAAGCAA
AATCCAGACATAATCCAATACGATGATTTGGTATCTGAGTTAGAAATAGGGCAGCATAGAAAAAAGATAGAGGAACTGAG
ACAACATTTGAAGTGGGGATTTACACCAGACAAACATCAGAAAGAACCATTCCTTTGG----------------------
--------------------------------------------------------------------------------
-----------------------------------------------------------------------------
>115865
CCTCARATCACTCTTTGGCAACGACCCMTCGTCACAATAAAGATAGGGGGGCAGCTAARGGAAGCTGATACAGGAGCAGA
TACATTAGAAGACATAAATTTGCCAGGAAGATGGAAACCAAAAGGAGGAGGTAAAGTAAGACAGTATGATCAGATACCCA
TAGAAATATGTGGACATAAAGYTATAACTGTARTAGGACCTACACCTGGAAGACTGACTCAGATTGGTTGTACTCTAAAT
TTT-----------------------------------------------------------------------------
----------AAAATAAAAGCATTAGTAGAAATTTGTACAGAAGAAAAGGAAGGGAAAATTTCAAAAATTGGGCCTGAAA
ATCCATACAATACTCCAGTATTTGCCATAAAGAAGAGTTGGAGAAAAGATAGAGAACTTAATAAGAGAACTCAAGAYTTC
TGGGAGGTTCAATTAGGAATACCACATCCCGCAGGGAAGAAATCAACAGTACTGGATGTGGGTGATGCATCAGTTCCCTT
ACATGAAGACTTCAGGAAGTATACTGCATTCACCATACCTAGTATAAACAATGAGACACCAGGGATTAGATATCAGTACA
ATGTGCTGCCAGGATGGAAAGGATCACCATCAATATTCCAAAGTAGCATGACAAAAATYTTAGAGCCTTTTAGAAAGCAA
AATCCAGACATAATCCAATACGATGATTTGGTATCTGATTTAGAAATAGGGCARCATAGAAAAAAGATAGAGGAACTGAG
ACAACATTTGAAGTGGGGATTTACACCAGACAAACATCAGAAAGAACCATTCCTTTGG----------------------
--------------------------------------------------------------------------------
-----------------------------------------------------------------------------
>114981
CCTCAGATCACTCTTTGGCAACGACCCCTCGTCACAATAAAGATAGGGGGGCAACTAAAGGAAGCTGATACAGGAGCAGA
TACATTAGAAGAAATGAATTTGCCAGGAAGATGGAAACCAAAAGGAGGAGGTAAAGTAAGACAGTATGATCAGATACTCA
TAGAAATCTGTGGACATAAAGCTATAACAGTAGTAGGACCTACACCTGGAAGACTGACTCAGATTGGTTGCACTTTAAAT
TTTCCCATTAGTCCTATTGAAACTGTACCAGTAAAATTAAAGCCAGGAATGGATGGCCCAAAAGTTAAACAATGGCCATT
GACAGAAGAAAAAATAAAAGCATTAGTAGAAATTTGTACAGAAGAAAAGGAAGGGAAAATTTCAAAAATTGGGCCTGAAA
ATCCATACAATACTCCAGTATTTGCCATAAAGAAAAGTTGGAGAAAAGATAGAGAACTTAATAAGAGAACTCAAGACTTC
TGGGAAGTTCAATTAGGAATACCACATCCCGCAGGGAAGAAATCAACAGTACTGGATGTGGGTGATGCATCAGTTCCCTT
AGATAAAGACTTCAGGAAGTATACTGCATTTACCATACCTAGTATAAACAATGAGACACCAGGGATTAGATATCAGTACA
ATGTGCTTCCAGGATGGAAAGGATCACCAGCAATATTCCAAAGTAGCATGACAAAAATCTTAGAGCCTTTTAGAAAACAA
AATCCAGACATAATCCAATACGATGATTTGGTATCTGACTTAGAAATAGGGCAGCATAGAACAAAAATAGAGGAACTGAG
ACAACATCTGAGGTGGGGATTTACACCAGACAAACATCAGAAAGAACCATTCCTTTGGGGTTATGAACTCCATCCTGATA
AATGGACAGTACAGCCTATAGTGCTGCCA---------------------------------------------------
-----------------------------------------------------------------------------
>119537
--------------------------------------------------------------------------------
--------------------------------------------------------------------------------
--------------------------------------------------------------------------------
---CCCATTAGTCCTATTGAAACTGTACCAGTAAAATTAAAGCCAGGAATGGATGGCCCAAAAGTTAAACAATGGCCATT
GACAGAAGAAAAAATAAAAGCATTAGTAGAAATTTGTACAGAAGAAAAGGAAGGGAAAATTTCAAAAATTGGGCCTGAAA
ATCCATACAATACTCCAGTATTTGCCATAAAGAAAAGTTGGAGAAAAGATAGAGAACTTAATAAGAGAACTCAAGACTTC
TGGGAAGTTCAATTAGGAATACCACATCCCGCAGGGAAGAAATCAACAGTACTGGATGTGGGTGATGCATCAGTTCCCTT
AGATAAAGACTTCAGGAAGTATACTGCATTTACCATACCTAGTATAAACAATGAGACACCAGGGATTAGATATCAGTACA
ATGTGCTTCCAGGATGGAAAGGATCACCAGCAATATTCCAAAGTAGCATGACAAAAATCTTAGAGCCTTTTAGAAAGCAA
AATCCAGACATAATCCAATACGATGATTTGGTATCTGACTTAGAAATAGGGCAGCATAGAACAAAAATAGAGGAACTGAG
ACAACATCTGAGGTGGGGATTTACACCAGACAAACATCAGAAAGAACCATTCCTTTGGGGTTATGAACTCCATCCTGATA
AATGGACA------------------------------------------------------------------------
-----------------------------------------------------------------------------
>EU2ARCA_17324
CCTCAGATCACTCTTTGGCAACGACCCCTCGTCACAATAAAGATAGGGGGGCAGCTAAAGGAAGCTGATACAGGAGCAGA
TACATTAGAAGACATGAATTTGCCAGGAAGATGGAAACCAAAAGGAGGAGGTAAAGTAAGGCAGTATGATCAGATACCCA
TAGAAATATGTGGACATAAAACTATAACGGTAATAGGACCTACACCTGGAAGACTGACTCAGATTGGTTGTACTCTAAAT
TTTCCCATTAGTCCTATTGAAACTGTACCAGTAAAATTAAAGCCAGGAATGGATGGCCCAAGAGTTAAACAATGGCCATT
GACAGAAGAAAAAATAAAAGCATTAGTAGAAATTTGTACAGAAGAGAAGGAAGGGAAAATTTCAAAAATTGGGCCTGAAA
ATCCATACAATACGCCAGTATTTGCCATAAAGAAAAGTTGGAGAAAGGATAGAGAACTTAATAAAAGAACTCAAGACTTC
TGGGAGGTTCAATTAGGAATACCACATCCCGCAGGGAAGAAATCAACAGTACTGGACGTGGGTGATGCATCAGTTCCCTT
AGATGAAGACTTCAGGAAGTATACTGCATTCACCATACCTAGTATAAACAATGAGACACCAGGGATTAGATATCAGTACA
ATGTACTTCCAGGATGGAAAGGATCACCAGCAATATTCCAAAGTAGCATGACAAAAATCTTAGAGCCTTTTAGAAAGCAA
AATCCAGACATAATCCAATACGATGATTTGGTATCTGATTTAGAAATAGGGCAGCATAGAAAAAAGATAGAGGAACTGAG
ACAACATTTGAAGTGGGGATTTACACCAGACAAACATCAGAAAGAACCACTCCTTTGGGGTTATGAACTCCATCCTGATA
AATGGACAGTACAGCCTATAGAGCTGCCA---------------------------------------------------
-----------------------------------------------------------------------------
>119492
CCTCAGATCACTCTTTGGCAACGACCCCTCGTCACAATAAGGATAGGGGGGCAGCTAAAGGAAGCTGATACAGGAGCAGA
TACATTAGAAGACATAAATTTGCCAGGAAGATGGAAACCAAAAGGAGGAGGTAAAGTAAGACAGTATGATCAGATACCCR
TAGAAATATGTGGACATAAAGCTATAACTGTAATAGGACCTACACCTGGAAGACTGACTCAGATTGGTTGTACTCTAAAT
TTT-----------------------------------------------------------------------------
----------AAAATAAAAGCATTAGTAGAAATTTGTACAGAAGAAAAGGAAGGGAAAATCTCAAAAATTGGGCCTGAAA
ATCCATACAATACTCCAGTATTTGCCATAAAGAAAAGTTGGAGAAAAGATAGAGAACTTAATAAGAGAACTCAAGACTTC
TGGGAGGTTCAATTAGGAATACCACATCCCGCAGGGAAGAAATCAACAGTACTGGATGTGGGTGATGCATCAGTTCCTTT
AGATGAAGACTTCAGGAAGTATACTGCATTCACCATACCTAGTACAAACAATGAGACACCAGGGATTAGATATCAGTACA
ATGTGCTTCCAGGATGGAAAGGATCACCAGCAATATTCCAATGTAGCATGACAAAAATCTTAGAGCCTTTTAGAAAGCAA
AATCCAGACATAATCCAATACGATGATTTRGTATCTGATTTAGAAATAGGGCAGCATAGAAAAAAGATAGAGGAACTGAG
ACAACATTTGAAGTGGGGATTTACACCAGACAAACATCAGAAAGAACCA-------------------------------
--------------------------------------------------------------------------------
-----------------------------------------------------------------------------
>EU2ARCA_4729
CCTCAGATCACTCTTTGGCAACGACCCATCGTCRCAATAAAGATAGGGGGGCAGCTAAAGGAAGCTGATACAGGAGCAGA
TACATTAGAAGACATGAATTTGCCAGGAAGATGGAAACCAAAAGGAGGAGGTAAAGTAAGACAGTATGATCAGATACCCA
TAGAAATATGTGGACATAAAGCTATAACAGTAATAGGACCTACACCTGGAAGACTGACTCAGCTTGGTTGCACTTTAAAT
TTTCCCATTAGTCCTATTGAAACTGTACCAGTAAAATTAAAGCCAGGAATGGATGGCCCAAAAGTTAAACAATGGCCATT
GACAGAAGAAAAAATAAAAGCATTAGTAGAAATTTGTACAGAAGAAAAGGAAGGGAAAATTTCAAAAATTGGGCCTGAAA
ATCCATACAATACTCCAGTATTTGCCATAAAGAAAAGTTGGAGAAAAGATAGAGAACTTAATAAGAGAACTCAAGACTTC
TGGGAGGTTCAATTAGGAATACCACATCCCGCAGGGAAGAAATCAACAGTACTGGATGTGGGTGATGCATCAGTTCCCTT
AGATGAAGACTTCAGGAAGTATACTGCATTCACCATACCTAGTATAAACAATGAGACACCAGGGATTAGATATCAGTACA
ATGTGCTTCCAGGATGGAAAGGATCACCAGCAATATTCCAAAGTAGCATGACAAAAATCTTAGAGCCTTTTAGAAAGCAA
AATCCAGACATAATCCAATACGATGATTTGGTATCTGATTTAGAAATAGGGCAGCATAGAAAAAAGATAGAGGAACTGAG
ACAACATTTGAAGTGGGGATTTACACCAGACAAACATCAGAAAGAACCATTCCTT-------------------------
--------------------------------------------------------------------------------
-----------------------------------------------------------------------------
>B.FR.1983.TH475A.LAI.L31963
CCTCAGATCACTCTTTGGCAACGACCCCTCGTCACAATAAAGATAGGGGGGCAACTAAAGGAAGCTGATACAGGAGCAGA
TACATTAGAAGAAATGAGTTTGCCAGGAAGATGGAAACCAAAAGGAGGAGGTAAAGTAAGACAGTATGATCAGATACTCA
TAGAAATCTGTGGACATAAAGCTATAACAGTAGTAGGACCTACACCTGGAAGACTGACTCAGATTGGTTGCACTTTAAAT
TTTCCCATTAGTCCTATTGAAACTGTACCAGTAAAATTAAAGCCAGGAATGGATGGCCCAAAAGTTAAACAATGGCCATT
GACAGAAGAAAAAATAAAAGCATTAGTAGAAATTTGTACAGAAGAAAAGGAAGGGAAAATTTCAAAAATTGGGCCTGAAA
ATCCATACAATACTCCAGTATTTGCCATAAAGAAAAGTTGGAGAAAAGATAGAGAACTTAATAAGAGAACTCAAGACTTC
TGGGAAGTTCAATTAGGAATACCACATCCCGCAGGGAAGAAATCAACAGTACTGGATGTGGGTGATGCATCAGTTCCCTT
AGATGAAGACTTCAGGAAGTATACTGCATTTACCATACCTAGTATAAACAATGAGACACCAGGGATTAGATATCAGTACA
ATGTGCTTCCAGGATGGAAAGGATCACCAGCAATATTCCAAAGTAGCATGACAAAAATCTTAGAGCCTTTTAGAAAACAA
AATCCAGACATAATCCAATACGATGATTTGGTATCTGACTTAGAAATAGGGCAGCATAGAACAAAAATAGAGGAGCTGAG
ACAACATCTGAGGTGGGGATTTACACCAGACAAACATCAGAAAGAACCATTTCTTTGGGGTTATGAACTCCATCCTGATA
AATGGACAGTACAGCCTATAGTGCTGCCA---------------------------------------------------
-----------------------------------------------------------------------------
>122406
--------------------------------------------------------------------------------
--------------------------------------------------------------------------------
--------------------------------------------------------------------------------
--------------------------------------------------------------------------------
----------AAAATAAAAGCATTAGTAGAAATTTGTACAGAAGAAAAGGAAGGGAAAATTTCAAAAATTGGGCCTGAAA
ATCCATAYAATACTCCAGTATTTGCCATAAAGAAAAGTTGGAGAAAAGATAGAGAACTTAAYAAGAGAACTCAAGACTTC
TGGGAAGTTCAATTAGGAATACCACATCCCGCAGGGAAGAAATCAACAGTACTGGATGTGGGTGATGCATCAGTTCCCTT
AGATGAAGACTTCAGGAAGTATACTGCATTCACCATACCTAGTATAAACAATGAGACACCAGGGATTAGATATCAGTACA
ATGTGCTTCCAGGATGGAAAGGATCACCAGCAATATTCCAATGTAGCATGACAAAAATCTTAGAGCCTTTTAGAAAGCAA
AATCCAGACATAATCCAATACGATGATTTGGTATCTGATTTAGAAATAGGGCAGCATAGAAAAAAGATAGAGGAACTGAG
ACAACATTTGAAGTGGGGATTTACACCAGACAAACATCAGAAAGAACCATTCCTTTGG----------------------
--------------------------------------------------------------------------------
-----------------------------------------------------------------------------
>B.US.1986.5096_86.AY835749
CCTCAGATCACTCTTTGGCAACGACCCCTCGTCACAATAAAGATAGGGGGGCAACTAAAGGAAGCTGATACAGGAGCAGA
TACATTAGAAGAAATGAATTTGCCAGGAAGATGGAAACCAAAGGGAGGAGGTAAAGTAAGACAGTATGATCAGATACCCA
TAGAAATTTGTGGACATAAAGCTATAACAGTAGTAGGACCTACACCTGGAAGACTGACTCAGATTGGTTGCACTTTAAAT
TTTCCCATTAGTCCTATTGAAACTGTACCAGTAAAATTAAAGCCAGGAATGGATGGCCCAAAAGTTAAACAATGGCCATT
GACAGAAGAAAAAATAAAAGCATTAGTAGAAATTTGTACAGAAGAGAAGGAAGGAAAAATTTCAAAAATTGGGCCTGAAA
ATCCATACAATACTCCAGTATTTGCCATAAAGAAAAGTTGGAGAAAAGATAGAGAACTTAATAAGAAAACTCAAGACTTC
TGGGAAGTTCAATTAGGAATACCACATCCCGCAGGGAAGAAATCAACAGTACTGGATGTGGGTGATGCATCAGTTCCCTT
AGATAAAGACTTCAGGAAGTATACTGCATTCACCATACCTAGTATAAACAATGAGACACCAGGGATTAGATATCAGTACA
ATGTGCTTCCAGGATGGAAAGGATCACCAGCAATATTCCAAAGTAGCATGACAAAAATCTTAGAGCCTTTTAGAAAACAA
AATCCAGACATAATCCAATACGATGATTTGGTATCTGACTTAGAAATAGGGCAGCATAGAACAAAAATAGAGGAACTGAG
ACAACATCTGAGGTGGGGATTTACACCAGACAAACATCAGAAAGAACCATTCCTTTGGGGTTATGAACTCCATCCTGATA
AATGGACGGTACAGCCTATAGTGCTGCCA---------------------------------------------------
-----------------------------------------------------------------------------
>EU2ARCA_2296
CCTCAGATCACTCTTTGGCAACGACCCCTCGTCACAATAAAGATAGGGGGGCAGCTAAAGGAAGCTGATACAGGAGCAGA
TACATTAGAAGACATAAATTTGCCAGGAAGATGGAAACCAAAAGGAGGAGGTAAAGTAAGRCAGTATGATCAGGTATCCA
TAGAAATATGTGGRCATAAAGCTATAACTGTARTAGGACCTACACCTGGAAGACTGACTCAGATTGGTTGTACTCTAAAT
TTTCCCATTAGTCCTATTGAAACTGTACCAGTAAAATTAAAGCCAGGAATGGATGGCCCAAGAGTTAAACAATGGCCATT
GACAGAAGAAAAAATAAAAGCATTAGTAGAAATTTGTACAGAAGAAAAGGAAGGGAAAATTTCAAAAATTGGGCCTGAAA
ATCCATACAATACTCCAGTATTTGCCATAAAGAAAAGTTGGAGAAAAGATAGAGAACTTAATAAGAGAACTCAAGACTTC
TGGGAGGTTCAATTAGGAATACCACATCCCGCRGGGAAGAAATCAACAGTACTGGATGTGGGTGATGCATCAGTTCCCTT
AGATRAAGACTTCAGGAAGTATACTGCATTCACCATACCTAGTATAAACAATGAGACACCAGGGATTAGATATCAGTACA
ATGTGCTTCCAGGATGGAAAGGATCACCAGCAATATTCCAAAGTAGCATGACAAAAATCTTAGAGCCTTTTAGAAAGCAA
AATCCAGACATAATCCAATACGATGATTTGGTATCTGATTTAGAAATAGGGCAGCATAGAAAAAAGATAGAGGAACTGAG
ACAACATTTGAAGTGGGGATTTACACCAGACAAACATCAGAAAGAACCATTCCTTTGGGGTTATGAACTCCATCCTGATA
AATGGACAGTACAGCCTATAGTGCTG------------------------------------------------------
-----------------------------------------------------------------------------
>EU2ARCA_4705
CCTCAGATCACTCTTTGGCAACGACCCCTCGTCACAATAAAGATAGGGGGGCAGCTAAAGGAAGCTGATACAGGAGCAGA
TACATTAGAAGACATAAATTTGCCAGGAAGATGGAAACCAAAAGGAGGAGGTAAAGTAAGACAGTATGATCAGGTATCCA
TAGAAATATGTGGACATAAAGTTATAACTGTAATAGGACCTACACCTGGAAGACTGACTCAGATTGGTTGTACTTTAAAT
TTTCCCATTAGTCCTATTGAAACTGTACCAGTAAAATTAAAGCCAGGAATGGATGGCCCAAGAGTTAAACAGTGGCCATT
GACAGAAGAAAAAATAAAAGCATTAATAGAAATTTGTACAGAAGAAAAAGAAGGGAAAATTTCAAAAATTGGGCCTGAAA
ATCCATACAATACTCCAGTATTTGCCATAAAGAAAAGTTGGAGAAAAGATAGAGAACTTAATAAGAGAACTCAAGACTTC
TGGGAGGTTCAATTAGGAATACCACATCCCGCAGGGAAGAAATCAACAGTACTGGATGTGGGTGATGCATCAGTTCCCTT
AGATGAAGACTTCAGGAAGTATACTGCATTCACCATACCTAGTATAAACAATGAGACACCAGGGATTAGATATCAGTACA
ATGTGCTTCCAGGATGGAAAGGATCACCAGCAATATTCCAAAGTAGCATGACAAAAATATTAGAGCCTTTTAGAAAGCAA
AATCCAGACATAATCCAATACGATGATTTGGTATCTGATTTAGAAATAGGGCAACATAGAGAAAAGATAGAGGAACTGAG
ACAACATTTGAAGTGGGGATTTACACCAGACAAACATCAGAAAGAACCATTCCTTTGG----------------------
--------------------------------------------------------------------------------
-----------------------------------------------------------------------------
>114307
CCTCAGATCACTCTTTGGCAACGACCAGTCGTCACAATAAAGATAGGGGGGCAGTTAAAGGAAGCTGATACAGGAGCAGA
TACATTAGAAGACATGAATTTGCCAGGAAAATGGAAACCAAAAGGAGGAGGTAAAGTAAGACAGTATGAGCAGATACCCA
TAGAAATATGTGGACATAAAGCTATAACAGTAATAGGACCTACACCTGGAAGACTGACTCAGCTTGGTTGCACTTTAAAT
TTTCCCATTAGTCCTATTGAAACTGTACCAGTCAAAATAAAGCCAGGAATGGATGGCCCAAGAGTTAAACAATGGCCATT
GACAGAAGAAAAAATAAAAGCATTAGTAGAAATTTGTACAGAAGAAAAGGAAGGGAAAATTTCAAAAATTGGGCCTGAAA
ATCCATACAATACTCCAGTATTTGCCATAAAGAAAGGTTGGAGAAAAGATAGAGAACTTAATAAGAGAACTCAAGACTTC
TGGGAGGTTCAATTAGGAATACCACATCCCGCAGGAAAGAAATCAACAGTTCTGGATGTGGGTGATGCATCAGTTCCCTT
AGATGAACACTTCAGGAAGTATACTGCATTCACAATACCTAGTAGAAACAATGAGACACCAGGGATTAGATATCAGTACA
ATGTGCTTCCAGGATGGAAAGGATCACCAGCAATATTCCAAAGTAGCATGACAAAAATCTTAGAGCCTTTTAGAAAGCAA
AATCCAGACATAATCCAATACGATGATTTAGTATCTGATTTAGAAATAGGGCAGCATAGAAAAAAGATAGMGGAACTGAG
ACAACATTTGAAGTGGGGATTTACACCAGATAAACATCAGAAAGAACCATTCCTTTGGGGTTATGAACTCCATCCTGATA
AATGGACA------------------------------------------------------------------------
-----------------------------------------------------------------------------
>117508
CCTCAAATCACTCTTTGGCAACGACCCCTCGTCACAATAAAGATAGGGGGGCAGCTAAAGGAAGCTGATACAGGAGCAGA
TACATTAGAAGAAATGAATTTGCCAGGAAGATGGAAACCAAAAGGAGGAGGTAAAGTAAGACAGTATGATCAGGTACCCA
TAGAAATATGTGGACATAAAGCTATAACTGTAATAGGACCTACSCCAGGAAGACTGACTCAGATTGGTTGTACTCTAAAT
TTT-----------------------------------------------------------------------------
----------AAAATAAAAGCATTAGTAGAAATTTGCACAGAAGAAAAGGAAGGGAAAATTTCAAAAATTGGGCCTGAAA
ATCCATACAATACTCCAGTATTTGCCATAAAGAAAAGTTGGAGAAAAGATAGAGAACTTAATAAGAGAACTCAAGACTTC
TGGGAGGTTCAATTAGGAATACCACATCCCGCAGGGAAGAAATCAACAGTACTAGATGTGGGTGATGCATCAGTTCCCTT
AGATGAAGACTTCAGGAAGTATACTGCATTCACCATACCTAGTATAAACAATGAGACACCAGGGATTAGATATCAGTACA
ATGTGCTTCCAGGATGGAAAGGATCACCAGCAATATTCCAAAGTAGCATGACAAAAATCTTAGAGCCTTTTAGAAAGCAA
AATCCAGACATAATCCAATACGATGATTTGGTATCTGATTTAGAAATAGGGCAGCATAGAGAAAAGATAGAGGAACTGAG
ACAACATTTGAAGTGGGGATTTACACCAGACAAACATCAGAAAGAACCATTCCTTTGG----------------------
--------------------------------------------------------------------------------
-----------------------------------------------------------------------------
>120403
CCTCAGATCACTCTTTGGCAACGACCCCTCGTCACAATAAAGATAGGGGGGCAGCTAAAGGAAGCTGATACAGGAGCAGA
TACATTAGAAGAAATGGATTTGCCAGGAAGATGGAAACCAAAAGGAGGAGGTAAAGTAAGACAGTATGARCAGATACCCA
TAGARATATGTGGACATAAAGCTATAACTGTAATAGGACCTACACCTGGAAGACTGACTCAGATTGGTTGTACTCTAAAT
TTTCCCATTAGTCCTATTGAAACTGTACCAGTAAAATTAAAGCCAGGAATGGATGGCCCAAGAGTTAAACAATGGCCATT
GACAGAAGAAAAAATAAAAGCATTAGTAGAAATTTGTACAGAAGAAAAGGAAGGGAAAATTTCAAAAATTGGGCCTGAAA
ATCCATACAATACTCCAGTATTTGCCATAAAGAAAAGTTGGAGAAAAGATAGAGAACTTAATAAGAGAACTCAAGACTTC
TGGGAGGTTCAATTAGGAATACCACATCCCGCAGGGAAGAAATCAACAGTACTGGATGTGGGTGATGCATCAGTTCCCTT
AGATGAAGACTTCAGGAAGTATACTGCATTCACTATACCTAGTAGAAACAATGAGACACCAGGGATTAGATATCAGTACA
ATGTGCTTCCAGGATGGAAAGGATCACCAGCAATATTCCAAAGTAGCATGACAAAAATCTTAGAGCCTTTTAGAAAGCAA
AATCCAGACATAATCCAGTACGATGATTTGGTATCTGATTTAGAAATAGGGCAKCATAGAAAAAAGATAGAGGAAYTGAG
ACAACATTTGAAGTGGGGATTTACACCAGACAAACATCAGAAAGAACCATTCCTTTGGGGTTATGAACTCCATCCTGATA
AATGGACA------------------------------------------------------------------------
-----------------------------------------------------------------------------
>B.DE.1997.CAS_1285_3_913.FJ030667
CCTCAAATCACTCTTTGGCAACGACCCCTCGTCACAATAAAGATAGGGGGRCAGCTAAAGGAAGCTGATACAGGAGCAGA
TACATTAGAAGACATGAATTTGMCAGGAAGATGGAAACCAAAAGGAGGAGGTAAAGTAAGACAGTATGATCAGATACCCA
TAGAAATCTGTGGGCATAAAGCTATAACAGTAGTAGGACCTACACCTGGAAGACTGACTCAGATTGGTTGCACTCTAAAT
TTTCCCATTAGTCCTATTGAAACTGTACCAGTAAAATTAAAGCCAGGAATGGATGGCCCAAGAGTTAAACAATGGCCATT
GACAGAAGAAAAAATAAAAGCATTAGTAGAAATTTGTACAGAAGAAAAGGAAGGGAAAATTTCAAAAATTGGGCCTGAAA
ATCCATATAATACTCCAGTATTTGCCATAAAGAAGAGTTGGAGAAAAGATAGAGAACTTAATAAGAGAACTCAAGACTTC
TGGGAAGTTCAATTAGGAATACCACATCCCGCAGGGAAGAAATCAACAGTACTGGATGTGGGTGATGCATCAGTACCTTT
AGATAAAGACTTCAGGAAGTATACTGCATTTACCATACCTAGTATAAACAATGAGACACCAGGGATTAGATATCAGTACA
ATGTGCTTCCAGGATGGAAAGGATCACCAGCAATATTCCAATGTAGCATGACAAAAATCTTAGAGCCTTTTAGAAAACAA
AATCCAGACATAATCCAATACGATGATTTGGTATCTGACTTAGAAATAGGGCAACATAGAACAAAAATAGATGAACTGAG
ACAACATCTGAAGTGGGGATTTACACCAGACAAACATCAGAAAGAACCATTCCTTTGGGGTTATGAACTCCATCCTGATA
AATGGACAGTACAGCCTATAGTGCTGCCA---------------------------------------------------
-----------------------------------------------------------------------------
>123604
CCTCAGATCACTCTTTGGCAACGACCCATCGTCACAATAAAGATAGGGGGRCAACTAAAGGAAGCTGATACAGGAGMAGA
TACATTAGAAGACATAGATTTGCCAGGGAGATGGAAACCAAAAGGAGGAGGTAAAGTAAGACARTATGATCAAATAGCCA
TAGAAATTGATGGAAAGAAAGCTATAACAGTAGTAGGACCTACACCTGGAAGACTGACTCAGATTGGTTGCACTTTAAAT
TTT-----------------------------------------------------------------------------
----------AAAATAAAAGCATTAATAGAAATTTGTACAGAAGAAAAGGAAGGGAAAATTTCAAAAATTGGGCCTGAAA
ATCCATACAATACTCCAGTATTTGCCATAAAGAAAAGTTGGAGAAAAGATAGAGAACTTAATAAGAGAACTCAAGACTTC
TGGGAGGTTCAATTAGGAATACCACACCCCGCAGGCAAGAAATCAACAGTACTGGATGTGGGTGATGCATCAGTTCCCTT
AGATAAAGACTTCAGGAAGTATACTGCATTCACCATACCTAGTACAAACAATGAGACACCAGGGATTAGATATCAGTACA
ATGTGCTTCCAGGATGGAAAGGATCACCAGCAATATTCCAAAGTAGCATGACAAAAATCTTAGAGCCTTTTAGAAAGCAA
AATCCAGACATAATCCAATACGATGATTTGGTATCTGATTTAGAAATAGGGCAGCATAGAAAAAAGATAGAGGAACTGAG
AGAACATTTGAGGTGGGGATTTACACCAGACAAACATCAGAAAGAACCATTCCTTTGG----------------------
--------------------------------------------------------------------------------
-----------------------------------------------------------------------------
>122553
--------------------------------------------------------------------------------
--------------------------------------------------------------------------------
--------------------------------------------------------------------------------
--------------------------------------------------------------------------------
----------AAAATAAAAGCATTAGTAGAAATTCGTACAGAAGAAAAGGAAGGGAAAATTTCAAAAATTGGGCCTGAAA
ATCCATACAATACTCCAGTATTTGCCATAAAGAAAAGTTGGAGAAAAGATAGAGAACTTAATAAGAGAACTCAAGACTTC
TGGGAGGTTCAATTAGGAATACCACATCCCGCAGGGAAGAAATCAACAGTACTGGATGTGGGTGATGCATCAGTTCCCTT
AGATGAAGACTTCAGGAAGTATACTGCATTTACCATACCTAGTACAAACAATGAGACACCAGGGATTAGATATCAGTACA
ATGTGCTTCCAGGATGGAAAGGATCACCAGCAATATTCCAAAGTAGCATGACAAAAATCTTAGAGCCTTTTAGAAAGCAA
AATCCAGACATAATCCAATACGATGATTTGGTATCTGATTTAGAAATAGGGCAGCATAGAAAAAAGATAGAGGAACTGAG
ACAACATTTGAAGTGGGGATTYACACCAGACAAACATCAGAAAGAACCATTCCTTTGG----------------------
--------------------------------------------------------------------------------
-----------------------------------------------------------------------------
>117471
CCTCAAATCACTCTTTGGCAACGACCCCTCGTCCCAATAAAGATAGGGGGGCAGCTAAAGGAAGCTGATACAGGAGCAGA
TACATTAGAAGACATAAATTTGCCAGGAAGATGGAAACCAAAAGGAGGAGGTAAAGTAAGACAGTATGATCAGGTATCCA
TAGAAATAAGTGGACATAAAGCTATAACTGTARTAGGACCTACACCTGGAAGACTGACTCAGATTGGTTGTACTCTAAAT
TTTCCCATTAGTCCTATTGAAACTGTACCAGTAAAACTAAAGCCAGGAATGGATGGCCCAAGAGTTAAACARTGGCCATT
GACAGAAGAAAAAATAAAAGCATTAGTAGAAATTTGTACAGAAGAAAAGGAAGGGAAAATTTCAAAAATTGGGCCTGAAA
ATCCATACAATACTCCAGTATTTGCCATAARGAAAAGTTGGAGAAAAGATAGAGAACTTAATAAGAGAACTCAAGACTTC
TGGGAGGTTCAATTAGGAATACCACATCCCGCAGGGAAGAAATCAACAGTACTGGATGTGGGTGATGCATCAGTTCCCTT
AGATGAAGACTTCAGGAAGTATACTGCATTCACCATACCTAGTACAAACAATGAGACACCAGGGATTAGATATCAGTACA
ATGTGCTTCCAGGATGGAAAGGATCACCAGCAATATTCCAAAGTAGCATGACAAAAATCTTAGAGCCTTTTAGAAAGCAA
AATCCAGACATAATCCAATACGATGATTTGGTATCTGATTTAGAAATAGGGCAGCATAGRAAAAAGATAGAGGAACTGAG
ACAACATTTGAAGTGGGGATTTACACCAGACAAACATCAGAAAGAACCATTCCTTTGGGGTTATGAACTCCATCCTGATA
AATGGACA------------------------------------------------------------------------
-----------------------------------------------------------------------------
>EU2ARCA_5230
CCTCAGATCACTCTTTGGCAACGACCCATCGTCACAATAAAGATAGGGGGACAGCTRAAGGAAGCTGATACAGGAGCAGA
TACATTAGAAGAAATGAATTTGTCAGGAAGATGGAAACCAAAAGGAGGAGGTAAAGTAAGACAGTATGATCAAGTACCCA
TAGAGATATGTGGACATAAAGTTCTAACGGTAATAGGACCTACACCTGGAAGACTGACTCARATTGGTTGTACTCTAAAT
TTTCCCATTAGTCCTATTGAAACTGTACCAGTAAAATTAAAGCCAGGAATGGATGGCCCAAGAATTAAACAATGGCCATT
GACAGAAGAAAAAATAAAAGCATTAGTAGAAATTTGTACAGAAGAAAAGGAAGGGAAAATTTCAAAAATCGGGCCTGAAA
ATCCATACAATACTCCAGTATTTGCCATAAAGAAAAGTTGGAGAAAAGATAGAGAACTTAATAAGAGAACTCAAGACTTC
TGGGAGGTTCAATTAGGAATACCACATCCTGCAGGGAAGAAATCAACAGTACTGGATGTGGGTGATGCATCAGTTCCCTT
AGATGAAGACTTCAGGAAGTATACTGCATTCACCATACCTAGTATAAACAATGAGACACCAGGGATTAGATATCAGTACA
ATGTGCTTCCAGGATGGAAAGGATCACCAGCAATATTCCAAAGTAGCATGACAAAAATCTTAGAGCCTTTTAGAAAGCAA
AATCCAGACATAATCCAATACGATGATTTGGTATCTGACTTAGAAATAGGGCAGCATAGAGAAAAGATAGAAGAATTGAG
ACAACATTTGAAGTGGGGATTTACACCAGACAAACATCAGAAAGAACCATTCCTTTGG----------------------
--------------------------------------------------------------------------------
-----------------------------------------------------------------------------
>124392
CCTCAGATCACTCTTTGGCAACGACCCCTCGTCACAATAAAGATAGGGGGGCAGCTAAAGGAAGCTGATACAGGAGCAGA
TACATTAGAAGAAATGAATTTGCCAGGAAGATGGAAACCAAAAGGAGGAGGTAAAGTAAGACAGTATGATCAGATACCCA
TAGAAATATGTGGACATAAAGCTATAACTGTAATAGGACCTACACCTGGAAGACTGACTCAGATTGGTTGTACTCTAAAT
TTT-----------------------------------------------------------------------------
----------AAAATAAAAGCATTAGTAGAAATTTGTACAGAAGAAAAGGAAGGGAAAATTTCAAAAATTGGGCCTGAAA
ATCCATACAATACTCCAGTATTTGCCATAAAGAAAAGTTGGAGAAAAGATAGAGAACTTAATAAGAGAACTCAAGACTTC
TGGGAGGTTCAATTAGGAATACCACATCCCGCAGGGAAGAAATCAACAGTACTGGATGTGGGTGATGCATCAGTTCCTTT
AGATAAAGAATTCAGGAARTATACTGCATTCACCATACCTAGTATAAACAATGAGACACCAGGGATTAGATATCAGTACA
ATGTGCTTCCAGGATGGAAAGGATCACCAGCAATATTCCAAAGTAGCATGACAAAAATCTTAGAGCCTTTTAGAAAGCAA
AATCCAGAMATAATCCARTACGATGATTTGGTATCTGATTTAGAAATAGGGCAGCATAGARAAAAGATAGAGGAACTGAG
ACAACATTTGAAGTGGGGATTTACACCAGACAAACATCAGAAAGAACCATTCCTTTGG----------------------
--------------------------------------------------------------------------------
-----------------------------------------------------------------------------
>B.US.2000.60202405.EF136755
CCTCAGATCACTCTTTGGCAACGACCCCTCGTCACAATAAAGATAGGGGGGCAACTAAAGGAAGCTGATACAGGAGCAGA
TACATTAGAAGAAATGAATTTGCCAGGAAGATGGAAACCAAAAGGAGGAGGTAAAGTAAGACAGTATGATCAGATACCCA
TAGAAATCTGTGGACATAAAGCTATAACAGTAGTAGGACCTACACCTGGAAGACTGACTCAGATTGGTTGCACTTTAAAT
TTTCCCATTAGTCCTATTGAAACTGTACCAGTAAAATTAAAGCCAGGAATGGATGGCCCAAAAGTTAAACAATGGCCATT
GACAGAAGAAAAAATAAAAGCATTAGTAGAAATTTGTACAGAAGAAAAGGAAGGGAAAATTTCAAAAATTGGGCCTGAAA
ATCCATACAATACTCCAGTATTTGCCATAAAGAAAAGTTGGAGAAAAGATAGAGAACTTAATAAGAGAACTCAAGACTTT
TGGGAAGTTCAATTAGGAATACCACATCCCGCAGGGAAGAAATCAACAGTACTGGATGTAGGTGATGCATCAGTTCCCTT
AGATGAAGGATTCAGGAAGTATACTGCATTTACCATACCTAGTATAAACAATGAGACACCAGGGATTAGATATCAGTACA
ATGTGCTTCCAGGATGGAAGGGATCACCAGCAATATTCCAAAGTAGCATGACAAAAATCTTAGAGCCTTTTAGAAAGCAA
AATCCAGACATAATCCAATACGATGATTTGGTATCTGACTTAGAAATAGGGCAGCATAGAGCAAAAATAGAGGAACTGAG
ACAACATCTGAAGTGGGGGTTTACACCAGACAAACATCAGAAAGAACCATTCCTTTGGGGGTATGAACTCCATCCTGATA
AATGGACAGTACAGCCTATAGAGCTGCCA---------------------------------------------------
-----------------------------------------------------------------------------
>EU2ARCA_6828
CCTCAGATCACTCTTTGGCAACGACCCCTCGTCACAATAAAGATAGGGGGGCAGCTAAAGGAAGCTGATACAGGAGCAGA
TACATTAGAGGAAATGAATTTGCCAGGAAGATGGAAACCAAAAGGAGGAGGTAAAGTAAGACAGTATGATCAGATACCCM
TAGAAATATATGGACATAAAGCTATAACTGTAATAGGACCTACACCTGGAAGACTGACTCAGATTGGTTGTACTCTAAAT
TTTCCCATTAGTCCTATTGAAACTGTACCAGTAAAATTAAAGCCAGGAATGGATGGCCCAAGAGTTAAACAATGGCCATT
GACAGAAGAAAAAATAAAAGCATTAGTAGAAATTTGTACAGAAGAAAAGGAAGGAAAAATTTCAAAAATTGGGCCTGAAA
ATCCATACAATACTCCAGTATTTGCCATAAAGAAAAGTTGGAGAAARGATAGAGAACTTAATAAGAGAACTCAAGACTTC
TGGGAGGTTCAATTAGGAATACCACATCCCGCAGGGAAGAAATCAACAGTACTGGAYGTGGGTGATGCATCAGTTCCYTT
AGATGAARACTTCAGGAAGTATACTGCATTCACCATACCTAGTATAAACAATGAGACACCAGGGATTAGATATCAGTACA
ATGTGCTTCCAGGATGGAAAGGATCACCAGCAATATTCCAAAGTAGCATGACAAAAATCTTAGAGCCTTTTAGAAAGCAA
AATCCAGACATAATCCAATACGATGATTTGGTATCTGATTTAGAAATAGGGCAGCATAGAAAAAAGATAGAGGAACTGAG
ACAACATTTGAAGTGGGGATTTACACCAGACAAACATCAGAAAGAACCATTCCTTTGGGGTTATGAACTCCATCCTGATA
AATGGACA------------------------------------------------------------------------
-----------------------------------------------------------------------------
>-.-.-.AX141199.AX141199
CCTCAGATCACTCTTTGGCAACGACCCCTCGTCACAATAAAGATAGGGGGGCAGCTAAAGGAGGCTGATACAGGAGCAGA
TACATTAGAAGAAATGAATTTGCCAGGAAGATGGAAACCAAAAGGAGGAGGTAAAGTAAGACAGTATGATCAGATACTCA
TAGAAATTTGTGGACATAAAGCTATAACAGTAGTAGGACCTACACCTGGAAGACTGACWCAGATTGGTTGCACTTTAAAT
TTTCCCATTAGTCCTATTGAAACTGTACCAGTAAAATTAAAGCCAGGAATGGATGGCCCAAGAGTTAAACAATGGCCATT
GACAGAAGAAAAAATAAAAGCATTAGTAGAAATTTGTACAGAAGAAAARGAAGGGAAAATTTCAAAAATTGGGCCTGAAA
ATCCATACAATACTCCARTATTTGCCATAAAGAAAAGTTGGAGAAAAGATAGAGAACTTAATAAGAGGACTCAAGATTTC
TGGGAAGTTCAATTAGGAATACCACATCCCGCAGGGAAGAAATCAACAGTACTGGATGTGGGTGATGCATCAGTTCCCTT
AGATGAAGACTTCAGAAAGTATACTGCATTTACCATACCTAGTATAAACAATGAGACACCAGGGATTAGATATCAGTACA
ATGTGCTTCCAGGATGGAAAGGATCACCAGCAATATTCCAAAGTAGCATGACAAAAATCTTAGAGCCTTTTAGAAAACAA
AATCCAGACATAATCCAATACGATGATTTGGTATCTGACTTAGAAATAGGGCAGCATAGGACAAAAATAGAGGAACTGAG
ACAACATTTGAAGTGGGGGTTTACACCAGACAAACATCAGAAAGAACCATTCCTTTGGGGTTATGAACTCCATCCTGATA
AATGGACAGTGCAGCCTATAGTGTTACCG---------------------------------------------------
-----------------------------------------------------------------------------
>122865
CCTCAGATCACTCTTTGGCAACGACCCCTTGTCACAATAAAGATAGGGGGGCAGCTAAAGGAAGCTGATACAGGAGCAGA
TACATTAGAAGAAATGAATTTGCCAGGAAGATGGAAACCAAAAGGAGGAGGTAAAGTAAGACAGTATGATCAGATACCCA
TAGAAATATGTGGACATAAAGCTATAACTGTAATAGGACCTACACCTGGAAGACTGACTCAGATTGGTTGTACTCTAAAT
TTT-----------------------------------------------------------------------------
----------AAAATAAAAGCATTAGTAGAAATTTGTACAGAAGAAAAGGAAGGGAAAATTTCAAAAATTGGGCCTGAAA
ATCCATACAATACTCCAGTATTTGCCATAAAGAAAAGTTGGAGAAAAGATAGAGAACTTAATAAGAGAACTCAAGACTTT
TGGGAGGTTCAATTAGGAATACCACATCCCGCAGGGAAGAAATCAACAGTACTGGATGTGGGTGATGCATCAGTTCCCTT
AGATAAAGACTTCAGGAAGTATACTGCATTCACCATACCTAGTATAAACAATGAGACACCAGGGATGAGATATCAGTACA
ATGTGCTTCCAGGATGGAAAGGATCACCAGCAATATTCCAAAGTAGCATGACAAAAATCTTAGAGCCTTTTAGAAAGCAA
AACCCAGACATAATCCAATACGATGATTTGGTATCTGATTTAGAAATAGGGCAGCATAGAAAAAAGATAGAGGAACTGAG
ACAACATTTGAAGTGGGGATTTACACCAGACAAACATCAGAAAGAACCA-------------------------------
--------------------------------------------------------------------------------
-----------------------------------------------------------------------------
>122685
CCTCAGATCACTCTTTGGCAACGACCCCTCGTCACAATAAAGATAGGGGGGCAGCTAAAGGAAGCTGATACAGGAGCAGA
TACATTAGAAGACATAGATTTGCCAGGAAGATGGAAACCAAAAGGAGGAGGTAAAGTAAGACAGTATGAGCAGATACCCA
TAGAAATATGTGGACATAAAGCTATAACTGTAATAGGACCTACACCTGGAAGACTGACTCAGATTGGTTGTACTCTAAAT
TTT-----------------------------------------------------------------------------
----------AAAATAAAAGCATTAGTAGAAATTTGTACAGAAGAAAAGGAAGGGAAAATTTCAAAAATTGGGCCTGAAA
ATCCATACAATACTCCAGTATTTGCCATAAAGAAAAGTTGGAGAAAAGATAGAGAACTTAATAAGAGAACTCAAGACTTC
TGGGARGTTCAATTAGGAATACCACATCCCGCAGGGAAGAAATCAACAATACTGGATGTGGGTGATGCATCAGTTCCCTT
ATGTGAAGACTTCAGGAAGTATACTGCATTCACCATACCTAGTATAAACAATGAGACACCAGGGATTAGATATCAGTACA
ATGTGCTTCCAGGATGGAAAGGATCACCAGCAATATTCCAAAGTAGCATGACAAAAATTTTAGAGCCTTTTAGAAAGCAA
AATCCAGAAATAATCCAATACGATGATTTGGTATCTGATTTAGAAATAGGGCAGCATAGAAAAAAGATAGAGGAACTGAG
ACAACATTTGAAGTGGGGATTTACACCAGACAAACATCAGAAAGAACCATTCCTTTGG----------------------
--------------------------------------------------------------------------------
-----------------------------------------------------------------------------
>EU2ARCA_2588
CCTCAGATCACTCTTTGGCAACGACCCGTCGTCACAATAAAGATAGGGGGGCAGYTAAAGGAAGCTGATACAGGAGCAGA
TACATTAGAAGACATGAATTTGCCAGGAAGATGGAAACCAAAAGGAGGAGGTAAAGTAAGACAGTATGATCAGATACCCA
TAGAAATATGTGGACATAAAGCTATAACAGTAATAGGACCTACACCTGGAAGACTGACTCAGCTTGGTTGCACTTTAAAT
TTTCCCATTAGTCCTATTGAAACTGTACCAGTAAAATTAAAGCCAGGAATGGATGGCCCAAGAGTYAAACAATGGCCATT
RACAGAAGAAAAAATAAAAGCATTARTAGAAATTTGTACAGAAGAAAAGGAAGGGAAAATTTCAAAAATTGGGCCTGAAA
ATCCATACAATACTCCAGTATTTGCCATAAAGAAAGGTTGGAGAAAAGATAGAGAACTTAATAARAGAACTCAAGACTTC
TGGGAGGTTCAATTAGGAATACCACATCCCGCAGGGAAGAAATCAACAGTACTGGATGTGGGTGATGCATCAGTTCCCTT
AGATGAAAACTTCAGGAAGTATACTGCATTCACAATACCTAGTAGAAACAATGAGACACCAGGGATTAGATATCAGTACA
ATGTGCTTCCAGGATGGAAAGGATCACCAGCAATATTCCAAAGTAGCATGACAAAAATCTTAGAGCCTTTTAGAAAGCAA
AATCCAGACATAATCCAATACGATGATTTRGTATCTGATTTAGAAATAGGGCAGCATAGAAAAAARATAGAGGAACTGAG
ACAACATTTGAAGTGGGGATTTACACCAGACAAACATCAGAAAGAACCATTCCTTTGGGGTTATGAACTCCATCCTGATA
AATGGACA------------------------------------------------------------------------
-----------------------------------------------------------------------------
>122976
CCTCAGATCACTCTTTGGCAACGACCCCTCGTCACAATAAAGATAGGGGGGCAGCTAAAGGAAGCTGATACAGGAGCAGA
TACATTAGAAGAAATGAATTTGCCAGGAARATGGAAACCAAAAGGAGGAGGTAAAGTAAGACAGTATGATCAAATACAGA
TAGAAATATGTGGACATAAAGCTATAACTGTAATAGGACCTACACCTGGAAGACTGACTCAGATTGGTTGTACTCTAAAT
TTTCCCATTAGTCCTATTRAAACTGTACCAGTAAAATTAAAGCCAGGAATGGATGGCCCAAGAGTTAAACAATGGCCATT
GACAGAAGAAAAAATAAAAGCATTAGTAGAAATTTGTACAGAAGARAAGGAAGGGAAAATTTCAAAAATTGGGCCTGAAA
ATCCATACAATACTCCAGTATTTGCCATAAAGAAAAGTTGGAGAAAAGATAGAGAACTTAATAAGAGAACTCAAGACTTC
TGGGAGGTTCAATTAGGRATACCACATCCCGCAGGGAAGAAATCAACAGTACTGGATGTGGGTGATGCATCAGTTCCCTT
AGATAAAGACTTCAGGAAGTATACTGCATTCACCATACCTAGTATAAACAATGAGACACCAGGGATTAGATATCAGTACA
ATGTRCTTCCAGGATGGAAAGGATCACCAGCAATATTCCAAAGTAGCATGACAAAAATCTTAGAGCCTTTTAGAAAGCAA
AATCCAGACATAATCCAATACGATGATTTGGTATCTGATTTAGAAATAGGGCAGCATAGAAAAAAGATAGAGGAACTGAG
ACAACATTTGAAGTGGGGATTTACACCAGACAAACATCAGAAAGAACCATTCCTTTGGGGTTATGAACTCCATCCTGATA
ACTGGACA------------------------------------------------------------------------
-----------------------------------------------------------------------------
>B.DE.2003.YCTYFCRTVJW3P55.GQ400988
CCTCAGATCACTCTTTGGCAACGACCCCTCGTCACAATAAAGATAGGGGGGCAACTAAAGGAAGCTGATACAGGAGCAGA
TACATTAGAAGAAATGAGTTTGCCAGGAAGATGGAAACCAAAAGGAGGAGGTAAAGTAAGACAGTATGATCAGATACTCA
TAGAAATCTGTGGACATAAAGCTATAACAGTAGTAGGACCTACACCTGGAAGACTGACTCAGATTGGTTGCACTTTAAAT
TTTCCCATTAGCCCTATTGAGACTGTACCAGTAAAATTAAAGCCAGGAATGGATGGCCCAAAAGTTAAACAATGGCCATT
GACAGAAGAAAAAATAAAAGCATTAGTAGAAATTTGTACAGAGGAAAAGGAAGGGAAAATTTCAAAAATTGGGCCTGAAA
ATCCATACAATACTCCAGTATTTGCCATAAAGAAAAGTTGGAGAAAAGATAGAGAACTTAATAAGAGAACTCAAGACTTC
TGGGAAGTTCAATTAGGAATACCACATCCCGCAGGGAAGAAATCAACAGTACTGGATGTGGGTGATGCATCAGTTCCCTT
AGATGAAGACTTCAGGAAGTATACTGCATTTACCATACCTAGTATAAACAATGAGACACCAGGGATTAGATATCAGTACA
ATGTGCTTCCAGGATGGAAAGGATCACCAGCAATATTCCAAAGTAGCATGACAAAAATCTTAGAGCCTTTTAGAAAACAA
AATCCAGACATAATCCAATACGATGATTTGGTATCTGACTTAGAAATAGGGCAGCATAGAACAAAAATAGAGGAGCTGAG
ACAACATTTGAGGTGGGGACTTACACCAGACAAACATCAGAAAGAACCATTCCTTTGGGGTTATGAACTCCATCCTGATA
AATGGACAGTACAGCCTATAGTGCTGCCA---------------------------------------------------
-----------------------------------------------------------------------------
>EU2ARCA_6206
CCTCAGATCACTCTTTGGCAACGACCCCTCGTCACAATAAAGATAGGGGGGCAACAAAAGGAAGCTGATACAGGAGCAGA
TACATTAGAAGAAATGAATTTACCAGGAAGATGGAAACCAAAAGGAGGAGGTAAAGTAAGACAGTATGATCAGATACTTG
TAGAAATCTGTGGACATAAAGCTATAACAGTAGTAGGACCTACACCTGGAAGACTGACTCAGATTGGCTGCACTTTAAAT
TTT-----------------------------------------------------------------------------
----------AAAATAAAAGCATTAGTAGAAATTTGTACAGAAAAAAAGGAAAGGAAAATCTCAAAAATTAGGCCTGATA
ATCCATACAATACTCCAGTATTTGCCATAAAGAAAAGTTGGAGAAAAGATAGAGAACTTAATAAGAGAACTCAAGACTTC
TGGGAAGTTCAATTAGGAATACCACATCCCGCAAGGAAGAAATCAACAGTACTAGATGTAAGTGATGCATCAGTTCCCTT
AGATAAAGACTTCAGGAAGTATACTGCATTTACCATACCTAGCATAAACAATGAGACACCAAAGACTAGATATCAGTACA
ATGTGCTTCCAAGATGGAAAAGATCACCAGCAATATTCCAAAGTAGTATGACAAAAATCTTAGAGCCTTTTAGAAAGCAA
AATCCAGACATAATCCAATACGATGATTTGGTATCTGACTTAGAAATAGAGCAGCATAGAACAAAAATAGAGGAACTAAG
ACAACATCTGAAGTGGAGGTTTACACCAGACAAACATCAGAAAGAACCA-------------------------------
--------------------------------------------------------------------------------
-----------------------------------------------------------------------------
>115011
CCTCAGATCACTCTTTGGCAACGACCCWTCGTCACAATAAAGATAGGGGGGCAGCTAAAGGAAGCTGATACAGGAGCAGA
TACATTAGAAGACATGAATTTGCCAGGAAGATGGAAACCAAAAGGAGGAGGTAAAGTAAGACAGTATGAGCARATAGCCA
TAGAAATATGTGGACATAAAGTTATAACTGTAATAGGACCTACACCTGGAAGACTGACTCAGATTGGTTGTACTCTAAAT
TTTCCCATTAGTCCTATTGAAACTGTACCAGTAAAATTAAAGCCAGGAATGGATGGCCCAAGAGTTAAACAATGGCCATT
GACAGAAGAAAAAATAAAAGCATTAGTAGAAATTTGTACAGAAGAAAACGACGGAAAAATTTCAAAAATTGGGCCTGAAA
ATCCATACAATACTCCARTATTTGCCATAAAGAAAAGTTGGAGAAAAGATAGAGAACTTAATAAGAGAACTCAAGACTTC
TGGGAGGTTCAATTAGGAATACCACATCCCGCAGGGAAGAATTCAACAGTACTGGATGTGGGTGATGCATCAATTCCCTT
AGATGAAGACTTCAGGAAGTATACTGCATTCACCATACCTAGTATAAACAATGAGACACCAGGGATTAGATATCAGTACA
ATGTGCTTCCAGGATGGAAAGGATCACCAGCAATATTCCAACATAGCATGACTAAAATCTTAGAGCCTTTTAGAAAGCAA
AATCCAGACATAATCCAATACGATGATTTGGTATCTGATTTAGAAATAGGGCAGCATAGAAAAAAGATAGAGGAACTGAG
ACAGTATTTGAAGTGGGGATTTACACCAGACAAACATCAGCAAGAACCATTCCATTGGGGTTATGAACTCCATCCTGATA
AATGGACA------------------------------------------------------------------------
-----------------------------------------------------------------------------
>123919
CCTCAGATCACTCTTTGGCAACGACCCCTCGTCACAATAAAGATAGGGGGGCAGCTAAAGGAAGCYGATACAGGAGCAGA
TACATTAGAAGACATAAATTTGCCAGGAAGATGGAAACCAAAAGGAGGAGGTAAAGTAARACAGTATGATCAGATACCCA
TAGAAATATGTGGACATAAAGCTATAACTGTAATAGGACCTACACCTGGAAGACTGACTCAGATTGGTTGTACTCTAAAT
TTT-----------------------------------------------------------------------------
----------AAAATAAAAGCATTAGTAGAAATTTGTACAGAAGAAAAGGAAGGGAAAATTTCAAAAATTGGGCCTGAAA
ATCCATATAATACTCCAGTATTTGCCATAAAGAAAAGTTGGAGAAAAGATAGAGAACTTAATAAGAGAACTCAGGACTTC
TGGGAGGTTCAATTAGGAATACCACATCCCGCAGGGAAGAARTCAACAGTACTGGATGTGGGTGATGCATCAGTTCCCTT
AGATGAAGACTTCAGGAAGTATACTGCATTCACCATACCTAGTATAAACAATGAGACACCAGGGATTAGATATCAGTACA
ATGTGCTTCCAGGATGGAAAGGATCACCAGCAATATTCCAAAGTAGCATGACAAAAATCTTAGAGCCTTTTAGAAAGCAA
AATCCAGACATAATCCAATACGATGATTTGGTATCTGATTTAGAAATAGGGCAGCATAGAAAAAAGATAGAGGAACTGAG
ACAACATTTGAAGTGGGGATTTACACCAGACAAACATCAGAAAGAACCATTCCTTTGG----------------------
--------------------------------------------------------------------------------
-----------------------------------------------------------------------------
>B.US.1999.NC3989_1999.AY030988
CCTCAAATCACTCTTTGGCAACGACCCCTCGTCACAATAAAGATAGGGGGGCAACTAAAGGAAGCTGATACAGGAGCAGA
TACATTAGAAGACATAAATTTGCCAGGGAGATGGAAACCAAAAGGAGGAGGTAAAGTAAGACAGTATGATCAAATACCCA
TAGAAATCTGTGGGCATAAAGCTATAACAGTAGTAGGACCTACACCTGGAAGACTGACTCAGATTGGTTGCACTTTAAAT
TTTCCCATTAGTCCTATTGAAACTGTACCAGTAAAATTAAAGCCAGGAATGGATGGCCCAAAAGTTAAACAATGGCCATT
GACAGAAGAAAAAATAAAAGCATTAGTAGAAATTTGTACAGAAGAAAAGGAAGGGAAAATTTCAAAAATTGGGCCTGAAA
ATCCATACAATACTCCAGTATTTGCCATAAAGAAAAGTTGGAGAAAAGATAGAGAACTTAATAAGAGAACTCAAGACTTC
TGGGAAGTTCAATTAGGAATACCACATCCCGCAGGAAAGAAATCAACAGTACTGGATGTAGGTGATGCATCAGTTCCTTT
AGACAAAGACTTCAGGAAGTATACTGCATTTACCATACCTAGTATAAACAATGAGACACCAGGGATTAGATATCAGTACA
ATGTGCTTCCAGGATGGAAAGGATCACCAGCAATATTCCAAAGTAGCATGACAAAAATCTTAGAGCCTTTTAGAAAACAA
AATCCAGACATAATCCAATACGATGATTTGGTATCTGACTTAGAAATAGGGCAGCATAGAACAAAAATAGAGGAACTGAG
ACAACATTTGAAGTGGGGATTTACACCAGACAAACATCAGAAAGAACCATTCCTTTGGGGTTATGAACTCCATCCTGATA
AATGGACAGTACAGCCTATAGTGCTGCCA---------------------------------------------------
-----------------------------------------------------------------------------
>118522
CCTCAGATCACTCTTTGGCAACGACCCSTTGTCACAATAAAGRTAGGRGGGCAGCTAAAGGAAGCTGATACAGGAGCAGA
TACATTAGAAGACATGGRTTTGCCAGGAAAATGGAAACCAAAAGGAGGAGGTAAAGTAAGGCAGTATGAGCAGATACCCA
TAGAAATATGTGGACATAAAGCTATAACTGTAATAGGACCTACACCTGGAAGACTGACTCAGATTGGTTGTACTCTAAAT
TTTCCCATTAGTCCTATTGAAACTGTACCAGTAAAATTAAAGCCAGGAATGGATGGCCCAAGAGTTAAACAATGGCCATT
GACAGAAGAAAAAATAAAAGCATTAATAGAAATTTGTACAGAAGAAAAGGAAGGGAAAATTTCAAAAATTGGGCCTGAAA
ATCCATACAATACTCCAGTATTTGCCATAAAGAAAAGTTGGAGAAAAGATAGAGAACTTAATAAGAGAACTCAAGACTTC
TGGGAGGTTCAATTAGGAATACCGCATCCCGCAGGGAAGAAATCAACAGTACTGGATGTGGGTGATGCATCAGTTCCTTT
AGATGAAAGCTTCAGGAAGTATACTGCATTCACCATACCTAGTACAAACAATGAGACACCAGGGATTAGATATCAGTACA
ATGTGCTCCCAGGATGGAAAGGATCACCAGCAATATTCCAAAGTAGCATGACAAAAATCTTAGAGCCTTTTAGAAAGCAA
AATCCAGACATAATCCAATACGATGATTTGGTATCTGATTTAGAAATAGGGCAGCATAGAAAAAAGATAGAGGAACTGAG
ACAACATTTGAAGTGGGGATTTACGCCAGACAAACATCAGAAAGAACCATTCCTATGGGGTTATGAACTCCATCCTGATA
AATGGACA------------------------------------------------------------------------
-----------------------------------------------------------------------------
>122660
CCTCAGATCACTCTTTGGCAACGACCCCTCGTCACAATAAAGATAGGGGGGCAGCTAAAGGAAGCTGATACAGGAGCAGA
TACATTAGAAGACATAAATTTGCCAGGAAGATGGAAACCAAAAGGAGGAGGTAAAGTAAGACAGTATGATCAGATACCCA
TAGAAATATGTGGACATAAARCTATAACTGTAATAGGACCTACACCTGGAAGACTGACTCAGATTGGTTGTACTCTAAAT
TTT-----------------------------------------------------------------------------
----------AAAATAAAAGCATTAGTAGAAATTTGTACAGAGGAAAAGGAAGGGAAAATTTCAAAAATTGGGCCTGAAA
ATCCATWCAATACTCCAGTATTTGCAATAAAGAAAAGTTGGAGAAAAGATAGAGAACTTAATAAGAGAACTCAAGACTTC
TGGGAGGTTCAATTAGGAATACCACATCCCGCAGGGAAGAAATCAACAGTACTGGATGTGGGTGATGCATCAGTTCCCTT
AGATAAAGACTTCAGGAAGTATACTGCATTCACCATACCTAGTATAAACAATGAGACACCAGGGATTAGATATCAGTACA
ATGTGCTTCCAGGATGGAAAGGATCACCAGCAATATTCCAAAGTAGCATGACAAAAATCTTAGAGCCTTTTAGAAAGCAA
AATCCAGACATAATCCAATACGATGATTTGGTATCTGATTTAGAAATAGGGCAGCATAGAAAAAAGATAGAGGAACTGAG
ACAACATTTGAAGTGGGGATTTACACCAGACAAACATCAGAAAGAACCATTCCTGTGG----------------------
--------------------------------------------------------------------------------
-----------------------------------------------------------------------------
>EU2ARCA_2985
CCTCAAATCACTCTTTGGCAACGACCCCYCGTCCCAATAAGGATAGGGGGACAGRTAAAGGAAGCTGATACAGGAGCAGA
TACATTAGAAGAMATGAATTTGCCAGGRAGATGGAAACCAAAAGGAGGAGGTAAAGTAAGACAGTATGATCAGRTACCCC
TAGAAATATGTGGACATAAAACTATAACTGTAATAGGACCTACACCTGGAAGACTGACTCAGATTGGTTGTACTCTAAAT
TTTCCCATTAGTCCTATTGAAACTGTACCAGTAAAATTAAAGCCAGGAATGGATGGTCCAAGAGTTAAACAATGGCCATT
GACAGAAGAAAAAATAAAAGCATTAGTAGAAATTTGTACAGAAGAAAAGGAAGGGAAAATTTCAAGAATTGGGCCTGAAA
ATCCATACAATACTCCAATATTTGCCATAAAGAAAAGTTGGAGAAAAGATAGAGAACTTAATAAGAGAACTCAAGACTTC
TGGGAGGTTCAATTAGGAATACCACATCCCGCAGGGAAGAAATCAACAGTACTRGATGTGGGTGATGCATCAGTTCCCTT
AGATGAAGACTTCAGGAAGTATACTGCATTCACCATACCCAGTAGAAACAATGAGACACCAGGGATTAGATATCAGTACA
ATGTGCTCCCAGGATGGAAAGGATCACCAGCAATATTCCAATGTAGCATGACAAAAATCTTAGAGCCTTTTAGAAAGCAA
AATCCAGACATAATCCAATACGATGATTTAGTATCTGATTTAGAAATAGGGCAGCATAGAAAAAAGATAGAGGAACTGAG
ACAACATTTGAAGTGGGGATTTACACCAGACAAACATCAGAAAGAACCATTCCTTTGGGGTTATGAACTCCATCCTGATA
AATGG---------------------------------------------------------------------------
-----------------------------------------------------------------------------
