# Supplementary material for: Superinfection with drug-resistant HIV is rare and does not contribute substantially to therapy failure in a large European cohort
Source: BMC Infect Dis. 2013 Nov 12;13:537. doi: 10.1186/1471-2334-13-537 (PMC3879221; doi:10.1186/1471-2334-13-537)
Supplement: Additional file 8 — Sequence sets - Sets of case and control sequences for the samples of the 18 validated patients. Fasta files contain the alignments used to infer superinfection in each validated patient. The sequences from the patient under investigation are indicated in the fasta header lines. [file 1471-2334-13-537-S8.zip › additionalfile8source/pol/Case13/d.fasta]

>120064
CCTCAGATCACTCTTTGGCAACGACCCCTCGTCACAATAAAGATAGGGGGGCAACTAAAGGAAGCTGATACAGGAGCAGA
TACATTAGAAGAAATGAATTTGCCAGGAAGATGGAAACCAAAAGGAGGAGGTAAAGTAAGACAGTATGATCAGATATTCA
TAGAAATCTGTGGACATAAAGCTATAACAGTAGTAGGACCTACACCTGGAAGACTGACTCAGATTGGTTGCACTTTAAAT
TTTCCCATTAGTCCTATTGAAACTGTACCAGTAAAATTAAAGCCAGGAATGGATGGCCCAAAAGTTAAACAATGGCCATT
GACAGAAGAAAAAATAAAAGCATTAGTAGAAATCTGTACAGAAGAAAAGGAAGGGAAAATTTCAAAAATTGGGCCTGAAA
ATCCATATAATACTCCAGTATTTGCCATAAAGAAAAGTTGGAGAAAAGATAGAGAACTTAATAAGAAAACTCAAGACTTC
TGGGAAGTTCAATTAGGAATACCACATCCCGCAGGGAAGAAATCAACAGTACTGGATGTGGGTGATGCATCAGTTCCCTT
AGATAAAGAATTCAGGAAGTATACTGCATTTACCATACCTAGTATAAACAATGAGACACCAGGGATTAGATATCAGTACA
ATGTGCTTCCAGGATGGAAAGGATCACCAGCAATATTCCAAAGCAGCATGACAAAAATCTTAGAGCCTTTTAGAAAACAA
AATCCAGACATAATCCAATACGATGATTTGGTATCTGACTTAGAAATAGGGCAGCATAGAACAAAAATAGAGGAACTGAG
ACAACATCTGAGGTGGGGATTTACACCAGACAAACATCAGAAAGAACCATTCCTTTGGGGCTATGAACTYCATCCTGATA
AATGGACA------------------------------------------------------------------------
------------------------------------------------------------------
>28_BF.BR.1999.BREPM12609.DQ085873
CCTCAAATCACTCTTTGGCAACGACCCCTAGTCACAATAAAGGTAGGGGGACAGCTAAGGGAAGCTGATACAGGAGCAGA
TACATTAGAAGACATAAATTTGCCAGGAAAATGGAAACCAAAAGGAGGAGGTAAAGTAAAACAGTATGATGACATACTCA
TAGACATTTGTGGACACAAGGCTACAACAGTGGTAGGACCTACACCTGGAAGAATGACTCAGATTGGTTGTACTTTAAAT
TTTCCCATTAGTCCTATTGAAACTGTACCAGTAAAATTAAAGCCAGGAATGGATGGCCCAAAAGTTAAACAATGGCCATT
GACAGAAGAAAAAATAAAAGCATTAGTAGAAATCTGTACAGAAGAAAAGGAAGGGAAAATTTCAAAAATTGGGCCTGAAA
ATCCATATAATACTCCAGTATTTGCCATAAAGAAAAGTTGGAGAAAAGATAGAGAGCTTAATAAGAGAACTCAAGACTTC
TGGGAAGTTCAATTAGGAATACCACATCCCGCAGGGAAGAAGTCAACAGTACTGGATGTGGGTGATGCATCAGTTCCCTT
AGATAAAGAATTCAGGAAGTATACTGCATTTACCATACCTAGTATAAACAATGAGACACCAGGGATTAGATATCAGTACA
ATGTGCTTCCAGGATGGAAAGGATCACCAGCAATATTCCAAAGCAGCATGACAAGAATCTTAGAGCCTTTTAGAAAACAA
AATCCAGACATAATCCAATACGATGATTTGGTATCTGACTTAGAAATAGGGCAGCATAGAACAAAAGTAGAGGAACTGAG
ACAACATCTGGAGTGGGGGTTTACACCAGACAAACATCAGAAAGAACCATTCCTTTGGGGTTATGAACTCCATCCTGATA
AATGGACAGTACAGCCTGTAGTGCTGCCA---------------------------------------------------
------------------------------------------------------------------
>EU2ARCA_12007
CCTCAAATCACTCTTTGGCAACGACCCCTCGTCACAATAAAGATAGGGGGGCAACTAAAGGAAGCTGATACAGGAGCAGA
TACATTRGAAGAMATGACTTTGCCAGGAAGATGGAAACCAAAAGGAGGAGGTAAAGTAAGACAGTATGATCAAATACCCA
TAGAAATCTGTGGACAAAAAGCTATAACAGTGGTAGGACCTACACCTGGAAGACTGACTCAGATTGGTTGCACTTTAAAT
TTTCCCATTAGCCCTATTGAAACTGTACCAGTAAAATTAAAGCCAGGAATGGATGGCCCAAAGGTTAAGCAATGGCCATT
GACAGAAGAAAAAATAAAAGCATTAGTAGAAATCTGTACAGAGGAAAAGGAAGGGAAAATTTCAAAAATTGGGCCTGAAA
ATCCATATAATACTCCAGTATTTGCCATAAAGAAAAGTTGGAGAAAAGATAGAGAACTTAATAAGAAAACWCAAGACTTC
TGGGAAGTTCAATTAGGAATACCACATCCCGCAGGGAAGAAATCAACAGTACTGGATGTRGGTGATGCATCAGTTCCCTT
AGATAAAGAATTCAGGAAGTATACTGCATTTACCATACCTAGTACAAACAATGAGACACCAGGGATTAGATATCAGTACA
ATGTGCTTCCAGGATGGAAAGGATCACCAGCAATATTCCAAAGCAGCATGACAAAAATYTTAGAGCCTTTTAGAAAACAA
AATCCAGACATAATCCAATACGATGATTTGGTATCTGACTTAGAAATAGGGCAGCATAGAACAAAAATAGAGGAACTGAG
ACAACATCTGAAGTGGGGATTTACACCAGACAAACATCAGAAAGAACCATTCCTTTGGGGTTATGAACTCCATCCTGATA
AATGGACA------------------------------------------------------------------------
------------------------------------------------------------------
>B.IT.-.1368_122A.AY855814
CCTCAGATCACTCTTTGGCAACGACCCMTCGTCACAATAAAGATAGGGGGGCAGCTAAAGGAAGCTGAYACAGGAGCAGA
TACATTAGAAGAAATGAATTTRCCAGGAAGATGGAMACCAAAAGGAGGAGGTAAAGTAAGACAGTATGATCAAATASCCA
TAGAAATCTGTGGACRTAAAGCTATAACAGTARTAGGACCTACACCTGGAAGACTGACTCAGMTTGGTTKCACTTTAAAT
TTTCCYATWAGTCCTATTGAAACTGTACCAGTAAAATTAAAGCCAGGAATGGATGGCCCAAAAGTTAAACAATGGCCATT
GACAGAAGAAAAAATAAAAGCATTAATRGAAATCTGTACAGAAGAAMAGGAYGGGAAAATTTCAAAAATTGGGCCTGAAA
ATCCATATAATACTCCAGTATTTGCCATAAAGAAGAGTTGGAGAAAAGATAGAGAACTTAATAAGAGAACTCAAGACTTC
TGGGAAGTTCAATTAGGAATACCACATCCCGCAGGGAAGAAGTCAACAGTACTGGATGTGGGTGATGCATCARTTCCCTT
AGATAAAGAATTCAGGAAGTATACTGCATTTACCATACCTAGTATAAACAATGAGACACCAGGGATAAGATATCAGTACA
ATGTGCTTCCAGGATGGAAAGGATCACCAGCAATATTCCAAAGCAGCATGACAAGAATCTTAGAGCCTTTTAGAAAACAA
AATCCAGAAATAATCCAATACGATGATTTGGTATCTGACTTAGAAATAGGACAGCATAGAAYAAAAATAGAGGAACTGAG
ACAACATCTGAAGTGGGGATTTACACCAGACAAACATCAGAAAGAACCATTCCTTTGGGGTTATGAACTCCATCCTGATA
AATGGACAGTACAGCCTATAGTGCTGCCA---------------------------------------------------
------------------------------------------------------------------
>120638
CCTCAGATCACTCTTTGGCAACGGCCCATCGTCACAATAAAGGTAGGGGGGCAAATAAGGGAAGCTGATACAGGAGCAGA
TACATTAGAAGACATAAATTTGCCAGGGAGATGGCAACCAAAAGGAGGAGGTAGAGTAAGACAGTATGATCAAGTTCCCA
TAGAAATCTATGGAAAGAAAATTGTAACAGTAGTAGGACCTACACCTGGAAGACTGACTCAGATTGGTTGCACTTTAAAT
TTTCCCATTAGTCCTATTRAAACTGTACCAGTAAAATTAAAGCCAGGAATGGATGGCCCAAAAGTTAAACAATGGCCATT
GACAGAAGAAAAAATAAAAGCATTAGTAGAAATCTGTACAGAAGAAGAGGAAGGGAAAATTTCAAAAATTGGGCCTGAAA
ATCCATATAATACTCCAGTATTTGCCATAAAGAAGAGTTGGAGAAAAGATAGAGAACTTAATAAGAGAACTCAAGACTTC
TGGGAAGTTCAATTAGGAATACCACATCCCGCAGGGAAGAAATCAACAGTACTGGATGTGGGTGATGCATCAATTCCCTT
AGATAAAGAATTCAGGAAGTATACTGCATTTACCATACCTAGTATAAACAATGAGACACCAGGGATTAGATATCAGTACA
ATGTGCTCCCAGGATGGAAAGGATCACCAGCAATATTCCAAAGCAGCATGACAAAAATTTTAGAGCCTTTTAGAAAACAA
AATCCAGACCTAATCCAATACGATGATTTGGTATCTGACTTAGAAATAGGGCAGCATAGAACAAAAATAGAGGAACTGAG
ACAACATCTGAGGTGGGGGTTTACACCAGATAAAYATCAGAAAGACCCATTCCTTTGGGGTTATGAACTCCATCCTGATA
AATGGACAGTACAGCCTATAGAACTGCCA---------------------------------------------------
------------------------------------------------------------------
>126292
CCTCAGATCACTCTTTGGCAACGACCCCTCGTCACAATAAAAATAGGGGGGCAACTAAAGGAAGCTGATACAGGAGCAGA
TACATTAGAAGAAATGAATTTGCCAGGAAGATGGAAACCAAAAGGAGGAGGTAAAGTAAGACAGTATGATCAAGTATCCA
TAGAAATATGTGGACATAAAGCTGTAACAGTAATAGGACCTACACCTGGAAGACTGACTCAGATTGGTTGCACTTTAAAT
TTTCCCATTAGTCCTATTGAAACTGTACCAGTAAAATTAAAGCCAGGAATGGATGGCCCAAAAGTTAAACAATGGCCATT
GACAGAAGAAAAAATAAAAGCATTAATAGAAATCTGTACAGAAGAAAAGGAAGGGAAAATTTCAAAAATTGGGCCTGAAA
ATCCATATAATACTCCAGTATTTGCCATAAAGAAAAGTTGGAGAAAAGATAGAGAACTTAATAAGARAACTCAAGACTTC
TGGGAAGTTCAATTAGGAATACCACATCCMGCAGGGAAGAAATCAACAGTACTGGATGTGGGTGATGCATCAGTTCCCTT
AGATAAAGAATTCAGGAAGTATACTGCATTTACCATACCTAGYATAAACAATGAGACACCAGGGATAAGATATCAGTACA
ATGTGCTTCCAGGATGGAAAGGATCACCAGCAATATTCCAAAGCAGCATGACAAGAATCTTAGAGCCTTTTAGAAAACAA
AATCCAGACATAATCCAATACGATGATTTGGTATCTGACTTAGAAATAGGGCAGCATAGAACAAAAATAGAGGAACTGAG
ACAACATCTGAGGTGGGGATTTACACCAGACAAACATCAGAAAGAGCCATTCCTTTGGGGYTATGAACTCCATCCTGATA
AATGGACAGTGCAGCCTATAGTGCTGCCA---------------------------------------------------
------------------------------------------------------------------
>127865
CCTCAGATCACTCTTTGGCAACGACCCCTCGTCACAATAAAGATAGGGGGGCAACTAAAGGAAGCTGAYACAGGAGCAGA
TACATTAGAAGAAATGAATTTGCCAGGAAGATGGAAACCAAAAGGAGGAGGTAAAGTAAGACAGTATGATCAGGTACCCA
TGGAAATCTGTGGACATAAAGCTATAACAGTGGTAGGACCTACACCTGGAAGACTGACTCAGATTGGGTGCACTTTAAAT
TTTCCCATTAGTCCTATTGAAACAGTGCCAGTACAATTAAAGCCAGGAATGGATGGCCCAAAAGTTAAACAATGGCCATT
GACAGAAGAAAAAATAAAAGCATTAGTAGAAATTTGTACAGAAGAAAAGGAAGGRAAAATTTCAAAAATTGGGCCTGAAA
ATCCATATAATACTCCAGTATTTGCCATAAAGAAAAGTTGGAGAAAAGATAGAGAACTTAATAAGAGAACTCAAGACTTC
TGGGAAGTTCAATTAGGAATACCACATCCCGCAGGGAAGAAATCAACAGTACTGGATGTGGGTGATGCATCAGTTCCCTT
AGATAAAGAATTCAGGAAGTATACTGCATTTACCATACCTAGTATAAAYAATGAGACACCAGGGAYTAGATATCAGTACA
ATGTGCTTCCAGGATGGAAAGGATCACCAGCAATATTCCAAAGTAGCATGACAAGAATCTTAGAGCCTTTTAGAAAACAA
AATCCAGACATAATCCAATACGATGATTTGGTATCTGACTTAGAAATAGGGCAGCATAGAACAAAAATAGAGGAACTGAG
ACAACATCTGAGGTGGGGWTTTACACCAGACAAACATCAGAAAGAACCATTCCTTTGGGGTTATGAACTCCATCCTGATA
AATGGACAGTACAGCCTATAGTGCTGCCA---------------------------------------------------
------------------------------------------------------------------
>119257
CCTCAGATCACTCTTTGGCAACGACCCATCGTCACAGTAAAGATAGGGGGGCAACTAAAGGAAGCTGATACAGGMGCAGA
TACATTAGAAGAAATKAATTTGCCAGGAAGATGGAAACCAAAAGGAGGAGGTAAAGTAAGACAGTATGATCAGATACTCG
TAGAAATCTGTGGACATAAAGCTATAACAGTAGTAGGACCTACACCTGGAAGACTGACTCAGATTGGTTGCACTTTAAAT
TTT-----------------------------------------------------------------------------
----------AAAATAAAAGCATTAGTAGAAATTTGTACAGAAGAAAAGGAAGGGAAAATTTCAAAAATTGGGCCTGAAA
ATCCATATAATACTCCAGTATTTGCCATAAAGAAAAGTTGGAGAAAAGATAGAGAACTTAATAAGAAAACTCAAGACTTC
TGGGAAGTTCAATTAGGAATACCACATCCCGCAGGGAAGAAATCAACAGTACTGGATGTGGGTGATGCATCAGTTCCCTT
AGATAAAGAATTCAGGAAGTATACTGCATTTACCATACCTAGTATAAACAATGAGACACCAGGGATTAGATATCAGTACA
ATGTGCTTCCAGGATGGAAAGGATCACCAGCAATATTCCAAAGTAGCATGACAAAAATCTTAGAGCCTTTTAGAAAACAA
AATCCAGACATAATCCAATACGATGATTTGGTATCTGACTTAGAAATAGGGCAGCATAGAACAAAAATAGAGGAACTGAG
ACAACATCTGAAGTGGGGATTTACACCAGACAAACATCAGAAAGAACCATTCCTTTGG----------------------
--------------------------------------------------------------------------------
------------------------------------------------------------------
>124298
CCTCARATCACTCTTTGGCAACGGCCCCTCGTCACAATAAAGATAGCAGGGCAACTAAAGGAAGCTGATACAGGAGCAGA
TACATTAGAAGACATGAATTTGCCAGGAAGATGGAAACCAAAAGGAGGAGGTAAAGTAAGACAGTATGATCAAGTACTCG
TAGAAATCTGTGGACATAAAGCTATAACAGTAGTAGGACCTACACCTGGAAGACTGACTCAAATTGGTTGCACTTTAAAT
TTCCCCATTAGTCCTATTGAAACTGTACCAGTAAAATTAAAGCCAGGAATGGATGGCCCAAAAGTTAAACAATGGCCATT
GACAGAAGAAAAAATAAAAGCATTAATAGAAATCTGTACAGAAGAACAGGAAGGGAAAATTTCAAAAATTGGGCCTGAAA
ATCCATATAATACTCCAGTATTTGCCATAAAGAAGAGTTGGAGAAAAGATAGAGAACTTAATAAGAAAACCCAAGACTTC
TGGGAAGTTCAATTAGGAATACCACATCCCGGAGGGAAGAAATCAACAGTACTGGATGTGGGTGATGCATCARTTCCCTT
AGATAAAGAATTCAGGAAGTATACAGCATTTACCATACCTAGTATAAACAATGAGACACCAGGGATTAGATATCAGTACA
ATGTGCTTCCAGGATGGAAAGGATCACCAGCAATATTCCAAAGCAGCATGACAAAAATCTTAGAGCCTTTTAGAAAACAA
AATCCAGACATAATCCAATACGATGATTTAGTATCTGACCTAGAAATAGGGCCACATAGAACAAAAATAGAGGAACTGAG
ACAACATCTGAAGTGGGGATTTACACCAGATAAACATCAGAAAGAACCATTCCTCTGGGGTTATGAACTCCATCCTGATA
AATGGACA------------------------------------------------------------------------
------------------------------------------------------------------
>118891
--------------------------------------------------------------------------------
--------------------------------------------------------------------------------
--------------------------------------------------------------------------------
---CCCATTAGTCCTAACGAAACTGTACCAGTAAAATTAAAGCCAGGAATGGATGGCCCAAAAGTTAAACAATGGCCATT
GACAGAAGAAAAAATAAAAGCATTAGTAGAAATCTGTACAGAAGAAAAGGAAGGGAAAATTTCAAAAATTGGGCCTGAAA
ATCCATATAATACTCCAGTATTTGCCATAAAGAAAAGTTGGAGAAAAGATAGAGAACTTAATAAGAGAACTCAAGACTTC
TGGGAAGTTCAATTAGGAATACCACATCCCGCAGGGAAGAAATCAACAGTACTGGATGTGGGTGATGCATCAGTTCCCTT
AGATAAAGAATTCAGGAAGTATACTGCATTTACCATACCTAGTATAAACAATGAGACACCAGGGATTAGATATCAGTACA
ATGTGCTTCCAGGATGGAAAGGATCACCAGCAATATTCCAAAGCAGCATGACAAAAATCTTAGAGCCTTTTAGAAAACAA
AATCCAGACATAATCCAATACGATGATTTGGTATCTGACTTAGAAATAGAGCAGCATAGAACAAAAATAGAGGAACTGAG
AAAACATCTGAGGTGGGGATTGACACCAGACAAACATCAGAAAGAACCATTCCTTTGG----------------------
--------------------------------------------------------------------------------
------------------------------------------------------------------
>B.US.1985.WCIPR.U69585
CCTCAGATCACTCTTTGGCAACGACCCCTCGTCACAGTAAAGATAGGGGGGCAACTAAAGGAAGCTGATACAGGAGCAGA
TACATTAGAAGAAATGAATTTGCCAGGAAGATGGAAACCAAAAGGAGGAGGTAAAGTAAGACAGTATGATCAGATACTCG
TAGAAATCTGTGGACATAAAGCTATAACAGTAGTAGGACCTACACCCGGAAGACTGACTCAGATTGGTTGCACTTTAAAT
TTTCCCATTAGTCCTATTGAAACTGTACCAGTAAAATTAAAGCCAGGAATGGATGGCCCAAAAGTTAAACAATGGCCATT
GACAGAAGAAAAAATAAAAGCATTAGTAGACATTTGTACAGAAGAAAAGGAAGGGAAAATTTCAAAAATTGGGCCTGAAA
ATCCATACAATACTCCAGTATTTGCTATAAAGAAAAGTTGGAGAAAAGATAGAGAACTTAATAAGAGAACTCAAGACTTC
TGGGAAGTTCAATTAGGAATACCACATCCCGCAGGGAAGAAATCAACAGTACTGGATGTGGGTGATGCATCAGTTCCCTT
AGATAAAGACTTCAGAAAGTATACTGCATTTACCATACCTAGTGTAAACAATGAGACACCAGGGATTAGATATCAGTACA
ATGTGCTTCCAGGATGGAAAGGATCACCAGCAATATTCCAAAGTAGCATGACAAAAATCTTAGAGCCTTTTAGAAAACAA
AATCCAGACATAATCCAATACGATGATTTGGTATCTGACTTAGAAATAGGGCAGCATAGAACAAAAATAGAGGAACTGAG
ACAACATCTGAGGTGGGGATTTACACCAGACAAACATCAGAAAGAACCATTCCTTTGGGGTTATGAACTCCATCCTGATA
AATGGACAGTACAGCCTATAGTGCTGCCA---------------------------------------------------
------------------------------------------------------------------
>EU2ARCA_6542
CCTCARATCACTCTTTGGCAACGACCCCTCGTCACAATAAAAATAGGGGGGCAACTAAAGGAAGCTGATACAGGAGCAGA
TACATTAGAAGAAATRAATTTGCCAGGAAAATGGAAACCAAAAGGAGGAGGTAAAGTAAGACAGTATGATCAGATACCCA
TAGAAATYTGTGGACATAAAGCTGTGACAGTAGTAGGACCTACACCTGGAAGACTGACTCAGCTTGGTTGCACTTTAAAT
TTTCCCATTAGTCCTATTGAAACTGTACCAGTAAAATTGAAGCCAGGAATGGATGGCCCAAAAGTTAAGCAATGGCCATT
GACAGAAGAAAAAATAAAAGCATTAATAGAAATTTGTACAGAAGAAAAGGAAGGGAAAATTTCAAAAATTGGGCCTGAAA
ATCCATATAATACTCCAGTATTTGCCATAAAGAARAGTTGGAGAAAAGATAGAGAACTTAATAAGAAAACTCAAGACTTC
TGGGAAGTTCAATTAGGAATACCACATCCCGCAGGGAAGAAGTCAACAGTACTGGATGTGGGTGATGCATCAGTTCCCTT
AGATAAAGAATTCAGGAAGTATACTGCATTTACCATACCTAGTATAAACAATGAGACACCAGGGATTAGATATCAGTACA
ATGTGCTTCCAGGATGGAAAGGATCACCAGCAATATTCCAAAGCAGYATGACAAGAATCTTAGAGCCTTTTAGAAAACAA
AATCCAGACATAATCCAATACGATGATTTGGTATCTGACTTAGAAATAGGGCAGCATAGAACAAAAATAGAGGAACTGAG
ACAACATCTGARGTGGGGATTTACACCAGACAAACATCAGAAAGAACCATTCCTTTGGGGTTATGAACTCCACCCTGATA
AATGGACAGTACAGCCTATAGTGCTGCCA---------------------------------------------------
------------------------------------------------------------------
>B.US.1986.JRCSF.JR_CSF.M38429
CCTCAGATCACTCTTTGGCAACGACCCCTCGTCACAATAAAGATAGGGGGGCAACTAAAGGAAGCTGATACAGGAGCAGA
TACATTAGAAGACATGGATTTGCCAGGAAGATGGAAACCAAAAGGAGGAGGTAAAGTAAGACAGTATGATCAGATACCCA
TAGATATCTGTGGACATAAAGCTGTAACAGTAGTAGGACCTACACCTGGAAGACTGACTCAGATTGGTTGCACTTTAAAT
TTTCCCATTAGTCCTATTGAAACTGTACCAGTAAAATTAAAGCCAGGAATGGATGGCCCAAAAGTCAAACAATGGCCATT
GACAGAAGAAAAAATAAAAGCATTAGTAGAAATTTGTACAGAAGAAAAGGAAGGAAAGATTTCAAAAATTGGGCCTGAAA
ATCCATACAATACTCCAGTATTTGCCATAAAGAAAAGTTGGAGAAAAGATAGAGAACTTAATAGGAGAACTCAAGACTTC
TGGGAAGTTCAATTAGGAATACCACATCCCGCAGGGAAGAAATCAACAGTACTGGATGTGGGTGATGCATCAGTTCCCTT
AGATAAAGACTTCAGGAAGTATACTGCATTTACCATACCTAGTATAAACAATGAGACACCAGGGATTAGATATCAGTACA
ATGTGCTTCCAGGATGGAAAGGATCACCAGCAATATTCCAAAGTAGCATGACAAAAATCTTAGAGCCTTTTAGAAAACAA
AATCCAGACATAATCCAATACGATGATTTGGTATCTGACTTAGAAATAGGGCAGCATAGAACAAAAATAGAGGAACTGAG
ACAACATCTGAAGTGGGGATTTACACCAGACAAACATCAGAAAGAACCATTCCTTTGGGGTTATGAACTCCATCCTGATA
AATGGACAGTACAGCCTATAGTGCTGCCA---------------------------------------------------
------------------------------------------------------------------
>B.ES.-.33_36.AY316016
CCTCAGATCACTCTTTGGCAACGACCCCTAGTCACAATAAAGATAGGGGGGCAACTAAAGGAAGCTGAYACAGGAGCAGA
TACATTAGAAGAAATGGCTTTGCCAGGAAGATGGAAACCAAAAGGAGGAGGTAAAGTAAGACAGTATGATCAGATACTCA
TAGAAATCTGTGGACATAAAGCTATAACAGTAGTAGGACCTACACCTGGAAGACTGACTCAGATTGGTTGCACTTTAAAT
TTTCCCATTAGTCCTATTGAAACTGTACCAGTAAAATTAAAGCCAGGAATGGATGGCCCAAAAGTTAAACAATGGCCATT
GACAGAAGAAAAAATAAAAGCATTAGTAGAAATCTGTACAGAAGAAAAGGAAGGCAAAATTTCAAAAATTGGGCCTGAAA
ATCCATATAATACTCCAGTATTTGCCATAAAGAAAAGTTGGAGAAAAGATAGAGAACTTAATAAGAGAACTCAAGACTTC
TGGGAAGTTCAATTAGGAATCCCACATCCCGCAGGGAAGAAATCAACAATACTGGATGTGGGTGATGCATCAGTTCCCTT
AGATAAAGAMTTCAGGAAGTATACTGCATTTACCATACCTAGTATAAACAATGAGACACCAGGGATTAGATATCAGTACA
ATGTGCTTCCAGGATGGAAAGGATCRCCAGCAATATTCCAAAGTAGCATGACAAAAATCTTAGAGCCTTTTAGAAAACAA
AATCCAGATATAATCCAATACGATGATTTGGTATCTGACTTAGAAATAGGGCAGCATAGAACAAAAATAGAGGAACTGAG
ACAACATTTGAGGTGGGGATTTACACCAGACAAACATCAGAAAGAACCATTCCTTTGGGGTTATGAACTCCATCCTGATA
AATGGACAGTACAGCCTATAGTGCTGCCA---------------------------------------------------
------------------------------------------------------------------
>122676
--------------------------------------------------------------------------------
--------------------------------------------------------------------------------
--------------------------------------------------------------------------------
--------------------------------------------------------------------------------
----------AAAATAAAAGCATTAGTAGAAATCTGTACAGAGGAAAAGGAAGGGAAAATTTCAAAAATTGGGCCTGAAA
ATCCATATAATACTCCAGTATTTGCYATAAAGAAAAGTTGGAGAAAAGATAGAGAACTTAATAAGAGAACTCAAGACTTC
TGGGAAGTTCAATTAGGAATACCACATCCCGCAGGGAAGAAATCAACAGTACTTGATGTGGGTGATGCATCAGTTCCCTT
AGATAAAGAATTCAGGAAGTATACTGCATTTACCATACCTAGTATAAACAATGAGACACCAGGGATTAGATATCAGTACA
ATGTGCTCCCAGGATGGAAAGGATCACCAGCAATATTCCAAAGCAGCATGACAAAAATCTTAGAGCCTTTTAGAAAACAA
AATCCAGACATAATCCAATACGATGATTTGGTATCTGACTTAGAAATAGGGCAGCATAGAACAAAAATAGAGGAACTGAG
ACAACATCTGAGGTGGGGATTTACACCAGACAAACATCAGAAAGAACCATTCCTTTGG----------------------
--------------------------------------------------------------------------------
------------------------------------------------------------------
>EU2ARCA_5114
CCTCAGATCACTCTTTGGCAACGGCCCCTCGTCACAGTAAAGATAGGGGGGCAACTAAAGGAAGCTGATACAGGAGCAGA
TACATTAGAAGAAATGAATTTGCCAGGAAGATGGAAACCAAAAGGAGGAGGTAAAGTAAGACAGTATGATCAAGTGTCCA
TAGAAATCTGTGGACATAAAGCTATAACAGTAGTAGGACCTACACCTGGAAGACTGACTCAGATTGGTTGCACTTTAAAT
TTT-----------------------------------------------------------------------------
----------AAAATAAAAGCATTAGTAGAAATCTGYACAGAAGAAAAGGAAGGRAAAATTTCAAAAATTGGGCCTGAAA
ATCCATATAATACTCCAGTATTTGCCATAAAGAAAAGTTGGAGAAAAGATAGAGAACTTAATAAGAGAACTCAAGACTTC
TGGGAAGTTCAATTAGGAATACCACATCCCGCAGGGAAGAAATCAACAGTACTGGATGTGGGTGATGCATCAGTTCCCTT
AGATAAAGAATTCAGGAAGTATACTGCATTTACCATACCTAGTATAAACAATGAGACACCAGGGATTAGATATCAGTACA
ATGTGCTTCCAGGATGGAAAGGATCACCAGCAATATTCCAATGCAGCATGACAAAAATCTTAGAGCCTTTTAGAAAACAA
AATCCAGACATAATCCAATACGATGATTTGGTATCTGACTTAGAAATAGGGCAGCATAGARCAAAAATAGAGGAACTGAG
ACAACATCTGAGATGGGGATTTACACCAGACAAACATCAGAAAGAACCATTC----------------------------
--------------------------------------------------------------------------------
------------------------------------------------------------------
>117950
CCTCAGATCACTCTTTGGCAACGACCCCTCGTCACAATAAAAGTAGAGGGGCAACTAAAGGAAGCTGATACAGGAGCAGA
TACATTAGAAGAAATAAATTTGCCAGGAAGATGGACACCAAAAGGAGGAGGTAAAGTAAGACAGTATGATCAAATAACTA
TAGAAATCTGTGGGAAGAAAGCTATAACAGTAGTAGGACCTACACCTGGAAGACTGACTCAGCTCGGTTGCACTTTAAAT
TTTCCCATTAGTCCTATTGAGACTGTACCAGTAAAATTAAAGCCAGGAATGGATGGCCCAAAAGTTAAACAATGGCCATT
GACAGAAGAAAAAATAAAAGCATTAGTAGAAATCTGTACAGAAGAAAAGGAAGGGAAAATTTCAAAAATTGGGCCTGAAA
ATCCATATAATACTCCAGTATTTGCCATAAAGAAGAGTTGGAGAAAAGATAGAGAACTTAATAAGAGAACTCAAGACTTC
TGGGAAGTTCAATTAGGAATACCACATCCCGCAGGGAAGAAATCAACAGTACTGGATGTGGGTGATGCATCAGTTCCCTT
AGAYAARGAATTCAGGAAGTATACTGCATTTACCATACCTAGTATAAACAATGAGACACCAGGGATTAGGTATCAGTACA
ATGTGCTTCCAGGATGGAAAGGATCACCAGCAATATTCCAAAGCAGCATGACAAAAATCTTAGAGCCTTTTAGAAAACAA
AATCCAGACATAATCCAATACGATGATTTGGTATCTGACTTAGAAATAGGRCAGCATAGARCAAAAATAGAGGAACTGAG
RCAACATCTGRAGTGGGGATTTACRCCAGACAAACATCAGAAAGAACCATTCCTTTGGGGTTATGAACTCCATCCTGATA
AATGGACAGTACAGCCTATAATGCTGCCA---------------------------------------------------
------------------------------------------------------------------
>116792
CCTCAGATCACTCTTTGGCAACGGCCCCTCGTCACAATAAAGATAGGGGGGCAACTAAAGGAAGCTGATACAGGAGCAGA
TACATTAGAAGAAATGAATTTGCCAGGAAGATGGAAACCAAAAGGAGGAGGTAAAGTAAGACAGTATGATCAAATACTCA
TAGAAATCTGTGGAAAGAAAGCTATAACAGTAGTAGGACCTACACCTGGAAGACTGACTCAGATTGGTTGCACTTTAAAT
TTTCCCATTAGTCCTATTGAAACTGTACCAGTAAAATTAAAGCCAGGAATGGATGGCCCAAAAGTTAAACAATGGCCATT
GACAGAAGAAAAAATAAAAGCATTAATAGAAATCTGTACAGAAGAAAAGGAAGGGAAAATTTCAAAAATTGGGCCTGAAA
ATCCATATAATACTCCAGTATTTGCCATAAAGAAAAGTTGGAGAAAAGATAGAGAACTTAATAAGAAAACTCAAGACTTC
TGGGAAGTTCAATTAGGAATACCACATCCCGCAGGGAAGAAATCAACAGTACTGGATGTGGGTGATGCATCAGTTCCCTT
AGATAAAGAATTCAGGAAGTATACTGCATTTACCATACCTAGTATAAACAATGAGACACCAGGGGTTAGATATCAGTACA
ATGTGCTTCCAGGATGGAAAGGATCACCAGCAATATTCCAAAGCAGCATGACAAAAATCTTAGAGCCTTTTAGAAAACAA
AATCCAGACATAATCCAATACGATGATTTGGTATCTGACTTAGAAATAGGGCAGCATAGAACAAAAATAGAGGAACTGAG
ACAACATCTGAGGTGGGGATTTACACCAGACAAACATCAGAAAGAACCATTCCTTTGGGGTTATGAACTCCATCCTGATA
AATGGACA------------------------------------------------------------------------
------------------------------------------------------------------
>KU2KUL_170
CCTCAGATCACTCTTTGGCAACGACCCCTCGTCACAATAAAGATAGGGGGGCAACTAAAGGAAGCTGATACAGGAGCAGA
TACATTAGAAGACATGGAGTTGCCAGGAAGATGGAGACCAAAAGGAGGAGGTAAAGTAAGACAGTATGATCAAATACCCA
TAGAAATCTGTGGACATAARGCTATAACAGTAGTAGGACCTACACCTGGAAGACTGACTCAGATTGGTTGCACTTTAAAT
TTTCCCATTAGTCCTATTGAAACTGTACCAGTAAAATTAAAGCCAGGAATGGATGGCCCAAAAGTTAAACAATGGCCATT
RACAGAAGAAAAAATAAAAGCATTAGTAGAAATCTGTACAGAAGAAAAGGAAGGRAAAATTTCAAAAATTGGGCCTGAAA
ATCCATATAATACTCCAGTATTTGCCATAAAGAAAAGTTGGAGAAAAGATAGAGAACTTAATAAAAGAACTCAAGACTTY
TGGGAAGTTCAATTGGGAATACCACATCCCGCAGGGAAGAAATCAACAGTACTGGATGTGGGTGATGCATCAGTTCCTTT
AGATAAAGAATTCAGRAAGTATACTGCATTTACCATACCTAGTATAAACAATGAGACRCCAGGGATTAGATATCAGTACA
ATGTGCTTCCAGGATGGAAAGGATCACCAGCAATATTCCAAGCCAGCATGACAAAAATCTTRGAGCCTTTTAGAAAACAR
AATCCAGACATAATCCAATACGATGATTTRGTATCTGACTTAGAAATAGGGCAGCATAGAACAAAAATAGAGGAACTGAG
ACAACATCTGAAGTGGGGATTCACACCAGACAAACATCAGAAAGAACCATTCCTTTGGGGTTATGAACTCCATCCTGATA
AATGGACAGTRCAGCCTATAGTGCTGCCA---------------------------------------------------
------------------------------------------------------------------
>119105
CCTCAGATCACTCTTTGGCAACGACCCMTCGTCACAATAAAGATAGGGGGGCAACTAGTGGAAGCTGATACAGGAGCAGA
TACATTAGAAGACATAGATCTGCCAGGAAGATGGAAACCAAAAGGAGGAGGTAAAGTAAGACAGTATGATCAAGTACCCA
TAGAAATCTATGGGAAAAAAGTTATATCAGTAGTAGGACCTACACCTGGAAGACTGACTCAGATTGGTTGCACTTTAAAT
TTTCCCATTAGTCCTATTGACACTGTACCAGTAAAATTAAAGCCAGGAATGGATGGCCCAAAAGTTAAACARTGGCCATT
GACAGAAGAAAAAATAAAAGCCTTAATAGAAATYTGTACAGAAGAACAGGAAGGGAAAATTTCAAAAATCGGGCCTGATA
ATCCATATAATACTCCAGTATTTGCCATAAAGAAGAGTTGGAGAAAAGATAGAGAACTTAATAAGAGAACTCAAGACTTC
TGGGAAGTTCAATTAGGAATACCACATCCCGCAGGGAAGAAATCAACAGTACTGGATGTGGGTGATGCATCAATTCCCTT
AGATAAAGAATTCAGRAAGTATACTGCATTTACCATACCTAGTATAAACAATGAGACMCCAGGGATTAGATATCAGTACA
ATGTACTTCCAGGATGGAAAGGCTCACCAGCAATATTCCAAAGCAGCATGACAAGAATCTTAGAGCCTTTTAGAAAACAA
AATCCAGAAATAATCCAATACGATGATTTAGTATCTGACTTAGAAATAGRGCAGCATAGAACAAAAATAGAGGAACTGAG
ACAACATCTGAAGTGGGGATTTACACCAGACAAACATCAGAAAGAACCATTCCTTTGGGGTTATGAACTCCATCCTGATA
AATGG---------------------------------------------------------------------------
------------------------------------------------------------------
>EU2ARCA_408
CCTCAAATCACTCTTTGGCAACGACCTTTTGTCACAATAAAGATAGGGGGGCAAGTAAAGGAAGCTGATACAGGAGCAGA
TACATTAGAAGAAATGGATTTGCCAGGAAGATGGAAACCAAAAGGAGGAGGTAAAGTAAGACAGTATGATCGAGTACCCA
TAGAAATTTGTGGAAATAAAACTGTAACAGTAATAGGACCCACACCAGGAAGACTGACTCAGATTGGTTGCACTTTAAAT
TTTCCCATTAGTCCTATTGAGACTGTACCAGTAAAATTAAAGCCAGGAATGGATGGGCCAAAAGTTAAACAATGGCCATT
GACAGAAGAAAAAATAAAAGCATTAGTAGAAATCTGTACAGAAGAACAGGAAGGGAAAATTTCAAAAATTGGGCCTGAAA
ATCCATATAATACTCCAGTGTTTGCCATAAAGAAGAGTTGGAGAAAAGATAGAGAACTTAATAAGAGAACTCAAGACTTC
TGGGAAGTTCAATTAGGAATACCACATCCCGCAGGGAAGAAATCAACAGTACTGGATGTGGGTGATGCATCAGTTCCCTT
AGATAAAGAATTCAGGAAGTATACTGCATTTACCATACCTAGTATAAACAATGCGACACCAGGGATTAGATATCAGTACA
ATGTGCTTCCAGGATGGAAAGGATCACCAGCAATATTCCAGTGCAGCATGACAAAAATCTTAGAGCCTTTTAGAAAACAA
AATCCAGACATAATCCAATACGATGATTTGGTATCTGACTTAGAAATAGGGCAGCATAGAACAAAAATAGAGGAACTGAG
ACAACATCTGAAGTGGGGATTTACACCAGACAAACATCAGAAAGAACCATTTCTTTGGGGCTATGAACTCCATCCTGATA
AATGGACAGTACAGCCTATAGTGCTGCCA---------------------------------------------------
------------------------------------------------------------------
>120059
CCTCAGATCACTCTTTGGCAACGACCCCTCGTCACAATAAAGATAGGGGGGCAACTAAAGGAAGCTGAYACAGGAGCAGA
TACATTAGAAGAAATGAATTTGCCAGGAAGATGGAAACCAAAAGGAGGAGGTAAAGTAAGACAGTATGATCAGATATTCA
TAGAAATCTGTGGACATAAAGCTATAACAGTAGTAGGACCTACACCTGGAAGACTGACTCAGATTGGTTGCACTTTAAAT
TTT-----------------------------------------------------------------------------
----------AAAATAAAAGCATTAGTAGAAATCTGTACAGAAGAAAAGGAAGGGAAAATTTCAARAATTGGGCCTGAAA
ATCCATATAATACTCCAGTATTTGCCATAAAGAAAAGTTGGAGAAAAGATAGAGAACTTAATAAGAAAACTCAAGACTTC
TGGGAAGTTCAATTAGGAATACCACATCCCGCAGGGAAGAAATCAACAGTACTGGATGTGGGTGATGCATCAGTTCCCTT
AGATAAAGAATTCAGGAAGTATACTGCATTTACCATACCTAGTATAAACAATGAGACACCAGGGATTAGATATCAGTACA
ATGTGCTTCCAGGATGGAAAGGATCACCAGCAATATTCCAAAGCAGCATGACAAAAATCTTAGAGCCTTTTAGAAAACAA
AATCCAGACATAATCCAATACGATGATTTGGTATCTGACTTAGAAATAGGGCAGCATAGAACAAAAATAGAGGAACTGAG
ACAACATCTGAGGTGGGGATTTACACCAGACAAACATCAGAAAGAACCATTCCTTTGG----------------------
--------------------------------------------------------------------------------
------------------------------------------------------------------
>125370
CCTCAGATCACTCTTTGGCAACGACCCCTCGTCACAGTAAAAATAGGGGGGGAACTAAAGGAAGCTGATACAGGAGCAGA
TACAGTAGAAGAAATGACTTTGCCAGGAAGATGGAAACCAAAAGGAGGAGGTAAAGTAAGACAGTATGATCAAATACTCA
TAGAAATCTRTGGAAAGAAAGCTATAACAGTAGTAGGACCTACACCTGGAAGAATGACTCAGATTGGTTGCACTTTAAAT
TTTCCTATTAGTCCTATTGAAACTGTACCAGTAAGATTAAAGCCAGGAATGGATGGGCCAAGAGTTAAACAATGGCCATT
GACAGAAGAAAAAATAAAAGCATTAGTAGAAATCTGTACAGAAGAAAAGGAAGGAAAAATTTCAAAAATTGGGCCTGAAA
ATCCATATAATACTCCAATATTTGCCATAAAGAAAAGTTGGAGAAAAGATAGAGAACTTAATAAGAGAACTCAAGACTTC
TGGGAAGTTCAATTAGGAATACCACATCCCGCAGGAAAGAAATCAACAGTACTGGATGTGGGTGATGCATCAGTTCCCTT
AGATAAAGAATTCAGGAAGTATACTGCATTTACCATACCTAGTATAAACAATGAGACACCAGGGATRAGATATCAGTACA
ATGTGCTTCCAGGATGGAAAGGATCACCAGCAATATTCCAAAGCAGCATGACAAGAATCTTAGAGCCTTTTAGAAAACAA
AATCCAGACATAATTCAATACGATGATTTGGTATCTGACTTAGAAATAGGGCAGCATAGAGCAAAAATAGAGGAACTGAG
ACAACATCTGGAGTGGGGATTTACACCAGACAAACATCAGAAAGAACCATTCCTTTGGGGTTATGAACTCCATCCTGATA
AATGGACAGTACAGCCTATAGTGCTGCCA---------------------------------------------------
------------------------------------------------------------------
>118828
CCTCAGATCACTCTTTGGCAACGACCCCTCGTCACAATAAAGATAGGGGGGCAACTAAAGGAAGCTGATACAGGAGCAGA
TACATTAGAAGACATGCATTTACCAGGAAAATGGAAACCAAAAGGAGGAGGTAAAGTAAGACAGTATGATCAAATACCCA
TAGAAATCTGTGGACATAAAGCTATAACAGTAATAGGACCTACACCTGGAAGACTGACTCAGATTGGTTGCACTCTAAAT
TTTCCCATTAGTCCTATTGAAACTGTACCAGTAAAGTTAAAGCCAGGAATGGATGGCCCAAAAGTTAAACAATGGCCATT
GACAGAAGAAAAAATAAAAGCATTAGTAGAAATCTGTACAGAAGARAAGGAAGGGAAAATTTCAAAAATTGGGCCTGAAA
ATCCATATAATACTCCAGTATTTGCCATAAAGAARAGTTGGAGAAAAGATAGAGAACTTAATAAGAGAACTCAAGACTTC
TGGGAAGTTCAATTAGGAATACCACATCCCGCAGGGAAGAAATCAACAGTACTGGATGTGGGTGATGCATCAGTTCCCTT
AGATAAAGAATTCAGGAAGTATACTGCATTTACCATACCTAGTATAAACAATGAGACACCAGGGATTAGATATCAGTACA
ATGTGCTTCCAGGATGGAAAGGATCACCAGCAATATTCCAAAGYAGCATGACAAAAATCTTAGAGCCTTTTAGAAAACAA
AATCCAGACATAATCCAATACGATGATTTGGTATCTGACTTAGAAATAGGGCAGCATAGAACAAAAATAGAGGAACTGAG
ACAACATCTGAAGTGGGGATTTACACCAGACAAACATCAGAAAGAACCATTCCTKTGGGGTTATGAACTCCATCCTGATA
AATGGACA------------------------------------------------------------------------
------------------------------------------------------------------
>125476
CCTCAGATCACTCTTTGGCAACGACCCCTTGTTACAATAAAGATAGGGGGGCAACTAAAAGAAGCTGATACAGGAGCTGA
TACATTAGAAGAAATGGATTTGCCAGGAAGATGGAAACCAAAAGGAGGAGGTAAAGTAAGACAGTATGATCAAATACCCA
TAGAGATCTGTGGAAATAAAGCTATAACAGTAATAGGACCTACACCTGGAAGACTGACTCAGATTGGCTGCACTTTAAAT
TTTCCCATTAGCCCTATTGAGACTGTACCAGTAAAATTAAAGCCAGGAATGGATGGCCCAAAAGTTAAACAATGGCCATT
GACAGAAGAAAAAATAAAAGCATTAGTAGAAATCTGTACAGAAGAGAAGGAAGGGAAAATTTCAAAAATTGGGCCTGAAA
ATCCATATAATACTCCAGTATTTGCTATAAAGAAAAGTTGGAGAAAAGATAGAGAACTTAATAAGAGAACTCAAGACTTC
TGGGAAGTTCAATTAGGAATACCACATCCCGCAGGGAAGAAATCAACAGTACTGGATGTGGGTGATGCATCAGTTCCCTT
AGACAAAGAATTCAGGAAGTATACTGCATTCACCATACCTAGTATAAACAATGAGACACCAGGGATTAGATATCAGTACA
ATGTGCTTCCAGGATGGAAAGGATCACCAGCAATATTCCAAAGCAGCATGACAAAAATCTTAGAGCCTTTTAGAAAACAA
AATCCAGACATAATCCAATACGATGATTTGGTATCTGACTTAGAAATAGGGCAGCATAGAGTAAAAATAGAGGAACTGAG
ACAACATCTGAAATGGGGATTCACACCAGACAAACATCAGAAAGAACCATTCCTTTGGGGGTATGAACTCCATCCTG---
--------------------------------------------------------------------------------
------------------------------------------------------------------
>118085
--------------------------------------------------------------------------------
--------------------------------------------------------------------------------
--------------------------------------------------------------------------------
--------------------------------------------------------------------------------
----------AAAATAAAAGCATTAGTAGAAATTTGTACAGAAGAAAAGGAAGGGAAAATTTCAAAAATTGGGCCTGAAA
ATCCATATAATACTCCAGTATTTGCCATAAAGAAAAGTTGGAGAAAAGATAGAGAACTTAATAAGAAAACTCAAGACTTC
TGGGAAGTTCAATTAGGAATACCACATCCCGCAGGGAAGAAATCAACAGTACTGGATGTGGGTGATGCATCAGTTCCCTT
AGATAAAGAATTCAGGAAGTATACTGCATTTACCATACCTAGTGTAAACAATGAGACACCAGGGATTAGATATCAGTACA
ATGTGCTTCCAGGATGGAAAGGATCACCAGCAATATTCCAAAGCAGCATGACAAAAATCTTAGAGCCTTTTAGAAAACAA
AATCCAGACATAATCCAATACGATGATTTGGTATCTGACTTAGAAATAGGGCAGCATAGAACAAAAATAGAGGAACTGAG
ACAACATCTGAGGTGGGGATTTACACCAGACAAACATCAGAAAGAACCATTCCTTTGG----------------------
--------------------------------------------------------------------------------
------------------------------------------------------------------
>B.US.1984.5019_84.AY835779
CCTCAAATCACTCTTTGGCAACGACCCCTCGTCACAATAAAGATAGGGGGGCAACTAAAGGAAGCTGATACAGGAGCAGA
TACATTAGAAGATATGGATTTGCCAGGAAGATGGAAACCAAAAGGAGGAGGTAAAGTAAGACAGTATGATCAGATACTCA
TAGAAATCTGTGGACATAAAGCAATAACAGTAGTAGGACCTACACCTGGAAGACTGACTCAGATTGGTTGCACTTTAAAT
TTTCCCATTAGTCCTATTGAAACTGTACCAGTAAAATTAAAGCCAGGAATGGATGGCCCAAAAGTTAAACAATGGCCATT
GACAGAAGAAAAAATAAAAGCATTAGTAGAAATTTGTACAGAAGAGAAGGAAGGGAAAATTTCAAAAATTGGGCCTGAAA
ATCCATACAATACTCCAGTATTTGCCATAAAGAAAAGTTGGAGAAAAGATAGAGAACTTAATAAGAGAACTCAAGACTTC
TGGGAAGTTCAATTAGGAATACCACATCCCGCAGGGAAGAAATCAACAGTACTGGATGTGGGTGATGCATCAGTTCCCTT
AGATAAAGACTTCAGGAAGTATACTGCATTTACCATACCTAGTATAAACAATGAGACACCAGGGATTAGGTATCAGTACA
ATGTGCTTCCAGGATGGAAAGGATCACCAGCAATATTCCAAAGTAGCATGACAAAAATCTTAGAGCCTTTTAGAAAACAA
AATCCAGACATAATCCAATACGATGATTTGGTATCTGACTTAGAAATAGGGCAGCATAGAACAAAAATAGAGGAACTGAG
AGAACATCTGAGGTGGGGATTTACACCAGACAAACATCAGAAAGAACCATTCCTTTGGGGTTATGAACTCCATCCTGATA
AATGGACAGTACAGCCTATAGTGCTGCCA---------------------------------------------------
------------------------------------------------------------------
>117026
CCTCAGATCACTCTTTGGCAACGACCCTTCGTCACAGTAAASATAGGGGRGCAATTAGTGGAAGCTGATACAGGAGCAGA
TACAWTAGAAGAAATGAATTTGCCAGGRAGATGGAAGCCAAAAGGAGGAGGTAAAGTAAGAGAGTATGATCAAATACCCA
TAGAAATCTGTGGAAAGAAAGTTMTAACAGTAGTAGGACCTACACCTGGAAGACTGACTCARATTGGTTGCACTTTAAAT
TTTCCCATTAGTCCTATTGAAACTGTACCAGTAAAATTAAAGCCAGGAATGGATGGCCCAAAAGTTAAACAATGGCCATT
GACAGAAGAAAAAATAAAAGCATTAGTAGAAATTTGTACAGAAGAAAAGGAAGGGAAAATTTCAAAAATTGGGCCTGAAA
ATCCATACAATACTCCAGTATTTGCCATAAAGAAAAGTTGGAGAAAAGATAGAGAACTTAATAAGAGAACTCAAGACTTC
TGGGAAGTTCAATTAGGAATACCACATCCCGCAGGGAAGAAATCAACAGTACTGGATGTGGGTGATGCATCAGTTCCCTT
AGATAAAGACTTCAGGAAGTATACTGCATTTACCATACCTAGTATAAACAATGAGACACCAGGGATTAGATATCAGTACA
ATGTGCTTCCAGGATGGAAAGGATCACCAGCAATATTCCAAAGTAGCATGACAAAAATCTTAGAGCCTTTTAGAAAACAA
AATCCAGACATAATCCAATACGATGATTTGGTATCTGACTTAGAAATAGGGCAGCATAGAACAAAAATAGAGGAACTGAG
ACAACATCTGAGGTGGGGATTTACACCAGACAAACATCAGAAAGAACCATTCCTTTGG----------------------
--------------------------------------------------------------------------------
------------------------------------------------------------------
>116088
CCTCAGATCACTCTTTGGCAACGACCCATCGTCACAGTAAAGATAGGGGGGCAACTAAAGGAAGCTGATACAGGAGCAGA
TACATTAGAAGAAATGAATTTGCCAGGAAGATGGAAACCAAAAGGAGGAGGTAAAGTAAGASAGTATGATCAAATACCCG
TAGAAATCTGTGGAAAGAAAGCTATAACAGTGATAGGACCTACACCTGGRAGACTGACTCAGATTGGTTGCACTTTAAAT
TTTCCCATTAGTCCTATTGAGACTGTACCAGTAAAATTAAAGCCAGGAATGGATGGCCCAAAAGTTAAACAATGGCCATT
GACAGAAGAAAAAATAAAAGCATTAGTAGAAATCTGTACAGAAGAAAAGGAAGGGAAAATTTCAAAAATTGGGCCTGAAA
ATCCATATAATACTCCAGTATTTGCCATAAAGAAAAGTTGGAGAAAAGATAGAGAACTTAATAAGAGAACTCAAGACTTC
TGGGAAGTTCAATTAGGAATACCACATCCCGCAGGGAAGAAATCAACAGTGCTGGATGTGGGTGATGCATCAGTTCCCTT
AGATAAAGAATTCAGGAAGTATACTGCATTTACCATACCTAGTAAAAACAATGAGACACCAGGGATTAGATATCAGTACA
ATGTGCTTCCAGGATGGAAAGGATCACCAGCAATATTCCAAAGCAGCATGACAAAAATCTTAGAGCCTTTTAGAAAACAA
AATCCAGACATAATCCAATACGATGATTTAGTATCTGACCTTGAAATAGGGCAGCATAGAGCAAAAATAGAGGAACTGAG
ACAACATCTGAAGTGGGGATTTACACCAGACAAACATCAGAAAGAACCATTCCTTTGGGGGTATGAACTCCATCCTGATA
AATGGACA------------------------------------------------------------------------
------------------------------------------------------------------
>121733
CCTCAGATCACTCTTTGGCAACGGCCCCTAGTYACARTAAAGATAGGGGGGCAACTAAAGGAAGCTGATACAGGAGCAGA
TACATTAGAAGAAATGAATTTGCCAGGAAGATGGAAACCAAAAGGAGGAGGTAAAGTAAGACAGTATGATMAMRTATCCA
TAGAAATATGTGGACATAAAGCTATAACAGTAGTAGGACCTACACCTGGAAGACTGACTCAGATTGGTTGCACTTTAAAT
TTTCCCATTAGTCCTATTGAAACTGTACCAGTAAAATTAAAGCCAGGAATGGATGGCCCAAGAGTTAAACAATGGCCACT
GACAGAGGAAAAAATAAAAGCATTAGTAGAAATCTGTACAGAAGAAAAGGAAGGGAAAATTTCAAAAATTGGGCCTGAAA
ATCCATATAATACTCCAGTATTTGCCATAAAGAAAAGTTGGAGAAAAGATAGAGAACTTAATAAGAGAACTCAAGACTTC
TGGGAAGTYCAATTAGGAATACCACATCCCGCAGGGAAGAAATCAACAGTACTGGATGTGGGTGATGCATCAGTTCCCTT
AGATAAAGAATTCAGGAAGTATACTGCATTTACCATACCTAGTATAAACAATGAGACACCAGGGATTAGATATCAGTACA
ATGTGCTTCCAGGATGGAAAGGATCACCAGCAATATTTCAAGCCAGCATGACAAAAATCTTAGAGCCTTTTAGAAAACAA
AATCCAGACATAATCCAATACGATGATTTGGTATCTGACTTAGAAATAGGGCAGCATAGAACAAAAATAGAGGAACTGAG
ACAGCATCTGAGGTGGGGATTTACACCAGACAAACATCAGAAAGAACCATTCCTTTGGGGTTATGAACTCCATCCTGATA
AATGGACAGTACAGCCTATAGTGCTGCCA---------------------------------------------------
------------------------------------------------------------------
>117672
--------------------------------------------------------------------------------
--------------------------------------------------------------------------------
--------------------------------------------------------------------------------
--------------------------------------------------------------------------------
----------AAAATAAAAGCATTAACAGAAATCTGTACAGAAGAAAAGGAAGGGAAAATTTCAAAAATTGGGCCTGAAA
ATCCATATAATACCCCAGTATTTGCCATAAAGAAGAGTTGGAGAAAAGATAGAGAACTTAATAAGAGAACTCAAGACTTC
TGGGAAGTTCAATTAGGAATACCACATCCCGCAGGGAAGAAATCAACAGTACTGGATGTGGGTGATGCATCAGTTCCCTT
AGATAAAGAATTCAGGAAGTATACTGCATTTACCATACCTAGTATAAACAATGAGACACCAGGGATTAGATATCAGTACA
ATGTGCTTCCAGGATGGAAAGGATCACCAGCAATATTTCAAAGCAGCATGACAAGAATCTTAGAGCCTTTTAGAAAACAA
AACCCAGACATAATCCAATACGATGATTTGGTATCTGACTTAGAAATAGGGCAGCATAGAACAAAAGTAGAGGAACTGAG
ACAACATCTGAGGTGGGGATTTACACCAGACAAACATCAGAAAGAACCATTCCTTTGG----------------------
--------------------------------------------------------------------------------
------------------------------------------------------------------
>118894
--------------------------------------------------------------------------------
--------------------------------------------------------------------------------
--------------------------------------------------------------------------------
---CCCATTAGTCCTATTGAAACTGTACCAGTAAAATTAAAGCCAGGAATGGATGGCCCAAAAGTTAAACAATGGCCATT
GACAGAAGAAAAAATAAAAGCATTAGTAGAAATCTGTACAGAAGAAAAGGAAGGGAAAATTTCAAAAATTGGGCCTGAAA
ATCCATATAATACTCCAGTATTTGCCATAAAGAAAAGTTGGAGAAAAGATAGAGAACTTAATAAGAGAACTCAAGACTTC
TGGGAAGTTCAATTAGGAATACCACATCCCGCAGGGAAGAAATCAACAGTACTGGATGTGGGTGATGCATCAGTTCCCTT
AGATAAAGAATTCAGGAAGTATACTGCATTTACCATACCTAGTATAAACAATGAGACACCAGGGATTAGATATCAGTACA
ATGTGCTTCCAGGATGGAAAGGATCACCAGCAATATTCCAAAGCAGCATGACAAAAATCTTAGAGCCTTTTAGAAAACAA
AATCCAGACATAATCCAATACGATGATTTGGTATCTGACTTAGAAATAGAGCAGCATAGAACAAAAATAGAGGAACTGAG
AAAACATCTGAGGTGGGGACTTACACCAGACAAACATCAGAAAGAACCATTCCTTTGG----------------------
--------------------------------------------------------------------------------
------------------------------------------------------------------
>EU2ARCA_15843
CCTCAGATCACTCTTTGGCAACGGCCCCTCGTCACAATAAAGATAGGGGGGCAACTAAAGGAAGCTGATACAGGAGCAGA
TACATTAGAAGACATGAATTTGCCAGGAAGATGGAAACCAAAAGGAGGAGGTAAAGTAAGACAGTATGATCAAATACCCA
TAGAAATCTGTGGAAATAAAGCTATAACAGTAGTAGGACCTACACCTGGAAGACTGACTCAGATTGGTTGCACTCTAAAT
TTTCCCATTAGTCCTATTGAAACYRTACCAGYAAAATTAAAGCCAGGAATGGATGGCCCAAAAGTCAAACAATGGCCATT
GACAGAAGAAAAAATAAAAGCATTAGTAGAAATCTGTACAGAAGAAAAGGAAGGGAAAATTTCAAAAATTGGGCCTGAAA
ATCCATATAATACTCCAGTATTTGCCATAAAGAAAAGTTGGAGAAAAGATAGAGAACTTAATAAGAGAACTCAAGACTTC
TGGGAAGTTCAATTAGGAATACCACATCCCGCAGGGAAGAAATCAACAGTACTGGATGTGGGTGATGCATCAGTTCCATT
AGATAAAGAATTCAGGAAGTATACTGCATTTACCATACCTAGTATAAACAATGAGACACCAGGGATTAGATATCAGTATA
ATGTGCTTCCAGGATGGAAAGGATCACCAGCAATATTCCAAAGCAGCATGACAAAAATCTTAGAGCCTTTTAGAAAACAA
AATCCAGACATGATCCAATACGATGATTTGGTATCTGACTTAGAAATAGGGCAGCATAGAACAAAAATAGAGGAACTGAG
ACAACATCTGAGGTGGGGATTCACACCAGACAAACATCAGAAAGAACCATTCCTTTGGGGTTATGAACTCCATCCTGATA
AATGGACA------------------------------------------------------------------------
------------------------------------------------------------------
>EU2ARCA_519
CCTCAGATCACTCTTTGGCAACGACCCCTTGTCACAATAAAGATAGGGGGGCAACTAAAGGAAGCTGATACAGGAGCAGA
TACATTAGAAGAAATGAATTTGCCAGGRAGRTGGAAACCAAAAGGGGGAGGTAAAGTAAGACAGTATGATCAGATACCCA
TAGAAATATGTGGACAGAAAGCTATAACAGTAGTAGGACCTACACCTGGAAGACTGACTCAGATTGGCTGYACTTTAAAT
TTTCCCATTAGTCCTATTGAAACTGTACCAGTAAAATTAAAGCCAGGAATGGATGGCCCAAAAGTTAAACAATGGCCATT
GACAGAAGAAAAAATAAAAGCATTAGTAGAAATTTGTACAGAAGAAAAGGAAGGGAAAATTTCAAAAATTGGGCCTGAAA
ATCCATACAATACTCCAGTATTTGCCATAAAGAAAAGTTGGAGAAAAGATAGAGAACTTAATAAGAGAACTCAAGACTTC
TGGGAAGTTCAATTAGGAATACCACATCCCGCAGGGAAGAAATCAACAGTACTGGATGTGGGTGATGCATCAGTTCCCTT
AGATAAAGACTTCAGGAAGTATACTGCATTTACCATACCTAGTATAAACAATGAGACACCAGGGATTAGATATCAGTACA
ATGTGCTTCCAGGATGGAAAGGATCACCAGCAATATTCCAAAGTAGCATGACAAAAATCTTAGAGCCTTTTAGAAAACAA
AATCCAGACATAATCCAATACGATGATTTGGTATCTGACTTAGAAATAGGGCAGCATAGAACAAAAATAGAGGAACTGAG
ACAACATCTGAGGTGGGGATTTACACCAGACAAACATCAGAAAGAACCATTCCTTTGG----------------------
--------------------------------------------------------------------------------
------------------------------------------------------------------
>120506
--------------------------------------------------------------------------------
--------------------------------------------------------------------------------
--------------------------------------------------------------------------------
---CCCATTAGTCCTATTGAAACTGTACCAGTAAAATTAAAGCCAGGAATGGATGGCCCAAAAGTTAAACAATGGCCATT
GACAGAAGAAAAAATAAAAGCATTAATAGAAATCTGTACAGAAGAAAASGAAGGAAAAATTTCAAAAATTGGGCCTGAAA
ATCCATATAATACTCCAGTATTTGCCATAAAGAAAAGTTGGAGAAAAGATAGAGAACTTAATAAGAGAACTCAAGACTTC
TGGGAAGTTCAATTAGGAATACCACATCCCGCAGGGAAGAAATCAACAGTACTGGATGTGGGTGATGCATCAGTTCCCTT
AGACAAAGAATTCAGGAAGTATACTGCATTTACCATACCTAGTACAAACAATGAGACACCAGGGATTAGATATCAGTACA
ATGTGCTGCCAGGATGGAAAGGATCACCAGCAATATTCCAAAGCAGCATGACAAAAATCTTAGAGCCTTTTAGAAAACAA
AATCCAGACATAATCCAATACGATGATTTGGTATCTGACTTAGAAATAGGGCAGCATAGAACAAAAATAGAGGAACTGAG
ACAACATCTGAAGTGGGGATTTACACCAGACAAACATCAGAAAGAACCATTCCTTTGGGGTTATGAACTCCATCCTGATA
AATGGACAGTACAGCCTATAGTGCTGCCA---------------------------------------------------
------------------------------------------------------------------
>124116
CCTCAAATCACTCTTTGGCAACGACCCCTCGTCACAATAAAGATAGGGGGGCAACTAAAAGAAGCTGATACAGGAGCAGA
TACATTAGAAGAAATGAATTTGCCAGGAAGATGGAAGCCAAAAGGAGGAGGTAAAGTAAGACAGTATGATCARATACCCA
TAGAAATCTGTGGACATAAAGCTATAACAGTAGTAGGACCTACACCTGGAAGACTGACTCAGATTGGTTGCACTYTAAAT
TTTCCCATWAGTCCTATTGAAACTGTACCAGTAAAATTAAAGCCAGGAATGGATGGCCCAAAAGTTAAACAATGGCCATT
GACAGAAGAAAAAATAAAAGCATTAGTAGAAATTTGTACAGAAGAAAAGGAAGGGAAAATTTCAAAAATTGGGCCTGAAA
ATCCATATAATACTCCAGTATTTGCCATAAAGAAAAGTTGGAGAAAAGATAGAGAACTTAATAAGAARACTCAAGACTTY
TGGGAGGTTCAATTAGGAATACCACAYCCCGCAGGGAAGAAATCAACAGTACTGGATGTGGGTGATGCATCAGTTCCCTT
AGATARAGAATTCAGGAAGTATACTGCATTTACCATACCTAGTATAAACAAYGAGACACCAGGGATTAGATATCAGTACA
ATGTGCTTCCAGGATGGAAAGGATCACCAGCAATATTCCAAAGTAGCATGACAAAAATCTTAGAGCCTTTTAGRAAACAA
AATCCAGAAATAATCCAATACGATGATTTGGTATCTGACTTAGAAATAGGGCAGCATAGAATAAAAATAGAGGAACTGAG
ACAACATCTGAGGTGGGGATTTACACCAGACAAACATCAGAAAGAACCATTCCTTTGGGGTTATGAACTCCATCCTGATA
AATGGACAGTACAGCCTATAGTGCTGCCA---------------------------------------------------
------------------------------------------------------------------
>120062
CCTCAGATCACTCTTTGGCAACGACCCCTCGTCACAATAAAGATAGGGGGGCAACTAAAGGAAGCTGATACAGGAGCAGA
TACATTAGAAGAAATGAATTTGCCAGGAAGATGGAAACCAAAAGGAGGAGGTAAAGTAAGACAGTATGATCAGATATTCA
TAGAAATCTGTGGACATAAAGCTATAACAGTAGTAGGACCTACACCTGGAAGACTGACTCAGATTGGTTGCACTTTAAAT
TTTCCCATTAGTCCTATTGAAACTGTACCAGTAAAATTAAAGCCAGGAATGGATGGCCCAAAAGTTAAACAATGGCCATT
GACAGAAGAAAAAATAAAAGCATTAGTAGAAATCTGTACAGAAGAAAAGGAAGGGAAAATTTCAAAAATTGGGCCTGAAA
ATCCATATAATACTCCAGTATTTGCCATAAAGAAAAGTTGGAGAAAAGATAGAGAACTTAATAAGAAAACTCAAGACTTC
TGGGAAGTTCAATTAGGAATACCACATCCCGCAGGGAAGAAATCAACAGTACTGGATGTGGGTGATGCATCAGTTCCCTT
AGATAAAGAATTCAGGAAGTATACTGCATTTACCATACCTAGTATAAACAATGAGACACCAGGGATTAGATATCAGTACA
ATGTGCTTCCAGGATGGAAAGGATCACCAGCAATATTCCAAAGCAGCATGACAAAAATCTTAGAGCCTTTTAGAAAACAA
AATCCAGACATAATCCAATACGATGATTTGGTATCTGACTTAGAAATAGGGCAGCATAGAACAAAAATAGAGGAACTGAG
ACAACATCTGAGGTGGGGATTTACACCAGACAAACATCAGAAAGAACCATTCCTTTGGGGCTATGAACTCCATCCTGATA
AATGG---------------------------------------------------------------------------
------------------------------------------------------------------
>B.IT.-.217B_2890.DQ369103
CCTCAAATCACTCTTTGGCAACGACCCCTTGTTGCCATAAAGATAGGGGGGCAACTGAAGGAAGCTGATACAGGAGCAGA
TACATTAGAAGACATGGATTTGCCAGGAAGATGGAAACCAAAAGGAGGAGGTAAAGTAAAACAGTATGAGGAAATACCCA
TAGAAATCTGTGGACATAAAACTATAACAGTAATAGGACCCACACCTGGAAGACTGACTCAGCTTGGGTGCACTTTAAAT
TTTCCCATTAGTCCTATTGAAACTGTACCAGTAAAATTAAAGCCAGGAATGGATGGTCCAAAAGTTAAACAATGGCCATT
GACAAAAGAGAAAATAAAAGCATTAGTAGAAATTTGTACAGAAGAAAAGGAAGGGAAAATTTCAAAAATTGGGCCTGAAA
ATCCATATAATACTCCAGTATTTGCCATAAAGAAAAGTTGGAGAAAAGATAGAGAACTTAATAAGAGAACTCAAGACTTC
TGGGAAGTTCAATTAGGAATACCACATCCCGCAGGGAAGAAATCAACAGTACTGGATGTGGGTGATGCATCAGTTCCCTT
AGATAAAGAATTCAGGAAGTATACTGCATTTACCATACCTAGTATAAACAATGAGACACCAGGGATTAGATATCAGTACA
ATGTGCTTCCGGGATGGAAAGGATCACCAGCAATATTCCAAAGCAGCATGACAAAAATCTTAGAGCCTTTTAGAAAACAA
AATCCAGAAATAATCCAATACGATGATTTGRTATCTGACTTAGAAATAGGGCAGCATAGAATAAAAATAGAGGAACTGAG
ACAACATCTGAGGTGGGGATTGACACCAGACAAACATCAGAAAGAACCATTCCTTTGGGGGTATGAACTCCATCCTGATA
AATGGACAGTACAGCCTATAGTGCTGCCA---------------------------------------------------
------------------------------------------------------------------
>B.FR.1983.IIIB.LAI.A04321
CCTCAGATCACTCTTTGGCAACGACCCCTCGTCACAATAAAGATAGGGGGGCAACTAAAGGAAGCTGATACAGGAGCAGA
TACATTAGAAGAAATGAGTTTGCCAGGAAGATGGAAACCAAAAGGAGGAGGTAAAGTAAGACAGTATGATCAGATACTCA
TAGAAATCTGTGGACATAAAGCTATAACAGTAGTAGGACCTACACCTGGAAGACTGACTCAGATTGGTTGCACTTTAAAT
TTTCCCATTAGTCCTATTGAAACTGTACCAGTAAAATTAAAGCCAGGAATGGATGGCCCAAAAGTTAAACAATGGCCATT
GACAGAAGAAAAAATAAAAGCATTAGTAGAAATTTGTACAGAAGAAAAGGAAGGGAAAATTTCAAAAATTGGGCCTGAAA
ATCCATACAATACTCCAGTATTTGCCATAAAGAAAAGTTGGAGAAAAGATAGAGAACTTAATAAGAGAACTCAAGACTTC
TGGGAAGTTCAATTAGGAATACCACATCCCGCAGGGAAGAAATCAACAGTACTGGATGTGGGTGATGCATCAGTTCCCTT
AGATGAAGACTTCAGGAAGTATACTGCATTTACCATACCTAGTATAAACAATGAGACACCAGGGATTAGATATCAGTACA
ATGTGCTTCCAGGATGGAAAGGATCACCAGCAATATTCCAAAGTAGCATGACAAAAATCTTAGAGCCTTTTAGAAAACAA
AATCCAGACATAATCCAATACGATGATTTGGTATCTGACTTAGAAATAGGGCAGCATAGAACAAAAATAGAGGAGCTGAG
ACAACATCTGAGGTGGGGACTTACACCAGACAAACATCAGAAAGAACCATTCCTTTGGGGTTATGAACTCCATCCTGATA
AATGGACAGTACAGCCTATAGTGCTGCCA---------------------------------------------------
------------------------------------------------------------------
>EU2ARCA_184
CCTCAGATCACTCTTTGGCAACGGCCCCTCGTCACAATAAAGATAGGGGGGCAACTAAAGGAAGCTGATACAGGAGCAGA
TACATTAGAAGAAATGAATTTGCCAGGAAGATGGAAACCAAAAGGAGGAGGTAAAGTAAGACAGTATGATCAAATACTCA
TAGAAATCTGTGGACATAAAGCTATAACAGTAGTAGGACCTACACCTGGAAGACTAACTCAGATTGGTTGCACTTTAAAC
TTTCCCATTAGTCCTATTGAAACTGTACCAGTAAAATTAAAGCCAGGAATGGATGGCCCAAAAGTTAAACAATGGCCATT
GACAGAAGAAAAAATAAAAGCATTAGTAGAAATCTGTACAGAAGAAAAGGAAGGGAAAATTTCAAAAATTGGGCCTGAAA
ATCCATATAATACTCCAGTATTTGCCATAAAGAAAAGTTGGAGAAAAGATAGAGAACTTAATAAGAAAACTCAAGACTTC
TGGGAAGTTCAATTAGGAATACCACATCCCGCAGGGAAGAAATCAACAGTACTGGATGTGGGTGATGCATCAGTTCCCTT
AGATAAAGAATTCAGGAAGTATACTGCATTTACCATACCTAGTACAAACAATGAGACACCAGGGATTAGATATCAGTACA
ATGTGCTTCCAGGATGGAAAGGATCACCAGCAATATTCCAAAGCAGCATGACAAAAATCTTAGAGCCTTTTAGAAAACAA
AATCCAGACATAATCCAATACGATGATTTGGTATCTGACTTAGAAATAGGGCAGCATAGAACAAAAATAGAGGAACTGAG
ACAACATCTGAGGTGGGGATTTACACCAGACAAACATCAGAAAGAACCATTCCTTTGGGGTTATGAACTCCATCCTGATA
AATGGACA------------------------------------------------------------------------
------------------------------------------------------------------
>122874
--------------------------------------------------------------------------------
--------------------------------------------------------------------------------
--------------------------------------------------------------------------------
--------------------------------------------------------------------------------
----------AAAATAAAAGCATTAGTAGAAATTTGTACAGAGGAAAAGGAAGGGAAAATTTCAAAAATTGGGCCTGAAA
ATCCATATAATACTCCAGTATTTGCCATAAAGAAAAGTTGGAGAAAAGATAGAGAACTTAATAAGAGAACTCAAGACTTC
TGGGAAGTTCAATTAGGAATACCACATCCCGCAGGGAAGAAATCAACAGTACTGGATGTGGGTGATGCATCAGTTCCCTT
AGATAAAGAATTCAGGAAGTATACTGCATTTACCATACCTAGTATAAACAATGAGACACCAGGGATTAGATATCAGTACA
ATGTGCTTCCAGGATGGAAAGGATCACCAGCAATATTCCAAAGCAGCATGACAAAAATCTTAGAGCCTTTTAGAAAACAA
AATCCAGACATAATCCAATACGATGATTTGGTATCTGATTTAGAAATAGGGCAGCATAGAACAAAAATAGAGGAACTGAG
ACAACATCTGAGGTGGGGATTTACACCAGACAAACATCAGAAAGAACCATTCCTTTGG----------------------
--------------------------------------------------------------------------------
------------------------------------------------------------------
>EU2ARCA_1611
CCTCAGATCACTCTTTGGCAACGGCCCCTTGTCACAATAAAGATAGGGGGGCAACTAAAGGAAGCTGATACAGGAGCAGA
TACATTAGAAGAAATGAATTTGCCAGGAAGATGGAAACCAAAAGGAGGAGGTAAAGTAAGACAGTATGATCAAATACTCA
TAGAAATCTGTGGAAATAAAGCTATAACAGTAGTAGGACCTACACCTGGAAGACTGACTCAGATTGGTTGCACTTTAAAT
TTTCCCATTAGTCCTATTGAAACTGTACCAGTAAAATTAAAGCCAGGAATGGATGGCCCAAAAGTTAAACAATGGCCATT
GACAGAAGAAAAAATAAAAGCATTAGTAGAAATCTGTACAGAAGAAAAGGAAGGGAAAATTTCAAAAATTGGGCCTGAAA
ATCCATATAATACTCCAGTATTTGCCATAAAGAAAAGTTGGAGAAAAGATAGAGAACTTAATAAGAAAACTCAAGACTTC
TGGGAAGTTCAATTAGGAATACCACATCCCGCAGGGAAGAAATCAACAGTACTGGATGTGGGTGATGCATCAGTTCCCTT
AGATAAAGAATTCAGGAAGTATACTGCATTTACCATACCTAGTATAAACAATGAGACACCAGGGATTAGATATCAGTACA
ATGTGCTTCCAGGATGGAAAGGATCACCAGCAATATTCCAAAGCAGCATGACAAAAATCTTAGAGCCTTTTAGAAAACAA
AATCCAGACATAATCCAATACGATGATTTGGTATCTGACTTAGAAATAGGGCAGCATAGAACAAAAATAGAGGAACTGAG
ACAACATCTGAGGTGGGGATTTACACCAGACAAACATCAGAAAGAACCATTCCTTTGGGGTTATGAACTCCATCCTGATA
AATGGACA------------------------------------------------------------------------
------------------------------------------------------------------
>118084
--------------------------------------------------------------------------------
--------------------------------------------------------------------------------
--------------------------------------------------------------------------------
--------------------------------------------------------------------------------
----------AAAATAAAAGCATTAGTAGAAATTTGTACAGAAGAAAAGGAAGGGAAAATTTCAAAAATTGGGCCTGAAA
ATCCATATAATACTCCAGTATTTGCCATAAAGAAAAGTTGGAGAAAAGACAGAGAACTTAATAAGAAAACTCAAGACTTC
TGGGAAGTTCAATTAGGAATACCACATCCCGCAGGGAAGAAATCAACAGTACTGGATGTGGGTGATGCATCAGTTCCCTT
AGATAAAGAATTCAGGAAGTATACTGCATTTACCATACCTAGTATAAACAATGAGACACCAGGGATTAGATATCAGTACA
ATGTGCTTCCAGGATGGAAAGGATCACCAGCAATATTCCAAAGCAGCATGACAAAAATCTTAGAGCCTTTTAGAAAACAA
AATCCAGACATAATCCAATACGATGATTTGGTATCTGACTTAGAAATAGGGCAGCATAGAACAAAAATAGAGGAACTGAG
ACAACATCTGAGGTGGGGATTTACACCAGACAAACATCAGAAAGAACCATTCCTTTGG----------------------
--------------------------------------------------------------------------------
------------------------------------------------------------------
>125264
CCTCAGATCACTCTTTGGCAACGGCCCCTCGTCACAATAAAGATAGGGGGGCAACTAAAGGAAGCTGATACAGGAGCAGA
TACATTAGAAGAAATGAATTTGCCAGGAAGATGGAAACCAAAAGGAGGAGGTAAAGTAAGACAGTATGATCAAATACTCA
TAGAAATCTGTGGAAATAAAGCTATAACAGTAGTAGGACCTACACCTGGAAGACTGACTCAGATTGGTTGCACTTTAAAT
TTTCCCATTAGTCCTATTGAAACTGTACCAGTAAAATTAAAGCCAGGAATGGATGGCCCAAAAGTTAAACAATGGCCATT
GACAGAAGAAAAAATAAAAGCATTAGTAGAAATCTGTACAGAAGAAAAGGAAGGGAAAATTTCAAAAATTGGGCCTGAAA
ATCCATATAATACTCCAGTATTTGCCATAAAGAAAAGTTGGAGAAAAGATAGAGAACTTAATAAGAAAACTCAAGACTTC
TGGGAAGTTCAATTAGGAATACCACATCCCGCAGGGAAGAAATCAACAGTACTGGATGTGGGTGATGCATCAGTTCCCTT
AGATAAAGAATTCAGGAAGTATACTGCATTTACCATACCTAGTATAAACAATGAGACACCAGGGATTAGATATCAGTACA
ATGTGCTTCCAGGATGGAAAGGATCACCAGCAATATTCCAAAGCAGCATGACAAAAATCTTAGAGCCTTTTAGAAAACAA
AATCCAGACATAATCCAATACGATGATTTGGTATCTGACTTAGAAATAGGGCAGCATAGAACAAAAATAGAGGAACTGAG
ACAACATCTGAGGTGGGGATTTACACCAGACAAACATCAGAAAGAACCATTCCTTTGGGGTTATGAACTCCATCCTGATA
AATGGACA------------------------------------------------------------------------
------------------------------------------------------------------
>117809
CCTCAAATCACTCTTTGGCAACGACCCCTCGTCTCAATAAAGGTAGGGGGGCAACTAAAGGAAGCTGATACAGGAGCAGA
TACATTAGAAGAAATGAATTTGCCAGGAAGATGGAAACCAAAAGGAGGAGGTAAAGTAAGACAGTATGATCAAATACCCA
TAGAAATCTGTGGACATAAAGCTATAACAGTAGTAGGACCTACACCTGGAAGACTGACTCAGATTGGTTGCACTTTAAAT
TTT-----------------------------------------------------------------------------
----------AAAATAAAAGCATTAACAGAAATCTGTACAGAAGAAAAGGAAGGGAAAATTTCAAAAATTGGGCCTGAAA
ATCCATATAATACTCCAGTATTTGCCATAAAGAAAAGTTGGAGAAAAGATAGAGAACTTAATAAGAGAACTCAAGACTTC
TGGGAAGTTCAATTAGGAATACCACATCCCGCAGGGAAGAAATCAACAGTACTGGATGTGGGTGATGCATCAATTCCCTT
AGATAAAGAATTCAGGAAGTATACTGCATTTACCATACCTAGTATAAACAATGAGACACCAGGGATTAGATATCAGTACA
ATGTGCTTCCAGGATGGAAAGGATCACCAGCAATATTCCAAAGCAGCATGACAAAAATCTTAGAGCCTTTTAGAAAACAA
AATCCAGACATAATCCAATACGATGATTTGGTRTCTGACTTAGAAATAGGGCAGCATAGAACAAAAATAGAGGAACTGAG
ACAACATCTGAGGTGGGGACTTACACCAGACAAACATCAGAAAGAACCATTCCTTTGG----------------------
--------------------------------------------------------------------------------
------------------------------------------------------------------
>127866
CCTCAGGTCACTCTTTGGCAACGACCCCTCGTCACAATAAAGATAGGGGGGCAACTAAAGGAAGCTGACACAGGAGCAGA
TACATTAGAAGAAATGGATTTACCAGGAAGATGGAAACCAAAAGGAGGAGGTAAAGTAAGACAGTATGATCAGGTACCCA
TGGAAATTTGTGGACATAAAGCTATAACAGTGGTAGGACCTACACCTGGAAGACTGACTCAGATTGGGTGCACTTTAAAT
TTTCCCATTAGTCCTATTGAAACAGTGCCAGTAAAATTAAAGCCAGGAATGAATGGCCCAAAAGTTAAACAATGGCCATT
GACAGAAGAAAAAATAAAAGCATTAGTAGAAATTTGTACAGAAGAAAAGGAAGGGAAAATTTCAAAAATTGGACCTGAAA
ATCCATATAATACTCCAGTATTTGCCATAAAGAAAAGTTGGAGAAAAGATAGAGAACTTAATAAGAGAACTCAAGACTTC
TGGGAAGTTCAATTAGGAATACCACATCCCGCAGGGAAGAAATCAACAGTACTGGATGTGGGTGATGCATCAGTTCCCTT
AGATAAAGAGTTCAGGAAGTATACTGCATTTACCATACCTAGTATAAACAATGAGACACCAGGGATTAGATATCAGTACA
ATGTGCTTCCAGGATGGAAAGGATCACCAGCAATATTCCAAAGTAGCATGACAAGAATCTTAGAGCCTTTTAGAAAACAA
AATCCAGACATAATCCAATACGATGATTTGGTATCTGACTTAGAAATAGGGCAGCATAGAACAAAAATAGAGGAACTGAG
ACAACATCTGAGGTGGGGTTTTACACCAGACAAACATCAGAAAGAACCATTCCTTTGGGGTTATGAACTCCATCCTGATA
AATGGACAGTACAGCCTATAGTGCTGCCA---------------------------------------------------
------------------------------------------------------------------
>EU2ARCA_308
CCTCAGATCACTCTTTGGCAACGGCCCYTAGTCACAATAAAGGTAGGGGGGCAACTAAAAGAAGCTGATACAGGAGCAGA
TACATTAGAAGAAATGAATTTGCCAGGAAAATGGAAACCAAAAGGAGGAGGTAAAGTAAGACAGTATGATCAAATACTCA
TAGAAATCTGTGGACATAAARCTATAACAGTARTAGGACCTACACCTGGAAGAYTGACTCAGATTGGTTGCACTTTAAAT
TTTCCTATTAGTCCTATTGAAACTGTACCAGTAAAATTAAAGCCAGGAATGGATGGCCCAAAAGTTAAACAATGGCCATT
GACAGAAGAAAAAATAAAAGCATTAGTAGAAATATGTACAGAAGAAAAGGAAGGGAAAATTTCAAAAATTGGGCCTGAAA
ATCCATATAATACTCCAGTATTTGCCATAAAGAAAAGTTGGAGAAAAGATAGAGAACTTAATAAGAGAACTCAAGACTTC
TGGGAAGTTCAATTAGGAATACCACATCCCGCAGGGAAGAAATCAACAGTACTGGATGTGGGTGATGCATCAGTTCCCTT
AGATAAAGAATTCAGGAAGTATACTGCATTTACCATACCTAGTATAAACAATGAGACACCAGGGATTAGATATCAGTACA
ATGTRCTTCCAGGATGGAAAGGATCACCAGCAATATTCCAAAGCAGCATGACAAGAATCTTAGATCCTTTTAGAAAACAA
AATCCAGACATAATCCAATACGATGATTTAGTATCTGACTTAGAAATAGGRCAGCATAGAACAAAAATAGAGGAACTGAG
ACAACATYTGAGGTGGGGRTTAACACCAGATAAACATCAGAARGAACCATTCCTTTGGGGTTATGAACTTCATCCTGATA
AATGGACA------------------------------------------------------------------------
------------------------------------------------------------------
>118892
--------------------------------------------------------------------------------
--------------------------------------------------------------------------------
--------------------------------------------------------------------------------
---CCCATTAGTCCTATTGAAACTGTACCAGTAAAATTAAAGCCAGGAATGGATGGCCCAAAAGTTAAACAATGGCCATT
GACAGAAGAAAAAATAAAAGCATTAGTAGAAATCTGTACAGAAGAAAAGGAAGGGAAAATTTCAAAAATTGGGCCTGAAA
ATCCATATAATACTCCAGTATTTGCCATAAAGAAAAGTTGGAGAAAAGATAGAGAACTTAATAAGAGAACTCAAGACTTC
TGGGAAGTTCAATTAGGAATACCACATCCCGCAGGGAAGAAATCAACAGTACTGGATGTGGGTGATGCATCAGTTCCCTT
AGATAAAGAATTCAGGAAGTATACTGCATTTACCATACCTAGTATAAACAATGAGACACCAGGGATTAGATATCAGTACA
ATGTGCTTCCAGGATGGAAAGGATCACCAGCAATATTCCAAAGCAGCATGACAAAAATCTTAGAGCCTTTTAGAAAACAA
AATCCAGACATAATCCAATACGATGATTTGGTATCTGACTTAGAAATAGAGCAGCATAGAACAAAAATAGAGGAACTGAG
AAAACATCTGAGGTGGGGATTGACACCAGACAAACATCAGAAAGAACCATTCCTTTGG----------------------
--------------------------------------------------------------------------------
------------------------------------------------------------------
>118089
--------------------------------------------------------------------------------
--------------------------------------------------------------------------------
--------------------------------------------------------------------------------
--------------------------------------------------------------------------------
----------AAAATAAAAGCATTAGTAGAAATCTGTACAGAAGAAAAGGAAGGGAAAATTTCAAAAATTGGGCCTGAAA
ATCCATATAATACTCCAGTATTTGCCATAAAGAAAAGTTGGAGAAAAGATAGAGAACTTAATAAGAAAACTCAAGACTTC
TGGGAAGTTCAATTAGGAATACCACATCCCGCAGGGAAGAAATCAACAGTACTGGATGTGGGTGATGCATCAGTTCCCTT
AGATAAAGAATTCAGGAAGTATACTGCATTTACCATACCTAGTATAAACAATGAGACACCAGGGATTAGATATCAGTACA
ATGTGCTTCCAGGATGGAAAGGATCACCAGCAATATTCCAAAGCAGCATGACAAAAATCTTAGAGCCTTTTAGAAAACAA
AATCCAGACATAATCCAATACGATGATTTGGTATCTGACTTAGAAATAGGGCAGCATAGAACAAAAATAGAGGAACTGAG
ACAACATCTGAGGTGGGGATTTACACCAGACAAACATCAGAAAGAACCATTCCTTTGG----------------------
--------------------------------------------------------------------------------
------------------------------------------------------------------
>EU2ARCA_6004
CCTCAGATCACTCTTTGGCAACGACCCCTCGTCACAATAARGATAGGGGGGCAACTAAAGGAAGCTGATACAGGAGCAGA
TACAATAGAAGACATGAATTTGCCAGGAAGATGGAAACCAAAAGGAGGAGGTAAAGTAAGACAGTATGATCAAATACCCA
TAGAAATCTGTGGACATAAAGCTATAACAGTAGTAGGACCTACACCTGGAAGACTGGTTCAGCTTGGTTGCACTCTAAAT
TTTCCCATTAGTCCTATTGAAACTGTACCAGTAAAATTAAAGCCAGGAATGGATGGCCCAAAAGTTAAACAATGGCCATT
GACAGAAGAAAAAATAAAAGCATTAGTAGAAATCTGTACAGAAGAAAAGGAAGGGAAAATTTCAAAAATTGGGCCTGAAA
ATCCATATAATACTCCAGTATTTGCCATAAAGAAAAGTTGGAGAAAAGATAGAGAACTTAATAAGAGAACTCAAGACTTC
TGGGAAGTGCAATTAGGAATACCACATCCCGCAGGGAAGAAMTCAACAGTAYTGGATGTGGGTGATGCATCAGTTCCCTT
AGATAAAGAATTCAGGAAGTATACTGCATTTACCATACCTAGTATAAACAATGAGACACCAGGGATTAGATATCAGTACA
ATGTGCTTCCAGGATGGAAAGGATCACCAGCAATATTCCAAAGCAGCATGACAAGAATCTTAGAGCCTTTTAGAAAACAA
AATCCAGACATAATCCAATATGATGATTTGGTATCTGACTTAGAAATAGGGCAGCATAGAACAAAAATAGAGGAACTGAG
ACAACATCTGAAGTGGGGATTTACACCAGACAAACATCAGAAAGAACCATTCCTTTGGGGTTATGAACTCCATCCTGATA
AATGGACA------------------------------------------------------------------------
------------------------------------------------------------------
>EU2ARCA_13806
CCTCAGATCACTCTTTGGCAACGACCCCTCGTCACAATAAAGATAGGGGGGCAACTAAAGGAAGCTGATACAGGAGCAGA
TACATTAGAAGAAATGAATTTGCCAGGAAGATGGAAACCAAAAGGAGGAGGTAAAGTAAGACAGTATGATCAAATATCCA
TAGAAATCTGTGGACATAAAGCTATAACAGTAGTAGGACCTACACCTGGAAGACTGACTCAGATTGGTTGCACTTTAAAT
TTTCCCATTAGTCCTATTGAAACTGTACCAGTAAAATTAAAGCCAGGAATGGATGGCCCAAAAGTTAAACAATGGCCATT
GACAGAAGAAAAGATAAAAGCATTAATAGAAATCTGTACAGAAGAAAAGGAAGGGAAAATTTCAAAAATTGGGCCTGAAA
ATCCATATAATACTCCAGTATTTGCCATAAAGAAAAGTTGGAGAAAAGATAGAGAACTTAATAAGARAACTCAAGACTTC
TGGGAAGTTCAATTAGGAATACCACATCCCGCAGGGAAGAAATCAACAGTACTGGATGTGGGTGATGCATCAGTTCCCTT
AGATAAAGAATTCAGGAAGTATACTGCATTTACCATACCTAGTATAAACAATGAGACACCAGGGATTAGATATCAGTACA
ATGTGCTGCCAGGATGGAAAGGATCACCAGCAATATTCCAAAGCAGCATGACAAAAATCTTAGAGCCTTTTAGAAAACAA
AATCCAGACATAATCCAATACGATGATTTGGTATCTGACTTAGAGATAGGGCAGCATAGAGCAAAAATAGAGGAACTGAG
ACAACATCTGAGGTGGGGATTTACACCAGACAAACATCAGAAAGAACCATTCCTTTGGGGTTATGAACTCCATCCTGATA
AATGGACA------------------------------------------------------------------------
------------------------------------------------------------------
>B.US.2001.03_2.DQ009814
CCTCAGATCACTCTTTGGCAACGACCCCTCGTCACAATAAAGATAGGGGGGCAACTAAAGGAAGCTGATACAGGAGCAGA
TACATTAGAAGAAATGAATTTGCCAGGAAGATGGAAACCAAAAGGAGGAGGTAAAGTAAGACAGTATGATCAGATACTCA
TAGAAATCTGTGGACATAAAGCTATAACAGTAGTAGGACCTACACCTGGAAGACTGACTCAGATTGGYTGCACTTTAAAT
TTTCCCATTAGTCCTATTGATACTGTACCAGTAAAATTAAAGCCAGGAATGGATGGCCCAAAAGTTAAACAATGGCCATT
GACAGAAGAAAAAATAAAAGCATTAGTAGAAATTTGTACAGAAGAAAAGGAAGGRAAAATTTCAAAAATTGGGCCTGAAA
ATCCATACAATACTCCAGTATTTGCCATAAAGAAAAGTTGGAGAAAAGATAGAGAACTTAATAAGAGAACTCAAGACTTT
TGGGAAGTTCAATTAGGAATACCACATCCCTCAGGGAAGAAATCAACAGTACTGGATGTGGGTGATGCATCAGTTCCCTT
AGATAAAGACTTCAGGAAGTATACTGCATTCACCATACCTAGTATAAACAATGAGACACCAGGGATTAGATATCAGTACA
ATGTGCTTCCAGGATGGAAAGGATCACCAGCAATATTCCAGAGTAGCATGACAAAAATCTTAGAGCCTTTTAGAAAACAA
AATCCAGACATAATCCAATACGATGATTTGGTATCTGACTTAGAAATAGGACAGCATAGAACAAAAATAGAGGAACTGAG
ACAACATCTGAGGTGGGGATTTACACCAGACAAACATCAGAAAGAACCATTTCTTTGGGGTTATGAACTCCATCCTGATA
AATGGACAGTACAGCCTATAGTGCTGCCA---------------------------------------------------
------------------------------------------------------------------
>B.ES.1989.S61I1.AF256204.AF256204
CCTCAAATCACTCTTTGGCAACGACCCCTTGTCACAATAAAGATAGGGGGGCAACTAAAGGAAGCTGATACAGGAGCAGA
TACATTAGAAGAAATAAATTTGCCAGGAAGATGGAAACCAAAAGGAGGAGGTAAAGTAAGACAGTATGATCAAATACTCG
TAGAAATCTGTGGACATAAAGCTATAACAGTAGTAGGACCTACACCTGGAAGACTGACTCAGATTGGTTGCACTTTAAAT
TTTCCCATTAGTCCTATTGAAACTGTACCAGTAAAATTAAAGCCAGGAATGGATGGCCCAAAAGTTAAACAATGGCCATT
GACAGAAGAAAAAATAAAAGCATTAGTAGAAATCTGTACAGAAGAAAAGGAAGGGAAAATTTCAAAAATTGGGCCTGAAA
ATCCATATAATACTCCAGTATTTGCCATAAAGAAAAGTTGGAGAAAAGATAGAGAACTTAATAAGAAAACTCAAGACTTC
TGGGAAGTTCAATTAGGAATACCACATCCCGCAGGGAAGAAATCAACAGTACTGGATGTGGGTGATGCATCAGTTCCCTT
AGATAAAGAATTCAGGAAGTACACTGCATTTACCATACCTAGTATAAACAATGAGACACCAGGGATTAGATATCAGTACA
ATGTGCTTCCAGGATGGAAAGGATCACCAGCAATATTCCAAAGCAGCATGACAAAAATCTTAGAGCCTTTTAGAAAACAA
AATCCAGACATAATCCAATACGATGATTTGGTATCTGACTTAGAAATAGGGCAGCATAGAACAAAAATAGAGGAACTGAG
ACAACATCTGAAGTGGGGATTTACACCAGACAAACATCAGAAAGAACCATTCCTTTGGGGTTATGAACTCCATCCTGATA
AATGGACAGTACAGCCTATAGTGCTGCCA---------------------------------------------------
------------------------------------------------------------------
>117267
CCTCARATCACTCTTTGGCAACGGCCCCTCGTCACAATAAAGATAGGGGGGCAACTAAAGGAAGCTGATACAGGAGCAGA
TACATTAGAAGAYATGGAGTTGCCAGGAAGATGGAAACCAAAAGGAGGAGGTAAAGTTAAACAGTATGAGCAAATACCCG
TAGAAATCTGTGGAAATAAAGCTATAACAGTAATAGGACCTACACCTGGAAGAYTGACTCAGATTGGTTGCACTTTAAAT
TTTCCCATTAGTCCTATTGAAACTGTACCAGTAAAGTTAAAGCCAGGAATGGATGGCCCAAAAGTTAAACAATGGCCATT
GACAGAAGAAAAAATAAAAGCATTAATAGAAATCTGTACAGAAGAAAAGGAAGGGAAAATTTCAAAAATTGGGCCTGAAA
ATCCATATAATACTCCAGTATTTGCCATAAAGAAAAGTTGGAGAAAKGATAGAGAACTTAATAAGAGAACTCAAGACTTC
TGGGAAGTTCAATTAGGAATACCACATCCCGCAGGGAAGAAATCAACAGTACTGGATGTGGGTGATGCATCAGTTCCCTT
AGATAAAGAATTCAGGAAGTATACTGCATTTACCATACCTAGTATAAACAATGAGACACCAGGGATTAGATATCAGTACA
ATGTGCTTCCAGGATGGAAAGGATCACCAGCAATATTCCAAAGCAGCATGACAAAAATCTTAGAGCCTTTTAGAAAACAA
AATACAGACATAATCCAATACGATGATTTGGTATCTGACTTAGAAATAGGGCAGCATAGAACAAAAATAGAGGAACTGAG
ACAACATCTGAAGTGGGGATTTACACCAGACAAACATCAGAAAGAACCATTCCTTTGGGGTTATGAACTCCATCCTGATA
AATGGACA------------------------------------------------------------------------
------------------------------------------------------------------
>Case13 1997-07-28 OLD
CCTCAGATCACTCTTTGGCAACGACCCCTCGTCACAATAAAGATAGGGGGGCAACTAAAGGAAGCTGATACAGGAGCAGA
TACATTAGAAGAAATGAATTTGCCAGGAAGATGGAAACCAAAAGGAGGAGGTAAAGTAAGACAGTATGATCAGATACCCC
TAGAAATCTGTGGGAAGAAAGCTATAACAGTAATAGGACCTACACCTGGGAGACTGACTCAGATTGGTTGCACTTTAAAT
TTT---------------------------------------------------------------------TGGCCATT
GACAGAAGAAAAGATAAAAGCATTAGTAGAAATCTGTACAGAGGAACAGGAAGGGAAAATTTCAAAAATTGGGCCTGAAA
ATCCATATAATACTCCAGTATTTGCCATAAAGAAGAGTTGGAGAAAAGATAGAGAACTTAATAAGAGAACTCAAGACTTC
TGGGAAGTTCAATTAGGAATACCACATCCCGCAGGGAAGAAATCAACAGTACTGGATGTGGGTGATGCATCAATTCCCTT
AGATAAAGAATTCAGGAAGTATACTGCATTTACCATACCTAGTATAAACAATGAGACACCAGGGATTAGATATCAGTACA
ATGTGCTTCCAGGATGGAAAGGATCACCAGCAATATTCCAAAGCAGCATGACAAGAATCTTAGAGCCTTTTAGAAAACAA
AATCCAGACATAATCCAATACGATGATTTAGTATCTGACTTAGAAATAGGACAGCATAGAGCAAAAATAGAGGAACTGAG
ACAACATCTGAAATGGGGATTCACACCAGAAAAACATCAGAAAGAGCCATTCCTT-------------------------
--------------------------------------------------------------------------------
------------------------------------------------------------------
>125193
CCTCAAATCACTCTTTGGCAACGACCACTCGTTACTATAAAGGTAGGGGGGCAACTAAAGGAAGCTGATACAGGAGCAGA
TACACTAGAAGAAATGAATTTGCCAGGAAAATGGAAACCAAAAGGAGGAGGTAAAGTAMGACAGTATGATCAAATAYYCA
TAGAAATCTGTGGACATAAAGCTATAACAGTAGTAGGACCTACACCTGGAAGACTGACTCAGATTGGTTGCACTTTAAAT
TTTCCCATTAGTCCTATTGAAACTGTACCAGTAAAATTAAAGCCAGGAATGGATGGCCCAAGAATTAAACAATGGCCATT
GACAGAAGAAAAGATAAAAGCATTAGTAGAAATCTGTACAGAGGAAAAGGAAGGGAAAATTTCAAAAATTGGGCCTGAAA
ATCCATATAATACTCCAGTATTTGCCATAAAGAAAAGTTGGAGAAAAGATAGAGAACTTAATAAGAGAACTCAAGACTTC
TGGGAAGTTCAATTAGGAATACCACATCCCGCAGGGAAGAAATCAACAGTATTGGATGTGGGTGATGCATCAATTCCCTT
AGATAAAGAATTCAGGAAGTATACTGCATTTACCATACCTAGTACAAATAAYGAGACACCAGGGATTAGATATCAGTACA
ATGTGCTTCCAGGTTGGAAAGGATCMCCAGCAATATTCCAAAGCAGCATGACAAAAATCTTAGAGCCTTTTAGAAAACAA
AATCCAGACATAATCCAATACGATGATTTGGTATCTGACTTAGAAATAGGGCAGCATAGAACAAAAATAGAGGAACTGAG
ACAACATCTGAAGTGGGGATTTACACCAGACAAACATCAGAAAGAACCATTCCTTTGGGGTTATGAACTCCATCCTGATA
AATGGACAGTACAGCCTATAAAGCTGCCA---------------------------------------------------
------------------------------------------------------------------
>B.IT.-.1258_640A.AY995413
CCTCAGATCACTCTTTGGCAACGACCCCTCGTCACAATAAAGATAGGGGGGCAACTAAAGGAAGCTGATACAGGAGCAGA
TACATTGGAAGAAATGAATTTGCCAGGAAGATGGAAACCAAAAGGAGGAGGTAAAGTAAGACAGTATGATCAGATACCCA
TAGAAATCTGTGGAAATAAAGCTATAACAGTARTAGGACCTACACCTGGAAGACTGACTCAGATTGGTTGCACTTTAAAT
TTTCCCATTAGTCCTATTGAAACTGTACCAGTAAAATTAAAGCCAGGAATGGATGGCCCAAAAGTTAAACAATGGCCATT
GACAGAAGAAAAAATAAAAGCATTAGTAGAAATCTGTACAGAAGAAAAGGAAGGGAAAATTTCAAAAATTGGGCCTGAAA
ATCCATATAATACTCCAATATTTGCCATAAAGAAAAGTTGGAGAAAAGATAGAGAACTTAATAAGAAAACTCAAGACTTY
TGGGAAGTTCAATTAGGAATACCACATCCCGCAGGGAAGAAATCAACAGTACTGGATGTGGGTGATGCATCAGTTCCCTT
AGATAAAGAATTCAGGAAGTATACTGCATTTACCATACCTAGTATAAACAATGAGACACCAGGGATTAGATATCAGTACA
ATGTGCTTCCAGGATGGAAAGGATCACCAGCAATATTCCAAAGCAGCATGACAAAAATCTTAGAGCCTTTTAGAAAACAA
AATCCAGACATAATCCAATACGATGATTTGGTATCTGACTTAGAAATAGGRCAGCATAGAACAAAAATAGAGGAACTGAG
ACAACATCTGAAGTGGGGATTTACACCAGACAAACATCAGAAAGAACCATTCCTTTGGGGTTATGAACTCCATCCTGATA
AATGGACAGTACAGCCTATAGAGCTGCCA---------------------------------------------------
------------------------------------------------------------------
>B.MX.-.PROT_RT_71.DQ150730
CCTCAAATCACTCTTTGGCAACGACCCCTCGTCACAATAAAGATAGGGGGGCAACAAAAGGAAGCTGATACAGGAGCAGA
TACATTAGAAGAAATGAGTTTGCCAGGAAGATGGAAACCAAAAGGAGGAGGTAAAGTAAGACAGTATGATCAAATACCCA
TAGAAATCTGTGGACATAAAGCTATAACAGTGGTAGGACCTACACCTGGAAGACTGACTCAGCTTGGTTGCACTTTAAAT
TTCCCCATTAGTCCTATTGAAACTGTACCAGTAAAATTAAAGCCAGGAATGGATGGCCCAAAAGTTAAACAATGGCCATT
GACAGAAGAAAAAATAAAAGCATTAGTAGAAATTTGTACAGAAGAAAAGGAAGGAAAAATTTCAAAAATTGGGCCTGAAA
ATCCATACAATACTCCAGTATTTGCCATAAAGAAAAGTTGGAGAAAAGATAGAGAACTTAATAAGAGAACTCAAGACTTC
TGGGAAGTTCAATTAGGAATACCACATCCCGCAGGGAAGAAATCAACAGTACTGGATGTGGGTGATGCATCAGTTCCCTT
AGATAAAGAATTCAGGAAGTATACTGCATTTACCATACCTAGTATAAACAATGAGACACCAGGGGTTAGATATCAGTACA
ATGTGCTTCCAGGATGGAAAGGATCACCAGCAATATTCCAAAGTAGCATGACAAGAATTTTAGAGCCTTTTAGAAAACAA
AATCCAGACATAATCCAATACGATGATTTGGTATCTGACTTAGAAATAGGGCAGCATAGAACAAAAATAGAGGAACTGAG
ACAACATCTGAAGTGGGGATTTACACCAGACAAACATCAGAAAGAACCATTCCTTTGGGGTTATGAACTCCATCCTGATA
AATGGACAGTACAGCCTATAGTGCTGCCA---------------------------------------------------
------------------------------------------------------------------
>120060
CCTCAGATCACTCTTTGGCAACGACCCCTCGTCACAATAAAGATAGGGGGGCAACTAAAGGAAGCTGATACAGGAGCAGA
TACATTAGAAGAAATGAATTTGCCAGGRAGATGGAAACCAAAAGGRGGAGGKAAAGTAAGACAGTATGATCAGATATTCA
TAGAAATCTGTGGRCATAAAGCTATAACAGTAGTAGGRCCTACACCTGGRAGACTGACTCAGATTGGKTGCACTTTAAAT
TTTCCCATTAGTCCTATTGAAACTGTACCAGTAAAATTAAAGCCAGGAATGGATGGCCCAAAAGTTAAACAATGGCCATT
GACAGAAGAAAAAATAAAAGCATTAGTAGAAATCTGTACAGAAGAAAAGGAAGGGAAAATTTCAAAAATTGGGCCTGAAA
ATCCATATAATACTCCAGTATTTGCCATAAAGAAAAGTTGGAGAAAAGATAGAGAACTTAATAAGAAAACTCAAGACTTC
TGGGAAGTTCAATTAGGAATACCACATCCCGCAGGGAAGAAATCAACAGTACTGGATGTGGGTGATGCATCAGTYCCCTT
AGATAAAGAATTCAGGAAGTATACTGCATTTACCATACCTAGTATAAACAATGAGACACCAGGGATTAGATATCAGTACA
ATGTGCTTCCAGGATGGAAAGGATCACCAGCAATATTCCAAAGCAGCATGACAAAAATCTTAGAGCCTTTTAGAAAACAA
AATCCAGACATAATCCAATACGATGATTTGGTATCTGACTTAGAAATAGGGCAGCATAGAACAAAAATAGAGGAACTGAG
ACAACATCTGAGGTGGGGATTTACACCAGACAAACATCAGAAAGAACCATTCCTTTGG----------------------
--------------------------------------------------------------------------------
------------------------------------------------------------------
>119733
--------------------------------------------------------------------------------
--------------------------------------------------------------------------------
--------------------------------------------------------------------------------
---CCCATTAGTCCTATTGAAACTGTACCAGTAAAATTAAAGCCAGGAATGGATGGCCCAAAAGTTAAACAATGGCCATT
GACAGAAGAAAAAATAAAAGCATTAGTAGAAATTTGTACAGAAGAAAAGGAAGGGAAAATTTCAAAAATTGGGCCTGAAA
ATCCATATAATACTCCAGTATTTGCCATAAAGAAAAGTTGGAGAAAAGATAGAGAACTTAATAAGAAAACTCAAGACTTC
TGGGAAGTTCAATTAGGAATACCACATCCCGCAGGGAAGAAATCAACAGTACTGGATGTGGGTGATGCATCAGTTCCCTT
AGATAAAGAATTCAGGAAGTATACTGCATTTACCATACCTAGTATAAACAATGAGACACCAGGGATTAGATATCAGTACA
ATGTGCTTCCAGGATGGAAAGGATCACCAGCAATATTCCAAAGTAGCATGACAAAAATCTTAGAGCCTTTTAGAAAACAA
AATCCAGACATAATCCAATACGATGATTTGGTATCTGACTTAGAAATAGGGCAGCATAGAACAAAAATAGAGGAACTGAG
ACAACATCTGAGGTGGGGATTTACACCAGACAAACATCAGAAAGAACCATTCCTTTGG----------------------
--------------------------------------------------------------------------------
------------------------------------------------------------------
>Case13 1999-10-07 OLD
CCTCAGATCACTCTTTGGCAACGACCCCTCGTCACAATAAAGATAGGGGGGCAACTAAAGGAAGCTGATACAGGAGCAGA
TACATTAGAAGAAATGAATTTGCCAGGAAGATGGAAACCAAAAGGAGGAGGTAARGTAAGACAGTATGATCAARTACCYC
TAGAAATCTGTGGGAAKAAAGCTATAACAGTAATAGGACCTACACCTGGGAGACTGACTCAGATTGGTTGYACTTTAAAT
TTT-----------------------------------------------------------------------------
----------AAGATAAAAGCATTAATAGAAATCTGTACAGAGGAACAGGAAGGAAAAATTTCAAAAATTGGGCCTGAAA
ATCCATATAATACTCCAGTATTTGCCATAAAGAAGAGTTGGAGAAAAGATAGAGAACTTAATAAGAGAACTCAAGACTTC
TGGGAAGTTCAATTAGGAATACCACATCCCGSAGGGAAGAAATCAACAGTACTGGATGTGGGTGATGCATCAATTCCYTT
AGATAAAGAATTCAGGAAGTATACTGCATTTACCATACCTAGTATAAACAATGAGACACCAGGGATTAGATATCAGTACA
ATGTGCTTCCAGGATGGAAAGGATCACCRGCAATATTCCAAGRCAGCATGACAAGAATCTTAGAGCCTTTTAGAAAACAA
AATCCAGACATAATCCAATACGATGATTTAGTATCTGACTTAGAAATAGGGCAGCATAGAGCAAAAATAGAGGAACTGAG
ACAACATCTGAAATGGGGATTCACACCAGAAAAACATCAGAAAGAGCCATTCCTTTGG----------------------
--------------------------------------------------------------------------------
------------------------------------------------------------------
>B.US.1983.5018_83.AY835777
CCTCAAATCACTCTTTGGCAACGACCCCTCGTCACAATAAAGATAGGGGGACAACTAAAGGAAGCTGATACAGGAGCAGA
TACATTAGAAGACATGAATTTGCCAGGAAGATGGAAACCAAAAGGAGGAGGTAAAGTAAGACAATATGATCAGATATGCA
TAGAAATCTGCGGACATAAAGCTATAACAGTAGTAGGACCTACACCTGGAAGACTGACTCAGATTGGCTGCACTTTAAAT
TTTCCCATTAGTCCTATTGAAACTGTACCAGTAAAATTAAAGCCAGGAATGGATGGCCCAAAAGTTAAACAATGGCCATT
GACAGAAGAAAAAATAAAAGCATTAGTAGAAATTTGTACAGAAGAAAAGGAAGGAAAAATTTCAAAAATTGGGCCTGAAA
ATCCATACAATACTCCAGTATTTGCCATAAAGAAAAGTTGGAGAAAAGATAGAGAACTTAATAAGAGAACTCAAGACTTC
TGGGAAGTTCAATTAGGAATACCACATCCTGCAGGGAAGAAATCAACAGTACTGGATGTGGGTGATGCATCAGTTCCCTT
AGATAAAGACTTCAGGAAGTATACTGCATTTACCATACCTAGTATAAACAATGAGACACCAGGGATTAGATATCAGTACA
ATGTGCTTCCAGGATGGAAAGGATCACCAGCAATATTCCAAAGTAGCATGACAAAAATCTTAGAGCCTTTTAGAAAACAA
AATCCAGACATAATCCAATACGATGATTTGGTATCTGACTTAGAAATAGGGCAGCATAGAACAAAAATAGAGGAACTGAG
ACAACATCTGAAGTGGGGATTTACACCAGACAAACATCAGAAAGAACCATTCCTTTGGGGTTATGAACTCCATCCTGATA
AATGGACAGTACAGCCTATAGTGCTGCCA---------------------------------------------------
------------------------------------------------------------------
>Case13 1998-05-11 OLD
CCTCAGATCACTCTTTGGCAACGACCCCTCGTCACAATAAAGATAGGGGGGCAACTAAAGGAAGCTGATACAGGAGCAGA
TACATTAGAAGAAATGGATTTGCCAGGRAGATGGAAACCAAAAGGAGGAGGTAAAGTAAGACAATATGAACAGATACCCA
TAGAAATCTGTGGGCATAAAGCTATAACAGTAGTAGGACCTACACCTGGAAGRCTGACTCAGATTGGTTGCACTTTAAAT
TTT-----------------------------------------------------------------------------
----------AAAATAAAAGCATTAGTAGAAATTTGTACAGAAGAAAAGGAAGGGAAAATTTCAAAAATTGGGCCTGAAA
ATCCATATAATACTCCAGTATTTGCCATAAAGAAAAGTTGGAGAAAAGATAGAGAACTTAATAAGAGAACTCAAGACTTC
TGGGAAGTTCAATTAGGAATACCACATCCCGCAGGGAAGAAATCAACAGTACTGGATGTGGGTGATGCATCAGTTCCCTT
AGATAAAGAATTCAGGAAGTATACTGCATTTACCATACCTAGTATAAACAATGAGACACCAGGGATTAGATATCAGTACA
ATGTGCTTCCAGGATGGAAAGGATCACCAGCAATATTCCAAAGTAGCATGACAAGAATCTTAGAGCCTTTYAGAAAACAA
AATCCAGAAATAATCCAATACGATGATTTGGTATCTGACTTAGAAATAGGGCAGCATAGAACAAAAATAGAGGAACTGAG
ACAACATCTGARGTGGGGATTCACACCAGACAAACATCAGAAAGAACCATTCCTTTGG----------------------
--------------------------------------------------------------------------------
------------------------------------------------------------------
>EU2ARCA_10807
CCTCAGATCACTCTTTGGCAACGACCCCTCGTCACAATAAARATAGGGGGRCAACTAAAGGAAGCTGATACAGGAGCAGA
TACATTAGAAGAAATGAATTTGCCAGGGAGATGGAAACCAAARGGAGGAGGTAAAGTAAGACAGTATGATCAAATACCCA
TAGAAATCTGTGGAMATAAAGCTATAACAGTAATAGGACCTACACCTGGAAGACTAACTCAGATTGGTTGCACTTTAAAT
TTTCCYATTAGTCCTATTGAAACTGTACCAGTAAAATTAAAGCCAGGRATGGATGGCCCAAAAGTTAAACAATGGCCATT
GACAGAAGAAAAAATAAAAGCATTAGTAGAAATCTGTACAGAAGAAAAGGAAGGGAARATTTCAAAAATTGGGCCTGAAA
ATCCATATAATACTCCAGTATTTGCCATAAAGAAAAGTTGGAGAAAAGATAGAGAACTTAATAAGAGAACTCAAGACTTC
TGGGAAGTTCAATTAGGAATACCACATCCCGCAGGGAAGAAATCAACAGTACTGGATGTGGGTGATGCATCAGTTCCCTT
AGATAAAGAATTCAGGAAGTATACTGCATTTACCATACCTAGTATAAACAATGAGACACCAGGGATTAGATATCAGTACA
ATGTGCTTCCAGGATGGAARGGATCACCAGCAATATTCCAAAGCAGCATGACAARAATCTTAGAGCCTTTTAGAAAACAA
AATCCAGACATAATCCAATACGATGATTTGGTATCTGACTTAGAAATAGGGCAGCATAGAACAAAAATAGAGGAACTGAG
ACAACATCTGAGGTGGGGATTTACACCAGACAAACATCAGAAAGAACCATTCCTKTGGGGTTATGAACTCCATCCTGATA
AATGGACA------------------------------------------------------------------------
------------------------------------------------------------------
>117413
CCTCAGATCACTCTTTGGCAACGACCCATAGTCACAGTAAAGATAGGGGGACAGATAAAGGAAGCTGATACAGGAGCAGA
TACATTTGAAGAAATGAATTTGCCAGGAAGATGGAAACCAAAAGGAGGAGGTAAAGTAAGACAGTATGATCAAATACCCA
TAGAAATCTGTGGACATAAAGTTATAACAGTAGTAGGACCTACACCTGGAAGACTGACTCAGATTGGTTGCACTTTAAAT
TTTCCCATTAGTCCTATTGAAACTGTACCAGTAAAATTGAAGCCAGGAATGGATGGCCCAAAAGTTAAACAATGGCCATT
GACAGAAGAAAAAATAAAAGCATTAGTAGAAATCTGTACAGAAGAAGAGGAAGGRAAAATTTCAAAAATTGGGCCTGAAA
ATCCATATAATACTCCAGTATTTGCCATAAAGAARAGTTGGAGAAAAGATAGAGAACTTAATAAGAGAACTCAAGATTTC
TGGGAAGTTCAATTAGGAATACCACATCCCGCAGGAAAGAAATCAACAGTACTGGATGTGGGTGATGCATCAATTCCCTT
AGATAAAGAATTCAGGAAGTATACTGCATTTACCATACCTAGTATAAATAATGAGACACCAGGGATTAGATATCAGTACA
ATGTGCTTCCAGGATGGAAAGGATCACCAGCAATATTCCAAAGCAGCATGACAAGAATCTTAGAGCCTTTTAGAAAACAA
AATCCAGACATAATCCAATACGATGATTTGGTATCTGACTTAGAAATAGAGAMGCATAGAACAAAAATAGAGGAACTGAG
ACAACATCTGAAGTGGGGATTTACACCAGACAAACATCAGAAAGAACCATTCCTTTGGGGTTATGAACTCCATCCTGATA
AATGGACA------------------------------------------------------------------------
------------------------------------------------------------------
>B.IT.1997.2348.AF376629
CCTCAGATCACTCTTTGGCAACGACCCCTCGTCACAATAAAGATAGGGGGGCAACTAAAGGAAGCTGATACAGGAGCAGA
TACATTAGAAGAAATGAATTTGCCAGGAAGATGGAAACCAAAAGGAGGAGGTAAAGTAAGACAGTATGATCAARTASCCA
TAGAAATCTGTGGACATAAAGCTATAACAGTAGTAGGACCTACACCTGGAAGACTGACTCAGATTGGTTGCACTCTAAAT
TTTCCCATTAGTCCTATTGAAACTGTACCAGTAAAATTAAAGCCAGGAATGGATGGCCCAAAAGTTAACCAATGGCCATT
GACAGAAGAAAAAATAAAAGCATTAGTAGAAATCTGTACAGAAGAAAAGGAAGGGAAAATTTCAAAAATTGGGCCTGAAA
ATCCATATAATACTCCAGTATTTGCCATAAAGAAAAGTTGGAGAAAAGATAGAGAACTTAATAAGAGAACTCAAGACTTC
TGGGAAGTTCAATTAGGAATACCACATCCCGCAGGGAAGAAATCAACAGTAYTGGATGTGGGTGATGCATCAGTTCCCTT
AGATAAAGARTTCAGGAAGTATACTGCATTTACCATACCTAGTATAAACAATGARACACCAGGGATTAGATATCAGTACA
ATGTGCTTCCAGGATGGAAAGGATCACCAGCAATATTCCAAAGCAGCATGACAAGAATCTTAGAGCCTTTTAGAAAACAA
AATCCAGAAATAATCCAATACGATGATTTGGTATCTGACTTAGAAATAGGGCAGCATAGAACAAAAATAGAGGAACTGAG
ACAVCATCTGAAGTGGGGATTTACACCAGACAAACATCAGAAAGAACCATTCCTTTGGGGGTATGAACTCCATCCTGATA
AATGGACAGTACAGCCTATAGTGCTGCCA---------------------------------------------------
------------------------------------------------------------------
>EU2ARCA_16430
CCTCAGATCACTCTTTGGCAACGACCCCTCGTCACAATAAAGATAGGGGGGCAATTAAAGGAAGCTGATACAGGAGCAGA
TACATTAGAAGAYATGAGTTTGCCAGGAAGATGGAAACCAAAAGGAGGAGGTAAAGTAAGAYAGTATGATCAAGTACCCA
TAGAAATCTGTGGAAATAAAGCTATAACAGTAGTAGGACCTACACCTGGAAGACTGACTCAGATTGGTTGCACTTTAAAT
TTTCCCATTAGTCCTATTGAAACTGTACCAGTAAAATTAAAGCCAGGAATGGATGGCCCAAAAGTTAAACAATGGCCACT
GACAGAAGAAAAAATAAAAGCATTAGTAGAAATCTGTACAGAGGAAAAGGAAGGGAAAATTTCAAAAATTGGGCCTGAAA
ATCCATATAATACTCCAGTATTTGCCATAAAGAAAAGTTGGAGAAAAGATAGAGAACTTAATAAGAGAACTCAAGACTTC
TGGGAAGTTCAATTAGGAATACCACATCCCGCAGGGAAGAAATCAACAGTACTGGATGTGGGTGATGCATCAGTTCCCTT
AGATAAGGAATTCAGGAAGTATACTGCATTTACCATACCTAGTATGAACAATGAGACACCAGGGATTAGATATCAGTACA
ATGTGCTTCCAGGATGGAAAGGGTCACCAGCAATATTCCAAAGCAGCATGACAAAAATCTTAGAGCCTTTTAGAAAGCAA
AATCCAGACATAATCCAATACGATGATTTGGTATCTGACTTAGAAATAGGACAGCATAGAACAAAAATAGAGGAACTGAG
ACAACATCTGAAGTGGGGATTTACACCAGACAAACATCAGAAAGAACCATTCCTTTGGGGTTATGAACTCCACCCTGATA
AATGGACAGTACAGCCTATAGTGCTGCCA---------------------------------------------------
------------------------------------------------------------------
>119498
--------------------------------------------------------------------------------
--------------------------------------------------------------------------------
--------------------------------------------------------------------------------
---CCCATTAGTCCTATTGAAACTGTACCAGTAAAATTAAAGCCAGGAATGGATGGCCCAAAAGTTAAACAATGGCCATT
GACAGAAGAAAAAATAAAAGCATTAGTAGAAATCTGTACAGAAGAAAAGGAAGGGAAAATTTCAAAAATTGGGCCTGAAA
ATCCATATAATACTCCAGTATTTGCCATAAAGAAGAGTTGGAGAAAAGATAGAGAGCTTAATAAGAGAACTCAAGACTTC
TGGGAAGTTCAATTAGGAATACCACATCCCGCAGGGAAGAAATCAACAGTACTGGATGTGGGTGATGCATCAGTTCCCTT
AGATAAAGAATTCAGGAAGTATACTGCATTTACCATACCTAGTACAAACAATGAGACACCAGGGATTAGATATCAGTACA
ATGTGCTTCCAGGATGGAAAGGATCACCAGCAATATTCCAATGCAGCATGACAAAAATMTTAGAGCCTTTTAGAAAACAA
AATCCAGACATAATCCAATACGATGATTTGGTATCTGACTTAGAAATAGGGCAGCATAGAACAAAAATAGAGGAACTGAG
ACAACATTTGAAGTGGGGATTTACACCAGACAAGCATCAGAAAGAA----------------------------------
--------------------------------------------------------------------------------
------------------------------------------------------------------
>B.IT.1997.2509.AF376642
CCTCAGATCACTCTTTGGCAACGACCCCTCGTCACAATAAAGATAGGGGGGCAACTAAAGGAAGCTGATACAGGAGCAGA
TACATTAGAAGAAATGAATTTGCCAGGGAGATGGAAACCAAAAGGAGGAGGTAAAGTAAGACAGTATGATCAAATACTCA
TAGAAATCTGTGGGCATAAAGCTATAACAGTAGTAGGACCTACACCTGGAAGACTGACTCRGATTGGTTGCACTTTAAAT
TTTCCCATTAGTCCTATTGAAACTGTACCAGTAAAATTAAAGCCAGGAATGGATGGCCCAAAAGTTAAACAATGGCCATT
GACAGAAGAAAAAATAAAAGCATTAGTAGAAATCTGTACTGAAGAAAAGGAGGGAAAAATTTCAAAAATTGGGCCTGAAA
ATCCATATAATACTCCAGTATTTGCCATAAAGAAGAGTTGGAGAAAAGATAGGGAACTTAATAAGAGAACTCAAGACTTC
TGGGAAGTTCAATTAGGAATACCACATCCCGCAGGGAAGAAATCAACAGTACTGGATGTGGGTGATGCATCAGTTCCTTT
AGATAAAGAATTCAGAAAGTATACTGCATTTACCATACCTAGTATAAACAATGAGACACCAGGGATTAGATATCAGTACA
ATGTGCTTCCAGGATGGAAAGGATCACCAGCAATATTCCAAAGCAGCATGACAAGAATCTTAGAGCCTTTTAGAAAACAA
AATCCAGACATAATCCAATACGATGATTTGGTATCTGACTTAGAAATAGGGCAGCATAGAACAAAAATAGAGGAACTGAG
ACAACATCTGAGGTGGGGGYTCACACCAGACAAACATCAGAAAGAACCATTCCTTTGGGGTTATGAACTCCATCCTGATA
AATGGACAGTACAGCCTATAATGCTGCCA---------------------------------------------------
------------------------------------------------------------------
>117797
--------------------------------------------------------------------------------
--------------------------------------------------------------------------------
--------------------------------------------------------------------------------
---CCCATTAGTCCTATTGAAACTGTACCAGTAAAATTAAAGCCAGGAATGGATGGCCCAAAAGTTAAACAATGGCCATT
GACAGAAGAAAAAATAAAAGCATTAGTAGAAATCTGTACAGAAGAAAAGGAMGGAAAAATTTCAAAAATTGGGCCTGAAA
ATCCATATAATACTCCAGTATTTGCCATAAAGAAGAGTTGGAGAAAAGATAGAGAACTTAATAAGAGAACTCAAGACTTC
TGGGAAGTTCAATTAGGAATACCACATCCCGCAGGGAAGAAATCAACAGTACTGGATGTGGGTGATGCATCAGTTCCCTT
AGATGAAGAATTCAGGAAGTATACTGCATTTACCATACCTAGTATAAACAATGAGACACCAGGGATTAGATATCAGTACA
ATGTGCTTCCAGGATGGAAAGGATCACCAGCAATATTCCAAAGCAGCATGACAAAAATCTTAGAGCCTTTTAGAAAACAA
AATCCAGACATAATCCAATACGATGATTTGGTATCTGACTTAGAAATAGGGCAGCATAGAACAAAAATAGAGGAACTGAG
AAAACATCTGAAGTGGGGATTTACACCAGACAAACATCAGAAAGAACCATTCCTTTGGGGTTATGAACTCCATCCTGATA
AATGGACAGTA---------------------------------------------------------------------
------------------------------------------------------------------
>B.FR.1992.UFC_A1_92.AF487122
CCTCAGATCACTCTTTGGCAACGACCCCTCGTCACAATAAAGATAGGGGGGCAACTAAAGGAAGCTGATACAGGAGCAGA
TACATTAGAAGACATGAATTTGCCAGGAAGATGGAAACCAAAAGGAGGRGGTAAAGTAARACAGTATGATCAGATACCCR
TAGAAATCTGTGGACATAAAGCTATAACAGTRGTAGGACCTACACCTGGAAGACTGACTCAAATTGGTTGCACTTTAAAT
TTTCCCATTAGTCCTATTGAAACTGTACCAGTAAAATTAAAGCCAGGAATGGATGGCCCAAAAGTTAAACAATGGCCATT
GACAGAAGAAAAAATAAAAGCATTAGTAGAAATTTGTACAGAAGAAAAGGAAGGGAAAATTTCAARAATTGGGCCTGAAA
ATCCATATAATACTCCAGTATTTGCCATAAAGAAAAGTTGGAGAAAAGATAGAGAACTTAATAAGAAAACTCAAGACTTC
TGGGAAGTTCAATTAGGAATCCCACATCCCGCAGGGAAGAAATCAACAGTACTGGATGTGGGTGATGCATCAGTTCCCTT
AGATAAAGACTTCAGGAAGTATACTGCATTTACCATACCTAGTATAAACAATGAGACACCAGGGATTAGATATCAGTACA
ATGTGCTTCCAGGATGGAAAGGATCACCAGCAATATTCCAAAGTAGCATGACAAAAATCTTAGAGCCTTTTAGAAAACAA
AATCCAGACATAATCCAATACGATGATTTGGTATCTGACTTAGAAATAGGGCAGCATAGAACAAAAATAGAGGAATTGAG
ACAACATCTGAGGTGGGGATTTACACCAGACAAACATCAGAAAGAACCATTCCTTTGGGGTTATGAACTCCATCCTGATA
AATGGACAGTACAGCCTATAGTGCTGCCA---------------------------------------------------
------------------------------------------------------------------
>117796
--------------------------------------------------------------------------------
--------------------------------------------------------------------------------
--------------------------------------------------------------------------------
---CCCATTAGTCCTATTGAAACTGTACCAGTAAAATTAAAGCCAGGAATGGATGGCCCAAAAGTTAAACAATGGCCATT
GACAGAAGAAAAAATAAAAGCATTAGTAGAAATCTGTACAGAAGAAAAGGWAGGAAAAATTTCAAAAATTGGGCCTGAAA
ATCCATATAATACTCCAGTATTTGCCATAAAGAAGAGTTGGAGAAAAGATAGAGAACTTAATAAGAGAACTCAAGACTTC
TGGGAAGTTCAATTAGGAATACCACATCCCGCAGGGAAGAAATCAACAGTACTGGATGTGGGTGATGCATCAGTTCCCTT
AGATRAAGAATTCAGGAAGTATACTGCATTTACCATACCTAGTATAAACAATGAGACACCAGGGATTAGATATCAGTACA
ATGTGCTTCCAGGATGGAAAGGATCACCAGCAATATTCCAAAGCAGCATGACAAAAATCTTAGAGCCTTTTAGAAAACAA
AATCCAGACATAATCCAATACGATGATTTGGTATCTGACTTAGAAATAGGGCAGCATAGAACAAAAATAGAGGAACTGAG
AAAACATCTGAAATGGGGATTTACACCAGACAAACATCAGAAAGAACCATTCCTTTGGGGTTATGAACTCCATCCTGATA
AATGGACAGTA---------------------------------------------------------------------
------------------------------------------------------------------
>118831
CCTCARATCACTCTTTGGCAACGACCCCTCGTCACAATAAAGATAGGGGGGCAACTAAAGGAAGCTGATACAGGAGCAGA
TACATTAGAAGACATGCATTTACCAGGAAAATGGAAACCAAAAGGAGGAGGTAAAGTAAGACAGTATGAKCAAATACCCA
TAGAAATCTGTGGACATAAAGCTATAACAGTAATAGGACCTACACCTGGAAGACTGACTCAGATTGGTTGCACTCTAAAT
TTTCCCATTAGTCCTATTGAAACTGTACCAGTAAARTTAAAGCCAGGAATGGATGGCCCAAAAGTTAAACAATGGCCATT
GACAGAAGAAAAAATAAAAGCATTAGTAGAAATCTGTACAGAAGAGAAGGAAGGGAAAATTTCAAAAATTGGGCCTGAAA
ATCCATATAATACTCCAGTATTTGCCATAAAGAAGAGTTGGAGAAAAGATAGAGAACTTAATAAGAGAACTCAAGACTTC
TGGGAAGTTCAATTAGGAATACCACATCCCGCAGGGAAGAAATCAACAGTACTGGATGTGGGTGATGCATCAGTTCCCTT
AGATAAAGAATTCAGGAAGTATACTGCATTTACCATACCTAGTATAAACAATGAGACACCAGGGATTAGATATCAGTACA
ATGTGCTTCCAGGATGGAAAGGATCACCAGCAATATTCCAAAGCAGYATGACAAAAATCTTAGAGCCTTTTAGAAAACAA
AATCCAGACATAATCCAATACGATGATTTGGTATCTGACTTAGAAATAGGGCAGCATAGAACAAAAATAGAGGAACTGAG
ACAACATCTGAAGTGGGGRTTTACACCAGACAAACATCAGAAAGAACCATTCCTGTGGGGTTATGAACTCCATCCTGAT-
--------------------------------------------------------------------------------
------------------------------------------------------------------
>119349
--------------------------------------------------------------------------------
--------------------------------------------------------------------------------
--------------------------------------------------------------------------------
--------------------------------------------------------------------------------
----------AAAATAAAAGCATTAGCAGAAATCTGTACAGAAGAAAAGGAAGGGAAAATTTCAAAAATTGGGCCTGAAA
ATCCATATAATACTCCAGTATTTGCCATAAAGAAAAGTTGGAGAAAAGATAGAGAACTTAATAAGAGAACTCAAGACTTC
TGGGAAGTTCAATTAGGAATACCACATCCCGCAGGGAAGAAATCAACAGTACTGGATGTGGGTGATGCATCAGTTCCCTT
AGATAAAGAATTCAGGAAGTATACTGCATTTACCATACCTAGTATAAACAATGAGACACCAGGGATTAGATATCAGTACA
ATGTGCTTCCAGGATGGAAAGGATCACCAGCAATATTCCAAAGCAGCATGACAAGAATCTTAGAGCCTTTTAGAAAACAA
AATCCAGACATAATCCAATACGATGATTTGGTATCTGACTTAGAAATAGGGCAGCATAGAACAAAAATAGAGGAACTGAG
ACAACATCTGAGGTGGGGATTTACACCAGACAAACATCAGAAAGAACCATTCCTTTGG----------------------
--------------------------------------------------------------------------------
------------------------------------------------------------------
>B.IT.-.2594A.EU019831
CCTCAGATCACTCTTTGGCAACGACCCMTCGTCACAATAAAGATAGGGGGGCAACTAAAGGAAGCTGATACAGGAGCAGA
TACATTAGAAGAAATGAATTTGCCAGGAAAATGGAAACCAAAAGGAGGAGGTAAAGTAAGACAGTATGATCAAATACATG
TAGAAATCTGTGGACATAAAGCTGTAACAGTAATAGGACCAACACCTGGAAGACTGACTCAGCTTGGKTGCACTTTAAAT
TTTCCCATTAGTCCTATTGAAMCTGTACCAGTAAAATTAAAGCCAGGAATGGATGGCCCAAAAGTTAAACAATGGCCATT
GACAGAAGAAAAAATAAAAGCATTAATRGAAATCTGTACAGAAGAAAAGGAAGGAAAAATTTCAAAAATTGGGCCTGAAA
ATCCATATAATACTCCAGTTTTTGCCATAAAGAAAAGTTGGAGAAAAGATAGAGAACTTAATAAGAGAACTCAAGACTTC
TGGGAAGTTCAATTAGGAATACCACATCCCGCAGGGAAGAAATCAACAGTACTGGATGTGGGTGATGCATCAGTTCCYTT
AGATAAAGAATTCAGGAAGTATACTGCATTTACCATACCTAGTATAAACAATGAGACACCAGGGATTAGATATCAGTACA
ATGTGCTTCCAGGATGGAAAGGATCACCAGCAATATTCCAAAGCAGCATGACAAAAATCTTAGAGCCTTTTAGACAACAA
AATCCAGACATAATCCAATACGATGATTTGGTATCTGACTTAGAAATAGGGCAGCATAGAGCAAAAATAGAGGAACTGAG
ACGACATCTGAAGTGGGGATTGACACCAGACAAACATCAGAAAGAACCATTCCTTTGGGGGTATGAACTACATCCTGATA
AATGGACAGTACAGCCTATAGTGTTGCCA---------------------------------------------------
------------------------------------------------------------------
>116187
CCTCAGATCACTCTTTGGCAACGACCCCTTGTCACAATAAAGATAGGGGGGCAACTAAAGGAAGCTGATACAGGAGCAGA
TACATTAGAAGAAATGAATTTGCCAGGAAGATGGAAACCAAAAGGAGGAGGTAAAGTAAGACAGTATGATCAAATACCCA
TAGAAATCTGTGGACATAAAGCTATAACAGTARTAGGACCTACACCTGGAAGACTGACTCAGMTTGGKTGCACTTTAAAT
TTTCCCATTAGTCCTATTGAAACTGTACCAGTAAAAYTAAAGCCAGGAATGGATGGCCCAARAGTTAAACAATGGCCATT
GACAGAAGARAAAATAAAAGCATTAGTAGAAATCTGTACAGAAGAAAAGGAAGGGAAAATTTCAAAAATTGGGCCTGAAA
ATCCATATAATACTCCAGTATTTGCCATAAAGAAAAGTTGGAGAAAAGATAGAGAACTTAATAAGAGAACTCAAGACTTC
TGGGAAGTTCAATTAGGAATACCACAYCCCGCAGGGAAGAAATCAACAGTACTGGATGTGGGTGATGCATCAGTTCCCTT
AGATAAAGAATTCAGGAAGTATACTGCATTTACCATACCTAGTATAAACAATGAGACACCAGGGATTAGATATCAGTACA
ATGTGCTKCCAGGATGGAAAGGATCACCAGCAATATTYCAAAGCAGCATGACAAGAATCTTAGAGCCTTTTAGAAAACAA
AATCCAGACATAATCCAATACGATGATTTGGTATCTGACTTAGAAATAGGGCAGCATAGAACAAAAATAGAGGAACTGAG
ACAACATCTGAGGTGGGGACTTACACCAGAWAAACATCAGAAAGAACCATTCCTTTGGGGTTATGAACTCCATCCTGATA
AA------------------------------------------------------------------------------
------------------------------------------------------------------
>126004
CCTCAGATCACTCTTTGGCAACGACCCCTCGTCACAATAAAGATAGGGGGACAACTAAAGGAAGCTGATACAGGAGCAGA
TACATTAGAAGACATGGATTTGCCAGGAAGATGGAAACCAAAAGGAGGAGGTAAAGTAAGACAGTATGATCAGATACTCA
TAGAAATCTGTGGACATAAAGCTATAACAGTAGTAGGACCTACACCTGGAAGACTGACTCAGATTGGTTGCACTTTAAAT
TTTCCCATTAGTCCTATTGAAACTGTACCAGTAAAATTAAAGCCAGGAATGGATGGCCCAAAAGTTAAACAATGGCCATT
GACAGAAGAGAAAATAAAAGCATTAGTAGAAATCTGTACAGAAGAAAAGGAAGGGAAAATTTCAAAAATTGGGCCTGAAA
ATCCATATAATACTCCAGTATTTGCCATAAAGAAAAGTTGGAGAAAAGATAGAGAACTTAATAAGAAAACTCAAGACTTC
TGGGAAGTTCAATTAGGAATACCACATCCCGCAGGGAAGAAATCAACAGTACTGGATGTGGGTGATGCATCAGTTCCCTT
AGATAAAGAATTCAGGAAGTATACTGCATTTACCATACCTAGTATAAACAATGAGACACCAGGGATTAGATATCAGTACA
ATGTGCTTCCAGGATGGAAAGGATCACCAGCAATATTCCAAAGCAGCATGACAAGAATCTTAGAGCCTTTTAGAAAACAA
AATCCAGACATAATCCAATACGATGATTTGGTATCTGACTTAGAAATAGGCCAGCATAGAACAAAAATAGAGGAACTGAG
ACAACATCTGAGGTGGGGATTTACACCAGACAAACATCAGAAAGAACCATTTCTTTGGGGTTATGAACTCCATCCTGATA
AATGGACA------------------------------------------------------------------------
------------------------------------------------------------------
>-.ES.2007.D1P1.GQ386774
CCTCAAATCACTCTTTGGCAACGACCCCTTGTCACAATAAAGATAGGGGGGCAACTAAAGGAAGCTGATACAGGAGCAGA
TACATTAGAAGAAATAAATTTGCCAGGAAGATGGAAACCAAAAGGAGGAGGTAAAGTAAGACAGTATGATCAAATACTCG
TAGAAATCTGTGGACATAAAGCTATAACAGTAGTAGGACCTACACCTGGAAGACTGACTCAGATTGGTTGCACTTTAAAT
TTTCCCATTAGTCCTATTGAAACTGTACCAGTAAAATTAAAGCCAGGAATGGATGGCCCAAAAGTTAAACAATGGCCATT
GACAGAAGAAAAAATAAAAGCATTAGTAGAAATCTGTACAGAAGAAAAGGAAGGGAAAATTTCAAAAATTGGGCCTGAAA
ATCCATATAATACTCCAGTATTTGCCATAAAGAAAAGTTGGAGAAAAGATAGAGAACTTAATAAGAAAACTCAAGACTTC
TGGGAAGTTCAATTAGGAATACCACATCCCGCAGGGAAGAAATCAACAGTACTGGATGTGGGTGATGCATCAGTTCCCTT
AGATAAAGAATTCAGGAAGTACACTGCATTTACCATACCTAGTATAAACAATGAGACACCAGGGATTAGATATCAGTACA
ATGTGCTTCCAGGATGGAAAGGATCACCAGCAATATTCCAAAGCAGCATGACAAAAATCTTGGAGCCTTTTAGAAAACAA
AATCCAGACATAATCCAATACGATGATTTGGTATCTGACTTAGAAATAGGGCAGCATAGAACAAAAATAGAGGAACTGAG
ACAACATCTGAAGTGGGGATTTACACCAGACAAACATCAGAAAGAACCATTCCTTTGGGGTTATGAACTCCATCCTGATA
AATGGACAGTACAGCCTATAGTGCTGCCA---------------------------------------------------
------------------------------------------------------------------
>B.US.1985.WCIPR.U69584
CCTCAGATCACTCTTTGGCAACGACCCCTCGTCTCAATAAAGATAGGGGGGCAACTAAAGGAAGCTGATACAGGAGCAGA
TACATTAGAAGAAATGAATTTGCCAGGAAGATGGAAACCAAAAGGAGGAGGTAAAGTAAGACAGTATGATCAGATACTCG
TAGAAATCTGTGGACATAAAGCTATAACAGTAGTAGGACCTACACCCGGAAGACTGACTCAGATTGGTTGCACTTTAAAT
TTTCCCATTAGTCCTATTGAAACTGTACCAGTAAAATTAAAGCCAGGAATGGATGGCCCAAAAGTTAAACAATGGCCATT
GACAGAAGAAAAAATAAAAGCATTAGTAGACATTTGTACAGAAGAAAAGGAAGGGAAAATTTCAAAAATTGGGCCTGAAA
ATCCATACAATACTCCAGTATTTGCCATAAAGAAAAGTTGGAGAAAAGATAGAGAACTTAATAAGAGAACTCAAGACTTC
TGGGAAGTTCAATTAGGAATACCACATCCCGCAGGGAAGAAATCAACAGTACTGGATGTGGGTGATGCATCAGTTCCCTT
AGATAAAGACTTCAGAAAGTATCCTGCATTTACCATACCTAGTGTAAACAATGAGACACCAGGGATTAGATATCAGTACA
ATGTGCTTCCAGGATGGAAAGGATCACCAGCAATATTCCAAAGTAGCATGACAAAAATCTTAGAGCCTTTTAGAAAACAA
AATCCAGACATAATCCAATACGATGATTTGGTATCTGACTTAGAAATAGGGCAGCATAGAACAAAAATAGAGGAACTGAG
ACAACATCTGAGGTGGGGATTTACACCAGACAAACATCAGAAAGAACCATTCCTTTGGGGTTATGAACTCCATCCTGATA
AATGGACAGTACAGCCTATAGTGCTGCCA---------------------------------------------------
------------------------------------------------------------------
>119636
CCTCAAATCACTCTTTGGCAACGACCCCTCGTCACAGTAAAGATAGGGGGGCAACTAAAGGAAGCTGATACAGGAGCAGA
TACATTAGAAGAAATAAATTTGCCAGGAAGATGGAARCCAAAAGGAGGAGGTAAAGTAAGACAGTATGATCAAATACTCG
TAGAAATCTGTGGAAAGAAAGCTATAACAGTAGTAGGACCTACACCTGGAAGACTGACTCARATTGGTTGCACTTTAAAT
TTTCCYATTAGTCCTATTGAAACTGTACCAGTAAAATTAAAGCCAGGAATGGATGGCCCAAAAGTTAAACAATGGCCATT
GACAGAAGAAAAAATAAAAGCATTAGTAGAAATCTGTACAGAAGAAAAGGAAGGGAAAATTTCAAAAATTGGGCCTGAAA
ATCCATATAATACTCCAATATTTGCCATAAAGAAAAGTTGGAGAAAAGATAGAGAACTTAATAAGAGAACTCAAGACTTC
TGGGAAGTTCAATTAGGGATACCACATCCCGCAGGGAAGAAATCAACAGTACTGGATGTGGGGGATGCATCAGTCCCCTT
AGATAAAGAATTCAGGAAGTATACTGCATTTACCATACCTAGTATAAACAATGAGACACCAGGGATTAGATATCAGTACA
ATGTGCTTCCAGGATGGAAAGGATCACCAGCAATATTCCAAAGCAGCATGACAAGAATCTTAGAGCCTTTTAGAAAACAA
AATCCAGACATAATCCAATACGATGATTTGGTATCTGACTTAGAAATAGGGCAGCATAGAACAAAAATAGAGGAACTGAG
ACARCATCTGAGGTGGGGATTTACACCAGACAAACATCAGAAAGAACCA-------------------------------
--------------------------------------------------------------------------------
------------------------------------------------------------------
>122314
CCTCAGATCACTCTTTGGCAACGACCCCTCGTCACAATAAAGATAGGGGGGCAACTAAAGGAAGCTGATACAGGAGCAGA
TACATTAGAAGAAATGGATTTGCCAGGRAGATGGAAACCAAAAGGAGGAGGTAAAGTAAGACAATATGAACAGATACCCA
TAGAAATCTGTGGGCATAAAGCTATAACAGTAGTAGGACCTACACCTGGAAGACTGACTCAGATTGGTTGCACTTTAAAT
TTT-----------------------------------------------------------------------------
----------AAAATAAAAGCATTAGTAGAAATTTGTACAGAAGAAAAGGAAGGGAAAATTTCAAGAATTGGGCCTGAAA
ATCCATATAATACTCCAGTATTTGCCATAAAGAAAAGTTGGAGAAAAGATAGAGAACTTAATAAGAGAACTCAAGACTTC
TGGGAAGTTCAATTAGGAATACCACATCCCGCAGGGAAGAAATCAACAGTACTGGATGTGGGTGATGCATCAGTTCCCTT
AGATAAAGAATTCAGGAAGTATACTGCATTTACCATACCTAGTATAAACAATGAGACACCAGGGATTAGATATCAGTACA
ATGTGCTTCCAGGATKGAAAGGATCACCAGCAATATTCCAAAGTAGCATGACAAGAATCTTAGAGCCTTTYAGAAAACAA
AATCCAGAAATAATCCAATACGATGATTTGGTATCTGACTTAGAAATAGGGCAGCATAGAACAAAAATAGAGGAACTGAG
ACAACATCTGAGGTGGGGATTCACACCAGACAAACATCAGAAAGAACCA-------------------------------
--------------------------------------------------------------------------------
------------------------------------------------------------------
>EU2ARCA_6689
CCTCAGATCACTCTTTGGCAACGACCCCTCGTCACAATAAAGATAGGGGGGCAACTAAAGGAAGCTGATACAGGAGCAGA
TACATTAGAAGAAATGAATTTGCCAGGAAGATGGAAACCAAAAGGAGGAGGTAAAGTAAGACAGTATGATCAGATACTCA
TAGAAATCTGTGGACATAAAGCTATAACAGTAGTAGGACCTACACCTGGAAGACTGACTCAGATTGGTTGCACTTTAAAT
TTC-----------------------------------------------------------------------------
----------AAAATAAAAGCATTAGTAGAAATCTGTACAGAAGAAAAGGAAGGGAAAATTTCAAAAATTGGGCCTGAAA
ATCCATATAATACTCCAGTATTTGCCATAAAGAAAAGTTGGAGAAAAGATAGAGAACTTAATAAGAAAACTCAAGACTTC
TGGGAAGTTCAATTAGGAATACCACATCCCGCAGGGAAGAAATCAACAGTACTGGATGTGGGTGATGCATCAGTTCCCTT
AGATAAAGAATTCAGGAAGTATACTGCATTTACCATACCTAGTATAAACAATGAGACACCAGGGATTAGATATCAGTACA
ATGTGCTTCCAGGATGGAAAGGATCACCAGCAATATTCCAAAGCAGCATGACAAAAATCTTAGAGCCTTTTAGAAAACAA
AATCCAGACATAATCCAATACGATGATTTGGTATCTGACTTAGAAATAGGGCAGCATAGAACAAAAATAGAGGAACTGAG
ACAACATCTGAGGTGGGGATTTACACCAGACAAACATCAGAAAGAACCTTTCCTTTGG----------------------
--------------------------------------------------------------------------------
------------------------------------------------------------------
>EU2ARCA_2123
CCTCAGATCACTCTTTGGCAACGACCCATCGTCACAATAAAGATAGGGGGGCAACTAAAGGAAGCTGATACAGGAGCAGA
TACATTAGAAGAAATGAATTTGCCAGGAAGGTGGAAACCAAAAGGAGGAGGTAGAGTAAGACAGTATGATCAAATATCTA
TAGAAATCTGTGGACATACAGCTATAACAGTGATAGGACCTACACCAGGAAGACTGACCCAGATTGGTTGCACTTTAAAT
TTTCCCATTAGCCCTATTGAAMCTGTACCAGTAAAATTAAAGCCAGGAATGGATGGCCCAAAAGTTAAACAATGGCCATT
GACAGAAGAAAAAATAAAAGCATTAGTAGAAATCTGTACAGAAGAAAAGGAAGGAAAAATTTCAAAAATTGGGCCTGAAA
ATCCATATAATACTCCAGTATTTGCTATAAAGAAGAGTTGGAGGAAAGATAGAGAACTTAATAAGAGAACTCAAGACTTC
TGGGAAGTTCAATTAGGAATACCACATCCCGCAGGGAAGAAATCAACAGTACTGGATGTGGGTGATGCATCAGTTCCCTT
AGATAAAGAATTCAGGAAGTATACTGCATTTACCATACCTAGTATAAACAATGAGACACCAGGGATTAGATATCAGTACA
ATGTGCTTCCAGGATGGAAAGGATCACCAGCAATATTCCAAAGCAGCATGACAAGAATCTTAGAGCCTTTTAGAAAACRA
AATCCAGAAATAATCCAATACGATGATTTAGTATCTGACTTAGAAATAGAGCAGCATAGAACAAAAATAGAGGAACTGAG
ACAACATCTGAGGTGGGGATTTACACCAGACAAACATCAGAAAGAACCATTYCTTTGGGGTTATGAACTCCACCCTGATA
AATGGACAGTACAGCCTATAGTGCTGCCA---------------------------------------------------
------------------------------------------------------------------
>B.US.2004.ES4-24.EF363124
CCTCAGATCACTCTTTGGCAACGACCCCTCGTCACAATAAAGATAGGGGGGCAACTAAAGGAAGCTGATACAGGAGCAGA
TACATTAGAAGAAATGAATTTGCCAGGAAGATGGAAACCAAAAGGAGGAGGTAAAGTAAGACAGTATGATCAGATACTCA
TAGAAATCTGTGGACATAAAGCTATAACAGTAGTAGGACCTACACCTGGAAGATTGACTCAGATTGGTTGCACTTTAAAT
TTTCCCATTAGTCCTATTGAAACTGTACCAGTAAAATTAAAGCCAGGAATGGATGGCCCAAAAGTTAAACAATGGCCATT
GACAGAAGAAAAAATAAAAGCATTAGTAGAAATTTGTACAGAAGAAAAGGAAGGGAAAATTTCAAAAATTGGGCCTGAAA
ATCCATACAATACTCCAGTATTTGCCATAAAGAAAAGTTGGAGAAAAGATAGAGAACTTAATAAGAGAACTCAAGACTTC
TGGGAAGTACAATTAGGAATACCACATCCCGCAGGGAAGAAATCAACAGTACTGGATGTGGGTGATGCATCAGTTCCCTT
AGATAAAGACTTCAGGAAGTATACTGCATTTACCATACCTAGTATAAACAATGAGACACCAGGGATTAGATATCAGTACA
ATGTGCTTCCAGGATGGAAAGGATCACCAGCAATATTCCAAAGTAGCATGACAAAAATCTTAGAGCCTTTTAGAAAACAA
AATCCAGACATAATCCAATACGATGATTTGGTATCTGACTTAGAAATAGGGCAGCATAGAACAAAAATAGAGGAATTGAG
ACAACATCTGAGGTGGGGATTTACACCAGACAAACATCAGAAAGAACCATTCCTTTGGGGTTATGAACTCCATCCTGACA
AATGGACAATACAGCCTATAGTGCTGCCA---------------------------------------------------
------------------------------------------------------------------
>B.US.1986.5113_86.AY835757
CCTCAGATCACTCTTTGGCAACGACCCCTCGTCACAGTAAAGATAGGGGGGCAACTAAAGGAAGCTGATACAGGAGCAGA
TACATTAGAAGAAATGAATTTGCCAGGAAGATGGAAACCAAAAGGAGGAGGTAAAGTAAGACAGTATGATCAGATACCCA
TAGAAATCTGTGGACATAAAGCTATAACAGTAGTAGGACCTACACCTGGAAGACTGACTCAGATTGGCTGCACTTTAAAT
TTTCCCATTAGTCCTATTGAAACTGTACCAGTGAAATTAAAGCCAGGAATGGATGGCCCAAGAGTTAAACAATGGCCATT
GACAGAAGAAAAAATAAAAGCATTAGTAGAAATTTGTACAGAAGAAAAGGAAGGAAAAATTTCAAAAATTGGGCCTGAAA
ATCCATACAATACTCCAGTATTTGCCATAAAGAAAAGTTGGAGAAAAGATAGAGAACTTAATAAGAGAACTCAAGACTTC
TGGGAAGTTCAATTAGGAATACCACATCCCGCAGGGAAGAAATCAACAGTACTGGATGTGGGTGATGCATCAGTTCCCTT
AGATGAAGACTTCAGGAAGTATACTGCATTTACCATACCTAGTATAAACAATGAGACACCAGGGATTAGATATCAGTACA
ATGTGCTTCCAGGATGGAAAGGATCACCAGCAATATTCCAAAGTAGCATGACAAAAATCTTAGAGCCTTTTAGAAAACAA
AATCCAGACATAATCCAATACGATGATTTGGTATCTGACTTAGAAATAGGGCAGCATAGAACTAAAATAGAGGAACTGAG
ACAACATCTGAGGTGGGGATTTACACCAGACAAACATCAGAAAGAACCATTCCTTTGGGGTTATGAACTCCATCCTGATA
AATGGACAGTACAGCCTATAGTGCTGCCA---------------------------------------------------
------------------------------------------------------------------
>120058
CCTCAGATCACTCTTTGGCAACGACCCCTCGTCACAATAAAGATAGGGGGGCAACTAAAGGAAGCTGATACAGGAGCAGA
TACATTAGAAGAAATGAATTTGCCAGGAAGATGGAAACCAAAAGGAGGAGGTAAAGTAAGACAGTATGATCAGATAKTCA
TAGAAATCTGTGGACATAAAGCTATAACAGTAGTAGGACCTACACCTGGAAGACTGACTCAGATTGGTTGCACTTTAAAT
TTT-----------------------------------------------------------------------------
----------AAAATAAAAGCATTAGTAGAAATYTGTACAGAAGAAAAGGAAGGGAAAATTTCAAAAATTGGGCCTGAAA
ATCCATATAATACTCCAGTATTTGCCATAAAGAAAAGTTGGAGAAAAGATAGAGAACTTAATAAGAAAACTCAAGACTTC
TGGGAAGTTCAATTAGGAATACCACATCCCGCAGGGAAGAAATCAACAGTACTGGATGTGGGTGATGCATCAGTTCCCTT
AGATAAAGAATTCAGGAAGTATACTGCATTTACCATACCTAGTATAAACAATGAGACACCAGGGATTAGATATCAGTACA
ATGTGCTTCCAGGATGGAAAGGATCACCAGCAATATTCCAAAGCAGCATGACAAAAATCTTAGAGCCTTTTAGAAAACAA
AATCCAGACATAATCCAATACGATGATTTGGTATCTGACTTAGAAATAGGGCAGCATAGAACAAAAATAGAGGAACTGAG
ACAACATCTGAGGTGGGGATTTACACCAGACAAACATCAGAAAGAACCATTCCTTTGG----------------------
--------------------------------------------------------------------------------
------------------------------------------------------------------
>118097
--------------------------------------------------------------------------------
--------------------------------------------------------------------------------
--------------------------------------------------------------------------------
--------------------------------------------------------------------------------
----------AAAATAAAAGCATTAGTAGAAATCTGTACAGAAGAAAAGGAAGGGAAAATTTCAAAAATTGGGCCTGAAA
ATCCATATAATACTCCAGTATTTGCCATAAAGAAAAGTTGGAGAAAAGATAGAGAACTTAATAAGAAAACTCAAGACTTC
TGGGAAGTTCAATTAGGAATACCACATCCCGCAGGGAAGAAATCAACAGTACTGGATGTGGGTGATGCATCAGTTCCCTT
AGATAAAGAATTCAGGAAGTATACTGCATTTACCATACCTAGTATAAACAATGAGACACCAGGGATTAGATATCAGTACA
ATGTGCTTCCAGGATGGAAAGGATCACCAGCAATATTCCAAAGCAGCATGATAAAAATCTTAGAGCCTTTTAGAAAACAA
AATCCAGACATAATCCAATACGATGATTTGGTATCTGACTTAGAAATAGGGCAGCATAGAACAAAAATAGAGGAACTGAG
ACAACATCTGAGGTGGGGATTTACACCAGACAAACATCAGAAAGAACCATTCCTTTGG----------------------
--------------------------------------------------------------------------------
------------------------------------------------------------------
>117810
CCTCAAATCACTCTTTGGCAACGACCCCTCGTCTCAATAAAGGTAGGGGGGCAACTAAAGGAAGCTGATACAGGAGCAGA
TACATTAGAAGAAATGAATTTGCCAGGAAGATGGAAACCAAAAGGAGGAGGTAAAGTAAGACAGTATGATCAAATACCCA
TAGAAATCTGTGGAAATAAAGCTATAACAGTAGTAGGACCTACACCTGGAAGACTGACTCAGATTGGTTGTACTTTAAAT
TTT-----------------------------------------------------------------------------
----------AAAATAAAAGCRTTAACAGAAATCTGTACAGAAGAAAAGGAAGGGAAAATTTCAAAAATTGGGCCTGAAA
ATCCATATAATACTCCAGTATTTGCCATAAAGAAAAGTTGGAGAAAAGATAGAGAACTTAATAAGAGAACTCAAGACTTC
TGGGAAGTTCAATTAGGAATACCACATCCCGCAGGGAAGAAATCAACAGTACTGGATGTGGGTGATGCATCAATTCCCTT
AGATAAAGAATTCAGGAAGTATACTGCATTTACCATACCTAGTATAAACAATGAGACACCAGGGATTAGATATCAGTACA
ATGTGCTTCCAGGATGGAAAGGATCACCAGCAATATTCCAAAGCAGCATGACAAAAATCTTAGAGCCTTTTAGAAAACAA
AATCCAGACATAATCCAATACGATGATTTGGTGTCTGACTTAGAAATAGGGCAGCATAGAGCAAAAATAGAGGAACTGAG
ACAACATCTGAGGTGGGGACTTACACCAGACAAACATCAGAAAGAACCATTCCTTTGG----------------------
--------------------------------------------------------------------------------
------------------------------------------------------------------
>118088
--------------------------------------------------------------------------------
--------------------------------------------------------------------------------
--------------------------------------------------------------------------------
--------------------------------------------------------------------------------
----------AAAATAAAAGCATTAGTAGAAATTTGTACAGAAGAAAAGGAAGGGAAAATTTCAAAAATTGGGCCTGAAA
ATCCATATAATACTCCAGTATTTGCCATAAAGAAAAGTTGGAGAAAAGATAGAGAACTTAATAAGAAAACTCAAGACTTC
TGGGAAGTTCAATTAGGAATACCACATCCCGCAGGGAAGAAATCAACAGTACTGGATGTGGGTGATGCATCAGTTCCCTT
AGATAAAGACTTCAGGAAGTATACTGCATTTACCATACCTAGTATAAACAATGAGACACCAGGGATTAGATATCAGTACA
ATGTGCTTCCAGGATGGAAAGGATCACCAGCAATATTCCAAAGCAGCATGACAAAAATCTTAGAGCCTTTTAGAAAACAA
AATCCAGACATAATCCAATACGATGATTTGGTATCTGACTTAGAAATAGGGCAGCATAGAACAAAAATAGAGGAACTGAG
ACAACATCTGAGGTGGGGATTTACACCAGACAAACATCAGAAAGAACCATTCCTTTGG----------------------
--------------------------------------------------------------------------------
------------------------------------------------------------------
>B.US.2002.L893P.FJ469749
CCTCAGATCACTCTTTGGCAACGACCCCTCGTCACAGTAAAGATAGGGGGGCAACTAATGGAAGCTGATACAGGAGCAGA
TACATTAGAAGAAATGAATTTGCCAGGAAGGTGGAAACCAAAAGGAGGAGGTAAAGTAAGACAGTATGATCAGATACTTG
TAGAAATCTGTGGACATAAAGCTATAACAGTAGTAGGACCTACACCTGGAAGACTGACTCAGATTGGTTGCACTTTAAAT
TTTCCCATTAGTCCTATTGAAACTGTACCAGTAAAATTAAAGCCAGGAATGGATGGCCCAAAAGTTAAACAATGGCCATT
GACAGAAGAAAAAATAAAAGCATTAGTAGAAATTTGTACAGAAGAAAAGGAAGGAAAAATTTCAAAAATTGGGCCTGAAA
ATCCATACAATACTCCAGTATTTGCCATAAAGAAAAGTTGGAGAAAAGATAGAGAACTTAATAAGAGAACTCAAGACTTC
TGGGAAGTTCAATTAGGAATACCACATCCCGCAGGGAAGAAATCAACAGTACTGGATGTGGGTGATGCATCAGTTCCCTT
AGATAAAGAATTCAGGAAGTATACTGCATTTACCATACCTAGTATAAACAATGAGACACCAGGGATTAGATATCAGTACA
ATGTGCTTCCAGGATGGAAAGGATCACCAGCAATATTCCAATGTAGCATGACAAAAATCTTAGAGCCTTTTAGAAAACAA
AATCCAGACATAATCCAATACGATGATTTGGTATCTGACTTAGAAATAGGGCAGCATAGAACAAAAATAGAGGAACTGAG
ACAACATCTGAGGTGGGGATTTACACCAGACAAACATCAGAAAGAACCATTCCTTTGGGGGTATGAACTCCATCCTGATA
AATGGACAGTACAGCCTATAATGCTGCCA---------------------------------------------------
------------------------------------------------------------------
>Case13 1998-11-09 NEW
--------------------------------------------------------------------------------
--------------------------------------------------------------------------------
--------------------------------------------------------------------------------
---------------------------CCAGTAAAATTAAAGCCAGGAATGGATGGCCCAAAAGTTAAACAATGGCCATT
GACAGAAGAAAARATAAAAGCATTARTAGAAATCTGTACAGAGGAACAGGAAGGRAAAATTTCAAAAATTGGGCCTGAAA
ATCCATATAATACTCCAGTATTTGCCATAAAGAAGAGTTGGAGAAAAGATAGAGAACTTAATAAGAGAACTCAAGACTTC
TGGGAAGTTCAATTAGGAATACCACATCCCGCAGGGAAGAAATCAACAGTACTGGATGTGGGTGATGCATCAATYCCCTT
AGATAAAGAATTCAGRAAGTATACTGCATTTACCATACCTAGTATAAACAATGAGACACCAGGGATTAGATATCAGTACA
ATGTGCTTCCAGGATGGAAAGGATCACCRGCAATATTYCAARRCAGCATGACAAGAATCTTAGAGCCTTTTAGAAAACAA
AATCCAGACATAATCCAATACGATGATTTAGTATCTGACTTAGAAATAGGGCAGCATAGAGCAAAAATAGAGGAACTGAG
A-------------------------------------------------------------------------------
--------------------------------------------------------------------------------
------------------------------------------------------------------
>Case13 1999-11-04 OLD
CCTCAGATCACTCTTTGGCAACGACCCATCGTCACAATAAAGATAGGGGGGCAACTAAAGGAAGCTGATACARGAGCAGA
TACATTAGAAGAAATGAATTTACCAGGAAGATGGAAACCAAAAGGAGGAGGTAAARTRARAGAGTATGATCAARTACCCC
TAGAAATCTGTGGGAAGAAAGCTATAACAGTAATAGGACCTACACCTGGAAGATTGACTCAGATTGGTTGCACTTTAAAT
TTT-----------------------------------------------------------------------------
----------AAGATAAAAGCATTAATAGAAATCTGTACAGAGGAACAGGAAGGAAAAATTTCAAAAATTGGGCCTGAAA
ATCCATATAATACTCCAGTATTTGCCATAAAGAAGAGTTGGAGAAAAGATAGAGAACTTAATAAGAGAACTCAAGACTTC
TGGGAAGTTCAATTAGGAATACCACATCCCGGAGGGAAGAAATCAACAGTACTGGATGTGGGTGATGCATCAATCCCYTT
AGATAAAGAATTCAGRAAGTATACTGCATTTACCATACCTAGTATAAACAATGAGACACCAGGGATTAGATATCAGTACA
ATGTGCTTCCAGGATGGAAAGGATCACCGGCAATATTTCAAGACAGCATGACAAGAATCTTAGAGCCTTTTAGAAAACAA
AATCCAGACATAATCCAATACGATGATTTAGTATCTGACTTAGAAATAGGGCAGCATAGAGCAAAAATAGAGGAACTGAG
ACAACATCTGAAATGGGGATTCACACCAGAAAAACATCAGAAAGAGCCATTCCTTTGG----------------------
--------------------------------------------------------------------------------
------------------------------------------------------------------
>123306
--------------------------------------------------------------------------------
--------------------------------------------------------------------------------
--------------------------------------------------------------------------------
--------------------------------------------------------------------------------
----------AAAATAAAAGCATTAGTAGAAATTTGTACAGAAGAAAAGGAAGGGAAAATTTCAAAAATTGGGCCTGAAA
ATCCATACAATACTCCAGTATTTGCCATAAAGAAAAGTTGGAGAAAAGATAGAGAACTTAATAAGAGAACTCAAGACTTC
TGGGAAGTTCAATTAGGAATACCACATCCCGCAGGGAAGAAATCAACAGTACTGGATGTGGGTGATGCATCAGTTCCCTT
AGATAAAGACTTCAGGAAGTATACTGCATTTACCATACCTAGTATAAACAATGAGACACCAGGGATTAGATATCAGTACA
ATGTGCTTCCAGGATGGAAAGGATCACCAGCAATATTCCAAAGTAGCATGACAAAAATCTTAGAGCCTTTTAGAAAACAA
AATCCAGACATAATCCAATACGATGATTTGGTATCTGACTTAGAAATAGGGCAGCATAGAACAAAAATAGAGGAACTGAG
ACAACATCTGAGGTGGGGATTTACACCAGACAAACATCAGAAAGAACCATTCCTTTGG----------------------
--------------------------------------------------------------------------------
------------------------------------------------------------------
>119539
--------------------------------------------------------------------------------
--------------------------------------------------------------------------------
--------------------------------------------------------------------------------
---CCCATTAGTCCTATTGAAACTGTACCAGTAAAATTAAAGCCAGGAATGGATGGCCCAAAAGTTAAACAATGGCCATT
GACAGAAGAAAAAATAAAAGCATTAGTAGAAATTTGTACAGAAGAAAAGGAAGGGAAAATTTCAAAAATTGGGCCTGAAA
ATCCATATAATACTCCAGTATTTGCCATAAAGAAAAGTTGGAGAAAAGATAGAGAACTTAATAAGAGAACTCAAGACTTC
TGGGAAGTTCAATTAGGAATACCACATCCCGCAGGGAAGAAATCAACAGTACTGGATGTGGGTGATGCATCAGTTCCCTT
AGATGAAGACTTCAGGAAGTATACTGCATTTACCATACCTAGTACAAACAATGAGACACCAGGGATTAGATATCAGTACA
ATGTGCTTCCAGGATGGAAAGGATCACCAGCAATATTCCAAAGTAGCATGACAAAAATCTTAGAGCCTTTTAGAAAACAA
AATCCAGACATAATCCAATACGATGATTTGGTATCTGACTTAGAAATAGGGCAGCATAGAACAAAAATAGAGGAACTGAG
ACAACATCTGAGGTGGGGATTTACACCAGACAAACATCAGAAAGAACCATTCCTTTGGGGTTATGAACTCCATCCTGATA
AATGGACA------------------------------------------------------------------------
------------------------------------------------------------------
>114895
--------------------------------------------------------------------------------
--------------------------------------------------------------------------------
--------------------------------------------------------------------------------
---CCCATTAGTCCTATTGAAACTGTACCAGTAAAATTAAAGCCAGGAATGGATGGCCCAAAAGTTAAACAATGGCCATT
GACAGAAGAAAAAATAAAAGCATTAGTAGAAATCTGTACAGAAGAAAAGGAAGGGAAAATTTCAAAAATTGGGCCTGAAA
ATCCATATAATACTCCAGTATTTGCCATAAAGAAAAGTTGGAGAAAAGAYAGAGAACTTAATAAGARAACTCAAGACTTC
TGGGAAGTTCAATTAGGAATACCACATCCCGCAGGGAAGAAATCAACAGTACTGGATGTGGGTGATGCATCAGTTCCCTT
AGATAAAGAATTCAGGAAGTATACTGCATTTACCATACCTAGTATAAACAATGAGACACCAGGGATTAGATATCAGTACA
ATGTGCTTCCAGGATGGAAAGGATCACCAGCAATATTCCAAAGTAGCATGACAAAAATCTTAGAGCCTTTTAGAAAACAA
AATCCAGACATAATCCAATACGATGATTTGGTATCTGACTTAGAAATAGGGCAGCATAGAACAAAAATAGAGGAACTGAG
ACAACATCTGAGGTGGGGATTTACACCAGACAAACATCAGAAAGAACCATTCCTTTGG----------------------
--------------------------------------------------------------------------------
------------------------------------------------------------------
>114898
CCC-----------------------------------------------------------------------------
--------------------------------------------------------------------------------
--------------------------------------------------------------------------------
----------GTCCTATTGAAACTGTACCAGTAAAATTAAAGCCAGGAATGGATGGCCCAAAAGTTAAACAATGGCCATT
GACAGAAGAAAAAATAAAAGCATTAGTAGAAATCTGTACAGAAGAAAAGGAAGGGAAAATTTCAAAAATTGGGCCTGAAA
ATCCATATAATACTCCAGTATTTGCCATAAAGAAGAGTTGGAGAAAAGATAGAGAACTTAATAAGAGAACCCAAGACTTC
TGGGAAGTTCAATTAGGAATACCACATCCCGCAGGGAAGAAATCAACAGTACTGGATGTGGGTGATGCATCAGTTCCCTT
AGATAAAGAATTCAGGAAGTATACTGCATTCACCATACCTAGTATAAACAATGAGACACCAGGGATTAGATATCAGTACA
ATGTGCTTCCAGGATGGAAAGGATCACCAGCAATATTCCAAAGCAGCATGACAAAAATCTTAGAGCCTTTTAGAAAACAA
AATCCAGAGATAATCCAATACGATGATTTGGTATCTGACTTAGAAATAGGGCAGCATAGAACAAAAATAGAGGAACTGAG
ACAACATCTGAGGTGGGGATTTACACCAGACAAACATCAGAAAGAACCATTCCTTTGG----------------------
--------------------------------------------------------------------------------
------------------------------------------------------------------
>118885
CCTCAGATCACTCTTTGGCAACGGCCCCTCGTCACAATAAAAATAGGGGGGCAACTAAAGGAAGCTGATACAGGAGCAGA
TACATTAGAAGAAATGRATTTGCCAGGAAGRTGGAAACCAAAAGGAGGAGGTAAAGTAAGACAGTATGATCAAATACCCA
TAGAAATCTGTGGAMATAAAGCTATAACAGTARTAGGACCTACACCTGGAAGACTGACTCAGCTTGGTTGCACTTTAAAT
TTTCCCATTAGTCCTATTGAAACTGTACCAGTAAAATTAAAGCCAGGAATGGATGGCCCAAAAGTTAAACAATGGCCATT
GACAGAAGAAAAAATAAAAGCATTAGTAGAAATCTGTACAGAAGAAAAGGAAGGGAAAATTTCAAAAATTGGGCCTGAAA
ATCCATATAATACTCCAGTATTTGCCATAAAGAAAAGTTGGAGAAAAGATAGAGAACTTAATAAGARAACTCAAGACTTC
TGGGAAGTTCAATTAGGAATACCACATCCCGCAGGGAAGAAATCAACAGTACTGGATGTGGGTGATGCATCAGTTCCCTT
AGATAAAGAATTCAGGAAGTATACTGCATTTACCATACCTAGTATAAACAATGAGACACCAGGGATTAGATATCAGTACA
ATGTGCTTCCAGGATGGAAAGGATCACCAGCAATATTCCAAAGCAGCATGACAAAAATCTTAGAGCCTTTTAGAAAACAA
AATCCAGACATAATYCAATACGATGATTTGGTATCTGACTTAGAAATAGGGCAGCATAGAACAAAAATAGAGGAACTGAG
ACAACATCTGAGGTGGGGATTTACACCAGACAAACATCAGAAAGAACCATTCCTTTGGGGTTATGAACTCCATCCTGATA
AATGGACA------------------------------------------------------------------------
------------------------------------------------------------------
>120033
CCTCAGATCACTCTTTGGCAACGACCCCTCGTCACAATAAAGATAGGGGGGCAACTAAAGGAAGCTGATACAGGAGCAGA
TACATTAGAAGAAATGGATTTACCAGGAAGATGGAAACCAAAAGGAGGAGGTAAAGTAAGACAGTATGATCAAATACCCC
TAGAAATCTGTGGGAAGAAAGCTATAACAGTGATAGGACCTACACCTGGGAGACTGACTCAGCTTGGTTGCACTTTAAAT
TTT-----------------------------------------------------------------------------
----------AAAATAAAAGCATTAGTAGAAATCTGTACAGAGGAACAGGAAGGAAAAATTTCAAAAATTGGGCCTGAAA
ATCCATATAATACTCCAGTATTTGCCATAAAGAAGAGTTGGAGAAAAGATAGAGAACTTAATAAGAGAACTCAAGACTTC
TGGGAAGTTCAATTAGGAATCCCACATCCCGCAGGGAAGAAATCAACAGTACTGGATGTGGGTGATGCATCAATTCCCTT
AGATAAAGAATTCAGGAAGTATACTGCATTTACCATACCTAGTATAAACAATGAGACACCAGGGATTAGATATCAGTACA
ATGTGCTTCCAGGATGGAAAGGATCACCGGCAATATTTCAAGACAGCATGACAAGAATCTTAGAGCCTTTTAGAAAACAA
AATCCAGACATAATCCAATACGATGATTTAGTATCTGACTTAGAAATAGGGCAGCATAGAGCAAAAATAGAGGAACTGAG
ACAACATCTGAAATGGGGATTCACACCAGAAAAACATCAGAAAGAGCCATTCCTTTGG----------------------
--------------------------------------------------------------------------------
------------------------------------------------------------------
>EU2ARCA_6534
CCTCAAATCACTCTTTGGCAACGACCCATTGTTACARTAAAGATAGGGGGGCAAACAACGGAAGCTGATACAGGAGCAGA
TACATTAGAAGAAATGAATTTGCCAGGAAGATGGAAACCAAAAGGAGGAGGTAAAGTAAGACAGTATGATCAAGTACCCA
TAGAAATTTGTGGAAATAAAGTTCTAACAGTAATAGGACCTACACCTGGAAGACTGACTCAGATTGGTTGTACTTTAAAT
TTT-----------------------------------------------------------------------------
----------AAAATAAAAGCATTAGTAGAAATCTGTACAGAAGAAGAGGAAGGAAAAATTTCAAAAATTGGGCCTGAGA
ATCCATATAATACTCCAGTATTTGCCATAAAGAAGAGTTGGAGAAAAGATAGAGAACTTAATAAGAGAACTCAAGACTTC
TGGGAAGTTCAATTAGGAATACCACATCCCGCAGGGAAGAAATCAACAGTACTGGATGTGGGTGATGCATCAATTCCTTT
AGATAAAGAATTCAGGAAGTATACTGCATTTACCATACCTAGTATAAACAATGAGACACCAGGGATTAGATATCAGTACA
ATGTGCTGCCCGGATGGAAAGGATCACCAGCAATATTCCAAAGCAGCATGACAAAAATCTTAGAGCCTTTTAGAAAACAA
AATCCAGACATGATCCAATACGATGATTTAGTATCTGACTTAGAAATAGGGCAGCATAGAACAAAAATAGAAGAACTGAG
ACAACATCTGAAGTGGGGATTTACACCAGACAAACATCAGAAAGAACCATTCCTTTGG----------------------
--------------------------------------------------------------------------------
------------------------------------------------------------------
>126291
CCTCAGATCACTCTTTGGCAACGACCCCTCGTCACAATAAARATAGGGGGGCAACTAAAGGAAGCTGATACAGGAGCAGA
TACATTAGAAGAAATGAATTTGCCAGGAAGATGGAAACCAAAAGGAGGAGGTAAAGTAAGACAGTATGATCAAGTATCCA
TAGAAATATRTGGAMATAAAGCTGTAACAGTAATAGGACCTACACCTGGAAGACTGACTCAGATTGGTTGCACTTTAAAT
TTTCCCATTAGTCCTATTGAAACTGTACCAGTAAAATTAAAGCCAGGAATGGATGGCCCAAAAGTTAAACAATGGCCATT
GACAGAAGAAAAAATAAAAGCATTMATAGAAATCTGTACAGAAGAAAAGGAAGGGAAAATTTCAAAAATTGGGCCTGAAA
ATCCATATAATACTCCAGTATTTGCCATAAAGAAAAGTTGGAGAAAAGATAGAGAACTTAATAAGARAACTCAAGACTTC
TGGGAAGTTCAATTAGGAATACCACATCCMGCAGGGAAGAAATCAACAGTACTGGATGTGGGTGATGCATCAGTYCCCTT
AGATAAAGAATTCAGGAAGTATACTGCATTTACCATACCTAGYATAAACAATGAGACACCAGGGATAAGATATCAGTACA
ATGTGCTTCCAGGATGGAAAGGRTCACCAGCAATATTCCAAAGCAGCATGACAAGAATCTTAGAGCCTTTTAGAAAACAA
AATCCAGACATAATCCAATACGATGATTTGGTATCTGACTTAGAAATAGGGCAGCATAGAACAAAAATAGAGGAACTGAG
ACAACATCTGAGGTGGGGATTTACACCAGACAAACATCAGAAAGAGCCATTCCTTTGGGGYTATGAACTCCATCCTGATA
AATGGACAGTGCAGCCTATAGTGCTGCCA---------------------------------------------------
------------------------------------------------------------------
>119234
CCTCAAATCACTCTTTGGCAACGACCCCTCGTCACAATAAAGATAGGAGGGCAACTAAAGGAAGCTGATACAGGAGCAGA
TACATTAGAAGATATAAATTTGCCAGGAAGATGGAAACCAAAAGGAGGAGGTAAAGTAAGACAGTATGATCAGRTAGCCA
TAGAAATYTGTGGACATAAAGCTATAACAGTAGTAGGACCTACACCTGGAAGACTGACTCAGATTGGTTGCACTTTAAAT
TTTCCYATTAGTCCTATTGAAACTGTACCAGTAAAATTAAAGCCAGGAATGGATGGCCCAAAAGTTAAACAATGGCCATT
AACAGAAGAAAAAATAAAAGCATTAATAGAAATCTGTACAGAAGARAAGGAAGGGAAAATTTCAAAAATTGGGCCTGAAA
ATCCATATAATACTCCAGTATTTGCCATAAAGAAAAGTTGGAGAAAAGATAGAGAACTTAATAARARAACTCAAGACTTC
TGGGAAGTTCAATTAGGAATACCACATCCCGCAGGGAAGAAATCAACAGTACTGGATGTGGGTGATGCATCAGTTCCYTT
AGATAAAGAATTCAGGAAGTATACTGCATTTACCATACCTAGTATAAACAATGAGACACCAGGAATTAGATATCAGTACA
ATGTGCTTCCAGGATGGAAAGGATCACCAGCAATATTCCAAAGCAGCATGACAAGAATCYTAGAGCCTTTTAGAAAACAA
AATCCAGACATAATCCAATACGATGAYTTGGTATCTGACTTAGAAATAGGGCAGCATAGAACAAAAATAGAGGAACTGAG
ACAACATCTGAAGTGGGGATTTACACCAGACAAACATCAGAAAGAACCATTCCTTTGG----------------------
--------------------------------------------------------------------------------
------------------------------------------------------------------
>B.IT.-.2518_1232A.AY995522
CCTCAGATCACTCTTTGGCAACGACCCCTCGTCACAATAAAGATAGGGGGGCAACTAAAGGAAGCTGATACAGGAGCAGA
TACATTAGAAGAAATGRATTTGCCAGGAARGTGGAAACCAAAAGGAGGAGGTAAAGTAAGACAGTATGATCAAATAYCTA
TAGAAATCTGTGGACATAAAGCTATAACAGTGATAGGACCTACACCAGGAAGACTGACCCAGATTGGTTGCACTTTAAAT
TTTCCCATTAGCCCTATTGAAACTGTACCAGTAAAATTAAAGCCAGGAATGGATGGCCCAAAAGTTAAACAATGGCCATT
GACAGAAGAAAAAATAAAAGCATTAGTAGAAATYTGTACAGAAGAAAAGGAAGGAAAAATTTCAAAAATTGGGCCTGAAA
ATCCATATAATACTCCAGTATTTGCYATAAAGAAGAGTTGGAGGAAAGATAGAGAACTTAATAAGAGAACTCAAGACTTC
TGGGAAGTTCAATTAGGAATACCACATCCCGCAGGGAAGAAATCAACAGTACTGGATGTGGGTGATGCATCAGTTCCCTT
AGATAAAGAATTCAGGAAGTATACTGCATTTACCATACCTAGTATAAACAATGAGACACCAGGGATTAGATATCAGTACA
ATGTGCTTCCAGGATGGAAAGGATCACCAGCAATATTCCAAAGCAGCATGACAAGAATCTTAGAGCCTTTTAGAAAACAA
AATCCAGAAATAATCCAATACGATGATTTAGTATCTGACTTAGAAATAGAGCAGCATAGAACAAAAATAGAGGAACTGAG
ACAACATCTGAGGTGGGGATTTACACCAGACAAACATCAGAAAGAACCATTCCTTTGGGGTTATGAACTCCACCCTGATA
AATGGACAGTACAGCCTATAGTGCTGCCA---------------------------------------------------
------------------------------------------------------------------
>118086
--------------------------------------------------------------------------------
--------------------------------------------------------------------------------
--------------------------------------------------------------------------------
--------------------------------------------------------------------------------
----------AAAATAAAAGCATTAGTAGAAATTTGTACAGAAGAAAAGGAAGGGAAAATTTCAAAAATTGGGCCTGAAA
ATCCATATAATACTCCAGTATTTGCCATAAAGAAAAGTTGGAGAAAAGATAGAGAACTTAATAAGAAAACTCAAGACTTC
TGGGAAGTTCAATTAGGAATACCACATCCCGCAGGGAAGAAATCAACAGTACTGGATGTGGGTGATGCATCAGTTCCCTT
AGATAAAGAATTCAGGAAGTATACTGCATTTACCATACCTAGTATAAACAATGAGACACCAGGGATTAGATATCAGTACA
ATGTGCTTCCAGGATGGAAAGGATCACCAGCAATATTCCAAAGCAGCATGACAAAAATCTTAGAGCCTTTTAGAAAACAA
AATCCAGACATAATCCAATACGATGATTTGGTATCTGACTTAGAAATAGGGCAGCATAGAACAAAAATAGAGGAACTGAG
ACAACATCTGAGGTGGGGATTTACACCAGACAAACATCAGAAAGAACCATTCCTTTGG----------------------
--------------------------------------------------------------------------------
------------------------------------------------------------------
>B.US.1989.5096_89.AY835750
CCTCAGATCACTCTTTGGCAACGACCCCTCGTCACAATAAAGATAGGAGGGCAACTAAAGGAAGCTGATACAGGAGCAGA
TACATTAGAAGAAATGAATTTGCCAGGAAGATGGAAACCAAAGGGAGGAGGTAAAGTAAGACAGTATGATCAGATACCCA
TAGAAATTTGTGGACATAAAGCTATAACAGTAGTAGGACCTACACCTGGAAGACTGACTCAACTTGGTTGCACTTTAAAT
TTTCCCATTAGTCCTATTGAAACTGTACCAGTAAAATTAAAGCCAGGAATGGATGGCCCAAAAGTTAAACAATGGCCATT
GACAGAAGAAAAAATAAAAGCATTAGTAGAAATTTGTACAGAAGAAAAGGAAGGAAAAATTTCAAAAATTGGGCCTGAAA
ATCCATACAATACTCCAGTATTTGCCATAAAGAAAAGTTGGAGAAAAGATAGAGAACTTAATAAGAAAACTCAAGACTTC
TGGGAAGTTCAATTAGGAATACCACATCCCGCAGGGCAGAAATCAACAGTACTGGATGTGGGTGATGCATCAGTTCCCTT
AGATAAAGATTTCAGGAAGTATACTGCATTTACCATACCTAGTATAAACAATGAGACACCAGGGATTAGATATCAGTACA
ATGTGCTGCCAGGATGGAAAGGATCACCAGCAATATTCCAAAGTAGCATGACAAAAATCTTAGAGCCTTTTAGAAAACAA
AATCCAGACATAATCCAATACGATGATTTGGTATCTGACTTAGAAATAGGGCAGCATAGAACAAAAATAGAGGAACTGAG
ACAACATCTGAGGTGGGGATTTACACCAGACAAACATCAGAAAGAACCATTCCTTTGGGGTTATGAACTCCATCCTGATA
AATGGACAGTACAGCCTATAGTGCTGCCA---------------------------------------------------
------------------------------------------------------------------
>118082
CCTCARATCACTCTTTGGCAACGGCCCCTCGTCACAATAAAGATAGGGGGGCAACTAAAGGAAGCTGATACAGGAGCAGA
TACATTAGAAGAAATGAATTTGCCAGGAAGATGGAAACCAAAAGGAGGAGGTAAAGTAAGACAGTATGATCAAATACTCA
TAGAAATCTGTGGAAATAAAGCTATAACAGTAGTAGGACCTACACCTGGAAGACTGACTCAGATTGGTTGCACTTTAAAT
TTTCCCATTAGTCCTATTGAAACTGTACCAGTAAAATTAAAGCCAGGAATGGATGGCCCAAAAGTTAAACAATGGCCATT
GACAGAAGAAAAAATAAAAGCATTAGTAGAAATCTGTACAGAAGAAAAGGAAGGGAAAATTTCAAAAATTGGGCCTGAAA
ATCCATATAATACTCCAGTATTTGCCATAAAGAAAAGTTGGAGAAAAGATAGAGAACTTAATAAGAAAACTCAAGACTTC
TGGGAAGTTCAATTAGGAATACCACATCCCGCAGGGAAGAAATCAACAGTACTGGATGTGGGTGATGCATCAGTTCCCTT
AGATAAAGAATTCAGGAAGTATACTGCATTTACCATACCTAGTATAAACAATGAGACACCAGGGATTAGATATCAGTACA
ATGTGCTTCCAGGATGGAAAGGATCACCAGCAATATTCCAAAGCAGCATGACAAAAATCTTAGAGCCTTTTAGAAAACAA
AATCCAGACATAATCCAATACGATGATTTGGTATCTGACTTAGAAATAGGGCAGCATAGAACAAAAATAGAGGAACTGAG
ACAACATCTGAGGTGGGGATTTACACCAGACAAACATCAGAAAGAACCATTCCTTTGGGGTTATGAACTCCATCCTGATA
AATGGACA------------------------------------------------------------------------
------------------------------------------------------------------
>B.US.1983.5082_83.AY835770
CCTCAGATCACTCTTTGGCAACGACCCCTCGTCACAATAAAGATAGGGGGGCAACTAAAGGAAGCTGATACAGGAGCAGA
TACATTAGAAGAAATGAATTTACCAGGAAGATGGAAACCAAAAGGAGGAGGCAAAGTAAGACAGTATGATCAGATACCCA
TAGAAATCTGTGGACATAAAGCTATAACAGTAGTAGGACCTACACCTGGAAGACTGACTCAGCTTGGTTGCACTTTAAAT
TTTCCCATTAGTCCTATTGAAACTGTACCAGTAAAATTAAAGCCAGGAATGGATGGCCCAAAAGTTAAACAATGGCCATT
GACAGAAGAAAAAATAAAAGCATTAGTAGAAATTTGTACAGAAGAAAAGGAAGGGAAAATTTCAAAAATTGGGCCTGAAA
ATCCATACAATACTCCAGTATTTGCCATAAAGAAAAGTTGGAGAAAAGATAGAGAACTTAATAAGAAAACTCAAGACTTC
TGGGAAGTTCAATTAGGAATACCACATCCCGCAGGGAAGAAATCAACAGTACTGGATGTGGGTGATGCATCAGTTCCCTT
AGATAAGGACTTCAGGAAGTATACTGCATTTACCATACCTAGTATAAACAATGAGACACCAGGGATTAGATATCAGTACA
ATGTGCTTCCAGGATGGAAAGGATCACCAGCAATATTCCAAAGTAGCATGACAAAAATCTTAGAGCCTTTTAGAAAACAA
AATCCAGACATAATCCAATACGATGATTTGGTATCTGACTTAGAAATAGGGCAGCATAGAACAAAAATAGAGGAACTGAG
ACAACATCTGAAGTGGGGATTTACACCAGACAAACATCAGAAAGAACCATTTCTTTGGGGTTATGAACTCCATCCTGATA
AATGGACAGTACAGCCTATAGTGCTGCCA---------------------------------------------------
------------------------------------------------------------------
>125475
CCTCAGATCACTCTTTGGCAACGACCCCTTGTTACAATAAAGATAGGGGGGCAACTAAAAGAAGCTGATACAGGAGCTGA
TACATTAGAAGAAATGGATTTGCCAGGAAGATGGAAACCAAAAGGAGGAGGTAAAGTAAGACAGTATGATCAAATACCCA
TAGAGATCTGTGGAAATAAAGCTATAACAGTAATAGGACCTACACCTGGAAGACTGACTCAGATTGGCTGCACTTTAAAT
TTTCCCATTAGCCCTATTGAGACTGTACCAGTAAAATTAAAGCCAGGAATGGATGGCCCAAAAGTTAAACAATGGCCATT
GACAGAAGAAAAAATAAAAGCATTAGTAGAAATTTGTACAGAAGAGAAGGAAGGGAAAATTTCAAAAATTGGGCCTGAAA
ATCCATATAATACTCCAGTATTTGCTATAAAGAAAAGTTGGAGAAAAGATAGAGAACTTAATAAGAGAACTCAAGACTTC
TGGGAAGTTCAATTAGGAATACCACATCCCGCAGGGAAGAAATCAACAGTACTGGATGTGGGTGATGCATCAGTTCCCTT
AGATAAAGAATTCAGGAAGTATACTGCATTCACCATACCTAGTATAAACAATGAGACACCAGGGATTAGATATCAGTACA
ATGTGCTTCCAGGATGGAAAGGATCACCAGCAATATTCCAAAGCAGCATGACAAAAATCTTAGAGCCTTTTAGAAAACAA
AATCCAGACATAATCCAATACGATGATTTGGTATCTGACTTAGAAATAGGGCAGCATAGAGTAAAAATAGAGGAACTGAG
ACAACATCTGAAATGGGGATTCACACCAGACAAACATCAGAAAGAACCATTCCTTTGGGGGTATGAACTCCATCCT----
--------------------------------------------------------------------------------
------------------------------------------------------------------
>B.-.-.PATENT_SEQ.GM748179
CCTCAGATCACTCTTTGGCAACGACCCCTCGTCAAAGTAAAGATAGGGGGGCAACTAAAGGAAGCTGATACAGGAGCAGA
TACATTAGAAGAAATGAATTTGCCAGGAAGATGGAAACCAAAAGGAGGAGGTAAAGTAAGACAGTATGATCAGATACCCA
TAGAAATCTGTGGACATAAAGCTATAACAGTAGTAGGACCTACACCTGGAAGACTGACTCAGATTGGTTGCACTTTAAAT
TTTCCCATTAGTCCTATTGAAACTGTACCAGTAAAATTAAAGCCAGGAATGGATGGCCCAAAAGTTAAACAATGGCCATT
GACAGAAGAAAAAATAAAAGCATTAGTAGAAATTTGTACAGAAGAAAAGGAAGGGAAAATTTCAAAAATTGGGCCTGAAA
ATCCATACAATACTCCAGTATTTGCCATAAAGAAAAGTTGGAGAAAAGATAGAGAACTTAATAAGAGAACTCAAGACTTC
TGGGAAGTTCAATTAGGAATACCACATCCCGCAGGGAAGAAATCAACAGTACTGGATGTGGGTGATGCATCAGTTCCCTT
AGATAAAGACTTCAGGAAGTATACTGCATTTACCATACCTAGTATAAACAATGAGACACCAGGGATTAGATATCAGTACA
ATGTGCTTCCAGGATGGAAAGGATCACCAGCAATATTCCAAAGTAGCATGACAAAAATCTTAGAGCCTTTTAGAAAACAA
AATCCAGACATAATCCAATACGATGATTTGGTATCTGACTTAGAAATAGGGCAGCATAGAACAAAAATAGAGGAACTGAG
ACAACATCTGAGGTGGGGATTTACACCAGACAAACATCAGAAAGAACCATTCCTTTGGGGTTATGAACTCCATCCTGATA
AATGGACAGTACAGCCTATAGTGCTGCCA---------------------------------------------------
------------------------------------------------------------------
>EU2ARCA_6193
CCTCAGATCACTCTTTGGCAACGACCCCTCGTCACAATAAAAATAGGGGGGCAACTAAAGGAAGCTGATACAGGAGCAGA
TACATTAGAAGAAATCAATTTGCCAGGAAGATGGAAACCAAAAGGAGGAGGTAAAGTAAGACAGTATGATCAAATACCCA
TAGAAATCTGTGGAAATAAAGCTATAACAATAATAGGACCTACACCTGGAAGACTGACTCAGATTGGTTGCACTTTAAAT
TTT-----------------------------------------------------------------------------
----------AAAATAAAAGCATTAATAGAAATCTGTACAGAAGAAAAGGAAGGAAAAATTTCAAAAATTGGGCCTGAAA
ATCCATATAATACTCCAGTATTTGCCATAAAGAAAAGTTGGAGAAAAGATAGAGAACTTAATAAGAAAACTCAAGACTTC
TGGGAAGTTCAATTAGGAATACCACATCCCGCAGGGAAGAAATCAACAGTAYTGGATGTGGGTGATGCMTCAGTTCCCTT
AGATAAAGAATTCAGGAAGTATACTGCATTTACCATACCTAGTATAAATAATGAGACACCAGGGATTAGATATCAGTACA
ATGTGCTTCCAGGATGGAAAGGATCACCAGCAATATTCCAAAGCAGCATGACAAAAATCTTAGAGCCTTTTAGAAAACAA
AATCCAGACATAATCCAATACGATGATTTGGTATCTGACTTAGAAATAGGGCAGCATAGAACAAAAATAGARGAACTGAG
ACAACATCTGAAGTGGGGATTTACACCAGACAAACATCAGAAAGAACCATTCCTTTGG----------------------
--------------------------------------------------------------------------------
------------------------------------------------------------------
>B.GB.2000.CAS_770_16_33341.FJ030791
CCTCAGATCACTCTTTGGCAACGACCCCTTGTTACAATAAAGATAGGGGGGCAACTAAAGGAAGCTGATACAGGAGCAGA
TACAGTAGAAGAAATGCATTTGCCAGGAAGATGGAAACCAAAAGGAGGAGGTAAAGTAAGACAGTATGATCAGATACTTG
TAGACATTTGTGGACATAAAGCTATAACAGTAGTAGGACCTACACCTGGAAGACTGACTCAGATTGGTTGCACTTTAAAT
TTTCCCATTAGTCCTATTGAAACTGTACCAGTAAAATTAAAGCCAGGAATGGATGGCCCAAAAGTTAAACAATGGCCATT
GACAGAAGAAAAAATAAAAGCATTAGTAGAAATTTGTACAGAGGAAAAGGAAGGGAAAATTTCAAAAATTGGGCCTGAAA
ATCCATACAATACTCCAGTATTTGCCATAAAGAAAAGTTGGAGAAAAGATAGAGAACTTAATAAGAGAACTCAAGACTTC
TGGGAAGTTCAATTAGGAATACCACATCCCGCAGGGAAGAAATCAACAGTACTGGATGTGGGTGATGCATCAGTTCCCTT
AGATAAAGACTTCAGGAAGTATACTGCATTTACCATACCTAGTATAAACAATGAGACACCAGGGATTAGATATCAGTACA
ATGTGCTTCCAGGATGGAAAGGATCACCAGCAATATTCCAAAGTAGCATGACAAAAATCTTAGAGCCTTTTAGAAAACAA
AATCCAGACATAATCCAATACGATGATTTGGTATCTGACTTAGAAATAGGGCAGCATAGAACAAAAATAGAGGAACTGAG
ACAACATCTGAAGTGGGGATTTACACCAGACAAACATCAGAAAGAACCATTCCTTTGGGGTTATGAACTCCATCCTGATA
AATGGACAGTACAGCCTATAGTGCTGCCA---------------------------------------------------
------------------------------------------------------------------
>B.US.-.P2_1.DQ097744
CCTCAGATCACTCTTTGGCAACGACCCCTCGTCACAATAAAGATAGGGGGGCAACTAAAGGAAGCTGATACAGGAGCAGA
TACATTAGAAGACATGGATTTGCCAGGAAGATGGAAACCAAAAGGAGGAGGTAAAGTAAGACAGTATGATCAGATACTCA
TAGAAATCTGTGGACATAAAGCTATAACAGTAGTAGGACCTACACCTGGAAGACTGACTCAGATTGGTTGCACTTTAAAT
TTTCCCATTAGTCCTATTGAAACTGTACCAGTAAAATTAAAGCCAGGAATGGATGGCCCAAAAGTTAAACAATGGCCATT
GACAGAAGAAAAAATAAAAGCATTAGTAGAAATCTGTACAGAAGAAAAGGAAGGGAAAATTTCAAAAATTGGGCCTGAAA
ATCCATACAATACTCCAGTATTTGCCATAAAGAAAAGTTGGAGAAAAGATAGAGAACTTAATAAGAAAACTCAAGACTTC
TGGGAAGTTCAATTAGGAATACCACATCCCGCAGGGAAGAAATCAACAGTACTAGATGTGGGTGATGCATCAGTTCCCTT
AGATAAAGAATTCAGGAAGTATACTGCATTTACCATACCTAGTATAAACAATGAGACACCAGGGATTAGATATCAGTACA
ATGTGCTTCCAGGATGGAAAGGATCACCAGCAATATTCCAAAGTAGCATGACAAAAATCTTAGAGCCTTTTAGAAAACAA
AATCCAGACATAATCCAATACGATGATTTGGTATCTGACTTAGAAATAGGGCAGCATAGAGCAAAAATAGAGGAACTAAG
ACAACATCTGAAGTGGGGATTTACACCAGACAAACATCAGAAAGAACCATTCCTTTGGGGTTATGAACTCCATCCTGATA
AATGGACAGTACAGCCTATAGTGCTGCCA---------------------------------------------------
------------------------------------------------------------------
>B.AU.1986.MBC200.AF042100
CCTCAGATCACTCTTTGGCAACGACCCCTCGTCACAATAAAGATAGGGGGGCAACTAAAGGAAGCTGATACAGGAGCAGA
TACAGTAGAAGAAATGAATTTGCCAGGAAGATGGAAACCAAAAGGAGGAGGTAAAGTAAGACAGTATGATCAGATACTCA
TAGAAATCTGTGGACATAAAGCTATAACAGTAGTAGGACCTACACCTGGAAGACTGACTCAGATTGGTTGCACTTTAAAT
TTTCCCATTAGTCCTATTGAAACTGTACCAGTAAAATTAAAGCCAGGAATGGATGGCCCAAAAGTTAAACAATGGCCATT
GACAGAAGAAAAAATAAAAGCATTAGTAGAAATTTGTACAGAAGAAAAGGAAGGGAAGATTTCAAAAATTGGGCCTGAAA
ATCCATACAATACTCCAGTATTTGCCATAAAGAAAAGTTGGAGAAAAGATAGAGAACTTAATAAGAGAACTCAAGACTTC
TGGGAAGTTCAATTAGGAATACCACATCCCGCAGGGAAGAAATCAACAGTACTGGATGTGGGTGATGCATCAGTTCCCTT
AGATAAAGAATTCAGGAAGTATACTGCATTTACCATACCTAGTATAAACAATGAGACACCAGGGATTAGATATCAATACA
ATGTGCTTCCAGGATGGAAAGGATCACCAGCTATATTCCAAAGTAGCATGACAAAAATCTTAGAGCCTTTTAGAAAACAA
AATCCAGAAATAATCCAATACGATGATTTGGTATCTGACTTAGAAATAGGGCAGCATAGAACAAAAATAGAGGAACTGAG
ACACCATCTGAGGTGGGGATTTACACCAGACAAACATCAGAAAGAACCATTCCTTTGGGGTTATGAACTCCATCCTGATA
AATGGACAGTACAGCCTATAGTGCTGCCA---------------------------------------------------
------------------------------------------------------------------
>-.ES.2007.E1_5P11.GQ386793
CCTCAAATCACTCTTTGGCAACGACCCCTTGTCACAATAAAGATAGGGGGGCAACTAAAGGAAGCTGATACAGGAGCAGA
TACATTAGAAGAAATAAATTTGCCAGGAAGATGGAAACCAAAAGGAGGAGGTAAAGTAAGACAGTATGATCAAATACTCG
TAGAAATCTGTGGACATAAAGCTATAACAGTAGTAGGACCTACACCTGGAAGACTGACTCAGATTGGTTGCACTTTAAAT
TTTCCCATTAGTCCTATTGAAACTGTACCAGTAAAATTAAAGCCAGGGATAGATGGCCCAAAAGTTAAACAATGGCCATT
GACAGAAGAAAAAATAAAAGCATTAGTAGAAATCTGTACAGAAGAAAAGGAAGGGAAAATTTCAAAAATTGGGCCTGAAA
ATCCATATAATACTCCAGTATTTGCCATAAAGAAAAGTTGGAGAAAAGATAGAGAACTTAATAAGAAAACTCAAGACTTC
TGGGAAGTTCAATTAGGAATACCACATCCCGCAGGGAAGAAATCAACAGTACTGGATGTGGGTGATGCATCAGTTCCCTT
AGATAAAGAATTCAGGAAGTACACTGCATTTACCATACCTAGTATAAACAATGAGACACCAGGGATTAGATATCAGTACA
ATGTGCTTCCAGGATGGAAAGGATCACCAGCAATATTCCAAAGCAGCATGACAAAAATCTTAGAGCCTTTTAGAAAACAA
AATCCAGACATAATCCAATACGATGATTTGGTATCTGACTTAGAAACAGGGCAGCATAGAACAAAAATAGAGGAACTGAG
ACAACATCTGAAGTGGGGATTTACACCAGACAAACATCAGAAAGAACCATTCCTTTGGGGTTATGAACTCCATCCTGATA
AATGGACAGTACAGCCTATAGTGCTGCCA---------------------------------------------------
------------------------------------------------------------------
>EU2ARCA_6232
CCTCAGATCACTCTTTGGCAACGACCCCTYGTCACAGTAAAGATAGGGGGGCAAYTAAAGGAAGCTGATACAGGAGCAGA
TACATTAGAAGAAATGAATTTGCCAGGAAGATGGAAACCAAAAGGAGGAGGTAAAGTAAGACAGTATGATCAAGTAYCCA
TAGAAATCTATGGAAAGAAAGCTATAACAGTAGTAGGACCTACCCCTGGAAGRCTGACTCAGATKGGTTGCACTTTAAAT
TTT-----------------------------------------------------------------------------
----------AAAATAAAAGCATTAGTAGAAATCTGTACAGAAGAAAAGGAAGGGAAAATTTCAAAAATTGGGCCTGAAA
ATCCATATAATACTCCAGTATTTGCCATAAAGAAAAGTTGGAGAAAAGATAGAGAACTTAATAAGAGAACTCAAGATTTC
TGGGAAGTTCAATTAGGAATACCACATCCCGCAGGGAAGAAATCAACAGTACTGGATGTGGGTGATGCATCAGTTCCCTT
AGATAAAGAATTCAGGAAGTATACTGCATTTACCATACCTAGTATAAACAATGAGAYACCAGGGATTAGATATCAGTACA
ATGTGCTTCCAGGATGGAAAGGATCACCAGCAATATTCCAAAGCAGCATGACAAGAATCTTAGAGCCTTTTAGAAAACAA
AATCCAGACATAATCCAATACGATGATTTGGTATCTGACTTAGAAATAGGGCAGCATAGAACAAAAATAGAGGAACTGAG
ACAACATCTGAAGTGGGGATTTACACCAGACAAACATCAGAAAGAACCATTCCTTTGG----------------------
--------------------------------------------------------------------------------
------------------------------------------------------------------
>123442
CCTCAGATCACTCTTTGGCAACGACCCCTCGTCACAATAAAGATAGGGGGGCAACTAAAGGAAGCTGATACAGGAGCAGA
TACATTAGAAGAAATGAATTTGCCAGGRAGATGGAAACCAAAAGGAGGAGGTAAAGTAAGACAGTATGATCAAGTACCCA
TAGAAATCTGTGGGCATAAAGTTATAACAGTAATAGGACCTACACCTGGAAGACTGACTCAGCTTGGTTGCACTTTAAAT
TTTCCCATTAGTCCTATTGAAACTGTACCAGTAAAATTAAAGCCAGGAATGGATGGCCCAAAAGTTAAACAATGGCCATT
GACAGAAGAAAAAATAAAAGCATTAGTAGAAATTTGTACAGAAGAAAAGGAAGGGAAAATTTCAAAAATTGGGCCTGAAA
ATCCATACAATACTCCAGTATTTGCCATAAAGAAAAGTTGGAGAAAAGATAGAGAACTTAATAAGAGAACTCAAGACTTC
TGGGAAGTTCAATTAGGAATACCACATCCCGCAGGGAAGAAATCAACAGTACTGGATGTGGGTGATGCATCAGTTCCCTT
AGATAAAGACTTCAGGAAGTATACTGCATTTACCATACCTAGTATAAACAATGAGACACCAGGGATTAGATATCAGTACA
ATGTGCTTCCAGGATGGAAAGGATCACCAGCAATATTCCAAAGTAGCATGACAAAAATCTTAGAGCCTTTTAGAAAACAA
AATCCAGACATAATCCAATACGATGATTTGGTATCTGACTTAGAAATAGGGCAGCATAGAACAAAAATAGAGGAACTGAG
ACAACATCTGAGGTGGGGATTTACACCAGACAAACATCAGAAAGAACCATTCCTTTGG----------------------
--------------------------------------------------------------------------------
------------------------------------------------------------------
>B.IT.-.271.AF252037
CCTCAGATCACTCTTTGGCAACGACCCATCGTCACAGTAAAGATAGGGGGGCAACTAAGGGAAGCTAATACAGGAGCAGA
TACATTAGAAGAAATAGATTTGCCAGGAAGATGGAAGCCAAAAGGAGGAGGTAAAGTAAGACAGTATGATCAAGTACCAA
TAGAAATCTGTGGACATAAAGTTATAACAGTAGTAGGACCTACACCTGGAAGACTGACTCAGATTGGGTGCACTTTAAAT
TTTCCCATTAGTCCTATTGAAACTGTACCAGTAAAATTAAAGCCAGGAATGGATGGTCCAARAGTTRACCAATGGCCATT
RACAGAAGAAAAAATAAADGCATTAGTAGAAATCTGTACAGAAGAAAAGGAAGGGAAAATTTCAAAAATTGGGCCTGAAA
ATCCATATAATACTCCAGTATTTGCAATAAARAAGAGTTGGAGAAAAGATAGAGAACTTAATAAGAGAACTCAAGACTTC
TGGGAAGTTCAATTAGGAATACCACATCCCGCAGGGAAGAARTCAACAGTACTGGATGTGGGTGATGCATCAATTCCCTT
AGATAAAGAATTCAGGAAGTATACTGCATTTACCATACCTAGTATAAACAATGAGACACCAGGGATTAGATATCAGTACA
ATGTGCTTCCAGGATGGAAAGGATCACCAGCAATATTTCAAAGCAGCATGACAAGAATCTTAGAGCCTTTTAGAAAACAA
AATCCAGACATAATCCAATACGATGATTTGGTATCTGACTTAGAAATAGAGCAGCATAGAACAAAAATAGAGGAACTGAG
ACAGTATCTGAAATGGGGATTAACACCAGACAAACATCAGAAAGAACCATTCCTTTGGGGTTATGAACTCCATCCTGATA
AATGGACAGTACAGCCTATAGTGCTGCCA---------------------------------------------------
------------------------------------------------------------------
>B.US.1983.5084_83.AY835754
CCTCAGATCACTCTTTGGCAACGACCCCTCGTCACAATAAAGATAGGGGGGCAACTAAAGGAAGCTGATACAGGAGCAGA
TACATTAGAAGAAATGAATTTGCCAGGAAGATGGAAACCAAAAGGAGGAGGTAAAGTAAGACAGTATGATCAGATACTCA
TAGAAATCTGTGGACATAAAGCTATAACAGTAGTAGGACCTACACCTGGAAGATTGACTCAGATTGGTTGCACTTTAAAT
TTTCCCATTAGTCCTATTGAAACTGTACCAGTAAAATTAAAGCCAGGAATGGATGGCCCAAAAGTTAAACAATGGCCATT
GACAGAAGAAAAAATAAAAGCATTAGTAGAAATTTGTACAGAAGAACAGGAAGGAAAAATTTCAAGAATTGGGCCTGAAA
ATCCATACAATACTCCAGTATTTGCCATAAAGAAAAGTTGGAGAAAAGATAGAGAACTTAATAAGAGAACTCAAGACTTC
TGGGAAGTTCAATTAGGAATACCACATCCCGCAGGGAAGAAATCAACAGTACTGGATGTGGGTGATGCATCAGTTCCCTT
AGATAAAGACTTCAGGAAGTATACTGCATTTACCATACCTAGTATAAACAATGAGACACCAGGGATTAGATATCAGTACA
ATGTGCTTCCAGGATGGAAAGGATCACCAGCAATATTCCAAAGTAGCATGACAAAAATCTTAGAGCCTTTTAGAAAACAA
AATCCAGACGTAATCCAATACGATGATTTGGTATCTGACTTAGAAATAGGGCGGCATGGAACAAAAATAGAGGAACTGAG
ACAACATCTGAGGTGGGGATTTACACCAGACAAACATCAGAAAGAACCATTCCTTTGGGGTTATGAACTCCATCCTGATA
AATGGACAGTACAGCCTATAGTGCTGCCA---------------------------------------------------
------------------------------------------------------------------
>Case13 1998-11-09 OLD
CCTCAGATCACTCTTTGGCAACGACCCATCGTCACAATAAAGATAGGGGGGCAACTAAAGGAAGCTGATACAGGAGCAGA
TACATTAGAAGAAATGAATTTACCAGGAAGATGGAAMCCAAAAGGAGGAGGTAAAGTAAGACAGTATGATCAAGTACCCC
TAGAAATCTGTGGGAAGAAAGTTATAACAGTAATAGGACCTACACCTGGAAGACTGACTCAGATTGGTTGCACTTTAAAT
TTT-----------------------------------------------------------------------------
----------AAAATAAAAGCATTAATAGAAATCTGTACAGAGGAACAGGAAGGAAAAATTTCAAAAATTGGGCCTGAAA
ATCCATATAATACTCCAGTATTTGCCATAAAGAAGAGTTGGAGAAAAGATAGAGAACTTAATAAGAGAACTCAAGACTTC
TGGGAAGTTCAATTAGGAATACCACATCCCGCAGGGAAGAAATCAACAGTACTGGATGTGGGTGATGCATCAATCCCCTT
AGATAAAGAATTCAGAAAGTATACTGCATTTACCATACCTAGTATAAACAATGAGACACCAGGGATTAGATATCAGTACA
ATGTGCTTCCAGGATGGAAAGGATCACCGGCAATATTTCAAGACAGCATGACAAGAATCTTAGAGCCTTTTAGAAAACAA
AATCCAGACATAATCCAATACGATGATTTAGTATCTGACTTAGAAATAGGGCAGCATAGAGCAAAAATAGAGGAACTGAG
ACAACATCTGAAATGGGGATTCACACCAGAGAAACATCAGAAAGAGCCATTCCTTTGG----------------------
--------------------------------------------------------------------------------
------------------------------------------------------------------
>118887
CCC-----------------------------------------------------------------------------
--------------------------------------------------------------------------------
--------------------------------------------------------------------------------
----------GTCCTATTGAAACTGTACCAGTAAAATTAAAGCCAGGAATGGATGGCCCAAAAGTTAAACAATGGCCATT
GACAGAAGAAAAAATAAAAGCATTAGTAGAAATCTGTACAGAAGAAAAGGAAGGGAAAATTTCAAAAATTGGGCCTGAAA
ATCCATRTAATACTCCAGTAKTTGCCATAAAGAAAAGTTGGAGAAAAGATAGAGAACTTAATAAGAGAACTCAAGACTTC
TGGGAAGTTCAATTAGGAATACCACATCCCGCAGGGAAGAAATCAACAGTACTGGAYGTGGGTGATGCATCAGTTCCCTT
AGATAAAGAATTCAGGAAGTATACTGCATTTACCATACCTAGTATAAACAATGAGACACCAGGGATTAGATATCAGTACA
ATGTGCTTCCAGGATGGAAAGGATCACCAGCAATATTCCAAAGTAGCATGACAAAAATCTTAGAGCCTTTTAGAAAACAA
AATCCAGACATAATCCAATACGATGATTTGGTATCTGACTTAGAAATAGGGCAGCATAGAACAAAAATAGAGGAACTGAG
ACAACATCTGAGGTGGGGATTTACACCAGACAAACATCAGAAAGAACCATTCCTTTGG----------------------
--------------------------------------------------------------------------------
------------------------------------------------------------------
>114981
CCTCAGATCACTCTTTGGCAACGACCCCTCGTCACAATAAAGATAGGGGGGCAACTAAAGGAAGCTGATACAGGAGCAGA
TACATTAGAAGAAATGAATTTGCCAGGAAGATGGAAACCAAAAGGAGGAGGTAAAGTAAGACAGTATGATCAGATACTCA
TAGAAATCTGTGGACATAAAGCTATAACAGTAGTAGGACCTACACCTGGAAGACTGACTCAGATTGGTTGCACTTTAAAT
TTTCCCATTAGTCCTATTGAAACTGTACCAGTAAAATTAAAGCCAGGAATGGATGGCCCAAAAGTTAAACAATGGCCATT
GACAGAAGAAAAAATAAAAGCATTAGTAGAAATTTGTACAGAAGAAAAGGAAGGGAAAATTTCAAAAATTGGGCCTGAAA
ATCCATACAATACTCCAGTATTTGCCATAAAGAAAAGTTGGAGAAAAGATAGAGAACTTAATAAGAGAACTCAAGACTTC
TGGGAAGTTCAATTAGGAATACCACATCCCGCAGGGAAGAAATCAACAGTACTGGATGTGGGTGATGCATCAGTTCCCTT
AGATAAAGACTTCAGGAAGTATACTGCATTTACCATACCTAGTATAAACAATGAGACACCAGGGATTAGATATCAGTACA
ATGTGCTTCCAGGATGGAAAGGATCACCAGCAATATTCCAAAGTAGCATGACAAAAATCTTAGAGCCTTTTAGAAAACAA
AATCCAGACATAATCCAATACGATGATTTGGTATCTGACTTAGAAATAGGGCAGCATAGAACAAAAATAGAGGAACTGAG
ACAACATCTGAGGTGGGGATTTACACCAGACAAACATCAGAAAGAACCATTCCTTTGGGGTTATGAACTCCATCCTGATA
AATGGACAGTACAGCCTATAGTGCTGCCA---------------------------------------------------
------------------------------------------------------------------
>125221
CCTCAGATCACTCTTTGGCAACGACCCCTCGTCACAATAAAGATAGGGGGGCAACTAAAGGAAGCTGATACAGGAGCAGA
TACATTAGAAGAAATGAATTTGCCAGGAAGATGGAAACCAAAAGGAGGAGGTAAAGTAAGACAGTATGATCAAATACTTA
TAGAAATCTGTGGACATAAAGCTATAACAGTAGTAGGACCTACACCTGGAAGACTGACTCAGATTGGTTGCACTTTAAAT
TTTCCCATTAGTCCTATTGAAACTGTACCAGTAAAATTAAAGCCAGGAATGGATGGCCCAAAAGTTAAACAATGGCCATT
GACAGAAGAAAAAATAAAAGCATTAGTAGAAATCTGTACAGAAGAAAAGGAAGGGAAAATTTCAAAAATTGGGCCTGAAA
ATCCATATAATACTCCAATATTTGCCATAAAGAAAAGTTGGAGAAAAGATAGAGAACTTAATAAGAGAACTCAAGACTTC
TGGGAAGTTCAATTAGGAATACCACATCCCGCAGGAAAGAATTCAACAGTACTGGATGTGGGTGATGCATCAGTTCCCTT
AGATAAAGAATTCAGGAAGTATACTGCATTTACCATACCTAGTATAAACAATGAGACACCAGGGATTAGATATCAGTACA
ATGTGCTTCCAGGATGGAAAGGATCACCAGCAATATTCCAAAGCAGCATGACAAAAATCTTAGAGCCTTTTAGAAAACAG
AATCCAGAAATAATCCAATACGATGATTTGGTATCTGACTTAGAAATAGGGCAGCATAGAACAAAAATAGAGGAACTGAG
ACAACATCTGAGGTGGGGATTTACACCAGACAAACATCAGAAAGAACCATTCCTTTGGGGTTATGAACTCCATCCTGATA
AATGGACAGTGCAGCCTATAGTGCTGCCA---------------------------------------------------
------------------------------------------------------------------
>119537
--------------------------------------------------------------------------------
--------------------------------------------------------------------------------
--------------------------------------------------------------------------------
---CCCATTAGTCCTATTGAAACTGTACCAGTAAAATTAAAGCCAGGAATGGATGGCCCAAAAGTTAAACAATGGCCATT
GACAGAAGAAAAAATAAAAGCATTAGTAGAAATTTGTACAGAAGAAAAGGAAGGGAAAATTTCAAAAATTGGGCCTGAAA
ATCCATACAATACTCCAGTATTTGCCATAAAGAAAAGTTGGAGAAAAGATAGAGAACTTAATAAGAGAACTCAAGACTTC
TGGGAAGTTCAATTAGGAATACCACATCCCGCAGGGAAGAAATCAACAGTACTGGATGTGGGTGATGCATCAGTTCCCTT
AGATAAAGACTTCAGGAAGTATACTGCATTTACCATACCTAGTATAAACAATGAGACACCAGGGATTAGATATCAGTACA
ATGTGCTTCCAGGATGGAAAGGATCACCAGCAATATTCCAAAGTAGCATGACAAAAATCTTAGAGCCTTTTAGAAAGCAA
AATCCAGACATAATCCAATACGATGATTTGGTATCTGACTTAGAAATAGGGCAGCATAGAACAAAAATAGAGGAACTGAG
ACAACATCTGAGGTGGGGATTTACACCAGACAAACATCAGAAAGAACCATTCCTTTGGGGTTATGAACTCCATCCTGATA
AATGGACA------------------------------------------------------------------------
------------------------------------------------------------------
>Case13 1996-11-06 OLD
CCTCAGATCACTCTTTGGCAACGACCCCTCGTCACAATAAAGATAGGGGGGCAATTAAAGGAAGCTGATACAGGAGCAGA
TACATTAGAAGAAATGAATTTACCAGGAAGATGGAAACCAAAAGGAGGAGGTAAAGTGAGAGAGTATGATCAAGTACCCC
TAGAAATCTGTGGGAAGAAAGCTATAACAGTAATAGGACCTACACCTGGAAGATTGACTCAGATTGGTTGCACTTTAAAT
TTT-----------------------------------------------------------------------------
----------AAAATAAAAGCATTAGTAGAAATCTGTACAGAGGAAAAGGAAGGGAAAATTTCAAAAATTGGGCCTGAAA
ATCCATATAATACTCCAGTATTTGCCATAAAGAAAAGTTGGAGAAAAGATAGAGAACTTAATAAGAGAACTCAAGACTTC
TGGGAAGTTCAATTAGGAATACCACATCCCGCAGGGAAGAAATCAACAGTACTGGATGTGGGTGATGCATCAGTTCCCTT
AGATAAAGAATTCAGGAAGTATACTGCATTTACCATACCTAGTATAAACAATGAGACACCAGGGATTAGATATCAGTACA
ATGTGCTTCCAGGATGGAAAGGATCACCAGCAATATTCCAAAGCAGCATGACAAGAATCTTAGAGCCTTTTAGAAAACAA
AATCCAGACATAATCCAATACGATGATTTAGTATCTGACTTAGAAATAGGGCAGCATAGAGCAAAAATAGAGGAACTGAG
ACAACATCTGAAATGGGGATTYACACCAGAMAAACATCAGAAAGAGCCATTCCTTTGG----------------------
--------------------------------------------------------------------------------
------------------------------------------------------------------
>B.FR.1983.TH475A.LAI.L31963
CCTCAGATCACTCTTTGGCAACGACCCCTCGTCACAATAAAGATAGGGGGGCAACTAAAGGAAGCTGATACAGGAGCAGA
TACATTAGAAGAAATGAGTTTGCCAGGAAGATGGAAACCAAAAGGAGGAGGTAAAGTAAGACAGTATGATCAGATACTCA
TAGAAATCTGTGGACATAAAGCTATAACAGTAGTAGGACCTACACCTGGAAGACTGACTCAGATTGGTTGCACTTTAAAT
TTTCCCATTAGTCCTATTGAAACTGTACCAGTAAAATTAAAGCCAGGAATGGATGGCCCAAAAGTTAAACAATGGCCATT
GACAGAAGAAAAAATAAAAGCATTAGTAGAAATTTGTACAGAAGAAAAGGAAGGGAAAATTTCAAAAATTGGGCCTGAAA
ATCCATACAATACTCCAGTATTTGCCATAAAGAAAAGTTGGAGAAAAGATAGAGAACTTAATAAGAGAACTCAAGACTTC
TGGGAAGTTCAATTAGGAATACCACATCCCGCAGGGAAGAAATCAACAGTACTGGATGTGGGTGATGCATCAGTTCCCTT
AGATGAAGACTTCAGGAAGTATACTGCATTTACCATACCTAGTATAAACAATGAGACACCAGGGATTAGATATCAGTACA
ATGTGCTTCCAGGATGGAAAGGATCACCAGCAATATTCCAAAGTAGCATGACAAAAATCTTAGAGCCTTTTAGAAAACAA
AATCCAGACATAATCCAATACGATGATTTGGTATCTGACTTAGAAATAGGGCAGCATAGAACAAAAATAGAGGAGCTGAG
ACAACATCTGAGGTGGGGATTTACACCAGACAAACATCAGAAAGAACCATTTCTTTGGGGTTATGAACTCCATCCTGATA
AATGGACAGTACAGCCTATAGTGCTGCCA---------------------------------------------------
------------------------------------------------------------------
>119352
--------------------------------------------------------------------------------
--------------------------------------------------------------------------------
--------------------------------------------------------------------------------
--------------------------------------------------------------------------------
----------AAAATAAAAGCATTAACAGAAATCTGTACAGAAGAAAAGGAAGGGAAAATTTCAAAAATTGGGCCTGAAA
ATCCATATAATACTCCAGTATTTGCCATAAAGAAGAGTTGGAGAAAAGATAGAGAACTTAATAAGAGAACTCAAGACTTC
TGGGAAGTTCAATTAGGAATACCACATCCYGCAGGGAAGAAATCAACAGTACTGGATGTGGGTGATGCATCAGTTCCCTT
AGATRAAGAATTCAGGAAGTATACTGCATTTACCATACCTAGTATAAACAATGAGACACCAGGGATTAGATATCAGTACA
ATGTGCTTCCAGGATGGAAAGGATCACCAGCAATATTCCAAAGCAGCATGACAAGAATCTTAGAGCCTTTTAGAAAACAA
AATCCAGACATAATCCAATACGATGATTTGGTATCTGACTTAGAAATAGGGCAGCATAGAACAAAAATAGAGGAACTGAG
ACAACATCTGAGGTGGGGATTTACACCAGACAAACATCAGAAAGAACCATTCCTTTGG----------------------
--------------------------------------------------------------------------------
------------------------------------------------------------------
>B.US.1986.5096_86.AY835749
CCTCAGATCACTCTTTGGCAACGACCCCTCGTCACAATAAAGATAGGGGGGCAACTAAAGGAAGCTGATACAGGAGCAGA
TACATTAGAAGAAATGAATTTGCCAGGAAGATGGAAACCAAAGGGAGGAGGTAAAGTAAGACAGTATGATCAGATACCCA
TAGAAATTTGTGGACATAAAGCTATAACAGTAGTAGGACCTACACCTGGAAGACTGACTCAGATTGGTTGCACTTTAAAT
TTTCCCATTAGTCCTATTGAAACTGTACCAGTAAAATTAAAGCCAGGAATGGATGGCCCAAAAGTTAAACAATGGCCATT
GACAGAAGAAAAAATAAAAGCATTAGTAGAAATTTGTACAGAAGAGAAGGAAGGAAAAATTTCAAAAATTGGGCCTGAAA
ATCCATACAATACTCCAGTATTTGCCATAAAGAAAAGTTGGAGAAAAGATAGAGAACTTAATAAGAAAACTCAAGACTTC
TGGGAAGTTCAATTAGGAATACCACATCCCGCAGGGAAGAAATCAACAGTACTGGATGTGGGTGATGCATCAGTTCCCTT
AGATAAAGACTTCAGGAAGTATACTGCATTCACCATACCTAGTATAAACAATGAGACACCAGGGATTAGATATCAGTACA
ATGTGCTTCCAGGATGGAAAGGATCACCAGCAATATTCCAAAGTAGCATGACAAAAATCTTAGAGCCTTTTAGAAAACAA
AATCCAGACATAATCCAATACGATGATTTGGTATCTGACTTAGAAATAGGGCAGCATAGAACAAAAATAGAGGAACTGAG
ACAACATCTGAGGTGGGGATTTACACCAGACAAACATCAGAAAGAACCATTCCTTTGGGGTTATGAACTCCATCCTGATA
AATGGACGGTACAGCCTATAGTGCTGCCA---------------------------------------------------
------------------------------------------------------------------
>Case13 1998-05-11 NEW
CCTCAGATCACNCTTTGGCAACGACCCCTCGTCACAATAAAGATAGGGGGGCAACTAAAGGAAGCTNATACAGGAGCAGA
TACATTAGAAGAAATGGATTTGCCAGGAAGATGGAAACCAAAAGGAGGAGGTAAAGTAAGACAATATGAACANATACCCN
TAGAAAANAGTGGGCATAAAGCTATNACAGNAGTAGGACCTACACCTGGAAGNCTGACTCAGATTGGTTGCACTTTAAAT
TNTCCCATTAGTCCTATTGAAACTGNACCANTAAAATTAAAGCCAGGAATGGANGGCCCAAAAGTTAAACAATGGCCATT
GACAGAAGAAAAAATAAAAGCATTAGTAGAAATTTGTACAGAAGAAAAGGAAGGNAAAATTTNAAAAATTGGGCCTGAAA
ATCCATATAATACTCCAGTATTTGCCATAAAGAAAAGTTGGAGAAAAGATAGAGAACTTAATAAGAGAACTCAAGACTTN
TGGGARGTTCAATTAGGAATACCACATCCCGCAGGGAAGAAATCAACAGTACTNGATGTGGGTGATGCATCAGTTCCCTT
AGATAAAGAATTCAGNAAGTATACTGCATTNACCATACCTAGTATAAACAATGAGACACCAGGGNTTAGATATCAGTACA
ATGTGCTTCCAGGATGGAAAGGATCACCAGCAATATTNCAAAGTAGCATGACAAAAATCTTAGAGCCTTTNAGAAAACAA
AATCCAGAAATAATCCAATACGATGATTTGGTATCTGACTTAGAAATAGGGCAGCATAGAACAAAAATAGAGGAACTGAG
ACAACATCTGANGTGGGGATTNACACCAGACAAACATCAGAAAGAACCATTCCTTTGGGGTTATGAACTCCATCCTGATA
AATGGACAGTACAGCCTATAGTGCTGCCAAAAAAGACAGCTGGACTGTCAATGACATACAGAAGTTAGTGGGAAAATTGA
ATTGGGCAAGTCANATTTACCCAGGGATTAAAGTAAAGCAATTATGTAAACTCCTTAGGGGAGNCA
>119238
--------------------------------------------------------------------------------
--------------------------------------------------------------------------------
--------------------------------------------------------------------------------
--------------------------------------------------------------------------------
----------AAAATAAAAGCATTAGTAGAAATCTGTACAGAAGAAAAGGAAGGGAAAATTTCAAAAATTGGGCCTGAAA
ATCCATATAATACTCCAGTATTTGCCATAAAGAAAAGTTGGAGAAAAGATAGAGAACTTAATAAGAGAACTCAAGACTTC
TGGGAAGTTCAATTAGGAATACCACATCCCGCAGGGAAGAAATCAACAGTACTGGATGTGGGTGATGCATCAGTTCCCTT
AGATAAAGAATTCAGGAAGTATACTGCATTTACCATACCTAGTATAAACAATGAGACACCAGGGATTAGATATCAGTACA
ATGTGCTTCCAGGATGGAAAGGATCACCAGCAATATTCCAAAGCAGCATGACAAGAATCTTAGAGCCTTTTAGAAAACAA
AATCCAGACATAATCCAATACGATGACTTGGTATCTGACTTAGAAATAGGGCAGCATAGAACAAAAATAGAGGAACTGAG
ACAACATCTGAAATGGGGATTTACACCAGACAAGCATCAGAAAGAACCATTCCTTTGG----------------------
--------------------------------------------------------------------------------
------------------------------------------------------------------
>123618
--------------------------------------------------------------------------------
--------------------------------------------------------------------------------
--------------------------------------------------------------------------------
---CCCATTAGTCCTATTGAAACTGTACCAGTAAAATTAAAGCCAGGAATGGATGGCCCAAAAGTTAAACAATGGCCATT
GACAGAAGAAAAAATAAAAGCAATAGTAGAAATTTGTACAGAGGAAAAGGAAGGGAAAATTTCAAAAATTGGGCCTGAAA
ATCCATACAATACTCCAGTATTTGCCATAAAGAAAAGTTGGAGAAAAGATAGAGAACTTAATAAGAGAACTCAAGACTTC
TGGGAAGTTCAATTAGGAATACCACATCCCGCAGGGAAGAAATCAACAGTACTGGATGTGGGTGATGCATCAGTTCCCTT
AGATAAAGAATTCAGGAAGTATACTGCATTTACCATACCTAGTATAAACAATGAGACACCAGGGATTAGATATCAGTACA
ATGTGCTTCCAGGATGGAAAGGATCACCAGCAATATTCCAAAGTAGCATGACAAAAATCTTAGAGCCTTTTAGAAAACAA
AATCCAGACATAATCCAATACGATGATTTGGTATCTGACTTAGAAATAGGACAGCATAGAACAAAAATAGAGGAACTGAG
AGAACATCTGAAGTGGGGATTTACACCAGACAAGCATCAGAAAGAGCCATTCCTTTGGGGTTATGAACTCCATCCTGATA
AATGGACA------------------------------------------------------------------------
------------------------------------------------------------------
>B.IT.2000.CAS_1318_4_1219.FJ030681
CCTCAGATCACTCTTTGGCAACGACCCCTCGTCACAATAAAGATAGGGGGGCAACTAAAGGAAGCTGATACAGGAGCAGA
TACATTAGAAGATATGAGTTTGCCAGGAAAATGGAAACCAAAAGGAGGAGGTAAAGTAAGACAGTATGATCAGATACCCA
TAGAAATCTGTGGACATAAGGCGATAACAGTGATAGGACCTACACCTGGAAGACTAACTCAGCTTGGTTGCACTTTAAAT
TTTCCCATTAGTCCTATTGAAACTGTACCAGTAAAATTAAAGCCAGGAATGGATGGCCCAAAAGTTAAGCAATGGCCATT
GACAGAAGAAAAAATAAAAGCATTAGTAGAAATCTGTACAGAAGAAAAGGAAGGGAAAATTTCAAAAATTGGGCCTGAAA
ATCCATATAATACTCCAGTATTTGCCATAAAGAAGAGTTGGAGAAAAGATAGAGAACTTAATAAGAGAACTCAAGATTTC
TGGGAAGTACAATTAGGAATACCACATCCCGCAGGGAAGAAATCAACAGTACTGGATGTGGGTGATGCATCAGTTCCCTT
AGATAAAGAGTTCAGGAAGTATACTGCATTCACCATACCTAGTATAAACAATGAGACACCAGGGATTAGATATCAGTACA
ATGTGCTTCCAGGATGGAAAGGATCACCAGCAATATTCCAAAGCAGCATGACAAGAATCTTAGAGCCTTTTAGAAAACAA
AATCCAGACATAATCCAATACGATGATTTGGTATCTGACTTAGAAATAGGGCAGCATAGAACAAAAATAGAGGAACTGAG
ACAACATCTGAAGTGGGGATTTACACCAGACAAACATCAGAAAGAACCATTCCTTTGGGGTTATGAACTCCATCCTGATA
AATGGACAGTACAGCCTATAGTGCTGCCA---------------------------------------------------
------------------------------------------------------------------
>115650
CCTCAAATCACTCTTTGGCAACGACCCATCGTCACAATAAAGATAGGGGGACAACTGAGGGAAGCTGATACAGGAGCAGA
TACATTAGAAGACATAAATTTGCCAGGAAGATGGAAACCAAAAGGAGGAGGCAAAGTAAGACAGTATGATCAAGTACCCA
TAGAAATCTGTGGACATAAAGCTATAACAGTAGTAGGACCTACACCTGGAAGACTGACTCAGCTTGGTTTCACTTTAAAT
TTTCCCATTAGCCCTATTGAGACTGTACCAGTAAAATTAAAGCCAGGAATGGATGGCCCAAAAGTTAAACAATGGCCATT
GACAGAAGAAAAAATAAAAGCATTAGTAGAAATCTGTACAGAAGAAAAGGAAGGGAAAATTTCAAAAATTGGGCCTGAAA
ATCCATATAATACTCCAGTATTTGCCATAAAGAAAAGTTGGAGAAAAGATAGAGAACTTAATAAGAGAACTCAAGACTTC
TGGGAAGTTCAATTAGGAATACCACATCCCGCAGGGAAGAAATCAACAGTACTGGATGTGGGTGATGCATCAATTCCCTT
AGATAAAGAATTCAGGAAGTATACTGCATTTACCATACCTAGTACAAACAATGAGACACCAGGGATTAGATATCAGTACA
ATGTGCTTCCAGGATGGAAAGGATCACCAGCAATATTCCAAAGCAGCATGACAAAAATCTTAGAGCCTTTTAGAAAACAC
AATCCAGACATAATCCAATACGATGATTTGGTATCTGACTTAGAAATAGGGCAGCATAGAACAAAAATAGAGGAACTGAG
ACAACATCTGAGGTGGGGATTAACACCAGACAAACATCAGAAGGAACCATTCCTTTGGGGTTATGAGCTCCATCCTGATA
--------------------------------------------------------------------------------
------------------------------------------------------------------
>B.IT.-.136.AF252005
CCTCAGATCACTCTTTGGCAACGACCCCTCGTCACAATAAAGATAGGAGGGCAGCTAAAGGAAGCTGATACAGGGGCAGA
TACATTAGAAGAAATGGATTTGCCAGGAAGATGGAAACCAAAAGGAGGAGGTAAAGTAAGACAGTATGATCAAATAACCT
TAGAAATTTGTGGACATAAAGCTGTAACAGTAATAGGACCTACACCTGGAAGACTGACTCAGATTGGTTGCACTTTAAAT
TTTCCCATTAGTCCTATTGAAACTGTACCAGTAAAATTAAAGCCAGGAATGGATGGCCCAAAAGTTAAACAATGGCCATT
GACAGAAGAAAAAATAAAAGCATTAATAGAAATCTGTACAGAAGAAGAGGACGGGAAAATTTCAAAAATTGGGCCTGAAA
ATCCATATAATACTCCAGTATTTGCCATAAAGAAGAGTTGGAGAAAAGATAGAGAACTTAATAAGAGAACTCAAGACTTC
TGSGAAGTTCAATTAGGAATACCACATCCCGCAGGGAAGAAATCAACAGTACTAGATGTGGGTGATGCATCAATTCCCTT
AGATAAAGAATTCAGGAAGTATACTGCATTTACCATACCTAGTATAAACAATGAGACACCAGGGATTAGATATCAGTACA
ATGTGCTTCCAGGATGGAAAGGATCACCAGCAATATTTCAAAGCAGCATGACAAAAATCTTAGAGCCTTTTAGAAAACAA
AATCCAGACATAATCCAATACGATGATTTGGTATCTGACTTAGAAATAGAGCAGCATAGAACAAAAATAGAGGAACTGAG
ACAACATCTGAAGTGGGGATTTACACCAGACAAACATCAGAAAGAACCATTCCKTTGGGGTTATGAACTCCATCCTGATA
AATGGACAGTACAACCTATAGTGCTGCCA---------------------------------------------------
------------------------------------------------------------------
>120063
CCTCAGATCACTCTTTGGCAACGACCCCTCGTCACAATAAAGATAGGGGGGCAACTAAAGGAAGCTGATACAGGAGCAGA
TACATTAGAAGAAATGAATTTGCCAGGAAGATGGAAACCAAAAGGAGGAGGTAAAGTAAGACAGTATGATCAGATATTCA
TAGAAATCTGTGGACATAAAGCTATAACAGTAGTAGGACCTACACCTGGAAGACTGACTCAGATTGGTTGCACTTTAAAT
TTTCCCATTAGTCCTATTGAAACTGTACCAGTAAAATTAAAGCCAGGAATGGATGGCCCAAAAGTTAAACAATGGCCATT
GACAGAAGAAAAAATAAAAGCATTAGTAGAAATCTGTACAGAAGAAAAGGAAGGGAAAATTTCAAAAATTGGGCCTGAAA
ATCCATATAATACTCCAGTATTTGCCATAAAGAAAAGTTGGAGAAAAGATAGAGAACTTAATAAGAAAACTCAAGACTTC
TGGGAAGTTCAATTAGGAATACCACATCCCGCAGGGAAGAAATCAACAGTACTGGATGTGGGTGATGCATCAGTTCCCTT
AGATAAAGAATTCAGGAAGTATACTGCATTTACCATACCTAGTATAAACAATGAGACACCAGGGATTAGATATCAGTACA
ATGTGCTTCCAGGATGGAAAGGATCACCAGCAATATTCCAAAGCAGCATGACAAAAATCTTAGAGCCTTTTAGAAAACAA
AATCCAGACATAATCCAATACGATGATTTGGTATCTGACTTAGAAATAGGGCAGCATAGAACAAAAATAGAGGAACTGAG
ACAACATCTGAGGTGGGGATTTACACCAGACAAACATCAGAAAGAACCATTCCTTTGGGGCTATGAACTCCATCCTGATA
AATGGACA------------------------------------------------------------------------
------------------------------------------------------------------
>EU2ARCA_6103
CCTCAGATCACTCTTTGGCAACGACCCCTCGTCACAATAAAGATAGGGGGGCAACTAAAGGAAGCTGATACAGGAGCAGA
TACATTAGAAGACATAAATTTGCCAGGAAGATGGAAACCAAAAGGAGGAGGTAAAGTAAGACAGTATGATCAAATACCCA
TAGAAATCTGTGGAAAGAAAGCTATAACAGTAGTAGGACCTACACCTGGAAGACTGACTCAGATTGGTTGCACTTTAAAT
TTT-----------------------------------------------------------------------------
----------AAAATAAAAGCATTAACAGAAATCTGTACAGAAGAAAAGGAAGGGAAAATTTCAAAAATTGGGCCTGAAA
ATCCATATAATACTCCAGTATTTGCCATAAAGAAGAGTTGGAGAAAAGATAGAGAACTTAATAAGAGAACTCAAGACTTC
TGGGAARTTCAATTAGGAATACCACATCCCGCAGGGAAGAAGTCAACAGTACTGGATGTGGGTGATGCATCAGTTCCCTT
AGATAAAGAATTCAGGAAGTATACTGCATTTACCATACCTAGTATAAACAATGAGACACCAGGGATTAGATATCAGTACA
ATGTGCTTCCAGGATGGAAAGGATCACCAGCAATATTCCAAAGCAGCATGACAAAAATCTTAGAGCCTTTTAGAAAACAA
AATTCAGACATAATCCAATACGATGATTTGGTATCTGACTTAGAAATAGGGCAGCATAGAGCAAAAATAGAGGAACTGAG
ACAACATCTGAAGTGGGGATTTACACCAGACAAACATCAGAAAGAACCATTCCTTTGG----------------------
--------------------------------------------------------------------------------
------------------------------------------------------------------
>B.ES.-.53_0.AY316056
CCTCAGATCACTCTTTGGCAACGACCCCTCGTCACAATAAAGATAGGGGGGCAACTAAAGGAAGCTGATACAGGAGCAGA
TACATTAGAAGAAATGGATTTGCCAGGAAAATGGAAACCAAAAGGAGGAGGTAAAGTAAGACAGTATGATCAGATACTCA
TAGAAATCTGTGGACATAAAGCTATAACAGTAGTAGGACCTACACCTGGAAGACTGACTCAGATTGGTTGCACTTTAAAT
TTTCCCATTAGTCCTATTGAAACTGTACCAGTAAAATTAAAGCCAGGAATGGATGGCCCAAAAGTTAAACAATGGCCATT
GACAGAGGAAAAAATAAAAGCATTAGTAGAAATTTGTACAGAAGAAAAGGAAGGGAAAATTTCAAGAATTGGGCCTGAAA
ACCCATATAATACTCCAGTATTTGCCATAAAGAAAAGTTGGAGAAAAGATAGAGAACTTAATAAGAAAACTCAAGACTTC
TGGGAAGTTCAATTAGGAATACCACATCCCGCAGGGAAGAAATCAACAGTACTGGATGTGGGTGATGCATCAGTTCCCTT
AGATAAAGACTTCAGGAAGTATACTGCATTTACCATACCTAGTATAAACAATGAGACACCAGGGATTAGATATCAGTACA
ATGTGCTGCCAGGATGGAAAGGATCACCAGCAATATTCCAAAGTAGCATGACAAAAATCTTAGAGCCTTTTAGAAAACAA
AATCCAGACATAATTCAATACGATGATTTGGTATCTGACTTAGAAATAGGGCAGCATAGAACAAAAATAGAGGAACTGAG
ACAACATCTAAGGTGGGGATTTACACCAGACAAACATCAGAAAGAACCATTCCTTTGGGGTTATGAACTCCATCCTGATA
AATGGACAGTACAGCCTATAGTGCTGCCA---------------------------------------------------
------------------------------------------------------------------
>124144
CCTCAGATCACTCTTTGGCAACGACCCCTCGTCACAATAAAGATAGGGGGGCAACTAAAGGAAGCTGATACAGGAGCAGA
TACATTAGAAGAAATGAATTTGCAGGGAAAATGGAAACCAAAAGGAGGAGGTAAAGTAAGACAGTATGATCAGGTACCCA
TAGAAATCTGTGGGCATAAAGCTATAACAGTAGTAGGACCTACACCTGGAAGACTGACTCAGATTGGTTGCACTTTAAAT
TTT-----------------------------------------------------------------------------
----------AAAATAAAAGCATTAGTAGAAATTTGTACAGAAGAAAAGGAAGGGAAAATTTCAAAAATTGGGCCTGAAA
ATCCATATAATACTCCAGTATTTGCCATAAAGAAAAGTTGGAGAAAAGATAGAGAACTTAATAAGAGAACTCAAGACTTC
TGGGAAGTTCAATTAGGAATACCACATCCCGCAGGGAAGAAATCAACAGTACTGGATGTGGGTGATGCATCAGTTCCCTT
AGATAAAGACTTCAGGAAGTATACTGCATTTACCATACCTAGTATAAATAATGAGACACCAGGGATTAGATATCAGTACA
ATGTGCTTCCAGGATGGAAAGGATCACCAGCAATATTCCAAAGTAGCATGACAAAAATCTTAGAGCCTTTTAGAAAACAA
AATCCAGACATAATCCAATACGATGATTTGGTATCTGACTTAGAAATAGGGCAGCATAGAACAAAAATAGAGGAACTGAG
ACAACATCTGAGGTGGGGATTCACACCAGATAAACATCAGAAAGAACCATTCCTTTGG----------------------
--------------------------------------------------------------------------------
------------------------------------------------------------------
>123308
--------------------------------------------------------------------------------
--------------------------------------------------------------------------------
--------------------------------------------------------------------------------
--------------------------------------------------------------------------------
----------AAAATAAAAGCATTAGTAGAAATTTGTACAGAAGAAAAGGAAGGGAAAATTTCAAAAATTGGGCCTGAAA
ATCCATACAATACTCCAGTATTTGCCATAAAGAAAAGTTGGAGAAAAGATAGAGAACTTAATAAGAGAACTCAAGACTTC
TGGGAAGTTCAATTAGGAATACCACATCCCGCAGGGAAGAAATCAACAGTACTGGATGTGGGTGATGCATCAGTTCCCTT
AGATAAAGACTTCAGGAAGTATACTGCATTTACCATACCTAGTATAAACAATGAGACACCAGGGACTAGATATCAGTACA
ATGTGCTTCCAGGATGGAAAGGATCACCAGCAATATTCCAAAGTAGCATGACAAAAATCTTAGAGCCTTTTAGAAAACAA
AATCCAGACATAATCCAATACGATGATTTGGTATCTGACTTAGAAATAGGGCAGCATAGAACAAAAATAGAGGAACTGAG
ACAACATCTGAGGTGGGGATTTACACCAGACAAACATCAGAAAGAACCATTCCTTTGG----------------------
--------------------------------------------------------------------------------
------------------------------------------------------------------
>Case13 1998-01-19 OLD
CCTCAGATCACTCTTTGGCAACGACCCCTCGTCACAATAAAGATAGGGGGGCAATTAAAGGAAGCTGATACAGGAGCAGA
TACATTAGAAGAAATGAATTTACCAGGAAGATGGAAACCAAAAGGAGGAGGTAAGGTAAGACAGTATGATCAAGTACCCC
TAGAAATCTGTGGGAAGAAAGCTATAACAGTAATAGGACCTACACCTGGGAGACTGACTCAGATTGGTTGCACTTTAAAT
TTT-----------------------------------------------------------------------------
----------AAGATAAAAGCATTAGTAGAAATCTGTACAGAGGAACAGGAAGGAAAAATTTCAAAAATTGGGCCTGAAA
ATCCATATAATACTCCAGTATTTGCCATAAAGAAGAGTTGGAGAAAAGATAGAGAACTTAATAAGAGAACTCAAGACTTC
TGGGAAGTTCAATTAGGAATACCACATCCCGCAGGGAAGAAATCAACAGTACTGGATGTGGGTGATGCATCAATTCCCTT
AGATAAAGAATTCAGGAAGTATACTGCATTTACCATACCTAGTATAAACAATGAGACACCAGGGATTAGATATCAGTACA
ATGTGCTTCCAGGATGGAAAGGATCACCGGCAATATTCCAAGGCAGCATGACAAGAATCTTAGAGCCTTTTAGAAAACAA
AATCCAGACATAATCCAATACGATGATTTAGTATCTGACTTAGAAATAGGACAGCATAGAGCAAAAATAGAGGAACTGAG
ACAACATCTGAAATGGGGATTTACACCAGAAAAACATCAGAAAGAGCCATTCCTTTGG----------------------
--------------------------------------------------------------------------------
------------------------------------------------------------------
>118889
--------------------------------------------------------------------------------
--------------------------------------------------------------------------------
--------------------------------------------------------------------------------
---CCCATTAGTCCTATTGAAACTGTACCAGTAAAATTAAAGCCAGGAATGGATGGCCCAAAAGTTAAACAATGGCCATT
GACAGAAGAAAAAATAAAAGCATTAGTAGAAATCTGTACAGAAGAAAAGGAAGGGAAAATTTCAAAAATTGGGCCTGAAA
ATCCATATAATACTCCAGTATTTGCCATAAAGAAAAGTTGGAGAAAAGAYAGAGARCTTAATAAGAGAACTCAAGACTTC
TGGGAAGTTCAATTAGGAATACCACATCCCGCAGGGAAGAAATCAACAGTACTGGATGTGGGTGATGCATCAGTTCCCTT
AGATAAAGAATTCAGGAAGTATACTGCATTTACCATACCTAGTATAAACAATGAGACACCAGGGATTAGATATCAGTACA
ATGTGCTTCCAGGATGGAAAGGATCACCAGCAATATTCCAAAGCAGCATGACAAAAATCTTAGAGCCTTTTAGAAAACAA
AATCCAGACATAATCCAATACGATGATTTGGTATCTGACTTAGAAATAGGGCAGCATAGAACAAAAATAGAGGAACTGAG
ASAACATCTGAGGTGGGGATTCACACCAGACAAACATCAGAAAGAACCATTCCTTTGG----------------------
--------------------------------------------------------------------------------
------------------------------------------------------------------
>126293
CCTCAGATCACTCTTTGGCAACGACCCCTCGTCACAATAAAAATAGGGGGGCAACTAAAGGAAGCTGATACAGGAGCAGA
TACATTAGAAGAAATGAATTTGCCAGGAAGATGGAAACCAAAAGGAGGAGGTAAAGTAAGACAGTATGATCAARTATCCA
TRGAAATATGTGGACATAAAGCTGTAACAGTAATAGGACCTACACCTGGAAGACTGACTCAGATTGGTTGCACTTTAAAT
TTTCCCATTAGTCCTATTGAAACTGTACCAGTAAAATTAAAGCCAGGAATGGATGGCCCAAAAGTTAAACAATGGCCATT
GACAGAAGAAAAAATAAAAGCATTAATAGAAATCTGTACAGAAGAAAAGGAAGGGAAAATTTCAAAAATTGGGCCTGAAA
ATCCATATAATACTCCAGTATTTGCCATAAAGAAAAGTTGGAGAAAAGATAGAGAACTTAATAAGARAACTCAAGACTTC
TGGGAAGTTCAATTAGGAATACCACATCCAGCAGGGAAGAAATCAACAGTACTGGATGTGGGTGATGCATCAGTTCCCTT
AGATAAAGAATTCAGGAAGTATACTGCATTTACCATACCTAGTATAAACAATGAGACACCAGGGATAAGATATCAGTACA
ATGTGCTTCCAGGATGGAAAGGRTCACCAGCAATATTCCAAAGCAGCATGACAAGAATCTTAGAGCCTTTTAGAAAACAA
AATCCAGACATAATCCAATACGATGATTTGGTATCTGACTTAGAAATAGGGCAGCATAGAACAAAAATAGAGGAACTGAG
ACAACATCTGAGGTGGGGATTTACACCAGACAAACATCAGAAAGAGCCATTCCTTTGGGGTTATGAACTCCATCCTGATA
AATGGACAGTGCAGCCTATAGTGCTGCCA---------------------------------------------------
------------------------------------------------------------------
>115755
CCC-----------------------------------------------------------------------------
--------------------------------------------------------------------------------
--------------------------------------------------------------------------------
----------GTCCTATTGAAACTGTACCAGTAAAATTAAAGCCAGGAATGGATGGCCCAAAAGTTAAACAATGGCCATT
GACAGAAGAAAAAATAAAAGCATTAGTAGAAATCTGTACAGAAGAAAAGGAAGGGAAAATTTCAAAAATTGGGCCTGAAA
ATCCATATAATACTCCAATATTTGCCATAAAGAAAAGTTGGAGAAAAGATAGAGAACTTAATAAGAGAACTCAAGACTTC
TGGGAAGTTCAATTAGGAATACCACATCCCGCAGGGAAGAAATCAACAGTACTGGATGTGGGTGATGCATCAGTTCCCTT
AGATAAAGAATTCAGGAAGTATACTGCATTTACCATACCTAGTATAAACAATGAGACACCAGGGATTAGATATCAGTACA
ATGTGCTTCCAGGATGGAAAGGATCACCAGCAATATTCCAAAGCAGCATGACAAAAATCTTAGAGCCTTTTAGAAAACAA
AATCCAGACATAATCCAATACGATGATTTGGTATCTGACTTAGAAATAGGGCAGCATAGAACAAAAATAGAGGAACTGAG
ACAACATCTGAGGTGGGGATTAACACCAGACAAACATCAGAAAGAGCCATTCCTTTGGGGTTATGAACTCCATCCTGATA
AATGGACA------------------------------------------------------------------------
------------------------------------------------------------------
>122674
CCTCAAATCACTCTTTGGCAACGACCCCTCGTCACAATAAAGATAGGGGGGCAACTAAAGGAAGCTGATACAGGAGCAGA
TACATTAGAAGAAATGAATTTGCCAGGAAGATGGAAACCAAAAGGAGGAGGTAAAGTAARACAGTATGATCAAATACYCA
TAGAAATMTGTGGWCATAAAGCTATAACAGTAGTAGGACCTACACCTGGAAGACTGACTCAGATTGGWTGYACTTTAAAT
TTT-----------------------------------------------------------------------------
----------AAAATAAAAGCATTAGTAGAAATCTGTACAGARGAAAAGGAAGGGAAAATTTCAAAAATTGGGCCTGAAA
ATCCATATAATACTCCAGTATTTGCCATAAAGAAAAGTTGGAGAAAAGATAGAGAACTTAATAAGAGAACTCAAGACTTC
TGGGAAGTTCAATTAGGAATACCACATCCCGCAGGGAAGAAATCAACAGTAYTGGATGTGGGTGATGCATCAGTTCCCTT
AGATAAAGAATTCAGGAAGTATACTGCATTTACCATACCTAGTATAAACAATGAGACACCAGGGATTAGATATCAGTACA
ATGTGCTGCCAGGATGGAAAGGATCACCAGCAATATTCCAAAGCAGCATGACAAAAATCTTAGAGCCTTTTAGAAAACAA
AATCCAGACATAATCCAATACGATGATTTGGTRTCTGACTTAGAAATAGGGCAGCATAGAGCAAAAATAGAGGAACTGAG
ASAACATCTGAGGTGGGGATTTACACCAGACAAACATCAGAAAGAACCATTCCTTTGG----------------------
--------------------------------------------------------------------------------
------------------------------------------------------------------
>123801
CCTCAGATCACTCTTTGGCAACGACCCCTTGTCACAATAAAGATAGGGGGACAACTAAAGGAGGCTGATACAGGAGCAGA
TACATTAGAAGAAATAAATTTGCCAGGAAGATGGAAACCAAAAGGAGGAGGTAAAGTAAGACAGTATGATCAGGTACCCA
TAGAAATCTGTGGACATAAAGCTATAACAGTAGTAGGACCTACACCTGGAAGACTGACTCAGATTGGTTGTACTTTAAAT
TTT-----------------------------------------------------------------------------
----------AAAATAAAAGCATTAGTAGAAATCTGTACAGAAGAAAAGGAAGGGAAAATTTCAAAAATTGGGCCTGAAA
ATCCATATAATACTCCAGTATTTGCCATAAAGAAAAGTTGGAGAAAAGATAGAGAACTTAATAAGAGAACTCAAGACTTC
TGGGAAGTTCAATTAGGAATACCACATCCCGCAGGGAAGAAATCAACAGTACTGGATGTGGGTGATGCATCAGTTCCCTT
AGATAAAGAATTCAGGAAGTATACTGCATTTACCATACCTAGTATAAACAATGAGACACCAGGGATTAGATATCAGTACA
ATGTGCTTCCAGGATGGAAAGGATCACCAGCAATATTCCAAAGCAGCATGACAAAAATCTTAGAGCCTTTTAGAAAACAA
AATCCAGACATAATCCAATACGATGATTTGGTATCTGACTTAGAAATAGGGGAGCATAGAACAAAAATAGAGGAACTGAG
ACAACATCTGAGGTGGGGATTTACACCAGACAAACATCAGAAAGAACCATTCCTTTGG----------------------
--------------------------------------------------------------------------------
------------------------------------------------------------------
>B.US.1985.WCIPR.U69586
CCTCAGATCACTCTTTGGCAACGACCCCTCGTCACAGTAAAGATAGGGGGGCAACTAAAGGAAGCTGATACAGGAGCAGA
TACATTAGAAGAAATGAATTTGCCAGGAAGATGGAAACCAAAAGGAGGAGGTAAAGTAAGACAGTATGATCAGATACTCG
TAGAAATCTGTGGACATAAAGCTATAACAGTAGTAGGACCTACACCCGGAAGACTGACTCAGATTGGTTGCACTTTAAAT
TTTCCCATTAGTCCTATTGAAACTGTACCAGTAAAATTAAAGCCAGGAATGGATGGCCCAAAAGTTAAACAATGGCCATT
GACAGAAGAAAAAATAAAAGCATTAGTAGACATTTGTACAGAAGAAAAGGAAGGGAAAATTTCAAAAATTGGGCCTGAAA
ATCCATACAATACTCCAGTATTTGCCATAAAGAAAAGTTGGAGAAAAGATAGAGAACTTAATAAGAGAACTCAAGACTTC
TGGGAAGTTCAATTAGGAATACCACATCCCGCAGGGAAGAAATCAACAGTACTGGATGTGGGTGATGCATCAGTTCCCTT
AGATAAAGACTTCAGAAAGTATACTGCATTTACCATACCTAGTGTAAACAATGAGACACCAGGGATTAGATATCAGTACA
ATGTGCTTCCAGGATGGAAAGGATCACCAGCAATATTCCAAAGTAGCATGACAAAAATCTTAGAGCCTTTTAGAAAACAA
AATCCAGACATAATCCAATACGATGATTTGGTATCTGACTTAGAAATAGGGCAGCATAGAACAAAAATAGAGGAACTGAG
ACAACATCTGAGGTGGGGATTTACACCAGACAAACATCAGAAAGAACCATTCCTTTGGGGTTATGAACTCCATCCTGATA
AATGGACAGTACAGCCTATAGTGCTGCCA---------------------------------------------------
------------------------------------------------------------------
>EU2ARCA_6104
CCTCAGATCACTCTTTGGCAACGACCCCTCGTCACAATAAAGATAGGGGGGCAACTAAAGGAAGCTGATACAGGAGCAGA
TACATTAGAAGAAATGACTTTGCCAGGAAAATGGAAACCAAAAGGAGGAGGTAAAGTAAAACAGTATGATCAAATACTCA
TAGAAATCTGTGGAAAGAAAGCTATAACAGTAGTAGGACCTACACCTGGAAGAATGACTCAGATTGGTTGCACTTTAAAT
TTTCCCATTAGTCCTATTGAAACTGTACCAGTAAAATTAAAGCCAGGAATGGATGGCCCAAAAGTTAAACAATGGCCATT
GCCAGAAGAAAAAATAAAAGCATTAGTAGAAATCTGTACAGAAGAAAAGGAAGGAAAAATTTCAAAAATTGGGCCTGAAA
ATCCATATAATACTCCAGTATTTGCCATAAAGAAAAGTTGGAGAAAAGATAGAGAACTTAATAAGAGAACTCAAGACTTC
TGGGAAGTTCAATTAGGAATACCACATCCCGCAGGGAAGAAATCAACAGTACTGGATGTGGGTGATGCATCAGTTCCCTT
AGATAAAGAATTCAGAAAGTATACTGCATTTACCATACCTAGTATAAACAATGAGACACCAGGGATTAGATATCAGTACA
ATGTGCTTCCAGGATGGAAAGGATCACCAGCAATATTCCAAAGCAGCATGACAAAAATCTTAGAGCCCTTTAGAAAACAA
AATCCAGACATAATCCAATATGATGATTTAGTATCTGACTTAGAAATAGGGCAGCATAGAACAAAAATAGAGGAACTGAG
ACAACATCTGAGGTGGGGATTTACACCAGACAAACATCAGAAAGAACCATTCCTTTGGGGTTATGAACTCCATCCTGATA
AATGGACA------------------------------------------------------------------------
------------------------------------------------------------------
>118829
CCTCAGATCACTCTTTGGCAACGACCCCTCGTCACAATAAAGATAGGGGGGCAACTAAAGGAAGCTGATACAGGAGCAGA
TACATTAGAAGACATGCAGTTACCAGGAAAATGGAAACCAAAAGGAGGAGGTAAAGTAAGACAGTATGATCAAATACCCA
TAGAAATCTGTGGACATAAAGCTATAACAGTAATAGGACCTACACCTGGAAGACTGACTCAGATTGGTTGCACTCTAAAT
TTTCCCATTAGTCCTATTGAAACTGTACCAGTAAAGTTAAAGCCAGGAATGGATGGCCCAAAAGTTAAACAATGGCCATT
GACAGAAGAAAAAATAAAAGCATTAGTAGAAATCTGTACAGAAGARAAGGAAGGGAAAATTTCAAAAATTGGGCCTGAAA
ATCCATATAATACTCCAGTATTTGCCATAAAGAAGAGTTGGAGAAAAGATAGAGAACTTAATAAGAGAACTCAAGACTTC
TGGGAAGTTCAATTAGGAATACCACATCCCGCAGGGAAGAAATCAACAGTACTGGATGTGGGTGATGCATCAGTTCCCTT
AGATAAAGAATTCAGGAAGTATACTGCATTTACCATACCTAGTATAAACAATGAGACACCAGGGATTAGATATCAGTACA
ATGTGCTTCCAGGATGGAAAGGATCACCAGCAATATTCCAAAGYAGCATGACAAAAATCTTAGAGCCTTTTAGAAAACAA
AATCCAGACATAATCCAATACGATGATTTGGTATCTGACTTAGAAATAGGGCAGCATAGAACAAAAATAGAGGAACTGAG
ACAACATCTGAAGTGGGGATTTACACCAGACAAACATCAGAAAGAACCATTCCTKTGGGGTTATGAACTCCATCCTGATA
AATGGACA------------------------------------------------------------------------
------------------------------------------------------------------
>B.US.1985.WCIPR.U69588
CCTCAGATCACTCTTTGGCAACGACCCCTCGTCACAATAAAGATAGGGGGGCAACTAAAGGAAGCTGATACAGGAGCAGA
TACATTAGAAGAAATGAATTTGCCAGGAAGATGGAAACCAAAAGGAGGAGGTAAAGTAAGACAGTATGATCAGATACTCG
TAGAAATCTGTGGACATAAAGCTATAACAGTAGTAGGACCTACACCCGGAAGACTGACTCAGATTGGTTGCACTTTAAAT
TTTCCCATTAGTCCTATTGAAACTGTACCAGTAAAATTAAAGCCAGGAATGGATGGCCCAAAAGTTAAACAATGGCCATT
GACAGAAGAAAAAATAAAAGCATTAGTAGACATTTGTACAGAAGAAAAGGAAGGGAAAATTTCAAAAATTGGGCCTGAAA
ATCCATACAATACTCCAGTATTTGCCATAAAGAAAAGTTGGAGAAAAGATAGAGAACTTAATAAGAGAACTCAAGACTTC
TGGGAAGTTCAATTAGGAATACCACATCCCGCAGGGAAGAAATCAACAGTACTGGATGTGGGTGATGCATCAGTTCCCTT
AGATAAAGACTTCAGAAAGTATACTGCATTTACCATACCTAGTGTAAACAATGAGACACCAGGGATTAGATATCAGTACA
ATGTGCTTCCAGGATGGAAAGGATCACCAGCAATATTCCAAAGTAGCATGACAAAAATCTTAGAGCCTTTTAGAAAACAA
AATCCAGACATAATCCAATACGATGATTTGGTATCTGACTTAGAAATAGGGCAGCATAGAACAAAAATAGAGGAACTGAG
ACAACATCTGAGGTGGGGATTTACACCAGACAAACATCAGAAAGAACCATTCCTTTGGGGTTATGAACTCCATCCTGATA
AATGGACAGTACAGCCTATAGTGCTGCCA---------------------------------------------------
------------------------------------------------------------------
>116981
CCTCAGATCACTCTTTGGCAACGACCCCTCGTCACAATAAAGATAGGGGGGCAACTAAAGGAAGCTGATACAGGAGCAGA
TACATTAGAAGAAATGACTTTGCCAGGAAAATGGAAACCAARAGGAGGAGGTAAAGTAAAACAGTATGATCAAATACTCA
TAGAAATCTGTGGAAAGAAARCTATAACAGTAGTAGGACCTACACCTGGAAGAATGACTCAGATTGGTTGCACTTTAAAT
TTT-----------------------------------------------------------------------------
----------AAAATAAAAGCATTAGTAGAAATCTGTACAGAAGAAAAGGAAGGAAAAATTTCAAAAATTGGGCCTGAAA
ATCCATATAATACTCCAGTATTTGCTATAAAGAAGAGTTGGAGAAAAGATAGAGAACTTAATAARAGAACTCAAGACTTC
TGGGAAGTTCAATTAGGAATACCACATCCCGCAGGGAAGAAATCAACAGTACTGGATGTGGGTGATGCATCAGTTCCCTT
AGATGAAGAATTCAGAAAGTATACTGCATTTACCATACCTAGTATAAACAATGAGACACCAGGGATTAGATATCAGTACA
ATGTGCTTCCAGGATGGAAAGGATCACCAGCAATATTCCAAAGCAGCATGACAAAAATCTTAGAGCCCTTTAGAAAACAA
AATCCAGACATAATCCAATATGATGATTTAGTATCTGACTTAGAAATAGGGCAGCATAGAGCAAAARTAGAGGAACTGAG
ACAACATCTGAGGTGGGGATTTACACCAGACAAACATCAGAAAGAACCATTCCTTTGG----------------------
--------------------------------------------------------------------------------
------------------------------------------------------------------
>124185
--------------------------------------------------------------------------------
--------------------------------------------------------------------------------
--------------------------------------------------------------------------------
--------------------------------------------------------------------------------
----------AAAATAAAAGCATTAGTAGAAATCTGTACAGAAGAAAAGGAAGGAAAAATTTCAAAGATTGGGCCTGAAA
ATCCATATAATACTCCAGTATTTGCYATAAAGAAAAGTTGGAGAAAAGATAGAGAACTTAATAAGAAAACTCAAGACTTC
TGGGAAGTTCAATTAGGAATACCACATCCCGCAGGGAAGAAATCAACAGTACTGGATGTGGGTGATGCATCAGTTCCCTT
AGATAAAGAATTCAGGAAGTATACTGCATTTACCATACCTAGTATAAATAATGAGACACCAGGGATTAGATATCAGTACA
ATGTGCTTCCAGGATGGAAAGGATCACCAGCAATATTCCAAAGCAGCATGACAAGAATCYTAGAGCCTTTTAGAAAACAA
AATCCAGACATAATCCAATACGATGATTTGGTATCTGACTTAGAAATAGGACAGCATAGAKCAAAAATAGAGGAACTGAG
ACAACATCTGAAGTGGGGATTTACACCAGACAAACATCAGAAAGAACCATTCCTTTGG----------------------
--------------------------------------------------------------------------------
------------------------------------------------------------------
>120067
--------------------------------------------------------------------------------
--------------------------------------------------------------------------------
--------------------------------------------------------------------------------
---CCCATTAGTCCTATTGAAACTGTACCAGTAAAATTAAAGCCAGGAATGGATGGCCCAAAAGTTAAACAATGGCCATT
GACAGAAGAAAAAATAAAAGCATTAGTAGAAATCTGTACAGAAGAAAAGGAAGGGAAAATTTCAAAAATTGGGCCTGAAA
ATCCATATAATACTCCAGTATTTGCCATAAAGAAAAGTTGGAGAAAAGATAGAGAACTTAATAAGAAAACTCAAGACTTC
TGGGAAGTTCAATTAGGAATACCACATCCCGCAGGGAAGAAATCAACAGTACTGGATGTGGGTGATGCATCAGTTCCCTT
AGATAAAGAATTCAGGAAGTATACTGCATTTACCATACCTAGTATAAACAATGAGACACCAGGGATTAGATATCAGTACA
ATGTGCTTCCAGGATGGAAAGGATCACCAGCAATATTCCAAAGCAGCATGACAAAAATCTTAGAGCCTTTTAGAAAACAA
AATCCAGACATAATCCAATACGATGATTTGGTATCTGACTTAGAAATAGGGCAGCATAGAACAAAAATAGAGGAACTGAG
ACAACATCTGAGGTGGGGATTTACACCAGACAAACATCAGAAAGAACCATTCCTT-------------------------
--------------------------------------------------------------------------------
------------------------------------------------------------------
