# Supplementary material for: Superinfection with drug-resistant HIV is rare and does not contribute substantially to therapy failure in a large European cohort
Source: BMC Infect Dis. 2013 Nov 12;13:537. doi: 10.1186/1471-2334-13-537 (PMC3879221; doi:10.1186/1471-2334-13-537)
Supplement: Additional file 8 — Sequence sets - Sets of case and control sequences for the samples of the 18 validated patients. Fasta files contain the alignments used to infer superinfection in each validated patient. The sequences from the patient under investigation are indicated in the fasta header lines. [file 1471-2334-13-537-S8.zip › additionalfile8source/pol/Case14/d.fasta]

>122819
CCTCAGATCACTCTTTGGCAACGACCCCTCGTTACAATAAAGATAGGGGGGCAACTAAAGGAAGCTGATACAGGRGCAGA
TACATTAGAAGAAATGAGTTTGCCAGGAAGATGGAAACCAAAAGGGGGAGGTAAAGTAAGAGAGTATGATGAGGTACCCA
TAGAAATCTGTGGACATAAAGCTATAACAGTAATAGGACCTACGCCTGGAAGGCTAACTCAGATTGGTTGCACTTTAAAT
TTT-----------------------------------------------------------------------------
----------AAAATAAAAGCATTAGTAGAAATCTGTACAGAAGAAAAGGAAGGGAAAATTTCAAAAATTGGGCCTGAAA
ATCCATATAATACTCCAGTATTTGCCATAAAGAAAAGTTGGAGAAAAGATAGAGAACTTAATAAGARAACTCAAGACTTC
TGGGAAGTTCAATTAGGAATACCACATCCCGCAGGGAAGAAATCAACAGTACTGGATGTGGGTGATGCATCAGTTCCCTT
AGATAAAGAATTCAGGAAGTATACTGCATTTACCATACCTAGTATAAACAATGAGACACCAGGGATTAGATAYCAGTACA
ATGTACTTCCAGGATGGAAAGGATCACCAGCAATATTCCAAAGCAGCATGACAAAAATCTTAGAGCCTTTTAGAAAACAR
AATCCAGACATAATCCAATACGATGATTTGGTATCTGACTTAGAAATAGGRCAGCATAGAACAAAAATAGAGGAACTGAG
ACAACATCTGAAGTGGGGATTTACACCAGACAAACATCAGAAAGAACCATTCCTTTGG----------------------
--------------------------------------------------------------------------------
--------------------------------------------------------------------------------
---------------------------
>120064
CCTCAGATCACTCTTTGGCAACGACCCCTCGTCACAATAAAGATAGGGGGGCAACTAAAGGAAGCTGATACAGGAGCAGA
TACATTAGAAGAAATGAATTTGCCAGGAAGATGGAAACCAAAAGGAGGAGGTAAAGTAAGACAGTATGATCAGATATTCA
TAGAAATCTGTGGACATAAAGCTATAACAGTAGTAGGACCTACACCTGGAAGACTGACTCAGATTGGTTGCACTTTAAAT
TTTCCCATTAGTCCTATTGAAACTGTACCAGTAAAATTAAAGCCAGGAATGGATGGCCCAAAAGTTAAACAATGGCCATT
GACAGAAGAAAAAATAAAAGCATTAGTAGAAATCTGTACAGAAGAAAAGGAAGGGAAAATTTCAAAAATTGGGCCTGAAA
ATCCATATAATACTCCAGTATTTGCCATAAAGAAAAGTTGGAGAAAAGATAGAGAACTTAATAAGAAAACTCAAGACTTC
TGGGAAGTTCAATTAGGAATACCACATCCCGCAGGGAAGAAATCAACAGTACTGGATGTGGGTGATGCATCAGTTCCCTT
AGATAAAGAATTCAGGAAGTATACTGCATTTACCATACCTAGTATAAACAATGAGACACCAGGGATTAGATATCAGTACA
ATGTGCTTCCAGGATGGAAAGGATCACCAGCAATATTCCAAAGCAGCATGACAAAAATCTTAGAGCCTTTTAGAAAACAA
AATCCAGACATAATCCAATACGATGATTTGGTATCTGACTTAGAAATAGGGCAGCATAGAACAAAAATAGAGGAACTGAG
ACAACATCTGAGGTGGGGATTTACACCAGACAAACATCAGAAAGAACCATTCCTTTGGGGCTATGAACTYCATCCTGATA
AATGGACA------------------------------------------------------------------------
--------------------------------------------------------------------------------
---------------------------
>B.US.1985.5157_85.AY835755
CCTCAGATCACTCTTTGGCAACGACCCCTCGTCACAATAAAGATAGGGGGACAACTAAAGGAAGCTGATACAGGAGCAGA
TACATTAGAAGAAATGAATTTGCCAGGAAGATGGAAACCAAAAGGAGGAGGTAAAGTAAGACAGTATGATCAGGTACCCA
TAGAAATCTGCGGACATAAAGCTATAACAGTAGTAGGACCTACACCTGGAAGACTGACTCAGCTTGGTTGCACTTTAAAT
TTTCCCATTAGTCCTATTGAAACTGTACCAGTAAAATTAAAGCCAGGAATGGATGGCCCAAAAGTTAAACAATGGCCATT
GACAGAAGAAAAAATAAAAGCATTAGTAGAAATTTGTACAGAAGAAAAGGAAGGGAAAATCTCAAAAATTGGGCCTGAAA
ATCCATACAATACTCCAGTATTTGCCATAAAGAAAAGTTGGAGAAAAGATAGAGAACTTAATAAGAGAACTCAAGACTTC
TGGGAAGTTCAATTAGGAATACCACATCCCGCAGGGAAGAAATCAACAGTACTGGATGTGGGTGATGCATCAGTTCCTTT
AGATAAAGACTTCAGAAAGTATACTGCATTTACCATACCTAGTATAAACAATGAGACACCAGGGATTAGATATCAGTACA
ATGTGCTTCCAGGATGGAAAGGATCACCAGCAATATTCCAAAGTAGCATGACAAAAATCTTAGAGCCTTTTAGGAAACAA
AATCCAGACATAATCCAATACGATGATTTGGTATCTGACTTAGAAATAGGGCAGCATAGAACAAAAATAGAGGAACTGAG
AGAACATCTGAAGTGGGGATTTACACCAGACAAACATCAGAAAGAACCATTCCTTTGGGGTTATGAACTCCATCCTGATA
AATGGACAGTACAGCCTATAGTGCTGCCA---------------------------------------------------
--------------------------------------------------------------------------------
---------------------------
>123301
--------------------------------------------------------------------------------
--------------------------------------------------------------------------------
--------------------------------------------------------------------------------
--------------------------------------------------------------------------------
----------AAAATAAAAGCATTAGTAGAAATTTGTACAGAAGAAAAGGAAGGGAAAATTTCAAAAATTGGGCCTGAAA
ATCCATACAATACTCCAGTATTTGCCATAAAGAAAAGTTGGAGAAAAGMTAGAGAACTTAATAAGAGAACTCAAGACTTC
TGGGAAGTTCAATTAGGAATACCACATCCCGCAGGGAAGAAATCAACAGTACTGGATGTGGGTGATGCATCAGTTCCCTT
AGATAAAGACTTCAGGAAGTATACTGCATTTACCATACCTAGTATAAACAATGAGACACCAGGGACTAGATATCAGTACA
ATGTGCTTCCAGGATGGAAAGGATCACCAGCAATATTCCAAAGTAGCATGACAAAAATCTTAGAGCCTTTTAGAAAACAA
ARTCCAGACATAATCCAATACGATGATTTGGTATCTGACTTAGAAATAGGGCAGCATAGAACAAAAATAGAGGAACTGAG
ACAACATCTGAGGTGGGGRTTTACACCAGACAAACATCAGAAAGAACCATTCCTTTGG----------------------
--------------------------------------------------------------------------------
--------------------------------------------------------------------------------
---------------------------
>B.US.1986.CHMACS_14_1986.EF525496
CCTCAGATCACTCTTTGGCAACGACCCCTCGTCAAAATAAAGATAGGGGGGCAATTAAAGGAAGCTGATACAGGAGCAGA
TACATTAGAAGAAATGAATTTGCCAGGAAAATGGAAACCAAAAGGAGGAGGTAAAGTAAGACAGTATGATCAGATACTCA
TAGAAATCTGTGGACATAAAGCTATAACAGTAGTAGGACCTACACCTGGAAGACTGACTCAGATTGGTTGCACTTTAAAT
TTTCCCATTAGTCCTATTGAAACTGTACCAGTAAAATTAAAGCCAGGAATGGATGGCCCAAAAGTTAAACAATGGCCATT
GACAGAAGAAAAAATAAAAGCATTAATAGAAATTTGTACAGAAGAAAAGGAAGGGAAAATTTCAAAAATTGGGCCTGAAA
ATCCATACAATACTCCAGTATTTGCCATAAAGAAAAGTTGGAGAAAAGATAGAGAACTTAATAAGAAAACTCAAGACTTC
TGGGAAGTTCAATTAGGAATACCACATCCCGCAGGGAAGAAATCAACAGTACTGGATGTGGGTGATGCATCAGTTCCCTT
AGATAAAGAATTCAGGAAGTATACTGCATTTACCATACCCAGTACAAACAATGAGACACCAGGGATTAGGTATCAGTACA
ATGTGCTTCCAGGATGGAAAGGATCACCAGCAATATTCCAAAGTAGCATGACAAAAATCTTAGAGCCTTTTAGAAAACAA
AATCCAGACATAATCCAATACGATGATTTGGTATCTGACTTAGAAATAGGGCAGCATAGAACAAAAGTAGAGGAACTGAG
ACAACATCTGAGGTGGGGATTTACACCAGACAAACATCAGAAAGAACCATTCCTTTGGGGTTATGAACTCCATCCTGATA
AATGGACAGTACAGCCTATAGTGCTGCCA---------------------------------------------------
--------------------------------------------------------------------------------
---------------------------
>122727
--------------------------------------------------------------------------------
--------------------------------------------------------------------------------
--------------------------------------------------------------------------------
--------------------------------------------------------------------------------
----------AAAATAAAAGCATTAGTAGAAATCTGTACAGAAGAAAAGGAAGGGAAAATTTCAAAAATTGGGCCTGAAA
ATCCATACAATACTCCAGTATTTGCCATAAAGAAAAGTTGGAGAAAAGATAGAGAACTTAATAAGARAACTCAAGACTTC
TGGGAAGTTCAATTAGGAATACCACATCCCGCAGGGAAGAAATCAACAGTACTGGATGTGGGTGATGCATCAGTTCCCTT
AGATAAAGACTTCAGGAAGTATACTGCATTTACCATACCTAGTATAAACAATGAGACACCAGGGATTAGATATCAGTATA
ATGTGCTTCCAGGATGGAAAGGAYCACCAGCAATATTCCAAAGTAGCATGACAAAAATCTTAGAGCCTTTTAGAAAACAA
AATCCAGACATAATCCAATACGATGATTTGGTATCTGACTTAGAAATAGGGCAGCATAGAACAAAAATAGAGGAACTGAG
ACAACATCTGAGGTGGGGATTTACACCAGACAAACATCAGAAAGAACCATTCCTTTGG----------------------
--------------------------------------------------------------------------------
--------------------------------------------------------------------------------
---------------------------
>B.IT.-.343C_1899.DQ369083
CCTCAGATCACTCTTTGGCAACGACCCCTCGTCACAATAAAGATAGGGGGGCAACTAAAGGAAGCTGATACAGGAGCAGA
TACATTAGAAGAAATGTGTTTGCCAGGAAGATGGAAACCAAAAGGAGGAGGTAAAGTAAGACAGTATGATCAAGTACCCC
TAGAAATCTGTGGACATAAAGCTATAACAGTAATAGGACCTACACCTGGAAGACTGACTCAAATTGGTTGTACTTTAAAT
TTTCCCATTAGTCCTATTGAAACTGTACCAGTAAAATTAAAGCCAGGAATGGATGGCCCAAAAGTTAAACAATGGCCATT
GACAGAAGAAAAAATAAAAGCATTAGTAGAAATCTGTACAGAAGAAAAGGAAGGGAAAATTTCAAAAATTGGGCCTGAAA
ATCCATATAATACTCCAGTATTTGCCATAAAGAAAAGTTGGAGAAAAGATAGAGAACTTAATAAGAGAACTCAAGACTTC
TGGGAAGTTCAATTAGGAATACCACATCCCGCAGGGAAGAAATCAACAGTACTGGATGTGGGTGATGCATCAGTTCCCTT
AGATAAAGAATTCAGAAAGTATACTGCATTTACCATACCTAGTATAAACAATGAGACACCAGGGATTAGATATCAGTACA
ATGTGCTGCCAGGATGGAAAGGATCACCAGCAATATTCCAAAGCAGCATGACAAAAATCTTAGAGCCTTTTAGAAAGCAA
AATCCAAACATAATCCAATACGATGATTTGGTATCTGACTTAGAAATAGGGCAGCATAGAACAAAAATAGAGGAACTGAG
ACAACATCTGAGGTGGGGATTTACACCAGACAAACATCAGAAAGAACCATTCCTTTGGGGTTATGAACTCCATCCTGATA
AATGGACAGTACAGCCTATAGTGCTGCCA---------------------------------------------------
--------------------------------------------------------------------------------
---------------------------
>B.-.2003.03_114450.EU612777
CCTCAGATCACTCTTTGGCAACGACCCCTCGTCACAATAAAGATAGGGGGGCAACTAAAGGAAGCTGATACAGGAGCAGA
TACATTAGAAGAAATGAATTTGCCAGGAAGATGGAAACCAAAAGGAGGAGGTAAAGTAAGACAGTATGATCAGATACCCA
TAGAAATCTGTGGACATAAAGCTTTRACAGTAGTAGGACCTACACCTGGAAGACTGACTCAGATTGGTTGCACCTTAAAT
TTTCCTATTAGTCCTATCGACACTGTACCAGTAAAATTAAAGCCAGGAATGGATGGCCCAAAAGTTAAACAATGGCCATT
GACAGAAGAGAAAATAAAAGCATTAGTAGAAATCTGTACAGAAGAAAAGGAAGGGAAAATTTCAAAAATTGGGCCTGAAA
ATCCATACAATACTCCAGTATTTGCCATAAAGAAAAGTTGGAGAAAAGATAGAGAACTTAATAAGAAAACTCAAGACTTT
TGGGAAGTTCAATTAGGAATACCACATCCCGCAGGGAAGAAATCAACAGTACTGGATGTGGGTGATGCATCAGTTCCCTT
AGATAAAGACTTCAGGAAGTATACTGCATTTACCATACCTAGTATAAACAATGAGACACCAGGGATTAGATATCAGTACA
ATGTGCTTCCAGGATGGAAAGGATCACCAGCAATATTCCAAAGTAGCATGACAAAAATCTTAGAGCCTTTTAGAAAACAA
AATCCAGACATAATCCAATACGATGATTTGGTATCTGACTTAGAAATAGGGCAGCATAGAACAAAAATAGAGGAACTGAG
ACAACATCTGAGGTGGGGATTTACACCAGACAAACATCAGAAAGAACCATTCCTTTGGGGTTATGAACTCCATCCTGATA
AATGGACAGTACAGCCTATAGAGCTGCCA---------------------------------------------------
--------------------------------------------------------------------------------
---------------------------
>123304
--------------------------------------------------------------------------------
--------------------------------------------------------------------------------
--------------------------------------------------------------------------------
--------------------------------------------------------------------------------
----------AAAATAAAAGCATTAGTAGAAATTTGTACAGAAGAAAAGGAAGGGAAAATTTCAAAAATTGGGCCTGAAA
ATCCATACAATACTCCAGTATTTGCCATAAAGAAAAGTTGGAGAAAAGATAGAGAACTTAATAAGAGAACTCAAGACTTC
TGGGAAGTTCAATTAGGAATACCACATCCCGCAGGGAAGAAATCAACAGTACTGGATGTGGGTGATGCATCAGTTCCCTT
AGATAAAGACTTCAGGAAGTATACTGCATTTACCATACCTAGTATAAACAATGAGACACCAGGGATTAGATATCAGTACA
ATGTGCTTCCAGGATGGAAAGGATCACCAGCAATATTCCAAAGTAGCATGACAAAAATCTTAGAGCCTTTTAGAAAACAA
AATCCAGACATAATCCAATACGATGATTTGGTATCTGACTTAGAAATAGGGCAGCATAGAACAAAAATAGAGGAACTTAG
ACAACATCTGAGGTGGGAATTTACACCAGACAAACATCAGAAAGAACCATTCCTTTGG----------------------
--------------------------------------------------------------------------------
--------------------------------------------------------------------------------
---------------------------
>119257
CCTCAGATCACTCTTTGGCAACGACCCATCGTCACAGTAAAGATAGGGGGGCAACTAAAGGAAGCTGATACAGGMGCAGA
TACATTAGAAGAAATKAATTTGCCAGGAAGATGGAAACCAAAAGGAGGAGGTAAAGTAAGACAGTATGATCAGATACTCG
TAGAAATCTGTGGACATAAAGCTATAACAGTAGTAGGACCTACACCTGGAAGACTGACTCAGATTGGTTGCACTTTAAAT
TTT-----------------------------------------------------------------------------
----------AAAATAAAAGCATTAGTAGAAATTTGTACAGAAGAAAAGGAAGGGAAAATTTCAAAAATTGGGCCTGAAA
ATCCATATAATACTCCAGTATTTGCCATAAAGAAAAGTTGGAGAAAAGATAGAGAACTTAATAAGAAAACTCAAGACTTC
TGGGAAGTTCAATTAGGAATACCACATCCCGCAGGGAAGAAATCAACAGTACTGGATGTGGGTGATGCATCAGTTCCCTT
AGATAAAGAATTCAGGAAGTATACTGCATTTACCATACCTAGTATAAACAATGAGACACCAGGGATTAGATATCAGTACA
ATGTGCTTCCAGGATGGAAAGGATCACCAGCAATATTCCAAAGTAGCATGACAAAAATCTTAGAGCCTTTTAGAAAACAA
AATCCAGACATAATCCAATACGATGATTTGGTATCTGACTTAGAAATAGGGCAGCATAGAACAAAAATAGAGGAACTGAG
ACAACATCTGAAGTGGGGATTTACACCAGACAAACATCAGAAAGAACCATTCCTTTGG----------------------
--------------------------------------------------------------------------------
--------------------------------------------------------------------------------
---------------------------
>118891
--------------------------------------------------------------------------------
--------------------------------------------------------------------------------
--------------------------------------------------------------------------------
---CCCATTAGTCCTAACGAAACTGTACCAGTAAAATTAAAGCCAGGAATGGATGGCCCAAAAGTTAAACAATGGCCATT
GACAGAAGAAAAAATAAAAGCATTAGTAGAAATCTGTACAGAAGAAAAGGAAGGGAAAATTTCAAAAATTGGGCCTGAAA
ATCCATATAATACTCCAGTATTTGCCATAAAGAAAAGTTGGAGAAAAGATAGAGAACTTAATAAGAGAACTCAAGACTTC
TGGGAAGTTCAATTAGGAATACCACATCCCGCAGGGAAGAAATCAACAGTACTGGATGTGGGTGATGCATCAGTTCCCTT
AGATAAAGAATTCAGGAAGTATACTGCATTTACCATACCTAGTATAAACAATGAGACACCAGGGATTAGATATCAGTACA
ATGTGCTTCCAGGATGGAAAGGATCACCAGCAATATTCCAAAGCAGCATGACAAAAATCTTAGAGCCTTTTAGAAAACAA
AATCCAGACATAATCCAATACGATGATTTGGTATCTGACTTAGAAATAGAGCAGCATAGAACAAAAATAGAGGAACTGAG
AAAACATCTGAGGTGGGGATTGACACCAGACAAACATCAGAAAGAACCATTCCTTTGG----------------------
--------------------------------------------------------------------------------
--------------------------------------------------------------------------------
---------------------------
>B.FR.1983.HXB2.CS793683
CCTCAGATCACTCTTTGGCAACGACCCCTCGTCACAATAAAGATAGGGGGGCAACTAAAGGAAGCTGATACAGGAGCAGA
TACATTAGAAGAAATGAGTTTGCCAGGAAGATGGAAACCAAAAGGAGGAGGTAAAGTAAGACAGTATGATCAGATACTCA
TAGAAATCTGTGGACATAAAGCTATAACAGTAGTAGGACCTACACCTGGAAGACTGACTCAGATTGGTTGCACTTTAAAT
TTTCCCATTAGCCCTATTGAGACTGTACCAGTAAAATTAAAGCCAGGAATGGATGGCCCAAAAGTTAAACAATGGCCATT
GACAGAAGAAAAAATAAAAGCATTAGTAGAAATTTGTACAGAGGAAAAGGAAGGGAAAATTTCAAAAATTGGGCCTGAAA
ATCCATACAATACTCCAGTATTTGCCATAAAGAAAAGTTGGAGAAAAGATAGAGAACTTAATAAGAGAACTCAAGACTTC
TGGGAAGTTCAATTAGGAATACCACATCCCGCAGGGAAGAAATCAACAGTACTGGATGTGGGTGATGCATCAGTTCCCTT
AGATGAAGACTTCAGGAAATATACTGCATTTACCATACCTAGTATAAACAATGAGACACCAGGGATTAGATATCAGTACA
ATGTGCTTCCAGGATGGAAAGGATCACCAGCAATATTCCAAAGTAGCATGACAAAAATCTTAGAGCCTTTTAGAAAACAA
AATCCAGACATAATCCAATACGATGATTTGGTATCTGACTTAGAAATAGGGCAGCATAGAACAAAAATAGAGGAGCTGAG
ACAACATCTGAGGTGGGGACTTACACCAGACAAACATCAGAAAGAACCATTCCTTTGGGGTTATGAACTCCATCCTGATA
AATGGACAGTACAGCCTATAGTGCTGCCA---------------------------------------------------
--------------------------------------------------------------------------------
---------------------------
>B.US.1985.WCIPR.U69585
CCTCAGATCACTCTTTGGCAACGACCCCTCGTCACAGTAAAGATAGGGGGGCAACTAAAGGAAGCTGATACAGGAGCAGA
TACATTAGAAGAAATGAATTTGCCAGGAAGATGGAAACCAAAAGGAGGAGGTAAAGTAAGACAGTATGATCAGATACTCG
TAGAAATCTGTGGACATAAAGCTATAACAGTAGTAGGACCTACACCCGGAAGACTGACTCAGATTGGTTGCACTTTAAAT
TTTCCCATTAGTCCTATTGAAACTGTACCAGTAAAATTAAAGCCAGGAATGGATGGCCCAAAAGTTAAACAATGGCCATT
GACAGAAGAAAAAATAAAAGCATTAGTAGACATTTGTACAGAAGAAAAGGAAGGGAAAATTTCAAAAATTGGGCCTGAAA
ATCCATACAATACTCCAGTATTTGCTATAAAGAAAAGTTGGAGAAAAGATAGAGAACTTAATAAGAGAACTCAAGACTTC
TGGGAAGTTCAATTAGGAATACCACATCCCGCAGGGAAGAAATCAACAGTACTGGATGTGGGTGATGCATCAGTTCCCTT
AGATAAAGACTTCAGAAAGTATACTGCATTTACCATACCTAGTGTAAACAATGAGACACCAGGGATTAGATATCAGTACA
ATGTGCTTCCAGGATGGAAAGGATCACCAGCAATATTCCAAAGTAGCATGACAAAAATCTTAGAGCCTTTTAGAAAACAA
AATCCAGACATAATCCAATACGATGATTTGGTATCTGACTTAGAAATAGGGCAGCATAGAACAAAAATAGAGGAACTGAG
ACAACATCTGAGGTGGGGATTTACACCAGACAAACATCAGAAAGAACCATTCCTTTGGGGTTATGAACTCCATCCTGATA
AATGGACAGTACAGCCTATAGTGCTGCCA---------------------------------------------------
--------------------------------------------------------------------------------
---------------------------
>B.US.1986.JRCSF.JR_CSF.M38429
CCTCAGATCACTCTTTGGCAACGACCCCTCGTCACAATAAAGATAGGGGGGCAACTAAAGGAAGCTGATACAGGAGCAGA
TACATTAGAAGACATGGATTTGCCAGGAAGATGGAAACCAAAAGGAGGAGGTAAAGTAAGACAGTATGATCAGATACCCA
TAGATATCTGTGGACATAAAGCTGTAACAGTAGTAGGACCTACACCTGGAAGACTGACTCAGATTGGTTGCACTTTAAAT
TTTCCCATTAGTCCTATTGAAACTGTACCAGTAAAATTAAAGCCAGGAATGGATGGCCCAAAAGTCAAACAATGGCCATT
GACAGAAGAAAAAATAAAAGCATTAGTAGAAATTTGTACAGAAGAAAAGGAAGGAAAGATTTCAAAAATTGGGCCTGAAA
ATCCATACAATACTCCAGTATTTGCCATAAAGAAAAGTTGGAGAAAAGATAGAGAACTTAATAGGAGAACTCAAGACTTC
TGGGAAGTTCAATTAGGAATACCACATCCCGCAGGGAAGAAATCAACAGTACTGGATGTGGGTGATGCATCAGTTCCCTT
AGATAAAGACTTCAGGAAGTATACTGCATTTACCATACCTAGTATAAACAATGAGACACCAGGGATTAGATATCAGTACA
ATGTGCTTCCAGGATGGAAAGGATCACCAGCAATATTCCAAAGTAGCATGACAAAAATCTTAGAGCCTTTTAGAAAACAA
AATCCAGACATAATCCAATACGATGATTTGGTATCTGACTTAGAAATAGGGCAGCATAGAACAAAAATAGAGGAACTGAG
ACAACATCTGAAGTGGGGATTTACACCAGACAAACATCAGAAAGAACCATTCCTTTGGGGTTATGAACTCCATCCTGATA
AATGGACAGTACAGCCTATAGTGCTGCCA---------------------------------------------------
--------------------------------------------------------------------------------
---------------------------
>118098
--------------------------------------------------------------------------------
--------------------------------------------------------------------------------
--------------------------------------------------------------------------------
---CCCATTAGTCCTATTGAAACTGTACCAGTAAAATTAAAGCCAGGAATGGATGGCCCAAAAGTTAAACAATGGCCATT
GACAGAAGAAAAAATAAAAGCATTAGTAGAAATCTGTACAGAAGAAAAGGAAGGGAAAATTTCAARAATTGGGCCTGAAA
ATCCATATAATACTCCAGTATTTGCCATAAAGAAAAGTTGGAGAAAAGATAGAGAACTTAATAAGAAAACTCAAGACTTC
TGGGAAGTTCAATTAGGAATACCACATCCCGCAGGGAAGAAATCAACAGTACTGGATGTGGGTGATGCATCAGTTCCCTT
AGATAAAGAATTCAGGAAGTATACTGCATTTACCATACCTAGTRTAAACAATGAGACACCAGGGATTAGATATCAGTACA
ATGTGCTTCCAGGATGGAAAGGATCACCAGCAATATTCCAAWGYAGCATGACAAAAATCTTAGAGCCTTTTAGAAAACAA
AATCCAGACATAATCCAATACGATGATTTGGTATCTGACTTAGAAATAGGGCAGCATAGAACAAAAATAGAGGAACTGAG
ACAACATCTGAGGTGGGGATTTACACCAGACAAACATCAGAAAGAACCATTCCTTTGG----------------------
--------------------------------------------------------------------------------
--------------------------------------------------------------------------------
---------------------------
>114274
CCTCAGATCACTCTTTGGCAACGACCCCTYGTCACAATAAAGATAGGGGAGCAACTAAAGGAAGCTGATACAGGAGCAGA
TACATTAGAAGAAATGAATTTGCCAGGAAGGTGGAAACCAAAAGGAGGAGGTAAAGTAAGACAGTATGAGCAAGTACCCA
TAGAAATCTGTGGGCATAAAGCTATAACAGTAATAGGACCTACACCTGGRAGACTGACTCAGATTGGGTGCACTCTAAAT
TTTCCCATTAGTCCTATTGAAACTGTACCAGTAAAATTAAAGCCAGGAATGGATGGCCCAAAAGTTAAACAATGGCCATT
GACAGAAGAAAAAATAAAAGCATTAGTAGAAATCTGTACAGAAGAAAAGGAAGGGAAAATTTCAAAAATTGGGCCTGAAA
ATCCATATAATACTCCAGTATTTGCCATAAAGAAAAGTTGGAGAAAAGATAGAGAACTTAATAAGAGAACTCAAGACTTC
TGGGAAGTTCAATTAGGAATACCACATCCCGCAGGGAAGAAATCAACAGTACTGGATGTGGGTGATGCATCAGTTCCCTT
AGATAAAGAATTCAGGAAGTATACTGCATTTACCATACCTAGTATAAACAATGAGACACCAGGGATTAGATACCAGTATA
ATGTGCTTCCAGGATGGAAAGGATCACCAGCAATATTCCAAAGCAGCATGACAAAAATCTTAGAGCCTTTTAGAAAAAAT
AATCCAGACATAATCCAATACGATGATTTRGTATCTGACTTAGAAATAGGGCAGCATAGAACAAAAATAGAGGAACTGAG
ACAACATCTGAGGTGGGGATTTACACCAGACAAACATCAG-AAGAACCATTCCTTTGGGGTTATGAACTCCATCCTGATA
AATGGACA------------------------------------------------------------------------
--------------------------------------------------------------------------------
---------------------------
>116792
CCTCAGATCACTCTTTGGCAACGGCCCCTCGTCACAATAAAGATAGGGGGGCAACTAAAGGAAGCTGATACAGGAGCAGA
TACATTAGAAGAAATGAATTTGCCAGGAAGATGGAAACCAAAAGGAGGAGGTAAAGTAAGACAGTATGATCAAATACTCA
TAGAAATCTGTGGAAAGAAAGCTATAACAGTAGTAGGACCTACACCTGGAAGACTGACTCAGATTGGTTGCACTTTAAAT
TTTCCCATTAGTCCTATTGAAACTGTACCAGTAAAATTAAAGCCAGGAATGGATGGCCCAAAAGTTAAACAATGGCCATT
GACAGAAGAAAAAATAAAAGCATTAATAGAAATCTGTACAGAAGAAAAGGAAGGGAAAATTTCAAAAATTGGGCCTGAAA
ATCCATATAATACTCCAGTATTTGCCATAAAGAAAAGTTGGAGAAAAGATAGAGAACTTAATAAGAAAACTCAAGACTTC
TGGGAAGTTCAATTAGGAATACCACATCCCGCAGGGAAGAAATCAACAGTACTGGATGTGGGTGATGCATCAGTTCCCTT
AGATAAAGAATTCAGGAAGTATACTGCATTTACCATACCTAGTATAAACAATGAGACACCAGGGGTTAGATATCAGTACA
ATGTGCTTCCAGGATGGAAAGGATCACCAGCAATATTCCAAAGCAGCATGACAAAAATCTTAGAGCCTTTTAGAAAACAA
AATCCAGACATAATCCAATACGATGATTTGGTATCTGACTTAGAAATAGGGCAGCATAGAACAAAAATAGAGGAACTGAG
ACAACATCTGAGGTGGGGATTTACACCAGACAAACATCAGAAAGAACCATTCCTTTGGGGTTATGAACTCCATCCTGATA
AATGGACA------------------------------------------------------------------------
--------------------------------------------------------------------------------
---------------------------
>120059
CCTCAGATCACTCTTTGGCAACGACCCCTCGTCACAATAAAGATAGGGGGGCAACTAAAGGAAGCTGAYACAGGAGCAGA
TACATTAGAAGAAATGAATTTGCCAGGAAGATGGAAACCAAAAGGAGGAGGTAAAGTAAGACAGTATGATCAGATATTCA
TAGAAATCTGTGGACATAAAGCTATAACAGTAGTAGGACCTACACCTGGAAGACTGACTCAGATTGGTTGCACTTTAAAT
TTT-----------------------------------------------------------------------------
----------AAAATAAAAGCATTAGTAGAAATCTGTACAGAAGAAAAGGAAGGGAAAATTTCAARAATTGGGCCTGAAA
ATCCATATAATACTCCAGTATTTGCCATAAAGAAAAGTTGGAGAAAAGATAGAGAACTTAATAAGAAAACTCAAGACTTC
TGGGAAGTTCAATTAGGAATACCACATCCCGCAGGGAAGAAATCAACAGTACTGGATGTGGGTGATGCATCAGTTCCCTT
AGATAAAGAATTCAGGAAGTATACTGCATTTACCATACCTAGTATAAACAATGAGACACCAGGGATTAGATATCAGTACA
ATGTGCTTCCAGGATGGAAAGGATCACCAGCAATATTCCAAAGCAGCATGACAAAAATCTTAGAGCCTTTTAGAAAACAA
AATCCAGACATAATCCAATACGATGATTTGGTATCTGACTTAGAAATAGGGCAGCATAGAACAAAAATAGAGGAACTGAG
ACAACATCTGAGGTGGGGATTTACACCAGACAAACATCAGAAAGAACCATTCCTTTGG----------------------
--------------------------------------------------------------------------------
--------------------------------------------------------------------------------
---------------------------
>118828
CCTCAGATCACTCTTTGGCAACGACCCCTCGTCACAATAAAGATAGGGGGGCAACTAAAGGAAGCTGATACAGGAGCAGA
TACATTAGAAGACATGCATTTACCAGGAAAATGGAAACCAAAAGGAGGAGGTAAAGTAAGACAGTATGATCAAATACCCA
TAGAAATCTGTGGACATAAAGCTATAACAGTAATAGGACCTACACCTGGAAGACTGACTCAGATTGGTTGCACTCTAAAT
TTTCCCATTAGTCCTATTGAAACTGTACCAGTAAAGTTAAAGCCAGGAATGGATGGCCCAAAAGTTAAACAATGGCCATT
GACAGAAGAAAAAATAAAAGCATTAGTAGAAATCTGTACAGAAGARAAGGAAGGGAAAATTTCAAAAATTGGGCCTGAAA
ATCCATATAATACTCCAGTATTTGCCATAAAGAARAGTTGGAGAAAAGATAGAGAACTTAATAAGAGAACTCAAGACTTC
TGGGAAGTTCAATTAGGAATACCACATCCCGCAGGGAAGAAATCAACAGTACTGGATGTGGGTGATGCATCAGTTCCCTT
AGATAAAGAATTCAGGAAGTATACTGCATTTACCATACCTAGTATAAACAATGAGACACCAGGGATTAGATATCAGTACA
ATGTGCTTCCAGGATGGAAAGGATCACCAGCAATATTCCAAAGYAGCATGACAAAAATCTTAGAGCCTTTTAGAAAACAA
AATCCAGACATAATCCAATACGATGATTTGGTATCTGACTTAGAAATAGGGCAGCATAGAACAAAAATAGAGGAACTGAG
ACAACATCTGAAGTGGGGATTTACACCAGACAAACATCAGAAAGAACCATTCCTKTGGGGTTATGAACTCCATCCTGATA
AATGGACA------------------------------------------------------------------------
--------------------------------------------------------------------------------
---------------------------
>118085
--------------------------------------------------------------------------------
--------------------------------------------------------------------------------
--------------------------------------------------------------------------------
--------------------------------------------------------------------------------
----------AAAATAAAAGCATTAGTAGAAATTTGTACAGAAGAAAAGGAAGGGAAAATTTCAAAAATTGGGCCTGAAA
ATCCATATAATACTCCAGTATTTGCCATAAAGAAAAGTTGGAGAAAAGATAGAGAACTTAATAAGAAAACTCAAGACTTC
TGGGAAGTTCAATTAGGAATACCACATCCCGCAGGGAAGAAATCAACAGTACTGGATGTGGGTGATGCATCAGTTCCCTT
AGATAAAGAATTCAGGAAGTATACTGCATTTACCATACCTAGTGTAAACAATGAGACACCAGGGATTAGATATCAGTACA
ATGTGCTTCCAGGATGGAAAGGATCACCAGCAATATTCCAAAGCAGCATGACAAAAATCTTAGAGCCTTTTAGAAAACAA
AATCCAGACATAATCCAATACGATGATTTGGTATCTGACTTAGAAATAGGGCAGCATAGAACAAAAATAGAGGAACTGAG
ACAACATCTGAGGTGGGGATTTACACCAGACAAACATCAGAAAGAACCATTCCTTTGG----------------------
--------------------------------------------------------------------------------
--------------------------------------------------------------------------------
---------------------------
>EU2ARCA_5998
CCTCAGATCACTCTTTGGCAACGACCCCTCGTCACAGTAAAGATAGGAGGGCAACTAAAGGRAGCTGATACAGGAGCAGA
TACATTAGAAGAAATGGATTTGCCAGGAAGATGGAAACCAAAAGGAGGAGGCAAAGTAAGACAGTATGATCAGGTACCCC
TAGAAATCTGTGGACATAAAGTTATAACAGTAGTAGGACCTACACCTGGAAGACTGACTCAGCTTGGTTGCACTTTAAAT
TTTCCCATTAGTCCTATTGAAACTGTACCAGTAAAATTAAAGCCAGGAATGGATGGCCCAAAAGTCAAACAATGGCCATT
GACAGAAGAAAAAATAAAAGCATTAGTAGAAATTTGTACAGAAGAAAAGGAAGGGAAAATTTCAAGAATTGGGCCTGAAA
ATCCATATAATACTCCAGTATTTGCCATAAAGAAAAGTTGGAGAAAGGATAGAGAACTTAATAAGAGAACTCAAGACTTC
TGGGAAGTTCAACTAGGAATACCACATCCCGCAGGGAAGAAATCAACAGTACTGGATGTGGGTGATGCATCAGTTCCCTT
AGATAAAGACTTCAGGAAGTATACTGCATTTACCATACCTAGTACAAACAATGAGACACCAGGGATTAGATACCAGTACA
ATGTGCTTCCAGGATGGAAAGGATCACCAGCAATATTCCAAAGTAGCATGACAAAAATCCTAGAGCCTTTTAGAAAACAA
AATCCAGACATAATCCAATACGATGATTTGGTATCTGACTTAGAAATAGGGCAACATAGAACAAAAATAGAGGAACTGAG
ACAACATCTGAGGTGGGGATTTACACCAGACAAACATCAGAAAGAACCATTCCTTTGGGGTTATGAACTCCATCCTGATA
AATGGACAGTACAACCTATAATGCTGCCA---------------------------------------------------
--------------------------------------------------------------------------------
---------------------------
>B.US.1984.5019_84.AY835779
CCTCAAATCACTCTTTGGCAACGACCCCTCGTCACAATAAAGATAGGGGGGCAACTAAAGGAAGCTGATACAGGAGCAGA
TACATTAGAAGATATGGATTTGCCAGGAAGATGGAAACCAAAAGGAGGAGGTAAAGTAAGACAGTATGATCAGATACTCA
TAGAAATCTGTGGACATAAAGCAATAACAGTAGTAGGACCTACACCTGGAAGACTGACTCAGATTGGTTGCACTTTAAAT
TTTCCCATTAGTCCTATTGAAACTGTACCAGTAAAATTAAAGCCAGGAATGGATGGCCCAAAAGTTAAACAATGGCCATT
GACAGAAGAAAAAATAAAAGCATTAGTAGAAATTTGTACAGAAGAGAAGGAAGGGAAAATTTCAAAAATTGGGCCTGAAA
ATCCATACAATACTCCAGTATTTGCCATAAAGAAAAGTTGGAGAAAAGATAGAGAACTTAATAAGAGAACTCAAGACTTC
TGGGAAGTTCAATTAGGAATACCACATCCCGCAGGGAAGAAATCAACAGTACTGGATGTGGGTGATGCATCAGTTCCCTT
AGATAAAGACTTCAGGAAGTATACTGCATTTACCATACCTAGTATAAACAATGAGACACCAGGGATTAGGTATCAGTACA
ATGTGCTTCCAGGATGGAAAGGATCACCAGCAATATTCCAAAGTAGCATGACAAAAATCTTAGAGCCTTTTAGAAAACAA
AATCCAGACATAATCCAATACGATGATTTGGTATCTGACTTAGAAATAGGGCAGCATAGAACAAAAATAGAGGAACTGAG
AGAACATCTGAGGTGGGGATTTACACCAGACAAACATCAGAAAGAACCATTCCTTTGGGGTTATGAACTCCATCCTGATA
AATGGACAGTACAGCCTATAGTGCTGCCA---------------------------------------------------
--------------------------------------------------------------------------------
---------------------------
>117026
CCTCAGATCACTCTTTGGCAACGACCCTTCGTCACAGTAAASATAGGGGRGCAATTAGTGGAAGCTGATACAGGAGCAGA
TACAWTAGAAGAAATGAATTTGCCAGGRAGATGGAAGCCAAAAGGAGGAGGTAAAGTAAGAGAGTATGATCAAATACCCA
TAGAAATCTGTGGAAAGAAAGTTMTAACAGTAGTAGGACCTACACCTGGAAGACTGACTCARATTGGTTGCACTTTAAAT
TTTCCCATTAGTCCTATTGAAACTGTACCAGTAAAATTAAAGCCAGGAATGGATGGCCCAAAAGTTAAACAATGGCCATT
GACAGAAGAAAAAATAAAAGCATTAGTAGAAATTTGTACAGAAGAAAAGGAAGGGAAAATTTCAAAAATTGGGCCTGAAA
ATCCATACAATACTCCAGTATTTGCCATAAAGAAAAGTTGGAGAAAAGATAGAGAACTTAATAAGAGAACTCAAGACTTC
TGGGAAGTTCAATTAGGAATACCACATCCCGCAGGGAAGAAATCAACAGTACTGGATGTGGGTGATGCATCAGTTCCCTT
AGATAAAGACTTCAGGAAGTATACTGCATTTACCATACCTAGTATAAACAATGAGACACCAGGGATTAGATATCAGTACA
ATGTGCTTCCAGGATGGAAAGGATCACCAGCAATATTCCAAAGTAGCATGACAAAAATCTTAGAGCCTTTTAGAAAACAA
AATCCAGACATAATCCAATACGATGATTTGGTATCTGACTTAGAAATAGGGCAGCATAGAACAAAAATAGAGGAACTGAG
ACAACATCTGAGGTGGGGATTTACACCAGACAAACATCAGAAAGAACCATTCCTTTGG----------------------
--------------------------------------------------------------------------------
--------------------------------------------------------------------------------
---------------------------
>118894
--------------------------------------------------------------------------------
--------------------------------------------------------------------------------
--------------------------------------------------------------------------------
---CCCATTAGTCCTATTGAAACTGTACCAGTAAAATTAAAGCCAGGAATGGATGGCCCAAAAGTTAAACAATGGCCATT
GACAGAAGAAAAAATAAAAGCATTAGTAGAAATCTGTACAGAAGAAAAGGAAGGGAAAATTTCAAAAATTGGGCCTGAAA
ATCCATATAATACTCCAGTATTTGCCATAAAGAAAAGTTGGAGAAAAGATAGAGAACTTAATAAGAGAACTCAAGACTTC
TGGGAAGTTCAATTAGGAATACCACATCCCGCAGGGAAGAAATCAACAGTACTGGATGTGGGTGATGCATCAGTTCCCTT
AGATAAAGAATTCAGGAAGTATACTGCATTTACCATACCTAGTATAAACAATGAGACACCAGGGATTAGATATCAGTACA
ATGTGCTTCCAGGATGGAAAGGATCACCAGCAATATTCCAAAGCAGCATGACAAAAATCTTAGAGCCTTTTAGAAAACAA
AATCCAGACATAATCCAATACGATGATTTGGTATCTGACTTAGAAATAGAGCAGCATAGAACAAAAATAGAGGAACTGAG
AAAACATCTGAGGTGGGGACTTACACCAGACAAACATCAGAAAGAACCATTCCTTTGG----------------------
--------------------------------------------------------------------------------
--------------------------------------------------------------------------------
---------------------------
>EU2ARCA_15843
CCTCAGATCACTCTTTGGCAACGGCCCCTCGTCACAATAAAGATAGGGGGGCAACTAAAGGAAGCTGATACAGGAGCAGA
TACATTAGAAGACATGAATTTGCCAGGAAGATGGAAACCAAAAGGAGGAGGTAAAGTAAGACAGTATGATCAAATACCCA
TAGAAATCTGTGGAAATAAAGCTATAACAGTAGTAGGACCTACACCTGGAAGACTGACTCAGATTGGTTGCACTCTAAAT
TTTCCCATTAGTCCTATTGAAACYRTACCAGYAAAATTAAAGCCAGGAATGGATGGCCCAAAAGTCAAACAATGGCCATT
GACAGAAGAAAAAATAAAAGCATTAGTAGAAATCTGTACAGAAGAAAAGGAAGGGAAAATTTCAAAAATTGGGCCTGAAA
ATCCATATAATACTCCAGTATTTGCCATAAAGAAAAGTTGGAGAAAAGATAGAGAACTTAATAAGAGAACTCAAGACTTC
TGGGAAGTTCAATTAGGAATACCACATCCCGCAGGGAAGAAATCAACAGTACTGGATGTGGGTGATGCATCAGTTCCATT
AGATAAAGAATTCAGGAAGTATACTGCATTTACCATACCTAGTATAAACAATGAGACACCAGGGATTAGATATCAGTATA
ATGTGCTTCCAGGATGGAAAGGATCACCAGCAATATTCCAAAGCAGCATGACAAAAATCTTAGAGCCTTTTAGAAAACAA
AATCCAGACATGATCCAATACGATGATTTGGTATCTGACTTAGAAATAGGGCAGCATAGAACAAAAATAGAGGAACTGAG
ACAACATCTGAGGTGGGGATTCACACCAGACAAACATCAGAAAGAACCATTCCTTTGGGGTTATGAACTCCATCCTGATA
AATGGACA------------------------------------------------------------------------
--------------------------------------------------------------------------------
---------------------------
>B.-.2003.03_113573.EU612566
CCTCAGATCACTCTTTGGCAACGACCCGTCGTCACAATAAGGGTAGGGGGGCAACTAAAGGAAGCTGATACAGGAGCAGA
TACATTAGAAGAAATGAATTTGCCAGGAAGATGGAAACCAAAAGGAGGAGGTAAAGTAAGACAGTATGATCAGATACTCA
TAGAAATCTGTGGCCATAAAGCTGTAACAGTGATAGGACCTACACCTGGAAGACTGACTCAGATTGGTTGCACTTTAAAT
TTTCCCATTAGTCCTATTGAAACTGTACCAGTAAAATTAAAGCCAGGAATGGATGGCCCAAAAGTTAAACAATGGCCATT
GACAGAAGAAAAAATAAAAGCATTAGTAGAAATTTGTACAGAAGAAAAGGAAGGGAAAATTTCAAAAATTGGGCCTGAAA
ATCCATACAATACTCCAGTATTTGCCATAAAGAAAAGTTGGAGAAAAGATAGAGAACTTAATAAGAGAACTCAAGATTTC
TGGGAAGTTCAATTAGGAATACCACATCCCGCAGGGAAGAAATCAACAGTACTGGATGTGGGTGATGCATCAGTTCCCTT
AGATGAAGACTTCAGGAAGTATACTGCATTTACCATACCTAGTACAAACAATGAGACACCAGGGATTAGATATCAGTACA
ATGTGCTGCCAGGATGGAAAGGATCACCAGCAATATTCCAAAGTAGCATGACAAAGATCTTAGAGCCTTTTAGAAAACAA
AATCCAGACATAATCCAATACGATGATTTGGTATCTGACTTAGAAATAGGGCAGCATAGAACAAAAATAGAAGAACTGAG
ACAACATCTGAGGTGGGGATTTACACCAGACAAACATCAGAAAGAACCATTTCTTTGGGGTTATGAACTCCATCCCGATA
AATGGACAGTACAGCCTATAGTGCTGCCA---------------------------------------------------
--------------------------------------------------------------------------------
---------------------------
>EU2ARCA_519
CCTCAGATCACTCTTTGGCAACGACCCCTTGTCACAATAAAGATAGGGGGGCAACTAAAGGAAGCTGATACAGGAGCAGA
TACATTAGAAGAAATGAATTTGCCAGGRAGRTGGAAACCAAAAGGGGGAGGTAAAGTAAGACAGTATGATCAGATACCCA
TAGAAATATGTGGACAGAAAGCTATAACAGTAGTAGGACCTACACCTGGAAGACTGACTCAGATTGGCTGYACTTTAAAT
TTTCCCATTAGTCCTATTGAAACTGTACCAGTAAAATTAAAGCCAGGAATGGATGGCCCAAAAGTTAAACAATGGCCATT
GACAGAAGAAAAAATAAAAGCATTAGTAGAAATTTGTACAGAAGAAAAGGAAGGGAAAATTTCAAAAATTGGGCCTGAAA
ATCCATACAATACTCCAGTATTTGCCATAAAGAAAAGTTGGAGAAAAGATAGAGAACTTAATAAGAGAACTCAAGACTTC
TGGGAAGTTCAATTAGGAATACCACATCCCGCAGGGAAGAAATCAACAGTACTGGATGTGGGTGATGCATCAGTTCCCTT
AGATAAAGACTTCAGGAAGTATACTGCATTTACCATACCTAGTATAAACAATGAGACACCAGGGATTAGATATCAGTACA
ATGTGCTTCCAGGATGGAAAGGATCACCAGCAATATTCCAAAGTAGCATGACAAAAATCTTAGAGCCTTTTAGAAAACAA
AATCCAGACATAATCCAATACGATGATTTGGTATCTGACTTAGAAATAGGGCAGCATAGAACAAAAATAGAGGAACTGAG
ACAACATCTGAGGTGGGGATTTACACCAGACAAACATCAGAAAGAACCATTCCTTTGG----------------------
--------------------------------------------------------------------------------
--------------------------------------------------------------------------------
---------------------------
>123958
--------------------------------------------------------------------------------
--------------------------------------------------------------------------------
--------------------------------------------------------------------------------
--------------------------------------------------------------------------------
----------AAAATAAAAGCATTAGTAGAAATTTGTACAGAAGAAAAGGAAGGGAAAATTTCAARAATTGGGCCTGAAA
ATCCATATAATACTCCAGTATTTGCCATAAAGAAAAGTTGGAGAAAAGATAGAGAACTTAATAAGAGAACTCAAGACTTC
TGGGAAGTTCAATTAGGAATACCACATCCCGCAGGGAAGAAATCAACAGTACTGGATGTGGGTGATGCATCAGTTCCCTT
AGATAAAGACTTCAGGAAGTACACTGCATTTACCATACCTAGTATAAACAATGAGACACCAGGGATTAGATATCAGTATA
ATGTGCTTCCAGGATGGAAAGGATCACCAGCAATATTCCAAAGTAGCATGACAAAAATCTTAGAGCCTTTTAGAAAACAA
AATCCAGACATAATCCAATACGATGATTTGGTATCTGACTTAGAAATAGGGCAGCATAGAACAAAAATAGAGGAACTGAG
ACAACATCTGAAGTGGGGATTTACACCAGACAAACATCAGAAAGAACCATTCCTTTGG----------------------
--------------------------------------------------------------------------------
--------------------------------------------------------------------------------
---------------------------
>Case14 1998-11-30 NEW
--------------------------------------------------------------------------------
--------------------------------------------------------------------------------
--------------------------------------------------------------------------------
-------------------------------TAAAATTAAAGCCAGGAATGGATGGCCCAAAAGTTAAACAATGGCCATT
GACAGAAGAAAAAATAAAAGCATTAGTAGAAATCTGTACAGAAGAAAAGGAAGGGAAAATTTCAAAAATTGGGCCTGAAA
ATCCATATAATACTCCAGTATTTGCCATAAAGAAAAGTTGGAGAAAAGATAGAGAACTTAATAAGAGAACTCAAGACTTC
TGGGAAGTTCAATTAGGAATACCACATCCCGCAGGGAAGAAATCAACAGTACTGGATGTGGGTGATGCATCAGTTCCCTT
AGATAAAGAATTCAGGAAGTATACTGCATTTACCATACCTAGTATAAACAATGAGACACCAGGGATTAGATATCAGTATA
ATGTGCTTCCAGGATGGAAAGGATCACCAGCAATATTCCAAAGYAGCATGACAAAAATCTTAGAGCCTTTTAGAAAACAA
AATCCAGACATAATCCAATACGATGATTTGGTATCTGACTTAGAAATAGGGCAGCATAGAACAAAAATAGAGGAACTGAG
ACARCATCTGAGGTGGGGATTTACACCAGACAAACATCAGAAAGAACCATTCCTTTGGGGT-------------------
--------------------------------------------------------------------------------
--------------------------------------------------------------------------------
---------------------------
>122628
--------------------------------------------------------------------------------
--------------------------------------------------------------------------------
--------------------------------------------------------------------------------
--------------------------------------------------------------------------------
----------AAAATAAAAGCATTAGTAGAAATCTGTACAGAAGAAAAGGAAGGGAAAATTTCAAAAATTGGGCCTGAAA
ATCCATACAATACTCCAGTATTTGCCATAAAGAAGAGTTGGAGAAAAGATAGAGAACTTAATAAGAAAACTCAAGACTTC
TGGGAAGTTCAAYTAGGAATACCACATCCCGCAGGGAAGAAATCAACAGTACTGGATGTGGGTGATGCATCAGTTCCCTT
AGATAAAGAATTCAGGAAGTATACTGCATTTACCATACCTAGTATAAACAATGAGACACCAGGGATTAGATATCAGTATA
ATGTGCTTCCAGGATGGAAAGGATCACCAGCAATATTCCAAAGTAGCATGACAAAAATCTTAGAGCCTTTTAGAAAACAA
AATCCAGACATAATCCAATACGATGATTTGGTATCTGACTTAGAAATAGGGCAGCATAGAACAAAGATAGAGGAACTGAG
ACAACATCTGAGGTGGGGATTTACACCAGACAAACATCAGAAAGAACCATTCCTTTGG----------------------
--------------------------------------------------------------------------------
--------------------------------------------------------------------------------
---------------------------
>123629
CCTCAGATCACTCTTTGGCAACGACCCCTCGTCACAATAAAGGTAGGGGGGCAACTAAAGGAAGCTGATACAGGAGCAGA
TACATTAGAAGAAATGAATTTGCCAGGAAGATGGAAACCAAAAGGAGGAGGTAAAGTAAGACAGTATGATCAAGTACCCA
TAGAAATCTGTGGGAACAAAGCTATAACAGTAATAGGACCTACACCTGGAAGAYTGACTCAGATTGGTTGCACTTTAAAT
TTT-----------------------------------------------------------------------------
----------AAAATAAAAGCATTAGTGGAAATCTGTACAGAAGAAAAGGAAGGGAAAATTTCAAAAATTGGGCCTGAAA
ATCCATATAATACTCCAGTATTTGCCATAAAGAAAAGTTGGAGAAAAGATAGAGAACTTAATAAGAGAACTCAAGACTTC
TGGGAAGTTCAATTAGGAATACCACATCCCGCAGGGAAGAAATCAACAGTACTGGATGTGGGTGATGCATCAGTTCCCTT
AGATAAAGAATTCAGGAAGTATACTGCATTTACCATACCTAGTATAAACAATGAGACACCAGGGATTAGATATCAGTAYA
ATGTGCTTCCAGGATGGAAAGGATCACCAGCAATATTCCAAAGCAGCATGACAAAAATCTTAGAGCCTTTTAGAAAACAA
AATCCAGACATAATCCAATACGATGATTTGGTATCTGACTTAGAAATAGAGCAGCATAGAACAAAARTAGAGGAACTGAG
ACAGCATCTGAGGTGGGGATTTACACCAGACAAACATCAGAAAGAACCATTCCTTTGG----------------------
--------------------------------------------------------------------------------
--------------------------------------------------------------------------------
---------------------------
>120062
CCTCAGATCACTCTTTGGCAACGACCCCTCGTCACAATAAAGATAGGGGGGCAACTAAAGGAAGCTGATACAGGAGCAGA
TACATTAGAAGAAATGAATTTGCCAGGAAGATGGAAACCAAAAGGAGGAGGTAAAGTAAGACAGTATGATCAGATATTCA
TAGAAATCTGTGGACATAAAGCTATAACAGTAGTAGGACCTACACCTGGAAGACTGACTCAGATTGGTTGCACTTTAAAT
TTTCCCATTAGTCCTATTGAAACTGTACCAGTAAAATTAAAGCCAGGAATGGATGGCCCAAAAGTTAAACAATGGCCATT
GACAGAAGAAAAAATAAAAGCATTAGTAGAAATCTGTACAGAAGAAAAGGAAGGGAAAATTTCAAAAATTGGGCCTGAAA
ATCCATATAATACTCCAGTATTTGCCATAAAGAAAAGTTGGAGAAAAGATAGAGAACTTAATAAGAAAACTCAAGACTTC
TGGGAAGTTCAATTAGGAATACCACATCCCGCAGGGAAGAAATCAACAGTACTGGATGTGGGTGATGCATCAGTTCCCTT
AGATAAAGAATTCAGGAAGTATACTGCATTTACCATACCTAGTATAAACAATGAGACACCAGGGATTAGATATCAGTACA
ATGTGCTTCCAGGATGGAAAGGATCACCAGCAATATTCCAAAGCAGCATGACAAAAATCTTAGAGCCTTTTAGAAAACAA
AATCCAGACATAATCCAATACGATGATTTGGTATCTGACTTAGAAATAGGGCAGCATAGAACAAAAATAGAGGAACTGAG
ACAACATCTGAGGTGGGGATTTACACCAGACAAACATCAGAAAGAACCATTCCTTTGGGGCTATGAACTCCATCCTGATA
AATGG---------------------------------------------------------------------------
--------------------------------------------------------------------------------
---------------------------
>123298
--------------------------------------------------------------------------------
--------------------------------------------------------------------------------
--------------------------------------------------------------------------------
--------------------------------------------------------------------------------
----------AAAATAAAAGCATTAGTAGAAATTTGTACAGAAGAAAAGGAAGGGAAAATTTCAAAAATTGGGCCTGAAA
ATCCATACAATACTCCAGTATTYGCCATAAAGAARAGTTGGAGAAAAGATAGAGAACTTAATAAGARAACTCAAGACTTC
TGGGAAGTTCAATTAGGAATACCACATCCCGCAGGGAAGAAATCAACAGTACTGGATGTGGGTGATGCATCAGTTCCCTT
AGATAAAGACTTCAGGAAGTATACTGCATTKACCATACCTAGTATAAACAATGAGACACCAGGGATTAGATATCAGTACA
ATGTGCTTCCAGGATGGAAAGGATCACCAGCAATATTCCAAAGTAGCATGACAAAAATCTTAGAGCCTTTTAGAAAACAA
AATCCAGACATAATCCAATACGATGATTTGGTATCTGACTTCGAAATAGGGCAGCATAGAACAAAAATAGAGGAACTGAG
ACAACATCTGAGGTGGGGATTTACACCAGACAAACATCAGAAAGAACCATTCCTTTGG----------------------
--------------------------------------------------------------------------------
--------------------------------------------------------------------------------
---------------------------
>B.FR.1983.IIIB.LAI.A04321
CCTCAGATCACTCTTTGGCAACGACCCCTCGTCACAATAAAGATAGGGGGGCAACTAAAGGAAGCTGATACAGGAGCAGA
TACATTAGAAGAAATGAGTTTGCCAGGAAGATGGAAACCAAAAGGAGGAGGTAAAGTAAGACAGTATGATCAGATACTCA
TAGAAATCTGTGGACATAAAGCTATAACAGTAGTAGGACCTACACCTGGAAGACTGACTCAGATTGGTTGCACTTTAAAT
TTTCCCATTAGTCCTATTGAAACTGTACCAGTAAAATTAAAGCCAGGAATGGATGGCCCAAAAGTTAAACAATGGCCATT
GACAGAAGAAAAAATAAAAGCATTAGTAGAAATTTGTACAGAAGAAAAGGAAGGGAAAATTTCAAAAATTGGGCCTGAAA
ATCCATACAATACTCCAGTATTTGCCATAAAGAAAAGTTGGAGAAAAGATAGAGAACTTAATAAGAGAACTCAAGACTTC
TGGGAAGTTCAATTAGGAATACCACATCCCGCAGGGAAGAAATCAACAGTACTGGATGTGGGTGATGCATCAGTTCCCTT
AGATGAAGACTTCAGGAAGTATACTGCATTTACCATACCTAGTATAAACAATGAGACACCAGGGATTAGATATCAGTACA
ATGTGCTTCCAGGATGGAAAGGATCACCAGCAATATTCCAAAGTAGCATGACAAAAATCTTAGAGCCTTTTAGAAAACAA
AATCCAGACATAATCCAATACGATGATTTGGTATCTGACTTAGAAATAGGGCAGCATAGAACAAAAATAGAGGAGCTGAG
ACAACATCTGAGGTGGGGACTTACACCAGACAAACATCAGAAAGAACCATTCCTTTGGGGTTATGAACTCCATCCTGATA
AATGGACAGTACAGCCTATAGTGCTGCCA---------------------------------------------------
--------------------------------------------------------------------------------
---------------------------
>B.ES.-.69_00.AY316085
CCTCAGATCACTCTTTGGCAGCGACCCCTCGTCACAGTAAAGATAGGGGGGCAACTAAAGGAAGCTGATACAGGAGCAGA
TACATTAGAAGAAATGAATTTGCCAGGAAGATGGAAACCAAAAGGAGGAGGTAAAGTAAGACAGTATGATCAGATACCCA
TAGAAATCTGTGGACATAAAGCTATAACAGTAATAGGACCTACACCTGGAAGACTGACTCAGATTGGTTGCACTTTAAAT
TTTCCCATTAGTCCTATTGAAACTGTACCAGTAAAATTAAAGCCAGGGATGGATGGCCCAAAAGTTAAACAATGGCCATT
GACAGAAGAAAAAATAAAAGCATTACTAGAAATTTGTGCAGAAGAAAAGGARGGGAAAATTTCAAAAATTGGGCCTGAAA
ATCCATACAATACTCCAGTATTTGCCATAAAGAAAAGTTGGAGAAAAGATAGAGAACTTAATAAGAAAACTCAAGACTTC
TGGGAAGTTCAATTAGGAATACCACATCCCGCAGGGAAGAAATCAACAGTACTGGATGTGGGTGATGCATCAGTTCCTTT
AGATAAAGACTTCAGGAARTATACTGCATTTACCATACCCAGTATAAACAATGAGACACCAGGGATTAGATATCAGTACA
ATGTGCTTCCAGGATGGAAAGGATCACCATCAATATTCCAGAGTAGCATGACAAAAATCTTAGAGCCTTTTAGAAAACAA
AATCCAGACATAATCCAATACGATGATTTGGTATCTGACTTAGAAATAGGGCAGCATAGAACAAAAATAGAGGAACTGAG
ACAACATCTGAAGTGGGGATTTACACCAGACAAACATCAGAAAGAACCATTCCTTTGGGGTTATGAACTCCATCCTGATA
AATGGACAGTACAGCCTATAGTGCTGCCA---------------------------------------------------
--------------------------------------------------------------------------------
---------------------------
>EU2ARCA_184
CCTCAGATCACTCTTTGGCAACGGCCCCTCGTCACAATAAAGATAGGGGGGCAACTAAAGGAAGCTGATACAGGAGCAGA
TACATTAGAAGAAATGAATTTGCCAGGAAGATGGAAACCAAAAGGAGGAGGTAAAGTAAGACAGTATGATCAAATACTCA
TAGAAATCTGTGGACATAAAGCTATAACAGTAGTAGGACCTACACCTGGAAGACTAACTCAGATTGGTTGCACTTTAAAC
TTTCCCATTAGTCCTATTGAAACTGTACCAGTAAAATTAAAGCCAGGAATGGATGGCCCAAAAGTTAAACAATGGCCATT
GACAGAAGAAAAAATAAAAGCATTAGTAGAAATCTGTACAGAAGAAAAGGAAGGGAAAATTTCAAAAATTGGGCCTGAAA
ATCCATATAATACTCCAGTATTTGCCATAAAGAAAAGTTGGAGAAAAGATAGAGAACTTAATAAGAAAACTCAAGACTTC
TGGGAAGTTCAATTAGGAATACCACATCCCGCAGGGAAGAAATCAACAGTACTGGATGTGGGTGATGCATCAGTTCCCTT
AGATAAAGAATTCAGGAAGTATACTGCATTTACCATACCTAGTACAAACAATGAGACACCAGGGATTAGATATCAGTACA
ATGTGCTTCCAGGATGGAAAGGATCACCAGCAATATTCCAAAGCAGCATGACAAAAATCTTAGAGCCTTTTAGAAAACAA
AATCCAGACATAATCCAATACGATGATTTGGTATCTGACTTAGAAATAGGGCAGCATAGAACAAAAATAGAGGAACTGAG
ACAACATCTGAGGTGGGGATTTACACCAGACAAACATCAGAAAGAACCATTCCTTTGGGGTTATGAACTCCATCCTGATA
AATGGACA------------------------------------------------------------------------
--------------------------------------------------------------------------------
---------------------------
>EU2ARCA_1611
CCTCAGATCACTCTTTGGCAACGGCCCCTTGTCACAATAAAGATAGGGGGGCAACTAAAGGAAGCTGATACAGGAGCAGA
TACATTAGAAGAAATGAATTTGCCAGGAAGATGGAAACCAAAAGGAGGAGGTAAAGTAAGACAGTATGATCAAATACTCA
TAGAAATCTGTGGAAATAAAGCTATAACAGTAGTAGGACCTACACCTGGAAGACTGACTCAGATTGGTTGCACTTTAAAT
TTTCCCATTAGTCCTATTGAAACTGTACCAGTAAAATTAAAGCCAGGAATGGATGGCCCAAAAGTTAAACAATGGCCATT
GACAGAAGAAAAAATAAAAGCATTAGTAGAAATCTGTACAGAAGAAAAGGAAGGGAAAATTTCAAAAATTGGGCCTGAAA
ATCCATATAATACTCCAGTATTTGCCATAAAGAAAAGTTGGAGAAAAGATAGAGAACTTAATAAGAAAACTCAAGACTTC
TGGGAAGTTCAATTAGGAATACCACATCCCGCAGGGAAGAAATCAACAGTACTGGATGTGGGTGATGCATCAGTTCCCTT
AGATAAAGAATTCAGGAAGTATACTGCATTTACCATACCTAGTATAAACAATGAGACACCAGGGATTAGATATCAGTACA
ATGTGCTTCCAGGATGGAAAGGATCACCAGCAATATTCCAAAGCAGCATGACAAAAATCTTAGAGCCTTTTAGAAAACAA
AATCCAGACATAATCCAATACGATGATTTGGTATCTGACTTAGAAATAGGGCAGCATAGAACAAAAATAGAGGAACTGAG
ACAACATCTGAGGTGGGGATTTACACCAGACAAACATCAGAAAGAACCATTCCTTTGGGGTTATGAACTCCATCCTGATA
AATGGACA------------------------------------------------------------------------
--------------------------------------------------------------------------------
---------------------------
>B.CN.2006.06CNDY221.EF394218
CCTCAGATCACTCTTTGGCAACGACCCCTCGTCACAATAAAGATAGGGGGGCAACTAAAGGAAGCTGATACAGGAGCAGA
TACATTAGAAGAAATGAGTTTGCCAGGAAGATGGAAACCAAAAGGAGGAGGTAAAGTAAGACAGTATGATCAGATACTCA
TAGAAATCTGTGGACATAAAGCTATAACAGTAGTAGGACCTACACCTGGAAGACTGACTCAGATTGGTTGCACTTTAAAT
TTTCCCATTAGTCCTATTGAAACTGTACCAGTAAAATTAAAGCCAGGAATGGATGGCCCAAAAGTTAGACAATGGCCATT
GACAGAAGAAAAAATAAAAGCATTAGTAGAAATTTGTACAGAAGAAAAGGAAGGGAAAATTTCAAAAATTGGGCCTGAAA
ATCCATACAATACTCCAGTATTTGCCATAAAGAAAAGTTGGAGAAAAGATAGAGAACTTAATAAGAGAACTCAAGACTTC
TGGGAAGTTCAATTAGGAATACCACATCCCGCAGGGAAGAAATCAACAGTACTGGATGTGGGTGATGCACCAGTTCCCTT
AGATGAAGACTTCAGGAAGTATACTGCATTTACCATACCTAGTATAAACAATGAGACACCAGGGATTAGATATCAGTACA
ATGTGCTTCCAGGATGGAAAGGATCACCAGCAATATTCCAAAGTAGCATGACAAAAATCTTAGAGCCTTTTAGAAAACAA
AATCCAGACATAATCCAATACGATGATTTGGTATCTGACTTAGAAATAGGGCAGCATAGAACAAAAATAGAGGAGCTGAG
ACAACATCTGAGGTGGGGACTTACACCAGACAAACATCAGAAAGAACCATTCCTTTGGGGTTATGAACTCCATCCTGATA
AATGGACAGTACAGCCTATAGTGCTGCCA---------------------------------------------------
--------------------------------------------------------------------------------
---------------------------
>118084
--------------------------------------------------------------------------------
--------------------------------------------------------------------------------
--------------------------------------------------------------------------------
--------------------------------------------------------------------------------
----------AAAATAAAAGCATTAGTAGAAATTTGTACAGAAGAAAAGGAAGGGAAAATTTCAAAAATTGGGCCTGAAA
ATCCATATAATACTCCAGTATTTGCCATAAAGAAAAGTTGGAGAAAAGACAGAGAACTTAATAAGAAAACTCAAGACTTC
TGGGAAGTTCAATTAGGAATACCACATCCCGCAGGGAAGAAATCAACAGTACTGGATGTGGGTGATGCATCAGTTCCCTT
AGATAAAGAATTCAGGAAGTATACTGCATTTACCATACCTAGTATAAACAATGAGACACCAGGGATTAGATATCAGTACA
ATGTGCTTCCAGGATGGAAAGGATCACCAGCAATATTCCAAAGCAGCATGACAAAAATCTTAGAGCCTTTTAGAAAACAA
AATCCAGACATAATCCAATACGATGATTTGGTATCTGACTTAGAAATAGGGCAGCATAGAACAAAAATAGAGGAACTGAG
ACAACATCTGAGGTGGGGATTTACACCAGACAAACATCAGAAAGAACCATTCCTTTGG----------------------
--------------------------------------------------------------------------------
--------------------------------------------------------------------------------
---------------------------
>125264
CCTCAGATCACTCTTTGGCAACGGCCCCTCGTCACAATAAAGATAGGGGGGCAACTAAAGGAAGCTGATACAGGAGCAGA
TACATTAGAAGAAATGAATTTGCCAGGAAGATGGAAACCAAAAGGAGGAGGTAAAGTAAGACAGTATGATCAAATACTCA
TAGAAATCTGTGGAAATAAAGCTATAACAGTAGTAGGACCTACACCTGGAAGACTGACTCAGATTGGTTGCACTTTAAAT
TTTCCCATTAGTCCTATTGAAACTGTACCAGTAAAATTAAAGCCAGGAATGGATGGCCCAAAAGTTAAACAATGGCCATT
GACAGAAGAAAAAATAAAAGCATTAGTAGAAATCTGTACAGAAGAAAAGGAAGGGAAAATTTCAAAAATTGGGCCTGAAA
ATCCATATAATACTCCAGTATTTGCCATAAAGAAAAGTTGGAGAAAAGATAGAGAACTTAATAAGAAAACTCAAGACTTC
TGGGAAGTTCAATTAGGAATACCACATCCCGCAGGGAAGAAATCAACAGTACTGGATGTGGGTGATGCATCAGTTCCCTT
AGATAAAGAATTCAGGAAGTATACTGCATTTACCATACCTAGTATAAACAATGAGACACCAGGGATTAGATATCAGTACA
ATGTGCTTCCAGGATGGAAAGGATCACCAGCAATATTCCAAAGCAGCATGACAAAAATCTTAGAGCCTTTTAGAAAACAA
AATCCAGACATAATCCAATACGATGATTTGGTATCTGACTTAGAAATAGGGCAGCATAGAACAAAAATAGAGGAACTGAG
ACAACATCTGAGGTGGGGATTTACACCAGACAAACATCAGAAAGAACCATTCCTTTGGGGTTATGAACTCCATCCTGATA
AATGGACA------------------------------------------------------------------------
--------------------------------------------------------------------------------
---------------------------
>118892
--------------------------------------------------------------------------------
--------------------------------------------------------------------------------
--------------------------------------------------------------------------------
---CCCATTAGTCCTATTGAAACTGTACCAGTAAAATTAAAGCCAGGAATGGATGGCCCAAAAGTTAAACAATGGCCATT
GACAGAAGAAAAAATAAAAGCATTAGTAGAAATCTGTACAGAAGAAAAGGAAGGGAAAATTTCAAAAATTGGGCCTGAAA
ATCCATATAATACTCCAGTATTTGCCATAAAGAAAAGTTGGAGAAAAGATAGAGAACTTAATAAGAGAACTCAAGACTTC
TGGGAAGTTCAATTAGGAATACCACATCCCGCAGGGAAGAAATCAACAGTACTGGATGTGGGTGATGCATCAGTTCCCTT
AGATAAAGAATTCAGGAAGTATACTGCATTTACCATACCTAGTATAAACAATGAGACACCAGGGATTAGATATCAGTACA
ATGTGCTTCCAGGATGGAAAGGATCACCAGCAATATTCCAAAGCAGCATGACAAAAATCTTAGAGCCTTTTAGAAAACAA
AATCCAGACATAATCCAATACGATGATTTGGTATCTGACTTAGAAATAGAGCAGCATAGAACAAAAATAGAGGAACTGAG
AAAACATCTGAGGTGGGGATTGACACCAGACAAACATCAGAAAGAACCATTCCTTTGG----------------------
--------------------------------------------------------------------------------
--------------------------------------------------------------------------------
---------------------------
>118089
--------------------------------------------------------------------------------
--------------------------------------------------------------------------------
--------------------------------------------------------------------------------
--------------------------------------------------------------------------------
----------AAAATAAAAGCATTAGTAGAAATCTGTACAGAAGAAAAGGAAGGGAAAATTTCAAAAATTGGGCCTGAAA
ATCCATATAATACTCCAGTATTTGCCATAAAGAAAAGTTGGAGAAAAGATAGAGAACTTAATAAGAAAACTCAAGACTTC
TGGGAAGTTCAATTAGGAATACCACATCCCGCAGGGAAGAAATCAACAGTACTGGATGTGGGTGATGCATCAGTTCCCTT
AGATAAAGAATTCAGGAAGTATACTGCATTTACCATACCTAGTATAAACAATGAGACACCAGGGATTAGATATCAGTACA
ATGTGCTTCCAGGATGGAAAGGATCACCAGCAATATTCCAAAGCAGCATGACAAAAATCTTAGAGCCTTTTAGAAAACAA
AATCCAGACATAATCCAATACGATGATTTGGTATCTGACTTAGAAATAGGGCAGCATAGAACAAAAATAGAGGAACTGAG
ACAACATCTGAGGTGGGGATTTACACCAGACAAACATCAGAAAGAACCATTCCTTTGG----------------------
--------------------------------------------------------------------------------
--------------------------------------------------------------------------------
---------------------------
>116243
--------------------------------------------------------------------------------
--------------------------------------------------------------------------------
--------------------------------------------------------------------------------
--------------------------------------------------------------------------------
----------AAAATAAAAGCATTAGTAGAAATTTGTACAGAAGAAAAGGAAGGGAAAATTTCAARAATTGGGCCTGAAA
ATCCATATAATACTCCAGTRTTTGCCATAAAGAAAAGTTGGAGAAAAGATAGAGAACTTAATAAGAGAACTCAAGACTTC
TGGGAAGTTCAATTAGGAATACCACATCCCGCAGGTAAGAAATCAACAGTACTGGATGTGGGTGATGCATCAGTTCCCTT
AGATAAAGACTTCAGGAAGTATACTGCATTTACCATACCTAGTACAAACAATGAGACACCAGGGATTAGATATCAGTACA
ATGTGCTTCCAGGATGGAAAGGATCACCAGCAATATTCCAAAGTAGCATGACAAAAATCTTAGAGCCTTTTAGAAAACAA
AATCCAGACATAATCCAATACGATGATTTGGTATCTGACTTAGAAATAGGGCAGCATAGAACAAAAATAGAGGAACTGAG
ACAACATCTGAGGTGGGGGTTTACACCAGACAAACATCAGAAAGAACCATTCCTTTGG----------------------
--------------------------------------------------------------------------------
--------------------------------------------------------------------------------
---------------------------
>123910
--------------------------------------------------------------------------------
--------------------------------------------------------------------------------
--------------------------------------------------------------------------------
--------------------------------------------------------------------------------
----------AAAATAAAAGCATTAGTAGAAATTTGTACAGAAGAAAAGGAAGGGAAAATTTCAAAAATTGGGCCTGAAA
ATCCATACAATACTCCAGTATTTGCCATAAAGAAAAGTTGGAGAAAAGATAGAGAACTTAATAAGAGAACTCAAGACTTC
TGGGAAGTTCAATTAGGAATACCACATCCCGCAGGGAAGAAATCAACAGTACTGGATGTGGGTGATGCATCAGTTCCCTT
AGATAAAGACTTCAGGAAGTATACTGCATTTACCATACCTAGTACAAACAATGAGACACCAGGGATTAGATATCAGTACA
ATGTGCTTCCAGGATGGAAAGGATCACCAGCAATATTCCAAAGTAGCATGACAAAAATCTTAGAGCCTTTTAGAAAACAG
AATCCAGACATAATCCAATACGATGATTTGGTATCTGACTTAGAAATAGGGCAGCATAGAACAAAGATAGAGGAACTGAG
ACAACATCTGAAGTGGGGATTTACACCAGACAAACATCAGAAAGAACCATTCCTTTGG----------------------
--------------------------------------------------------------------------------
--------------------------------------------------------------------------------
---------------------------
>B.US.1999.NC5351_1999.AY031905
CCTCAGATCACTCTTTGGCAGMGACCCCTCGTCTCAATAAAGATAGGGGGACAACTAAGGGAAGCTGATACAGGAGCAGA
TACATTAGAAGAAATGAATTTGCCAGGAAGATGGAAACCAAAAGGAGGAGGTAAAGTAAGRCAGTATGATCAGATAKCCA
TGGAAATCTGTGGACATAAAGTTATAACAGTAATAGGACCTACACCTGGAAGACTGACTCAGCYTGGTTGCACCTTAAAT
TTTCCCATTAGTCCTATTGAAACTGTACCAGTAAAATTAAAGCCAGGAATGGATGGCCCAAAAGTTAAACAATGGCCATT
GACAGAAGAAAAAATAAAAGCATTAGTAGAAATTTGTACAGAAGAAAARGAAGGGAARATTTCAARAATTGGGCCTGAAA
ATCCATACAATACTCCAGTATTTGCCATAAAGAAAAGTTGGAGAAAAGATAGAGAACTTAATAAGAGAACTCAAGACTTC
TGGGAAGTTCAATTAGGAATACCACATCCCGCAGGGAAGAAATCAACAGTACTGGATGTGGGTGATGCATCAGTTCCCTT
AGATAAAGACTTCAGGAAGTATACTGCATTTACCATACCTAGTACAAACAATGAGACACCAGGGATTAGATATCAGTACA
ATGTGCTTCCAGGATGGAAAGGATCACCAGCAATATTCCAAAGTAGCATGACAAAAATCTTAGAGCCTTTTAGAAARCAA
AATCCAGACATAATCCAATACGATGATTTGGTATCTGACTTAGAAATAGGRCAGCATAGAACAAAAATAGAGGAACTGAG
ACAACATCTGAGGTGGGGATTTACACCAGACAAACATCAGAAAGAACCATTTCTTTGGGGTTATGAACTCCATCCTGAYA
AATGGACAGTACAGCCTATAGAGCTGCCA---------------------------------------------------
--------------------------------------------------------------------------------
---------------------------
>123299
--------------------------------------------------------------------------------
--------------------------------------------------------------------------------
--------------------------------------------------------------------------------
--------------------------------------------------------------------------------
----------AAAATAAAAGCATTAGTAGAAATTTGTACAGAAGAAAAGGAAGGGAAAATTTCAAAAATTGGGCCTGAAA
ATCCATACAATACTCCAGTATTTGCCATAAAGAAAAGTTGGAGAAAAGATAGAGAACTTAATAAGARAACTCAAGACTTC
TGGGAAGTTCAATTAGGAATACCACATCCCGCAGGGAAGAAATCAACAGTACTGGATGTGGGTGATGCATCAGTTCCCTT
AGATAAAGACTTCAGGAAGTATACTGCATTKACCATACCTAGTATAAACAATGAGACACCAGGGAYTAGATATCAGTACA
ATGTGCTTCCAGGATGGAAAGGATCACCAGCAATATTCCAAAGTAGCATGACAAAAATCTTAGAGCCTTTTAGAAAACAA
AATCCAGACATRATCCAATACGATGATTTGGTATCTGACTTMGAAATAGGGCAGCATAGAACAAAAATAGAGGAACTGAG
ACAACATCTGAGGTGGGGATTTACACCAGACAAACATCAGAAAGAACCATTCCTTTGG----------------------
--------------------------------------------------------------------------------
--------------------------------------------------------------------------------
---------------------------
>118081
CCTCAGATCACTCTTTGGCAACGGCCCCTCGTCACAATAAAGATAGGGGGGCAACTAAAGGAAGCTGATACAGGAGCAGA
TACATTAGAAGAAATGAATTTGCCAGGAAGATGGAAACCAAAAGGAGGAGGTAAAGTAAGACAGTATGATCAAATACYCA
TAGAAATCTGTGGAAATAAAGCTATAACAGTAGTAGGACCTACACCTGGAAGACTGACTCAGATTGGTTGCACTTTAAAT
TTTCCCATTAGTCCTATTGAAACTGTACCAGTAAAATTAAAGCCAGGAATGGATGGCCCAAAAGTTAAACAATGGCCATT
GACAGAAGAAAAAATAAAAGCATTAGTAGAAATCTGTACAGAAGAAAAGGAAGGGAAAATTTCAAAAATTGGGCCTGAAA
ATCCATATAATACTCCAGTATTTGCCATAAAGAAAAGTTGGAGAAAAGATAGAGAACTTAATAAGAAAACTCAAGACTTC
TGGGAAGTTCAATTAGGAATACCACATCCCGCAGGGAAGAAATCAACAGTACTGGATGTGGGTGATGCATCAGTYCCCTT
AGATAAAGAATTCAGGAAGTATACTGCATTTACCATACCTAGTATAAACAATGAGACACCAGGGATTAGATATCAGTACA
ATGTGCTTCCAGGATGGAAAGGATCACCAGCAATATTCCAAAGCAGCATGAYAAAAATYTTAGAGCCTTTTAGAAAACAA
AATCCAGACATAATCCAATACGATGATTTGGTATCTGACTTAGAAATAGGGCAGCATAGAACAAAAATAGAGGAACTGAG
ACAACATCTGAGGTGGGGATTTACACCAGACAAACATCAGAAAGAACCATTCCTTTGGGGTTATGAACTCCATCCTGATA
AATGGACA------------------------------------------------------------------------
--------------------------------------------------------------------------------
---------------------------
>B.US.2001.03_2.DQ009814
CCTCAGATCACTCTTTGGCAACGACCCCTCGTCACAATAAAGATAGGGGGGCAACTAAAGGAAGCTGATACAGGAGCAGA
TACATTAGAAGAAATGAATTTGCCAGGAAGATGGAAACCAAAAGGAGGAGGTAAAGTAAGACAGTATGATCAGATACTCA
TAGAAATCTGTGGACATAAAGCTATAACAGTAGTAGGACCTACACCTGGAAGACTGACTCAGATTGGYTGCACTTTAAAT
TTTCCCATTAGTCCTATTGATACTGTACCAGTAAAATTAAAGCCAGGAATGGATGGCCCAAAAGTTAAACAATGGCCATT
GACAGAAGAAAAAATAAAAGCATTAGTAGAAATTTGTACAGAAGAAAAGGAAGGRAAAATTTCAAAAATTGGGCCTGAAA
ATCCATACAATACTCCAGTATTTGCCATAAAGAAAAGTTGGAGAAAAGATAGAGAACTTAATAAGAGAACTCAAGACTTT
TGGGAAGTTCAATTAGGAATACCACATCCCTCAGGGAAGAAATCAACAGTACTGGATGTGGGTGATGCATCAGTTCCCTT
AGATAAAGACTTCAGGAAGTATACTGCATTCACCATACCTAGTATAAACAATGAGACACCAGGGATTAGATATCAGTACA
ATGTGCTTCCAGGATGGAAAGGATCACCAGCAATATTCCAGAGTAGCATGACAAAAATCTTAGAGCCTTTTAGAAAACAA
AATCCAGACATAATCCAATACGATGATTTGGTATCTGACTTAGAAATAGGACAGCATAGAACAAAAATAGAGGAACTGAG
ACAACATCTGAGGTGGGGATTTACACCAGACAAACATCAGAAAGAACCATTTCTTTGGGGTTATGAACTCCATCCTGATA
AATGGACAGTACAGCCTATAGTGCTGCCA---------------------------------------------------
--------------------------------------------------------------------------------
---------------------------
>B.ES.1989.S61I1.AF256204.AF256204
CCTCAAATCACTCTTTGGCAACGACCCCTTGTCACAATAAAGATAGGGGGGCAACTAAAGGAAGCTGATACAGGAGCAGA
TACATTAGAAGAAATAAATTTGCCAGGAAGATGGAAACCAAAAGGAGGAGGTAAAGTAAGACAGTATGATCAAATACTCG
TAGAAATCTGTGGACATAAAGCTATAACAGTAGTAGGACCTACACCTGGAAGACTGACTCAGATTGGTTGCACTTTAAAT
TTTCCCATTAGTCCTATTGAAACTGTACCAGTAAAATTAAAGCCAGGAATGGATGGCCCAAAAGTTAAACAATGGCCATT
GACAGAAGAAAAAATAAAAGCATTAGTAGAAATCTGTACAGAAGAAAAGGAAGGGAAAATTTCAAAAATTGGGCCTGAAA
ATCCATATAATACTCCAGTATTTGCCATAAAGAAAAGTTGGAGAAAAGATAGAGAACTTAATAAGAAAACTCAAGACTTC
TGGGAAGTTCAATTAGGAATACCACATCCCGCAGGGAAGAAATCAACAGTACTGGATGTGGGTGATGCATCAGTTCCCTT
AGATAAAGAATTCAGGAAGTACACTGCATTTACCATACCTAGTATAAACAATGAGACACCAGGGATTAGATATCAGTACA
ATGTGCTTCCAGGATGGAAAGGATCACCAGCAATATTCCAAAGCAGCATGACAAAAATCTTAGAGCCTTTTAGAAAACAA
AATCCAGACATAATCCAATACGATGATTTGGTATCTGACTTAGAAATAGGGCAGCATAGAACAAAAATAGAGGAACTGAG
ACAACATCTGAAGTGGGGATTTACACCAGACAAACATCAGAAAGAACCATTCCTTTGGGGTTATGAACTCCATCCTGATA
AATGGACAGTACAGCCTATAGTGCTGCCA---------------------------------------------------
--------------------------------------------------------------------------------
---------------------------
>B.IT.-.1258_640A.AY995413
CCTCAGATCACTCTTTGGCAACGACCCCTCGTCACAATAAAGATAGGGGGGCAACTAAAGGAAGCTGATACAGGAGCAGA
TACATTGGAAGAAATGAATTTGCCAGGAAGATGGAAACCAAAAGGAGGAGGTAAAGTAAGACAGTATGATCAGATACCCA
TAGAAATCTGTGGAAATAAAGCTATAACAGTARTAGGACCTACACCTGGAAGACTGACTCAGATTGGTTGCACTTTAAAT
TTTCCCATTAGTCCTATTGAAACTGTACCAGTAAAATTAAAGCCAGGAATGGATGGCCCAAAAGTTAAACAATGGCCATT
GACAGAAGAAAAAATAAAAGCATTAGTAGAAATCTGTACAGAAGAAAAGGAAGGGAAAATTTCAAAAATTGGGCCTGAAA
ATCCATATAATACTCCAATATTTGCCATAAAGAAAAGTTGGAGAAAAGATAGAGAACTTAATAAGAAAACTCAAGACTTY
TGGGAAGTTCAATTAGGAATACCACATCCCGCAGGGAAGAAATCAACAGTACTGGATGTGGGTGATGCATCAGTTCCCTT
AGATAAAGAATTCAGGAAGTATACTGCATTTACCATACCTAGTATAAACAATGAGACACCAGGGATTAGATATCAGTACA
ATGTGCTTCCAGGATGGAAAGGATCACCAGCAATATTCCAAAGCAGCATGACAAAAATCTTAGAGCCTTTTAGAAAACAA
AATCCAGACATAATCCAATACGATGATTTGGTATCTGACTTAGAAATAGGRCAGCATAGAACAAAAATAGAGGAACTGAG
ACAACATCTGAAGTGGGGATTTACACCAGACAAACATCAGAAAGAACCATTCCTTTGGGGTTATGAACTCCATCCTGATA
AATGGACAGTACAGCCTATAGAGCTGCCA---------------------------------------------------
--------------------------------------------------------------------------------
---------------------------
>122624
CCTCAGATCACTCTTTGGCAACGACCCCTCGTCACAATAAAGATAGGGGGGCAACTAAGGGAAGCTGATACAGGAGCAGA
TACATTAGAAGAAATAAATTTGCCAGGAAAATGGAAACCAAAAGGAGGAGGTAAAGTAAGACAGTATGATCAAATACCCA
TAGAAATCTGTGGAATTAAAGTTACAACAGTAGTAGGACCTACACCTGGGAGACTGACTCAGCTTGGTTGCACCTTAAAT
TTT-----------------------------------------------------------------------------
----------AAAATAAAAGCATTAGTAGAAATCTGTACAGAAGAAAAGGAAGGGAAAATTTCAAAAATTGGGCCTGAAA
ATCCATACAATACTCCAGTATTTGCCATAAAGAAAAGTTGGAGAAAAGATAGAGAACTTAATAAGAAAACTCAAGACTTC
TGGGAAGTTCAATTAGGAATACCACATCCCGCAGGGAAGAAATCAACAGTACTGGATGTGGGTGATGCATCAGTTCCCTT
AGATAAAGAATTCAGAAAGTATACTGCATTTACCATACCTAGTATAAACAATGAGACACCAGGGATTAGATATCAGTATA
ATGTGCTTCCAGGATGGAAAGGATCACCAGCAATATTCCAAAGTAGCATGACAAAAATCTTAGAGCCTTTTAGAAAACAA
AATCCAGACATAATCCAATACGATGATTTGGTATCTGACTTAGAAATAGGGCAGCATAGAACAAAGATAGAGGAACTGAG
ACAACATCTGAGGTGGGGATTTACACCAGACAAACATCAGAAAGAACCATTCCTTTGG----------------------
--------------------------------------------------------------------------------
--------------------------------------------------------------------------------
---------------------------
>B.US.-.P3_1.DQ097741
CCTCAGATCACTCTTTGGCAACGACCCCTCGTTACAATAAAGATAGGGGGGCAACTAAAGGAAGCTGATACAGGAGCAGA
TACATTAGAAGAAATGAATTTGCCAGGAAAATGGAAACCAAAAGGAGGAGGTAAAGTAAGACAGTATGATCAGATACTCA
TAGAAATCTGCGGACATAAAGCTATAACAGTAGTAGGACCTACACCTGGAAGACTGACTCAGATTGGTTGCACTTTAAAT
TTTCCCATTAGTCCTATTGAAACTGTACCAGTAAAATTAAAGCCAGGAATGGACGGCCCAAAAGTTAAACAATGGCCATT
GACAGAAGAAAAAATAAAAGCATTAGTAGAAATTTGTACAGAAGAAAAGGAAGGGAAAATTTCAAAAATTGGGCCTGAAA
ATCCATACAATACTCCAGTATTTGCCATAAAGAAAAGTTGGAGAAAAGATAGAGAACTTAATAAGAGAACTCAAGACTTC
TGGGAAGTTCAATTAGGAATACCACATCCCGCAGGGAAGAAATCAACAGTACTGGATGTGGGTGATGCATCAGTTCCCTT
AGATAAAGACTTCAGGAAGTATACYGCATTTACCATACCTAGTATAAACAATGAGACACCAGGGATTAGATATCAGTACA
ATGTGCTTCCAGGATGGAAAGGATCACCAGCAATATTCCAAAGTAGCATGACAAAAATCTTAGAGCCTTTTAGGAAACAA
AATCCAGACATAATCCAATACGATGATTTGGTATCTGACTTAGAAATAGGACAGCATAGAACAAAAATAGAGGAACTGAG
ACAACATCTGAGGTGGGGATTTACACCAGACAAACATCAGAAAGAACCATTCCTTTGGGGTTATGAGCTCCATCCTGATA
AATGGACAGTACAGCCTATAGTGCTGCCA---------------------------------------------------
--------------------------------------------------------------------------------
---------------------------
>120060
CCTCAGATCACTCTTTGGCAACGACCCCTCGTCACAATAAAGATAGGGGGGCAACTAAAGGAAGCTGATACAGGAGCAGA
TACATTAGAAGAAATGAATTTGCCAGGRAGATGGAAACCAAAAGGRGGAGGKAAAGTAAGACAGTATGATCAGATATTCA
TAGAAATCTGTGGRCATAAAGCTATAACAGTAGTAGGRCCTACACCTGGRAGACTGACTCAGATTGGKTGCACTTTAAAT
TTTCCCATTAGTCCTATTGAAACTGTACCAGTAAAATTAAAGCCAGGAATGGATGGCCCAAAAGTTAAACAATGGCCATT
GACAGAAGAAAAAATAAAAGCATTAGTAGAAATCTGTACAGAAGAAAAGGAAGGGAAAATTTCAAAAATTGGGCCTGAAA
ATCCATATAATACTCCAGTATTTGCCATAAAGAAAAGTTGGAGAAAAGATAGAGAACTTAATAAGAAAACTCAAGACTTC
TGGGAAGTTCAATTAGGAATACCACATCCCGCAGGGAAGAAATCAACAGTACTGGATGTGGGTGATGCATCAGTYCCCTT
AGATAAAGAATTCAGGAAGTATACTGCATTTACCATACCTAGTATAAACAATGAGACACCAGGGATTAGATATCAGTACA
ATGTGCTTCCAGGATGGAAAGGATCACCAGCAATATTCCAAAGCAGCATGACAAAAATCTTAGAGCCTTTTAGAAAACAA
AATCCAGACATAATCCAATACGATGATTTGGTATCTGACTTAGAAATAGGGCAGCATAGAACAAAAATAGAGGAACTGAG
ACAACATCTGAGGTGGGGATTTACACCAGACAAACATCAGAAAGAACCATTCCTTTGG----------------------
--------------------------------------------------------------------------------
--------------------------------------------------------------------------------
---------------------------
>122818
CCTCAGATCACTCTTTGGCAACGACCCCTCGTTACAATAAAGATAGGGGGGCAACTAAAGGAAGCTGATACAGGAGCAGA
TACATTAGAAGAAATGAGTTTGCCAGGAAGATGGAAACCAAAAGGAGGAGGTAAAGTAAGACAGTATGATCAGGTACCCA
TAGAAATCTGTGGACATAAAGCTATAACAGTAATAGGACCTACACCTGGAAGACTAACTCAGATTGGTTGCACTTTAAAT
TTT-----------------------------------------------------------------------------
-------------ATAAAAGCATTAGTAGAAATCTGTACAGAAGAAAAGGAAGGGAAAATTTCAAAAATTGGGCCTGAAA
ATCCATATAATACTCCAGTATTTGCCATAAAGAAAAGTTGGAGAAAAGATAGAGAACTTAATAAGAGAACTCAAGACTTC
TGGGAAGTTCAATTAGGAATACCACATCCCGCAGGGAAGAAATCAACAGTACTGGATGTGGGTGATGCATCAGTTCCCTT
AGATAAAGAATTCAGGAAGTATACTGCATTTACCATACCTAGTATAAACAATGAGACACCAGGGATTAGATACCAGTACA
ATGTACTTCCAGGATGGAAAGGATCACCAGCAATATTCCAAAGCAGCATGACAAAAATCTTAGAGCCTTTTAGAAAACAR
AATCCAGACATAATCCAATACGATGATTTGGTATCTGACTTAGAAATAGGGCAGCATAGAACAAAAATAGAGGAACTGAG
ACAACATCTGAAGTGGGGATTTACACCAGACAAACATCAGAAAGAACCATTCCTTTGG----------------------
--------------------------------------------------------------------------------
--------------------------------------------------------------------------------
---------------------------
>119733
--------------------------------------------------------------------------------
--------------------------------------------------------------------------------
--------------------------------------------------------------------------------
---CCCATTAGTCCTATTGAAACTGTACCAGTAAAATTAAAGCCAGGAATGGATGGCCCAAAAGTTAAACAATGGCCATT
GACAGAAGAAAAAATAAAAGCATTAGTAGAAATTTGTACAGAAGAAAAGGAAGGGAAAATTTCAAAAATTGGGCCTGAAA
ATCCATATAATACTCCAGTATTTGCCATAAAGAAAAGTTGGAGAAAAGATAGAGAACTTAATAAGAAAACTCAAGACTTC
TGGGAAGTTCAATTAGGAATACCACATCCCGCAGGGAAGAAATCAACAGTACTGGATGTGGGTGATGCATCAGTTCCCTT
AGATAAAGAATTCAGGAAGTATACTGCATTTACCATACCTAGTATAAACAATGAGACACCAGGGATTAGATATCAGTACA
ATGTGCTTCCAGGATGGAAAGGATCACCAGCAATATTCCAAAGTAGCATGACAAAAATCTTAGAGCCTTTTAGAAAACAA
AATCCAGACATAATCCAATACGATGATTTGGTATCTGACTTAGAAATAGGGCAGCATAGAACAAAAATAGAGGAACTGAG
ACAACATCTGAGGTGGGGATTTACACCAGACAAACATCAGAAAGAACCATTCCTTTGG----------------------
--------------------------------------------------------------------------------
--------------------------------------------------------------------------------
---------------------------
>118095
--------------------------------------------------------------------------------
--------------------------------------------------------------------------------
--------------------------------------------------------------------------------
--------------------------------------------------------------------------------
----------AAAATAAAAGCATTAGTAGAAATCTGTACAGAAGAAAAGGAAGGGAAAATTTCAAAAATTGGGCCTGAAA
ATCCATATAATACTCCAGTATTTGCCATAAAGAAAAGTTGGAGAAAAGATAGAGAACTTAATAAGAAAACTCAAGACTTC
TGGGAAGTTCAATTAGGAATACCACATCCCGCAGGGAAGAAATCAACAGTACTGGATGTGGGTGATGCATCAGTTCCCTT
AGATAAAGAATTCAGGAAGTATACTGCATTTACCATACCTAGTATAAACAATGAGACACCAGGGATTAGATATCAGTACA
ATGTGCTTCCAGGATGGAAAGGATCACCAGCAATATTCCAAWGYAGCATGAYAAAAATCTTAGAGCCTTTTAGAAAACAA
AATCCAGACATAATCCAATACGATGATTTGGTATCTGACTTAGAAATAGGGCAGCATAGAACAAAAATAGAGGAACTGAG
ACAACATCTGAGGTGGGGATTTACACCAGACAAACATCAGAAAGAACCATTCCTTTGG----------------------
--------------------------------------------------------------------------------
--------------------------------------------------------------------------------
---------------------------
>B.US.-.P00011-0.AY388724
CCTCAGATCACTCTTTGGCAACGACCCCTCGTCACAATAAAGATAGGGGGGCAACTAAAGGAAGCTGATACAGGAGCAGA
TACATTAGAAGAAATGRATTTGCCAGGAAGATGGAAACCAAAAGGAGGAGGTAAAGTAAGACAGTATGATCAGATACCCA
TGGAAATCTGTGGATATAAAGCTATAACAGTAGTAGGACCTACACCTGGAAGACTGACTAAGATTGGTTGCACTTTAAAT
TTTCCCATTAGTCCTATTGAAACTGTACCAGTGAAATTAAAGCCAGGAATGGATGGCCCAAAAGTTAAACAATGGCCATT
GACAGAAGAAAAAATAAAAGCATTAGTAGAAATTTGTACAGAAGAAAAGGAAGGAAAAATTTCAAAAATTGGGCCTGAAA
ATCCATACAATACTCCAGTATTTGCCATAAAGAAAAGTTGGAGAAAAGATAGAGAACTTAATAAGAGAACTCAAGACTTC
TGGGAAGTTCAGTTAGGAATACCACATCCCGCAGGGAAGAAATCAACAGTACTGGATGTGGGTGATGCATCAGTTCCCTT
AGATAAAGACTTCAGGAAGTATACTGCATTTACCATACCTAGTACAAACAATGAAACACCAGGGATTAGATATCAGTACA
ATGTGCTTCCAGGATGGAAAGGATCACCAGCAATATTCCAAAGTAGCATGACAAAAATCTTAGAGCCTTTTAGAAAACAA
AATCCAGACATAATCCAATACGATGATTTGGTATCTGACTTAGAAATAGGGCAGCATAGAACAAAAATAGAGGAACTGAG
AGAACATCTGAAGTGGGGATTTACACCAGACAAACATCAGAAAGAACCATTCCTTTGGGGTTATGAACTCCATCCTGATA
AATGGACAGTACAGCCTATAGTGCTGCCA---------------------------------------------------
--------------------------------------------------------------------------------
---------------------------
>B.US.1983.5018_83.AY835777
CCTCAAATCACTCTTTGGCAACGACCCCTCGTCACAATAAAGATAGGGGGACAACTAAAGGAAGCTGATACAGGAGCAGA
TACATTAGAAGACATGAATTTGCCAGGAAGATGGAAACCAAAAGGAGGAGGTAAAGTAAGACAATATGATCAGATATGCA
TAGAAATCTGCGGACATAAAGCTATAACAGTAGTAGGACCTACACCTGGAAGACTGACTCAGATTGGCTGCACTTTAAAT
TTTCCCATTAGTCCTATTGAAACTGTACCAGTAAAATTAAAGCCAGGAATGGATGGCCCAAAAGTTAAACAATGGCCATT
GACAGAAGAAAAAATAAAAGCATTAGTAGAAATTTGTACAGAAGAAAAGGAAGGAAAAATTTCAAAAATTGGGCCTGAAA
ATCCATACAATACTCCAGTATTTGCCATAAAGAAAAGTTGGAGAAAAGATAGAGAACTTAATAAGAGAACTCAAGACTTC
TGGGAAGTTCAATTAGGAATACCACATCCTGCAGGGAAGAAATCAACAGTACTGGATGTGGGTGATGCATCAGTTCCCTT
AGATAAAGACTTCAGGAAGTATACTGCATTTACCATACCTAGTATAAACAATGAGACACCAGGGATTAGATATCAGTACA
ATGTGCTTCCAGGATGGAAAGGATCACCAGCAATATTCCAAAGTAGCATGACAAAAATCTTAGAGCCTTTTAGAAAACAA
AATCCAGACATAATCCAATACGATGATTTGGTATCTGACTTAGAAATAGGGCAGCATAGAACAAAAATAGAGGAACTGAG
ACAACATCTGAAGTGGGGATTTACACCAGACAAACATCAGAAAGAACCATTCCTTTGGGGTTATGAACTCCATCCTGATA
AATGGACAGTACAGCCTATAGTGCTGCCA---------------------------------------------------
--------------------------------------------------------------------------------
---------------------------
>EU2ARCA_10807
CCTCAGATCACTCTTTGGCAACGACCCCTCGTCACAATAAARATAGGGGGRCAACTAAAGGAAGCTGATACAGGAGCAGA
TACATTAGAAGAAATGAATTTGCCAGGGAGATGGAAACCAAARGGAGGAGGTAAAGTAAGACAGTATGATCAAATACCCA
TAGAAATCTGTGGAMATAAAGCTATAACAGTAATAGGACCTACACCTGGAAGACTAACTCAGATTGGTTGCACTTTAAAT
TTTCCYATTAGTCCTATTGAAACTGTACCAGTAAAATTAAAGCCAGGRATGGATGGCCCAAAAGTTAAACAATGGCCATT
GACAGAAGAAAAAATAAAAGCATTAGTAGAAATCTGTACAGAAGAAAAGGAAGGGAARATTTCAAAAATTGGGCCTGAAA
ATCCATATAATACTCCAGTATTTGCCATAAAGAAAAGTTGGAGAAAAGATAGAGAACTTAATAAGAGAACTCAAGACTTC
TGGGAAGTTCAATTAGGAATACCACATCCCGCAGGGAAGAAATCAACAGTACTGGATGTGGGTGATGCATCAGTTCCCTT
AGATAAAGAATTCAGGAAGTATACTGCATTTACCATACCTAGTATAAACAATGAGACACCAGGGATTAGATATCAGTACA
ATGTGCTTCCAGGATGGAARGGATCACCAGCAATATTCCAAAGCAGCATGACAARAATCTTAGAGCCTTTTAGAAAACAA
AATCCAGACATAATCCAATACGATGATTTGGTATCTGACTTAGAAATAGGGCAGCATAGAACAAAAATAGAGGAACTGAG
ACAACATCTGAGGTGGGGATTTACACCAGACAAACATCAGAAAGAACCATTCCTKTGGGGTTATGAACTCCATCCTGATA
AATGGACA------------------------------------------------------------------------
--------------------------------------------------------------------------------
---------------------------
>123300
--------------------------------------------------------------------------------
--------------------------------------------------------------------------------
--------------------------------------------------------------------------------
--------------------------------------------------------------------------------
----------AAAATAAAAGCATTAGTAGAAATTTGTACAGAAGAAAAGGAAGGGAAAATTTCAAAAATTGGGCCTGAAA
ATCCATACAATACTCCAGTATTTGCCATAAAGAAGAGTTGGAGAAAAGATAGAGAACTTAATAAGAGAACTCAAGACTTC
TGGGAAGTTCAATTAGGAATACCACATCCCGCAGGGAAGAAATCAACAGTACTGGATGTGGGTGATGCATCAGTTCCCTT
AGATAAAGACTTCAGGAAGTATACTGCATTTACCATACCTAGTATAAACAATGAGACACCAGGGAYTAGATATCAGTACA
ATGTGCTTCCAGGATGGAAAGGATCACCAGCAATATTCCAAAGTAGCATGACAAAAATCTTAGAGCCTTTTAGAAAACAA
AATCCAGACATAATCCAATACGATGATTTGGTATCTGACTTAGAAATAGGGCAGCATAGAACAAAAATAGAGGAACTGAG
ACAACATCTGAGGTGGGGATTTACACCAGACAAACATCAGAAAGAACCATTCCTTTGG----------------------
--------------------------------------------------------------------------------
--------------------------------------------------------------------------------
---------------------------
>Case14 1997-11-24 OLD
CCTCAGATCACTCTTTGGCAACGACCCCTCGTCTCARTAAGGATAGGGGGGCAACTAAAGGAAGCTGATACAGGAGCAGA
TACATTAGAAGAAATGCATTTGCCAGGAARATGGAAACCAAAAGGAGGAGGTAAAGTAAGACAGTATGATCAGRTACCCA
TAGAAATCTGTGGACATAAAGCTATAACAGTGRTAGGACCTACACCTGGAAGACTGACTCAGATTGGTTGCACTTTAAAT
TTT-----------------------------------------------------------------------------
----------AAAATAAAAGCATTAGTAGAAATTTGTGCAGAAGAAAAGGAAGGGAAAATTTCAAAAATTGGGCCTGAAA
ATCCATACAATACTCCAGTATTTGCCATAAAGAAAAGTTGGAGAAAGGATAGAGAACTTAATAAGAGAACTCAAGACTTC
TGGGAAGTTCAACTAGGAATACCACATCCCGCAGGGAAGAAATCAACAGTACTGGATGTGGGTGATGCATCAGTTCCCTT
AGATAAAGACTTCAGGAAGTATACTGCATTCACCATACCTAGTACAAACAATGAGACACCGGGGATTAGATATCAGTACA
ATGTGCTTCCGGGATGGAAAGGATCACCAGCAATATTCCAAAGTAGCATGACAAAAATCTTAGAGCCTTTTAGAAAACAA
AATCCAGACATAATCCAATACGATGATTTGGTATCTGACCTAGAAATAGGGCAGCATAGAACAAAAATAGAGGAACTGAG
ACAACATCTGAGGTGGGGATTTACACCAGACAAACATCAGAAAGAACCATTCCTTTGG----------------------
--------------------------------------------------------------------------------
--------------------------------------------------------------------------------
---------------------------
>123905
CCTCAGATCACTCTTTGGCAACGACCCCTCGTCACAATAAAGATAGGGGGGCAACTAAAGGAAGCTGATACAGGAGCAGA
TACATTAGAAGAAATGAATTTGCCAGGAAAATGGAAACCAAAAGGAGGAGGTAAAGTAAGACAGTATGATCAGATACTCA
TAGAAATCTGTGGACATAAAGCTATAACAGTAGTAGGACCTACACCTGGAAGACTGACTCAGATTGGTTGCACTTTAAAT
TTT-----------------------------------------------------------------------------
----------AAAATAAAAGCATTAGTAGAAATCTGTACAGAAGAAAAGGAAGGGAAAATTTCAAAAATTGGGCCTGAAA
ATCCATACAATACTCCAGTATTTGCCATAAAGAAAAGTTGGAGAAAAGATAGAGAACTTAATAAGAAAACTCAAGACTTC
TGGGAAGTTCAATTAGGAATACCACATCCCGCAGGGAAGAAATCAACAGTACTGGATGTGGGTGATGCATCAGTTCCCTT
AGATAAAGACTTCAGGAAGTATACTGCATTTACCATACCTAGTATAAACAATGAGACACCAGGGATTAGATATCAGTACA
ATGTGCTTCCAGGATGGAAAGGATCACCAGCAATATTCCAAAGTAGCATGACAAAAATCTTAGAGCCTTTTAGAAAACAA
AATCCAGACATAATCCAATACGATGATTTGGTATCTGACTTAGAAATAGGGCAGCATAGAACAAAAATAGAGGAACTGAG
ACAACATCTGAGGTGGGGATTTACACCAGACAAACATCAGAAAGAACCATTCCTTTGG----------------------
--------------------------------------------------------------------------------
--------------------------------------------------------------------------------
---------------------------
>B.ES.-.69_60.AY316086
CCTCAGATCACTCTTTGGCAGCGACCCCTCGTCACAGTAAAGATAGGGGGGCAACTAAAGGAAGCTGACACAGGAGCAGA
TACATTAGAAGAAATGAATTTGCCAGGAAGATGGAAACCAAAAGGAGGAGGTAAAGTAAGACAGTATGATCAGATACCCA
TAGAAATCTGTGGACATAAAGCTATAACAGTAGTAGGACCTACACCTGGAAGACTGACTCARATTGGTTGCACTTTAAAT
TTTCCCATTAGTCCTATTGAAACTGTACCAGTAAAATTAAAGCCAGGGATGGATGGCCCAAAAGTTAAACAATGGCCATT
GACAGAAGAAAAAATAAAAGCATTACTAGAAATTTGTGCAGAAGAAAAGGAAGGGAAAATTTCAAAAATTGGGCCTGAAA
ATCCATACAATACTCCAGTATTTGCCATAAAGAAAAGTTGGAGAAAAGATAGAGAACTTAATAAGAAAACTCAAGACTTC
TGGGAAGTTCAATTAGGAATACCACATCCCGCAGGGAAGAAATCAACAGTACTGGATGTGGGTGATGCATCAGTTCCTTT
AGATAAAGACTTCAGGAAGTATACTGCATTTACCATACCWAGTATAAACAATGAGACACCAGGGATTAGATATCAGTACA
ATGTGCTTCCAGGATGGAAAGGATCACCATCAATATTCCAAAGTAGCATGACAAAAATCTTAGAGCCTTTTAGAAAACAA
AATCCAGACATAATCCAATACGATGATTTGGTATCTGACTTAGAAATAGGGCAGCATAGAACAAAAATAGAGGAACTGAG
ACAACATCTGAAGTGGGGATTTACACCAGACAAACATCAGAAAGAACCATTCCTTTGGGGTTATGAACTCCATCCTGATA
AATGGACAGTACAGCCTATAGTGCTGCCA---------------------------------------------------
--------------------------------------------------------------------------------
---------------------------
>119349
--------------------------------------------------------------------------------
--------------------------------------------------------------------------------
--------------------------------------------------------------------------------
--------------------------------------------------------------------------------
----------AAAATAAAAGCATTAGCAGAAATCTGTACAGAAGAAAAGGAAGGGAAAATTTCAAAAATTGGGCCTGAAA
ATCCATATAATACTCCAGTATTTGCCATAAAGAAAAGTTGGAGAAAAGATAGAGAACTTAATAAGAGAACTCAAGACTTC
TGGGAAGTTCAATTAGGAATACCACATCCCGCAGGGAAGAAATCAACAGTACTGGATGTGGGTGATGCATCAGTTCCCTT
AGATAAAGAATTCAGGAAGTATACTGCATTTACCATACCTAGTATAAACAATGAGACACCAGGGATTAGATATCAGTACA
ATGTGCTTCCAGGATGGAAAGGATCACCAGCAATATTCCAAAGCAGCATGACAAGAATCTTAGAGCCTTTTAGAAAACAA
AATCCAGACATAATCCAATACGATGATTTGGTATCTGACTTAGAAATAGGGCAGCATAGAACAAAAATAGAGGAACTGAG
ACAACATCTGAGGTGGGGATTTACACCAGACAAACATCAGAAAGAACCATTCCTTTGG----------------------
--------------------------------------------------------------------------------
--------------------------------------------------------------------------------
---------------------------
>B.US.1999.WC3_0999.EF121398
CCTCAAATCACTCTTTGGCAACGACCCCTCGTCACAGTAAGGATAGGGGGGCAACTAAAGGAAGCTGATACAGGAGCAGA
TACATTAGAAGAAATGAATTTGCCAGGAAGATGGAAACCAAAAGGAGGAGGTAAAGTAAGACAGTATGATCAGATACCCA
TAGAAATCTGTGGGCATAAAGCTATAACAGTAGTAGGACCTACACCTGGAAGACTGACTCAGATTGGCTGCACTTTAAAT
TTTCCCATTAGTCCTATTGAAACTGTACCAGTAAAATTAAAGCCAGGAATGGATGGCCCAAAAGTTAAACAATGGCCATT
GACAGAAGAAAAAATAAAAGCATTAGTAGAAATTTGTACAGAAGAAAAGGAAGGGAAAATTTCAAAAATTGGGCCTGAAA
ATCCATACAATACTCCAGTATTTGCCATAAAGAAAAGTTGGAGAAAAGATAGAGAACTTAATAAGAGAACTCAAGACTTC
TGGGAAGTTCAATTAGGAATACCACATCCCGCAGGGAAGAAATCAACAGTTCTGGATGTGGGTGATGCATCAGTTCCCTT
AGATAAAGAATTCAGGAAGTATACTGCATTTACCATACCTAGTACAAACAATGAGACACCAGGGATTAGATATCAGTACA
ATGTGCTTCCAGGATGGAAAGGATCACCAGCAATATTCCAAAGTAGCATGACAAAAATCTTAGAGCCTTTCAGAAAACAA
AATCCAGACATAATCCAATACGATGATTTGGTATCTGACTTAGAAATAGGGCAGCATAGAACAAAAATAGAGGAACTGAG
ACAACATCTGAGGTGGGGATTTACACCAGACAAGCATCAGAAAGAACCATTTCTTTGGGGTTATGAACTCCATCCTGAAA
AATGGACAGTACAGCCTATAGTGCTGCCA---------------------------------------------------
--------------------------------------------------------------------------------
---------------------------
>B.RU.1999.RU99017.EU345856
CCTCAGATCACTCTTTGGCAACGACCCCTCGTCACAATAAAGATAGGGGGGCAACTAAAGGAAGCTGATACAGGAGCAGA
TACACTAGAAGAAATGAATTTGCCAGGAAGATGGAAACCAAAAGGAGGAGGTAAAGTAAGACAGTATGATCAGATACCCA
TAGAAATCTATGGACACAAAGCTATAACAGTAGTAGGACCTACACCTGGAAGACTGACTCAGATTGGCTGCACTTTAAAT
TTTCCCATTAGTCCTATTGAAACTGTACCAGTAAAATTAAAGCCAGGAATGGATGGGCCAAAAGTTAAACAATGGCCATT
GACAGAAGAAAAAATAAAAGCATTAGTAGAAATTTGTACAGAAGAAAAGGAAGGAAAAATTTCAAAAATTGGGCCTGAAA
ATCCATACAATACTCCAGTATTTGCCATAAAGAAAAGTTGGAGAAAAGATAGAGAACTTAATAAGAGAACTCAAGACTTC
TGGGAAGTTCAATTAGGAATACCACATCCTGCAGGGAAGAAATCAACAGTACTGGATGTGGGTGATGCATCAGTTCCCTT
AGATAAAGACTTCAGGAAGTATACTGCATTTACCATACCTAGTATAAACAATGAGACACCAGGGATTAGATATCAGTACA
ATGTGCTTCCAGGATGGAAAGGATCACCAGCAATATTCCAAAGTAGCATGACAAAAATCTTAGAGCCTTTTAGAAAACAA
AATCCAGACATAATCCAATACGATGATTTGGTATCTGACTTAGAAATAGGGCAGCATAGAACAAAAATAGAGGAACTGAG
ACAACATCTGAGGTGGGGATTTACACCAGACAAACATCAGAAAGAACCATTCCTTTGGGGTTATGAACTCCATCCTGATA
AATGGCAAGTACAGCCTATAATCCTGCCA---------------------------------------------------
--------------------------------------------------------------------------------
---------------------------
>117363
CCTCARATCACTCTTTGGCAACGACCCCTCGTCACAATAAARATAGGRGGGCAACTAAAGGAAGCTGATACAGGAGCAGA
TACATTAGAAGAAATGAATTTGCCAGGAAGATGGAAACCAAAAGGAGGAGGTAAAGTAAGACAGTATGATCAAATACYCA
TAGAAATCTGTGGACATAAAGCTATAACAGTAGTAGGACCYACACCTGGAAGACTGACTCAGATTGGKTGCACTTTAAAT
TTTCCCATTAGTCCTATTGAAACTGTACCAGTAAAATTAAAGCCAGGAATGGATGGCCCAAAAGTTAAACAATGGCCATT
GACAGAAGAAAAAATAAAAGCATTAGTAGAAATCTGTACAGARGAAAAGGAAGGGAAAATTTCAAAAATTGGGCCTGAAA
ATCCATATAATACTCCAGTATTTGCCATAAAGAAAAGTTGGAGAAAAGATAGAGAACTTAATAAGAGAACTCAAGACTTC
TGGGAAGTTCAATTAGGAATACCACATCCCGCYGGGAAGAAATCAACAGTACTGGATGTGGGTGATGCATCAGTTCCCTT
AGATAAAGAATTCAGGAAGTATACTGCATTTACCATACCTAGTATAAACAATGAGACACCAGGGATTAGATATCAGTACA
ATGTGCTTCCAGGATGGAAAGGATCACCAGCAATATTCCAAAGCAGTATGACAAAAATCTTAGAGCCTTTTAGAAAACAA
AATCCAGACATAATCCAATAYGATGATTTGGTATCTGAYTTAGAAATAGGGCAGCATAGAACAAAAATAGAGGAACTGAG
ACAACATCTGAGGTGGGGATTTACACCAGACAAACATCAGAAAGAACCATTCCTTTGGGGTTATGAACTCCATCCTGATA
AATGGACA------------------------------------------------------------------------
--------------------------------------------------------------------------------
---------------------------
>Case14 1998-11-30 OLD
CCTCAGATCACTCTTTGGCAACGACCCCTYGTCACAATAAAGATAGGGGGGCAACTAAAGGAAGCTGATACAGGAGCAGA
TACATTAGAAGAAATGAATTTGCCAGGAAGATGGAAACCAAAAGGAGGAGGTAAAGTAAGACAGTATGATCAAATATCCA
TAGAAATCTGTGGACATAAAGCTATAACAGTAGTAGGACCTACMCCTGGAAGACTGACTCAGATTGGTTGCACTTTAAAT
TTT-----------------------------------------------------------------------------
----------AAAATAAAAGCATTAGTAGAAATCTGTACAGAAGAAAAGGAAGGGAAAATTTCAAAAATTGGGCCTGAAA
ATCCATATAATACTCCAGTATTTGCCATAAAGAAAAGTTGGAGAAAAGATAGAGAACTTAATAAGAGAACTCAAGACTTC
TGGGAAGTTCAATTAGGAATACCACATCCCGCAGGGAAGAAATCAACAGTACTGGATGTGGGTGATGCATCAGTTCCCTT
AGATAAAGAATTCAGGAAGTATACTGCATTTACCATACCTAGTATAAACAAKGAGACACCAGGGATTAGATATCAGTATA
ATGTACTTCCAGGATGGAAAGGATCACCAGCAATATTCCAAAGTAGCATGACAAAAATCTTAGAGCCTTTTAGAAAACAA
AATCCAGACATAATCCAATACGATGATTTGGTATCTGACTTAGAAATAGGGCAGCATAGAACAAAAATAGAGGAACTGAG
ACARCATCTGAGGTGGGGATTTACACCAGACAAACATCAGAAAGAACCATTCCTTTGG----------------------
--------------------------------------------------------------------------------
--------------------------------------------------------------------------------
---------------------------
>-.ES.2007.D1P1.GQ386774
CCTCAAATCACTCTTTGGCAACGACCCCTTGTCACAATAAAGATAGGGGGGCAACTAAAGGAAGCTGATACAGGAGCAGA
TACATTAGAAGAAATAAATTTGCCAGGAAGATGGAAACCAAAAGGAGGAGGTAAAGTAAGACAGTATGATCAAATACTCG
TAGAAATCTGTGGACATAAAGCTATAACAGTAGTAGGACCTACACCTGGAAGACTGACTCAGATTGGTTGCACTTTAAAT
TTTCCCATTAGTCCTATTGAAACTGTACCAGTAAAATTAAAGCCAGGAATGGATGGCCCAAAAGTTAAACAATGGCCATT
GACAGAAGAAAAAATAAAAGCATTAGTAGAAATCTGTACAGAAGAAAAGGAAGGGAAAATTTCAAAAATTGGGCCTGAAA
ATCCATATAATACTCCAGTATTTGCCATAAAGAAAAGTTGGAGAAAAGATAGAGAACTTAATAAGAAAACTCAAGACTTC
TGGGAAGTTCAATTAGGAATACCACATCCCGCAGGGAAGAAATCAACAGTACTGGATGTGGGTGATGCATCAGTTCCCTT
AGATAAAGAATTCAGGAAGTACACTGCATTTACCATACCTAGTATAAACAATGAGACACCAGGGATTAGATATCAGTACA
ATGTGCTTCCAGGATGGAAAGGATCACCAGCAATATTCCAAAGCAGCATGACAAAAATCTTGGAGCCTTTTAGAAAACAA
AATCCAGACATAATCCAATACGATGATTTGGTATCTGACTTAGAAATAGGGCAGCATAGAACAAAAATAGAGGAACTGAG
ACAACATCTGAAGTGGGGATTTACACCAGACAAACATCAGAAAGAACCATTCCTTTGGGGTTATGAACTCCATCCTGATA
AATGGACAGTACAGCCTATAGTGCTGCCA---------------------------------------------------
--------------------------------------------------------------------------------
---------------------------
>B.US.1986.5082_86.AY835771
CCTCAGATCACTCTTTGGCAACGACCCCTCGTCACAATAAAGATAGGGGGGCAACTAAAGGAAGCTGATACAGGAGCAGA
TACATTAGAAGAAATGAATTTACCAGGAAGATGGAAACCAAAAGGAGGAGGTAAAGTAAGACAGTATGATCAGATACTCA
TAGAAATCTGTGGACATAAAGCTATAACAGTAGTAGGACCTACACCTGGAAGACTGACTCAGCTTGGTTGCACTTTAAAT
TTTCCCATTAGTCCTATTGAAACTGTACCAGTAAAATTAAAGCCAGGAATGGATGGCCCAAAAGTTAAACAATGGCCATT
GACAGAAGAAAAAATAAAAGCATTAGTAGAAATTTGTACAGAAGAAAAGGAAGGGAAAATTTCAAAAATTGGGCCTGAAA
ATCCATACAATACTCCAGTATTTGCCATAAAGAAAAGTTGGAGAAAAGATAGAGAACTTAATAAGAAAACTCAAGACTTC
TGGGAAGTTCAATTAGGAATACCACATCCCGCAGGGAAGAAATCAACAGTACTGGATGTGGGTGATGCATCAGTTCCCTT
AGATAAAGACTTCAGGAAGTATACTGCATTTACCATACCTAGTATAAACAATGAGACACCAGGGATTAGATATCAGTACA
ATGTGCTTCCAGGATGGAAAGGATCACCAGCAATATTCCAAAGTAGCATGACAAAAATCTTAGAGCCTTTTAGAAAACAA
AATCCAGACATAATCCAATACGATGATTTGGTATCTGACTTAGAAATAGGGCAGCATAGAACAAAAATAGAGGAACTGAG
ACAACATCTGGCGTGGGGATTTACACCAGACAAACATCAGAAAGAACCATTTCTCTGGGGTTATGAACTCCATCCTGATA
AATGGACAGTACAGCCTATAGTGCTGCCA---------------------------------------------------
--------------------------------------------------------------------------------
---------------------------
>123305
--------------------------------------------------------------------------------
--------------------------------------------------------------------------------
--------------------------------------------------------------------------------
--------------------------------------------------------------------------------
----------AAAATAAAAGCATTAGTAGAAATTTGTACAGAAGAAAAGGAAGGGAAAATTTCAAAAATTGGGCCTGAAA
ATCCATACAATACTCCAGTATTTGCCATAAAGAAGAGTTGGAGAAAAGATAGAGAACTTAATAAGAGAACTCAAGACTTC
TGGGAAGTTCAATTAGGAATACCACATCCCGCAGGGAAGAAATCAACAGTACTGGATGTGGGTGATGCATCAGTTCCCTT
AGATAAAGACTTCAGGAAGTATACTGCATTTACCATACCTAGTATAAACAATGAGACACCAGGGATTAGATATCAGTACA
ATGTGCTTCCAGGATGGAAAGGATCACCAGCAATATTCCAAAGTAGCATGACAAAAATCTTAGAGCCTTTTAGAAAACAA
AATCCAGACATAATCCAATACGATGATTTGGTATCTGACTTAGAAATAGGGCAGCATAGAACAAAAATAGAGGAACTGAG
ACAACATCTGAGGTGGGGGTTTACACCAGACAAACATCAGAAAGAACCATTCCTTTGG----------------------
--------------------------------------------------------------------------------
--------------------------------------------------------------------------------
---------------------------
>B.FR.1983.PV22.LAI.IIIB.K02083
CCTCAGATCACTCTTTGGCAACGACCCCTCGTCACAATAAAGATAGGGGGGCAACTAAAGGAAGCTGATACAGGAGCAGA
TACATTAGAAGAAATGAGTTTGCCAGGAAGATGGAAACCAAAAGGAGGAGGTAAAGTAAGACAGTATGATCAAATACTCA
TAGAAATCTGTGGACATAAAGCTATAACAGTAGTAGGACCTACACCTGGAAGACTGACTCAGATTGGTTGCACTTTAAAT
TTTCCCATTAGCCCTATTGAGACTGTACCAGTAAAATTAAAGCCAGGAATGGATGGCCCAAAAGTTAAACAATGGCCATT
GACAGAAGAAAAAATAAAAGCATTAGTAGAAATTTGTACAGAAGAAAAGGAAGGGAAAATTTCAAAAATTGGGCCTGAAA
ATCCATACAATACTCCAGTATTTGCCATAAAGAAAAGTTGGAGAAAAGATAGAGAACTTAATAAGAGAACTCAAGACTTC
TGGGAAGTTCAATTAGGAATACCACATCCCGCAGGGAAGAAATCAACAGTACTGGATGTGGGTGATGCATCAGTTCCCTT
AGATGAAGACTTCAGGAAGTATACTGCATTTACCATACCTAGTATAAACAATGAGACACCAGGGATTAGATATCAGTACA
ATGTGCTTCCAGGATGGAAAGGATCACCAGCAATATTCCAAAGTAGCATGACAAAAATCTTAGAGCCTTTTAGAAAACAA
AATCCAGACATAATCCAATACGATGATTTGGTATCTGACTTAGAAATAGGGCAGCATAGAACAAAAATAGAGGAGCTGAG
ACAACATCTGAGGTGGGGACTTACACCAGACAAACATCAGAAAGAACCATTCCTTTGGGGTTATGAACTCCATCCTGATA
AATGGACAGTACAGCCTATAGTGCTGCCA---------------------------------------------------
--------------------------------------------------------------------------------
---------------------------
>B.US.1985.WCIPR.U69584
CCTCAGATCACTCTTTGGCAACGACCCCTCGTCTCAATAAAGATAGGGGGGCAACTAAAGGAAGCTGATACAGGAGCAGA
TACATTAGAAGAAATGAATTTGCCAGGAAGATGGAAACCAAAAGGAGGAGGTAAAGTAAGACAGTATGATCAGATACTCG
TAGAAATCTGTGGACATAAAGCTATAACAGTAGTAGGACCTACACCCGGAAGACTGACTCAGATTGGTTGCACTTTAAAT
TTTCCCATTAGTCCTATTGAAACTGTACCAGTAAAATTAAAGCCAGGAATGGATGGCCCAAAAGTTAAACAATGGCCATT
GACAGAAGAAAAAATAAAAGCATTAGTAGACATTTGTACAGAAGAAAAGGAAGGGAAAATTTCAAAAATTGGGCCTGAAA
ATCCATACAATACTCCAGTATTTGCCATAAAGAAAAGTTGGAGAAAAGATAGAGAACTTAATAAGAGAACTCAAGACTTC
TGGGAAGTTCAATTAGGAATACCACATCCCGCAGGGAAGAAATCAACAGTACTGGATGTGGGTGATGCATCAGTTCCCTT
AGATAAAGACTTCAGAAAGTATCCTGCATTTACCATACCTAGTGTAAACAATGAGACACCAGGGATTAGATATCAGTACA
ATGTGCTTCCAGGATGGAAAGGATCACCAGCAATATTCCAAAGTAGCATGACAAAAATCTTAGAGCCTTTTAGAAAACAA
AATCCAGACATAATCCAATACGATGATTTGGTATCTGACTTAGAAATAGGGCAGCATAGAACAAAAATAGAGGAACTGAG
ACAACATCTGAGGTGGGGATTTACACCAGACAAACATCAGAAAGAACCATTCCTTTGGGGTTATGAACTCCATCCTGATA
AATGGACAGTACAGCCTATAGTGCTGCCA---------------------------------------------------
--------------------------------------------------------------------------------
---------------------------
>123307
--------------------------------------------------------------------------------
--------------------------------------------------------------------------------
--------------------------------------------------------------------------------
--------------------------------------------------------------------------------
----------AAAATAAAAGCATTAGTAGAAATTTGTACAGAAGAAAAGGAARGGAAAATTTCAAAAATTGGGCCTGAAA
ATCCATACAATACTCCAGTATTTGCCATAAAGAAGAGTTGGAGAAAAGATAGAGAACTTAATAAGARAACTCAAGACTTC
TGGGAAGTTCAATTAGGAATACCACATCCCGCAGGGAAGAAATCAACAGTACTGGATGTAGGTGATGCATCAGTTCCCTT
AGATAAAGACTTCAGGAAGTATACTGCATTTACCATACCTAGTATAAACAATGAGACACCAGGGATTAGATATCAGTACA
ATGTGCTTCCAGGATGGAAAGGATCACCAGCAATATTCCAAAGTAGCATGACAAAAATCTTAGAGCCTTTTAGAAAACAA
AATCCAGACATAATCCAATACGATGATTTGGTATCTGACTTAGAAATAGGGCAGCATAGAACAAAAATAGAGGAACTGAG
ACAACATCTGAGGTGGGGATTTACACCAGACAAACATCAGAAAGAACCATTCCTTTGG----------------------
--------------------------------------------------------------------------------
--------------------------------------------------------------------------------
---------------------------
>125780
CCTCAGATCACTCTTTGGCAACGACCCCTCGTCACARTAAAGATAGGAGGGCAACTAAAGGAAGCTGATACAGGAGCAGA
TACATTAGAAGAAATGAGTCTACCAGGTGCATGGAAACCAAAAGGAGGAGGTAAAGTAAGACAGTATAATCAGGTACTTG
TAGAAATCTGTGGACATAAAGCTATAACAGTAGTAGGACCTACACCTGGAAGACTGACTCAGATTGGCTGCACTTTAAAT
TTTCCCATTAGTCCTATTGAAACTGTACCAGTAAAATTAAAGCCAGGAATGGATGGCCCAAAAGTGAAACAATGGCCATT
GACAGAAGAAAAAATAAAAGCATTAGTAGAAATTTGTGCAGAAGAAAAGGAAGGAAAAATTTCAAAAATTGGGCCTGAAA
ATCCATACAATACTCCAGTATTTGCCATAAAGAAGAGTTGGAGAAAAGATAGAGAACTTAATAAGAGAACTCAAGACTTC
TGGGAAGTTCAATTAGGAATACCACATCCCGCAGGGAAGAAATCAACAGTACTGGATGTGGGTGATGCATCAGTTCCCTT
AGATAAAGACTTCAGAAAGTATACTGCATTTACCATACCTAGTACAAACAATGAGACACCAGGGATTAGATATCAGTACA
ATGTGCTTCCAGGATGGAAAGGATCACCAGCAATATTCCAATGTAGCATGACAAAAATTTTAGAGCCTTTTAGAAAACAA
AATCCAGACATAATCCAATACGATGATTTGGTATCTGACCTAGAAATAGGGCAGCATAGAACAAAAATAGAAGAACTGAG
ACAACATCTGAGGTGGGGATTTACACCAGACAAACATCAGAAAGAACCATTCCTTTGGGGTTATGAACTCCATCCTGATA
AATGGACA------------------------------------------------------------------------
--------------------------------------------------------------------------------
---------------------------
>EU2ARCA_6689
CCTCAGATCACTCTTTGGCAACGACCCCTCGTCACAATAAAGATAGGGGGGCAACTAAAGGAAGCTGATACAGGAGCAGA
TACATTAGAAGAAATGAATTTGCCAGGAAGATGGAAACCAAAAGGAGGAGGTAAAGTAAGACAGTATGATCAGATACTCA
TAGAAATCTGTGGACATAAAGCTATAACAGTAGTAGGACCTACACCTGGAAGACTGACTCAGATTGGTTGCACTTTAAAT
TTC-----------------------------------------------------------------------------
----------AAAATAAAAGCATTAGTAGAAATCTGTACAGAAGAAAAGGAAGGGAAAATTTCAAAAATTGGGCCTGAAA
ATCCATATAATACTCCAGTATTTGCCATAAAGAAAAGTTGGAGAAAAGATAGAGAACTTAATAAGAAAACTCAAGACTTC
TGGGAAGTTCAATTAGGAATACCACATCCCGCAGGGAAGAAATCAACAGTACTGGATGTGGGTGATGCATCAGTTCCCTT
AGATAAAGAATTCAGGAAGTATACTGCATTTACCATACCTAGTATAAACAATGAGACACCAGGGATTAGATATCAGTACA
ATGTGCTTCCAGGATGGAAAGGATCACCAGCAATATTCCAAAGCAGCATGACAAAAATCTTAGAGCCTTTTAGAAAACAA
AATCCAGACATAATCCAATACGATGATTTGGTATCTGACTTAGAAATAGGGCAGCATAGAACAAAAATAGAGGAACTGAG
ACAACATCTGAGGTGGGGATTTACACCAGACAAACATCAGAAAGAACCTTTCCTTTGG----------------------
--------------------------------------------------------------------------------
--------------------------------------------------------------------------------
---------------------------
>B.US.2004.ES4-24.EF363124
CCTCAGATCACTCTTTGGCAACGACCCCTCGTCACAATAAAGATAGGGGGGCAACTAAAGGAAGCTGATACAGGAGCAGA
TACATTAGAAGAAATGAATTTGCCAGGAAGATGGAAACCAAAAGGAGGAGGTAAAGTAAGACAGTATGATCAGATACTCA
TAGAAATCTGTGGACATAAAGCTATAACAGTAGTAGGACCTACACCTGGAAGATTGACTCAGATTGGTTGCACTTTAAAT
TTTCCCATTAGTCCTATTGAAACTGTACCAGTAAAATTAAAGCCAGGAATGGATGGCCCAAAAGTTAAACAATGGCCATT
GACAGAAGAAAAAATAAAAGCATTAGTAGAAATTTGTACAGAAGAAAAGGAAGGGAAAATTTCAAAAATTGGGCCTGAAA
ATCCATACAATACTCCAGTATTTGCCATAAAGAAAAGTTGGAGAAAAGATAGAGAACTTAATAAGAGAACTCAAGACTTC
TGGGAAGTACAATTAGGAATACCACATCCCGCAGGGAAGAAATCAACAGTACTGGATGTGGGTGATGCATCAGTTCCCTT
AGATAAAGACTTCAGGAAGTATACTGCATTTACCATACCTAGTATAAACAATGAGACACCAGGGATTAGATATCAGTACA
ATGTGCTTCCAGGATGGAAAGGATCACCAGCAATATTCCAAAGTAGCATGACAAAAATCTTAGAGCCTTTTAGAAAACAA
AATCCAGACATAATCCAATACGATGATTTGGTATCTGACTTAGAAATAGGGCAGCATAGAACAAAAATAGAGGAATTGAG
ACAACATCTGAGGTGGGGATTTACACCAGACAAACATCAGAAAGAACCATTCCTTTGGGGTTATGAACTCCATCCTGACA
AATGGACAATACAGCCTATAGTGCTGCCA---------------------------------------------------
--------------------------------------------------------------------------------
---------------------------
>B.US.1986.5113_86.AY835757
CCTCAGATCACTCTTTGGCAACGACCCCTCGTCACAGTAAAGATAGGGGGGCAACTAAAGGAAGCTGATACAGGAGCAGA
TACATTAGAAGAAATGAATTTGCCAGGAAGATGGAAACCAAAAGGAGGAGGTAAAGTAAGACAGTATGATCAGATACCCA
TAGAAATCTGTGGACATAAAGCTATAACAGTAGTAGGACCTACACCTGGAAGACTGACTCAGATTGGCTGCACTTTAAAT
TTTCCCATTAGTCCTATTGAAACTGTACCAGTGAAATTAAAGCCAGGAATGGATGGCCCAAGAGTTAAACAATGGCCATT
GACAGAAGAAAAAATAAAAGCATTAGTAGAAATTTGTACAGAAGAAAAGGAAGGAAAAATTTCAAAAATTGGGCCTGAAA
ATCCATACAATACTCCAGTATTTGCCATAAAGAAAAGTTGGAGAAAAGATAGAGAACTTAATAAGAGAACTCAAGACTTC
TGGGAAGTTCAATTAGGAATACCACATCCCGCAGGGAAGAAATCAACAGTACTGGATGTGGGTGATGCATCAGTTCCCTT
AGATGAAGACTTCAGGAAGTATACTGCATTTACCATACCTAGTATAAACAATGAGACACCAGGGATTAGATATCAGTACA
ATGTGCTTCCAGGATGGAAAGGATCACCAGCAATATTCCAAAGTAGCATGACAAAAATCTTAGAGCCTTTTAGAAAACAA
AATCCAGACATAATCCAATACGATGATTTGGTATCTGACTTAGAAATAGGGCAGCATAGAACTAAAATAGAGGAACTGAG
ACAACATCTGAGGTGGGGATTTACACCAGACAAACATCAGAAAGAACCATTCCTTTGGGGTTATGAACTCCATCCTGATA
AATGGACAGTACAGCCTATAGTGCTGCCA---------------------------------------------------
--------------------------------------------------------------------------------
---------------------------
>115754
CCT-----------------------------------------------------------------------------
--------------------------------------------------------------------------------
--------------------------------------------------------------------------------
--------TAGTCCTATTGAAACTGTACCAGTAAAATTAAAGCCAGGAATGGATGGCCCAAAAGTTAAACAATGGCCATT
GACAGAAGAAAAAATAAAAGCATTAGTAGAAATCTGTACAGAAGAAAAGGAAGGGAAAATTTCAAAAATTGGGCCTGAAA
ATCCATATAATACTCCAATATTTGCCATAAAGAAAAGTTGGAGAAAAGATAGAGAACTTAATAAGAGAACTCAAGACTTC
TGGGAAGTTCAATTAGGAATACCACATCCTGCAGGGAAGAAATCAACAGTACTGGATGTGGGTGATGCATCAGTTCCCTT
AGATAAAGAATTCAGGAAGTATACTGCATTTACCATACCTAGTGTAAACAATGAGACACCAGGGATTAGATATCAGTACA
ATGTGCTTCCAGGATGGAAAGGATCACCAGCAATATTCCAAAGCAGCATGACAAAAATCTTAGAGCCTTTTAGAAAACAA
AATCCAGACATAATCCAATACGATGATTTGGTATCTGACTTAGAAATAGGGCAGCATAGAACAAAAATAGAGGAACTGAG
ACAACATCTGAGGTGGGGATTTACACCAGACAAACATCAGAAAGARCCATTCCWTTGGGGTTATGAACTCCATCCTGATA
AATGGACA------------------------------------------------------------------------
--------------------------------------------------------------------------------
---------------------------
>120058
CCTCAGATCACTCTTTGGCAACGACCCCTCGTCACAATAAAGATAGGGGGGCAACTAAAGGAAGCTGATACAGGAGCAGA
TACATTAGAAGAAATGAATTTGCCAGGAAGATGGAAACCAAAAGGAGGAGGTAAAGTAAGACAGTATGATCAGATAKTCA
TAGAAATCTGTGGACATAAAGCTATAACAGTAGTAGGACCTACACCTGGAAGACTGACTCAGATTGGTTGCACTTTAAAT
TTT-----------------------------------------------------------------------------
----------AAAATAAAAGCATTAGTAGAAATYTGTACAGAAGAAAAGGAAGGGAAAATTTCAAAAATTGGGCCTGAAA
ATCCATATAATACTCCAGTATTTGCCATAAAGAAAAGTTGGAGAAAAGATAGAGAACTTAATAAGAAAACTCAAGACTTC
TGGGAAGTTCAATTAGGAATACCACATCCCGCAGGGAAGAAATCAACAGTACTGGATGTGGGTGATGCATCAGTTCCCTT
AGATAAAGAATTCAGGAAGTATACTGCATTTACCATACCTAGTATAAACAATGAGACACCAGGGATTAGATATCAGTACA
ATGTGCTTCCAGGATGGAAAGGATCACCAGCAATATTCCAAAGCAGCATGACAAAAATCTTAGAGCCTTTTAGAAAACAA
AATCCAGACATAATCCAATACGATGATTTGGTATCTGACTTAGAAATAGGGCAGCATAGAACAAAAATAGAGGAACTGAG
ACAACATCTGAGGTGGGGATTTACACCAGACAAACATCAGAAAGAACCATTCCTTTGG----------------------
--------------------------------------------------------------------------------
--------------------------------------------------------------------------------
---------------------------
>118097
--------------------------------------------------------------------------------
--------------------------------------------------------------------------------
--------------------------------------------------------------------------------
--------------------------------------------------------------------------------
----------AAAATAAAAGCATTAGTAGAAATCTGTACAGAAGAAAAGGAAGGGAAAATTTCAAAAATTGGGCCTGAAA
ATCCATATAATACTCCAGTATTTGCCATAAAGAAAAGTTGGAGAAAAGATAGAGAACTTAATAAGAAAACTCAAGACTTC
TGGGAAGTTCAATTAGGAATACCACATCCCGCAGGGAAGAAATCAACAGTACTGGATGTGGGTGATGCATCAGTTCCCTT
AGATAAAGAATTCAGGAAGTATACTGCATTTACCATACCTAGTATAAACAATGAGACACCAGGGATTAGATATCAGTACA
ATGTGCTTCCAGGATGGAAAGGATCACCAGCAATATTCCAAAGCAGCATGATAAAAATCTTAGAGCCTTTTAGAAAACAA
AATCCAGACATAATCCAATACGATGATTTGGTATCTGACTTAGAAATAGGGCAGCATAGAACAAAAATAGAGGAACTGAG
ACAACATCTGAGGTGGGGATTTACACCAGACAAACATCAGAAAGAACCATTCCTTTGG----------------------
--------------------------------------------------------------------------------
--------------------------------------------------------------------------------
---------------------------
>118088
--------------------------------------------------------------------------------
--------------------------------------------------------------------------------
--------------------------------------------------------------------------------
--------------------------------------------------------------------------------
----------AAAATAAAAGCATTAGTAGAAATTTGTACAGAAGAAAAGGAAGGGAAAATTTCAAAAATTGGGCCTGAAA
ATCCATATAATACTCCAGTATTTGCCATAAAGAAAAGTTGGAGAAAAGATAGAGAACTTAATAAGAAAACTCAAGACTTC
TGGGAAGTTCAATTAGGAATACCACATCCCGCAGGGAAGAAATCAACAGTACTGGATGTGGGTGATGCATCAGTTCCCTT
AGATAAAGACTTCAGGAAGTATACTGCATTTACCATACCTAGTATAAACAATGAGACACCAGGGATTAGATATCAGTACA
ATGTGCTTCCAGGATGGAAAGGATCACCAGCAATATTCCAAAGCAGCATGACAAAAATCTTAGAGCCTTTTAGAAAACAA
AATCCAGACATAATCCAATACGATGATTTGGTATCTGACTTAGAAATAGGGCAGCATAGAACAAAAATAGAGGAACTGAG
ACAACATCTGAGGTGGGGATTTACACCAGACAAACATCAGAAAGAACCATTCCTTTGG----------------------
--------------------------------------------------------------------------------
--------------------------------------------------------------------------------
---------------------------
>B.US.2002.L893P.FJ469749
CCTCAGATCACTCTTTGGCAACGACCCCTCGTCACAGTAAAGATAGGGGGGCAACTAATGGAAGCTGATACAGGAGCAGA
TACATTAGAAGAAATGAATTTGCCAGGAAGGTGGAAACCAAAAGGAGGAGGTAAAGTAAGACAGTATGATCAGATACTTG
TAGAAATCTGTGGACATAAAGCTATAACAGTAGTAGGACCTACACCTGGAAGACTGACTCAGATTGGTTGCACTTTAAAT
TTTCCCATTAGTCCTATTGAAACTGTACCAGTAAAATTAAAGCCAGGAATGGATGGCCCAAAAGTTAAACAATGGCCATT
GACAGAAGAAAAAATAAAAGCATTAGTAGAAATTTGTACAGAAGAAAAGGAAGGAAAAATTTCAAAAATTGGGCCTGAAA
ATCCATACAATACTCCAGTATTTGCCATAAAGAAAAGTTGGAGAAAAGATAGAGAACTTAATAAGAGAACTCAAGACTTC
TGGGAAGTTCAATTAGGAATACCACATCCCGCAGGGAAGAAATCAACAGTACTGGATGTGGGTGATGCATCAGTTCCCTT
AGATAAAGAATTCAGGAAGTATACTGCATTTACCATACCTAGTATAAACAATGAGACACCAGGGATTAGATATCAGTACA
ATGTGCTTCCAGGATGGAAAGGATCACCAGCAATATTCCAATGTAGCATGACAAAAATCTTAGAGCCTTTTAGAAAACAA
AATCCAGACATAATCCAATACGATGATTTGGTATCTGACTTAGAAATAGGGCAGCATAGAACAAAAATAGAGGAACTGAG
ACAACATCTGAGGTGGGGATTTACACCAGACAAACATCAGAAAGAACCATTCCTTTGGGGGTATGAACTCCATCCTGATA
AATGGACAGTACAGCCTATAATGCTGCCA---------------------------------------------------
--------------------------------------------------------------------------------
---------------------------
>123405
CCTCAGATCACTCTTTGGSAACGACCCCTCGTCACAATAAAGATAGGGGGGCAACTAAAGGAAGCTGATACAGGAGCAGA
TACATTAGAAGAAATGAATTTGCCAGGAAGATGGAAACCAAAAGGAGGAGGTAAAGTAAGACAGTATGATCAAGTATCCA
TAGAAATCTGTGGACATAAAGCTATAACAGTAATAGGACCTACACCTGGAAGGCTGACTCAGATTGGTTGCACTTTAAAT
TTTCCCATTAGTCCTATTCAAACTGTACCAGTAAAATTAAAGCCAGGAATGGATGGCCCAAAAGTTAAACAATGGCCATT
GACAGAAGAAAAAATAAAAGCATTAGTAGAAATCTGTACAGAAGAAAAGGAAGGGAAAATTTCAAAAATTGGGCCTGAAA
ATCCATATAATACTCCAGTATTTGCCATAAAGAAAAGTTGGAGAAAAGATAGAGAACTTAATAAGAAAACTCAAGACTTC
TGGGAAGTTCAATTAGGAATACCACATCCCGCAGGGAAGAAATCAACAGTACTGGATGTGGGTGATGCATCAGTTCCYTT
AGATAAAGAATTCAGGAAGTATACTGCATTTACCATACCTAGTATAAACAATGAGACACCAGGGATTAGATATCAGTACA
ATGTGCTTCCAGGATGGAAAGGATCACCAGCAATATTCCAAAGCACCATGACAAAAATCTTAGAGCCTTTTAGAAAACAA
AATCCAGACATAATCCAATACGATGATTTGGTATCTGACTTAGAAATAGGGCAGCATAGAACAAAAATAGAGGAACTGAG
ACAACATCTGAGGTGGGGATTTACACCAGACAAACATCAGAAAGAACCATTCCTTTGGGGTTATGAACTCCATCCTGATA
AATGGACAGTACAGCCTATAGTGCTGCCA---------------------------------------------------
--------------------------------------------------------------------------------
---------------------------
>123306
--------------------------------------------------------------------------------
--------------------------------------------------------------------------------
--------------------------------------------------------------------------------
--------------------------------------------------------------------------------
----------AAAATAAAAGCATTAGTAGAAATTTGTACAGAAGAAAAGGAAGGGAAAATTTCAAAAATTGGGCCTGAAA
ATCCATACAATACTCCAGTATTTGCCATAAAGAAAAGTTGGAGAAAAGATAGAGAACTTAATAAGAGAACTCAAGACTTC
TGGGAAGTTCAATTAGGAATACCACATCCCGCAGGGAAGAAATCAACAGTACTGGATGTGGGTGATGCATCAGTTCCCTT
AGATAAAGACTTCAGGAAGTATACTGCATTTACCATACCTAGTATAAACAATGAGACACCAGGGATTAGATATCAGTACA
ATGTGCTTCCAGGATGGAAAGGATCACCAGCAATATTCCAAAGTAGCATGACAAAAATCTTAGAGCCTTTTAGAAAACAA
AATCCAGACATAATCCAATACGATGATTTGGTATCTGACTTAGAAATAGGGCAGCATAGAACAAAAATAGAGGAACTGAG
ACAACATCTGAGGTGGGGATTTACACCAGACAAACATCAGAAAGAACCATTCCTTTGG----------------------
--------------------------------------------------------------------------------
--------------------------------------------------------------------------------
---------------------------
>119539
--------------------------------------------------------------------------------
--------------------------------------------------------------------------------
--------------------------------------------------------------------------------
---CCCATTAGTCCTATTGAAACTGTACCAGTAAAATTAAAGCCAGGAATGGATGGCCCAAAAGTTAAACAATGGCCATT
GACAGAAGAAAAAATAAAAGCATTAGTAGAAATTTGTACAGAAGAAAAGGAAGGGAAAATTTCAAAAATTGGGCCTGAAA
ATCCATATAATACTCCAGTATTTGCCATAAAGAAAAGTTGGAGAAAAGATAGAGAACTTAATAAGAGAACTCAAGACTTC
TGGGAAGTTCAATTAGGAATACCACATCCCGCAGGGAAGAAATCAACAGTACTGGATGTGGGTGATGCATCAGTTCCCTT
AGATGAAGACTTCAGGAAGTATACTGCATTTACCATACCTAGTACAAACAATGAGACACCAGGGATTAGATATCAGTACA
ATGTGCTTCCAGGATGGAAAGGATCACCAGCAATATTCCAAAGTAGCATGACAAAAATCTTAGAGCCTTTTAGAAAACAA
AATCCAGACATAATCCAATACGATGATTTGGTATCTGACTTAGAAATAGGGCAGCATAGAACAAAAATAGAGGAACTGAG
ACAACATCTGAGGTGGGGATTTACACCAGACAAACATCAGAAAGAACCATTCCTTTGGGGTTATGAACTCCATCCTGATA
AATGGACA------------------------------------------------------------------------
--------------------------------------------------------------------------------
---------------------------
>114895
--------------------------------------------------------------------------------
--------------------------------------------------------------------------------
--------------------------------------------------------------------------------
---CCCATTAGTCCTATTGAAACTGTACCAGTAAAATTAAAGCCAGGAATGGATGGCCCAAAAGTTAAACAATGGCCATT
GACAGAAGAAAAAATAAAAGCATTAGTAGAAATCTGTACAGAAGAAAAGGAAGGGAAAATTTCAAAAATTGGGCCTGAAA
ATCCATATAATACTCCAGTATTTGCCATAAAGAAAAGTTGGAGAAAAGAYAGAGAACTTAATAAGARAACTCAAGACTTC
TGGGAAGTTCAATTAGGAATACCACATCCCGCAGGGAAGAAATCAACAGTACTGGATGTGGGTGATGCATCAGTTCCCTT
AGATAAAGAATTCAGGAAGTATACTGCATTTACCATACCTAGTATAAACAATGAGACACCAGGGATTAGATATCAGTACA
ATGTGCTTCCAGGATGGAAAGGATCACCAGCAATATTCCAAAGTAGCATGACAAAAATCTTAGAGCCTTTTAGAAAACAA
AATCCAGACATAATCCAATACGATGATTTGGTATCTGACTTAGAAATAGGGCAGCATAGAACAAAAATAGAGGAACTGAG
ACAACATCTGAGGTGGGGATTTACACCAGACAAACATCAGAAAGAACCATTCCTTTGG----------------------
--------------------------------------------------------------------------------
--------------------------------------------------------------------------------
---------------------------
>118885
CCTCAGATCACTCTTTGGCAACGGCCCCTCGTCACAATAAAAATAGGGGGGCAACTAAAGGAAGCTGATACAGGAGCAGA
TACATTAGAAGAAATGRATTTGCCAGGAAGRTGGAAACCAAAAGGAGGAGGTAAAGTAAGACAGTATGATCAAATACCCA
TAGAAATCTGTGGAMATAAAGCTATAACAGTARTAGGACCTACACCTGGAAGACTGACTCAGCTTGGTTGCACTTTAAAT
TTTCCCATTAGTCCTATTGAAACTGTACCAGTAAAATTAAAGCCAGGAATGGATGGCCCAAAAGTTAAACAATGGCCATT
GACAGAAGAAAAAATAAAAGCATTAGTAGAAATCTGTACAGAAGAAAAGGAAGGGAAAATTTCAAAAATTGGGCCTGAAA
ATCCATATAATACTCCAGTATTTGCCATAAAGAAAAGTTGGAGAAAAGATAGAGAACTTAATAAGARAACTCAAGACTTC
TGGGAAGTTCAATTAGGAATACCACATCCCGCAGGGAAGAAATCAACAGTACTGGATGTGGGTGATGCATCAGTTCCCTT
AGATAAAGAATTCAGGAAGTATACTGCATTTACCATACCTAGTATAAACAATGAGACACCAGGGATTAGATATCAGTACA
ATGTGCTTCCAGGATGGAAAGGATCACCAGCAATATTCCAAAGCAGCATGACAAAAATCTTAGAGCCTTTTAGAAAACAA
AATCCAGACATAATYCAATACGATGATTTGGTATCTGACTTAGAAATAGGGCAGCATAGAACAAAAATAGAGGAACTGAG
ACAACATCTGAGGTGGGGATTTACACCAGACAAACATCAGAAAGAACCATTCCTTTGGGGTTATGAACTCCATCCTGATA
AATGGACA------------------------------------------------------------------------
--------------------------------------------------------------------------------
---------------------------
>EU2ARCA_11324
CCTCAAATCACTCTTTGGCAACGACCCCTCGTCACAGTAAAGATAGGGGGGCAACTAAAGGAAGCTGATACAGGAGCAGA
TACATTAGAAGACATGAGTTTGCCAGGAAGATGGAAACCAAAAGGAGGAGGAAAAGTAAGACAGTATGATCAAGTACCCA
TAGAAATCTGTGGAAATAAAGTTATAACAGTAATAGGACCTACACCTGGAAGACTGACTCAGCTTGGTTGCACTCTAAAT
TTYCCCATTAGTCCTATTGAAACTGTACCAGTAAAATTAAAGCCAGGAATGGATGGCCCAAAAGTTAAACAATGGCCATT
GACAGAAGAAAAAATAAAAGCATTAGTAGAAATCTGTACAGAAGAAAAGGAAGGGAAAATTTCAAAAATTGGGCCTGAAA
ACCCATATAATACTCCAGTATTTGCCATAAAGAAAAGTTGGAGAAAAGATAGAGAACTTAATAAGAGAACTCAAGACTTC
TGGGAAGTTCAATTAGGAATACCACATCCCGCAGGGAAGAAATCAACAGTACTGGATGTGGGTGATGCATCAGTTCCCTT
AGATAAAGAATTCAGGAAGTATACTGCATTTACCATACCTTCTATAAACAATGAGACACCAGGGATTAGATATCAGTACA
ATGTGCTTCCAGGATGGAAAGGATCACCAGCAATATTCCAAAGCAGCATGACAAAAATCTTAGAGCCTTTTAGAAAACAA
AATCCAGACATAATCCAATACGATGATTTGGTATCTGACTTAGAAATAGGGCAGCATAGAACAAAAATAGAGGAACTGAG
ACARCATCTGAGGTGGGGATTAACACCAGACAAACATCAGAAAGAACCATTCCTTTGGGGTTATGAACTCCATCCTGATA
AATGGACA------------------------------------------------------------------------
--------------------------------------------------------------------------------
---------------------------
>EU2ARCA_4861
CCTCAGATCACTCTTTGGCAACGACCCCTTGTCACAATAAAGGTAGGGGGGCAATTAAAGGAAGCTGATACAGGAGCAGA
TACATTAGAAGAAATAGATTTGCCAGGAAGATGGAAACCAAAAGGAGGAGGTAAAGTAAGACAGTATGATCAAATACTCA
TAGAAATCTGTGGACATAAAGCTATAACAGTAGTAGGACCTACACCTGGAAGACTGACTCAGATTGGTTGCACTTTAAAT
TTTCCTATTAGTCCTATTGAAACTGTACCAGTAAAATTAAAGCCAGGAATGGATGGCCCAAAAGTTAAACAATGGCCATT
GACAGAAGAAAAAATAAAAGCATTAGTAGAAATCTGTACAGAAGAAAAGGAAGGGAAAATTTCAAAAATTGGGCCTGAAA
ATCCATATAATACTCCAGTATTTGCCATAAAGAAAAGTTGGAGAAAAGATAGAGAACTTAATAAGAAAACTCAAGACTTC
TGGGAAGTTCAATTAGGAATACCACATCCCGCAGGGAAGAAATCAACAGTACTGGATGTGGGTGATGCATCAGTTCCATT
AGATAAAGAATTCAGGAAGTATACTGCCTTTACCATACCTAGTATAAACAATGAGACACCAGGGATTAGATATCAGTACA
ATGTGCTTCCAGGATGGAAAGGATCACCAGCAATATTCCAAAGCAGCATGACAAAAATCTTAGAACCTTTTAGAAAACAA
AATCCAGACATAATCCAATACGATGATTTGGTATCTGACTTAGAAATAGGGCAGCATAGAACAAAAATAGAGGAACTGAG
ACAACATCTGAGGTGGGGATTTACACCAGACAAACATCAGAAAGAACCATTCCTTTGGGGTTATGAACTCCATCCTGATA
AATGGACA------------------------------------------------------------------------
--------------------------------------------------------------------------------
---------------------------
>B.-.2003.03_106021.EU611306
CCTCAGATCACTCTTTGGCAACGACCCCTCGTCACAATAAAGATAGGGGGGCAACTAAAGGAAGCTGATACAGGAGCAGA
TACATTAGAAGACATGAATTTGCCAGGAAGATGGAAACCAAAAGGAGGAGGTAAAGTAAGACAGTATGATCAGATACTCG
TAGAAATCTGTGGACATAAAGCTATAACAGTCATAGGACCTACACCTGGAAGACTGACTCAGATTGGTTGCACTTTAAAT
TTTCCCATTAGTCCTATTGAAACTGTACCAGTAAAATTAAAGCCAGGAATGGATGGCCCAAAAGTTAAACAATGGCCATT
GACAGAAGAAAAAATAAAAGCATTAGTAGAAATTTGTACAGAAGAAAAGGAAGGGAAAATTTCAAAAATTGGGCCTGAGA
ATCCATACAATACTCCAGTATTTGCCATAAAGAAAAGTTGGAGAAAAGATAGAGAACTTAATAAGAAAACTCAAGACTTC
TGGGAAGTTCAATTAGGAATACCACATCCCGCAGGGAAGAAATCAACAGTACTGGATGTGGGTGATGCATCAGTTCCCTT
AGATAAAGACTTCAGGAAGTATACTGCATTTACCATACCTAGTATAAACAATGAGACACCAGGGATTAGATATCAGTACA
ATGTGCTTCCAGGATGGAAAGGATCACCAGCAATATTCCAAAGTAGCATGACAAAAATCTTAGAGCCTTTTAGAAAACAA
AATCCAGACATAATCCAATACGATGATTTGGTATCTGACTTAGAAATAGGACAGCATAGGACAAAAATAGAGGAACTGAG
ACAACATCTGAAGTGGGGATTTACACCAGACAAACATCAGAAAGAACCATTCCTTTGGGGTTATGAACTCCATCCTGATA
AATGGACAGTACAGCCTATAGTGCTGCCA---------------------------------------------------
--------------------------------------------------------------------------------
---------------------------
>B.ES.-.16_00.AY315968
CCTCAGATCACTCTTTGGCAACGACCCCTCGTCACAGTAAGGATAGGGGGGCAACTAAAGGAAGCTGATACAGGAGCAGA
TACATTAGAAGAAATGAATTTGCCAGGAAGATGGAAACCAAAAGGAGGAGGTAAAGTAAGACAGTATGATCAGATACCCA
TAGAGATTTGTGGACATAAAGCTATAACAGTAGTAGGACCTACACCTGGAAGACTGACTCAGATTGGTTGCACTTTAAAT
TTTCCCATTAGCCCTATTGAAACTGTACCAGTAAAATTAAAGCCAGGAATGGATGGCCCAAAAGTTAGACAATGGCCATT
GACAGAAGAAAAAATAAAAGCATTAGTAGAAATTTGTACAGAAGAAAAGGAAGGGAAAATTTCAAAAATTGGGCCTGAAA
ATCCATATAATACTCCAGTATTTGCCATAAAGAAAAGTTGGAGAAAAGATAGAGAACTTAATAAGAGAACTCAAGACTTC
TGGGAAGTTCAATTAGGAATACCACATCCTGCAGGGAAGAAATCAACAGTACTGGATGTGGGTGATGCATCAGTTCCCTT
AGATAAAGACTTCAGGAAGTATACTGCATTTACCATACCTAGTTTAAACAATGAGACACCAGGGATTAGATATCAGTACA
ATGTGCTTCCAGGATGGAAAGGATCACCAGCAATATTCCAAAGTAGCATGACAAGAATCTTAGAGCCGTTTAGAAAACAA
AATCCAGACATAATCCAATACGATGATTTGGTATCTGACTTAGAAATAGGGCAGCATAGAACAAAAATAGAGGAACTGAG
ACAACATCTGAGGTGGGGATTTACACCAGACAAACATCAGAAAGAACCATTCCTTTGGGGTTATGAACTCCATCCTGATA
AATGGACAGTACAGCCTATAGTGCTGCCA---------------------------------------------------
--------------------------------------------------------------------------------
---------------------------
>B.ES.-.B_0715.AY833591
CCTCAGATCACTCTTTGGCAACGACCCCTCGTCACAATAAGGGTAGGGGGGCAACTAAAAGAAGCTGATACAGGAGCAGA
TACATTAGAAGAAATGAATTTGCCAGGAAAATGGAAACCAAAAGGAGGAGGTAAAGTAAGACAGTATGATCAGATACTCA
TAGAAATCTGTGGACATAAAGCTATAACAGTAGTAGGACCTACACCTGGAAGACTGACTCAGATTGGTTGCACTTTAAAT
TTTCCCATTAGTCCTATTGAAACTGTACCAGTAAAATTAAAGCCAGGAATGGATGGCCCAAAAGTTAAACAATGGCCATT
GACAGAAGAAAAAATAAAAGCATTAATAGAAATTTGTACAGAAGAAAAGGAAGGAAAAATTTCAAAAATTGGGCCTGAAA
ATCCATACAATACTCCAGTATTTGCCATAAAGAAAAGTTGGAGAAAAGATAGAGAACTTAATAAGAAAACTCAAGACTTC
TGGGAAGTTCAATTAGGAATACCACATCCCGCAGGGAAGAAGTCAACAGTACTGGATGTGGGTGATGCATCAGTTCCCTT
AGATAAAGACTTCAGGAAGTATACTGCATTTACCATACCTAGTACAAACAATGAGACACCAGGGATTAGATATCAGTACA
ATGTGCTTCCAGGATGGAAAGGATCACCAGCAATATTCCAAAGTAGCATGACAAAAATCTTAGAGCCTTTTAGAAAACAA
AATCCAGACATAATCCAATACGATGATTTGGTATCTGACTTAGAAATAGGGCAGCATAGAACAAAAATAGAGGAACTGAG
ACAGCATCTGAGGTGGGGATTTACACCAGACAAACATCAGAAAGAACCATTCCTGTGGGGTTATGAACTCCATCCTGATA
AATGGACAGTACAGCCTATAGTGCTGCCR---------------------------------------------------
--------------------------------------------------------------------------------
---------------------------
>118086
--------------------------------------------------------------------------------
--------------------------------------------------------------------------------
--------------------------------------------------------------------------------
--------------------------------------------------------------------------------
----------AAAATAAAAGCATTAGTAGAAATTTGTACAGAAGAAAAGGAAGGGAAAATTTCAAAAATTGGGCCTGAAA
ATCCATATAATACTCCAGTATTTGCCATAAAGAAAAGTTGGAGAAAAGATAGAGAACTTAATAAGAAAACTCAAGACTTC
TGGGAAGTTCAATTAGGAATACCACATCCCGCAGGGAAGAAATCAACAGTACTGGATGTGGGTGATGCATCAGTTCCCTT
AGATAAAGAATTCAGGAAGTATACTGCATTTACCATACCTAGTATAAACAATGAGACACCAGGGATTAGATATCAGTACA
ATGTGCTTCCAGGATGGAAAGGATCACCAGCAATATTCCAAAGCAGCATGACAAAAATCTTAGAGCCTTTTAGAAAACAA
AATCCAGACATAATCCAATACGATGATTTGGTATCTGACTTAGAAATAGGGCAGCATAGAACAAAAATAGAGGAACTGAG
ACAACATCTGAGGTGGGGATTTACACCAGACAAACATCAGAAAGAACCATTCCTTTGG----------------------
--------------------------------------------------------------------------------
--------------------------------------------------------------------------------
---------------------------
>123622
CCTCAGATCACTCTTTGGCAACGACCCCTCGTCACAATAAAGATAGGGGGGCAACTAAAGGAAGCTGATACAGGAGCAGA
TACATTAGAAGAAATGAATTTGCCAGGAAAATGGAAACCAAAAGGAGGAGGTAAAGTAAGACAGTATGATCAGATACTCA
TAGAAATCTGTGGACATAAAGCTATAACAGTAGTAGGACCTACACCTGGAAGACTGACTCAGATTGGTTGCACTTTAAAT
TTT-----------------------------------------------------------------------------
----------AAAATAAAAGCATTAGTAGAAATTTGTACAGAAGAAAAGGAAGGGAAAATTTCAAAAATTGGGCCTGAAA
ATCCATACAATACTCCAGTATTTGCCATAAAGAAAAGTTGGAGAAAAGATAGAGAACTTAATAAGAGAACTCAAGACTTC
TGGGAAGTTCAATTAGGAATACCACATCCCGCAGGGAAGAAATCAACAGTACTGGATGTGGGTGATGCATCAGTTCCCTT
AGATAAAGACTTCAGGAAGTATACTGCATTTACCATACCTAGTATAAACAATGAGACACCAGGGATTAGATATCAGTACA
ATGTGCTTCCAGGATGGAAAGGATCACCAGCAATATTCCAAAGTAGCATGACAAAAATCTTAGAGCCTTTTAGAAAACAA
AATCCAGACATAATCCAATACGATGATTTGGTATCTGACTTAGAAATAGGACAGCATAGAACAAAAATAGAGGAACTGAG
ACAACATCTGAGGTGGGGGTTTACACCAGACAAACATCAGAAAGAACCATTCCTCTGG----------------------
--------------------------------------------------------------------------------
--------------------------------------------------------------------------------
---------------------------
>118082
CCTCARATCACTCTTTGGCAACGGCCCCTCGTCACAATAAAGATAGGGGGGCAACTAAAGGAAGCTGATACAGGAGCAGA
TACATTAGAAGAAATGAATTTGCCAGGAAGATGGAAACCAAAAGGAGGAGGTAAAGTAAGACAGTATGATCAAATACTCA
TAGAAATCTGTGGAAATAAAGCTATAACAGTAGTAGGACCTACACCTGGAAGACTGACTCAGATTGGTTGCACTTTAAAT
TTTCCCATTAGTCCTATTGAAACTGTACCAGTAAAATTAAAGCCAGGAATGGATGGCCCAAAAGTTAAACAATGGCCATT
GACAGAAGAAAAAATAAAAGCATTAGTAGAAATCTGTACAGAAGAAAAGGAAGGGAAAATTTCAAAAATTGGGCCTGAAA
ATCCATATAATACTCCAGTATTTGCCATAAAGAAAAGTTGGAGAAAAGATAGAGAACTTAATAAGAAAACTCAAGACTTC
TGGGAAGTTCAATTAGGAATACCACATCCCGCAGGGAAGAAATCAACAGTACTGGATGTGGGTGATGCATCAGTTCCCTT
AGATAAAGAATTCAGGAAGTATACTGCATTTACCATACCTAGTATAAACAATGAGACACCAGGGATTAGATATCAGTACA
ATGTGCTTCCAGGATGGAAAGGATCACCAGCAATATTCCAAAGCAGCATGACAAAAATCTTAGAGCCTTTTAGAAAACAA
AATCCAGACATAATCCAATACGATGATTTGGTATCTGACTTAGAAATAGGGCAGCATAGAACAAAAATAGAGGAACTGAG
ACAACATCTGAGGTGGGGATTTACACCAGACAAACATCAGAAAGAACCATTCCTTTGGGGTTATGAACTCCATCCTGATA
AATGGACA------------------------------------------------------------------------
--------------------------------------------------------------------------------
---------------------------
>B.US.1983.5082_83.AY835770
CCTCAGATCACTCTTTGGCAACGACCCCTCGTCACAATAAAGATAGGGGGGCAACTAAAGGAAGCTGATACAGGAGCAGA
TACATTAGAAGAAATGAATTTACCAGGAAGATGGAAACCAAAAGGAGGAGGCAAAGTAAGACAGTATGATCAGATACCCA
TAGAAATCTGTGGACATAAAGCTATAACAGTAGTAGGACCTACACCTGGAAGACTGACTCAGCTTGGTTGCACTTTAAAT
TTTCCCATTAGTCCTATTGAAACTGTACCAGTAAAATTAAAGCCAGGAATGGATGGCCCAAAAGTTAAACAATGGCCATT
GACAGAAGAAAAAATAAAAGCATTAGTAGAAATTTGTACAGAAGAAAAGGAAGGGAAAATTTCAAAAATTGGGCCTGAAA
ATCCATACAATACTCCAGTATTTGCCATAAAGAAAAGTTGGAGAAAAGATAGAGAACTTAATAAGAAAACTCAAGACTTC
TGGGAAGTTCAATTAGGAATACCACATCCCGCAGGGAAGAAATCAACAGTACTGGATGTGGGTGATGCATCAGTTCCCTT
AGATAAGGACTTCAGGAAGTATACTGCATTTACCATACCTAGTATAAACAATGAGACACCAGGGATTAGATATCAGTACA
ATGTGCTTCCAGGATGGAAAGGATCACCAGCAATATTCCAAAGTAGCATGACAAAAATCTTAGAGCCTTTTAGAAAACAA
AATCCAGACATAATCCAATACGATGATTTGGTATCTGACTTAGAAATAGGGCAGCATAGAACAAAAATAGAGGAACTGAG
ACAACATCTGAAGTGGGGATTTACACCAGACAAACATCAGAAAGAACCATTTCTTTGGGGTTATGAACTCCATCCTGATA
AATGGACAGTACAGCCTATAGTGCTGCCA---------------------------------------------------
--------------------------------------------------------------------------------
---------------------------
>B.US.1992.WC3_0892.EF121395
CCTCAAATCACTCTTTGGCAACGACCCCTCGTCACAGTAAGGATAGGGGGGCAACTAAAGGAAGCTGATACAGGAGCAGA
TACATTAGAAGAAATGAATTTGCCAGGAAGATGGAAACCAAAAGGAGGAGGTAAAGTAAGACAGTATGATCAGATACTCA
TAGAAATCTGCGGACATAAAGCTATAACAGTAGTAGGACCTACACCTGGAAGACTGACTCAGATTGGTTGCACTTTAAAT
TTTCCCATTAGTCCTATTGAAACTGTACCAGTAAAATTAAAGCCAGGAATGGATGGCCCAAAAGTTAAACAATGGCCATT
GACAGAAGAAAAAATAAAAGCATTAGTAGAAATTTGTACAGAAGAAAAGGAAGGGAAAATTTCAAAAATTGGGCCTGAAA
ATCCATACAATACTCCAGTATTTGCCATAAGGAAAAGTTGGAGAAAAGATAGAGAACTTAATAAGAGAACTCAAGACTTC
TGGGAAGTTCAATTAGGAATACCACATCCCGCAGGGAAGAAATCAACAGTTCTGGATGTGGGTGATGCATCAGTTCCCTT
AGATAAAGACTTCAGGAAGTACACTGCATTTACCATACCTAGTACAAACAATGAGACACCAGGGATTAGATATCAGTACA
ATGTGCTTCCAGGATGGAAAGGATCACCAGCAATATTCCAAAGTAGCATGACAAAAATCTTAGAGCCTTTCAGAAAACAA
AATCCAGACATAATCCAATACGATGATTTGGTATCTGACTTAGAAATAGGGCAGCATAGAACAAAAATAGAGGAACTGAG
ACAACATCTGAGGTGGGGATTTACACCAGACAAGCATCAGAAAGAACCATTTCTTTGGGGTTATGAACTCCATCCTGAAA
AATGGACAGTACAGCCTATAGTGCTGCCA---------------------------------------------------
--------------------------------------------------------------------------------
---------------------------
>EU2ARCA_6669
CCTCAGATCACTCTTTGGCAACGACCCATTGTCACAATAAAGATAGGGGGGCAGCTAATAGAAGCTGATACAGGAGCAGA
TACATTAGAAGAAATGAATTTGCCAGGAAGATGGAAACCAAAAGGAGGAGGTAAAGTAAAAGAATATGATCAAGTACCCA
TAGAAATCTGTGGACATAAAGTTATATCAGTAATAGGACCTACACCTGGAAGACTGACTCAGCTTGGTTGCACTTTAAAT
TTT-----------------------------------------------------------------------------
----------AAAATAAAAGCATTAGTAGAAATTTGTACAGAAGAAAAGGAAGGGAAAATTTCAAAAATTGGGCCTGAAA
ATCCATACAATACTCCAGTATTTGCCATAAAGAAAAGTTGGAGAAAAGATAGAGAACTTAATAAAAGAACTCAAGACTTC
TGGGAAGTTCAATTAGGGATACCACATCCCGCAGGGAAGAAATCAACAGTACTGGATGTGGGTGATGCATCAGTTCCCTT
AGATAAAGACTTCAGGAAGTATACTGCATTCACCATACCTAGTATAAACAATGAGACACCAGGGATTAGATATCAGTACA
ATGTGCTTCCAGGATGGAAAGGATCACCAGCAATATTCCAAAGCAGCATGACAAAAATCTTAGAGCCTTTTAGAAAACAA
AATCCAGACATAATCCAATACGATGATTTRGTATCTGACTTAGAAATAGGGCAGCATAGAACAAAAATAGARGAACTGAG
ACAACATCTGAGGTGGGGATTTACACCAGACAAACATCAGAAAGAACCATTCCTTTGG----------------------
--------------------------------------------------------------------------------
--------------------------------------------------------------------------------
---------------------------
>B.-.-.PATENT_SEQ.GM748179
CCTCAGATCACTCTTTGGCAACGACCCCTCGTCAAAGTAAAGATAGGGGGGCAACTAAAGGAAGCTGATACAGGAGCAGA
TACATTAGAAGAAATGAATTTGCCAGGAAGATGGAAACCAAAAGGAGGAGGTAAAGTAAGACAGTATGATCAGATACCCA
TAGAAATCTGTGGACATAAAGCTATAACAGTAGTAGGACCTACACCTGGAAGACTGACTCAGATTGGTTGCACTTTAAAT
TTTCCCATTAGTCCTATTGAAACTGTACCAGTAAAATTAAAGCCAGGAATGGATGGCCCAAAAGTTAAACAATGGCCATT
GACAGAAGAAAAAATAAAAGCATTAGTAGAAATTTGTACAGAAGAAAAGGAAGGGAAAATTTCAAAAATTGGGCCTGAAA
ATCCATACAATACTCCAGTATTTGCCATAAAGAAAAGTTGGAGAAAAGATAGAGAACTTAATAAGAGAACTCAAGACTTC
TGGGAAGTTCAATTAGGAATACCACATCCCGCAGGGAAGAAATCAACAGTACTGGATGTGGGTGATGCATCAGTTCCCTT
AGATAAAGACTTCAGGAAGTATACTGCATTTACCATACCTAGTATAAACAATGAGACACCAGGGATTAGATATCAGTACA
ATGTGCTTCCAGGATGGAAAGGATCACCAGCAATATTCCAAAGTAGCATGACAAAAATCTTAGAGCCTTTTAGAAAACAA
AATCCAGACATAATCCAATACGATGATTTGGTATCTGACTTAGAAATAGGGCAGCATAGAACAAAAATAGAGGAACTGAG
ACAACATCTGAGGTGGGGATTTACACCAGACAAACATCAGAAAGAACCATTCCTTTGGGGTTATGAACTCCATCCTGATA
AATGGACAGTACAGCCTATAGTGCTGCCA---------------------------------------------------
--------------------------------------------------------------------------------
---------------------------
>B.US.1993.WC3_1093.EF121397
CCTCAAATCACTCTTTGGCAACGACCCCTCGTCACAGTAAGGATAGGGGGGCAACTAAAGGAAGCTGATACAGGAGCAGA
TACATTAGAAGAAATGAATTTGCCAGGAAGATGGAAACCAAAAGGAGGAGGTAAAGTAAGACAGTATGATCAGATACTCA
TAGAAATCTGCGGACATAAAGCTATAACAGTAGTAGGACCTACACCTGGAAGACTGACTCAGATTGGTTGCACTTTAAAT
TTTCCCATTAGTCCTATTGAAACTGTACCAGTAAAATTAAAGCCAGGAATGGATGGCCCAAAAGTTAAACAATGGCCATT
GACAGAAGAAAAAATAAAAGCATTAGTAGAAATTTGTACAGAAGAAAAGGAAGGGAAAATTTCAAAAATTGGGCCTGAAA
ATCCATACAATACTCCAGTATTTGCCATAAAGAAAAGTTGGAGAAAAGATAGAGAACTTAATAAGAGAACTCAAGACTTC
TGGGAAGTTCAATTAGGAATACCACATCCCGCAGGGAAGAAATCAACAGTCCTGGATGTGGGTGATGCATCAGTTCCCTT
AGATAAAGAATTCAGGAAGTATACTGCATTTACCATACCTAGTACAAACAATGAGACACCAGGGATTAGATATCAGTACA
ATGTGCTTCCAGGATGGAAAGGATCACCAGCAATATTCCAAAGTAGCATGACAAAAATCTTAGAGCCTTTCAGAAAACAA
AATCCAGACATAATCCAATACGATGATTTGGTATCTGACTTAGAAATAGGGCAGCATAGAACAAAAATAGAGGAACTGAG
ACAACATCTGAGGTGGGGATTTACACCAGACAAGCATCAGAAAGAACCATTTCTTTGGGGTTATGAACTCCATCCTGAAA
AATGGACAGTACAGCCTATAGTGCTGCCA---------------------------------------------------
--------------------------------------------------------------------------------
---------------------------
>B.GB.2000.CAS_770_16_33341.FJ030791
CCTCAGATCACTCTTTGGCAACGACCCCTTGTTACAATAAAGATAGGGGGGCAACTAAAGGAAGCTGATACAGGAGCAGA
TACAGTAGAAGAAATGCATTTGCCAGGAAGATGGAAACCAAAAGGAGGAGGTAAAGTAAGACAGTATGATCAGATACTTG
TAGACATTTGTGGACATAAAGCTATAACAGTAGTAGGACCTACACCTGGAAGACTGACTCAGATTGGTTGCACTTTAAAT
TTTCCCATTAGTCCTATTGAAACTGTACCAGTAAAATTAAAGCCAGGAATGGATGGCCCAAAAGTTAAACAATGGCCATT
GACAGAAGAAAAAATAAAAGCATTAGTAGAAATTTGTACAGAGGAAAAGGAAGGGAAAATTTCAAAAATTGGGCCTGAAA
ATCCATACAATACTCCAGTATTTGCCATAAAGAAAAGTTGGAGAAAAGATAGAGAACTTAATAAGAGAACTCAAGACTTC
TGGGAAGTTCAATTAGGAATACCACATCCCGCAGGGAAGAAATCAACAGTACTGGATGTGGGTGATGCATCAGTTCCCTT
AGATAAAGACTTCAGGAAGTATACTGCATTTACCATACCTAGTATAAACAATGAGACACCAGGGATTAGATATCAGTACA
ATGTGCTTCCAGGATGGAAAGGATCACCAGCAATATTCCAAAGTAGCATGACAAAAATCTTAGAGCCTTTTAGAAAACAA
AATCCAGACATAATCCAATACGATGATTTGGTATCTGACTTAGAAATAGGGCAGCATAGAACAAAAATAGAGGAACTGAG
ACAACATCTGAAGTGGGGATTTACACCAGACAAACATCAGAAAGAACCATTCCTTTGGGGTTATGAACTCCATCCTGATA
AATGGACAGTACAGCCTATAGTGCTGCCA---------------------------------------------------
--------------------------------------------------------------------------------
---------------------------
>120155
--------------------------------------------------------------------------------
--------------------------------------------------------------------------------
--------------------------------------------------------------------------------
--------------------------------------------------------------------------------
----------AAAATAAAAGCATTAGTAGAAATTTGTACAGAAGAAAAGGAAGGGAAAATTTCAAAAATTGGGCCTGAAA
ATCCATATAATACTCCAGTATTTGCCATAAAGAAAAGTTGGAGAAAAGATAGAGAACTTAATAAGAAAACTCAAGACTTC
TGGGAAGTTCAATTAGGAATACCACATCCCGCAGGGAAGAAGTCAACAGTACTGGATGTGGGTGATGCATCAGTTCCCTT
AGATAAAGACTTCAGGAAGTATACTGCATTTACCATACCTAGTACAAACAATGAGACACCAGGGATTAGATATCAGTACA
ATGTGCTTCCAGGATGGAAAGGATCACCAGCAATATTCCAAAGTAGCATGACAAAAATCTTAGAGCCTTTTAGAMAACAA
ARTCCAGACATAATCCAATACGATGATTTGGTATCTGACTTAGAAATAGGGCAGCATAGAACAAAAATAGAGGAACTGAG
ACAACATCTGAGGTGGGGATTTACACCAGACAAACATCAGAAAGAACCATTCCTTTGG----------------------
--------------------------------------------------------------------------------
--------------------------------------------------------------------------------
---------------------------
>B.US.-.P2_1.DQ097744
CCTCAGATCACTCTTTGGCAACGACCCCTCGTCACAATAAAGATAGGGGGGCAACTAAAGGAAGCTGATACAGGAGCAGA
TACATTAGAAGACATGGATTTGCCAGGAAGATGGAAACCAAAAGGAGGAGGTAAAGTAAGACAGTATGATCAGATACTCA
TAGAAATCTGTGGACATAAAGCTATAACAGTAGTAGGACCTACACCTGGAAGACTGACTCAGATTGGTTGCACTTTAAAT
TTTCCCATTAGTCCTATTGAAACTGTACCAGTAAAATTAAAGCCAGGAATGGATGGCCCAAAAGTTAAACAATGGCCATT
GACAGAAGAAAAAATAAAAGCATTAGTAGAAATCTGTACAGAAGAAAAGGAAGGGAAAATTTCAAAAATTGGGCCTGAAA
ATCCATACAATACTCCAGTATTTGCCATAAAGAAAAGTTGGAGAAAAGATAGAGAACTTAATAAGAAAACTCAAGACTTC
TGGGAAGTTCAATTAGGAATACCACATCCCGCAGGGAAGAAATCAACAGTACTAGATGTGGGTGATGCATCAGTTCCCTT
AGATAAAGAATTCAGGAAGTATACTGCATTTACCATACCTAGTATAAACAATGAGACACCAGGGATTAGATATCAGTACA
ATGTGCTTCCAGGATGGAAAGGATCACCAGCAATATTCCAAAGTAGCATGACAAAAATCTTAGAGCCTTTTAGAAAACAA
AATCCAGACATAATCCAATACGATGATTTGGTATCTGACTTAGAAATAGGGCAGCATAGAGCAAAAATAGAGGAACTAAG
ACAACATCTGAAGTGGGGATTTACACCAGACAAACATCAGAAAGAACCATTCCTTTGGGGTTATGAACTCCATCCTGATA
AATGGACAGTACAGCCTATAGTGCTGCCA---------------------------------------------------
--------------------------------------------------------------------------------
---------------------------
>B.AU.1986.MBC200.AF042100
CCTCAGATCACTCTTTGGCAACGACCCCTCGTCACAATAAAGATAGGGGGGCAACTAAAGGAAGCTGATACAGGAGCAGA
TACAGTAGAAGAAATGAATTTGCCAGGAAGATGGAAACCAAAAGGAGGAGGTAAAGTAAGACAGTATGATCAGATACTCA
TAGAAATCTGTGGACATAAAGCTATAACAGTAGTAGGACCTACACCTGGAAGACTGACTCAGATTGGTTGCACTTTAAAT
TTTCCCATTAGTCCTATTGAAACTGTACCAGTAAAATTAAAGCCAGGAATGGATGGCCCAAAAGTTAAACAATGGCCATT
GACAGAAGAAAAAATAAAAGCATTAGTAGAAATTTGTACAGAAGAAAAGGAAGGGAAGATTTCAAAAATTGGGCCTGAAA
ATCCATACAATACTCCAGTATTTGCCATAAAGAAAAGTTGGAGAAAAGATAGAGAACTTAATAAGAGAACTCAAGACTTC
TGGGAAGTTCAATTAGGAATACCACATCCCGCAGGGAAGAAATCAACAGTACTGGATGTGGGTGATGCATCAGTTCCCTT
AGATAAAGAATTCAGGAAGTATACTGCATTTACCATACCTAGTATAAACAATGAGACACCAGGGATTAGATATCAATACA
ATGTGCTTCCAGGATGGAAAGGATCACCAGCTATATTCCAAAGTAGCATGACAAAAATCTTAGAGCCTTTTAGAAAACAA
AATCCAGAAATAATCCAATACGATGATTTGGTATCTGACTTAGAAATAGGGCAGCATAGAACAAAAATAGAGGAACTGAG
ACACCATCTGAGGTGGGGATTTACACCAGACAAACATCAGAAAGAACCATTCCTTTGGGGTTATGAACTCCATCCTGATA
AATGGACAGTACAGCCTATAGTGCTGCCA---------------------------------------------------
--------------------------------------------------------------------------------
---------------------------
>123442
CCTCAGATCACTCTTTGGCAACGACCCCTCGTCACAATAAAGATAGGGGGGCAACTAAAGGAAGCTGATACAGGAGCAGA
TACATTAGAAGAAATGAATTTGCCAGGRAGATGGAAACCAAAAGGAGGAGGTAAAGTAAGACAGTATGATCAAGTACCCA
TAGAAATCTGTGGGCATAAAGTTATAACAGTAATAGGACCTACACCTGGAAGACTGACTCAGCTTGGTTGCACTTTAAAT
TTTCCCATTAGTCCTATTGAAACTGTACCAGTAAAATTAAAGCCAGGAATGGATGGCCCAAAAGTTAAACAATGGCCATT
GACAGAAGAAAAAATAAAAGCATTAGTAGAAATTTGTACAGAAGAAAAGGAAGGGAAAATTTCAAAAATTGGGCCTGAAA
ATCCATACAATACTCCAGTATTTGCCATAAAGAAAAGTTGGAGAAAAGATAGAGAACTTAATAAGAGAACTCAAGACTTC
TGGGAAGTTCAATTAGGAATACCACATCCCGCAGGGAAGAAATCAACAGTACTGGATGTGGGTGATGCATCAGTTCCCTT
AGATAAAGACTTCAGGAAGTATACTGCATTTACCATACCTAGTATAAACAATGAGACACCAGGGATTAGATATCAGTACA
ATGTGCTTCCAGGATGGAAAGGATCACCAGCAATATTCCAAAGTAGCATGACAAAAATCTTAGAGCCTTTTAGAAAACAA
AATCCAGACATAATCCAATACGATGATTTGGTATCTGACTTAGAAATAGGGCAGCATAGAACAAAAATAGAGGAACTGAG
ACAACATCTGAGGTGGGGATTTACACCAGACAAACATCAGAAAGAACCATTCCTTTGG----------------------
--------------------------------------------------------------------------------
--------------------------------------------------------------------------------
---------------------------
>B.US.1983.5084_83.AY835754
CCTCAGATCACTCTTTGGCAACGACCCCTCGTCACAATAAAGATAGGGGGGCAACTAAAGGAAGCTGATACAGGAGCAGA
TACATTAGAAGAAATGAATTTGCCAGGAAGATGGAAACCAAAAGGAGGAGGTAAAGTAAGACAGTATGATCAGATACTCA
TAGAAATCTGTGGACATAAAGCTATAACAGTAGTAGGACCTACACCTGGAAGATTGACTCAGATTGGTTGCACTTTAAAT
TTTCCCATTAGTCCTATTGAAACTGTACCAGTAAAATTAAAGCCAGGAATGGATGGCCCAAAAGTTAAACAATGGCCATT
GACAGAAGAAAAAATAAAAGCATTAGTAGAAATTTGTACAGAAGAACAGGAAGGAAAAATTTCAAGAATTGGGCCTGAAA
ATCCATACAATACTCCAGTATTTGCCATAAAGAAAAGTTGGAGAAAAGATAGAGAACTTAATAAGAGAACTCAAGACTTC
TGGGAAGTTCAATTAGGAATACCACATCCCGCAGGGAAGAAATCAACAGTACTGGATGTGGGTGATGCATCAGTTCCCTT
AGATAAAGACTTCAGGAAGTATACTGCATTTACCATACCTAGTATAAACAATGAGACACCAGGGATTAGATATCAGTACA
ATGTGCTTCCAGGATGGAAAGGATCACCAGCAATATTCCAAAGTAGCATGACAAAAATCTTAGAGCCTTTTAGAAAACAA
AATCCAGACGTAATCCAATACGATGATTTGGTATCTGACTTAGAAATAGGGCGGCATGGAACAAAAATAGAGGAACTGAG
ACAACATCTGAGGTGGGGATTTACACCAGACAAACATCAGAAAGAACCATTCCTTTGGGGTTATGAACTCCATCCTGATA
AATGGACAGTACAGCCTATAGTGCTGCCA---------------------------------------------------
--------------------------------------------------------------------------------
---------------------------
>118887
CCC-----------------------------------------------------------------------------
--------------------------------------------------------------------------------
--------------------------------------------------------------------------------
----------GTCCTATTGAAACTGTACCAGTAAAATTAAAGCCAGGAATGGATGGCCCAAAAGTTAAACAATGGCCATT
GACAGAAGAAAAAATAAAAGCATTAGTAGAAATCTGTACAGAAGAAAAGGAAGGGAAAATTTCAAAAATTGGGCCTGAAA
ATCCATRTAATACTCCAGTAKTTGCCATAAAGAAAAGTTGGAGAAAAGATAGAGAACTTAATAAGAGAACTCAAGACTTC
TGGGAAGTTCAATTAGGAATACCACATCCCGCAGGGAAGAAATCAACAGTACTGGAYGTGGGTGATGCATCAGTTCCCTT
AGATAAAGAATTCAGGAAGTATACTGCATTTACCATACCTAGTATAAACAATGAGACACCAGGGATTAGATATCAGTACA
ATGTGCTTCCAGGATGGAAAGGATCACCAGCAATATTCCAAAGTAGCATGACAAAAATCTTAGAGCCTTTTAGAAAACAA
AATCCAGACATAATCCAATACGATGATTTGGTATCTGACTTAGAAATAGGGCAGCATAGAACAAAAATAGAGGAACTGAG
ACAACATCTGAGGTGGGGATTTACACCAGACAAACATCAGAAAGAACCATTCCTTTGG----------------------
--------------------------------------------------------------------------------
--------------------------------------------------------------------------------
---------------------------
>B.FR.1985.LW123.U12055
CCTCAGATCACTCTTTGGCAACGACCCCTCGTCACAATAAAGATAGGGGGGCAACTAAAGGAAGCTGATACAGGAGCAGA
TACATTAGAAGAAATGAGTTTGCCAGGAAGATGGAAACCAAAAGGAGGAGGTAAAGTAAGACAGTATGATCAGATACTCA
TAGAAATCTGTGGACATAAAGCTATAACAGTAGTAGGACCTACACCTGGAAGACTGACTCAGATTGGTTGCACTTTAAAT
TTTCCCATTAGCCCTATTGAGACTGTACCAGTAAAATTAAAGCCAGGAATGGATGGCCCAAAAGTTAAACAATGGCCATT
GACAGAAGAAAAAATAAAAGCATTAGTAGAAATTTGTACAGAAGAAAAGGAAGGGAAAATTTCAAAAATTGGGCCTGAAA
ATCCATACAATACTCCAGTATTTGCCATAAAGAAAAGTTGGAGAAAAGATAGAGAACTTAATAAGAGAACTCAAGACTTC
TGGGAAGTTCAATTAGGAATACCACATCCCGCAGGGAAGAAATCAACAGTACTGGATGTGGGTGATGCATCAGTTCCCTT
AGATGAAGACTTCAGGAAGTATACTGCATTTACCATACCTAGTATAAACAATGAGACACCAGGGATTAGATATCAGTACA
ATGTGCTTCCAGGATGGAAAGGATCACCAGCAATATTCCAAAGTAGCATGACAAAAATCTTAGAGCCTTTTAGAAAACAA
AATCCAGACATAATCCAATACGATGATTTGGTATCTGACTTAGAAATAGGGCAGCATAGAACAAAAATAGAGGAGCTGAG
ACAACATCTGAGGTGGGGACTTACACCAGACAAACATCAGAAAGAACCATTCCTTTGGGGTTATGAACTCCATCCTGATA
AATGGACAGTACAGCCTATAGTGCTGCCA---------------------------------------------------
--------------------------------------------------------------------------------
---------------------------
>B.US.2000.NC6606_2000.AY032511
CCTCAGATCACTCTTTGGCAACGACCCCTCGTCACAATAAGAGTAGGGGGGCAACTAAAGGAAGCTGATACAGGAGCAGA
TACATTAGAAGAAATGAATTTGCCAGGRAGATGGAAACCAAAAGGAGGAGGTAAAGTAAAACAGTATGATCAGGTACCCA
TAGAAATCTGTGGACATAAAGCTATAACAGTAGTAGGACCTACACCTGGAAGACTGACTCAGCTAGGTTGCACTTTAAAT
TTTCCCATTAGTCCTATTGARACTGTACCAGTAAAATTAAAGCCAGGAATGGATGGCCCAAAAGTTAAACAATGGCCATT
GACAGAAGAAAAAATAAAAGCATTAGTAGAAATTTGTACAGAAGAAAAGGAAGGGAAAATTTCAAAAATTGGGCCTGAAA
ATCCATACAATACTCCAGTATTTGCCATAAAGAAAAGTTGGAGGAAGGATAGAGAACTTAATAAGAGAACTCAAGACTTC
TGGGAAGTTCAACTAGGAATACCACATCCTGCAGGGAAGAAATCAACAGTACTGGATGTGGGTGATGCATCAGTTCCCTT
AGATGAAGACTTCAGGAAGTATACTGCATTCACCATACCTAGTACAAACAATGAGACACCAGGGATTAGATATCAGTACA
ATGTGCTTCCAGGATGGAAAGGATCACCAGCAATATTCCAAAGTAGCATGACAAGAATCTTAGAGCCYTTTAGAAAACAA
AATCCAGACATAATCCAATACGATGATTTGGTATCTGACTTAGAAATAGGGCAGCATAGAACAAAAATAGAGGAACTGAG
AGAACATCTGARGTGGGGATTTACACCAGACAAACATCAGAAAGAACCATTCCTTTGGGGTTATGAACTCCATCCTGATA
AATGGACAGTACAACCTATAGTACTGCCA---------------------------------------------------
--------------------------------------------------------------------------------
---------------------------
>B.IT.1997.443.AF376539
CCTCAGATCACTCTTTGGCAACGACCCCTCGTCACAATAAAGATAGGGGGGCAAVTAAAGGAAGCTGATACAGGAGCAGA
TACATTAGAAGAAATGAATTTGCCAGGAAGATGGAAACCAAAAGGAGGAGGTAAAGTAAGACAGTATGATCAGATAAGCA
TAGAAATYTGTGGACATAAAGCTATAACAGTAATAGGACCTACACCTGGAAGACTGACTCAGATTGGTTGCACTTTAATT
TTCCCCATTAGTCCTATTGAAACTGTACCAGTAAAATTAAAGCCAGGAATGGATGGCCCAAAAGTTAAACAATGGCCATT
GACAGAAGAAAAAATAAAAGCATTAGTAGAAATCTGTACAGAAGAAAAGGAAGGGAAAATTTCAAAAATTGGGCCTGAAA
ATCCATATAATACTCCAGTATTTGCCATAAAGAAAAGTTGGAGAAAAGATAGAGAACTTAATAAGAGAACTCAAGACTTC
TGGGAAGTTCAACTAGGAATACCACATCCCGCAGGGAAGAAATCAACAGTACTAGATGTGGGTGATGCATCAGTTCCCTT
AGATAAAGAATTCAGGAAGTATACTGCATTCACCATACCTAGTATAAACAATGAGACACCAGGGATTAGATATCAGTACA
ATGTGCTTCCAGGATGGAAAGGATCACCAGCAATATTCCAAAGBAGCATGACAAAAATCTTAGAGCCTTTTAGAAAACAA
AATCCAGACATAATCCAATACGATGATTTGGTATCTGACTTAGAAATAGGGCAGCATAGAACAAAAATAGAGGAACTGAG
ACAACATCTGAGGTGGGGATTAACACCAGACAAACATCAGAAAGAACCATTCCTTTGGGGTTATGAACTCCACCCTGATA
AATGGACAGTACAGCCTATAGTGCTGCCA---------------------------------------------------
--------------------------------------------------------------------------------
---------------------------
>117060
CCTCAAATCACTCTTTGGCAACGACCCCTCGTCACAATAARGRTAGGGGGGCAACTAAAGGAAGCTGATACAGGAGCAGA
TACATTAGAAGAAATGGATTTGCCAGGAAGATGGAAACCAAAAGGAGGAGGTAAAGTAAGACAGTATGATCAAATACCCA
TAGAAATCTGTGGACATAARGCTATAACAGTAGTAGGGCCTACACCTGGAAGACTGACTCAGATTGGTTGCACTTTAAAT
TTT-----------------------------------------------------------------------------
----------AAAATAAAAGCATTAGTAGAAATCTGTACAGAAGAAAAGGAAGGGAAAATTTCAAAAATTGGGCCTGAAA
ATCCATATAATACTCCAGTATTTGCCATAAAGAAAAGTTGGAGAAAAGATAGAGAACTTAATAAGAGAACTCAAGACTTC
TGGGAAGTTCAATTAGGAATACCACATCCCGCAGGGAAGAAATCAACAGTACTGGATGTGGGTGATGCATCAGTTCCCTT
AGATAAAGAATTCAGGAAGTATACTGCATTTACCATACCTAGTATAAATAATGAGACACCAGGGATTAGATATCAGTACA
ATGTGCTYCCAGGATGGAAAGGATCACCAGCAATATTCCAAAGCAGCATGACAAAAATCTTAGAGCCTTTTAGAAAACAA
AATCCAGACATAATCCAATACGATGATTTGGTATCTGACTTAGAAATAGGGCAGCATAGAACAAAAATAGAGGAACTGAG
ACAACATCTGAGGTGGGGACTTACACCAGACAAACATCAGAAAGAACCATTCCTTTGG----------------------
--------------------------------------------------------------------------------
--------------------------------------------------------------------------------
---------------------------
>B.US.1995.65.EU693884
CCTCAGATCACTCTTTGGCAACGACCCCTCGTCACAGTAAAGATAGGGGGGCAACTAAAGGAAGCTGATACAGGAGCAGA
TACATTAGAAGAAATGAATTTGCCAGGAAGATGGAAACCAAAAGGAGGAGGTAAAGTAAGACAGTATGATCAGATACCCA
TAGAAATYTGTGGGCAYAAAGCCATAACAGTAGTAGGACCTACACCTGGAAGACTGACTCAGATTGGTTGCACTTTAAAT
TTTCCCATTAGTCCTATTGAAACTGTACCAGTAAAATTAAAGCCAGGAATGGATGGCCCAAAAGTTAAACAATGGCCATT
GACAGAAGAAAAAATAAAAGCATTAGTAGAAATTTGTACAGAAGAAAAGGAAGGGAAAATTTCAAAAATTGGGCCTGAAA
ATCCATACAATACTCCAGTATTTGCTATAAAGAAAAGTTGGAGAAAAGATAGAGAACTTAATAAGAGAACTCAAGACTTC
TGGGAAGTTCAATTAGGAATACCACATCCCGCAGGAAAGAAATCAACAGTACTGGATGTGGGTGATGCATCAGTTCCCTT
AGATGAAGACTTCAGGAAGTATACTGCATTCACCATACCTAGTACAAACAATGAGACACCAGGAATTAGATATCAGTACA
ATGTRCTTCCAGGATGGAAAGGATCACCAGCAATATTCCAAAGTAGCATGACAAAAATCTTAGAGCCTTTTAGAAAACAA
AATCCAGATATAATCCAATACGATGATTTGGTATCTGACTTAGAAATAGGGCAGCATAGAACAAAAATAGAGGAACTGAG
ACAACATCTGAGGTGGGGATTTACACCAGACAARCATCAGAAAGAACCATTCCTTTGGGGTTATGAACTCCATCCTGATA
AATGGACAGTACAGCCTATAGTGCTGCCA---------------------------------------------------
--------------------------------------------------------------------------------
---------------------------
>EU2ARCA_3608
CCTCAGATCACTCTTTGGGAACGGCCCCTCGTCACAATAAARATAGGGGGGCAACTAAAGGAAGCCGATACAGGAGCAGA
TACATTAGAAGAAATGAATTTGCCAGGAAGATGGAAACCAAAAGGAGGAGGTAAAGTAAGACAGTATGATCAAATATCCA
TAGAAATCTGTGGAAAGAAAGCTATAACAGTAGTAGGACCTACACCTGGAAGACTGACTCAGATTGGTTGCACTTTAAAT
TTTCCTATTAGTCCTATTGAAACTGTACCAGTAAAATTAAAGCCAGGAATGGATGGCCCAAAAGTTAAACAATGGCCATT
GACAGAAGAAAAAATAAAAGCATTAATGGAAATCTGTACAGAAGAAAAGGAAGGGAAAATTTCAAAAATTGGGCCTGAAA
ATCCATATAATACTCCAGTATTTGCCATAAAGAAAAGTTGGAGAAAAGATAGAGAACTTAATAAGAGAACTCAAGACTTC
TGGGAAGTTCAATTAGGGATACCACATCCCGCAGGGAAGAAATCAACAGTACTAGATGTGGGTGATGCATCAGTTCCCTT
AGATAAAGAATTCAGGAAGTATACTGCATTTACCATACCTAGTATAAACAATGAGACACCAGGGATTAGATATCAGTATA
ATGTGCTTCCAGGATGGAAAGGATCACCAGCAATATTCCAAAGCAGCATGACAAAAATCTTAGAGCCTTTTAGAAAACAA
AATCCAGACATAATCCAATACGATGATTTGGTATCTGACTTAGAAATAGGGCAGCATAGAACAAAAATAGAGGAACTGAG
ACAACATCTGAAGTGGGGATTTACACCAGACAAACATCAGAAAGAACCATTCCTTTGGGGTTATGAACTCCATCCTGATA
AATGGACA------------------------------------------------------------------------
--------------------------------------------------------------------------------
---------------------------
>118092
--------------------------------------------------------------------------------
--------------------------------------------------------------------------------
--------------------------------------------------------------------------------
--------------------------------------------------------------------------------
----------AAAATAAAAGCATTAGTAGAAATCTGTACAGAAGAAAAGGAAGGGAAAATTTCAARAATTGGGCCTGAAA
ATCCATATAATACTCCAGTATTTGCCATAAAGAAAAGTTGGAGAAAAGAYAGAGAACTTAATAAGAAAACTCAAGACTTC
TGGGAAGTTCAATTAGGAATACCACATCCCGCAGGGAAGAAATCAACAGTACTGGATGTGGGTGATGCATCAGTTCCCTT
AGATAAAGAATTCAGGAAGTATACTGCATTTACCATACCTAGTATAAACAATGAGACACCAGGGATTAGATATCAGTACA
ATGTGCTTCCAGGATGGAAAGGATCACCAGCAATATTCCAAAGCAGCATGACAAAAATCTTAGAGCCTTTTAGAAAACAA
AATCCAGACATAATCCAATACGATGATTTGGTATCTGACTTAGAAATAGGGCAGCATAGAACAAAAATAGAGGAACTGAG
ACAACATCTGAGGTGGGGATTTACACCAGACAAACATCAGAAAGAACCATTCCTTTGG----------------------
--------------------------------------------------------------------------------
--------------------------------------------------------------------------------
---------------------------
>117236
CCTCAGATCACTCTTTGGCAACGACCCCTCGTCTCARTAARGATAGGGGGGCAACTAAAGGAAGCTGATACAGGAGCAGA
TACAYTAGAAGARATGMATTTGCCAGGAARATGGAAACCAAAAGGAGGAGGTAAAGTAAGACAGTATGATCAGRTGCYCA
TAGAAATCTGTGGACATAAAGCTATAACAGTRGTAGGRCCTACACCTGGAAGACTGACTCAGATTGGTTGCACTTTAAAT
TTT-----------------------------------------------------------------------------
----------AAAATAAAAGCATTAGTAGAAATTTGTGCAGAAGAAAAGGAAGGGAAAATTTCAAAAATTGGGCCTGAAA
ATCCATACAATACTCCAGTATTTGCCATAAAGAAAAGTTGGAGAAAGGATAGAGAACTTAATATGAGAACTCAAGACTTC
TGGGAAGTTCAAYTAGGAATACCACATCCCGCAGGGAAGAAATCAACAGTACTGGATGTGGGTGATGCATCAGTTCCCTT
AGATAAAGACTTCAGGAAGTATACTGCATTYACCATACCTAGTACAAACAATGAGACACCRGGGATTAGATATCAGTACA
ATGTGCTTCCGGGATGGAAAGGATCACCAGCAATATTCCAAAGTAGCATGACAAAAATCTTAGAGCCTTTTAGAAAACAA
AATCCAGACATAATCCAATACGATGATTTGGTATCTGACYTAGAAATAGGGCAGCATAGAACAAAAATAGAGGAACTGAG
ACAACATCTGARGTGGGGATTTACACCAGACAAACATCAGAAAGAACCATTCCTT-------------------------
--------------------------------------------------------------------------------
--------------------------------------------------------------------------------
---------------------------
>B.RU.1999.RU99018.EU345857
CCTCAGATCACTCTTTGGCAACGACCCCTCGTCACAGTAAAGATAGGGGGGCAACTGAAGGAAGCTGATACAGGAGCAGA
TACACTAGAAGAAATAAATTTGCCAGGAAGATGGAAACCAAAAGGAGGAGGTAAAGTAAAACAGTATGAGGAGGTACCCG
TAGATATCTGCGGACACAAAGCTATAACAGTAGTAGGACCTACACCTGGAAGACTGACTCAGATTGGCTGCACGTTAAAT
TTTCCCATTAGTCCTATTGAAACTGTACCAGTAAAATTAAAGCCAGGAATGGATGGGCCAAGAGTTAAACAATGGCCATT
GACAGAAGAAAAAATAAAAGCATTAGTAGAAATTTGTACAGAAGAAAAGGAAGGAAAAATTTCAAAAATTGGGCCTGAAA
ATCCATACAATACTCCAGTATTTGCCATAAAGAAAAGTTGGAGAAAAGATAGAGAACTTAATAAGAGAACTCAAGACTTC
TGGGAAGTTCAATTAGGAATACCACATCCTGCAGGGAAGAAATCAACAGTACTGGATGTGGGTGATGCATCAGTTCCCTT
AGATAAAGACTTCAGGAAGTATACTGCATTTACCATACCTAGTATAAACAATGAGACACCAGGGATTAGATATCAGTACA
ATGTGCTTCCAGGATGGAAAGGATCACCAGCAATATTCCAAAGTAGCATGACAAAAATCTTAGAGCCTTTTAGAAAACAA
AATCCAGACATAATCCAATACGATGATTTGGTATCTGACTTAGAAATAGGGCAGCATAGAACAAAAATAGAGGAACTGAG
ACAACATCTGAGGTGGGGATTTACACCAGACAAACATCAGAAAGAACCATTCCTTTGGGGTTATGAACTCCATCCTGATA
AATGGACAGTACAGCCTATAATCCTGCCA---------------------------------------------------
--------------------------------------------------------------------------------
---------------------------
>118083
CCTCARATCACTCTTTGGCAACGGCCCCTCGTCACAATAAAGATAGGGGGGCAACTAAAGGAAGCTGATACAGGAGCAGA
TACATTAGAAGAAATGAATTTGCCAGGAAGATGGAAACCAAAAGGAGGAGGTAAAGTAAGACAGTATGATCAAATACYCA
TAGAAATCTGTGGAAAKAAAGCTATAACAGTARTAGGACCTACACCTGGAAGACTGACTCAGATTGGTTGCACTTTAAAT
TTTCCCATTAGTCCTATTGAAACTGTACCAGTAAAATTAAAGCCAGGAATGGATGGCCCAAAAGTTAAACAATGGCCATT
GACAGAAGAAAARATAAAAGCATTAGTAGAAATCTGTACAGAAGAAAAGGAAGGGAAAATTTCAARAATTGGGCCTGAAA
ATCCATATAATACTCCAGTATTTGCCATAAAGAAAAGTTGGAGAAAAGATAGAGAACTTAATAAGAAAACTCAAGACTTC
TGGGAAGTTCAATTAGGAATACCACATCCCGCAGGGAAGAAATCAACAGTACTGGATGTGGGTGATGCATCAGTTCCCTT
AGATAAAGAATTCAGGAAGTATACTGCATTTACCATACCTAGTATAAACAATGAGACACCAGGGATTAGATATCAGTACA
ATGTGCTTCCAGGATGGAAAGGATCACCAGCAATATTCCAATGCAGYATGACAAAAATCTTAGAGCCTTTTAGAAAACAA
AATCCAGACATAATCCAATACGATGATTTGGTATCTGACTTAGAAATAGGGCAGCATAGAACAAAAATAGAGGAACTGAG
ACAACATCTGAGGTGGGGATTTACACCAGACAAACATCAGAAAGAACCATTCCTTTGGGGTTATGAACTCCATCCTGATA
AATGGACA------------------------------------------------------------------------
--------------------------------------------------------------------------------
---------------------------
>114981
CCTCAGATCACTCTTTGGCAACGACCCCTCGTCACAATAAAGATAGGGGGGCAACTAAAGGAAGCTGATACAGGAGCAGA
TACATTAGAAGAAATGAATTTGCCAGGAAGATGGAAACCAAAAGGAGGAGGTAAAGTAAGACAGTATGATCAGATACTCA
TAGAAATCTGTGGACATAAAGCTATAACAGTAGTAGGACCTACACCTGGAAGACTGACTCAGATTGGTTGCACTTTAAAT
TTTCCCATTAGTCCTATTGAAACTGTACCAGTAAAATTAAAGCCAGGAATGGATGGCCCAAAAGTTAAACAATGGCCATT
GACAGAAGAAAAAATAAAAGCATTAGTAGAAATTTGTACAGAAGAAAAGGAAGGGAAAATTTCAAAAATTGGGCCTGAAA
ATCCATACAATACTCCAGTATTTGCCATAAAGAAAAGTTGGAGAAAAGATAGAGAACTTAATAAGAGAACTCAAGACTTC
TGGGAAGTTCAATTAGGAATACCACATCCCGCAGGGAAGAAATCAACAGTACTGGATGTGGGTGATGCATCAGTTCCCTT
AGATAAAGACTTCAGGAAGTATACTGCATTTACCATACCTAGTATAAACAATGAGACACCAGGGATTAGATATCAGTACA
ATGTGCTTCCAGGATGGAAAGGATCACCAGCAATATTCCAAAGTAGCATGACAAAAATCTTAGAGCCTTTTAGAAAACAA
AATCCAGACATAATCCAATACGATGATTTGGTATCTGACTTAGAAATAGGGCAGCATAGAACAAAAATAGAGGAACTGAG
ACAACATCTGAGGTGGGGATTTACACCAGACAAACATCAGAAAGAACCATTCCTTTGGGGTTATGAACTCCATCCTGATA
AATGGACAGTACAGCCTATAGTGCTGCCA---------------------------------------------------
--------------------------------------------------------------------------------
---------------------------
>119537
--------------------------------------------------------------------------------
--------------------------------------------------------------------------------
--------------------------------------------------------------------------------
---CCCATTAGTCCTATTGAAACTGTACCAGTAAAATTAAAGCCAGGAATGGATGGCCCAAAAGTTAAACAATGGCCATT
GACAGAAGAAAAAATAAAAGCATTAGTAGAAATTTGTACAGAAGAAAAGGAAGGGAAAATTTCAAAAATTGGGCCTGAAA
ATCCATACAATACTCCAGTATTTGCCATAAAGAAAAGTTGGAGAAAAGATAGAGAACTTAATAAGAGAACTCAAGACTTC
TGGGAAGTTCAATTAGGAATACCACATCCCGCAGGGAAGAAATCAACAGTACTGGATGTGGGTGATGCATCAGTTCCCTT
AGATAAAGACTTCAGGAAGTATACTGCATTTACCATACCTAGTATAAACAATGAGACACCAGGGATTAGATATCAGTACA
ATGTGCTTCCAGGATGGAAAGGATCACCAGCAATATTCCAAAGTAGCATGACAAAAATCTTAGAGCCTTTTAGAAAGCAA
AATCCAGACATAATCCAATACGATGATTTGGTATCTGACTTAGAAATAGGGCAGCATAGAACAAAAATAGAGGAACTGAG
ACAACATCTGAGGTGGGGATTTACACCAGACAAACATCAGAAAGAACCATTCCTTTGGGGTTATGAACTCCATCCTGATA
AATGGACA------------------------------------------------------------------------
--------------------------------------------------------------------------------
---------------------------
>B.FR.1983.REHTLV3.LAI.IIIB.X01762
CCTCAGATCACTCTTTGGCAACGACCCCTCGTCACAATAAAGATAGGGGGGCAACTAAAGGAAGCTGATACAGGAGCAGA
TACATTAGAAGAAATGAGTTTGCCAGGAAGATGGAAACCAAAAGGAGGAGGTAAAGTAAGACAGTATGATCAGATACTCA
TAGAAATCTGTGGACATAAAGCTATAACAGTAGTAGGACCTACACCTGGAAGACTGACTCAGATTGGTTGCACTTTAAAT
TTTCCCATTAGCCCTATTGAGACTGTACCAGTAAAATTAAAGCCAGGAATGGATGGCCCAAAAGTTAAACAATGGCCATT
GACAGAAGAAAAAATAAAAGCATTAGTAGAAATTTGTACAGAAGAAAAGGAAGGGAAAATTTCAAAAATTGGGCCTGAGA
ATCCATACAATACTCCAGTATTTGCCATAAAGAAAAGTTGGAGAAAAGATAGAGAACTTAATAAGAGAACTCAAGACTTC
TGGGAAGTTCAATTAGGAATACCACATCCCGCAGGGAAGAAATCAACAGTACTGGATGTGGGTGATGCATCAGTTCCCTT
AGATGAAGACTTCAGGAAGTATACTGCATTTACCATACCTAGTATAAACAATGAGACACCAGGGATTAGATATCAGTACA
ATGTGCTTCCAGGATGGAAAGGATCACCAGCAATATTCCAAAGTAGCATGACAAAAATCTTAGAGCCTTTTAAAAAACAA
AATCCAGACATAATCCAATACGATGATTTGGTATCTGACTTAGAAATAGGGCAGCATAGAACAAAAATAGAGGAGCTGAG
ACAACATCTGAGGTGGGGACTTACACCAGACAAACATCAGAAAGAACCATTCCTTTGGGGTTATGAACTCCATCCTGATA
AATGGACAGTACAGCCTATAGTGCTGCCA---------------------------------------------------
--------------------------------------------------------------------------------
---------------------------
>B.FR.1983.TH475A.LAI.L31963
CCTCAGATCACTCTTTGGCAACGACCCCTCGTCACAATAAAGATAGGGGGGCAACTAAAGGAAGCTGATACAGGAGCAGA
TACATTAGAAGAAATGAGTTTGCCAGGAAGATGGAAACCAAAAGGAGGAGGTAAAGTAAGACAGTATGATCAGATACTCA
TAGAAATCTGTGGACATAAAGCTATAACAGTAGTAGGACCTACACCTGGAAGACTGACTCAGATTGGTTGCACTTTAAAT
TTTCCCATTAGTCCTATTGAAACTGTACCAGTAAAATTAAAGCCAGGAATGGATGGCCCAAAAGTTAAACAATGGCCATT
GACAGAAGAAAAAATAAAAGCATTAGTAGAAATTTGTACAGAAGAAAAGGAAGGGAAAATTTCAAAAATTGGGCCTGAAA
ATCCATACAATACTCCAGTATTTGCCATAAAGAAAAGTTGGAGAAAAGATAGAGAACTTAATAAGAGAACTCAAGACTTC
TGGGAAGTTCAATTAGGAATACCACATCCCGCAGGGAAGAAATCAACAGTACTGGATGTGGGTGATGCATCAGTTCCCTT
AGATGAAGACTTCAGGAAGTATACTGCATTTACCATACCTAGTATAAACAATGAGACACCAGGGATTAGATATCAGTACA
ATGTGCTTCCAGGATGGAAAGGATCACCAGCAATATTCCAAAGTAGCATGACAAAAATCTTAGAGCCTTTTAGAAAACAA
AATCCAGACATAATCCAATACGATGATTTGGTATCTGACTTAGAAATAGGGCAGCATAGAACAAAAATAGAGGAGCTGAG
ACAACATCTGAGGTGGGGATTTACACCAGACAAACATCAGAAAGAACCATTTCTTTGGGGTTATGAACTCCATCCTGATA
AATGGACAGTACAGCCTATAGTGCTGCCA---------------------------------------------------
--------------------------------------------------------------------------------
---------------------------
>125286
CCTCAGATCACTCTTTGGCAACGACCCATAGTCACAGTAAGGATAGGAGGGCAGCTAAAGGAAGCTGATACAGGAGCAGA
TACATTCCAAGAAATGAATTTACCAGGAAGATGGAAGCCAAAAGGAGGAGGAAACGTAAGACAGTATGAGCAAGTACCCA
TAGAAATCTGTGGAAAGAAAGTTAGAACAGTAATAGGACCTACACCTGGAAGATTGACTCAGATTGGTTGCACTTTAAAT
TTTCCCATTAGTCCTATTGAAACTGTACCAGTAAAATTAAAGCCAGGAATGGATGGCCCAAAAGTCAAACAATGGCCATT
GACAGAAGAAAAAATAAAAGCATTAGTAGAAATCTGTACAGAAGAAAAGGAAGGGAAAATTTCAAAAATTGGGCCTGAAA
ATCCATATAATACTCCAGTGTTTGCCATAAAGAAAAGTTGGAGAAAAGATAGAGAACTTAATAAGAGAACTCAAGACTTC
TGGGAAGTTCAATTAGGCATACCACATCCCGCAGGGAAGAAATCAACAGTACTGGATGTGGGTGATGCATCAGTTCCCTT
AGATAAAGAATTCAGGAAGTATACTGCATTTACCATACCTAGTACAAACAATGAGACACCAGGGATTAGATATCAGTACA
ATGTGCTTCCAGGATGGAAAGGATCACCAGCAATATTCCAAAGTAGCATGACAAAAATCTTAGAGCCTTTTAGAAAACAA
AATCCAGACATAATCCAATACGATGATTTGGTATCTGACTTAGAAATAGGGCAGCATAGAACAAAAATAGAGGAACTGAG
ACAACATCTGAGGTGGGGATTTACACCAGACAAACATCAGAAAGAACCATTCCTTTGGGGTTATGAACTCCATCCTGATA
AATGGACA------------------------------------------------------------------------
--------------------------------------------------------------------------------
---------------------------
>B.US.1986.5096_86.AY835749
CCTCAGATCACTCTTTGGCAACGACCCCTCGTCACAATAAAGATAGGGGGGCAACTAAAGGAAGCTGATACAGGAGCAGA
TACATTAGAAGAAATGAATTTGCCAGGAAGATGGAAACCAAAGGGAGGAGGTAAAGTAAGACAGTATGATCAGATACCCA
TAGAAATTTGTGGACATAAAGCTATAACAGTAGTAGGACCTACACCTGGAAGACTGACTCAGATTGGTTGCACTTTAAAT
TTTCCCATTAGTCCTATTGAAACTGTACCAGTAAAATTAAAGCCAGGAATGGATGGCCCAAAAGTTAAACAATGGCCATT
GACAGAAGAAAAAATAAAAGCATTAGTAGAAATTTGTACAGAAGAGAAGGAAGGAAAAATTTCAAAAATTGGGCCTGAAA
ATCCATACAATACTCCAGTATTTGCCATAAAGAAAAGTTGGAGAAAAGATAGAGAACTTAATAAGAAAACTCAAGACTTC
TGGGAAGTTCAATTAGGAATACCACATCCCGCAGGGAAGAAATCAACAGTACTGGATGTGGGTGATGCATCAGTTCCCTT
AGATAAAGACTTCAGGAAGTATACTGCATTCACCATACCTAGTATAAACAATGAGACACCAGGGATTAGATATCAGTACA
ATGTGCTTCCAGGATGGAAAGGATCACCAGCAATATTCCAAAGTAGCATGACAAAAATCTTAGAGCCTTTTAGAAAACAA
AATCCAGACATAATCCAATACGATGATTTGGTATCTGACTTAGAAATAGGGCAGCATAGAACAAAAATAGAGGAACTGAG
ACAACATCTGAGGTGGGGATTTACACCAGACAAACATCAGAAAGAACCATTCCTTTGGGGTTATGAACTCCATCCTGATA
AATGGACGGTACAGCCTATAGTGCTGCCA---------------------------------------------------
--------------------------------------------------------------------------------
---------------------------
>117237
CCTCAGATCACTCTTTGGCAACGACCCGTCGTCACARTAAAGATAGGGGGGCAACTAAAGGAAGCTGATACAGGAGCAGA
TACATTAGAAGAAATGCATTTGCCAGGAAGATGGAAACCAAAAGGAGGAGGTAAAGTAAGACAGTATGATCAGATACCCA
TAGAAATTTGTGGACATAAAGCTATATCAGTGATAGGACCTACACCTGGAAGACTGACTCAGATTGGKTGCACTTTAAAT
TTTCCCATTAGTCCTATTGARACTGTACCAGTAAAATTAAAGCCAGGRATGGATGGCCCAAAAGTTAAACAATGGCCATT
GACAGAAGAAAAAATAAAAGCATTAGTAGAAATTTGTGCAGAAGAAGAGGAAGGGAAAATTTCAAAAATTGGGCCTGAAA
ATCCATACAATACTCCAGTATTTGCCATAAAGAAGRGTTGGAGAAAGGATAGAGAACTTAATAAGAGAACTCAAGACTTC
TGGGAAGTTCAACTAGGAATACCACATCCCGCAGGGAAGAAATCAACAGTACTGGATGTGGGTGATGCATCAGTTCCCTT
AGATGAAGACTTCAGGAAGTATACTGCATTCACCATACCTAGTACAAACAATGAGACACCGGGGATTAGATATCAGTACA
ATGTGCTTCCGGGATGGAAAGGATCACCAGCAATATTCCAAAGTAGCATGACAAAGATCTTAGAGCCTTTTAGAAAACAA
AATCCAGACATAATTCAATACGATGATTTGGTATCTGACCTAGAAATAGGGCAGCATAGAACAAAAATAGAGGAACTGAG
ACAACATCTGAAGTGGGGATTTACACCAGACAAACATCAGAAAGAACCA-------------------------------
--------------------------------------------------------------------------------
--------------------------------------------------------------------------------
---------------------------
>120063
CCTCAGATCACTCTTTGGCAACGACCCCTCGTCACAATAAAGATAGGGGGGCAACTAAAGGAAGCTGATACAGGAGCAGA
TACATTAGAAGAAATGAATTTGCCAGGAAGATGGAAACCAAAAGGAGGAGGTAAAGTAAGACAGTATGATCAGATATTCA
TAGAAATCTGTGGACATAAAGCTATAACAGTAGTAGGACCTACACCTGGAAGACTGACTCAGATTGGTTGCACTTTAAAT
TTTCCCATTAGTCCTATTGAAACTGTACCAGTAAAATTAAAGCCAGGAATGGATGGCCCAAAAGTTAAACAATGGCCATT
GACAGAAGAAAAAATAAAAGCATTAGTAGAAATCTGTACAGAAGAAAAGGAAGGGAAAATTTCAAAAATTGGGCCTGAAA
ATCCATATAATACTCCAGTATTTGCCATAAAGAAAAGTTGGAGAAAAGATAGAGAACTTAATAAGAAAACTCAAGACTTC
TGGGAAGTTCAATTAGGAATACCACATCCCGCAGGGAAGAAATCAACAGTACTGGATGTGGGTGATGCATCAGTTCCCTT
AGATAAAGAATTCAGGAAGTATACTGCATTTACCATACCTAGTATAAACAATGAGACACCAGGGATTAGATATCAGTACA
ATGTGCTTCCAGGATGGAAAGGATCACCAGCAATATTCCAAAGCAGCATGACAAAAATCTTAGAGCCTTTTAGAAAACAA
AATCCAGACATAATCCAATACGATGATTTGGTATCTGACTTAGAAATAGGGCAGCATAGAACAAAAATAGAGGAACTGAG
ACAACATCTGAGGTGGGGATTTACACCAGACAAACATCAGAAAGAACCATTCCTTTGGGGCTATGAACTCCATCCTGATA
AATGGACA------------------------------------------------------------------------
--------------------------------------------------------------------------------
---------------------------
>EU2ARCA_6105
CCTCAGATCACTCTTTGGCAACGACCCCTCGTCACAATAAAGGTAGAGGGACAACTAAAGGAAGCTGATACAGGAGCAGA
TACATTAGAAGAAATGGGTTTGTCAGGAAGATGGAAACCAAAAGGAGGAGGTAAAGTAAGACAGTATGAGCAGATACCCA
TAGAAATCTGTGGACATAAAGCTATAACAGTAGTAGGACCTACACCTGGAAGACTGACTCAGATTGGTTGCACTTTAAAT
TTT-----------------------------------------------------------------------------
----------AAAATAAAAGCATTAGTAGAAATCTGTACAGAAGAAAAGGAAGGGAAAATTTCAAAAATTGGGCCTGAAA
ATCCATACAATACTCCAGTATTTGCCATAAAGAAAAGTTGGAGAAAAGATAGAGAACTTAATAAGAGAACTCAAGACTTC
TGGGAAGTTCAATTAGGAATACCACATCCCGCAGGGAAGAAATCAACAGTACTGGATGTGGGTGATGCATCAGTTCCCTT
AGATAAAGAATTCAGGAAGTATACTGCATTTACCATACCTAGTACAAACAATGAGACACCAGGGATTAGATATCAGTACA
ATGTGCTTCCAGGATGGAAAGGATCACCAGCAATATTCCAAAGTAGCATGACAAAAATCTTAGAGCCTTTTAGAAAACAR
AATCCAGACATAATCCAATACGATGATTTGGTATCTGACTTAGAAATAGGGCAGCATAGAACAAAAATAGAGGAACTGAG
ACAGCATCTGAAGTGGGGATTTACACCAGACAAACATCAGAAAGAACCATTCCTTTGG----------------------
--------------------------------------------------------------------------------
--------------------------------------------------------------------------------
---------------------------
>B.GB.1983.CAM1.D10112
CCTCAGATCACTCTTTGGCAACGACCCCTCGTCACAATAAAGATAGGGGGGCAACTAAAGGAAGCTGATACAGGAGCAGA
TACATTAGAAGAAATGAATTTGCCAGGAAGATGGAAACCAAAAGGAGGAGGTAAAGTAAGACAGTATGATCAGATACCCA
TAGAAATCTGTGGACATAAAGCTATAACAGTAGTAGGACCTACACCTGGAAGACTGACTCAGATTGGCTGTACTTTAAAT
TTTCCTATTAGTCCTATTGAAACTGTACCAGTGAAATTAAAGCCAGGAATGGATGGCCCAAAAGTTAAACAATGGCCATT
GACAGAAGAAAAAATAAAAGCATTAGTAGAAATTTGTACAGAAGAAAAGGAAGGAAAAATTTCAAAAATTGGGCCTGAAA
ATCCATACAATACTCCAGTATTTGCCATAAAGAAAAGTTGGAGAAAAGATAGAGAACTTAATAAGAGAACTCAAGACTTC
TGGGAAGTTCAATTAGGAATACCACATCCTGCAGGGAAGAAATCAACAGTACTGGATGTGGGTGATGCATCAGTTCCCTT
AGATAAAGACTTCAGGAAGTATACTGCATTTACCATACCTAGTACAAACAATGAGACACCAGGGATTAGATATCAGTACA
ATGTGCTTCCAGGATGGAAAGGATCACCAGCAATATTCCAAAGTAGCATGACAAAAATCTTAGAGCCTTTTAGAAAACAA
AATCCAGACATAATCCAATACGATGATTTGGTATCTGACTTAGAAATAGGGCAGCATAGAACAAAAATAGAGGAACTGAG
ACAACATCTGAGGTGGGGACTTACACCAGACAAACATCAGAAAGAACCATTCCTTTGGGGTTATGAACTCCATCCTGATA
AATGGACAGTACAACCTATAATGCTGCCA---------------------------------------------------
--------------------------------------------------------------------------------
---------------------------
>B.ES.-.53_0.AY316056
CCTCAGATCACTCTTTGGCAACGACCCCTCGTCACAATAAAGATAGGGGGGCAACTAAAGGAAGCTGATACAGGAGCAGA
TACATTAGAAGAAATGGATTTGCCAGGAAAATGGAAACCAAAAGGAGGAGGTAAAGTAAGACAGTATGATCAGATACTCA
TAGAAATCTGTGGACATAAAGCTATAACAGTAGTAGGACCTACACCTGGAAGACTGACTCAGATTGGTTGCACTTTAAAT
TTTCCCATTAGTCCTATTGAAACTGTACCAGTAAAATTAAAGCCAGGAATGGATGGCCCAAAAGTTAAACAATGGCCATT
GACAGAGGAAAAAATAAAAGCATTAGTAGAAATTTGTACAGAAGAAAAGGAAGGGAAAATTTCAAGAATTGGGCCTGAAA
ACCCATATAATACTCCAGTATTTGCCATAAAGAAAAGTTGGAGAAAAGATAGAGAACTTAATAAGAAAACTCAAGACTTC
TGGGAAGTTCAATTAGGAATACCACATCCCGCAGGGAAGAAATCAACAGTACTGGATGTGGGTGATGCATCAGTTCCCTT
AGATAAAGACTTCAGGAAGTATACTGCATTTACCATACCTAGTATAAACAATGAGACACCAGGGATTAGATATCAGTACA
ATGTGCTGCCAGGATGGAAAGGATCACCAGCAATATTCCAAAGTAGCATGACAAAAATCTTAGAGCCTTTTAGAAAACAA
AATCCAGACATAATTCAATACGATGATTTGGTATCTGACTTAGAAATAGGGCAGCATAGAACAAAAATAGAGGAACTGAG
ACAACATCTAAGGTGGGGATTTACACCAGACAAACATCAGAAAGAACCATTCCTTTGGGGTTATGAACTCCATCCTGATA
AATGGACAGTACAGCCTATAGTGCTGCCA---------------------------------------------------
--------------------------------------------------------------------------------
---------------------------
>B.US.1999.NC4775_1999.AY031435
CCTCAGATCACTCTTTGGCAACGACCCCTTGTCACAATAAAGATAGGGGGGCAACTAAAGGAAGCTGATACAGGAGCAGA
TACAGTAGAAGAAATGGATTTGCCAGGAAGATGGAAACCAAAAGGAGGAGGTAAAGTAAGACAGTATGATCAGATACCCA
TAGAAATCTGTGGGTATAAAGCTATAACAGTRGTAGGACCTACACCTGGAAGACTGACTAAGATTGGTTGCACTTTAAAT
TTYCCCATTAGTCCTATTGACACTGTACCAGTAAAATTAAAGCCAGGAATGGATGGCCCAAAAGTTAARCAATGGCCATT
GACAGAAGAAAAAATAAAAGCATTAGTAGAAATTTGTACAGAAGAAAAGGAAGGAAAAATTTCAAAAATTGGGCCTGAAA
ATCCATACAATACTCCAGTATTTGCCATAAAGAAAAGTTGGAGAAAAGATAGAGAACTYAATAAGAGAACTCAAGACTTC
TGGGAAGTYCAATTAGGAATACCACATCCCGCAGGGAAGAAATCAACAGTACTGGATGTGGGTGATGCATCAGTTCCCTT
AGATAAAGACTTCAGGAAGTATACTGCATTCACCATACCTAGTATAAACAATGAGACACCAGGGATTAGATATCAGTACA
ATGTGCTTCCAGGATGGAAAGGATCACCAGCAATATTCCAAAGTAGCATGACAAAAATCTTAGAGCCTTTTAGAAAACAA
AATCCAGACATAATCCAATACGATGATTTGGTATCTGACTTAGAAATAGGGCAGCATAGAATAAAAATAGAGGAACTGAG
ACAACATCTGAGGTGGGGATTTACACCAGACAAGCATCAGAAAGAACCATTCCTTTGGGGGTATGAACTCCATCCTGATA
AATGGACAGTACAGCCTATAGTGCTGCCA---------------------------------------------------
--------------------------------------------------------------------------------
---------------------------
>123308
--------------------------------------------------------------------------------
--------------------------------------------------------------------------------
--------------------------------------------------------------------------------
--------------------------------------------------------------------------------
----------AAAATAAAAGCATTAGTAGAAATTTGTACAGAAGAAAAGGAAGGGAAAATTTCAAAAATTGGGCCTGAAA
ATCCATACAATACTCCAGTATTTGCCATAAAGAAAAGTTGGAGAAAAGATAGAGAACTTAATAAGAGAACTCAAGACTTC
TGGGAAGTTCAATTAGGAATACCACATCCCGCAGGGAAGAAATCAACAGTACTGGATGTGGGTGATGCATCAGTTCCCTT
AGATAAAGACTTCAGGAAGTATACTGCATTTACCATACCTAGTATAAACAATGAGACACCAGGGACTAGATATCAGTACA
ATGTGCTTCCAGGATGGAAAGGATCACCAGCAATATTCCAAAGTAGCATGACAAAAATCTTAGAGCCTTTTAGAAAACAA
AATCCAGACATAATCCAATACGATGATTTGGTATCTGACTTAGAAATAGGGCAGCATAGAACAAAAATAGAGGAACTGAG
ACAACATCTGAGGTGGGGATTTACACCAGACAAACATCAGAAAGAACCATTCCTTTGG----------------------
--------------------------------------------------------------------------------
--------------------------------------------------------------------------------
---------------------------
>118889
--------------------------------------------------------------------------------
--------------------------------------------------------------------------------
--------------------------------------------------------------------------------
---CCCATTAGTCCTATTGAAACTGTACCAGTAAAATTAAAGCCAGGAATGGATGGCCCAAAAGTTAAACAATGGCCATT
GACAGAAGAAAAAATAAAAGCATTAGTAGAAATCTGTACAGAAGAAAAGGAAGGGAAAATTTCAAAAATTGGGCCTGAAA
ATCCATATAATACTCCAGTATTTGCCATAAAGAAAAGTTGGAGAAAAGAYAGAGARCTTAATAAGAGAACTCAAGACTTC
TGGGAAGTTCAATTAGGAATACCACATCCCGCAGGGAAGAAATCAACAGTACTGGATGTGGGTGATGCATCAGTTCCCTT
AGATAAAGAATTCAGGAAGTATACTGCATTTACCATACCTAGTATAAACAATGAGACACCAGGGATTAGATATCAGTACA
ATGTGCTTCCAGGATGGAAAGGATCACCAGCAATATTCCAAAGCAGCATGACAAAAATCTTAGAGCCTTTTAGAAAACAA
AATCCAGACATAATCCAATACGATGATTTGGTATCTGACTTAGAAATAGGGCAGCATAGAACAAAAATAGAGGAACTGAG
ASAACATCTGAGGTGGGGATTCACACCAGACAAACATCAGAAAGAACCATTCCTTTGG----------------------
--------------------------------------------------------------------------------
--------------------------------------------------------------------------------
---------------------------
>115755
CCC-----------------------------------------------------------------------------
--------------------------------------------------------------------------------
--------------------------------------------------------------------------------
----------GTCCTATTGAAACTGTACCAGTAAAATTAAAGCCAGGAATGGATGGCCCAAAAGTTAAACAATGGCCATT
GACAGAAGAAAAAATAAAAGCATTAGTAGAAATCTGTACAGAAGAAAAGGAAGGGAAAATTTCAAAAATTGGGCCTGAAA
ATCCATATAATACTCCAATATTTGCCATAAAGAAAAGTTGGAGAAAAGATAGAGAACTTAATAAGAGAACTCAAGACTTC
TGGGAAGTTCAATTAGGAATACCACATCCCGCAGGGAAGAAATCAACAGTACTGGATGTGGGTGATGCATCAGTTCCCTT
AGATAAAGAATTCAGGAAGTATACTGCATTTACCATACCTAGTATAAACAATGAGACACCAGGGATTAGATATCAGTACA
ATGTGCTTCCAGGATGGAAAGGATCACCAGCAATATTCCAAAGCAGCATGACAAAAATCTTAGAGCCTTTTAGAAAACAA
AATCCAGACATAATCCAATACGATGATTTGGTATCTGACTTAGAAATAGGGCAGCATAGAACAAAAATAGAGGAACTGAG
ACAACATCTGAGGTGGGGATTAACACCAGACAAACATCAGAAAGAGCCATTCCTTTGGGGTTATGAACTCCATCCTGATA
AATGGACA------------------------------------------------------------------------
--------------------------------------------------------------------------------
---------------------------
>117901
--------------------------------------------------------------------------------
--------------------------------------------------------------------------------
--------------------------------------------------------------------------------
--------------------------------------------------------------------------------
----------AAAATAAAAGCATTAGTAGAAATTTGTACAGAAGAAAAGGAAGGGAAAATTTCAAAAATTGGGCCTGAAA
ATCCATACAATACTCCAGTATTTGCCATAAAGAAAAGTTGGAGAAAAGATAGAGAACTTAATAAGAAAACTCAAGACTTC
TGGGAAGTTCAATTAGGAATACCACATCCCGCAGGGAAGAARTCAACAGTACTGGATGTGGGTGATGCATCAGTTCCCTT
AGATAAAGACTTCAGGAAGTATACTGCATTTACTATACCTAGTATAAACAATGAGACACCAGGGATTAGATATCAGTACA
ATGTGCTYCCAGGATGGAAAGGATCACCAGCAATATTCCAAAGTAGCATGACAAAAATCTTAGAGCCTTTTAGAAAACAA
AATCCAGACATAATCCAATACGATGATTTGGTATCTGACTTAGAAATAGGGCAGCATAGAACAAAAATAGAGGAACTGAG
ACAACATCTGAGGTGGGGATTTACACCAGACAAACATCAGAAAGAACCATTCCTTTGG----------------------
--------------------------------------------------------------------------------
--------------------------------------------------------------------------------
---------------------------
>123801
CCTCAGATCACTCTTTGGCAACGACCCCTTGTCACAATAAAGATAGGGGGACAACTAAAGGAGGCTGATACAGGAGCAGA
TACATTAGAAGAAATAAATTTGCCAGGAAGATGGAAACCAAAAGGAGGAGGTAAAGTAAGACAGTATGATCAGGTACCCA
TAGAAATCTGTGGACATAAAGCTATAACAGTAGTAGGACCTACACCTGGAAGACTGACTCAGATTGGTTGTACTTTAAAT
TTT-----------------------------------------------------------------------------
----------AAAATAAAAGCATTAGTAGAAATCTGTACAGAAGAAAAGGAAGGGAAAATTTCAAAAATTGGGCCTGAAA
ATCCATATAATACTCCAGTATTTGCCATAAAGAAAAGTTGGAGAAAAGATAGAGAACTTAATAAGAGAACTCAAGACTTC
TGGGAAGTTCAATTAGGAATACCACATCCCGCAGGGAAGAAATCAACAGTACTGGATGTGGGTGATGCATCAGTTCCCTT
AGATAAAGAATTCAGGAAGTATACTGCATTTACCATACCTAGTATAAACAATGAGACACCAGGGATTAGATATCAGTACA
ATGTGCTTCCAGGATGGAAAGGATCACCAGCAATATTCCAAAGCAGCATGACAAAAATCTTAGAGCCTTTTAGAAAACAA
AATCCAGACATAATCCAATACGATGATTTGGTATCTGACTTAGAAATAGGGGAGCATAGAACAAAAATAGAGGAACTGAG
ACAACATCTGAGGTGGGGATTTACACCAGACAAACATCAGAAAGAACCATTCCTTTGG----------------------
--------------------------------------------------------------------------------
--------------------------------------------------------------------------------
---------------------------
>B.US.1985.WCIPR.U69586
CCTCAGATCACTCTTTGGCAACGACCCCTCGTCACAGTAAAGATAGGGGGGCAACTAAAGGAAGCTGATACAGGAGCAGA
TACATTAGAAGAAATGAATTTGCCAGGAAGATGGAAACCAAAAGGAGGAGGTAAAGTAAGACAGTATGATCAGATACTCG
TAGAAATCTGTGGACATAAAGCTATAACAGTAGTAGGACCTACACCCGGAAGACTGACTCAGATTGGTTGCACTTTAAAT
TTTCCCATTAGTCCTATTGAAACTGTACCAGTAAAATTAAAGCCAGGAATGGATGGCCCAAAAGTTAAACAATGGCCATT
GACAGAAGAAAAAATAAAAGCATTAGTAGACATTTGTACAGAAGAAAAGGAAGGGAAAATTTCAAAAATTGGGCCTGAAA
ATCCATACAATACTCCAGTATTTGCCATAAAGAAAAGTTGGAGAAAAGATAGAGAACTTAATAAGAGAACTCAAGACTTC
TGGGAAGTTCAATTAGGAATACCACATCCCGCAGGGAAGAAATCAACAGTACTGGATGTGGGTGATGCATCAGTTCCCTT
AGATAAAGACTTCAGAAAGTATACTGCATTTACCATACCTAGTGTAAACAATGAGACACCAGGGATTAGATATCAGTACA
ATGTGCTTCCAGGATGGAAAGGATCACCAGCAATATTCCAAAGTAGCATGACAAAAATCTTAGAGCCTTTTAGAAAACAA
AATCCAGACATAATCCAATACGATGATTTGGTATCTGACTTAGAAATAGGGCAGCATAGAACAAAAATAGAGGAACTGAG
ACAACATCTGAGGTGGGGATTTACACCAGACAAACATCAGAAAGAACCATTCCTTTGGGGTTATGAACTCCATCCTGATA
AATGGACAGTACAGCCTATAGTGCTGCCA---------------------------------------------------
--------------------------------------------------------------------------------
---------------------------
>B.FR.1983.HXB2.DL260745
CCTCAGGTCACTCTTTGGCAACGACCCCTCGTCACAATAAAGATAGGGGGGCAACTAAAGGAAGCTGATACAGGAGCAGA
TACATTAGAAGAAATGAGTTTGCCAGGAAGATGGAAACCAAAAGGAGGAGGTAAAGTAAGACAGTATGATCAGATACTCA
TAGAAATCTGTGGACATAAAGCTATAACAGTAGTAGGACCTACACCTGGAAGACTGACTCAGATTGGTTGCACTTTAAAT
TTTCCCATTAGCCCTATTGAGACTGTACCAGTAAAATTAAAGCCAGGAATGGATGGCCCAAAAGTTAAACAATGGCCATT
GACAGAAGAAAAAATAAAAGCATTAGTAGAAATTTGTACAGAGGAAAAGGAAGGGAAAATTTCAAAAATTGGGCCTGAAA
ATCCATACAATACTCCAGTATTTGCCATAAAGAAAAGTTGGAGAAAAGATAGAGAACTTAATAAGAGAACTCAAGACTTC
TGGGAAGTTCAATTAGGAATACCACATCCCGCAGGGAAGAAATCAACAGTACTGGATGTGGGTGATGCATCAGTTCCCTT
AGATGAAGACTTCAGGAAGTATACTGCATTTACCATACCTAGTATAAACAATGAGACACCAGGGATTAGATATCAGTACA
ATGTGCTTCCAGGATGGAAAGGATCACCAGCAATATTCCAAAGTAGCATGACAAAAATCTTAGAGCCTTTTAGAAAACAA
AATCCAGACATAATCCAATACGATGATTTGGTATCTGACTTAGAAATAGGGCAGCATAGAACAAAAATAGAGGAGCTGAG
ACAACATCTGAGGTGGGGACTTACACCAGACAAACATCAGAAAGAACCATTCCTTTGGGGTTATGAACTCCATCCTGATA
AATGGACAGTACAGCCTATAGTGCTGCCA---------------------------------------------------
--------------------------------------------------------------------------------
---------------------------
>B.CA.2002.PHAC_124.HM468622
CCTCAAATCACTCTTTGGCAACGACCCCTCGTCACAATAAAGATAGGGGGGCTACTAAAGGAAGCTGATACAGGAGCAGA
TACATTAGAAGACATGGAGTTGCCAGGAAGATGGAAACCAAAAGGAGGAGGTAAAGTAAGACAATATGATCAAATTCCCA
TAGAAATCTGTGGATATAAAGCTAYAACAGTAATAGGACCTACTCCTGGAAGACTGACTCWGATTGGTTGCACTTTAAAC
TTTCCCATTAGTCCTATTGAAACTGTACCAGTAAAATTAAAGCCAGGAATGGATGGCCCAAAAGTTAAACAATGGCCATT
GACAGAAGAAAAAATAAAAGCATTAGTAGAAATTTGTACAGAAGAAAAGGAAGGGAAAATTTCAAAAATTGGGCCTGAAA
ATCCATACAATACTCCAGTATTTGCCATAAAGAAAAGTTGGCGAAAAGATAGAGAACTTAATAAGAGAACTCAAGACTTC
TGGGAAGTTCAATTAGGAATACCACATCCTGCAGGGAAGAAATCAACAGTACTGGATGTGGGTGATGCATCAGTTCCCTT
AGATAAAGACTTCAGGAAATATACTGCATTCACCATACCTAGTACAAACAATGAGACACCAGGGATTAGATATCAGTACA
ATGTGCTTCCAGGATGGAAAGGATCACCAGCAATATTCCAAAGTAGCATGACAAAAATTTTAGAGCCTTTTAGAAAACAA
AATCCAGACATAATCCAATACGATGATTTGGTATCTGACTTAGAAATAGGGCAGCATAGAACAAAAATAGAGGAACTGAG
ACAACATCTGAGGTGGGGATTTACGCCAGACAAACATCAGAAAGAACCATTCCTTTGGGGTTATGAACTCCATCCTGATA
AATGGACAGTACAGCCTATAGTACTGCCA---------------------------------------------------
--------------------------------------------------------------------------------
---------------------------
>B.US.1998.NC1587_1998.AY030686
CCTCAGATCACTCTTTGGCAACGACCCGTCGTCRCAGTAAAGATAGGGGGGCAACTAAAGGAAGCTGATACAGGAGCAGA
TACATTAGAAGAAATGAATTTGCCAGGRAGATGGAAACCAAAAGGAGGAGGTAAAGTAAGACAGTATGATCAGATACCCA
TAGAAATCTGTGGRCATAAAGCTATAACAGTAGTAGGACCTACACCTGGAAGACTGACTCAGATTGGTTGYACTTTAAAT
TTTCCCATTAGTCCTATTGAAACTGTACCAGTAAAATTAAAGCCAGGAATGGATGGCCCAAGAGTTAAACAATGGCCATT
GACAGAAGAAAARATAAAAGCATTAGTAGAAATTTGTACAGAAGAAAAGGAAGGRAAAATTTCAAAAATTGGGCCTGAAA
ATCCATACAATACTCCAGTATTTGCCATAAAGAARAGTTGGAGAAAAGATAGAGARCTTAATAAGAGAACTCAAGATTTC
TGGGAAGTTCAACTAGGAATACCACATCCCGCAGGGAAGAAATCAACAGTACTAGATGTGGGTGATGCATCAGTTCCCTT
AGATAAAGACTTCAGGAAGTATACTGCATTCACCATACCTAGTACAAACAATGAGACACCAGGGATTAGATATCAGTACA
ATGTGCTTCCAGGATGGAAAGGATCACCAGCAATATTCCAAAGTAGCATGACAAAAATCTTAGAGCCTTTTAGAGAACAA
AATCCAGAYATRATCCAATACGATGATTTGGTATCTGACTTAGAAATAGGGCAGCATAGAACAAAAATAGAGGAACTGAG
ACAACATCTGAGGTGGGGATTTACACCAGACAAACATCAGAAAGAACCATTCCTTTGGGGTTATGAGCTCCATCCTGATA
AATGGACAGTACAGCCTATAGTGCTGCCA---------------------------------------------------
--------------------------------------------------------------------------------
---------------------------
>B.US.1986.AD87.ADA.AF004394
CCTCAAATCACTCTTTGGCAACGACCCATCGTCACAATAAAGATAGGGGGGCAACTAAAGGAAGCTGATACAGGAGCAGA
TACATTAGAAGACATGAATTTGCCAGGAAGATGGAAACCAAAAGGAGGAGGTAAAGTAAGACAGTATGATCAGATACTCA
TAGAAATCTGTGGACATAAAGCTATAACAGTAGTAGGACCTACACCTGGAAGACTGACTCAGCTTGGTTGCACTTTAAAT
TTTCCCATTAGTCCTATTGAAACTGTACCAGTAAAATTAAAGCCAGGAATGGATGGCCCAAAAGTTAAACAATGGCCATT
GACAGAAGAAAAAATAAAAGCATTAGTAGAAATTTGTACAGAAGAAAAGGAAGGGAAAATTTCAAGAATTGGGCCTGAAA
ATCCATACAATACTCCAGTATTTGCCATAAAGAAAAGTTGGAGAAAAGATAGAGAACTTAATAAGAGAACTCAAGACTTC
TGGGAAGTTCAATTAGGAATACCACATCCCGCAGGGAAGAAATCAACAGTACTGGATGTGGGTGATGCATCAGTTCCCTT
AGATAAGGACTTCAGAAAGTATACTGCATTTACCATACCTAGTATAAACAATGAGACACCAGGGATTAGATATCAGTACA
ATGTGCTTCCAGGATGGAAAGGATCACCAGCAATATTCCAAAGTAGCATGACAAAAATCTTAGAGCCTTTTAGAAAACAG
AATCCAGACATAATCCAATACGATGATTTGGTATCTGACTTAGAAATAGGGCAGCATAGAACAAAAATAGAGGAACTGAG
ACAACATCTGAGGTGGGGATTTACACCAGACAAACATCAGAAAGAGCCATTCCTTTGGGGTTATGAACTCCATCCTGATA
AATGGACAGTACAGCCTATAGTGCTGCCA---------------------------------------------------
--------------------------------------------------------------------------------
---------------------------
>B.US.1985.WCIPR.U69588
CCTCAGATCACTCTTTGGCAACGACCCCTCGTCACAATAAAGATAGGGGGGCAACTAAAGGAAGCTGATACAGGAGCAGA
TACATTAGAAGAAATGAATTTGCCAGGAAGATGGAAACCAAAAGGAGGAGGTAAAGTAAGACAGTATGATCAGATACTCG
TAGAAATCTGTGGACATAAAGCTATAACAGTAGTAGGACCTACACCCGGAAGACTGACTCAGATTGGTTGCACTTTAAAT
TTTCCCATTAGTCCTATTGAAACTGTACCAGTAAAATTAAAGCCAGGAATGGATGGCCCAAAAGTTAAACAATGGCCATT
GACAGAAGAAAAAATAAAAGCATTAGTAGACATTTGTACAGAAGAAAAGGAAGGGAAAATTTCAAAAATTGGGCCTGAAA
ATCCATACAATACTCCAGTATTTGCCATAAAGAAAAGTTGGAGAAAAGATAGAGAACTTAATAAGAGAACTCAAGACTTC
TGGGAAGTTCAATTAGGAATACCACATCCCGCAGGGAAGAAATCAACAGTACTGGATGTGGGTGATGCATCAGTTCCCTT
AGATAAAGACTTCAGAAAGTATACTGCATTTACCATACCTAGTGTAAACAATGAGACACCAGGGATTAGATATCAGTACA
ATGTGCTTCCAGGATGGAAAGGATCACCAGCAATATTCCAAAGTAGCATGACAAAAATCTTAGAGCCTTTTAGAAAACAA
AATCCAGACATAATCCAATACGATGATTTGGTATCTGACTTAGAAATAGGGCAGCATAGAACAAAAATAGAGGAACTGAG
ACAACATCTGAGGTGGGGATTTACACCAGACAAACATCAGAAAGAACCATTCCTTTGGGGTTATGAACTCCATCCTGATA
AATGGACAGTACAGCCTATAGTGCTGCCA---------------------------------------------------
--------------------------------------------------------------------------------
---------------------------
>Case14 1997-11-24 NEW
CCTCAGATCACTCTTTGGCAACGACCCSTCGTCWCARTAARGATAGGGGGGCAACTAAAGGAAGCTGATACAGGAGCAGA
TACATTAGAAGAAATGMATTTGCCAGGAARATGGAAACCAAAAGGAGGAGGTAAAGTAAGACAGTATGATCAGRTRCYCA
TAGAAATYTGTGGACATAAAGCTATAACAGTGRTAGGACCTACACCTGGAAGACTGACTCAGATTGGTTGCACTTTAAAT
TTTCCCATTAGTCCTATTGAAACTGTACCAGTAAAATTAAAGCCAGGAATGGATGGCCCAAAAGTTAAACAATGGCCATT
GACAGAAGAAAAAATAAAAGCATTAGTAGAAATTTGTGCAGAAGAAAAGGAAGGGAAAATTTCAAAAATTGGGCCTGAAA
ATCCATACAATACTCCAGTATTTGCCATAAAGAAAAGTTGGAGAAAGGATAGAGAACTTAATAAGAGAACTCAAGACTTC
TGGGAAGTTCAACTAGGAATACCACATCCCGCAGGGAAGAAATCAACAGTACTGGATGTGGGTGATGCATCAGTTCCCTT
AGATAAAGACTTCAGGAAGTATACTGCATTCACCATACCTAGTACAAACAATGAGACACCGGGGATTAGATATCAGTACA
ATGTGCTTCCGGGATGGAAAGGATCACCAGCAATATTCCAAAGTAGCATGACAAAAATCTTAGAGCCTTTTAGAAAACAA
AATCCAGACATAATCCAATACGATGATTTGGTATCTGACYTAGAAATAGGGCAGCATAGAACAAAAATAGAGGAACTGAG
ACAACATCTGARGTGGGGATTTACACCAGACAAACATCAGAAAGAACCATTCCTTTGGGGTTATGAACTCCATCCTGATA
AATGGACAGTACAGCCTATAGTGCTGCCAGAAAAAGACAGCTGGACTGTCAATGACATACAGAAGTTAGTGGGAAAATTG
AATTGGGCAAGTCAGATTTATGCAGGGATTAAAGTAAARCAATTATGTAAACTCCTTAGGGGAACCAAAGCACTAACARA
AGTARTACCACTAACAGAAGAAGCAGA
>118886
CCT-----------------------------------------------------------------------------
--------------------------------------------------------------------------------
--------------------------------------------------------------------------------
--------TAGTCCTATTGAAACTGTACCAGTAAAATTAAAGCCAGGAATGGATGGCCCAAAAGTTAAACAATGGCCATT
GACAGAAGAAAAAATAAAAGCATTAGTAGAAATCTGTACAGAAGAAAAGGAAGGAAAAATTTCAAAAATTGGGCCTGAAA
ATCCATATAATACTCCAGTATTTGCCATAAAGAAAAGTTGGAGAAAAGAYAGAGAACTTAATAAGAGAACTCAAGACTTC
TGGGAGGTTCAATTAGGAATACCACATCCCGCAGGGAAGAAATCAACAGTACTGGATGTGGGTGATGCATCAGTTCCCTT
AGATAAAGAATTCAGGAAGTATACTGCATTTACCATACCTAGTATAAACAATGAGACACCAGGGATTAGATATCAGTACA
ATGTGCTTCCAGGATGGAAAGGATCACCAGCAATATTCCAAAGTAGCATGACAAAAATCTTAGAGCCTTTTAGAAAACAA
AATCCAGACATAATCCAATACGATGATTTGGTATCTGACTTAGAAATAGGGCAGCATAGAACAAAAATAGAGGAACTGAG
ACAACATCTGAGGTGGGGATTTACACCAGACAAACATCAGAAAGAACCATTCCTTTGG----------------------
--------------------------------------------------------------------------------
--------------------------------------------------------------------------------
---------------------------
>119542
--------------------------------------------------------------------------------
--------------------------------------------------------------------------------
--------------------------------------------------------------------------------
---CCCATTAGTCCTATTGAAACTGTACCAGTAAAATTAAAGCCAGGAATGGATGGCCCAAAAGTTAAACAATGGCCATT
GACAGAAGAAAAAATAAAAGCATTAGTAGAAATTTGTACAGAAGAAAAGGAAGGGAAAATTTCAAAAATTGGGCCTGAAA
ATCCATATAATACTCCAGTATTTGCCATAAAGAAAAGTTGGAGAAAAGATAGAGAACTTAATAAGAGAACTCAAGACTTC
TGGGAAGTTCAATTAGGAATACCACATCCCGCAGGGAAGAAATCAACAGTACTGGATGTGGGTGATGCATCAGTTCCCTT
AGATGAAGACTTCAGGAAGTATACTGCATTTACCATACCTAGTACAAACAATGAGACACCAGGGATTAGATATCAGTACA
ATGTGCTTCCAGGATGGAAAGGATCACCAGCAATMTTCCAAAGTAGCATGACAAAAATCTTAGAGCCTTTTAGAAAACAA
AATCCAGACATAATCCAATACGATGATTTGGTATCTGACTTAGAAATAGGGCAGCATAGAACAAAAATAGAGGAACTGAG
ACAACATCTGAGGTGGGGATTTACACCAGACAAACATCAGAAAGAACCATTCCTTTGGGGTTATGAACTCCATCCTGATA
AATGGACA------------------------------------------------------------------------
--------------------------------------------------------------------------------
---------------------------
>120067
--------------------------------------------------------------------------------
--------------------------------------------------------------------------------
--------------------------------------------------------------------------------
---CCCATTAGTCCTATTGAAACTGTACCAGTAAAATTAAAGCCAGGAATGGATGGCCCAAAAGTTAAACAATGGCCATT
GACAGAAGAAAAAATAAAAGCATTAGTAGAAATCTGTACAGAAGAAAAGGAAGGGAAAATTTCAAAAATTGGGCCTGAAA
ATCCATATAATACTCCAGTATTTGCCATAAAGAAAAGTTGGAGAAAAGATAGAGAACTTAATAAGAAAACTCAAGACTTC
TGGGAAGTTCAATTAGGAATACCACATCCCGCAGGGAAGAAATCAACAGTACTGGATGTGGGTGATGCATCAGTTCCCTT
AGATAAAGAATTCAGGAAGTATACTGCATTTACCATACCTAGTATAAACAATGAGACACCAGGGATTAGATATCAGTACA
ATGTGCTTCCAGGATGGAAAGGATCACCAGCAATATTCCAAAGCAGCATGACAAAAATCTTAGAGCCTTTTAGAAAACAA
AATCCAGACATAATCCAATACGATGATTTGGTATCTGACTTAGAAATAGGGCAGCATAGAACAAAAATAGAGGAACTGAG
ACAACATCTGAGGTGGGGATTTACACCAGACAAACATCAGAAAGAACCATTCCTT-------------------------
--------------------------------------------------------------------------------
--------------------------------------------------------------------------------
---------------------------
>B.ES.-.69_120.AY316087
CCTCAGATCACTCTTTGGCAGCGACCCTTCGTCACAGTAAAGATAGGGGGGCAACTAAAGGAAGCTGATACAGGAGCAGA
TACATTAGAAGAAATGAATTTGCCAGGAAGATGGAAACCAAAAGGAGGAGGTAAAGTAAGACAGTATGATCAGATACCCA
TAGAAATCTGTGGACATAAAGCTATAACAGTARTAGGACCTACACCTGGAAGACTGACTCAGATTGGTTGCACTTTAAAT
TTTCCCATTAGTCCTATTGAAACTGTACCAGTAAAATTAAAGCCAGGGATGGATGGCCCAAAAGTTAAACAATGGCCATT
GACAGAAGAAAAAATAAAAGCATTACTAGAAATTTGTGCAGAAGAAAAGGAAGGGAAAATTTCAAAAATTGGGCCTGAAA
ATCCATACAATACTCCAGTATTTGCCATAAAGAAAAGTTGGAGAAAAGATAGAGAACTTAATAAGAAAACTCAAGACTTC
TGGGAAGTTCAATTAGGAATACCACATCCCGCAGGGAAGAAATCAACAGTACTGGATGTGGGTGATGCATCAGTTCCTTT
AGATAAAGACTTCAGGAAGTATACTGCATTTACCATACCAAGTATAAACAATGAGACACCAGGGATTAGATATCAGTACA
ATGTGCTTCCAGGATGGAAAGGATCACCATCAATATTCCAAAGTAGCATGACAAAAATCTTAGAGCCTTTTAGAAAACAA
AATCCAGACATAATCCAATACGATGATTTGGTATCTGACTTAGAAATAGGGCAGCATAGAACAAAAATAGAGGAACTGAG
ACAACATCTGAAGTGGGGATTTACACCAGACAAACATCAGAAAGAACCATTCCTTTGGGGTTATGAACTCCATCCTGATA
AATGGACAGTACAGCCTATAGTGCTGCCA---------------------------------------------------
--------------------------------------------------------------------------------
---------------------------
>EU2ARCA_16713
CCTCAGATCACTCTTTGGCAACGGCCCCTCGTCACAATAAAAATAGGGGGGCAACTAAAAGAAGCTGATACAGGAGCAGA
TACATTAGAAGAAATGAATTTGCCAGGAAGATGGAAACCAAAAGGAGGAGGTAAAGTAAGACAGTATGATCAAGTACCCA
TAGAAATCTGTGGAAATAAAGCTATAACAGTAGTAGGACCTACACCTGGAAGACTGACTCAGATTGGTTGCACTTTAAAT
TTTCCCATTAGTCCTATTGAAACTGTACCAGTAAAATTAAAGCCAGGAATGGATGGCCCAAAAGTTAAACAATGGCCATT
GACAGAAGAAAAAATAAAAGCATTAGTAGAAATCTGTACAGAAGAAAAGGAAGGGAAAATTTCAAAAATTGGGCCTGAAA
ATCCATATAATACTCCAGTATTTGCCATAAAGAAAAGTTGGAGAAAAGATAGAGAACTTAATAAGAAAACTCAAGACTTC
TGGGAAGTTCAATTAGGAATACCACATCCCGCAGGGAAGAAATCAACAGTATTGGATGTGGGTGATGCATCAGTTCCTTT
AGATAAAGAATTCAGGAAGTATACTGCATTTACCATACCTAGTATAAACAATGAGACACCAGGGATTAGATATCAGTACA
ATGTGCTTCCAGGATGGAAAGGATCACCAGCAATATTCCAAAGCAGCATGACAAAAATCTTAGAGCCTTTTAGAAAACAA
AATCCAGACATAATCCAATACGATGATTTGGTATCTGACTTAGAAATAGGGCAGCATAGAACAAAAATAGAGGAACTGAG
ACAACATCTGAGGTGGGGATTTACACCAGACAAACATCAGAAAGAACCATTCCTTTGGGGTTATGAACTCCATCCTGATA
AATGGACA------------------------------------------------------------------------
--------------------------------------------------------------------------------
---------------------------
>B.US.1999.NC4384_1999.AY031242
CCTCAGATCACTCTTTGGCAACGACCCCTCGTCACAATAAAGRTAGGGGGGCAACTAAAGGAAGCTGATACAGGAGCAGA
TACATTAGAAGAAATGAATTTGCCAGGAAGATGGAAACCAAAAGGAGGAGGTAAAGTAAGACAGTATGATCAGATACTCA
TAGAAATCTGTGGACATAAAGCTATAACAGTGGTAGGACCTACACCTGGAAGACTGACTCAGATTGGTTGCACTTTAAAT
TTTCCCATTAGTCCTATTGAAACTGTACCAGTAAAATTAAAGCCAGGAATGGATGGCCCAAAAGTTAAACAATGGCCATT
GACAGAAGAAAAAATAAAAGCATTAGTAGAAATTTGTACAGAAGAAAAGGAAGGAAAAATTTCAAAAATTGGGCCTGAAA
ATCCATACAATACTCCAGTATTTGCCATAAAGAAAAGTTGGAGAAAAGATAGAGAACTTAATAAGAGAACTCAAGACTTC
TGGGAAGTTCAATTAGGAATACCACATCCCGCAGGGAAGAAATCAACAGTACTGGATGTGGGTGATGCATCAGTTCCCTT
AGATGAAGAATTCAGGAAGTATACTGCATTTACCATACCTAGTACAAACAATGAAACACCAGGGATTAGATATCAGTACA
ATGTGCTTCCAGGATGGAAAGGATCACCAGCAATATTYCAAAGTAGCATGACAAAAATCTTAGAGCCTTTTAGAAAACAA
AATCCAGAGATAATCCAATACGATGATTTGGTATCTGACTTAGAAATAGGGCAGCATAGAACAAAAGTAGAGGAACTGAG
RCAACATCTGAAGTGGGGRYTTACACCAGACAAACATCAGAAAGAACCATTCCTTTGGGGTTATGARCTCCATCCTGATA
AATGGACAGTACAGCCTATAGTGCTGCCA---------------------------------------------------
--------------------------------------------------------------------------------
---------------------------
>-.ES.2007.H1_5P1.GQ386794
CCTCAAATCACTCTTTGGCAACGACCCCTTGTTATAATAAAGATAGGGGGGCAACTAAAGGAAGCTGATACAGGAGCAGA
TACATTAGAAGAGATGAATTTACCAGGAAGATGGAAACCAAAAGGAGGAGGTAAAGTAAGACAGTATGATCAAATACTCG
TAGAAATCTGTGGACATAAAGCTATAACAGTAGTAGGACCTACACCTGGAAGACTGACTCAGATTGGTTGCACTTTAAAT
TTTCCCATTAGTCCTATTGAAACTGTACCAGTAAAATTAAAGCCAGGAATGGATGGCCCAAAAGTTAAACAATGGCCATT
GACAGAAGAAAAAATAAAAGCATTAGTAGAAATCTGTACAGAAGAAAAGGAAGGGAAAATTTCAAAAATTGGGCCTGAAA
ATCCATATAATACTCCAGTATTTGCCATAAAGAAAAGTTGGAGAAAAGATAGAGAACTTAATAAGAAAACTCAAGACTTC
TGGGAAGTTCAATTAGGAATACCACATCCCGCAGGGAAGAAATCAACAGTACTGGATGTGGGTGATGCATCAGTTCCCTT
AGATAAAGAATTCAGGAAGTACACTGCATTTACCATACCTAGTATAAACAATGAGACACCAGGGATTAGATATCAGTACA
ATGTGCTTCCAGGATGGAAAGGATCACCAGCAATATTCCAAAGCAGCATGACAAAAATCTTAGAGCCTTTTAGAAAACAA
AATCCAGACATAATCCAATACGATGATTTGGCATCTGACTTAGAAATAGGGCAGCATAGAACAAAAATAGAGGAACTGAG
ACAACATCTGAGGTGGGGATTTACACCAGACAAACATCAGAAAGAACCATTCCTTTGGGGTTATGAACTCCATCCTGATA
AATGGACAGTACAGCCTATAGTGCTGCCA---------------------------------------------------
--------------------------------------------------------------------------------
---------------------------
>117238
CCTCAGATCACTCTTTGGCAACGACCCGTCGTCACAATAAAGATAGGGGGGCAACTAAAGGAAGCTGATACAGGAGCAGA
TACATTAGAAGAAATGCATTTGCCAGGAAGATGGAAACCAAAAGGAGGAGGTAAAGTAAGACAGTATGATCAGATACCCA
TAGAAATCTGTGGACATAAAGCTATAACAGTRGTAGGACCTACACCTGGAAGACTGACTCAGATTGGTTGCACTTTAAAT
TTTCCCATTAGTCCTATTGAAACTGTACCAGTAAAATTAAAGCCAGGAATGGATGGCCCAAAAGTTAAACAATGGCCATT
GACAGAAGAAAAAATAAAAGCATTAGTAGAAATTTGTGCAGAAGAAAAGGAAGGGAAAATTTCAAAAATTGGGCCTGAAA
ATCCATACAATACTCCAGTATTTGCCATAAAGAAAAGTTGGAGAAAGGATAGAGAACTTAATAAGAGAACTCAAGACTTC
TGGGAAGTTCAAYTAGGAATACCACATCCCGCAGGGAAGAAATCAACAGTACTGGATGTGGGTGATGCATCAGTTCCCTT
AGATAAAGACTTCAGGAAGTATACTGCATTYACCATACCTAGTACAAACAATGAGACACCRGGGATTAGATATCAGTACA
ATGTGCTTCCRGGATGGAAAGGATCACCAGCAATATTCCAAAGTAGCATGACAAAAATCTTAGAGCCTTTTAGAAAACAA
AATCCAGACATAATCCAATACGATGATTTGGTATCTGACYTAGAAATAGGGCAGCATAGAACAAAAATAGAGGAACTGAG
ACAACATCTGAGGTGGGGATTTACACCAGACAAACATCAGAAAGAACCATTCCTTTGGGGTTATGAACTCCATCCTGATA
AATGGACA------------------------------------------------------------------------
--------------------------------------------------------------------------------
---------------------------
