# Supplementary material for: Superinfection with drug-resistant HIV is rare and does not contribute substantially to therapy failure in a large European cohort
Source: BMC Infect Dis. 2013 Nov 12;13:537. doi: 10.1186/1471-2334-13-537 (PMC3879221; doi:10.1186/1471-2334-13-537)
Supplement: Additional file 8 — Sequence sets - Sets of case and control sequences for the samples of the 18 validated patients. Fasta files contain the alignments used to infer superinfection in each validated patient. The sequences from the patient under investigation are indicated in the fasta header lines. [file 1471-2334-13-537-S8.zip › additionalfile8source/pol/Case3/d.fasta]

>02_AG.DE.1999.CAS_1299_3_1611.FJ030673
CCTCAAATCACTCTTTGGCAACGACCCTTAGTCACAGTAAGAATAGGGGAACAACTAATAGAAGCTGACACAGGAGCAGA
TACATTAGAAGACATAAATTTACCAGGAAAATGGAAACCAAAAGGAGGAGGTAAAGTAAGACAGTATGATCAGATACTTT
TAGAAATTTGTGGAAAAAGGGCCATAACAGTAGTAGGACCTACACCTGGACGAATGACCCAGATTGGTTGTACTTTAAAT
TTTCCAATTAGTCCTATTGAAACTGTGCCAGTAAAATTAAAGCCAGGAATGGATGGCCCAAAGGTTAAACAATGGCCATT
GACAGAAGAGAAAATAAAAGCATTAACAGACATTTGTACAGAGGAAAAGGAAGGAAAAATTTCAAAAATTGGGCCTGAAA
ATCCATACAATACTCCAATATTTGCCATAAAGAAAAGTTGGAGAAAAGATAGAGAACTCAATAAGAGAACTCAAGACTTC
TGGGAGGTCCAATTAGGAATACCTCATCCCGCAGGAAAGAAATCAACAGTAATAGATGTGGGGGATGCATCAGTTCCCTT
AGATAAAGACTTTAGAAAGTATACAGCATTCACTATACCTAGTGTAAATAATGAAACACCAGGGATTAGATATCAGTACA
ATGTGCTTCCAGGATGGAAAGGATCACCAGCAATCTTTCAGGCAAGTATGACAAAAATCTTAGAGCCCTTTAGAACAARA
AATCCAGAAATGATCCAATATGATGATTTAGTATCAGACTTAGAGATAGGGCAACATAGAGCAAAAATAGAGGAGTTGAG
AGAACATCTAAGATGGGGATTTACACCAGACAAACATCAGAAAGAACCATTTCTTTGGGGATATGAACTTCATCCTGACA
AATGGACAGTCCAGACTATACAGCTGCCA---------------------------------------------------
---------------------------------------------------------
>EU2ARCA_7493
---------ACTCTTTGGCAACGGCCCCTCGTCACAATAAAGATAGGGGGGCAACTAAAGAGAGCTGATACAGGGGCAGA
TACATTAGAAGAAATGAATTTGCCAGGGAGATGGAAACCAAAAGGAGGAGGTAAAGTAAGACAGTATGATSAGATACCTA
TAGAAATCTGTGGAAATAAARCTATAACAGTAATAGGACCTACACCTGGAAGACTGACTCAGATTGGGTGCACTTTAAAT
TTT-----------------------------------------------------------------------------
----------------------------------TGTACAGAAGAAAAGGAAGGAAAAATTTCAAAAATTGGGCCTGAAA
AYCCATATAATACTCCAGTATTTGCCATAAAGAAAAGTTGGAGAAAAGATAGAGAACTTAATAAGARAACTCAAGACTTC
TGGGAAGTTCAATTAGGAATACCACATCCCGCAGGGAAGAAATCAACAGTACTAGATGTGGGTGATGCATCAGTTCCCTT
AGATAAAGAATTCAGGAAGTATACTGCATTTACCATACCTAGTATAAACAATGAGACACCAGGGATTAGRTATCAGTACA
ATGTGCTTCCAGGATGGAAAGGATCACCAGCAATATTCCAAAGCAGCATGACAAAAATCTTAGAGCCTTTTAGAAAACAA
AATCCAGACATAATCCAATACGATGATTTGGTATCTGACTTAGAAATAGAGCAGCATAGAACAAAAATAGAGGAACTGAG
ACAACATCTGAGGTGGGGATTTACACCAGACAAACATCAGAAAGAACCATTCCTTTGGGGTTATGAACTCCATCCTGATA
AATGGACAGTACAGCCTATAGTGCTGCCA---------------------------------------------------
---------------------------------------------------------
>B.CU.1999.CU19.AY586542
CCTCAAATCACTCTTTGGCAACGACCCCTAGTCAAAATAAAGGTAGGGGGGCAAATAAAGGAAGCTGATACAGGAGCAGA
TACATTAGAAGACATGTGTTTACCGGGAAAATGGAAACCAAAAGGAGGAGGTAAAGTAAGACAGTATGATCAGATACCTA
TAGAAATCTGCGGACATAAAGCTATAACAGTAGTAGGACCTACACCTGGAAGACTGACTCAGATTGGCTGCACTTTAAAT
TTCCCCATTAGTCCTATTGAAACTGTACCAGTAAAATTAAAGCCAGGAATGGATGGCCCAAAAGTGAAACAGTGGCCATT
GACAGAAGAAAAAATAAAAGCATTAGTAGAAATTTGTACAGAAGAAAAGGAAGGAAAAATTTCAAAAATTGGGCCTGAAA
ATCCATACAATACTCCAGTATTTGCCATAAAGAAAAGTTGGAGAAAAGATAGAGAACTTAATAAGAGAACTCAAGACTTC
TGGGAAGTTCAATTAGGAATACCACATCCCGCAGGGAAGAAATCAACAGTACTGGATGTGGGTGATGCATCAGTTCCCTT
AGATAAAGAATTCAGAAAGTATACTGCATTTACCATACCTAGTACAAACAATGAGACACCAGGAATCAGGTATCAGTACA
ATGTGCTTCCAGGATGGAAAGGGTCACCAGCAATATTCCAATGTAGCATGACAAAAATCTTAGAGCCTTTTAGAAAACAA
AATCCAGAAATAATCCAATACGATGATTTGGTATCTGACTTAGAAATAGGGCAGCATAGAACAAAAATAGAGGAACTGAG
ACAACATCTGAAGTGGGGATTTACACCAGACAAACATCAGAAAGAACCATTCCTTTGGGGTTATGAACTCCATCCTGATA
AATGGACAGTACAGCCTATAGTGCTGCCA---------------------------------------------------
---------------------------------------------------------
>02_AG.BF.2006.TR154.FJ577307
CCTCAAATCACTCTTTGGCAACGACCCATAATCACAGTAAGAATAGAGGGACAGCCAATAGAAGCCGACACAGGGGCAGA
TACATTAGAAGAGATAAATTTACCAGGAAAATGGAAACCAAAAGGAGGAGGTAAAGTAAGACAGTATGATCAGATATCTA
TAGAAATTTATGGAAAAAGGGCCATAACAGTAGTAGGACCTACACCTGGACGAATGACTCAGATTGGCTGTACTTTAAAT
TTTCCAATTAGTCCTATTGAAACTGTGCCAGTAAAATTAAAGCCAGGAATGGATGGCCCAAAGGTTAAACAATGGCCATT
GACAGAAGAAAAAATAAAAGCATTAGTAGAAATTTGTACAGAAGAAAAGGAAGGAAAAATTTCAAAAATTGGGCCTGAAA
ATCCATACAATACTCCAATATTTGCCATAAAGAAAAGTTGGAGAAAAGATAGAGAACTCAATAAGAGAACTCAAGACTTC
TGGGAGGTCCAATTGGGAATACCTCATCCTGCAGGAAAGAAATCAACAGTACTAGATGTGGGGGATGCATCAGTTCCCTT
AGATAAAGACTTTAGAAAGTATACTGCATTCACTATACCTAGTGTAAATAATGAGACACCAGGAATTAGATATCAGTACA
ATGTGCTTCCAGGATGGAAAGGATCACCAGCAATATTTCAGGCAAGCATGACAAAAATCTTAGAGCCCTTTAGAACAGAA
AATCCAGAGATAATCCARTATGATGATTTAGTATCTGACTTAGAGATAGGGCAGCATAGAGCAAAAATAGAGGAGTTGAG
AGAACATCTAAAATGGGGATTTACACCAGACAAACACCAGAAAGAACCATTTCTTTGGGGATATGAACTCCATCCTGACA
AATGGACAGTCCAGCCTATACAGCTGCCA---------------------------------------------------
---------------------------------------------------------
>18IRSICAIXA_904
---------ACTCTTTGGCAACGACCCATCGTCACAATAAAGGTAGGGGGGCAACTAAAGGAAGCTGATACAGGAGCAGA
TACATTAGAAGAAATGAATTTGCCAGGAAGATGGAAACCAAAAGGAGGAGGTAAAGTAAGACAGTATGATCAAATACCCA
TAGAAATTTGTGGAAAGAAAGCTTTAACAGTAGTAGGACCTACACCTGGAAGACTGACTCAGATTGGTTGCACTTTAAAT
TT------------------------------------------------------------------------------
----------------------------------TGTACAGAAGAAAAGGAAGGGAAAATTTCAAAAATTGGGCCTGAAA
ATCCATATAATACTCCAGTATTTGCCATAAAGAAAAGTTGGAGAAAAGACAGAGAACTCAATAAGAGAACTCAAGACTTC
TGGGAAGTTCAATTAGGAATACCACATCCCGCAGGGAAGAAATCAACAGTACTGGATGTGGGTGATGCATCAGTTCCCTT
AGATAAAGAATTCAGGAAGTATACTGCATTTACCATACCTAGTATAAACAATGAGACACCAGGGATTAGATATCAGTACA
ATGTGCTCCCAGGATGGAAAGGATCACCAGCAATATTCCAAAGCAGCATGACAAAAATCTTAGAGCCTTTTAGAAAACAA
AATCCAGACATAATCCAATACGATGATTTAGTATCTGACTTAGAAATAGGGCAGCATAGAACAAAAATAGAGGAACTGAG
ACAACATCTGAAGTGGGGATTGACACCAGACAAACATCAGAAAGAACCATTCCTTTGGGGTTATGAACTCCATCCTGATA
AATGGACAGTACAGCCTATAGCGCTGCCA---------------------------------------------------
---------------------------------------------------------
>B.US.1985.5157_85.AY835755
CCTCAGATCACTCTTTGGCAACGACCCCTCGTCACAATAAAGATAGGGGGACAACTAAAGGAAGCTGATACAGGAGCAGA
TACATTAGAAGAAATGAATTTGCCAGGAAGATGGAAACCAAAAGGAGGAGGTAAAGTAAGACAGTATGATCAGGTACCCA
TAGAAATCTGCGGACATAAAGCTATAACAGTAGTAGGACCTACACCTGGAAGACTGACTCAGCTTGGTTGCACTTTAAAT
TTTCCCATTAGTCCTATTGAAACTGTACCAGTAAAATTAAAGCCAGGAATGGATGGCCCAAAAGTTAAACAATGGCCATT
GACAGAAGAAAAAATAAAAGCATTAGTAGAAATTTGTACAGAAGAAAAGGAAGGGAAAATCTCAAAAATTGGGCCTGAAA
ATCCATACAATACTCCAGTATTTGCCATAAAGAAAAGTTGGAGAAAAGATAGAGAACTTAATAAGAGAACTCAAGACTTC
TGGGAAGTTCAATTAGGAATACCACATCCCGCAGGGAAGAAATCAACAGTACTGGATGTGGGTGATGCATCAGTTCCTTT
AGATAAAGACTTCAGAAAGTATACTGCATTTACCATACCTAGTATAAACAATGAGACACCAGGGATTAGATATCAGTACA
ATGTGCTTCCAGGATGGAAAGGATCACCAGCAATATTCCAAAGTAGCATGACAAAAATCTTAGAGCCTTTTAGGAAACAA
AATCCAGACATAATCCAATACGATGATTTGGTATCTGACTTAGAAATAGGGCAGCATAGAACAAAAATAGAGGAACTGAG
AGAACATCTGAAGTGGGGATTTACACCAGACAAACATCAGAAAGAACCATTCCTTTGGGGTTATGAACTCCATCCTGATA
AATGGACAGTACAGCCTATAGTGCTGCCA---------------------------------------------------
---------------------------------------------------------
>B.US.1986.CHMACS_14_1986.EF525496
CCTCAGATCACTCTTTGGCAACGACCCCTCGTCAAAATAAAGATAGGGGGGCAATTAAAGGAAGCTGATACAGGAGCAGA
TACATTAGAAGAAATGAATTTGCCAGGAAAATGGAAACCAAAAGGAGGAGGTAAAGTAAGACAGTATGATCAGATACTCA
TAGAAATCTGTGGACATAAAGCTATAACAGTAGTAGGACCTACACCTGGAAGACTGACTCAGATTGGTTGCACTTTAAAT
TTTCCCATTAGTCCTATTGAAACTGTACCAGTAAAATTAAAGCCAGGAATGGATGGCCCAAAAGTTAAACAATGGCCATT
GACAGAAGAAAAAATAAAAGCATTAATAGAAATTTGTACAGAAGAAAAGGAAGGGAAAATTTCAAAAATTGGGCCTGAAA
ATCCATACAATACTCCAGTATTTGCCATAAAGAAAAGTTGGAGAAAAGATAGAGAACTTAATAAGAAAACTCAAGACTTC
TGGGAAGTTCAATTAGGAATACCACATCCCGCAGGGAAGAAATCAACAGTACTGGATGTGGGTGATGCATCAGTTCCCTT
AGATAAAGAATTCAGGAAGTATACTGCATTTACCATACCCAGTACAAACAATGAGACACCAGGGATTAGGTATCAGTACA
ATGTGCTTCCAGGATGGAAAGGATCACCAGCAATATTCCAAAGTAGCATGACAAAAATCTTAGAGCCTTTTAGAAAACAA
AATCCAGACATAATCCAATACGATGATTTGGTATCTGACTTAGAAATAGGGCAGCATAGAACAAAAGTAGAGGAACTGAG
ACAACATCTGAGGTGGGGATTTACACCAGACAAACATCAGAAAGAACCATTCCTTTGGGGTTATGAACTCCATCCTGATA
AATGGACAGTACAGCCTATAGTGCTGCCA---------------------------------------------------
---------------------------------------------------------
>B.US.1998.NC3961_1998.AY030959
CCTCAAATCACTCTTTGGCAACGACCCATCGTCACAATAAAGATAGGGGGGCAACTAAAGGAAGCTGATACAGGAGCAGA
TACATTAGAAGAAATGAATTTGCCAGGGAGATGGAAACCAAAAGGAGGAGGTAAAGTAAGACAGTATGATCAGGTACCCR
TAGAAATCTGTGGACATAAAGCTATAACAGTGATAGGACCTACACCTGGAAGACTAACTCGGCTTGGTTTCACTTTAAAT
TTTCCCATTAGTCCTATTGAAACTGTACCAGTAAAATTAAAGCCAGGAATGGATGGCCCAAGAGTTAAACAATGGCCATT
GACAGAAGAAAAAATAAAAGCATTAGTAGAAATTTGTACAGAAGAAAATGATGGAAAAATTTCAAAAATTGGGCCTGAAA
ATCCATACAATACTCCAGTATTTGCCATAAAGAAAAGTTGGAGAAAAGATAGAGAACTTAATAAGAGGACTCAAGACTTC
TGGGAAGTTCAATTAGGAATACCACATCCCGCAGGGAAGAAATCAACAGTACTGGATGTGGGTGATGCATCAATTCCCTT
AGATGAAGACTTCAGGAAGTATACTGCATTTACCATACCAAGTATAAACAATGAGACACCAGGGATTAGATATCAGTACA
ATGTGCTTCCAGGATGGAAAGGATCACCAGCAATATTCCAAAGTAGCATGACAAAAATCTTAGAGCCTTTTAGAAAACAA
TATCCAGACATAATCCAATACGATGATTTGGTATCTGATTTAGAAATAGAGCAGCATAGAACAAAAATAGAGGAACTGAG
AGAACATCTGAAGTGGGGATTTACACCAGACAAACATCAGAAAGAACCATTTCTTTGGGGTTATGAACTCCATCCTGATA
AATGGACAGTACAGCCTATAGTGCTGCCA---------------------------------------------------
---------------------------------------------------------
>127596
CCTCAGATCCCTCTTTGGCAACGACCCTTCRTCACAGTAAAGATAGGGGGGCAACTAAAGGAAGCTGATACAGGAGCAGA
TACATTTGAAGAAATGAATTTGCCAGGAAGATGGAAACCAAAAGGAGGAGGTAAAGTAAGACAGTATGATCAGGTGCCCA
TAGAAATCTGTGGACATAAAACTATGACAGTAGTAGGACCTACACCTGGAAGACTGACTCAGATTGGTTGCACTTTAAAT
TTTCCCATTAGTCCTATTGAAACTGTACCAGTAAAATTAAAACCAGGAATGGATGGCCCAAAAGTTAAACAATGGCCATT
GACAGAAGAAAAAATAAAAGCGTTAGTAGAAATCTGTACAGAAGAAAAGGACGGGAAAATTTCAAAAATTGGGCCTGAAA
ATCCATATAATACTCCAATATTTGCCATAAAGAAGAGTTGGAGAAAAGACAGAGAACTTAATAAGAGAACTCAAGACTTC
TGGGAAGTTCAATTAGGAATACCACATCCCGCAGGGAAGAAATCAACAGTACTGGATGTGGGTGATGCATCAATTCCCTT
AGATGAAGACTTCAGGAAGTATACTGCATTTACCATACCTAGTATAAACAATGAGACACCAGGGATTAGATATCAGTACA
ATGTGCTTCCAGGATGGAAAGGATCACCAGCAATATTCCAAAGTAGCATGACAAAAATCTTAGAGCCTTTTAGAAAACAA
AATCCAGACATAATCCAATACGATGATTTGGTATCTGACTTAGAAATAGAGCAGCATAGAACAAAAATAGAGGAACTGAG
AGAACATTTGAAGTGGGGATTTACGCCAGACAAACATCAGAAAGAACCGTTCCGTTGGGGTTATGAACTCCATCCTGATA
AATGGACAGTACAGCCTATAGTGCTGCCA---------------------------------------------------
---------------------------------------------------------
>B.US.2000.NC6386_2000.AY032342
CCTCAAATCACTCTTTGGCAACGACCCTTCGTCACAGTAAAGGTAGGGGGGCAMCTAAAGGAAGCTGATACAGGAGCAGA
TACATTAGAAGAAATGAATTTGCCAGGAAGATGGAAACCAAAAGGAGGAGGTAAAGTAAGAGAGTATGATCAGATACCCA
TAGAAATCTGTGGACATAAAGCTATAACAGTAATAGGACCTACACCTGGAAGGCTGACTCAGCTTGGTTGCACTTTAAAT
TTTCCCATTAGTCCTATTGAAACTGTACCAGTAAAATTAAAGCCAGGAATGGATGGCCCAARAGTTAAACAATGGCCATT
GACAGAAGAAAAAATAAAAGCATTAGTAGAAATTTGTACAGAAGAAAAGGAAGGAAAAATTTCAAAAATTGGGCCTGAAA
ATCCATACAATACTCCAGTATTTGCCATAAAGAAAAGTTGGAGAAAAGATAGAGAACTTAATAAGAGAACTCAAGACTTC
TGGGAAGTTCAATTAGGAATACCACATCCCGCAGGGAAGAAATCAACAGTACTGGATGTGGGTGATGCATCAGTTCCCTT
AGATAAAGACTTCAGGAAGTATACTGCATTTACCATACCTAGTACAAATAATGAGACACCAGGGATTAGATATCAGTACA
ATGTGCTTCCAGGATGGAAAGGATCACCAGCAATATTCCAATGTAGCATGACAAAAATCTTAGAGCCTTTTAGAAAACAA
AATCCAGACATAATCCAATACGATGATTTGGTATCTGAYTTGGAAATAGAGCAGCATAGAACAAAAATAGAKGAACTGAG
ACAACATCTGAGGTGGGGATTTACACCAGACAAACACCAGAAAGAACCATTCCTTTGGGGTTATGAGCTCCATCCTGATA
AATGGACAGTACARCCTATAGTGCTGCCA---------------------------------------------------
---------------------------------------------------------
>EU2AREVIR.V2_10353
CCTCAAATCACTCTTTGGCAGCGACCCTTAGTCACAGTAAGAATAGGGGAACAGCTAATAGAAGCCGACACAGGAGCAGA
TACATTAGAAGAAATAAATTTACCAGGAAAATGGAAACCAAAAGGAGGAGGTAAAGTAAGACAATATGACCAGATACTTA
TAGAAATTTGTGGAAAAAGRGCYATAACAGTAGTAGGACCTACACCTGGACGAATGACTCAGATTGGYTGTACTTTAAAT
TTTCCAATTAGTCCTATTGAAACTGTGCCAGTAAAATTAAAGCCAGGAATGGATGGCCCAAAGGTTAAACAATGGCCATT
GACAGAAGAAAAAATAAAAGCATTAACAGACATTTGTATGGAGGAAAAGGAAGGAAAAATTTCAAAAATTGGGCCTGAAA
ATCCATACAATACTCCAATATTTGCYATAAAGAAAAGTTGGAGAAAAGATAGAGAACTYAATAAGAGAACTCAAGACTTC
TGGGAGGTCCAATTAGGAATACCCCATCCYGCAGGAAAGAAATCAACAGTACTAGATGTGGGGGATGCATCAGTTCCYTT
AGATAAAGAYTTTAGAAAGTATACAGCATTCACTATACCTAGTGTAAATAATGAAACACCAGGGATTAGATATCAGTACA
ATGTGCTTCCAGGATGGAAAGGATCACCAGCAATCTTTCAAGCAAGCATGACAAAAATCTTAGAGCCCTTTAGAACAAAA
AATCCAGAGATAATCCAATATGATGATTTAGTATCAGACTTAGAGATAGGGCARCATAGAGCAAAAATAGAGGAGTTGAG
AGAACATCTAAGATGGGGATTCACACCAGACAAACATCAGAAAGAACCATTTCTTTGGGGATATGAACTCCATCCTGACA
AATGGACAGTTCAGACTATACAGCTGCCA---------------------------------------------------
---------------------------------------------------------
>Case3 2003-11-04 OLD
---------ACTCTTTGGCAACGACCCATCGTAACAGTAAAGATAGGGGGGCAACTAAAGGAAGCTGATACAGGAGCAGA
TACATTTGAAGAAATGAATTTGCCAGGAAGATGGAAACCAAAAGGAGGAGGTAAAGTGAGAGAGTATGATCAGGTACCCA
TAGAAATCTKTGGACGTAAAGTTATAACAGTAATAGGACCTACACCTGGAAGACTGACTCAGATTGGTTGCACTTTAAAT
TTT-----------------------------------------------------------------------------
------------------------------------------AAGAAAGGATGGGAARATTTCAAAAATTGGGCCTGAAA
ATCCATATAATACTCCAGTATTTGCCAAAAAGAAAGGTTGGAGAAAAGACAGAGAACTTAATAAGAGAACTCAAGACTTC
TGGGAAGTCCAATTAGGAATACCACATCCCGCAGGGAAGAAATCAACAGTACTGGATGTGGGTGATGCATCAATTCCCTT
AGATAAAGAATTCAGGAAGTATACTGCATTTACCATACCTAGTACAAACAATGAGACACCAGGAATTAGGTATCAGTACA
ATGTGCTTCCAGGATGGAAAGGATCACCAGCAATATTCCAAAGTAGCATGACACAAATYTTAGAGCCTTTTAGAAAACAA
AACCCAGACATAATCCAATACGATGATTTGGTATCTGACTTAGAAATAGAGCAGCATAGAACAAAAGTAGGGGAACTGAG
AGAACATCTGAAGTGGGGATTTACACCAGACAAACATCAGAAAGAACCATTCCTCTGGGGTTATGAACTCCATCCTGATA
AATGGACAGTACACCCTATAGTGCTGCCA---------------------------------------------------
---------------------------------------------------------
>126629
---------ACTCTTTGGCAACGACCCCTCGTCACAATAAAGGTAGGGGGGCAACTAAAAGAAGCTGATACAGGAGCAGA
TACATTAGAASAAATAGCTTTGCCAGGAAGATGGAAACCAAAAGGAGGAGGTAAAGTAAAACAGTATGATCAAATACCCA
TAGAAATCTGTGGACATAGAGCTATAACAGTAGTAGGACCTACACCTGGAAGACTGACTCAGATTGGCTGCACTTTAAAT
TTT-----------------------------------------------------------------------------
----------------------------------TGTACAGAAGAAAAGGAAGGGAAAATTTCAAAAATTGGGCCTGAAA
ATCCATACAATACTCCAGTATTTGCCATAAAGAAAGGTTGGAGAAAAGATAGAGAACTTAATAAGAGAACTCAAGACTTC
TGGGAAGTTCAATTAGGAATACCACATCCTGCAGGGAAGAAATCAACAGTACTGGATGTGGGTGATGCATCAGTTCCCTT
AGATAAAGACTTCAGGAAGTATACTGCATTTACCATACCTAGTACAAACAATGAGACACCAGGGATTAGATATCAGTACA
ATGTGCTTCCAGGATGGAAAGGATCACCAGCGATATTCCAATGTAGCATGACAAAAATCTTAGAGCCTTTTAGAAAACAA
AATCCAGACATAATCCAATACGATGATTTAGTATCTGACTTAGAAATAGGGCAGCATAGAACAAAAGTAGAGGAACTGAG
AGAACATCTGAAGTGGGGATTTACACCAGACAAACATCAGAAAGAACCATTCCTTTGGGGTTATGAGCTCCATCCTGATA
AATGGACAGTACAGCCTATAGTACTGCCA---------------------------------------------------
---------------------------------------------------------
>B.IT.2003.1182_48_6265_20030806.DQ878822
CCTCAGATCACTCTTTGGCAACGACCCRTCGTCACAATAAAGATAGGGGGGCAGCTAAAGGAAGCTGATACAGGAGCAGA
TACATTCGAAGACATAAGTTTGCCAGGAAAATGGAAACCAAAAGGAGGAGGTAAGGTAAAAGAGTATGATGAAGTACCCA
TAGAAATCTGTGGACATAAGGCTATAACAGTAGTAGGACCTACACCTGGAAGAATGACTCAGATTGGTTGCACTTTAAAT
TTTCCCATTAGTCCTATTGAAACTGTACCAGTGAAATTAAAGCCAGGAATGGATGGCCCAAAAGTTAAACAATGGCCATT
GACAGAAGAAAAAATAAAAGCATTAGTAGAGATCTGTRCAGAAGAAGAGGCAGGGAAAATTTCAAAAATTGGGCCTGAAA
ATCCATATAATACTCCAGTATTTGCCATAAAGAAGAGTTGGAGAAAAGATAGAGAACTTAATAAGAGAACTCAAGACTTC
TGGGAAGTTCAATTAGGAATACCACACCCCGCAGGGAAGAAATCAACAGTACTGGATGTGGGTGATGCATCAATTCCCTT
AGATAAAGAATTCAGGAAGTATACTGCATTTACCATACCTAGTATAAACAATGAGACACCAGGAATTAGGTATCAGTACA
ATGTGCTTCCAGGATGGAAAGGATCACCAGCAATATTCCAAAGCAGCATGACAAAAATCTTAGAGCCTTTTAGAAAACAA
AATCCAGATATAATCCAATACGATGATTTAGTATCTGACTTAGAAATAGAGCAGCATAGAACAAAAATAGAGGAACTGAG
ACAGCATCTGAAGTGGGGATTTACACCAGACAAACATCAGAAAGAACCATTCCTTTGGGGTTATGAACTCCATCCTGATA
AATGGACAGTACAGCCTATAGTGCTGCCA---------------------------------------------------
---------------------------------------------------------
>B.US.1986.JRCSF.JR_CSF.M38429
CCTCAGATCACTCTTTGGCAACGACCCCTCGTCACAATAAAGATAGGGGGGCAACTAAAGGAAGCTGATACAGGAGCAGA
TACATTAGAAGACATGGATTTGCCAGGAAGATGGAAACCAAAAGGAGGAGGTAAAGTAAGACAGTATGATCAGATACCCA
TAGATATCTGTGGACATAAAGCTGTAACAGTAGTAGGACCTACACCTGGAAGACTGACTCAGATTGGTTGCACTTTAAAT
TTTCCCATTAGTCCTATTGAAACTGTACCAGTAAAATTAAAGCCAGGAATGGATGGCCCAAAAGTCAAACAATGGCCATT
GACAGAAGAAAAAATAAAAGCATTAGTAGAAATTTGTACAGAAGAAAAGGAAGGAAAGATTTCAAAAATTGGGCCTGAAA
ATCCATACAATACTCCAGTATTTGCCATAAAGAAAAGTTGGAGAAAAGATAGAGAACTTAATAGGAGAACTCAAGACTTC
TGGGAAGTTCAATTAGGAATACCACATCCCGCAGGGAAGAAATCAACAGTACTGGATGTGGGTGATGCATCAGTTCCCTT
AGATAAAGACTTCAGGAAGTATACTGCATTTACCATACCTAGTATAAACAATGAGACACCAGGGATTAGATATCAGTACA
ATGTGCTTCCAGGATGGAAAGGATCACCAGCAATATTCCAAAGTAGCATGACAAAAATCTTAGAGCCTTTTAGAAAACAA
AATCCAGACATAATCCAATACGATGATTTGGTATCTGACTTAGAAATAGGGCAGCATAGAACAAAAATAGAGGAACTGAG
ACAACATCTGAAGTGGGGATTTACACCAGACAAACATCAGAAAGAACCATTCCTTTGGGGTTATGAACTCCATCCTGATA
AATGGACAGTACAGCCTATAGTGCTGCCA---------------------------------------------------
---------------------------------------------------------
>B.IT.2003.JK9PWWQM1NWYVFT.GQ398861
CCTCAGATCACTCTTTGGCAACGACCCCTCGTCACAGTAAAGGTAGGGGGGCAACTAAAGGAAGCTGACACAGGGGCAGA
TACATTAGAAGAAATGACTTTGCCAGGGAGATGGAAACCAAAAGGAGGAGGTAAAGTAAAACAGTATGATCAGGTAGATG
TAGACATCTGTGGACATAAAGCTACAACAGTAGTAGGACCTACACCTGGAAGACTGACTCAGATTGGGTGCACTTTAAAT
TTTCCCATTAGTCCTATTGAAACTGTACCAGTAAAATTAAAGCCAGGAATGGATGGCCCAAGAGTTAAACAATGGCCATT
GACAGAAGAAAAAATAAAAGCATTGATAGAAATTTGTACAGAAGAAAAAGAAGGAAAAATTTCAAAAATTGGGCCTGAAA
ATCCATACAATACTCCAGTATTTGCCATAAAGAAAGGTTGGAGAAAAGATAGAGAACTTAACAAGAGAACTCAAGACTTC
TGGGAAGTTCAATTAGGAATACCACATCCCGCAGGGAAGAAATCAACAGTACTGGATGTGGGTGATGCATCAGTACCCTT
AGATGAAGACTTCAGGAAGTATACTGCATTTACCATACCTAGTACAAACAATGAGACACCAGGGATTAGATATCAGTACA
ATGTGCTTCCAGGATGGAAAGGATCACCAGCAATATTCCAAAGTAGCATGACAAAAATCTTAGAGCCTTTTAGAAAACAA
AACCCAGACATAATCCAATACGATGACTTGGTATCTGACTTAGAAATAGGGCAGCATAGAACAAAAATAGAGGAACTGAG
ACAACATCTGAGGTGGGGATTTACACCAGACAAACAYCAGAAAGAACCATTCCTGTGGGGTTATGAACTCCATCCTGATA
AATGGACAGTACAGCCTATAGTGCTGCCA---------------------------------------------------
---------------------------------------------------------
>-.US.-.WC51P1095_11.FJ861810
CCTCAAATCACTCTTTGGCAACGACCCCTCGTCTCAATAAGGATAGGGGGACAACTAAAGGAAGCTGATACAGGAGCAGA
TACATTAGAAGAAATGAATTTGCCAGGAAGATGGAAACCAAAAGGAGGAGGCAAAGTAAGACAGTATGATCAGATACCCA
TAGAAATCTGTGGACATAAAGCTATAACAGTAGTAGGACCTACACCTGGAAGACTGACTCAGATTGGTTGCACTTTAAAT
TTTCCCATTAGTCCTATTGAAACTGTACCAGTGAAATTAAAGCCAGGAATGGATGGCCCAAAGGTTAAACAATGGCCATT
GACAGAAGAAAAAATCAAAGCATTAGTAGAAATCTGTACAGAAGAAAAGGAAGGGAAAATTTCAAAAATTGGGCCTGAAA
ATCCATACAATACTCCAGTATTTGCCATAAAGAAAAGTTGGAGAAAAGATAGAGAACTTAATAAGAGAACTCAAGACTTC
TGGGAAGTTCAATTAGGAATACCACATCCCGCAGGGAAGAAATCAACAGTACTGGATGTGGGTGATGCATCAGTTCCCTT
AGATGAAGAATTCAGGAAGTATACTGCATTTACCATACCTAGTACAAACAATGAGACACCAGGGATTAGATATCAGTACA
ATGTGCTTCCAGGATGGAAAGGATCACCAGCAATATTCCAAAGTAGCATGACAAAAATCTTAGAGCCTTTTAGAAAACAA
AATCCAGACATAATCCAATACGATGATTTGGTATCTGACTTAGAAATAGAGCAGCATAGAACAAAAATAGAAGAACTGAG
ACAACATCTGAGGTGGGGATTTACACCAGACAAACATCAGAAAGAACCATTCCTTTGGGGTTATGAACTCCATCCTGATA
AATGGACAGTACAGCCTGTAGTGCTGCCA---------------------------------------------------
---------------------------------------------------------
>B.CA.-.BCCFE_PRRT_1411.EF368721
CCTCAGATCACTCTTTGGCAACGACCCCTCGTCACAATAAAGATAGGGGGGCAACTAAAGGAAGCTGATACAGGGGCAGA
TACATTAGAAGATATGGATTTGCCAGGAAGATGGAAACCAAAAGGAGGAGGTAAAGTAAGACAGTATGATCAGGTACCCA
TAGAAATCTGTGGACATAAAGCTATAACAGTAGTAGGACCTACACCTGGAAGACTGACTCAGCTTGGTTGCACTTTAAAT
TTTCCCATTAGTCCTATTGAAACTGTACCAGTAAAATTAAAGCCAGGAATGGATGGCCCAAAAGTTAAACAATGGCCATT
GACAGAAGAAAAAATAAAAGCATTAGTAGAAATTTGCACAGAAGAAAAGGAAGGAAAAATTTCAAAAATTGGGCCTGAAA
ATCCATACAATACTCCAGTATTTGCCATAAAGAAAAGTTGGAGAAAAGACAGAGAACTTAATAAAAGAACTCAAGACTTC
TGGGAAGTTCAATTAGGAATACCACATCCTGCAGGGAAGAAATCAACAGTACTGGATGTGGGTGATGCATCAGTTCCCTT
AGATAAAGACTTCAGGAAGTATACTGCATTTACCATACCTAGTGTGAACAATGAGACACCAGGAATTAGATATCAGTACA
ATGTGCTTCCAGGATGGAAAGGATCACCAGCAATATTCCAAAGTAGCATGACAAAAATCTTAGAGCCTTTTAGAAAGCAA
AATCCAGACATAATCCAATACGATGATTTGGTATCTGACTTAGAAATAGGGCAGCATAGAGCAAAAATAGAGGAACTAAG
ACAACATCTGAAGTGGGGATTTACACCAGACAAACATCAGAAAGAACCATTCCTTTGGGGTTATGAACTTCATCCTGATA
AATGGACAGTACAGCCTATAGTGCTGCCA---------------------------------------------------
---------------------------------------------------------
>Case3 2004-12-31 NEW
CCTCAAATCACTCTTTGGCAACGACCCATCGTCACAGTAAAGATAGGGGGGCAACTAAAGGAAGCTGATACAGGAGCAGA
TACATTTGAAGAAATGAATTTGCCAGGAAGATGGAAACCAAAAGGAGGAGGTAAAGTGAGAGAGTATGATCAGGTACCCA
TAGAAATCTTTGGACGTAAAATTATACCAGTAATAGGACCTACACCTGGAAGACTGACTCAGATTGGTTGCACTTTAAAT
TTTCCCATTAGTCCTATTGAAACTGTACCAGTAAAATTAAAGCCAGGAATGGATGGCCCAAGAGTTAAACAATGGCCATT
GACAGAAGAAAAGATAAAAGCATTAGTAGAAATTTGTACAGAAGAAAAGGAWGGRAAAATTTCAAAAATTGGGCCTGAAA
ATCCATATAATACTCCAGTATTTGCCATAAAGAAAGGTTGGAGAAAAGACAGAGAACTTAATAARAGAACTCAAGACTTC
TGKGAAGTCCAATTAGGAATACCACATCCCGCAGGGAAGAAATCAACAGTACTGGATGTGGGTGATGCATCRATTCCCTT
AGATAAAGAATTCAGGAAGTATACTGCATTTACCATACCTAGTACAAACAATGAGACACCAGGAATTAGGTATCAGTACA
ATGTGCTTCCAGGATGGAAAGGATCACCAGCAATATTCCAAAGTAGCATGACACAAATCTTAGAGCCTTTTAGAAAACAA
AACCCAGACATAATCCAATACGATGATTTRGTATCTGACTTAGAAATAGAGCAGCATAGARCAAAAGTAGGGGAACTRAG
AGAACATCTGAAGTGGGGATTTACACCAGACAAACATCAGAAAGAACCATTCCTYTGGGGTTATGAACTCCATCCTGATA
AATGGACAGTACAACCTATAGTGCTGCCAGAAAAGGACAGCTGGACTGTCAATGACATACAGAAGTTAGTGGGAAAATTG
AATTGGGCAAGTCAGATTTACCCAGGGATCAAAGTAAGGCAATTATGTAAACTCCTT
>EU2KAROLINSKA_9599
CTTCAAATCACTCTTTGGCAACGACCCCTCGTCGCAATAAGGATAGGGGGGCAGCTAAAGGAAGCTGATACAGGAGCAGA
TACATTAGAAGAAATGAATTTGCCAGGGAGATGGAAACCAAAAGGAGGAGGTAAAGTAAGACAGTATGATCAGATACAAG
TAGAAATCTGTGGACATAAAGCTATAACAGTAATAGGACCTACACCTGGAAGATTGACTCAGATTGGCTGCACTTTAAAT
TTTCCCATTAGTCCTATTGAAACTGTACCAGTAAAATTAAAGCCAGGAATGGATGGCCCAAAAGTTAAACAATGGCCATT
GACAGAAGAAAAAATAAAAGCATTAGTAGAAATTTGTACAGAAGAAAAGGAAGGAAAAATTTCAAAAATTGGGCCTGAAA
ATCCATACAATACTCCAGTATTTGCCATAAAGAAAAGTTGGAGAAAAGATAGAGAACTTAATAAGAGAACTCAAGACTTC
TGGGAAGTTCAATTAGGAATACCACATCCTGCAGGGAAGAAATCAACAGTACTGGATGTGGGTGATGCATCAGTACCCTT
AGATAAAGAATTCAGGAAGTATACTGCATTTACCATACCTAGTACAAACAATGAGACACCAGGGATTAGATATCAGTACA
ATGTGCTTCCAGGATGGAAAGGATCACCAGCAATATTCCAAAGTAGCATGACAAAAATCTTAGAGCCTTTTAGAAAACAA
AATCCAGAAATAATCCAATACGATGATTTGGTATCTGACTTAGAAATAGGACAGCATAGAACAAAAATAGAGGAACTGAG
ACAACATCTGAAGTGGGGATTTACACCAGACAAACATCAGAAAGAACCATTCCTTTGGGGTTATGAACTCCATCCTGATA
AATGGACAGTACAGCCTATAGTGCTACCA---------------------------------------------------
---------------------------------------------------------
>B.-.2001.07157A.GU581823
CCTCAGATCACTCTTTGGCAACGACCCATCGTCACAGTAAAGATAGGGGGGCAACTAAAGGAAGCTGATACAGGAGCAGA
TACATTTGAAGAAATGGATTTGCCAGGAAGATGGAAACCAAAAGGAGGAGGTAAAGTAAGACAGTATGATCAGATACCCA
TAGAAATCTGTGGACATAAAGTTATACCAGTAGTAGGACCTACACCTGGAAGACTGACTCAGATTGGTTGCACTCTAAAT
TTCCCCATTAGTCCTATTGAAACTGTACCAGTAAAATTAAAGCCAGGAATGGATGGCCCAAGAGTTAAACAATGGCCATT
GACAGAAGAGAAAATMAAAGCATTAGTAGAAATTTGTACAGAAGAAAAGGAYGGGAAAATTTCAAAAATTGGGCCTGAAA
ATCCATACAATACTCCAGTATTTGCCATAAAGAAAAGTTGGAGAAAAGACAGAGAACTTAATAAGAGAACTCAAGACTTT
TGGGAAGTTCAATTAGGAATACCACATCCCGCAGGGAAGAAATCAACAGTACTGGATGTGGGTGATGCATCAATTCCCTT
AGATAAAGACTTCAGGAARTATACTGCATTTACCATACCTAGTGTAAACAATGAGACACCAGGGATTAGATATCAGTACA
ATGTGCTTCCAGGATGGAAAGGATCACCAGCAATATTCCAATGTAGCATGACAAAAATTTTAGAGCCTTTTAGAAAACAA
AATCCAGACATAATCCAATACGATGATTTGGTATCTGACTTAGAAATAGGGCAGCATAGAACAAAAATAGAGGAACTGAG
ACAACATCTGAAGTGGGGATTTACACCAGACAAACATCAGAAAGAACCATTCCGTTGGGGTTATGAACTCCATCCTGATA
AATGGACAGTACWGCCTATARAGTTGCCA---------------------------------------------------
---------------------------------------------------------
>02_AG.CM.1997.97CM_MP569.AJ286937
CCTCAAATCACTCTTTGGCAACGACCCTTAGTCACAGTAAGAATAGGGGGACAGCTAATAGAAGCCGACACAGGAGCAGA
TACATTAGAAGAAATAAATTTACCAGGAAAATGGAAACCAAAAGGAGGAGGTAAAGTAAGACAGTATGATCAGATAATTA
TAGAAATTTGTGGAAAAAAGGCCATAACAGTAGTAGGACCTACACCTGGACGAATGACTCAGATTGGTTGTACTTTAAAT
TTTCCAATTAGTCCTATTGAAACCGTGCCAGTAAAATTAAAGCCAGGAATGGATGGCCCAAAGGTTAAACAATGGCCATT
GACAGAAGAAAAAATAAAAGCATTAACAGACATTTGTACAGAGGAAAAGGAAGGAAAAATTTCAAAAATTGGGCCTGAAA
ATCCATACAATACTCCAGTATTTGCCATAAAGAAAAGTTGGAGAAAAGATAGAGAACTCAATAAAAGAACTCAAGACTTC
TGGGAGGTCCAACTAGGAATACCTCATCCCGCGGGAAAGAAATCAACAGTACTAGATGTGGGGGATGCATCAGTTCCCTT
AGATAAGAACTTTAGAAAGTATACTGCATTCACTATACCTAGTGTAAATAATGAGACACCAGGGATTAGATATCAGTACA
ATGTGCTTCCAGGATGGAAAGGATCACCAGCAATATTTCAGGCAAGCATGACAAAAATCTTAGAGCCCTTTAGAATAAAA
AATCCAGAGATAATCCAATATGATGATTTAGTATCTGATTTAGAGATAGGGCAGCATAGAGCAAAAATAGAAGAGTTAAG
AGAACATCTAAAATGGGGATTTACACCAGACAAACATCAGAAAGAACCATTTCTTTGGGGATATGAACTCCATCCTGACA
AATGGACAGTCCAGCCTATACAGCTGCCA---------------------------------------------------
---------------------------------------------------------
>02_AG.SN.2001.324HALD.FN599704
CCTCAAATCACTCTTTGGCAACGACCCTTAGTCACAGTAAGAATACAAGGACAGCTAATAGAAGCCGACACAGGAGCAGA
TACATTAGAAGAAATAGATTTACCAGGAAAATGGAAACCAAAAGGAGGAGGTAAAGTAAAACAGTATGATCAGATACTTC
TAGAAATTTGTGGAAAAAGGGCCATAACAGTAGTAGGACCTACACCTGGACGAATGACTCAGATTGGTTGCACTTTAAAT
TTTCCAATTAGTCCTATTGAAACAGTGCCAGTAAAATTAAAGCCAGGGATGGATGGGCCAAAAGTTAAACAATGGCCATT
GACAGAAGAAAAAATAAAAGCATTAACAGAGATTTGTGCAGAAGAAAAGGAAGGAAAAATTTCAAAAATTGGGCCTGAAA
ATCCATACAATACTCCARTATTTGCCATAAAGAAGAGTTGGAGAAAAGATAGAGAACTCAATAAAAGAACTCAAGACTTC
TGGGAGGTCCAATTAGGAATACCTCATCCCGCAGGAAAGAAATCAACAGTACTAGATGTGGGGGATGCATCAGTTCCTTT
AGAYAAAGAATTTAGAAAATATACAGCATTCACTATACCTAGTGTAAATAATGAAACACCAGGGATTAGATATCAGTACA
ATGTACTTCCAGGATGGAAAGGATCACCAGCAATCTTTCAGGCAAGCATGACAAAAATCTTAGAGCCCTTTAGAACAAAA
AATCCAGAGATAATTCAATATGATGATTTAGTATCAGACTTAGAGATAGGACAGCATAGRGCAAAAATAGAGGAGTTAAG
AGAACATCTAAAATGGGGATTTACACCAGACAAACATCAGAAAGAACCATTTCTTTGGGGATATGAACTCCATCCTGACA
AATGGACAGTCCAGCCTATACAGCTGCCA---------------------------------------------------
---------------------------------------------------------
>EU2AREVIR.V2_11931
CCTCAGATCACTCTTTGGCAACGACCCCTYGTCCCAATAAAGGTAGGAGGGCAAATAAAGGAAGCTGATACAGGAGCAGA
TACATTAGAAGAAATAAATTTGCCAGGAAGATGGAAACCAAAAGGAGGAGGTAAAGTAAGACAGTATGATCAGGTAGCCA
TAGAAATCTGYGGACATAAAGCTATAACAGTGGTAGGACCCACACCAGGAAGACTGACTCAGCTTGGCTGCACTTTAAAT
TTTCCAATTAGTCCTATTGAAACTGTACCAGTAAAATTAAAGCCAGGAATGGATGGCCCAAAAGTTAAACAATGGCCATT
GACAGAAGAAAAAATAAAAGCATTAGTAGAAATTTGTACAGAAGAAAAGGAAGGAAAAATTTCAAAAATTGGGCCTGAAA
ACCCATACAATACTCCAGTATTTGCCATAAAGAAAAGTTGGAGAAAAGACAGAGAACTTAATAAGAGAACCCAAGACTTC
TGGGAAGTCCAATTAGGAATACCACATCCTGCARGGAAGAAATCAACAGTACTGGATGTGGGTGATGCATCAGTTCCCTT
AGATGAAGACTTCAGGAAGTACACTGCATTTACCATACCTAGTACAAACAATGAGACACCAGGAATTAGATATCAGTACA
ATGTGCTTCCAGGATGGAAAGGATCACCAGCAATATTCCAAAGTAGCATGATAAAAATCTTAGAKCCTTTTAGAAAACAA
AATCCAGACATAATCCAATACGATGATTTGGTATCTGACTTAGAAATAGGGCAGCATAGAACAAAAGTAGAGGAACTGAG
AGAACATCTGAAGTGGGGATTCACACCAGACAAACATCAGAAAGAACCATTCCTCTGGGGTTATGAACTCCATCCTGATA
AATGGACAGTACAGCCTATAGTGCTGCCA---------------------------------------------------
---------------------------------------------------------
>B.-.2003.03_121767.EU614265
CCTCAGATCACTCTTTGGCAACGACCCATTGTCACAATAAAGATAGGGGGGCAACTAAAGGAAGCTGATACAGGAGCAGA
TACATTAGAAGAAATGAATTTGCCAGGAAGATGGAAACCAAAAGGAGGAGGTAAAGTAARACAGTATGATCAGATACCCA
TAGAAATYTGTGGACATCAAGTTAYAACAGTWGTAGGATCTACACCWGGAAGACTGACTCAGCTTGGTTGCACTKTAAAT
TTTCCCATTAGTCCTATTGRAACTGTACCAGTAAAATTAAAGCCAGGAATGGATGGCCCAAAAGTTAAACAATGGCCATT
AACAGAAGAAAAAATAAAAGCATTAGTAGAAATCTGTACAGAAGAARAGGAAGGGAAAATTTCAAAAATTGGGCCTGAAA
ATCCATACAATACTCCAGTATTTGCCATAAAGAAAAGTTGGAGAAAAGATAGAGAACTTAATAAGAGAACTCAAGACTTC
TGGGAAGTACAAYTAGGAATACCACATCCCGCAGGGAAGAAATCAACAGTACTGGATGTGGGTGATGCATCARTTCCCTT
AGAYAAAGAATTCAGGAAGTATACTGCATTTACCATACCTAGTATAAACAATGAGACACCAGGAATTAGATATCAGTACA
ATGTGCTTCCAGGATGGAAAGGATCACCAGCAATATTCCAAAGTAGCATGACAAAAATCTTAGAGCCTTTTAGAAAACAA
AAYCCAGACATAATCCAATACGATGATTTGGTATCTGACTTAGAAATAGGGCAGCAYAGAACAAAARTAGAGGAACTGAG
ACAACATCTGAAATGGGGATTTACACCAGACAAACATCAGAAAGAACCATTCCTTTGGGGTTATGAACTCCATCCGGATA
AATGGACAGTACARCCTATAGTGCTGCCA---------------------------------------------------
---------------------------------------------------------
>Case3 2007-02-19 OLD
--------------TTGGCAACGACCCATCRTCACAGTAAAGATAGGGGGGCAACTAAAGGAAGCTGATACAGGAGCAGA
TACATTTGAAGAAATGAATTTGCCAGGAAGATGGACACCAAAAGGAGGAGGTAAAGTAAGAGAGTATGATCAGGTACCCA
TAGAAATCTTTGGACGTAAAATTATACCAGTAATAGGACMTACACCTGGAAGAGTGACTCAGATTGGTTGCACTTTAAAT
TTT-----------------------------------------------------------------------------
----------------------------------TGTACAGAAGAAAARGATGGAAAAATTTCAAAAATTGGGCCTGAAA
ATCCATATAATACTCCAGTATTTGCCATAAAGAAAGGTTGGAGAAAAGACAGAGAACTTAATAAGAGAACTCAAGACTTC
TGTGAAGTCCAATTAGGAATACCACATCCCGCAGGGAAGAAATCAACAGTACTGGATGTGGGTGATGCATCGATCCCCTT
AGATAAAGAATTCAGGAAGTATACTGCATTTACCATACCTAGTACAAACAATGAGACACCAGGAATTAGGTAYCAGTACA
ATGTRCTTCCAGGATGGAAAGGATCACCAGCAATATTCCAAAGTAGCATGACACAAATCTTAGAGCCTTTTAGAAAACAA
AACCCAGACATAATCCAATACGATGATTTRGTATCTGACTTAGAAATAGAGCAGCATAGARCAAAAGTAGGGGAACTRAG
AGAACATCTGAAGTGGGGATTTACACCAGACAAACATCAGAMAGAACCATTCCTCTGGGGTTATGARCTCCATCCTGATA
AATGGACAGTACAACCTATAGTGCTGCCA---------------------------------------------------
---------------------------------------------------------
>UB2UNIBS_1631
---------ACTCTTTGGCAACGACCCGTAGTCACAATAAAGATAGGGGGGCAACTAAAGGAAGCCGATACAGGAGCAGA
TACATTAGAAGAAATGAATTTGCCAGGAAGATGGAAACCAAAAGGAGGAGGTAAAGTAAGACAGTATGATCAGATACCCC
TAGAAATCTGTGGACATAAAATTATAACAGTGATAGGACCTACACCTGGAAGACTGACTCAGCTTGGTTGCACTTTAAAT
TTC-----------------------------------------------------------------------------
----------------------------------TGTACAGAAGAAAAGGATGGGAAAATTTCAAAAATTGGGCCTGAAA
ATCCATATAATACTCCAGTATTTGTCATAAAGAAAAGTTGGAGAAAAGATAGAGAACTTAATAAGAGAACTCAAGACTTC
TGGGAAGTGCAATTAGGAATACCACATCCCGCAGGGAAGAAATCAACAGTACTGGATGTGGGTGATGCATCAATTCCCTT
AGATGAAGAATTCAGGAAGTATACAGCATTTACCATACCTAGTATAAACAATGAGACACCAGGGATTAGGTATCAGTACA
ATGTGCTTCCAGGATGGAAAGGATCACCAGCAATATTCCAAAGTAGCATGACAAGAATCTTAGAGCCTTTTAGAACACAA
AATCCAGACATAATCCAATACGATGATTTGGTATCTGACTTAGAAATAGAGCAGCATAGAACGAAAATAAAGGAACTGAG
AGAACATCTGAAGTGGGGATTTACACCAGACAAACATCAGAAAGAACCATTCCTTTGGGGTTATGAACTCCATCCTGATA
AATGGACAGTACAGCCTATAGTGCTRCCA---------------------------------------------------
---------------------------------------------------------
>B.FR.2003.1182_48_3044_20030306.DQ877956
CCTCAGATCACTCTTTGGCAACGACCCATCGTCACAGTAARGATAGGGGGGCAACTAAAGGAAGCTGATACAGGAGCAGA
TACATTTGAAGAAATGAATTTGCCAGGAAGATGGAAACCAAAAGRAGGAGGTAAAGTRAGAGAGTATGATCAGATACCCA
TAGAAATCTGTGGACATAAAGTTATACCAGTAGTAGGACCTACACCTGGAAGACTGACTCAGCTTGGCTGCACTTTAAAT
TTTCCCATTAGTCCTATTAAAACTGTACCAGTAAAATTAAAGCCAGGAATGGATGGCCCAAAAGTTAAACAATGGCCATT
GACAGAAGAAAAAATAAAAGCATTAGTAGAAATTTGTACAGAAGAAAAGGAAGGAAAAATTTCAAAAATTGGGCCTGAAA
ATCCATATAATACTCCAGTATTTGTCATAAAGAAAAGTTGGAGAAAAGATAGAGAACTTAATAAGAGAACTCAAGACTTC
TGGGAAGTCCAATTAGGRATACCACATCCCGCAGGGAAGAAATCAACAGTACTGGATGTAGGTGATGCATCAGTTCCCTT
AGATGAAGACTTCAGGAAGTATACTGCATTTACCATACCTAGTACAAACAATGAGACACCAGGGGTTAGATATCAGTACA
ATGTGCTTCCAGGATGGAAAGGATCACCAGCAATATTTCAAAGTAGCATGACAAAAATCTTAGAGCCTTTTAGAAAACAA
AATCCAGACATAATCCAATACGATGATTTRGTATCTGACTTAGAAATAGGGCAGCATAGAGCAAAAATAGAGGAACTGAG
ACAACATCTGAAATGGGGATTTACACCAGAYAAACATCAGAAAGAACCATTCCTTTGGGGTTATGAACTCCATCCTGACA
AATGGACAGTACAGCCTATAAAGCTGCCA---------------------------------------------------
---------------------------------------------------------
>B.US.1984.5019_84.AY835779
CCTCAAATCACTCTTTGGCAACGACCCCTCGTCACAATAAAGATAGGGGGGCAACTAAAGGAAGCTGATACAGGAGCAGA
TACATTAGAAGATATGGATTTGCCAGGAAGATGGAAACCAAAAGGAGGAGGTAAAGTAAGACAGTATGATCAGATACTCA
TAGAAATCTGTGGACATAAAGCAATAACAGTAGTAGGACCTACACCTGGAAGACTGACTCAGATTGGTTGCACTTTAAAT
TTTCCCATTAGTCCTATTGAAACTGTACCAGTAAAATTAAAGCCAGGAATGGATGGCCCAAAAGTTAAACAATGGCCATT
GACAGAAGAAAAAATAAAAGCATTAGTAGAAATTTGTACAGAAGAGAAGGAAGGGAAAATTTCAAAAATTGGGCCTGAAA
ATCCATACAATACTCCAGTATTTGCCATAAAGAAAAGTTGGAGAAAAGATAGAGAACTTAATAAGAGAACTCAAGACTTC
TGGGAAGTTCAATTAGGAATACCACATCCCGCAGGGAAGAAATCAACAGTACTGGATGTGGGTGATGCATCAGTTCCCTT
AGATAAAGACTTCAGGAAGTATACTGCATTTACCATACCTAGTATAAACAATGAGACACCAGGGATTAGGTATCAGTACA
ATGTGCTTCCAGGATGGAAAGGATCACCAGCAATATTCCAAAGTAGCATGACAAAAATCTTAGAGCCTTTTAGAAAACAA
AATCCAGACATAATCCAATACGATGATTTGGTATCTGACTTAGAAATAGGGCAGCATAGAACAAAAATAGAGGAACTGAG
AGAACATCTGAGGTGGGGATTTACACCAGACAAACATCAGAAAGAACCATTCCTTTGGGGTTATGAACTCCATCCTGATA
AATGGACAGTACAGCCTATAGTGCTGCCA---------------------------------------------------
---------------------------------------------------------
>B.US.1998.NC1403_1998.AY030548
CCTCAGATCACTCTTTGGCAAYGACCCCTCGTCACAATAAAGMTAGGGGGGCAACTAAAGGAAGCTGATACAGGAGCAGA
TACATTAGAAGAAATGCATTTGCCAGGAAGATGGRAACCAAAAGGAGGAGGTAAAGTAAGACAGTATGATCAGGTACCCA
TAGAAATCTGTGGACATAAAGCTATAACAGTAATAGGACCTACACCTGGAAGATTGACTCAGCTTGGTTGTACATTAAAT
TTTCCCATTAGTCCTATTGAAACTGTACCAGTAAAATTAAAGCCAGGTATGGATGGCCCAAAAGTTAAACAATGGCCATT
GACAGAAGAAAAAATAAGAGCATTAGTAGAAATTTGTACAGAAGAAAAGGAAGGAAAAATTTCAAAAATTGGGCCTGAAA
ATCCATACAATACTCCAGTATTTGCCATAAAGAAAAGTTGGAGAAAAGATAGAGAACTTAATAAGAGAACTCAAGACTTC
TGGGAAGTTCAATTAGGAATACCACATCCCGCAGGGAAGAAATCAACAGTACTGGATGTGGGTGATGCATCAGTTCCCTT
AGATAAAGAATTTAGGAAGTATACTGCATTTACCATACCTAGTATAAACAATGAGACACCAGGGATTAGATATCAGTACA
ATGTGCTTCCAGGATGGAAAGGATCACCAGCAATATTCCAAAGTAGCATGACAAAAATCTTAGAGCCTTTTAGAAAACAA
AATCCAGACATAATCCAATACGATGATTTGGTATCTGACTTAGAAATAGGGCAGCATAGAACAAAAATAGAGGAACTGAG
AGAACATCTGAAGTGGGGGTTTACACCAGACAAACATCAGAAAGAACCATTCCTTTGGGGTTATGAACTCCATCCTGATA
AATGGACAGTACAGCCTATAGTGCTGCCA---------------------------------------------------
---------------------------------------------------------
>EU2KAROLINSKA_17479
---------ACTCTTTGGCAACGACCCTTAGTCACAGTAAGGATAGGGGGACAGCCAATAGAAGCCGACACAGGAGCAGA
TACATTAGAAGAAATAAATTTACCAGGAAAATGGAAACCAAAAGGAGGRGGTAAAGTAAGACAGTATGATCAGATACTTW
TAGAAATTTGTGGAAAAAGGGCCATAACAGTAGTGGGACCTACACCTGGACGAATGACTCAGATTGGTTGTACTTTAAAT
TTT-----------------------------------------------------------------------------
---------------------------NNNNNTTTGTACAGAGGAAAAGGAAGGRAAAATTTCAAAAATTGGGCCTGAAA
ATCCATACAATACTCCAATATTTGCCATWAAGAAAAGTTGGAGAAAAGATAGAGAACTCAATAAAAGAACTCAAGACTTC
TGGGAGGTCCAATTAGGAATACCTCATCCCGCAGGAAAGAAATCAACAGTACTAGATGTGGGGGATGCATCAGTTCCCTT
AGATGAAGACTTTAGAAAGTATACAGCATTCACTATACCTAGTGTAAATAATGAAACACCAGGGRTTAGATATCAGTACA
ATGTGCTTCCAGGATGGAAAGGATCACCAGCAATCTTTCAGGCAAGTATGACAAAAATCTTAGAGCCCTTTAGAACACAA
AATCCAGAKATGATCCAATATGATGATTTAGTATCAGACTTAGAGATAGGGCAGCAYAGAGCAAAAATAGAAGAGTTGAG
AGAACATCTAAGATGGGGATTYACACCAGACAAACATCAGAAAGAACCATTTCTTTGGGGATATGAACTCCATCCTGACA
AATGGACAGTCCAGCCTATACAGCTGCC----------------------------------------------------
---------------------------------------------------------
>121898
CCTCAAATCACTCTTTGGCAGCGACCCTTAGTCACAGTAAGAATAGGGGGACAGCTAAGAGAAGCCGACACAGGAGCAGA
TACATTAGAAGAAATAGATTTACCAGGAAAATGGAAACCAAAAGGAGGAGGTAAAGTAAGACAATATGATCAGATACCTA
TAGAAATTTGTGGAAAAAGGGCTATAACAGTAGTAGGACCTACACCTGGACGAATGACTCAGATTGGTTGTACTTTAAAT
TTTCCAATTAGTCCTATTGAAACTGTACCAGTAAAATTAAAACCAGGAATGGATGGCCCAAAGGTTAAACAATGGCCATT
GACAGAAGAAAAAATAAAAGCATTAACAGACATTTGTACAGAGGAAAAGGAAGGAAAAATTTCAAGAATTGGGCCTGAAA
ATCCATACAATACTCCAATATTTGCCATAAAGAAAAGTTGGAGAAAAGATAGAGAACTCAATAAGAGAACTCAAGACTTC
TGGGARGTCCAATTAGGAATACCTCATCCCGCAGGAAAGAAATCAACAGTACTAGATGTGGGGGATGCATCAGTTCCCTT
ACATGAAGACTTTAGAAAGTATACTGCATTCACTATACCTAGTGTAAATAATGAAACACCAGGGATTAGATATCAGTACA
ATGTGCTTCCAGGATGGAAAGGATCACCAGCAATATTTCAGGCAAGCATGACAAAAATCTTAGAGCCCTTTAGAACAAAA
AATCCAGAGATAATCCAATAYGATGATTTAGTATCAGACTTAGAGATAGGGCAGCATAGAGCAAAAATAGAGGAGTTGAG
RGAACATCTAAAATGGGGATTTACACCAGACAAACATCAGAAAGAACCATTTCTTTGGGGATATGAACTCCATCCTGACA
AATGGACAGTCCAGCCTATACAGCTGCCA---------------------------------------------------
---------------------------------------------------------
>125747
CCTCAGATCACTCTTTGGCAACGACCCCTCGTCACAGTAAAGGTAGGGGGGCAACTAAAGGAAGCTGATACAGGAGCAGA
TACATTAGAAGAAATGAATTTGCCAGGAAAATGGAAACCAAAAGGAGGAGGTAAAGTGAGACAGTATGATCAGGTACTCG
TAGAAATCTGTGGACATAAAGCTATAGCAGTAATAGGACCTACACCTGGAAGACTGACTCAGATTGGTTGCACTTTAAAT
TTTCCCATTAGTCCTATTGAAACTGTACCAGTAAAATTAAAGCCAGGAATGGATGGCCCAAAAGTTAAACAATGGCCATT
GACAGAAGAAAAAATAAAAGCATTAGTAGAGATTTGTACAGAAGAAAAGGAAGGAAAAATTTCAAGAATTGGGCCTGAAA
ATCCATATAATACTCCAGTATTTGCCATAAAGAAAAGTTGGAGAAAAGATAGAGAACTTAATAAGAGAACTCAAGACTTC
TGGGAAGTACAATTAGGAATACCACATCCCGCAGGGAAGAAATCAACAGTACTAGATGTGGGTGATGCATCAGTTCCCCT
AGATGAAGACTTCAGGAAGTATACCGCATTTACCATACCTAGTACAAACAATGAGACACCAGGGATTAGATATCAGTACA
ATGTGCTTCCAGGATGGAAAGGATCACCAGCAATATTCCAAAGTAGCATGACAAAAATCTTAGAGCCTTTTAGAAAACAA
AATCCAGACATAATCCAATACGATGATTTGGTATCTGACCTAGAAATAGGGCAGCATAGAGCAAAAATAGAGGAACTGAG
ACAACATCTGAGGTGGGGATTTACACCAGACAAACATCAGAAAGAACCATTCCTTTGGGGTTATGAACTCCATCCAGATA
AATGGACAGTACAGCCTATAGTGCTGCCA---------------------------------------------------
---------------------------------------------------------
>B.IT.2005.FJ228087.FJ228087
CCTCAAATCACTCTTTGGCAACGACCCCTCGTCACAATAAAGATAGGGGGGCAACTAAAGGAAGCTGATACAGGAGCAGA
TACATTAGAAGAAATGRATTTGCCAGGAAGATGGAAACCAAAAGGAGGAGGTAAAGTAAGACAGTATGATCARRTACCCA
TAGAAATCTGTGGACATAAARYTATAACAGTAATAGGACCTACACCTGGAAGACTGACTCAGCTTGGTTGCACTTTAAAT
TTTCCCATTAGTCCTATTGAAACTGTACCAGTAAAATTAAAGCCAGGGATGGATGGGCCAAAAGTTAAACAATGGCCATT
GACAGAAGAAAAAATAAAAGCAYTAGTAGAAATTTGTACAGAAGAAAAGGAAGGGAAAATTTCAAAAATTGGGCCTGAGA
ATCCATACAATACTCCAGTATTTGCCATAAAGAAAAGTTGGAGAAAAGATAGAGAACTTAATAAGAGAACTCAAGACTTC
TGGGAAGTTCAATTAGGAATACCACATCCTGCAGGGAAGAAATCAACAGTACTGGATGTGGGTGATGCATCAGTTCCCTT
RGATAAAGAATTCAGGAAGTAYACTGCATTTACCATACCTAGTATAAACAATGAGACACCAGGGATTAGATATCAGTACA
ATGTGCTTCCAGGATGGAAAGGATCACCAGCAATATTCCAAAGTAGCATGACAAAAATCTTAGAGCCTTTTAGAAAACGA
AATCCAGACATAATCCAATACGATGATTTGGTATCTGACTTAGAAATAGGGCAGCATAGAACAAAAATAGAGGAACTGAG
AGAACATCTGAAGTGGGGATTTACACCAGACAAGCATCAGAAAGAACCATTCCTTTGGGGTTATGAACTCCATCCTGATA
AATGGACAGTACAGCCTATAGTGCTGCCA---------------------------------------------------
---------------------------------------------------------
>EU2KAROLINSKA_13744
CCTCAGATCACTCTTTGGCAACGACCCCTCGTCACAATAAAGATAGGGGGGCAACTAAAGGAAGCTGATACAGGAGCAGA
TACATTAGAGGACATGGAGTTGCCAGGAAGATGGAAACCAAAAGGAGGAGGGAAAGTAAGACAGTATGATCAGATACCCA
TAGAAATTTGTGGACATAAAGCTATAACAGTAGTAGGACCTACACCTGGAAGACTGACTCAGATTGGTTGCACTTTAAAT
TTTCCCATTAGTCCTATTGAAACTGTACCAGTAAAATTAAAGCCAGGAATGGATGGCCCAAAAGTTAAACAATGGCCCTT
GACAGAGGAAAAAATAAAAGCATTAGTAGAAATTTGTACAGAAGAAAAGGAAGGGAAAATCTCAAAAATTGGGCCTGAAA
ATCCATATAATACTCCAGTATTTGCCATAAAGAAAAGTTGGAGAAAGGATAGAGAACTTAATAAGAAAACTCAAGACTTC
TGGGAAGTTCAATTAGGAATACCACATCCCTCAGGGAAGAAATCAACAGTACTGGATGTGKGTGATGCATCAGTTCCCTT
AGATAAAGAATTCAGGAAGTATACTGCATTTACCATACCTAGTATAAACAATGAGACACCAGGAATTAGATATCAGTACA
ATGTGCTTCCAGGATGGAAAGGATCACCAGCAATATTCCAAAGTAGCATGACAAAAATCTTAGAGCCTTTTAGAAAACAA
AATCCAGACCTAATCCAATACGATGATTTGGTATCTGACTTAGAAATAGAGCAGCATAGAACAAAAGTAGAGGAACTGAG
ACAACATCTGAGGTGGGGATTTACACCAGACAAACATCAGAAAGAACCATTCCTTTGGGGTTATGAACTCCATCCTGATA
AATGGACAGTACAGCCTATAGTGCTGCCA---------------------------------------------------
---------------------------------------------------------
>B.US.2000.NC6425_2000.AY032379
CCTCAGATCACTCTTTGGCAACGACCCCTCGTCAAAATAAGGATAGGGGGGCAAGTAAAGGAAGCTGATACAGGAGCAGA
TACTTTAGAAGAAATGAATTTGCCAGGAAAATGGAAACCAAAAGGAGGAGGTAAAGTAAGACAGTATGATCAGATACTCG
TAGAAATCTGTGGGCATAAAGCTATAACAGTAGTAGGACCTACACCTGGAAGACTGACTCAGATTGGTTGTACTTTAAAT
TTTCCCATTAGTCCTATTGAAACTGTACCAGTAAAATTAAAGCCGGGAATGGATGGCCCAAAAGTTAAACAATGGCCATT
GACAGAAGAAAAAATAAATGCATTAGTAGAGATTTGTACAGAAGAAAAGGAAGGGAAGATTTCAAAAATTGGGCCTGAAA
ATCCATATAATACTCCAGTATTTGTCATAAAGAAAAGTTGGAGAAAAGATAGAGAACTTAATAAGAGAACTCAAGACTTC
TGGGAAGTTCAATTAGGAATACCACATCCCGCAGGGAAGAAATCAACAGTACTGGATGTGGGTGATGCATCAGTTCCCTT
AGATAAAGAATTCAGGAAGTATACTGCATTTACCATACCTAGTAGAAACAATGAGACACCAGGGATTAGATATCAGTACA
ATGTGCTTCCAGGATGGAAAGGATCACCAGCAATATTCCAAAGTAGCATGACAAAAATCTTAGAGCCTTTTAGAAAACAA
AATCCAGACATAATCCAATACGATGATTTGGTATCTGACTTAGAAATAGGGCAGCATAGAACAAAAATAGAGGAACTGAG
ACAACATCTGAGGTGGGGATTTACACCAGACAAACATCAGAAAGAACCATTCCTTTGGGGTTATGAACTCCATCCTGATA
AATGGACGGTACAGCCTATAGTGCTGCCA---------------------------------------------------
---------------------------------------------------------
>02_AG.GH.1993.93GH07.AF212278
CCTCAAATCACTCTTTGGCAACGACCCTTAGTCACAGTAAGAATAGGGGGACAGCTAATAGAAGCCGACACAGGAGCAGA
TACATTAGAAGAAATAGATCTACCAGGAAAATGGAAACCAAAAGGAGGAGGTAAGGTAAGACAGTATGATCAAATACTTA
TAGAGATTTATGGAAAAAGGGCCATAACAGTAGTAGGACCTACACCTGGACGAATGACTCAGATTGGTTGTACTTTAAAT
TTTCCAATTAGTCCTATTGAAACTGTGCCAGTAAAATTAAAGCCAGGAATGGATGGCCCAAAGGTTAAACAATGGCCATT
GACAGAAGAAAAAATAAAAGCATTAACAGAGATTTGTACAGAGGAAAAGGAAGGAAAAATTTCAAAAATTGGGCCTGAAA
ATCCATACAATACTCCAATATTTGCCATAAAGAAGAGTTGGAGAAAAGATAGAGAACTCAATAAGAGAACTCAAGACTTC
TGGGAGGTCCAATTAGGAATACCTCATCCCGCAGGGAAGAAATCAACAGTACTAGATGTGGGGGATGCATCAGTTCCCTT
AGATAAAGACTTTAGAAAGTATACGGCATTCACTATACCTAGTGTAAATAATGAAACACCAGGGATTAGATATCAGTACA
ATGTGCTTCCAGGATGGAAAGGATCACCAGCAATCTTTCAGGCAAGCATGACAAAAATTTTAGAGCCCTTTAGAACAAAA
AATCCAGAGATGATACAATATGATGATTTAGTATCAGACTTAGAGATAGGGCAGCATAGAGCAAAAATAGAGGAGTTGAG
AGAACATCTAAGATGGGGATTTACACCAGACAAACATCAGAAAGAACCATTTCTTTGGGGATATGAACTCCATCCTGACA
AATGGACAGTCCAGCCTATACAGTTGCCA---------------------------------------------------
---------------------------------------------------------
>-.US.-.WC51P0398_4.FJ861830
CCTCAAATCACTCTTTGGCAACGACCCCTCGTCTCAATAAGGATAGGGGGGCAACTAAAGGAAGCTGATACAGGAGCAGA
TACATTAGAAGAAATGAATTTGCCAGGAAGATGGAAACCAAAAGGAGGAGGCAAAGTAAGACAGTATGATCAGATACTCA
TAGAAATCTGTGGACATAAAGCTATAACAGTAATAGGACCTACACCTGGAAGACTGACTCAGATTGGTTGCACTTTAAAT
TTTCCCATTAGTCCTATTGAAACTGTACCAGTGAAATTAAAGCCAGGAATGGATGGCCCAAAAGTTAAACAATGGCCATT
GACAGAAGAAAAAATCAAAGCATTAGTAGAAATCTGTACAGAAGAAAAGGAAGGGAAAATTTCAAAAATTGGGCCTGAAA
ATCCATACAATACTCCAGTATTTGCCATAAGGAAAAGTTGGAGAAAAGATAGAGAACTTAATAAGAGAACTCAAGACTTC
TGGGAAGTTCAATTAGGAATACCACATCCCGCAGGGAAGAAATCAACAGTACTGGATGTGGGTGATGCATCAGTTCCCTT
AGATAAAGAATTCAGGAAGTATACTGCATTTACCATACCTAGTACAAACAATGAGACACCAGGGATTAGATATCAGTACA
ATGTGCTTCCAGGATGGAAAGGATCACCAGCAATATTCCAAAGTAGCATGACAAAAATCTTAGAGCCTTTTAGAAAACAA
AATCCAGACATAATCCAATACGATGATTTGGTATCTGACTTAGAAATAGAGCAGCATAGAACAAAAATAGAAGAACTGAG
ACAACATCTGAGGTGGGGATTAACACCAGACAAACATCAGAAAGAACCATTCCTTTGGGGTTATGAACTCCATCCTGATA
AATGGACAGTACAGCCTATAGTGCTGCCA---------------------------------------------------
---------------------------------------------------------
>02_AG.GH.2003.GHN34.EF174562
CCTCAAATCACTCTTTGGCAACGACCCTTAGTTGCAGTAAAGKTAGGGGAACAACTAATAGAAGCCGACACAGGAGCAGA
TACATTAGAAGAAATAAATTTACCAGGAAGATGGAAGCCAAAAGGAGGAGGYAAAGTAAGACAGTATGATCAGATACCTA
TAGAAATTTRTGGAAAAAAGGCCATAACAGTAGTAGGACCTACACCTGGACGAATGACTCAGATTGGTTGTACTTTAAAT
TTTCCAATTAGTCCTATTGAAACTGTGCCAGTAAAATTAAAGCCAGGCATGGATGGCCCAAAGGTTAAACAATGGCCATT
GACAGAAGAAAAAATAAAAGCATTAACAGAGATTTGTACAGAGGAAAAGGAAGGAAAAATTTCAAGAATTGGGCCTGAAA
ATCCATACAATACTCCAATATTTGCCATAAAGAAAAGTTGGAGAAAAGATAGAGAACTCAATAAGAGAACTCAAGACTTC
TGGGAGGTCCAATTAGGAATACCTCATCCCGCAGGAAAGAAATCAACAGTAMTAGATGTGGGGGATGCATCAGTTCCCTT
AGATAAAGACTTTAGAAAATATACAGCATTCACTATACCTAGTGTAAATAATGAAACACCAGGGATTAGATATCAGTACA
ATGTGCTTCCAGGATGGAAAGGATCACCAGCAATCTTTCAGGCAAGTATGACAAAAATMTTAGAGCCYTTTAGAACAAAA
AATCCAGAGATAATCCAATATGATGATTTAGTATCAGACTTAGAGATAGGACAGCATAGAGCAAAAATAGAGGAGTTGAG
AGAACATCTAAAATGGGGATTTACACCAGACAAACATCAGAAAGAACCATTTCTTTGGGGATATGAACTCCATCCTGAYA
AATGGACAGTCCAGMCTATACAGCTGCCA---------------------------------------------------
---------------------------------------------------------
>120506
--------------------------------------------------------------------------------
--------------------------------------------------------------------------------
--------------------------------------------------------------------------------
---CCCATTAGTCCTATTGAAACTGTACCAGTAAAATTAAAGCCAGGAATGGATGGCCCAAAAGTTAAACAATGGCCATT
GACAGAAGAAAAAATAAAAGCATTAATAGAAATCTGTACAGAAGAAAASGAAGGAAAAATTTCAAAAATTGGGCCTGAAA
ATCCATATAATACTCCAGTATTTGCCATAAAGAAAAGTTGGAGAAAAGATAGAGAACTTAATAAGAGAACTCAAGACTTC
TGGGAAGTTCAATTAGGAATACCACATCCCGCAGGGAAGAAATCAACAGTACTGGATGTGGGTGATGCATCAGTTCCCTT
AGACAAAGAATTCAGGAAGTATACTGCATTTACCATACCTAGTACAAACAATGAGACACCAGGGATTAGATATCAGTACA
ATGTGCTGCCAGGATGGAAAGGATCACCAGCAATATTCCAAAGCAGCATGACAAAAATCTTAGAGCCTTTTAGAAAACAA
AATCCAGACATAATCCAATACGATGATTTGGTATCTGACTTAGAAATAGGGCAGCATAGAACAAAAATAGAGGAACTGAG
ACAACATCTGAAGTGGGGATTTACACCAGACAAACATCAGAAAGAACCATTCCTTTGGGGTTATGAACTCCATCCTGATA
AATGGACAGTACAGCCTATAGTGCTGCCA---------------------------------------------------
---------------------------------------------------------
>B.US.2000.NC6318_2000.AY032278
CCTCAGATCACTCTTTGGCAGCGACCCCTCGTCACAATAAAGATAGGGGGGCAATTAAAGGAAGCTGACACAGGAGCAGA
TACATTAGAAGACATGTATTTGCCAGGAAGATGGAAACCAAAAGGAGGAGGTAAAGTAAGACAGTATGATGAGATACCCA
TAGAAATCTGTGGGCATAAAGCTATAACAGTGATAGGACCTACACCTGGAAGACTGACTCAGCTTGGTTGCACTTTAAAT
TTTCCCATTAGTCCTATTGACACTGTGCCAGTAAAATTAAAGCCAGGGATGGATGGCCCAAAAGTTAAACAATGGCCATT
AACAGAAGAAAAAATAAAAGCATTAATGGAAATTTGTACAGAAGAAAAGGAAGGGAAAATTTCAAAAATTGGGCCTGAAA
ATCCATACAATACTCCAGTATTTGCCATAAAGAAAGGTTGGAGAAAAGATAGAGAACTTAATAAGAGAACTCAAGACTTC
TGGGAAGTTCAATTAGGAATACCACATCCCTCAGGGAAGAAATCAACAGTACTGGATGTGGGTGATGCATCAGTTCCCTT
AGATAAAGACTTCAGGAAGTACACTGCATTCACCATACCTAGCACAAACAATGAGACACCAGGGATTAGATATCAGTACA
ATGTGCTTCCAGGATGGAAAGGATCACCAGCAATATTCCAAAGTAGCATGACAAAAATCTTAGATCCTTTTAGAAAACAA
AATCCAGACATAATCCAATACGATGATTTAGTATCAGACTTAGAAATAGGGCAGCATAGAGCAAAAATAGAGGAACTAAG
AGAACATCTGAAGTGGGGATTTACACCAGACAAACATCAGAAAGAACCATTCCTTTGGGGTTATGAACTCCATCCTGAGA
AATGGACAGTACAGCCTATAGTGCTGCCA---------------------------------------------------
---------------------------------------------------------
>B.PT.-.POLNTM61_51.DQ666411
CCTCAGATCACTCTTTGGCAACGACCCCTCGTCDCAATAARGATAGGGGGGCAACTAAAGGAAGCTGATACAGGAGCAGA
TACATTAGAAGAAATGGATTTGCCAGGGARATGGAAACCAAAAGGAGGAGGGAAAGTAAGACAGTATGATCAGATAGCCA
TAGAAATCTGTGGACATAAAGCTATAACAGTAATAGGACCTACACCTGGAAGGCTGACTCAGCTTGGTTGCACTTTAAAT
TTTCCCATTAGTCCTATTGAAACTGTACCAGTAAAGTTAAAGCCAGGAATGGATGGCCCAARAGTTAAACAATGGCCATT
GACAGAAGAAAAAATAAAAGCATTAGTAGAAATTTGTACAGAAGAAAAGGAAGGGAAAATTTCAAAAATTGGGCCTGAAA
ATCCATACAATACTCCAGTATTTGCCATAAAGAAAAGTTGGAGAAAAGACAGAGAACTTAATAAGAGAACTCAAGACTTY
TGGGAAGTGCAATTAGGAATACCACATCCCGCAGGGAAGAAATCAACAGTACTGGATGTGGGTGATGCATCAGTTCCCTT
AGACAAAGACTTCAGGAAGTATACTGCATTTACCATACCTAGTACAAACAATGAGACACCAGGGATTAGATATCAGTACA
ATGTGCTTCCAGGATGGAAAGGATCACCAGCAATATTCCAAAGTAGCATGACAAAAATCTTAGAGCCTTTTAGAAAACAA
AATCCAGACATAATCCAGTACGATGATTTGGTATCTGACTTAGAAATAGGGCAGCATAGAACAAAAATAGAGGAACTGAG
ACAACATCTGAAGTGGGGATTTACACCAGACAAACATCAGAAAGAACCATTCCTTTGGGGTTATGAACTCCACCCTGATA
AATGGACAGTACAGCCTATAGTGCTGCCA---------------------------------------------------
---------------------------------------------------------
>02_AG.SN.2005.1669HALD.FN599783
CCTCAAATCACTCTTTGGCAACGACCCTTAGTTACAGTAAAAATAGGGGGACAGCCAATAGAAGCCGATACAGGAGCAGA
TACATTAGAAGAAATAAATTTACCAGGAAAATGGAAACCAAAAGGAGGAGGCAAAGTAAGACAGTATGATCAGATACTTT
TAGAAATTTGTGGAAAAAAGGCCATAACAGTAGTAGGACCTACACCTGGACGAATGACTCAAATAGGTTGTACTTTAAAT
TTCCCAATTAGTCCTATTGAAACCGTGCCAGTAAAATTAAAGCCAGGAATGGATGGCCCAAAGGTTAAACAATGGCCATT
GACAGAAGAAAAAATAAAAGCATTAACAGACATTTGTACAGAGGAAAAGGAAGGAAAAATTTCAAGAATTGGGCCTGAAA
ATCCATACAATACTCCAATATTTGCCATAAAGAAAAGTTGGAGAAAAGACAGAGAACTCAATAAGAGAACTCAAGACTTC
TGGGAGGTCCAATTAGGAATACCACATCCCGCGGGAAAGAAATCAACAGTACTAGATGTGGGGGATGCCTCAGTTCCCTT
AGATAAAGACTTTAGAAAGTATACTGCATTCACTATACCTAGTGTAAATAATGAGACACCAGGGATTAGATATCAGTACA
ATGTGCTTCCAGGATGGAAAGGATCACCAGCAATATTTCAGGCAAGCATGACAAAAATCTTAGAGCCCTTTAGAACAAAA
AATCCAGAGATAATCCAATATGATGATTTAGTATCTGATTTAGAGATAGGGCAGCATAGAGCAAAAATAGAGGAGTTGAG
AGAACATCTAAAATGGGGATTTACACCAGACAAACATCAGAAAGAACCATTTCTTTGGGGATATGAACTCCATCCTGACA
AATGGACAGTCCAGCCTATACAACTGCCA---------------------------------------------------
---------------------------------------------------------
>B.FR.1983.IIIB.LAI.A04321
CCTCAGATCACTCTTTGGCAACGACCCCTCGTCACAATAAAGATAGGGGGGCAACTAAAGGAAGCTGATACAGGAGCAGA
TACATTAGAAGAAATGAGTTTGCCAGGAAGATGGAAACCAAAAGGAGGAGGTAAAGTAAGACAGTATGATCAGATACTCA
TAGAAATCTGTGGACATAAAGCTATAACAGTAGTAGGACCTACACCTGGAAGACTGACTCAGATTGGTTGCACTTTAAAT
TTTCCCATTAGTCCTATTGAAACTGTACCAGTAAAATTAAAGCCAGGAATGGATGGCCCAAAAGTTAAACAATGGCCATT
GACAGAAGAAAAAATAAAAGCATTAGTAGAAATTTGTACAGAAGAAAAGGAAGGGAAAATTTCAAAAATTGGGCCTGAAA
ATCCATACAATACTCCAGTATTTGCCATAAAGAAAAGTTGGAGAAAAGATAGAGAACTTAATAAGAGAACTCAAGACTTC
TGGGAAGTTCAATTAGGAATACCACATCCCGCAGGGAAGAAATCAACAGTACTGGATGTGGGTGATGCATCAGTTCCCTT
AGATGAAGACTTCAGGAAGTATACTGCATTTACCATACCTAGTATAAACAATGAGACACCAGGGATTAGATATCAGTACA
ATGTGCTTCCAGGATGGAAAGGATCACCAGCAATATTCCAAAGTAGCATGACAAAAATCTTAGAGCCTTTTAGAAAACAA
AATCCAGACATAATCCAATACGATGATTTGGTATCTGACTTAGAAATAGGGCAGCATAGAACAAAAATAGAGGAGCTGAG
ACAACATCTGAGGTGGGGACTTACACCAGACAAACATCAGAAAGAACCATTCCTTTGGGGTTATGAACTCCATCCTGATA
AATGGACAGTACAGCCTATAGTGCTGCCA---------------------------------------------------
---------------------------------------------------------
>EU2ARCA_7028
CCTCAGATCACTCTTTGGCAACGACCCCTCGTCACAATAAAGATAGGGGGGCAGCTAAAGGAAGCTGATACAGGAGCAGA
TACATTAGAAGAAATGAATYTGCCAGGAAGATGGAAACCAAAAGGAGGAGGTAAAGTAAAACAATATGATCAAGTACCCA
TAGAAATCTGTGGAAATAAAGCTATAACAGTAGTAGGACCTACACCTGGAAGACTGACTCAGATTGGTTGCACTTTAAAT
TTTCCCATCAGTCCTATTGAAACTGTACCAGTAAAATTAAAGCCAGGAATGGATGGCCCAAAAGTTAAACAATGGCCATT
GACAGAAGAAAAAATAAAAGCATTAGTAGAAATCTGTACAGAAGAARAGGAAGGGAAAATTTCAAAAATTGGGCCTGAAA
ACCCATATAATACTCCAGTATTTGCCATAAAGAAAAGTTGGAGAAAAGATAGAGAACTTAATAAGAGAACTCAAGACTTC
TGGGAAGTGCAATTAGGAATACCACATCCCGCAGGGAAGAAATCAACAGTACTGGATGTGGGAGATGCATCAATTCCCTT
AGATAAAGATTTCAGGAAGTATACTGCATTTACCATACCTAGTATTAACAATGAGACACCAGGGATTAGATATCAGTACA
ATGTGCTTCCAGGATGGAAAGGATCACCAGCAATATTCCAAAGCAGCATGACAAAAATCTTAGAGCCTTTTAGAAAACAA
AACCCAGACATAATCCAATACGATGATTTGGTATCTGACTTAGAAATAGGGCAGCATAGAACAAAAATAGAGGAACTGAG
ACAACATCTGARGTGGGGATTTACACCAGACAAACATCAGAAAGAACCATTCCTTTGGGGTTATGAACTCCATCCTGATA
AATGGACAGTACAGCCTATAGTGCTGCCA---------------------------------------------------
---------------------------------------------------------
>02_AG.SI.2002.SI376_02.AJ971095
CCTCAAATCACTCTTTGGCAACGACCAGTAGTCACAGTAAGAATAGAGGGACAGCYAATAGAAGCCGACACAGGAGCAGA
TACATTAGAAGACATAAATTTACCAGGAAAATGGAAACCAAAAGGAGGAGGTAAAGTAAGACAGTATGATCAGATACTTM
TAGAAATTTGTGGAAAAAAGGCCATAACAGTAGTAGGACCTACACCAGGACGGATGACTCAGATTGGTTGTACTTTAAAT
TTTCCAATTAGTCCTATTGAAACTGTGCCAGTAAAATTAAAGCCAGGAATGGATGGCCCAAARGTTAAACAATGGCCATT
GACAGAAGAAAAAATAAAAGCATTAACAGAGATTTGTACAGATGAAAAGGAAGGAAAAATTTCAAAAATTGGGCCTGAAA
ATCCATACAATACTCCAATATTTGCCATAAAGAAAAGTTGGAGAAAAGATAGAGAACTCAATAAGAGAACTCAAGACTTC
TGGGAGGTCCAATTAGGAATACCTCACCCCGCAGGACAGAAATCAACAGTACTAGATGTGGGRGATGCATCAGTTCCCTT
AGATGAAGAATTTAGAAAGTATACAGCATTCACTATACCTAGTGTAAATAATGAAACACCAGGGATTAGATATCAGTACA
ATGTGCTTCCAGGATGGAAAGGATCACCAGCAATCTTTCAGGCAAGCATGACAAAAATCTTAGAACCYTTTAGAACACAA
AATCCAGAGATAATCCAATATGATGATCTAGTATCAGACTTAGAGATAGGGCAGCATAGAGCAAAAATAGAGGAGTTGAG
AGAACATCTAAGATGGGGATTTACACCAGACAAACATCAGAAAGAACCATTTCTTTGGGGATATGAACTCCATCCTGACA
AATGGACAGTCCAGCCTATACAGCTGCCA---------------------------------------------------
---------------------------------------------------------
>B.AR.-.AR30600.AF456753
CCTCAGATCACTCTTTGGCAACGACCCCTCGTCAACATAAGGGTAGGGGGGCAACTGAAGGAAGCTGATACAGGAGCAGA
TACATTAGAAGAAATGAATTTGCCAGGAAGATGGAAACCAAAAGGAGGAGGTAAAGTAAGACAGTATGATCAGATACTCA
TAGAAATCTGTGGACATAAAGCTGTAACAGTAATAGGACCTACACCTGGAAGACTGACTCAGATTGGCTGCACTTTAAAT
TTTCCCATTAGTCCTATTGAAACTGTACCAGTAAAATTAAAGCCAGGAATGGATGGCCCAAAAGTTAAACAATGGCCATT
GACAGAAGAAAAAATAAAAGCATTAGTAGAAATTTGTACAGAAGAAAAGGAAGGAAAAATTTCAAAAATTGGGCCTGAAA
ATCCATATAATACTCCAGTATTTGCCATAAAGAAAAGCTGGAGAAAAGATAGAGAACTTAATAAGAGAACTCAAGACTTC
TGGGAAGTTCAACTAGGAATACCACATCCCGCAGGGAAGAAATCAACAGTACTGGATGTGGGTGATGCATCAGTTCCCTT
AGATAAAGAATTCAGGAAGTATACTGCATTCACCATACCTAGTACAAACAATGAGACACCAGGGATTAGATATCAGTACA
ATGTGCTCCCAGGATGGAAAGGATCACCAGCAATATTCCAAAGTAGCATGACAAAAATCTTAGAGCCTTTTAGAAAACAA
AATCCAGACATAATCCAATATGATGATTTGGTATCTGACTTAGAAATAGTGCAGCATAGAGCAAAAATAGAGGAACTGAG
AGGACATCTGAAGTGGGGATTTACACCAGACAAACATCAGAAAGAACCATTCCTTTGGGGTTATGAACTCCATCCTGATA
AATGGACAGTACAGCCTATAGTACTGCCA---------------------------------------------------
---------------------------------------------------------
>B.DK.-.PT12_1.DQ108363
CCTCAAATCACTCTTTGGCAACGACCCCTCGTCACAATAAAGATAGGGGGGCAACTAAAGGAAGCTGATACAGGAGCAGA
TACATTAGAAGAAATGAATTTGCCAGGAAGATGGAAACCAAAAGGAGGAGGTAAAGTAAGAGAGTATGATCAGATACCCA
TAGAGATCTGTGGACACAAAACTATAACAGTAATAGGACCTACACCTGGAAGACTGACTCAGATTGGTTGCACTTTAAAT
TTTCCCATTAGTCCTATTGAAACTGTACCAGTAAAATTAAAGCCAGGAATGGATGGCCCAAAAGTTAAACAATGGCCATT
GACAGAAGAAAAAATAAAAGCATTAGTAGAAATTTGTACAGAAGAAAAGGAAGGGAAAATTTCAAAAATTGGGCCTGAAA
ATCCATACAATACTCCAGTATTTGCCATAAAGAAAAGTTGGAGAAAAGATAGAGAACTTAATAAGAGAACTCAAGACTTC
TGGGAAGTTCAATTAGGAATACCACATCCCGCAGGGAAGAAATCAACAGTACTGGATGTGGGTGATGCATCAGTTCCCTT
AGATAAAGACTTCAGGAAGTATACTGCATTTACCATACCTAGTATAAACAATGAGACACCAGGGATTAGATATCAGTACA
ATGTGCTTCCAGGATGGAAAGGATCACCAGCAATATTCCAAAGTAGCATGACAAAAATCTTAGAGCCTTTTAGAAAACAA
AATCCAGACATAATCCAATACGATGATTTGGTATCTGACTTAGAAATAGGGCAACATAGAACAAAAATAGAGGAACTGAG
ACAACATCTAAGATGGGGGTTTACACCAGACAAACATCAGAAAGACCCATTTCTTTGGGGTTATGAACTCCATCCTGATA
AATGGACAGTACAGCCTATAGTGCTGCCA---------------------------------------------------
---------------------------------------------------------
>B.BR.2006.08RJ060592.FJ591752
CCTCAAATCACTCTTTGGCAACGACCAKTAGTCAACATAAAAATAGGGGGGCAAATAAAGGAAGCTGATACAGGAGCAGA
TACATTMGAAGAAATGAATTTGCCAGGAARATGGAAACCAARAGGAGGAGGTAAAGTAAGACAGTATGATCAGATACCTA
TAGAAATTTGTGGACAGAAAGCTATAACAGTAGTAGGACCTACACCTGGAAGACTGACTCAGATTGGCTGCACTTTAAAT
TTTCCCATTAGTCCTATTGAAACTGTACCAGTAAAATTAAAGCCAGGAATGGACGGCCCAAGAGTTAAGCAATGGCCATT
GACAGAAGAAAAAATAAAAGCACTAGTAGAAATTTGTACAGAAGAAAAGGAAGGAAAAATTTCAARAATTGGGCCTGAAA
ATCCATACAATACTCCAGTATTTGCCATAAAGAAAAGTTGGAGAAAAGATAGAGAACTTAATAAGAGAACTCAAGACTTC
TGGGAAGTTCAATTAGGAATACCACATCCCGCAGGGAAGAAATCAACAGTACTGGATGTGGGTGATGCATCAGTTCCCTT
AGATGAAGACTTCAGGAAGTATACTGCATTTACCATACCTAGTACAAACAATGAGACACCAGGAATTAGATATCAGTACA
ATGTGCTTCCAGGATGGAAAGGATCACCAGCAATATTCCAAAGTAGCATGACAAAAATCTTAGAGCCTTTTAGAAAACAA
AATCCAGACATAATCCAATACGATGATTTAGTATCTGACTTAGAAATAGAACAACATAGAACAAAAATAGAGGAACTAAG
ACAACATCTGAGGTGGGGATTTACACCAGACAAACATCAGAAAGAACCATTCCTTTGGGGTTATGAACTCCATCCTGATA
AATGGACAGTACAGCCTATAGTGTTGCCA---------------------------------------------------
---------------------------------------------------------
>121997
CCTCAGATCACTCTTTGGCAACGACCCRTCGTCACAATAAAGATAGGGGGGCAGCTAAAGGAAGCTGATACAGGAGCAGA
TACATTCGAAGACATAAGTTTGCCAGGAAAATGGAAACCAAAAGGAGGAGGTAAGGTAAAAGAGTATGATGAAGTACCCA
TAGAAATCTGTGGACATAAGGCTATAACAGTAGTAGGACCTACACCTGGAAGAATGACTCAGATTGGTTGCACTTTAAAT
TTTCCCATTAGTCCTATTGAAACTGTACCAGTGAAATTAAAGCCAGGAATGGATGGCCCAAAAGTTAAACAATGGCCATT
GACAGAAGAAAAAATAAAAGCATTAGTAGAGATCTGTACAGAAGAAGAGGCAGGGAAAATTTCAAAAATTGGGCCTGAAA
ATCCATATAATACTCCAGTATTTGCCATAAAGAAGAGTTGGAGAAAAGATAGAGAACTTAATAAGAGAACTCAAGACTTC
TGGGAAGTTCAATTAGGAATACCACACCCCGCAGGGAAGAAATCAACAGTACTGGATGTGGGTGATGCATCAATTCCCTT
AGATAAAGAATTCAGGAAGTATACTGCATTTACCATACCTAGTATAAACAATGAGACACCAGGAATTAGGTATCAGTACA
ATGTGCTTCCAGGATGGAAAGGATCACCAGCAATATTCCAAAGCAGCATGACAAAAATCTTAGAGCCTTTTAGAAAACAA
AATCCAGATATAATCCAATACGATGATTTAGTATCTGACTTAGAAATAGAGCAGCATAGAACAAAAATAGAGGAACTGAG
ACAGCATCTGAAGTGGGGATTTACACCAGACAAACATCAGAAAGAACCATTCCTTTGGGGTTATGAACTCCATCCTGATA
AATGGACAGTACAGCCTATAGTGCTGCCA---------------------------------------------------
---------------------------------------------------------
>Case3 2004-12-31 OLD
---------ACTCTTTGGCAACGACCCATCGTCACAGTAAAGATAGGGGGGCAACTAAAGGAAGCTGATACAGGAGCAGA
TACATTTGAAGAAATGAATTTGCCAGGAAGATGGAAACCAAAAGGAGGAGGTAAAGTGAGAGAGTATGATCAGGTACCCA
TAGAAATCTTTGGACGTAAAATTATACCAGTAATAGGACCTACACCTGGAAGACTGACTCAGATTGGTTGCACTTTAAAT
TTT-----------------------------------------------------------------------------
-------------------------------------ACAGAAGAAAAGGATGGAAAAATTTCAAAAATTGGGCCTGAAA
ATCCATATAATACTCCAGTATTTGCCATAAAGAAAGGTTGGAGAAAAGACAGAGAACTTAATAAGAGAACTCAAGACTTC
TGTGAAGTCCAATTAGGAATACCACATCCCGCAGGGAAGAAATCAACAGTACTGGATGTGGGTGATGCATCGATTCCCTT
AGATAAAGAATTCAGGAAGTATACTGCATTTACCATACCTAGTACAAACAATGAGACACCAGGAATTAGGTATCAGTACA
ATGTGCTTCCAGGATGGAAAGGATCACCAGCAATATTCCAAAGTAGCATGACACAAATCTTAGAGCCTTTTAGAAAACAA
AACCCAGACATAATCCAATACGATGATTTRGTATCTGACTTAGAAATAGAGCAGCATAGAGCAAAAGTAGGGGAACTRAG
AGAACATCTGAAGTGGGGATTTACACCAGACAAACATCAGAAAGAACCATTCCTCTGGGGTTATGAACTCCATCCTGATA
AATGGACAGTACAACCTATAGTGCTGCCA---------------------------------------------------
---------------------------------------------------------
>-.-.-.AX141129.AX141129
CCTCAGATCACTCTTTGGCAACGACCCCTCGTCACAGTAAAGATAGGGGGGCAAATAAAGGAAGCTGATACAGGAGCAGA
TACATTAGAAGAAATGAATTTGCCAGGAAGATGGAAACCAAAAGGAGGAGGTAAAGTAAGACAGTATGATCAGGTACCCA
TAGAAATCTGTGGACAAAAAGCTATAACAGTAGTAGGACCTACACCTGGAAGACTGACTCAGATTGGTTGCACTTTAAAT
TTTCCTATTAGTCCTATTGAAACTGTACCAGTAAAATAAAAGCCAGGAATGGATGGCCCAAGAGTTAAACAATGGCCATT
GACAGAAGAAAAAATAAAAGCATTAGTAGAAATCTGTACAGAAGAAAAGGAAGGGAAAATTTCAAAAATTGGGCCTGAAA
ATCCATACAATACTCCAGTATTTGCCATAAAGAAAAGTTGGAGAAAAGATAGAGAACTTAATAAGAAAACTCAAGACTTC
TGGGAAGTTCAATTAGGAATACCACATCCCGCAGGGAAGAAATCAACAGTACTGGATGTGGGTGATGCATCAGTTCCCTT
AGATAAAGAATTCAGGAAGTATACTGCATTTACCATACCTAGTACAAACAATGAGACACCAGGGATTAGATATCAGTACA
ATGTGCTTCCMGGATGGAAAGGGTCACCAGCAATATTCCAAAGTAGCATGACAAAAATCTTAGAGCCTTTTAGAAAACAA
AATCCAGACWTRATCCAATACGATGATTTGGTATCTGACTTAGAAATAGGGCAGCATAGAACAAAAATAGAGGAACTAAG
ACAACATCTGAGGTGGGGATTAACACCAGACAAACATCAGAAAGAACCATTCCTTTGGGGTTATGAACTCCATCCTGATA
AATGGACAGTACAGCCTATAGTGCTGCCA---------------------------------------------------
---------------------------------------------------------
>02_AG.BE.2003.JAM6CNJZILF0OFO.EU248538
CCTCAAATCACTCTTTGGCAGCGACCCTTAGTCACAGTAAGAATAGGGGAACAGCTAATAGAAGCCGACACAGGAGCAGA
TACATTAGAAGAAATARATTTACCAGGAAGATGGAAACCAAAAGGAGGAGGTAAAGTAAGACAGTATGATCAGATACTTA
TAGAAATYTGTGGGAAAAAAGCCATAACAGTAGTAGGACCTACACCTGGACGAATGACTCAGATTGGTTGTACTTTAAAT
TTTCCAATTAGTTCTATTGAAACTGTGCCAGTAAAAYTGAAGCCAGGAATGGATGGCCCAAAGGTTAAACAATGGCCATT
GACAGAGGAAAAAATAAAAGCATTAACAGAAATTTGTTTAGAGGAAAAGGAAGGAAAAATTTCAAAAATTGGGCCTGAAA
ATCCATACAATACTCCAGTATTTGCCATAAAGAAAAGTTGGAGAAAAGATAGAGAACTCAATAAAAGAACCCAAGACTTY
TGGGAGGTCCAATTAGGAATACCTCATCCCGCGGGAAAGAAATCAACAGTACTAGATGTGGGGGATGCATCAGTTCCCTT
AGATAAAGACTTTAGAAAGTACACTGCATTCACTATACCTAGTGTAAATAATGAGACACCAGGGATTAGATATCAGTACA
ATGTGCTTCCAGGATGGAAAGGATCACCAGCAATATTTCAGGCAAGCATGACAAAAATCTTAGAGCCCTTTAGAACAAAA
AATCCAGAGATAATCCAATATGATGATTTAGTATCAGACTTAGAGATAGGGCAGCATAGAGCAAAAATAGAGGAATTGAG
AGAACATCTAAGGTGGGGATTTACACCAGACAAACATCAGAAAGAACCATTTCTTTGGGGATATGAACTCCATCCTGACA
AATGGACAGTCCAGCCTATACAGCTGCCA---------------------------------------------------
---------------------------------------------------------
>UB2UNIBS_1248
---------ACTCTTTGGCAACGACCCCTCGTCRCAATAAAGGTAGGGGGGCAACTAAAGGAAGCTGAYACAGGAGCAGA
TACATTAGAAGAAATGAATTTGCCAGGAAGATGGAAACCAAAAGGAGGAGGTAAAGTAAGACAGTATGATCAARTACCCA
TAGAAATCTGTGGRCATAAAGCTATAACAGTAGTAGGACCTACACCTGGAAGACTGACTCAGATTGGTTGCACTTTAAAT
TTT-----------------------------------------------------------------------------
--------------------------------TYTGTACAGAAGAAAAGGAAGGGAAAATTTCAAAAATTGGGCCTGAAA
ATCCATATAATACTCCAGTATTTGCCATAAAGAAAAGTTGGAGAAAAGACAGAGAACTTAATAAGAGAACTCARGACTTC
TGGGAAGTTCAATTAGGAATACCACATCCCGCAGGGAAGAAATCAACAGTACTGGATGTGGGTGATGCATCAATTCCCTT
AGATGAAGACTTCAGGAAGTATACTGCATTTACCATACCTAGTACAAATAATGAGACACCAGGAATTAGATATCAGTACA
ATGTGCTTCCAGGATGGAAAGGATCACCAGCAATATTCCAAAGCAGCATGACAAAAATCTTAGAGCCTTTTAGAAAACAA
AATCCAGACATAATCCAATACGATGATTTGGTATCTGACTTAGAAATAGGGCAGCATAGAACAAAAATAGAGGAACTGAG
ACAACATCTGAGGTGGGGACTTACACCAGACAAACATCAGAAAGAACCATTCCTTTGGGGTTATGAACTCCATCCTGATA
AATGGACAGTGCAGCCTATAGTGCTGCCA---------------------------------------------------
---------------------------------------------------------
>Case3 2004-04-19 NEW
CCTCAAATCACTCTTTGGCAACGACCCATCGTCACAGTAAAGATAGGGGGGCAACTAAAGGAAGCTGATACAGGAGCAGA
TACATTTGAAGAAATGAATTTGCCAGGAAGATGGAAACCAAAAGGAGGAGGTAAAGTGAGAGAGTATGATCAGGTACCCA
TAGAAATCTTTGGACGTAAAATTATACCAGTAATAGGACCTACACCTGGAAGACTGACTCAGATTGGTTGCACTTTAAAT
TTTCCCATTAGTCCTATTGAAACTGTACCAGTAAAATTAAAGCCAGGAATGGATGGCCCAAGAGTTAAACAATGGCCATT
GACAGAAGAAAAGATAAAAGCATTAGTAGAAATTTGTACAGAAGAAAAGGATGGAAAAATTTCAAAAATTGGGCCTGAAA
ATCCATATAATACTCCAGTATTTGCCATAAAGAAAGGTTGGAGAAAAGACAGAGAACTTAATAAGAGAACTCAAGACTTC
TGTGAAGTCCAATTAGGAATACCACATCCCGCAGGGAAGAAATCAACAGTACTGGATGTGGGTGATGCATCGATTCCCTT
AGATAAAGAATTCAGGAAGTATACTGCATTTACCATACCTAGTACAAACAATGAGACACCAGGAATTAGGTATCAGTACA
ATGTGCTTCCAGGATGGAAAGGATCACCAGCAATATTCCAAAGTAGCATGACACAAATCTTAGAGCCTTTTAGAAAACAA
AACCCAGACATAATCCAATACGATGATTTRGTATCTGACTTAGAAATAGAGCAGCATAGAGCAAAAGTAGGGGAACTAAG
AGAACATCTGAAGTGGGGATTTACACCAGACAAACATCAGAAAGAACCATTCCTCTGGGGTTATGAACTCCATCCTGATA
AATGGACAGTACAACCTATAGTGCTGCCAGAAAAGGACAGCTGGACTGTCAATGACATACAGAAGTTAGTGGGAAAATTG
AATTGGGCAAGTCAGATTTACCCAGGGATCAAAGTAAGGCAATTATGTAAACTCCTT
>117951
CCTCAGATCACTCTTTGGCAACGACCCCTCGTCACAATAAAGGTAGAGGGGCAACTAAAGGAAGCTGATACAGGAGCAGA
TACATTAGAAGAAATAAATTTGCCAGGAAGATGGAAACCAAAAGGAGGAGGTAAAGTAAGACAATATGATCAAATAACTA
TAGAAATCTGTGGAAAGAAAGCTATAACAGTAGTAGGACCTACACCTGGAAGACTGACTCAGATTGGTTGCACTTTAAAT
TTTCCCATTAGTCCTATTGAAACTGTACCAGTAAAATTAAAGCCAGGAATGGATGGCCCAAGAGTTAAACAATGGCCATT
GACAGAAGAAAAAATAAAAGCATTAGTAGAAATCTGTACAGAAGAAAAGGAAGGGAAAATTTCAAAAATTGGGCCTGAAA
ATCCATATAATACTCCAGTATTTGCCATAAAGAAAAGTTGGAGAAAAGATAGAGAACTTAATAAGAGAACTCAAGACTTC
TGGGAAGTTCAATTAGGAATACCACATCCCGCGGGGAAGAAATCAACAGTACTGGATGTGGGTGATGCATCAGTTCCCTT
AGATAAAGAATTCAGGAAGTATACTGCATTTACCATACCTAGTATAAACAATGAGACACCAGGGACTAGGTATCAGTACA
ACGTGCTTCCAGGATGGAAAGGATCACCAGCAATATTCCAAAGCAGCATGACAAAAATCTTAGAGCCTTTTAGAAAACAA
AATCCAGACATAATCCAATACGATGATTTGGTATCTGACTTAGAAATAGGGCAGCATAGAACAAAAGTAGAGGAACTGAG
ACAACATCTGAAGTGGGGATTTACACCAGACAAACATCAGAAAGAACCATTCCTTTGGGGTTATGAACTCCATCCTGATA
AATGGACAGTACAGCCTATAATGCTGCCA---------------------------------------------------
---------------------------------------------------------
>02_AG.SN.2000.208HPD.FN599693
CCTCAAATCACTCTTTGGCAGCGACCCTTAGTCACAGTAAAATTAGGGGGACAGCTAATAGAAGCCGATACAGGAGCAGA
TACATTAGAAGAAATAAATTTACCAGGAAAATGGAAACCAAAAGGAGGAGGTAAAGTAAGACAGTATGATCAGATACTTC
TAGAAATTTGTGGAAAAAAGGCCATAACAGTAGTAGGACCTACACCTGGACGAATGACTCAAATTGGTTGTACTTTGAAT
TTTCCAATTAGTCCTATTGAAACTGTGCCAGTAAAATTAAAGCCAGGAATGGATGGCCCAAAGGTTAAACAATGGCCATT
GACAGAAGAAAAAATAAAAGCATTAACAGACATTTGTACAGAGGAAAAGGAAGGAAAAATTTCAAAAATTGGGCCTGAAA
ATCCATACAATACTCCAATATTTGCCATAAAGAAAAGTTGGAGAAAAGATAGAGAACTTAATAAGAGAACTCAAGACTTC
TGGGAGGTCCAATTAGGAATACCTCATCCCGCAGGAAAGAAATCAACAGTACTAGATGTGGGGGATGCATCAGTCCCCTT
AGATAAAGACTTTAGAAAGTATACAGCATTCACTATACCTAGTGTAAATAATGAGACACCAGGGATTAGATATCAGTACA
ATGTGCTTCCAGGATGGAAAGGATCACCAGCAATCTTTCAGGCCAGCATGACAAAAATCTTAGAGCCCTTTAGAACAGAA
AATCCAGAAATGATCCAATATGATGATTTAGTATCAGACTTAGAGATAGGGCAGCATAGAGCAAAAATAGAGGAGTTGAG
AGAACATCTAAGATGGGGATTTACACCAGACAAACATCAGAAAGAACCATTTCTTTGGGGATATGAACTCCATCCTGACA
AATGGACAGTCCAGCCTATACAGCTGCCA---------------------------------------------------
---------------------------------------------------------
>B.IT.1997.2963.AF376663
CCTCAGATCACTCTTTGGCAACGACCCATCGTCACAATAAAGATAGGGGGGCAACTAAAGGAAGCTGATACAGGAGCAGA
TACATTAGAAGAAATGAATTTGTCAGGAAGATGGAAACCAAAAGGAGGAGGTAAAGTCAGACAGTATGATCAGATACCCA
TAGAAATCTGTGGACATAAARCTRTAACAGTAATAGGACCTACACCTGGAAGACTGACTCAGATTGGTTGCACTTTAAAT
TTTCCCATTAGTCCTATTGAAACTGTACCAGTAAAATTAAAGCCAGGAATGGATGGCCCAAAAGTTAAACAATGGCCATT
GACAGAAGAAAAAATAAAAGCATTAGTAGAAATTTGTACAGAAGAAAAGGAGGGAAAGATTTCAAGAATTGGGCCTGAAA
ATCCATATAATACTCCAGTATTTGCCATAAAGAAAAGCTGGAGAAAAGATAGAGAACTTAATAAGAGAACTCAAGACTTC
TGGGAAGTTCAATTAGGAATACCACATCCCGCAGGGAAGAAATCAACAGTACTGGATGTGGGTGATGCATCAGTTCCCTT
AGATAAAGACTTCAGGAAGTAYACTGCATTTACCATACCTAGTATAAACAATGAGACACCAGGGATTAGATATCAGTACA
ATGTGCTTCCAGGATGGAAAGGATCACCAGCAATATTCCAAAGTAGCATGACAAAAATCTTAGATCCTTTTAGAAAACAA
AATCCAGACATAATCCAATACGATGACTTGGTATCTGACYTAGAAATAGAGCAGCATAGAACAAAAATAGAGGAACTGAG
ACAACATCTGAGGTGGGGATTTACACCAGACAAACATCAGAAAGAACCATTCCTTTGGGGTTATGAACTCCATCCTGATA
AATGGACAGTACAGCCTATAGTGCTGCCA---------------------------------------------------
---------------------------------------------------------
>B.ES.1989.S61I1.AF256204.AF256204
CCTCAAATCACTCTTTGGCAACGACCCCTTGTCACAATAAAGATAGGGGGGCAACTAAAGGAAGCTGATACAGGAGCAGA
TACATTAGAAGAAATAAATTTGCCAGGAAGATGGAAACCAAAAGGAGGAGGTAAAGTAAGACAGTATGATCAAATACTCG
TAGAAATCTGTGGACATAAAGCTATAACAGTAGTAGGACCTACACCTGGAAGACTGACTCAGATTGGTTGCACTTTAAAT
TTTCCCATTAGTCCTATTGAAACTGTACCAGTAAAATTAAAGCCAGGAATGGATGGCCCAAAAGTTAAACAATGGCCATT
GACAGAAGAAAAAATAAAAGCATTAGTAGAAATCTGTACAGAAGAAAAGGAAGGGAAAATTTCAAAAATTGGGCCTGAAA
ATCCATATAATACTCCAGTATTTGCCATAAAGAAAAGTTGGAGAAAAGATAGAGAACTTAATAAGAAAACTCAAGACTTC
TGGGAAGTTCAATTAGGAATACCACATCCCGCAGGGAAGAAATCAACAGTACTGGATGTGGGTGATGCATCAGTTCCCTT
AGATAAAGAATTCAGGAAGTACACTGCATTTACCATACCTAGTATAAACAATGAGACACCAGGGATTAGATATCAGTACA
ATGTGCTTCCAGGATGGAAAGGATCACCAGCAATATTCCAAAGCAGCATGACAAAAATCTTAGAGCCTTTTAGAAAACAA
AATCCAGACATAATCCAATACGATGATTTGGTATCTGACTTAGAAATAGGGCAGCATAGAACAAAAATAGAGGAACTGAG
ACAACATCTGAAGTGGGGATTTACACCAGACAAACATCAGAAAGAACCATTCCTTTGGGGTTATGAACTCCATCCTGATA
AATGGACAGTACAGCCTATAGTGCTGCCA---------------------------------------------------
---------------------------------------------------------
>B.CA.-.BCCFE_PRRT_1710.EF369020
CCTCAAATCACTCTTTGGCAACGACCCCTCGTCACAATAAAGATAGGGGGGCAACTAAAGGAAGCTGATACAGGAGCAGA
TACATTAGAAGAAATGAATTTGCCAGGAAGGTGGAAACCAAAAGGAGGAGGTAAAGTAAGACAGTATGATCAGATACCCA
TAGAAATCTGTGGACATAAAGCTATAACAGTAATAGGACCTACACCTGGAAGGCTGACTCAGCTTGGTTGCACTTTAAAT
TTTCCCATTAGTCCTATTGAAACTGTACCAGTAAAATTAAAGCCAGGAATGGATGGCCCAAGAGTAAAACAATGGCCATT
GACAGAAGAAAAAATAAAAGCATTAGTAGAAATTTGTACAGAAGAAAAGGAAGGAAAAATTTCAAAAATTGGGCCTGAAA
ATCCATACAATACTCCAGTATTTGCCATAAAGAAAAGTTGGAGAAAAGATAGAGAACTTAATAAGAGAACTCAAGACTTC
TGGGAAGTTCAATTAGGAATACCACATCCCGCAGGGAAGAAATCAACAGTACTGGATGTGGGTGATGCATCAGTTCCCTT
AGATAAAGACTTCAGGAAGTATACTGCATTTACCATACCTAGTATAAACAATGAGACACCAGGGATTAGATATCAGTACA
ATGTGCTTCCAGGATGGAAAGGATCACCAGCAATATTCCAAAGTAGCATGACAAAAATCTTAGAACCTTTTAGAAAACAA
AATCCAGACATAATCCAATACGATGATTTGGTATCTGACTTAGAAATAGGGCAACATAGAACAAAAATAGAGGAACTGAG
ACAGCATCTGAAGTGGGGATTTACACCAGACAAACATCAGAAAGAACCATTCCTTTGGGGGTATGAACTCCATCCTGATA
AATGGACAGTACAGCCTATAGTGCTGCCA---------------------------------------------------
---------------------------------------------------------
>B.IT.-.1258_640A.AY995413
CCTCAGATCACTCTTTGGCAACGACCCCTCGTCACAATAAAGATAGGGGGGCAACTAAAGGAAGCTGATACAGGAGCAGA
TACATTGGAAGAAATGAATTTGCCAGGAAGATGGAAACCAAAAGGAGGAGGTAAAGTAAGACAGTATGATCAGATACCCA
TAGAAATCTGTGGAAATAAAGCTATAACAGTARTAGGACCTACACCTGGAAGACTGACTCAGATTGGTTGCACTTTAAAT
TTTCCCATTAGTCCTATTGAAACTGTACCAGTAAAATTAAAGCCAGGAATGGATGGCCCAAAAGTTAAACAATGGCCATT
GACAGAAGAAAAAATAAAAGCATTAGTAGAAATCTGTACAGAAGAAAAGGAAGGGAAAATTTCAAAAATTGGGCCTGAAA
ATCCATATAATACTCCAATATTTGCCATAAAGAAAAGTTGGAGAAAAGATAGAGAACTTAATAAGAAAACTCAAGACTTY
TGGGAAGTTCAATTAGGAATACCACATCCCGCAGGGAAGAAATCAACAGTACTGGATGTGGGTGATGCATCAGTTCCCTT
AGATAAAGAATTCAGGAAGTATACTGCATTTACCATACCTAGTATAAACAATGAGACACCAGGGATTAGATATCAGTACA
ATGTGCTTCCAGGATGGAAAGGATCACCAGCAATATTCCAAAGCAGCATGACAAAAATCTTAGAGCCTTTTAGAAAACAA
AATCCAGACATAATCCAATACGATGATTTGGTATCTGACTTAGAAATAGGRCAGCATAGAACAAAAATAGAGGAACTGAG
ACAACATCTGAAGTGGGGATTTACACCAGACAAACATCAGAAAGAACCATTCCTTTGGGGTTATGAACTCCATCCTGATA
AATGGACAGTACAGCCTATAGAGCTGCCA---------------------------------------------------
---------------------------------------------------------
>B.MX.-.PROT_RT_71.DQ150730
CCTCAAATCACTCTTTGGCAACGACCCCTCGTCACAATAAAGATAGGGGGGCAACAAAAGGAAGCTGATACAGGAGCAGA
TACATTAGAAGAAATGAGTTTGCCAGGAAGATGGAAACCAAAAGGAGGAGGTAAAGTAAGACAGTATGATCAAATACCCA
TAGAAATCTGTGGACATAAAGCTATAACAGTGGTAGGACCTACACCTGGAAGACTGACTCAGCTTGGTTGCACTTTAAAT
TTCCCCATTAGTCCTATTGAAACTGTACCAGTAAAATTAAAGCCAGGAATGGATGGCCCAAAAGTTAAACAATGGCCATT
GACAGAAGAAAAAATAAAAGCATTAGTAGAAATTTGTACAGAAGAAAAGGAAGGAAAAATTTCAAAAATTGGGCCTGAAA
ATCCATACAATACTCCAGTATTTGCCATAAAGAAAAGTTGGAGAAAAGATAGAGAACTTAATAAGAGAACTCAAGACTTC
TGGGAAGTTCAATTAGGAATACCACATCCCGCAGGGAAGAAATCAACAGTACTGGATGTGGGTGATGCATCAGTTCCCTT
AGATAAAGAATTCAGGAAGTATACTGCATTTACCATACCTAGTATAAACAATGAGACACCAGGGGTTAGATATCAGTACA
ATGTGCTTCCAGGATGGAAAGGATCACCAGCAATATTCCAAAGTAGCATGACAAGAATTTTAGAGCCTTTTAGAAAACAA
AATCCAGACATAATCCAATACGATGATTTGGTATCTGACTTAGAAATAGGGCAGCATAGAACAAAAATAGAGGAACTGAG
ACAACATCTGAAGTGGGGATTTACACCAGACAAACATCAGAAAGAACCATTCCTTTGGGGTTATGAACTCCATCCTGATA
AATGGACAGTACAGCCTATAGTGCTGCCA---------------------------------------------------
---------------------------------------------------------
>02_AG.BF.2006.TR142.FJ577296
CCTCAAATCACTCTTTGGCAACGACCAGTAGTCACAGTAAAAATAGGGGGACAGCTAAGAGAAGCCGACACAGGGGCAGA
TACATTAGAAGAAATAGATTTACCAGGAAAATGGAAACCAAAAGGAGGAGGTAAAGTAAGACAATATGATCAGATACTTA
TAGAAATTTGTGGAAAAAAGGCCATAACAGTAGTAGGACCTACACCTGGACGAATGACTCAGATTGGTTGTACTTTAAAT
TTTCCAATTAGTCCTATTGAAACTGTACCAGTAAAATTAAAGCCAGGAATGGATGGCCCAAAGGTTAAGCAATGGCCATT
GACAGAAGAAAAAATAAAAGCATTAGTGGAAATTTGTACAGAAGAAAAGGAAGGAAAAATTTCAAAAATTGGGCCTGAAA
ATCCATACAATACTCCAGTATTTGCCATAAAGAAAAGTTGGAGAAAAGATAGAGAACTCAATAAAAGAACTCAAGACTTC
TGGGAGGTCCAATTAGGAATACCTCATCCTGCAGGAAAGAAATCAACAGTACTAGATGTGGGGGATGCATCAGTTCCCTT
AGATAAAGAGTTTAGAAAGTATACTGCATTCACTATACCTAGTATAAATAATGAGACACCAGGGATTAGATATCAGTACA
ATGTGCTTCCAGGATGGAAAGGATCACCAGCAATATTTCAGGCAAGCATGACAAAAATCTTAGAGCCCTTTAGAACAAAA
AATCCAGAGATAATCCAATATGATGATTTAGTATCTGACTTAGAGATAGGGCCACATAGAGCAAAAATAGAGGAGTTGAG
AGAACATCTAAAATGGGGATTTACACCAGACAAACATCAAAAAGAACCATTTCTTTGGGGGTATGAACTCCATCCTGACA
AATGGACAGTCCAGCCTATACAGCTGCCA---------------------------------------------------
---------------------------------------------------------
>B.US.1997.NC1276_1997.AY030497
CCTCAAATCACTCTTTGGCAACGACCCCTCGTCTCAATAAAGATAGGGGGRCAAATAAAAGAAGCTGATACAGGAGCAGA
TACATTAGAAGAAATGAATTTGCCAGGAAGATGGAAACCAAAAGGAGGAGGTAAAGTAAGACAGTATGATCAGATACACG
TAGAAATCTGTGGACATAAAGCTATAACAGTAGTAGGACCTACACCTGGAAGACTGACTCAGATTGGTTGCACTTTAAAT
TTTCCCATYAGTCCTATTGAAACTGTACCAGTAAAATTAAAGCCAGGAATGGATGGCCCAARAGTTAAACAATGGCCATT
GACAGAAGAAAAAATAAAAGCATTAGTAGAAATYTGTACAGAAGAAAAGGAAGGAAAAATTTCAAAAATTGGGCCTGAAA
ATCCATACAATACTCCAGTATTTGCCATAAAGAAAAGCTGGAGAAAAGATAGAGAACTTAATAAGAGAACTCAAGACTTC
TGGGAAGTTCAATTAGGAATACCACATCCCGCAGGGAAGAAATCAACAGTACTGGATGTGGGTGATGCATCAGTTCCCTT
AGATAAAGAATTCAGGAAGTATACTGCATTTACCATACCTAGTAYAAACAATGAGACACCAGGGATTAGATATCAGTACA
ATGTGCTTCCAGGATGGAAAGGATCACCAGCAATATTCCAAAGTAGCATGACAAAAATCTTAGAGCCTTTTAGAAAACAA
AATCCAGACATRATCCAATACGATGATTTGGTATCTGACTTAGAAATAGAGCAGCATAGAGCAAAAATAGAGGAACTGAG
ACAACATCTGAGGTGGGGATTTACACCAGACAAACATCAGAAAGAACCATTCCTTTGGGGTTATGAACTCCATCCTGATA
AATGGACAGTACAGCCTATAGTGCTGCCA---------------------------------------------------
---------------------------------------------------------
>02_AG.SN.2000.L117.FN599729
CCTCAAATCACTCTTTGGCAACGACCCTTAGTCACAGTAAGAATAGAGGGACAGCTAATAGAAGCCGACACAGGAGCAGA
TACATTAGAAGACATAAATTTACCAGGAAAATGGAAACCAAAAGGAGGAGGTAAAGTAAGACAGTATGATCAGATACTTA
TAGAAATTTGTGGAAAAAAGGCCATAACAGTAGTAGGACCTACACCTGGRCGAATGACTCAGATTGGTTGTACTTTAAAT
TTTCCAATTAGTCCTATTGAAACTGTGCCAGTAAAATTAAAGCCAGGAATGGATGGCCCAAAGGTTAAACAATGGCCACT
GACAGAAGAAAAAATAAAAGCATTAACAGACATTTGTTYAGAGGAAAAGGAAGGAAAAATTTCAAAAATTGGGCCTGAAA
ATCCATACAATACTCCAGTATTTGCCATAAAGAAAAGTTGGAGAAAAGATAGAGAACTCAATAAAAGAACTCAAGACTTC
TGGGAGGTCCAATTAGGAATACCTCATCCCGCGGGAAAGAAATCAACAGTACTAGATGTGGGGGATGCATCAGTTCCCTT
AGATAAAGACTTTAGAAAGTATACTGCATTCACTATACCTAGTGTAAATAATGAGACACCAGGGATTAGATATCAGTACA
ATGTGCTTCCAGGATGGAAAGGATCACCAGCAATATTTCAGGCAAGCATGACAAAAATCTTAGAGCCCTTTAGAACAGAA
AATCCAGAGATAATCCAATATGATGATTTAGTATCTGACTTAGAGATAGGGCAACATAGAGCAAAAATAGAGGAGTTGAG
ACAACATCTAAAATGGGGATTTACACCAGACAAACACCAGAAAGAACCATTTCTTTGGGGATATGAACTCCATCCTGACA
AATGGACAGTCCAGCCTATACAGCTGCCA---------------------------------------------------
---------------------------------------------------------
>02_AG.FR.1999.99FR_MP1262.AJ287034
CCTCAAATCACTCTTTGGCAACGACCCTTAGTCACAGTAAGAATAGAGGGACAGCTAATAGAAGCCGACACAGGAGCAGA
TACATTAGAAGACATAAATTTACCAGGAAAATGGAAGCCAAAAGGAGGAGGTAAAGTAAGACAGTATGATCAGATACTTA
TGGAAATTTGTGGAAAAAGGGCCATAACAGTAGTAGGACCTACACCTGGACGAATGACTCAGATTGGTTGTACTCTAAAT
TTTCCAATTAGTCCTATTGAAACAGTGCCAGTAAAATTAAAGCCAGGAATGGATGGCCCAAAGGTTAAACAATGGCCATT
GACAGAAGAAAAAATAAAAGCATTAACAGAAATTTGTACAGATGAAAAGGAAGGAAAAATTTCAAAAATTGGGCCTGAAA
ATCCATACAACACTCCAATATTTGCCATAAAGAAAAGTTGGAGGAAAGATAGAGAACTCAATAAAAGAACTCAAGACTTC
TGGGAGGTCCAATTAGGAATACCTCATCCCGCAGGAAAGAAATCAACAGTACTAGATGTAGGGGATGCATCAGTTCCCTT
AGATCCAGACTTTAGAAAGTATACTGCATTCACTATACCTAGTGTAAATAATGAAACACCAGGGATTAGATATCAGTACA
ATGTGCTCCCAGGATGGAAAGGATCACCAGCAATCTTTCAGGCAAGCATGACAAAAATCTTAGAGCCCTTTAGAACAAAA
AATCCAGAGATGATCCAATATGATGATTTAGTATCAGACTTAGAGATAGGGCAACATAGAGCAAAAATTGAAGAGTTGAG
AGAACATTTAAAATGGGGATTTACACCAGACAAACATCAGAAAGAACCATTTCTTTGGGGATATGAACTCCATCCTGACA
AATGGACAGTCCAGCCTATACAGCTGCCA---------------------------------------------------
---------------------------------------------------------
>B.CA.-.BCCFE_PRRT_1427.EF368737
CCTCAGATCACTCTTTGGCAACGACCCCTCGTCACAATAAAGATAGGGGGACAACTAAAAGAAGCTGATACAGGAGCGGA
TACATTAGAAGACATGAATTTGCCAGGAAGATGGAAACCAAAAGGAGGAGGTAAAGTAAGACAGTATGATCAAATATCCA
TAGAAATCTGTGGGCATAAAGTTATAACAGTAGTAGGACCTACACCTGGAAGACTGACTCAGCTTGGTTGCACTTTAAAT
TTTCCCATTAGTCCTATTGAAACTGTACCAGTAAAATTAAAGCCAGGAATGGATGGCCCAAAAGTTAAACAATGGCCATT
GACAGAAGAAAAAATAAAAGCATTACTAGAAATTTGTACAGAAGAAAAGGAAGGGAAAATTTCAAAAATTGGGCCTGAAA
ATCCATACAATACTCCAGTATTTGCCATAAAGAAAAGTTGGAGAAAAGATAGAGAACTTAATAAGAGAACTCAAGACTTC
TGGGAAGTTCAATTAGGAATACCACATCCCGCAGGGAAGAAATCAACAGTACTGGATGTGGGTGATGCATCAGTTCCCTT
AGATAAAGACTTCAGGAAGTATACTGCATTTACCATACCTAGTATAAACAATGAGACACCAGGGATTAGATATCAGTACA
ATGTGCTTCCAGGATGGAAAGGATCACCAGCAATATTCCAAAGTAGCATGACAAAAATCTTAGAGCCTTTTAGAAAACAA
AATCCAGAAATAATCCAATACGATGATTTGGTATCTGACTTAGAAATAGGGCAGCATAGAACAAAAATAGAGGAACTGAG
AGAGCATCTGAAGTGGGGATTTACACCAGACAAACATCAGAAAGAACCATTCCTTTGGGGTTATGAACTCCATCCTGATA
AATGGACAGTACAGCCTATAGTGCTGCCA---------------------------------------------------
---------------------------------------------------------
>B.US.-.P00011-0.AY388724
CCTCAGATCACTCTTTGGCAACGACCCCTCGTCACAATAAAGATAGGGGGGCAACTAAAGGAAGCTGATACAGGAGCAGA
TACATTAGAAGAAATGRATTTGCCAGGAAGATGGAAACCAAAAGGAGGAGGTAAAGTAAGACAGTATGATCAGATACCCA
TGGAAATCTGTGGATATAAAGCTATAACAGTAGTAGGACCTACACCTGGAAGACTGACTAAGATTGGTTGCACTTTAAAT
TTTCCCATTAGTCCTATTGAAACTGTACCAGTGAAATTAAAGCCAGGAATGGATGGCCCAAAAGTTAAACAATGGCCATT
GACAGAAGAAAAAATAAAAGCATTAGTAGAAATTTGTACAGAAGAAAAGGAAGGAAAAATTTCAAAAATTGGGCCTGAAA
ATCCATACAATACTCCAGTATTTGCCATAAAGAAAAGTTGGAGAAAAGATAGAGAACTTAATAAGAGAACTCAAGACTTC
TGGGAAGTTCAGTTAGGAATACCACATCCCGCAGGGAAGAAATCAACAGTACTGGATGTGGGTGATGCATCAGTTCCCTT
AGATAAAGACTTCAGGAAGTATACTGCATTTACCATACCTAGTACAAACAATGAAACACCAGGGATTAGATATCAGTACA
ATGTGCTTCCAGGATGGAAAGGATCACCAGCAATATTCCAAAGTAGCATGACAAAAATCTTAGAGCCTTTTAGAAAACAA
AATCCAGACATAATCCAATACGATGATTTGGTATCTGACTTAGAAATAGGGCAGCATAGAACAAAAATAGAGGAACTGAG
AGAACATCTGAAGTGGGGATTTACACCAGACAAACATCAGAAAGAACCATTCCTTTGGGGTTATGAACTCCATCCTGATA
AATGGACAGTACAGCCTATAGTGCTGCCA---------------------------------------------------
---------------------------------------------------------
>B.US.1983.5018_83.AY835777
CCTCAAATCACTCTTTGGCAACGACCCCTCGTCACAATAAAGATAGGGGGACAACTAAAGGAAGCTGATACAGGAGCAGA
TACATTAGAAGACATGAATTTGCCAGGAAGATGGAAACCAAAAGGAGGAGGTAAAGTAAGACAATATGATCAGATATGCA
TAGAAATCTGCGGACATAAAGCTATAACAGTAGTAGGACCTACACCTGGAAGACTGACTCAGATTGGCTGCACTTTAAAT
TTTCCCATTAGTCCTATTGAAACTGTACCAGTAAAATTAAAGCCAGGAATGGATGGCCCAAAAGTTAAACAATGGCCATT
GACAGAAGAAAAAATAAAAGCATTAGTAGAAATTTGTACAGAAGAAAAGGAAGGAAAAATTTCAAAAATTGGGCCTGAAA
ATCCATACAATACTCCAGTATTTGCCATAAAGAAAAGTTGGAGAAAAGATAGAGAACTTAATAAGAGAACTCAAGACTTC
TGGGAAGTTCAATTAGGAATACCACATCCTGCAGGGAAGAAATCAACAGTACTGGATGTGGGTGATGCATCAGTTCCCTT
AGATAAAGACTTCAGGAAGTATACTGCATTTACCATACCTAGTATAAACAATGAGACACCAGGGATTAGATATCAGTACA
ATGTGCTTCCAGGATGGAAAGGATCACCAGCAATATTCCAAAGTAGCATGACAAAAATCTTAGAGCCTTTTAGAAAACAA
AATCCAGACATAATCCAATACGATGATTTGGTATCTGACTTAGAAATAGGGCAGCATAGAACAAAAATAGAGGAACTGAG
ACAACATCTGAAGTGGGGATTTACACCAGACAAACATCAGAAAGAACCATTCCTTTGGGGTTATGAACTCCATCCTGATA
AATGGACAGTACAGCCTATAGTGCTGCCA---------------------------------------------------
---------------------------------------------------------
>02_AG.NG.1999.3_018899.AY181066
CCTCAAATCACTCTTTGGCAACGACCCTTAGTCACAGTAAAATTAGGGGGACAGMTAATAGAAGCCGACACAGGAGCAGA
TACATTAGARGAAATAAATTTACCAGGAAAATGGAAACCAAAAGGAGGAGGTAAAGTAAGACAGTATGATCAGATACTTT
TAGAAATTTGTGGAAAAAAGGCCATAACAGTAGTAGGACCTACACCTGGACGAATGACTCAGATTGGTTGTACTTTAAAT
TTTCCAATTAGTCCTATTGAAACYGTGCCAGTAAAATTAAAGCCAGGAATGGATGGCCCAAAGGTTAAACAATGGCCAYT
GACAGAAGAAAAAATAAAAGCATTARYAGACATTTGTAYAGADGAAAAGGAAGGAAAAATTTCAAAAATTGGGCCTGAAA
ATCCATACAATACTCCAATATTTGCCATAAAGAAAAGYTGGAGAAAAGATAGRGAACTCAATAAGAGAACTCAAGACTTY
TGGGAGGTCCAATTAGGAATACCTCATCCCGCAGGAARGARATCAACAGTACTAGATGTGGGGGATGCATCAGTTCCCTT
AGATAAAGACTTTAGAAARTATACAGCATTCACTATACCTAGTGTAAATAATGAAACACCAGGGATTAGATATCAGTACA
AYGTGCTTCCAGGATGGAAAGGATCACCAGCAATCTTTCAGGCAAGCATGACAAAAATCTTAGAGCCCTTTAGAACAAAA
AAYCCAGAGATAATCCAATATGATGATTTAGTATCAGACTTAGAGATAGGGCTGCATAGAGCAAAAATAGAGGAGTTGAG
AGAACATCTAARATGGGGATTTACACCAGACAAACATCAGAAAGAACCATTTCTTTGGGGATATGAACTCCATCCTGACA
AATGGACAGTCCAGCCTATAAAACTGCCA---------------------------------------------------
---------------------------------------------------------
>B.AU.1997.111.AF323234
CCTCAGATCACTCTTTGGCAACGACCCCTCGTCACAATAAAGATAGGGGGGCAACTAAAGGAAGCTGATACAGGAGCAGA
TACATTAGAAGACATGAGTTTGCCAGGAAGATGGAAACCAAAAGGAGGAGGTAAAGTAAAACAGTATGATCAGATACCCA
TAGAAATCTGTGGACATAAAGCTATAACAGTAGTAGGACCTACACCTGGAAGACTGACTCAGATTGGTTGCACTTTAAAT
TTTCCCATTAGTCCTATTGAAACTGTACCAGTAAAATTGAAGCCAGGAATGGATGGCCCAAGAGTTAAACAATGGCCATT
GACAGAAGAAAAAATAAAAGCATTAGTAGAAATCTGTACAGAAGAAAAGGAAGGGAAAATTTCAAAAATTGGGCCTGAAA
ATCCATACAATACTCCAGTATTTGCCATAAAGAAAAGTTGGAGAAAAGATAGAGAACTTAATAAGAGAACTCAAGACTTC
TGGGAAGTCCAATTAGGAATACCACATCCTGCAGGGAAGAAATCAACAGTACTGGATGTGGGTGATGCWTCAGTTCCCTT
AGATAAAGACTTCAGGAAGTATACTGCATTTACCATACCTAGTATAAACAATGAGACACCAGGGATTAGATATCAGTACA
ATGTGCTTCCAGGATGGAAAGGATCACCAGCAATATTCCAAAGTAGCATGACAAAAATCTTAGAGCCTTTTAGAAAACAA
AATCCAGACATAATCCAATACGATGATTTGGTATCTGACTTAGAAATAGGGCAGCATAGAACAAAAATAGAGGAACTGAG
ACAACATCTGAGGTGGGGATTTACACCAGACAAACATCAGAAAGAACCATTCCTTTGGGGTTATGAACTCCATCCTGATA
AATGGACAGTACAGCCTATAGTGCTGCCA---------------------------------------------------
---------------------------------------------------------
>B.-.2002.02_136236.EU609786
CCTCAGATCACTCTTTGGCAACGACCCCTCGTCTTAATAAAGATAGGGGGGCAACTAAAGGAAGCTGATACAGGAGCAGA
TACATTAGAAGAAATGAGTTTACCAGGAAGATGGAAACCAAAAGGAGGAGGTAAAGTAAGACAGTATGATCAGGTACCCA
TAGAAATCTGTGGACATAAAGCTATAACAGTAATAGGACCTACACCTGGAAGACTGACTCAGCTTGGTTGCACTTTAAAT
TTTCCCATTAGTCCTATTGAAACTGTACCAGTAAAATTAAAGCCAGGAATGGATGGCCCAAAAGTTAAACAATGGCCATT
GACAGAAGAAAARATAAAAGCATTAGTAGAAATTTGTACAGAAGAAAAGGAAGGAAAAATTTCAAAAATTGGGCCTGAAA
ATCCATACAATACTCCAGTATTTGCCATAAAGAAAAGTTGGAGGAAAGATAGAGAACTTAATAAGAGAACTCAAGACTTC
TGGGAAGTTCAACTAGGAATACCACATCCCGCAGGGAAGAAATCAACAGTACTGGATGTGGGTGATGCATCAGTTCCCTT
AGATAAAGACTTCAGGAAGTATACTGCATTTACCATACCTAGTACAAACAATGAGACACCAGGGATTAGATATCAGTACA
ATGTACTTCCAGGATGGAAAGGATCACCAGCAATATTTCAAAGTAGCATGACAAAAATCTTAGATCCTTTTAGAAAACAA
AATCCAGACATAATCCAATACGATGATTTGGTATCTGACTTAGAAATAGAGCAGCATAGAACAAAAATAGAGGAACTGAG
AGAACATCTGAGGTGGGGATTTACACCAGACAAACATCAGAAAGAACCATTCCTTTGGGGTTATGAACTCCATCCTGATA
AATGGACAGTACAGCCTATAGTGCTGCCA---------------------------------------------------
---------------------------------------------------------
>02_AG.CM.1997.97CM21.AF212288
CCTCAAATCACTCTTTGGCAACGACCCTTAGTCACAGTAAGAATAGGGGGACAGCTNNTANANGCCGACACAGGAGCAGA
TACATTAGAAGAAATAAATTTACCAGGAAAATGGAAACCAAAAGGAGGAGGTAAAGTAAGACAGTATGATCAGATACATA
TAGAAATTTGTGGAAAAAAGGCCATAACAGTAGTAGGACCTACACCTGGACGAATGACTCAGATTGGTTGCACTTTAAAT
TTTCCAATTAGTCCTATTGAAACTGTGCCAGTAAAATTGAAGCCAGGAATGGATGGCCCAAAGGTTAAACAATGGCCATT
GACAGAAGAAAAAATAAAAGCATTAACAGACATTTGTTCAGAGGAAAAGGAAGGAAAAATTTCAAAAATTGGGCCTGAAA
ATCCATACAATACTCCAGTATTTGCCATAAAGAAAAGTTGGAGAAAAGATAGAGAACTCAATAAGAGAACTCAAGACTTC
TGGGAGGTCCAATTAGGAATACCTCATCCCGCAGGAAAGAAATCAACAGTACTAGATGTGGGGGATGCATCAGTTCCCTT
AGATAAAGAATTTAGGAAGTACACTGCATTCACTATACCTAGTGTAAATAATGAGACACCAGGGATTAGATATCAGTACA
ATGTGCTTCCAGGATGGAAAGGATCACCAGCAATATTTCAGGCAAGCATGACAAAAATCTTAGAGCCCTTTAGAACAAAC
AATCCAGAGATAATCCAATATGATGATTTAGTATCAGACTTAGAGATAGGGCAGCATAGAGCAAAAATAGAGGAGTTGAG
AGAACATCTAAAGTGGGGATTTACACCAGACAAACATCAGAAAGAACCATTTCTTTGGGGATATGAACTCCATCCTGACA
AATGGACAGTCCAGCCTATACAGTTGCCA---------------------------------------------------
---------------------------------------------------------
>B.CA.-.BCCFE_PRRT_1613.EF368923
CCTCAAATCACTCTTTGGCAACGACCCCTCGTCACAATAAAGATAGGGGGRCAACTAAARGAAGCTGACACAGGAGCAGA
TACATTAGAAGATATAAATTTACCAGGAAGATGGAAACCAAAAGGAGGAGGTAAAGTAAGACAATATGATCAGATACCCA
TAGAAATCTGTGGACATAAAGCTACAACAGTARTAGGACCTACACCTGGAAGACTGACTCAGATTGGYTGCACGTTAAAT
TTTCCCATTAGTCCTATTGAGACTGTACCAGTAAAATTAAAGCCAGGAATGGATGGCCCAAAAGTTAAACAATGGCCATT
GACAGAAGAAAAAATAAAAGCATTAGTAGAAATTTGTACAGAAGAAAAGGAAGGGAAAATTTCAAAAATTGGGCCTGAAA
ATCCATACAATACTCCAGTATTTGCCATAAAGAAAAGTTGGAGAAAAGATAGAGAACTTAATAAGAGAACTCAAGACTTC
TGGGAAGTTCAATTAGGAATACCACATCCCGCAGGGAAGAAATCAACAGTACTGGATGTGGGTGATGCATCAGTTCCCTT
AGATAAAGAATTCAGGAARTATACTGCATTTACCATACCTAGTATAAACAATGAGACACCAGGGATTAGATATCAGTACA
ATGTGCTTCCAGGATGGAAAGGATCACCAGCAATATTCCAAAGTAGCATGACAAAAATCTTAGAGCCTTTTAGAAAACAA
AATCCAGACATAATCCAATACGATGATTTGGTATCTGACTTAGAAATAGRGCAGCATAGAACAARAGTAGAGGAACTGAG
ACAACATCTGAGGTGGGGATTTACACCAGAYAAACATCAGAAAGAACCATTCCTYTGGGGKTATGAACTCCATCCTGATA
AATGGACAGTACAGCCTATAGTGCTGCCA---------------------------------------------------
---------------------------------------------------------
>B.-.2002.02_134299.EU609420
CCTCAGATCGCTCTTTGGCAACGACCCTTCGTCACAATAAAGATAGGGGGGCAACTAAGGGAAGCTGATACGGGAGCAGA
TACATTCGAAGACATAGAGTTACCAGGAAGATGGAAACCAAAAGGAGGAGGCAAAGTAAAACAGTATGATCAGGTACCCA
TAGAAATCTGTGGACATAAGACTACAACAGTAGTAGGACCTACACCTGGAAGACTGACAAAAATTGGTTGCACTTTAAAT
TTTCCCATTAGTCCTATTGAAACTGTACCTGTAAAATTAAAGCCAGGAATGGATGGCCCAAAAGTTAAGCAATGGCCATT
GACAGAAGAAAAAATAAAAGCATTAGTAGAAATTTGTACAGAAGAAAAGGAAGGAAAAATTTCAAAAATTGGGCCTGAAA
ATCCATACAATACTCCAGTATTTGCCATAAAGAAAGGTTGGAGAAAAGATAGAGAACTTAATAAGAGAACTCAAGACTTC
TGGGAAGTTCAATTAGGAATACCACATCCCGCAGGGAAGAAATCAACAGTACTAGATGTGGGTGATGCATCAGTTCCCYT
AGATAAAGAATTTAGGAAGTATACTGCATTTACCATACCTAGTACAAACAATGAGACACCAGGGATTAGATATCAGTACA
ATGTGCTTCCAGGATGGAAAGGATCACCAGCAATATTCCAAAGTAGCATGACAAAAATCTTAGAGCCTTTTAGAAAACAA
AATCCAGACATAATCCAATATGATGATTTGGTATCTGACTTAGAAATAGGGCAGCATAGAGCAAAAATAGAGGAACTGAG
AAACCATCTGAAGTGGGGATTTACACCAGACAAGCATCAGAAAGAACCATTCCTTTGGGGTTATGAACTCCATCCTGACA
AATGGACAGTACAACCTATAGTGCTGCCA---------------------------------------------------
---------------------------------------------------------
>B.ES.2004.04SP574428.EF583185
CCTCAAATCACTCTTTGGCAGCGACCCCTAGTCACAGTAAGGATAGGGGGCCAACTAAAGGAAGCTGATACAGGAGCAGA
TACATTAGAAGACATGACGTTGCCAGGAAAATGGAAACCAAAAGGAGGAGGTAAAGTAAAACAGTATGATCAGATACCCG
TAGAAATTTGTGGACATAAGGCCATAACAGTAATAGGACCTACACCTGGAAGACTGACTCAGATTGGGTGCACTTTAAAT
TTTCCCATTAGTCCTATTGAAACTGTACCAGTAAAATTAAAGCCAGGAATGGATGGCCCAAAAGTTAAACAATGGCCATT
GACAGAAGAGAAGATAAAAGCATTAGTAGAAATTTGTACAGAAGAAAAGGAAGGAAAAATTTCAAGAATTGGGCCTGAAA
ATCCATATAATACTCCAGTATTTGCCATAAAGAAAAGTTGGAGAAAAGACAGAGAACTTAATAAGAGAACTCAAGACTTC
TGGGAAGTTCAATTAGGAATACCACATCCCGCAGGGAAGAAATCAACAGTACTGGATGTGGGTGATGCATCAGTTCCCTT
AGATAAAGACTTCAGGAAGTATACTGCATTTACCATACCTAGTACAAACAATGAGACACCAGGGACTAGATATCAGTACA
ATGTGCTTCCAGGATGGAAAGGATCACCAGCAATATTCCAAAGTAGCATGACAAAAATCTTAGAGCCTTTTAGAAAACAA
AATCCAGACATAATCCAATACGATGATTTGGTATCTGACTTAGAAATAGGGCAGCATAGAGCAAAAATAGAGGAACTGAG
ACAACATCTGAAGTGGGGATTTACACCAGACAAACATCAGAAAGAACCATTCCTTTGGGGTTATGAACTCCATCCTGATA
AATGGACAGTACAGCCTATAGTGCTGCCA---------------------------------------------------
---------------------------------------------------------
>02_AG.ES.-.29_48.AY316006
CCTCAAATCACTCTTTGGCAACGACCCTTAGTCACAGTAAGAATAGGGGGACAGCTAATAGAAGCCGACACAGGAGCAGA
TACATTAGAAGAAATAAATTTACCAGGAAAATGGAAACCAAAAGGAGGAGGTAAAGTAAGACAGTATGATCAGATACTTA
TAGAAATTTGTGGAAAAAAGGCCATAACAGTAGTAGGACCTACACCTGGACGAATGACTCAGMTTGGTTGTACTCTAAAT
TTTCCAATTAGTCCTATTGAAACTGTGCCAGTAAAATTAAAGCCAGGTATGGATGGCCCAAAGGTTAAACAATGGCCATT
GACAGAAGAAAAAATAAAAGCATTAACAGAAATTTGTAAGGAGGAACAGGAAGGAAAAATTACAAAAATTGGGCCTGAAA
ATCCATACAATACTCCAATATTTGCCATAAAGAAAAGTTGGAGAAAAGATAGAGAGCTCAATAAGAGAACTCAAGACTTC
TGGGAGGTCCAATTAGGAATACCTCATCCCGCAGGAAAGAAATCAACAGTACTAGATGTGGGGGATGCATCAGTTCCCTT
AGATAAAGAATTTAGAAAGTATACGGCATTCACTATACCTAGTGTAAATAATGAGACACCAGGGATTAGATATCAGTACA
ATGTGCTTCCAGGATGGAAAGGATCACCAGCAATCTTTCAGGCAAGTATGACAAAAATCTTAGAGCCCTTTAGAACAGCA
AACCCAGAGATAATCCAATATGATGATTTAGTATCAGACTTAGAGATAGGGCAGCATAGAGCAAAAATAGAAGAATTGAG
AGAACATCTAAAATGGGGATTTACACCAGACAAACATCAGAAAGAACCATTTCTTTGGGGATATGAACTCCATCCTGACA
AATGGACAGTCCAGCCCATACAGCTGCCA---------------------------------------------------
---------------------------------------------------------
>B.ES.-.70_00.AY316088
CCTCAGATCACTCTTTGGCAACGACCCCTCGTCACAATAAAGATAGGGGGGCAACTAAAGGAAGCTGATACAGGAGCAGA
TACATTGGAAGATATGGAGTTGCCAGGAAAATGGAAACCAAAAGGAGGAGGTAAAGTAAGACAGTATGATCAGATACCCA
TAGAAATCTGTGGACATAAGGCTATAACAGTAGTAGGACCTACACCTGGAAGACTGACTCARCTTGGTTGTACTTTAAAT
TTTCCCATTAGTCCTATTGAAACTGTACCAGTAAAATTAAAGCCAGGAATGGATGGCCCAAAAGTTAAACAATGGCCATT
GACAGAAGAAAAAATAAAAGCATTAATAGAAATTTGTACAGAAGAAAAGGAAGGAAAAATTTCAAAAATTGGGCCTGAAA
ATCCGTATAATACTCCAGTATTTGCCATAAAGAAAAGTTGGAGAAAAGATAGAGAACTTAATAAGAGAACTCAAGACTTC
TGTGAGGTTCAATTAGGAATACCACATCCCGCAGGGAAGAAATCAACAGTACTGGATGTGGGTGATGCATCAGTTCCCTT
AGATAAAGACTTCAGGAAGTATACTGCATTTACCATACCTAGTATAAACAATGAGACACCAGGGATTAGATATCAGTACA
ATGTGCTTCCAGGATGGAAAGGATCACCAGCAATATTCCAAAGTAGCATGACAAAAATCTTAGAGCCTTTTAGAAAACAC
AATCCAGAAATAATCCAATACGATGATTTGGTATCTGACTTAGAAATAGAGCAGCATAGGACAAAAATAGAGGAACTGAG
AGAACATCTGAAGTGGGGATTGACACCAGACAAACATCAGAAAGAACCATTCCTCTGGGGTTATGAACTCCATCCTGATA
AATGGACAGTACAGCCTATAGTGCTGCCA---------------------------------------------------
---------------------------------------------------------
>B.US.1999.WC3_0999.EF121398
CCTCAAATCACTCTTTGGCAACGACCCCTCGTCACAGTAAGGATAGGGGGGCAACTAAAGGAAGCTGATACAGGAGCAGA
TACATTAGAAGAAATGAATTTGCCAGGAAGATGGAAACCAAAAGGAGGAGGTAAAGTAAGACAGTATGATCAGATACCCA
TAGAAATCTGTGGGCATAAAGCTATAACAGTAGTAGGACCTACACCTGGAAGACTGACTCAGATTGGCTGCACTTTAAAT
TTTCCCATTAGTCCTATTGAAACTGTACCAGTAAAATTAAAGCCAGGAATGGATGGCCCAAAAGTTAAACAATGGCCATT
GACAGAAGAAAAAATAAAAGCATTAGTAGAAATTTGTACAGAAGAAAAGGAAGGGAAAATTTCAAAAATTGGGCCTGAAA
ATCCATACAATACTCCAGTATTTGCCATAAAGAAAAGTTGGAGAAAAGATAGAGAACTTAATAAGAGAACTCAAGACTTC
TGGGAAGTTCAATTAGGAATACCACATCCCGCAGGGAAGAAATCAACAGTTCTGGATGTGGGTGATGCATCAGTTCCCTT
AGATAAAGAATTCAGGAAGTATACTGCATTTACCATACCTAGTACAAACAATGAGACACCAGGGATTAGATATCAGTACA
ATGTGCTTCCAGGATGGAAAGGATCACCAGCAATATTCCAAAGTAGCATGACAAAAATCTTAGAGCCTTTCAGAAAACAA
AATCCAGACATAATCCAATACGATGATTTGGTATCTGACTTAGAAATAGGGCAGCATAGAACAAAAATAGAGGAACTGAG
ACAACATCTGAGGTGGGGATTTACACCAGACAAGCATCAGAAAGAACCATTTCTTTGGGGTTATGAACTCCATCCTGAAA
AATGGACAGTACAGCCTATAGTGCTGCCA---------------------------------------------------
---------------------------------------------------------
>116482
CCTCAGATCACTCTTTGGCAACGACCCCTCGTCACAATAAAGATAGGGGGGCAAYTAAAGGAAGCTGATACAGGAGCAGA
TACATTAGAAGAAATGAATTTGCCAGGAAGATGGAAACCAAAAGGAGGAGGTAAAGTAAGACAGTATGATCAGATACTCA
TAGAGATCTGTGGACATAAAGCTATAACAGTAGTAGGACCTACACCTGGAAGACTGACTCAGATTGGTTGCACTTTAAAT
TTTCCCATTAGTCCTATTGAAACTGTACCAGTAAAATTAAAGCCAGGAATGGATGGCCCAAAAGTTAAACAATGGCCATT
GACAGAAGAAAAAATAAAAGCATTAGTAGAAATTTGTGCAGAAGAAAAGGAAGGGAAAATTTCAAAAATTGGGCCTGAAA
ATCCATATAATACTCCAGTATTTGCCATAAAGAAAAGTTGGAGAAAAGATAGAGAACTTAATAAGAGAACTCAAGACTTC
TGGGAAGTTCAATTAGGAATACCACATCCCGCAGGGAAGAAATCAACAGTACTGGATGTGGGTGATGCATCAATTCCCTT
AGATAAAGACTTCAGGAAGTATACTGCATTTACCATACCTAGTATAAACAATGAGAGACCAGGGATTAGATATCAGTACA
ATGTGCTTCCAGGATGGAAAGGATCACCAGCAATATTCCAAAGCAGCATGACAAAAATCTTAGAGCCTTTTAGAAAACAA
AATCCAGACATAATCCAATACGATGATTTGGTATCTGACTTAGAAATAGAGCAGCATAGAGCGAAAATAGAGGAACTGAG
ACAACATCTGAAGTGGGGATTTACACCAGACAAACATCAGAAAGAACCATTCCATTGGGGTTATGAACTCCATCCTGATA
AATGGACAGTACAGCCTATAGTGCTGCCA---------------------------------------------------
---------------------------------------------------------
>B.CA.1997.256.EU693783
CCTCAGATCACTCTTTGGCAACGACCCCTCGTCACAATAAAAATAGGGGGGCAGCTAAAGGAAGCTGATACAGGAGCAGA
TACATTAGAAGAAATGAATTTGCCAGGGAGATGGAAACCAAAAGGAGGAGGTAAAGTAAGACAGTATGATCAGATACTCA
TAGAAATCTGTGGACATAAAGCTATAACAGTAGTAGGACCTACACCTGGAAGACTGACTCAGATTGGTTGCACTTTAAAT
TTTCCCATTAGTCCTATTGAAACTGTACCAGTAAAATTAAAGCCAGGAATGGATGGCCCAAAAGTTAAACAATGGCCATT
GACAGAAGAAAAAATAAAAGCATTAGTAGAAATTTGTACAGAAGAAAAGGAAGGAAAAATTTCAAGAATTGGGCCTGAAA
ATCCATACAATACTCCAGTATTTGCCATAAAGAAAAGTTGGAGAAAAGATAGAGAACTTAATAAGAAAACTCAAGACTTC
TGGGAAGTTCAATTAGGAATACCACATCCCGCAGGAAAGAAATCAACAGTACTGGATGTGGGTGATGCATCAGTTCCCTT
AGATAAAGACTTCAGGAAGTATACTGCATTTACCATACCTAGTACAAACAATGAGACACCAGGGATTAGGTATCAGTACA
ATGTGCTTCCAGGATGGAAAGGATCACCAGCAATATTCCAAAGTAGCATGACAAAAATCTTAGAGCCTTTTAGAAAACAA
AATCCAGACATAATCCAATACGATGATTTAGTATCTGACTTAGAAATAGGGCAGCATAGAACAAAAGTAGAGGAACTGAG
ACAGCATCTGACGTGGGGATTTACACCAGACAAACATCAGAAAGAACCATTCCTTTGGGGTTATGAACTCCATCCTGATA
AATGGACAGTACAGCCTATAGTGCTGCCA---------------------------------------------------
---------------------------------------------------------
>EU2ARCA_5300
CCTCAGATCACTCTTTGGCAACGACCCCTCGTCACAATAAAGATAGGGGGGCAACTAAAGGAAGCTGATACAGGAGCAGA
TACATTAGAAGAAATGWGTTTGCCAGGAAGATGGAAACCAAAAGGAGGAGGTAAAGTAAGACAGTATGATCAGATACTCR
TAGAAATCTGTGGACATAAAGCTATAACAGTAATAGGACCTACACCTGGAAGACTGACTCAGATTGGTTGCACTTTAAAT
TTTCCCATTAGTCCTATTGAAACTGTACCAGTAAAATTAAAGCCAGGAATGGATGGCCCAAAAGTTAAACAATGGCCATT
GACAGAAGAGAAAATAAAAGCATTAGTAGAAATTTGTACAGAAGAAAAGGAAGGAAAAATTTCAAAAATTGGGCCTGAAA
ATCCATATAATACTCCAGTATTTGCCATAAAGAAGAGTTGGAGAAAAGATAGAGAACTTAATAAAAGAACTCAAGACTTC
TGGGAAGTTCAATTAGGAATACCACATCCCGCAGGGAAGAAATCAACAGTACTGGATGTGGGTGATGCATCAGTTCCCTT
AGATAAAGAATTCAGGAAGTATACTGCATTTACCATACCTAGTRTAAACAATGAGACACCAGGGATTAGGTATCAGTACA
ATGTGCTTCCAGGATGGAAAGGGTCACCAGCAATATTCCAAAGTAGCATGACAAAAATCTTAGAGCCTTTTAGAAAACAA
AATCCAGACATAATCCAATACGATGATTTGGTATCTGACTTAGAAATAGGGCAGCATAGAACAAAAATAGAGGAATTGAG
AGAACATCTGAGGTGGGGATTTACACCAGACAAACATCAGAAAGAACCATTCCTTTGGGGTTATGAACTCCATCCTGATA
AATGGACAGTACAGCCTATAGTGCTGCCA---------------------------------------------------
---------------------------------------------------------
>-.-.-.AX141127.AX141127
CCTCAGATCACTCTTTGGCAACGACCCCTYGTCACAGTAAAGATAGGGGGGCAAATAAAGGAAGCTGATACAGGAGCAGA
TACATTAGAAGAAATGAATTTGCCAGGAAGATGGAAACCAAAAGGAGGAGGTAAAGTAAGACAGTATGATCAGGTACCCA
TAGAAATCTGTGGACAAAAAGCTATAACAGTAGTAGGACCTACACCTGGAAGACTGACTCAGATTGGTTGCACTTTAAAT
TTTCCTATTAGTCCTATTGAAACTGTACCAGTAAAATTAAAGCCAGGAATGGATGGCCCAAGAGTTAAACAATGGCCATT
GACAGAAGAAAAAATAAAAGCATTAGTAGAAATCTGTACAGAAGAAAAGGAAGGGAAAATTTCAAAAATTGGGCCTGAAA
ATCCATACAATACTCCAGTATTTGCCATAAAGAAAAGTTGGAGAAAAGATAGAGAACTTAATAAGAAAACTCAAGACTTC
TGGGAAGTTCAATTAGGAATACCACATCCCGCAGGGAAGAAATCAACAGTACTGGATGTGGGTGATGCATCAGTTCCCTT
AGATAAAGAATTCAGGAAGTATACTGCATTTACCATACCTAGTACAAACAATGAGACACCAGGGATTAGATATCAGTACA
ATGTGCTTCCAGGATGGAAAGGGTCACCAGCAATATTCCAAAGTAGCATGACAAAAATCTTAGAGCCTTTTAGAAAACAA
AATCCAGACATAATCCAATACGATGATTTGGTATCTGACTTAGAAATAGGGCAGCATAGAACAAAAATAGAGGAACTAAG
ACAACATCTGAGGTGGGGATTAACACCAGACAAACATCAGAAAGAACCATTCCTTTGGGGTTATGAACTCCATCCTGATA
AATGGACAGTACAGCCTATAGTGCTGCCA---------------------------------------------------
---------------------------------------------------------
>Case3 2005-11-02 OLD
---------ACTCTTTGGCAACGACCCATCGTCACAGTAAAGATAGGGGGGCAACTAAAGGAAGCTGATACAGGAGCAGA
TACATTTGAAGAAATGAATTTGCCAGGAAGATGGAAACCAAAAGGAGGAGGTAAAGTGAGAGAGTATGATCAGGTACCCA
TAGAAATCTTTGGACGTACAATTATACCAGTAATAGGACCTACACCTGGAAGACTGACTCAGATTGGTTGCACTTTAAAT
TTT-----------------------------------------------------------------------------
----------------------------------TGTACAGAAGAAAAGGATGGRAAAATTTCAAAAATTGGGCCTGAAA
ATCCATATAATACTCCAGTATTTGCCATAAAGAAAGGTTGGAGAAAAGACAGAGAACTTAATAAGAGAACTCAAGACTTC
TGTGAAGTCCAATTAGGAATACCACATCCCGCAGGGAAGAAATCAACAGTACTGGATGTGGGTGATGCATCGATTCCCTT
AGATAAAGAATTCAGGAAGTATACTGCATTTACCATACCTAGTACAAACAATGAGACACCAGGAATTAGGTATCAGTACA
ATGTGCTTCCAGGATGGAAAGGATCACCAGCAATATTCCAAAGTAGCATGACACAAATCTTAGAGCCTTTTAGAAAACAA
AACCCAGACATAATCCAATACGATGATTTAGTATCTGACTTAGAAATAGAGCAGCATAGAGCAAAAGTAGGGGAACTAAG
AGAACATCTGAAGTGGGGATTTACACCAGACAAACATCAGAAAGAACCATTCCTCTGGGGTTATGAACTCCATCCTGATA
AATGGACAGTACAACCTATAGTGCTGCCA---------------------------------------------------
---------------------------------------------------------
>EU2ARCA_7989
---------ACTCTTTGGCAACGACCCTTAGTCACAGTAAGAATAGGGGAACAGCTAATAGAAGCYGAYACAGGAGCAGA
TACATTAGAAGAAATAGATTTACCAGGAAGATGGAGACCAAAAGGAGGAGGTAAAGTAAGACAGTATGATCAGATACMTA
TAGAAATTTGTGGRAAAAAGGCCATAACAGTAGTAGGACCTACACCTGGACGAATGACTCAGATTGGTTGTACYTTAAAT
TTT-----------------------------------------------------------------------------
----------------------------------TGTAAAGAGGAAAAGGAAGGAAAAATTTCAAAAATTGGGCCTGAAA
ATCCATACAATACTCCTATATTTGCYATAAAGAAAGGTTGGAGAAAAGAYAGAGAACTCAATAAAAGGACTCAAGACTTC
TGGGAGGTCCAATTAGGAATACCTCATCCCGCAGGAAAGAAATCAACAGTACTAGATGTGGGGGATGCATCAGTTCCCTT
AGAYAAAGACTTTAGAAAGTACACGGCATTCACTATACCTAGTGTAAATAATGAGACACCAGGGATTAGATATCAGTACA
ATGTGCTCCCAGGATGGAAAGGATCACCAGCAATCTTTCAGGCAAGCATGACAAAAATCTTAGAGCCCTTTAGAACAAAA
AATCCAGAGATAATCCAATATGATGATTTAGTATCAGACTTAGAGATAGGGCAGCATAGAGCAAAAATAGAGGAGTTGAG
AGAACATCTAAAATGGGGATTTACACCAGACAAACATCAGAAAGAACCATTTCTTTGGGGATATGAACTCCATCCTGACA
AATGGACAGTCCAGWCTATACAGCTACCA---------------------------------------------------
---------------------------------------------------------
>EU2KAROLINSKA_1556
-----------------------RWAGCWTGBYACAYSAATGGNAG--GGACAGCTAATAGAAGCCGACACAGGAGCAGA
TACATTAGAAGAAATAAATTTACCAGGAAAATGGAAACCAAAAGGAGGAGGTAAAGTAAGACAATATGATCAGATACTTA
TAGAAATTTGTGGAAAAAAGGCCATAACAGTAGTAGGACCTACACCTGGACGAATGACTCAGATTGGTTGTACTTTAAAT
TTTCCAATTAGTCCTATTGAAACTGTACCAGTAAAGTTAAAGCCAGGAATGGATGGCCCAAAGGTTAAACAATGGCCATT
GACAGAAGAAAAAATAAAAGCATTAACAGAAATTTGTACAGAGGAAAAGGAAGGAAAAATTTCAAAAATTGGGCCTGAAA
ATCCATATAATACTCCAGTATTTGCCATAAAGAAAAGTTGGAGAAAAGATAGAGAGCTCAATAAGAGAACTCAAGACTTC
TGGGAGGTCCAATTAGGAATACCTCATCCCGCAGGAAAGAAATCAACAGTACTAGATGTGGGGGATGCATCAGTTCCCTT
AGATAAAGACTTTAGAAAGTATACTGCATTCACTATACCTAGTGTGAATAATGAGACACCAGGGATTAGATATCAGTACA
ATGTGCTTCCAGGATGGAAAGRATCACCAGCAATATTTCAGGCAAGCATGACAAAAATCTTAGAGCCCTTTAGAACAAAA
AATCCAGAGATAATCCAATATGATGATTTAGTATCTGACTTAGAGATAGGGCAGCATAGAGCAAAAATAGAGGAGTTGAG
AGAACATTTAAAATGGGGATTTACACCAGACAAACATCAGAAAGAACCATTTCTGTGGGGATATGAACTCCATCCTGACA
AATGGACAGTCCAGCCTATAAAGCTACCT---------------------------------------------------
---------------------------------------------------------
>EU2AREVIR.V2_9073
CCTCAGATCACTCTTTGGCAACGACCCCTCGTCACAATAAAGATAGGGGGGCAACTAAAGGAAGCTGATACAGGAGCAGA
TACATTAGAAGAACTAAGTTTGCCAGGAAGATGGAAACCAAAAGGAGGAGGTAAAGTAAGACAGTATGATCAGRTACTAR
TAGAAATCTGTGGACATAAAGCTATAACAGTAGTAGGACCTACACCAGGAAGACTGACTCAGATTGGCTGCACTTTAAAT
TTTCCAATTAGTCCTATTGAAACTGTACCAGTAAAATTAAAGCCAGGAATGGATGGCCCAAAAGTTAAACAATGGCCATT
GACAGAAGAAAAGATAAAAGCATTAGTAGAAATTTGTACAGAGGAAAAGGAAGGAAAAATTTCAAAAATTGGGCCTGAAA
ACCCATACAATACTCCAGTATTTGCTATAAAGAAAAGTTGGAGRAAAGATAGAGAACTTAATAAGAGAACTCAAGACTTC
TGGGAAGTCCAATTAGGAATACCACATCCTGCAGGGAAGAAATCAACAGTACTGGATGTGGGTGATGCATCCGTTCCCTT
AGATAAAGACTTCAGGAAGTATACTGCATTTACCATACCTAGTACAAACAATGAGACACCAGGGATTAGATATCAGTACA
ATGTACTTCCAGGATGGAAAGGATCACCAGCAATATTCCAAAGTAGCATGACAAAAATCTTAGAGCCTTTTAGAAAACAA
AACCCAGACATAATCCAATACGATGATTTGGTATCTGACTTAGAAATAGGGCAGCATAGAACAAAAGTAGAGGAACTGAG
ACAACATCTGAAATGGGGATTAACACCAGACAAACATCAGAAAGAACCATTCCTCTGGGGTTATGAACTCCATCCTGATA
AATGGACAGTACAGCCTATAGTGCTGCCA---------------------------------------------------
---------------------------------------------------------
>B.US.2004.ES4-24.EF363124
CCTCAGATCACTCTTTGGCAACGACCCCTCGTCACAATAAAGATAGGGGGGCAACTAAAGGAAGCTGATACAGGAGCAGA
TACATTAGAAGAAATGAATTTGCCAGGAAGATGGAAACCAAAAGGAGGAGGTAAAGTAAGACAGTATGATCAGATACTCA
TAGAAATCTGTGGACATAAAGCTATAACAGTAGTAGGACCTACACCTGGAAGATTGACTCAGATTGGTTGCACTTTAAAT
TTTCCCATTAGTCCTATTGAAACTGTACCAGTAAAATTAAAGCCAGGAATGGATGGCCCAAAAGTTAAACAATGGCCATT
GACAGAAGAAAAAATAAAAGCATTAGTAGAAATTTGTACAGAAGAAAAGGAAGGGAAAATTTCAAAAATTGGGCCTGAAA
ATCCATACAATACTCCAGTATTTGCCATAAAGAAAAGTTGGAGAAAAGATAGAGAACTTAATAAGAGAACTCAAGACTTC
TGGGAAGTACAATTAGGAATACCACATCCCGCAGGGAAGAAATCAACAGTACTGGATGTGGGTGATGCATCAGTTCCCTT
AGATAAAGACTTCAGGAAGTATACTGCATTTACCATACCTAGTATAAACAATGAGACACCAGGGATTAGATATCAGTACA
ATGTGCTTCCAGGATGGAAAGGATCACCAGCAATATTCCAAAGTAGCATGACAAAAATCTTAGAGCCTTTTAGAAAACAA
AATCCAGACATAATCCAATACGATGATTTGGTATCTGACTTAGAAATAGGGCAGCATAGAACAAAAATAGAGGAATTGAG
ACAACATCTGAGGTGGGGATTTACACCAGACAAACATCAGAAAGAACCATTCCTTTGGGGTTATGAACTCCATCCTGACA
AATGGACAATACAGCCTATAGTGCTGCCA---------------------------------------------------
---------------------------------------------------------
>B.US.1986.5113_86.AY835757
CCTCAGATCACTCTTTGGCAACGACCCCTCGTCACAGTAAAGATAGGGGGGCAACTAAAGGAAGCTGATACAGGAGCAGA
TACATTAGAAGAAATGAATTTGCCAGGAAGATGGAAACCAAAAGGAGGAGGTAAAGTAAGACAGTATGATCAGATACCCA
TAGAAATCTGTGGACATAAAGCTATAACAGTAGTAGGACCTACACCTGGAAGACTGACTCAGATTGGCTGCACTTTAAAT
TTTCCCATTAGTCCTATTGAAACTGTACCAGTGAAATTAAAGCCAGGAATGGATGGCCCAAGAGTTAAACAATGGCCATT
GACAGAAGAAAAAATAAAAGCATTAGTAGAAATTTGTACAGAAGAAAAGGAAGGAAAAATTTCAAAAATTGGGCCTGAAA
ATCCATACAATACTCCAGTATTTGCCATAAAGAAAAGTTGGAGAAAAGATAGAGAACTTAATAAGAGAACTCAAGACTTC
TGGGAAGTTCAATTAGGAATACCACATCCCGCAGGGAAGAAATCAACAGTACTGGATGTGGGTGATGCATCAGTTCCCTT
AGATGAAGACTTCAGGAAGTATACTGCATTTACCATACCTAGTATAAACAATGAGACACCAGGGATTAGATATCAGTACA
ATGTGCTTCCAGGATGGAAAGGATCACCAGCAATATTCCAAAGTAGCATGACAAAAATCTTAGAGCCTTTTAGAAAACAA
AATCCAGACATAATCCAATACGATGATTTGGTATCTGACTTAGAAATAGGGCAGCATAGAACTAAAATAGAGGAACTGAG
ACAACATCTGAGGTGGGGATTTACACCAGACAAACATCAGAAAGAACCATTCCTTTGGGGTTATGAACTCCATCCTGATA
AATGGACAGTACAGCCTATAGTGCTGCCA---------------------------------------------------
---------------------------------------------------------
>122508
CCTCAAATCACTCTTTGGCAGCGACCCTTAGTCACAGTAAGAATAGAGGGACAGTTAATAGAAGCCGACACAGGAGCAGA
TACATTAGAAGAAATAGATTTACCAGGAAAATGGAAACCAAAAGGAGGAGGTAAAGTAAGACAGTATGATCAAATACTTA
TGGAAATTTGTGGAAAAAGGGCCATAACAGTAGTAGGACCTACACCTGGACGAATGACTCAGATTGGTTGTACTTTAAAT
TTTCCAATTAGTCCTATTGAAACTGTGCCAGTAAAATTAAAACCAGGAATGGATGGCCCAAAGGTTAAACAATGGCCATT
GACAGAAGAAAAAATAAAAGCATTAACAGAGATTTGTACAGAAGAAAAAGAAGGAAAAATTTCAAAAATTGGGCCTGAAA
ATCCATACAATACTCCAATATTTGCCATAAAGAAGAGTTGGAGAAAAGATAGAGAACTCAATAAAAGAACTCAAGACTTC
TGGGAGGTCCAATTAGGAATACCTCATCCTGCAGGAAAGAAATCAACAGTACTAGATGTGGGGGATGCATCAGTCCCCTT
AGACAAAGACTTTAGAAAGTATACAGCATTCACTATACCTAGTGTAAATAATGAAACACCAGGGATTAGATATCAGTACA
ATGTGCTTCCAGGATGGAAAGGATCACCAGCAATCTTTCAGGCAAGCATGACAAAAATCTTAGAGCCCTTTAGAACAAAA
AATCCAGAGATAATACAATATGATGACTTAGTATCAGACTTAGAGATAGGGCAACATAGAGCAAAAATAGAGGAGTTAAG
AGAACATCTAAAATGGGGATTTACACCAGACAAACATCAGAAAGAACCATTTCTTTGGGGATATGAACTCCATCCTGACA
AATGGACAGTCCAGCCTATACAGCTGCCA---------------------------------------------------
---------------------------------------------------------
>B.PR.-.CDPOL348.AF373738
CCTCAGATCACTCTTTGGCAACGACCCCTCGTCACAATAAAGATAGGGGGGCAACTAAAGGAAGCTGATACAGGAGCAGA
TACATTAGAAGAAATGAATTTGCCAGGAAGATGGAAACCAAAAGGAGGAGGTAAAGTAAGACAGTATGATCAGATACCCA
TAGAAATCTGTGGACATAAAGCTATAACAGTAATAGGACCTACACCTGGAAGACTGACTCAGCTTGGCTGCACTTTAAAT
TTTCCTATTAGTCCTATTGAAACTGTACCAGTAAAATTAAAGCCAGGAATGGATGGCCCAAAAGTTAAACAATGGCCATT
GACAGAAGAAAAAATAAAAGCATTAGTAGAAATCTGTACAGAAGAAAAGGAAGGAAAAATTTCAAAAATTGGGCCTGAAA
ATCCATATAATACTCCAGTATTTGCCATAAAGAAAAGTTGGAGGAAAGATAGAGAACTTAATAAGAAAACTCAAGACTTC
TGGGAAGTTCAATTAGGAATACCACATCCTGCAGGGAAGAAATCAACAGTACTGGATGTGGGTGATGCATCAGTTCCCTT
AGATGAAGAATTCAGGAAGTATACTGCATTTACCATACCTAGTATAAACAATGAGACACCAGGGATTAGATATCAGTACA
ATGTGCTTCCAGGATGGAAAGGATCACCAGCAATATTCCAAAGTAGCATGACAAAAATCTTAGAGCCTTTTAGAAAACAA
AATCCAGACATAATCCAATACGATGATTTGGTGTCTGACTTAGAAATAGGGCAGCATAGAGCAAAAATAGAAGAACTGAG
AGAACATCTGAAGTGGGGATTTACACCAGACAAACATCAGAAAGAACCATTCCTTTGGGGTTATGAACTCCATCCTGATA
AATGGACAGTACAGCCTATAGTGCTGCCA---------------------------------------------------
---------------------------------------------------------
>02_AG.GH.2002.GH_087.EU177951
CCTCAAATCACTCTTTGGCAACGACCCTTAGTCACAGTAAGAATAGAGGGACAGCTAATAGAAGCCGACACAGGAGCAGA
TACATTAGAAGAAATAAATTTACCAGGAAAATGGAAACCAAAAGGAGGAGGTAAAGTAAGACAGTATGATCAGATACTTA
TAGAAATTTGTGGAAAAAAGGCTATAACAGTAGTAGGACCTACACCTGGACGAATGACTCAGATTGGTTGTACTTTAAAT
TTTCCAATTAGTCCTATTGAAACTGTGCCAGTAAAATTAAAGCCAGGAATGGATGGCCCAAAGGTTAAACAATGGCCATT
GACAGAAGAAAAAATAAAAGCATTAACAGACATTTGTGCAGAMGAAAAGGAAGGAAAAATTTCAAAAATTGGGCCTGAAA
ATCCATACAATACTCCAGTATTTGCTATAAAGAAGAGTTGGAGAAAAGATAGAGAACTCAATAAAAGAACTCARGACTTC
TGGGAGGTCCAATTAGGAATACCTCATCCCGCGGGAAAGAAATCAACAGTACTAGATGTGGGGGATGCATCAGTTCCCTT
AGATRAAGACTTTAGAAAGTATACTGCATTCACTATACCTAGTGTAAATAATGAGACACCAGGAATTAGATACCAGTACA
ATGTGCTTCCAGGATGGAAAGGATCACCAGCAATCTTTCAGGCAAGCATGACAAAAATCTTAGAGCCCTTTAGAACAAAA
AATCCAGAGATAATCCAATATGATGATTTAGTATCAGACTTAGAGATAGGGCAGCATAGAGCAAAAATAGAGGAGTTGAG
AGAACATCTAAAATGGGGATTTACACCAGACAAACATCAGAAAGAACCATTTCTTTGGGGATATGAACTCCATCCTGACA
AATGGACAGTCCAGACTATACAGCTGCCA---------------------------------------------------
---------------------------------------------------------
>Case3 2004-04-19 OLD
---------ACTCTTTGGCAACGACCCTTAGTCACAGTAAGAATAGGGGAACAGTTAATAGAAGCCGACACAGGAGCAGA
TACATTAGAAGAAATAAATTTACCAGGAAAATGGAAACCAAAAGGAGGAGGTAAAGTAAGACAGTATGATCAGATACCTA
TAGAAATTTGTGGAAAAAGTGCCATAACAGTAGTAGGACCTACACCTGGAAGAATGACTCAGATTGGTTGTACTTTAAAT
TTT-----------------------------------------------------------------------------
----------------------------------TGTAGGGATGAAAAGGAAGGAAAAATTTCAAAAATTGGGCCTGAAA
ATCCATACAATACTCCAATATTTGCCATAAAGAAAAGTTGGAGAAAAGATAGAGAACTCAATAAAAGAACTCAAGACTTC
TGGGAGGTCCAATTAGGAATACCTCATCCCGCAGGAAAGAAATCAACAGTGCTAGATGTGGGGGATGCATCAGTTCCCTT
AGACAAAGACTTTAGAAAGTATACAGCATTCACTATACCTAGTGTAAATAATGAGACACCAGGGATTAGATATCAGTACA
ATGTGCTTCCAGGATGGAAAGGATCACCAGCAATCTTTCAGGCAAGCATGACACAAATCTTAGAGCCCTTTAGAACAAAA
AATCCAGAGATAATCCAATATGATGATTTAGTATCAGACTTAGAGATAGGGCAGCATAGAGCAAAAATAGATGAGTTGAG
AGAACATCTAAAATGGGGATTTACACCAGACAAACATCAGAAAGAACCATTTCTGTGGGGATATGAGCTCCACCCTGACA
AATGGACAGTCCAGCCTATACAGCTGCCA---------------------------------------------------
---------------------------------------------------------
>B.ES.-.70_106.AY316090
CCTCAGATCACTCTTTGGCAACGACCCCTCGTCACAATAAAGATAGGGGGGCGACTAAAGGAAGCTGATACAGGAGCAGA
TACATTGGAAGATATGGAGTTGCCAGGAAAATGGAAACCAAAAGGAGGAGGTAAAGTAAGACAGTATGATCAGATACCCA
TAGAAATCTGTGGACATAAGGCTATAACAGTAGTAGGACCTACACCTGGAAGACTGACTCAGCTTGGTTGTACTTTAAAT
TTTCCCATTAGTCCTATTGAAACTGTACCAGTAAAATTAAAGCCAGGAATGGATGGCCCAAAAGTTAAACAATGGCCATT
GACAGAAGAAAAAATAAAAGCATTAATAGAAATTTGTACAGAAGAAAAGGAAGGAAAAATTTCAAAAATTGGGCCTGAAA
ATCCGTATAATACTCCAGTATTTGCCATAAAGAAAAGTTGGAGAAAAGATAGAGAACTTAATAAGAGAACTCAAGACTTC
TGTGAGGTTCAATTAGGAATACCACACCCCGCAGGGAAGAAATCAACAGTACTGGATGTGGGTGATGCATCAGTTCCCTT
AGATAAAGACTTCAGGAAGTATACTGCATTTACCATACCTAGTATAAACAATGAGACACCAGGGATTAGATATCAGTACA
ATGTGCTTCCAGGATGGAAAGGATCACCAGCAATATTCCAAAGTAGCATGACAAAAATCTTAGAGCCTTTTAGAAAACAC
AATCCAGAAATAATCCAATACGATGATTTGGTATCTGACTTAGAAATAGAGCAGCATAGGACAAAAATAGAGGAACTGAG
AGAACATCTGAAGTGGGGATTGACACCAGACAAACATCAGAAAGAACCATTCCTCTGGGGTTATGAACTCCATCCTGATA
AATGGACAGTACAGCCTATAGTGCTGCCA---------------------------------------------------
---------------------------------------------------------
>EU2AREVIR.V2_9785
CCTCAAATCACTCTTTGGCAGCGACCCTTAGTCACAGTAAGAATAGAGGGACAGCTAATAGAAGCCGACACAGGAGCAGA
TACATTAGAAGAAATAGATTTACCAGGAAAATGGAAACCAAAAGGAGGAGGTAAAGTAAGACAGTATGATCAAATACTTA
TGGAAATTTGTGGAAAAAGGGCCATAACAGTAGTAGGACCTACACCTGGAAGAATGACTCAGATTGGTTGTACTTTAAAT
TTTCCAATTAGTCCTATTGAAACTGTGCCAGTAAAATTAAAACCAGGAATGGATGGCCCAAAGGTTAAACAATGGCCATT
GACAGAAGAAAAAATAAAAGCATTAACAGAGATTTGTACAGACGAAAAGGAAGGAAAAATTTCAAAAATTGGGCCTGAAA
ATCCATACAATACTCCAATATTTGCCATAAAGAAAAGTTGGAGAAAAGATAGAGAACTCAATAAAAGAACTCAAGACTTC
TGGGAGGTCCAATTAGGAATACCTCATCCTGCAGGAAAGAAATCAACAGTACTAGATGTGGGGGATGCATCAGTCCCCTT
AGACAAAGACTTTAGAAAGTATACAGCATTCACTATACCTAGTGTAAATAATGAAACACCAGGGATTAGATATCAGTACA
ATGTGCTTCCAGGATGGAAAGGATCACCAGCAATCTTTCAGGCAAGCATGACAAAAATCTTAGAGCCCTTTAGAACAAAA
AATCCAGAGATAATACAATATGATGATTTAGTATCAGATTTAGAGATAGGGCAACATAGAGCAAAAATAGAGGAGTTAAG
AGAACATCTAAAATGGGGATTTACACCAGACAAACATCAGAAAGAACCATTTCTTTGGGGATATGAACTCCATCCTGACA
AATGGACAGTCCAGCCTATACAGCTGCCA---------------------------------------------------
---------------------------------------------------------
>B.-.2002.02_137624.EU610007
CCTCAGATCACTCTTTGGCAACGACCCCTCGTCTCAGTAARGATAGGGGGGCAAAYAAARGAAGCTGATACAGGAGCAGA
TACATTAGAAGAAATGAATTTGCCAGGAAGATGGAAACCAAAAGGAGGAGGTAAAGTAAGACAGTATGATCAGATACCCG
TAGAAATCTGTGGACATAAAGCTATAACAGTGGTAGGACCYACACCTGGAAGACTGACTCAGATTGGTTGCACTTTAAAT
TTTCCCATTAGTCCTATTGAAACTGTACCAGTAAAACTAAAGCCAGGAATGGATGGCCCAAAAGTTAAACAATGGCCAYT
GACAGAAGAGAAAATAAAAGCATTAGTAGAAATTTGTACAGAAGAAAAGGAAGGAAAAATTTCAAAAATTGGGCCTGAAA
ATCCATACAATACTCCAGTATTTGTCATAAAGAAAGGTTGGAGAAAAGATAGAGAACTTAATAAGAGAACTCAAGACTTC
TGGGAAGTTCAATTAGGAATACCACATCCCGCAGGGAAGAAATCAACAGTACTAGATGTGGGTGATGCATCRGTTCCCTT
AGATAAAGAATTCAGGAAGTATACTGCATTYACCATACCTAGTACAAACAATGCGACACCAGGGATTAGATACCAGTACA
ATGTGCTTCCAGGATGGAAAGGATCACCAGCAATATTCCAAAGTAGCATGACAAAAATCTTAGAGCCATTTAGAAAACAA
AATCCAGACATAATCCAATACGATGATTTGGTATCTGACTTAGAAATAGGGCAGCATAGAACAAAAGTAGAGGAACTGAG
ACAACATCTGAGGTGGGGATTTACACCAGACAAACATCAGAAAGAACCATTCCTMTGGGGTTATGARCTCCATCCTGATA
AATGGACAGTRCAGCCTATAGTGCTGCCA---------------------------------------------------
---------------------------------------------------------
>02_AG.CM.1998.98CM_MP1032.AJ286956
CCTCAAATCACTCTTTGGCAACGACCCTTAGTCACAGTAAGAATAGGGGGACAGCTAATAGAAGCCGACACAGGAGCAGA
TACATTAGAAGAAATAAATTTACCAGGAAAATGGAAACCAAAAGGAGGAGGTAAAGTAAGACAGTATGATCAGATACTTT
TAGAAATTTGTGGAAAAAGGGCCATAACAGTAGTAGGACCTACACCTGGACGAATGACTCAGATTGGTTGTACTTTAAAT
TTTCCAATTAGTCCTATTGAAACTGTGCCAGTAAAATTGAAGCCAGGAATGGATGGCCCAAAGGTTAAACAATGGCCATT
GACAGAAGAAAAAATAAAAGCATTAACAGACATTTGTTTAGAGGAAAAGGAAGGAAAAATTTCAAAAATTGGGCCTGAAA
ATCCATACAATACTCCAGTATTTGCCATAAAGAAAAGTTGGAGAAAAGATAGAGAACTCAATAAGAGAACTCAAGACTTC
TGGGAGGTCCAATTAGGAATACCTCATCCCGCGGGAAAGAAATCAACAGTACTAGATGTGGGGGATGCATCAGTTCCCTT
AGATAAAGACTTTAGAAAGTACACTGCATTCACTATACCTAGTGTAAATAATGAGACACCAGGGATTAGATATCAGTACA
ATGTGCTTCCAGGATGGAAAGGATCACCAGCAATATTTCAGGCAAGCATGACAAAAATCTTAGAGCCCTTTAGAACAAAA
AATCCAGAGATGATCCAATATGATGATTTAGTATCAGACTTAGAGATAGGGCAGCATAGAGCAAAAATAGAGGAGTTGAG
AGAACATCTAAGGTGGGGATTTACACCAGACAAACATCAGAAAGAACCATTTCTTTGGGGATATGAACTCCATCCTGACA
AATGGACAGTCCAGCATATACAGCTGCCA---------------------------------------------------
---------------------------------------------------------
>B.US.1983.5082_83.AY835770
CCTCAGATCACTCTTTGGCAACGACCCCTCGTCACAATAAAGATAGGGGGGCAACTAAAGGAAGCTGATACAGGAGCAGA
TACATTAGAAGAAATGAATTTACCAGGAAGATGGAAACCAAAAGGAGGAGGCAAAGTAAGACAGTATGATCAGATACCCA
TAGAAATCTGTGGACATAAAGCTATAACAGTAGTAGGACCTACACCTGGAAGACTGACTCAGCTTGGTTGCACTTTAAAT
TTTCCCATTAGTCCTATTGAAACTGTACCAGTAAAATTAAAGCCAGGAATGGATGGCCCAAAAGTTAAACAATGGCCATT
GACAGAAGAAAAAATAAAAGCATTAGTAGAAATTTGTACAGAAGAAAAGGAAGGGAAAATTTCAAAAATTGGGCCTGAAA
ATCCATACAATACTCCAGTATTTGCCATAAAGAAAAGTTGGAGAAAAGATAGAGAACTTAATAAGAAAACTCAAGACTTC
TGGGAAGTTCAATTAGGAATACCACATCCCGCAGGGAAGAAATCAACAGTACTGGATGTGGGTGATGCATCAGTTCCCTT
AGATAAGGACTTCAGGAAGTATACTGCATTTACCATACCTAGTATAAACAATGAGACACCAGGGATTAGATATCAGTACA
ATGTGCTTCCAGGATGGAAAGGATCACCAGCAATATTCCAAAGTAGCATGACAAAAATCTTAGAGCCTTTTAGAAAACAA
AATCCAGACATAATCCAATACGATGATTTGGTATCTGACTTAGAAATAGGGCAGCATAGAACAAAAATAGAGGAACTGAG
ACAACATCTGAAGTGGGGATTTACACCAGACAAACATCAGAAAGAACCATTTCTTTGGGGTTATGAACTCCATCCTGATA
AATGGACAGTACAGCCTATAGTGCTGCCA---------------------------------------------------
---------------------------------------------------------
>02_AG.CM.1997.CM53658.AF377955
CCTCAAATCTCTCTTTGGCAACGACCCTTAGTCACAGTAAGAATAGAGGGACAGCTAATAGAAGCCGATACAGGCGCAGA
TACATTAGAAGACATAGATTTACCAGGAAGATGGAAACCAAAAGGAGGAGGTAAAGTAAGACAGTATGATCAGATACTTA
TAGAAATTTGTGGGAAAAAAGCCATAACAGTAGTAGGACCTACACCTGGGCGAATGACTCAGATTGGTTGTACTTTAAAT
TTTCCAATTAGTCCTATTGAAACTGTGCCAGTAAAATTAAAGCCAGGAATGGATGGCCCAAAGGTTAAACAATGGCCATT
GACAGAAGAAAAAATAAAAGCATTAACAGACATTTGTACAGAGGAAAAGGAAGGAAAAATTTCAAAAATTGGGCCTGAAA
ATCCATACAACACTCCAGTATTTGCTATAAAGAAGAGTTGGAGAAAAGATAGAGAACTCAATAAAAGAACTCAAGACTTC
TGGGAGGTCCAATTAGGAATACCTCATCCCGCGGGAAAGAAATCAACAGTACTAGATGTGGGGGATGCATCAGTTCCCTT
AGACAAAGACTTTAGAAAGTATACTGCATTCACTATACCTAGTGTAAATAATGAGACACCAGGGATTAGATATCAGTACA
ATGTGCTTCCAGGATGGAAAGGATCACCAGCAATATTTCAGGCAAGCATGACAAAAATCTTAGAGCCCTTTAGAGCAAAA
AATCCAGAAATAATCCAATATGATGATTTAGTATCAGATTTAGAGATAGGGCAGCATAGAGCAAAAATAGAGGAGTTGAG
AGAACATCTAAGATGGGGATTTACACCAGACAAACATCAGAAAGAACCATTTCTGTGGGGATATGAACTCCACCCTGATA
AATGGACAGTCCAGCCTATACAGCTGCCC---------------------------------------------------
---------------------------------------------------------
>B.-.-.PATENT_SEQ.GM748179
CCTCAGATCACTCTTTGGCAACGACCCCTCGTCAAAGTAAAGATAGGGGGGCAACTAAAGGAAGCTGATACAGGAGCAGA
TACATTAGAAGAAATGAATTTGCCAGGAAGATGGAAACCAAAAGGAGGAGGTAAAGTAAGACAGTATGATCAGATACCCA
TAGAAATCTGTGGACATAAAGCTATAACAGTAGTAGGACCTACACCTGGAAGACTGACTCAGATTGGTTGCACTTTAAAT
TTTCCCATTAGTCCTATTGAAACTGTACCAGTAAAATTAAAGCCAGGAATGGATGGCCCAAAAGTTAAACAATGGCCATT
GACAGAAGAAAAAATAAAAGCATTAGTAGAAATTTGTACAGAAGAAAAGGAAGGGAAAATTTCAAAAATTGGGCCTGAAA
ATCCATACAATACTCCAGTATTTGCCATAAAGAAAAGTTGGAGAAAAGATAGAGAACTTAATAAGAGAACTCAAGACTTC
TGGGAAGTTCAATTAGGAATACCACATCCCGCAGGGAAGAAATCAACAGTACTGGATGTGGGTGATGCATCAGTTCCCTT
AGATAAAGACTTCAGGAAGTATACTGCATTTACCATACCTAGTATAAACAATGAGACACCAGGGATTAGATATCAGTACA
ATGTGCTTCCAGGATGGAAAGGATCACCAGCAATATTCCAAAGTAGCATGACAAAAATCTTAGAGCCTTTTAGAAAACAA
AATCCAGACATAATCCAATACGATGATTTGGTATCTGACTTAGAAATAGGGCAGCATAGAACAAAAATAGAGGAACTGAG
ACAACATCTGAGGTGGGGATTTACACCAGACAAACATCAGAAAGAACCATTCCTTTGGGGTTATGAACTCCATCCTGATA
AATGGACAGTACAGCCTATAGTGCTGCCA---------------------------------------------------
---------------------------------------------------------
>B.BR.2003.RES162.FJ591907
CCTCAAATCACTCTTTGGCAACGACCCGTCGTCACAGTAAAGATAGGGGGGATGCTAACGGAAGCTGATACAGGAGCAGA
TACATTAGAAGACATAAATTTGCCAGGAARATGGAAACCAAAAGGAGGAGGTAAAGTAAGACAGTATGATCAGGTACCAG
TAGAAATCTGTGGACATAAAGCTGTATCAGTARTAGGACCTACACCTGGAAGACTGACTCAGATTGGCTGCACTTTAAAT
TTTCCCATTAGTCCTATTGAAACTGTACCAGTAAAATTAAAGCCAGGAATGGATGGCCCAAAAGTTAAACAGTGGCCATT
GACAGAAGAAAAAATAAAAGCATTAATAGAAATTTGTACAGAAGAAAAGGAAGGAAAAATTTCAAAAATTGGGCCTGAAA
ACCCATATAATACTCCAGTATTTGCCATAAAGAARGGTTGGAGAAAAGATAGAGAACTTAATAAGAGAACTCAAGACTTC
TGGGAAGTTCAATTAGGAATACCACATCCTGCAGGGAAGAAATCAACAGTACTGGATGTGGGTGATGCATCAATTCCCTT
AGATGAAGACTTCAGGAAGTATACTGCATTTACCATACCTAGCACAAACAATGAGACACCAGGGATTAGATATCAGTACA
ATGTGCTTCCAGGATGGAAAGGATCACCAGCAATATTCCAAAGTAGCATGACAAAAATCTTAGAGCCTTTTAGAAAACAA
AATCCAGACATAATCCAATACGATGACTTGGTATCTGACTTAGAAATAGGGCAGCATAGAACAAAAGTAGAGGAACTGAG
ACAACATCTGAAGTGGGGATTTACACCAGACAAGCATCAGAAAGAACCATTCCTTTGGGGTTATGAACTCCATCCTGATA
AATGGACAGTACAGCCTATAGTGCTGCCA---------------------------------------------------
---------------------------------------------------------
>B.US.1993.WC3_1093.EF121397
CCTCAAATCACTCTTTGGCAACGACCCCTCGTCACAGTAAGGATAGGGGGGCAACTAAAGGAAGCTGATACAGGAGCAGA
TACATTAGAAGAAATGAATTTGCCAGGAAGATGGAAACCAAAAGGAGGAGGTAAAGTAAGACAGTATGATCAGATACTCA
TAGAAATCTGCGGACATAAAGCTATAACAGTAGTAGGACCTACACCTGGAAGACTGACTCAGATTGGTTGCACTTTAAAT
TTTCCCATTAGTCCTATTGAAACTGTACCAGTAAAATTAAAGCCAGGAATGGATGGCCCAAAAGTTAAACAATGGCCATT
GACAGAAGAAAAAATAAAAGCATTAGTAGAAATTTGTACAGAAGAAAAGGAAGGGAAAATTTCAAAAATTGGGCCTGAAA
ATCCATACAATACTCCAGTATTTGCCATAAAGAAAAGTTGGAGAAAAGATAGAGAACTTAATAAGAGAACTCAAGACTTC
TGGGAAGTTCAATTAGGAATACCACATCCCGCAGGGAAGAAATCAACAGTCCTGGATGTGGGTGATGCATCAGTTCCCTT
AGATAAAGAATTCAGGAAGTATACTGCATTTACCATACCTAGTACAAACAATGAGACACCAGGGATTAGATATCAGTACA
ATGTGCTTCCAGGATGGAAAGGATCACCAGCAATATTCCAAAGTAGCATGACAAAAATCTTAGAGCCTTTCAGAAAACAA
AATCCAGACATAATCCAATACGATGATTTGGTATCTGACTTAGAAATAGGGCAGCATAGAACAAAAATAGAGGAACTGAG
ACAACATCTGAGGTGGGGATTTACACCAGACAAGCATCAGAAAGAACCATTTCTTTGGGGTTATGAACTCCATCCTGAAA
AATGGACAGTACAGCCTATAGTGCTGCCA---------------------------------------------------
---------------------------------------------------------
>B.GB.2000.CAS_770_16_33341.FJ030791
CCTCAGATCACTCTTTGGCAACGACCCCTTGTTACAATAAAGATAGGGGGGCAACTAAAGGAAGCTGATACAGGAGCAGA
TACAGTAGAAGAAATGCATTTGCCAGGAAGATGGAAACCAAAAGGAGGAGGTAAAGTAAGACAGTATGATCAGATACTTG
TAGACATTTGTGGACATAAAGCTATAACAGTAGTAGGACCTACACCTGGAAGACTGACTCAGATTGGTTGCACTTTAAAT
TTTCCCATTAGTCCTATTGAAACTGTACCAGTAAAATTAAAGCCAGGAATGGATGGCCCAAAAGTTAAACAATGGCCATT
GACAGAAGAAAAAATAAAAGCATTAGTAGAAATTTGTACAGAGGAAAAGGAAGGGAAAATTTCAAAAATTGGGCCTGAAA
ATCCATACAATACTCCAGTATTTGCCATAAAGAAAAGTTGGAGAAAAGATAGAGAACTTAATAAGAGAACTCAAGACTTC
TGGGAAGTTCAATTAGGAATACCACATCCCGCAGGGAAGAAATCAACAGTACTGGATGTGGGTGATGCATCAGTTCCCTT
AGATAAAGACTTCAGGAAGTATACTGCATTTACCATACCTAGTATAAACAATGAGACACCAGGGATTAGATATCAGTACA
ATGTGCTTCCAGGATGGAAAGGATCACCAGCAATATTCCAAAGTAGCATGACAAAAATCTTAGAGCCTTTTAGAAAACAA
AATCCAGACATAATCCAATACGATGATTTGGTATCTGACTTAGAAATAGGGCAGCATAGAACAAAAATAGAGGAACTGAG
ACAACATCTGAAGTGGGGATTTACACCAGACAAACATCAGAAAGAACCATTCCTTTGGGGTTATGAACTCCATCCTGATA
AATGGACAGTACAGCCTATAGTGCTGCCA---------------------------------------------------
---------------------------------------------------------
>B.US.-.P2_1.DQ097744
CCTCAGATCACTCTTTGGCAACGACCCCTCGTCACAATAAAGATAGGGGGGCAACTAAAGGAAGCTGATACAGGAGCAGA
TACATTAGAAGACATGGATTTGCCAGGAAGATGGAAACCAAAAGGAGGAGGTAAAGTAAGACAGTATGATCAGATACTCA
TAGAAATCTGTGGACATAAAGCTATAACAGTAGTAGGACCTACACCTGGAAGACTGACTCAGATTGGTTGCACTTTAAAT
TTTCCCATTAGTCCTATTGAAACTGTACCAGTAAAATTAAAGCCAGGAATGGATGGCCCAAAAGTTAAACAATGGCCATT
GACAGAAGAAAAAATAAAAGCATTAGTAGAAATCTGTACAGAAGAAAAGGAAGGGAAAATTTCAAAAATTGGGCCTGAAA
ATCCATACAATACTCCAGTATTTGCCATAAAGAAAAGTTGGAGAAAAGATAGAGAACTTAATAAGAAAACTCAAGACTTC
TGGGAAGTTCAATTAGGAATACCACATCCCGCAGGGAAGAAATCAACAGTACTAGATGTGGGTGATGCATCAGTTCCCTT
AGATAAAGAATTCAGGAAGTATACTGCATTTACCATACCTAGTATAAACAATGAGACACCAGGGATTAGATATCAGTACA
ATGTGCTTCCAGGATGGAAAGGATCACCAGCAATATTCCAAAGTAGCATGACAAAAATCTTAGAGCCTTTTAGAAAACAA
AATCCAGACATAATCCAATACGATGATTTGGTATCTGACTTAGAAATAGGGCAGCATAGAGCAAAAATAGAGGAACTAAG
ACAACATCTGAAGTGGGGATTTACACCAGACAAACATCAGAAAGAACCATTCCTTTGGGGTTATGAACTCCATCCTGATA
AATGGACAGTACAGCCTATAGTGCTGCCA---------------------------------------------------
---------------------------------------------------------
>121906
CCTCAAATCACTCTTTGGCAACGACCCCTCGTCACAGTAAAGGTAGGGGGACAACTAAAGGAAGCTGATACAGGAGCAGA
TACATTAGAAGACATGGATTTGCCAGGGAGATGGAAGCCAAAAGGAGGAGGTAAAGTAAGACAGTATGATCAAATACTCG
TAGAAATCTGTGGACATAAAGCTATAACAGTAGTAGGACCTACACCTGGAAGACTGACTCAGATTGGTTGCACTTTAAAC
TTTCCCATTAGTCCTATTGAAACTGTACCAGTAAAATTAAAGCCAGGAATGGATGGCCCAMAAGTTAAACAATGGCCATT
GACAGAAGAAAAAATAAAAGCATTAATAGAAATCTGTACAGAAGAAAAGGAAGGGAAAATTTCAAAGATTGGGCCTGAAA
ATCCATATAATACTCCAATATTTGCCATAAAGAAAAGTTGGAGAAAAGATAGAGAACTTAATAAGAAAACTCAAGACTTC
TGGGAAGTTCAATTAGGAATACCACATCCCGCAGGGAAGAAATCAACAGTACTGGATGTGGGTGATGCATCAGTTCCCTT
AGATAAAGAATTCAGGAAGTATACTGCATTTACCATACCTAGTACAAACAATGAGACACCAGGGATTAGGTATCAGTACA
ATGTGCTTCCAGGATGGAARGGATCACCAGCAATATTCCAAAGCAGCATGACAAAAATCTTAGAGCCTTTTAGAAAACAA
AATCCAGACATAATCCAATACGATGATTTGGTATCTGACTTAGAAATAGAGCAGCATAGAACAAAAATCGAGGAACTGAG
ACAACATCTGAAGTGGGGATTTACACCAGACAAACATCAGAAAGAACCATTCCTTTGGGGTTATGAACTCCATCCTGATA
AATGGACAGTACAGCCTATAGTGCTGCCA---------------------------------------------------
---------------------------------------------------------
>127947
CCTCAGATCACTCTTTGGCAACGACCCATCGTCCCAATAAAGATAGGGGGGCAAATAATAGAAGCTGACACAGGAGCAGA
TACAGTAGAAGAAATGAGTCTACCAGGAAGATGGAAACCAAGAGGAGGAGGTAGAGTAAGACAGTATGATCAAGTGCCCA
TAGAACTCTGTGGAAAGAAAACTATAACAGTAGTAGGACCTACACCTGGAAGACTGACTCAGATTGGTTGCACTTTAAAT
TTTCCCATTAGTCCTATTGAAACTGTACCAGTAAAATTAAAGCCAGGAATGGATGGCCCAAAAGTTAAACAATGGCCATT
GACAGAAGAAAAAATAAAAGCATTAAGAGAAATTTGTGCAGAAGAAAAGGAAGGAAAAATTTCAAAAATTGGGCCTGAAA
ATCCATATAATACTCCAGTATTTGCCATAAAGAAAGGTTGGAGAAAAGATAGAGAACTTAATAAGAGAACTCAAGACTTC
TGGGAGGTTCAATTAGGAATACCACATCCCGCAGGGAAGAAATCAACAGTACTGGATGTGGGTGATGCATCAGTTCCCTT
AGATAAAGAATTCAGGAAGTACACTGCATTTACCATACCTAGTACAAACAATGAGACACCAGGAATTAGATATCAGTACA
ATGTGCTTCCAGGATGGAAAGGATCACCAGCAATATTCCAAAGCAGCATGACAAAAATCTTAGAGCCTTTTAGAAAACAA
AATCCAGACATAATCCAATACGATGATTTAGTATCTGATTTAGAAATAGGGCAGCATAGAACAAAAGTAGAGGAACTGAG
ACAGCATCTGAAGTGGGGGTTTACACCAGACAAACATCAGAAAGAACCATTYCTTTGGGGTTATGAACTCCATCCTGATA
AATGGACAGTACAGCCTATAGTGCTGCCA---------------------------------------------------
---------------------------------------------------------
>B.AU.1986.MBC200.AF042100
CCTCAGATCACTCTTTGGCAACGACCCCTCGTCACAATAAAGATAGGGGGGCAACTAAAGGAAGCTGATACAGGAGCAGA
TACAGTAGAAGAAATGAATTTGCCAGGAAGATGGAAACCAAAAGGAGGAGGTAAAGTAAGACAGTATGATCAGATACTCA
TAGAAATCTGTGGACATAAAGCTATAACAGTAGTAGGACCTACACCTGGAAGACTGACTCAGATTGGTTGCACTTTAAAT
TTTCCCATTAGTCCTATTGAAACTGTACCAGTAAAATTAAAGCCAGGAATGGATGGCCCAAAAGTTAAACAATGGCCATT
GACAGAAGAAAAAATAAAAGCATTAGTAGAAATTTGTACAGAAGAAAAGGAAGGGAAGATTTCAAAAATTGGGCCTGAAA
ATCCATACAATACTCCAGTATTTGCCATAAAGAAAAGTTGGAGAAAAGATAGAGAACTTAATAAGAGAACTCAAGACTTC
TGGGAAGTTCAATTAGGAATACCACATCCCGCAGGGAAGAAATCAACAGTACTGGATGTGGGTGATGCATCAGTTCCCTT
AGATAAAGAATTCAGGAAGTATACTGCATTTACCATACCTAGTATAAACAATGAGACACCAGGGATTAGATATCAATACA
ATGTGCTTCCAGGATGGAAAGGATCACCAGCTATATTCCAAAGTAGCATGACAAAAATCTTAGAGCCTTTTAGAAAACAA
AATCCAGAAATAATCCAATACGATGATTTGGTATCTGACTTAGAAATAGGGCAGCATAGAACAAAAATAGAGGAACTGAG
ACACCATCTGAGGTGGGGATTTACACCAGACAAACATCAGAAAGAACCATTCCTTTGGGGTTATGAACTCCATCCTGATA
AATGGACAGTACAGCCTATAGTGCTGCCA---------------------------------------------------
---------------------------------------------------------
>121998
CCTCAGATCACTCTTTGGCAACGACCCRTCGTCACAATAAAGATAGGGGGGCAGCTAAAGGAAGCTGATACAGGAGCAGA
TACATTCGAAGACATAAGTTTGCCAGGAAGATGGAAACCAAAAGGAGGAGGTAAGGTAAAAGAGTATGATGAAGTACCCA
TAGAAATCTGTGGACATAAGGCTATAACAGTAGTAGGACCTACACCTGGAAGAATGACTCAGATTGGTTGCACTTTAAAT
TTTCCCATTAGTCCTATTGAAACTGTACCAGTGAAATTAAAGCCAGGAATGGATGGCCCAAAAGTTAAACAATGGCCATT
GACAGAAGAAAAAATAAAAGCATTAGTAGAGATCTGTGCAGAAGAAGAGGCAGGGAAAATTTCAAAAATTGGGCCTGAAA
ATCCATATAATACTCCAGTATTTGCCATAAAGAAGAGTTGGAGAAAAGATAGAGAACTTAATAAGAGAACTCAAGACTTC
TGGGAAGTTCAATTAGGAATACCACACCCCGCAGGGAAGAAATCAACAGTACTGGATGTGGGTGATGCATCAATTCCCTT
AGATAAAGAATTCAGGAAGTATACTGCATTTACCATACCTAGTATAAACAATGAGACACCAGGAATTAGGTATCAGTACA
ATGTGCTTCCAGGATGGAAAGGATCACCAGCAATATTCCAAAGCAGCATGACAAAAATCTTAGAGCCTTTTAGAAAACAA
AATCCAGATATAATCCAATACGATGATTTAGTATCTGACTTAGAAATAGAGCAGCATAGAACAAAAATAGAGGAACTGAG
ACAGCATCTGAAGTGGGGATTTACACCAGACAAACATCAGAAAGAACCATTCCTTTGGGGTTATGAACTCCATCCTGATA
AATGGACAGTACAGCCTRTAGTGCTGCCA---------------------------------------------------
---------------------------------------------------------
>122509
CCTCAAATCACTCTTTGGCAGCGACCCTTAGTCACAGTAAGAATAGAGGGACAGTTAATAGAAGCCGACACAGGAGCAGA
TACATTAGAAGAAATAGATTTACCAGGAAARTGGAAACCAAAAGGAGGAGGTAAAGTAAGACAGTATGATCAAATACTTA
TGGAAATTTGTGGAAAAAGGGCCATAACAGTAGTAGGACCTACACCTGGACGAATGACTCAGATTGGTTGTACTTTAAAT
TTTCCAATTAGTCCTATTGAAACTGTGCCAGTAAAATTAAAACCAGGAATGGATGGCCCAAAGGTTAAACAATGGCCATT
GACAGAAGAAAAAATAAAAGCATTAACAGAGATTTGTACAGAAGAAAAAGAAGGAAAAATTTCAAAAATTGGGCCTGAAA
ATCCATACAATACTCCAATATTTGCCATAAAGAAGAGTTGGAGAAAAGATAGAGAACTCAATAAAAGAACTCAAGACTTC
TGGGAAGGTCCATTAGGAATACCTCATCCTGCAGGAAAGAAATCAACAGTACTAGATGTGGGGGATGCATCAGTTCCCTT
AGACAAAGACTTTAGAAAGTATACAGCATTCACTATACCTAGTGTAAATAATGAAACACCAGGGATTAGATATCAGTACA
ATGTGCTTCCAGGATGGAAAGGATCACCAGCAATCTTTCAGGCAAGCATGACAAAAATCTTAGAGCCCTTTAGAACAAAA
AATCCAGAGATAATACAATATGATGACTTAGTATCAGACTTAGAGATAGGGCAACATAGAGCAAAAATAGAGGAGTTAAG
AGAACATCTAAAATGGGGATTTACACCAGACAAACATCAGAAAGAACCATTTCTTTGGGGATATGAACTCCATCCTGACA
AATGGACAGTCCAGCCTATACAGCTGCCA---------------------------------------------------
---------------------------------------------------------
>B.-.2001.06883A.GU581794
CCTCAAATCACTCTTTGGCAACGACCCATTGTCACAGTAAAGATAGGGGGGCAACTAAAGGAAGCTGACACAGGAGCAGA
TACATTCGAAGACATGAGTTTGCCAGGGAGATGGAAACCAAAAGGAGGAGGTAAAGTAAGACAGTATGATCAGGTACCAG
TAGAAATTTGTGGACATAAAACTATATCAGTAATAGGACCTACACCTGGAAGACTGACTCAGCTTGGTTGCACTTTAAAT
TTTCCCATTAGTCCTATTGAAACTGTACCAGTAAAATTAAAGCCAGGAATGGATGGGCCAAAAGTTAAACAATGGCCATT
GACAGAAGAAAAAATAAAAGCATTAGTAGAGATTTGTGCAGAAGAGAAGGAAGGGAAAATTTCAAAAATTGGGCCTGAAA
ATCCATACAATACTCCAGTATTTGCCATAAAGAAAAGTTGGAGAAAAGACAGAGAACTTAATAAGAGAACTCAAGACTTC
TGGGAAGTTCAATTAGGAATACCACATCCCGCAGGGAAGAAATCAACAGTACTGGATGTAGGTGATGCATCAATTCCCTT
AGATAAAGATTTCAGGAAGTATACTGCATTCACCATACCTAGTATAAACAATGAGACACCAGGGATTAGATATCAGTACA
AYGTGCTTCCAGGATGGAAAGGATCACCAGCAATATTCCAATGTAGCATGACAAAAATTTTAGAGCCTTTTAGAAAACAA
AATCCAGACATAATCCAATACGATGATTTGGTATCTGACTTAGAAATAGGGCAGCATAGAACAAAAATAGAGGAACTGAG
AGAACATCTGAAGTGGGGATTTACACCAGACAAACATCAGAAAGAACCATTCCTTTGGGGGTATGAACTCCATCCTGATA
AATGGACAGTACAGCCTATAGTGCTGCCA---------------------------------------------------
---------------------------------------------------------
>B.CS.2003.ZPXP52CFKADM4T0.GQ399018
CCTCAAATCACTCTTTGGCAACGACCCCTHSTCACAATAAAGATAGGGGGGCAACTAAAGGAAGCTGATACAGGAGCAGA
TACATTAGAAGAAATGGATTTGCCAGGAAGATGGAAACCAAAAGGAGGAGGTAAAGTAAGACAGTATGATCAGGTACCCA
TAGAAATCTGTGGACATAAAGCTATAACAGTAGTAGGACCTACACCTGGAAGACTGACTCAGATTGGTTGCACTTTAAAT
TTTCCCATTAGTCCTATTGAAACTGTACCAGTAAAATTAAAACCAGGAATGGATGGCCCAAAAGTTAAACAATGGCCATT
GACAGAAGAMAAAATAAAAGCATTAGTAGAAATTTGTACAGAAGAAAAGGAAGGGAAAATTTCAARAATTGGGCCTGAAA
ATCCATATAATACTCCAGTATTTGCCATAAAGAAARGTTGGAGAAAAGATAGAGAACTTAATAAGAGAACTCAAGACTTC
TGGGAAGTTCAATTAGGAATACCACATCCCGCAGGGAAGAAATCAACAGTACTAGATGTGGGTGATGCATCAGTTCCCTT
AGAYAAAGACTTCAGGAAGTATACTGCATTTACCATACCTAGTATAAACAATGAGACACCAGGGATTAGATATCAGTACA
ATGTGCTTCCAGGATGGAAAGGATCACCAGCAATATTCCAAAGTAGCATGACAARAATCTTAGAGCCTTTTAGAAAACAA
AATCCAGACATAAKCCAATACGATGATTTGGTATCTGACTTAGAAATAGGGCAGCATAGAACAAAAATAGAGGAACTGAG
ACAACATCTGAAGTGGGGATTTACACCAGACAAACATCAGAAAGAACCATTCCTTTGGGGTTATGAACTCCATCCTGATA
AATGGACAGTACAGCCTATAGAGCTGCCA---------------------------------------------------
---------------------------------------------------------
>B.US.1998.NC3974_1998.AY030973
CCTCAGATCACTCWTTGGCAGMGACCCCTCGTTGCAGTAAAGRTAGGGGGGCAAYTAAAGGAAGCTGATACAGGAGCAGA
TACATTAGAAGAAATGAATTTGCCAGGAAAATGGAAACCAAAAGGAGGAGGYAAAGTAAGACAGTATGATCAGATACTTG
TAGAAATCTGTGGACATAAAGCTATAACAGTAATAGGACCTACACCTGGAAGACTGACTCAGATTGGTTGCACTTTAAAT
TTTCCCATTAGTCCTATTGAAACTGTACCAGTAAAATTAAAACCAGGAATGGATGGCCCAAAAGTTAAACAATGGCCATT
AACAGAAGAAAAGATAAAAGCATTAGTAGAAATTTGTACAGAGGAAAAGGAAGGAAAAATTTCAAAAATTGGGCCTGAAA
ATCCATATAATACTCCAGTATTTGCCATAAGGAAAAGTTGGAGAAAAGATAGAGAACTTAATAAGAGAACTCAAGACTTC
TGGGAAGTTCAATTAGGAATACCACATCCCGCAGGGAAGAAATCAACAGTACTGGATGTGGGTGATGCATCAGTTCCCTT
AGATAAAGACTTCAGGAAGTATACTGCATTTACYATACCTAGTACAAACAATGAGACACCAGGAATTAGATATCAGTACA
ATGTGCTTCCAGGATGGAAAGGATCACCAGCAATATTCCAAAGTAGCATGACAAAAATCTTAGAGCCTTTTAGRAAACAA
AATCCAGACATAATCCAATACGATGACTTGGTATCTGACTTAGAAATAGGGCAGCATAGAGAAAAAATAGAGGRACTGAG
ACAACATCTGAAGTGGGGATTTACACCAGACAAACATCAGAAAGAACCATTCCTTTGGGGTTATGAACTCCATCCTGATA
AATGGACAGTACAGCCTATAGTGCTGCCA---------------------------------------------------
---------------------------------------------------------
>02_AG.GH.2002.GH_021.EU177898
CCTCAAATCACTCTTTGGCAACGACCCTTAGTCACAGTAAAAATAGAGGGACAGCTAATAGAAGCTGACACAGGAGCAGA
TACATTAGAAGACATAAATTTACCAGGAAAATGGAAACCAAAAGGAGGAGGTAAAGTAAGACAATATGATCAGATACTTA
TAGAAATTTGTGGAAAAAAGGCCATAACAGTAGTAGGACCTACACCTGGACGAATGACTCAGATTGGKTGYACTYTAAAT
TTTCCAATTAGTCCTATTGAAACTGTGCCAGTAAAATTRAAGCCAGGAATGGATGGCCCAAAGGTTAAACAATGGCCATT
GACAGAAGARAAAATAAAAGCATTAACAGACATTTGTACAGAGGAAAAGGAAGGAAAAATTTCAAAAATTGGGCCTGAAA
ATCCATACAATACTCCAATATTTGCCATAAAGAAAAGTTGGAGAAAAGATAGAGAACTCAATAAGAGAACTCAAGACTTC
TGGGAGGTCCAATTAGGAATACCTCATCCCGCGGGACAGAAATCAACAGTACTAGATGTGGGGGATGCATCAGTTCCCTT
AGATRAAGACTTTAGAAAGTATACTGCATTCACTATACCTAGTGTAAATAATGAGACACCAGGGATTAGATATCAGTACA
ATGTACTTCCAGGATGGAAAGGATCACCAGCAATATTTCAGGCAAGTATGACAAAAATCTTAGAGCCTTTTAGAACAAAA
AATCCAGAGATAATCCAATATGATGATTTAGTATCTGACTTAGAGATAGGGCAGCATAGAGCAAAAATAGAGGAGTTGAG
AGAACATCTAAAATGGGGACTTACACCAGACAAACATCAGAAAGAACCATTTCTTTGGGGATATGAACTCCATCCTGACA
AATGGACAGTCCAGCCTATACAGCTGCCA---------------------------------------------------
---------------------------------------------------------
>EU2ARCA_2773
CCTCAAATCACTCTTTGGCAACGGCCCCTCGTCACAGTAAAGGTAGGGGGGCAACTAAAGGAAGCTGATACAGGAGCAGA
TACATTAGAAGAAATGAATTTGCCAGGHAGATGGAAACCAAAAGGAGGAGGTAAAGTAAGACAGTATGATCAAATACCCA
TAGAAATCTGTGGAAAGAAAACTATAACAGTAGTAGGACCTACACCTGGAAGACTGACTCAGCTTGGGTGCACTTTAAAT
TTTCCCATTAGTCCTATTGAAACTGTACCAGTAAAATTAAAGCCAGGAATGGATGGCCCAAAAGTTAAACAATGGCCATT
AACAGAAGAAAAAATAAAAGCATTAGTAGAAATCTGTACAGAAGAAAAGGAAGGRAAAATTTCAAAAATTGGGCCTGAAA
ATCCATATAATACTCCAGTATTTGCCATAAAGAAAAGTTGGAGAAAAGATAGAGAACTTAATAAGAGAACTCAAGAYTTC
TGGGAAGTTCAATTAGGAATACCACATCCCGCAGGGAAGAAATCAACAGTACTGGATGTGGGTGATGCATCAGTTCCTCT
AGATAAAGAATTCAGGAAATATACTGCATTTACCATACCTAGTACAAACAATGAGACACCAGGGATTAGATATCAGTACA
ATGTGCTTCCAGGATGGAAAGGATCACCAGCAATATTCCAAAGCAGCATGACAAAAATCTTAGAGCCTTTTAGAAAACAA
AACCCAGACATAATCCAATACGATGATTTGGTATCTGACTTAGAAATAGGGCAGCATAGAACAAAAATAGAGGAACTGAG
ACAACATCTGAGGTGGGGACTTACACCAGATAAACATCAGAAAGAACCATTCCTCTGGGGTTATGAACTCCATCCTGATA
AATGGACAGTACAACCTATAGTGCTGCCA---------------------------------------------------
---------------------------------------------------------
>B.RU.-.RUSP25.EU345919
CCTCAGATCACTCTTTGGCAACGACCCCTCGTCACAATAAAGATAGGGGGGCAGCTAAAGGAGGCTGATACAGGAGCAGA
CACACTAGAAGAAATGCATTTGCCAGGAAAATGGAAACCAAAAGGAGGAGGTAAAGTAAGACAGTATGATCAGGTACTCA
TAGAAATCTGTGGACACAAAGCTATAACAGTAATAGGACCTACACCTGGAAGACTGACTCAGCTTGGCTGCACTTTAAAT
TTTCCCATTAGTCCTATTGAAACTGTACCAGTAAAATTAAAGCCAGGAATGGATGGGCCAAAAGTTAAACAATGGCCATT
GACAGAAGAAAAAATAAAAGCACTAGTAGAAATTTGTACAGAAGAAAAGGAAGGAAAAATTTCAAAAATTGGGCCTGAAA
ATCCATACAATACTCCAGTATTTGCCATAAAGAAAAGTTGGAGAAAAGATAGAGAACTTAATAAGAGAACTCAAGACTTC
TGGGAAGTTCAATTAGGAATACCACATCCTGCAGGGAAGAAATCAACAGTACTGGATGTGGGTGATGCATCAGTTCCCTT
AGATAAAGAATTCAGGAAGTATACTGCATTTACCATACCTAGTATAAACAATGAGACACCAGGGATTAGATATCAGTACA
ATGTGCTTCCAGGATGGAAAGGATCACCAGCAATATTCCAAAGTAGYATGACAAAAATCTTAGAGCCTTTTAGAAAACAA
AATCCAGACATAATCCAATACGATGATTTGGTATCTGACTTAGAAATAGGGCAGCATAGAACAAAAATAGAGGAACTGAG
ACAACATCTGAGGTGGGGATTTACACCAGACAAACATCAGAAAGAACCATTCCTTTGGGGTTATGAACTCCATCCTGATA
AATGGACAGTACAGCCTATAGTGCTGCCA---------------------------------------------------
---------------------------------------------------------
>B.IT.1997.1679.AF376592
CCTCAGATCACTCTTTGGCAACGACCCCTCGTCTCAATAAAGATAGGGGGGCAAATAAAGGAAGCCGATACAGGAGCAGA
TACATTAGAAGAAATGTCTTTGCCAGGAAGATGGAAACCAAAAGGAGGAGGTAAAGTAAGACAGTATGATCAGATACAAG
TAGAAATCTGTGGACATAAAGCTATAACAGTAGTAGGACCCACACCTGGAAGATTGACTCAGATTGGTTGTACTTTAAAT
TTTCCCATTAGTCCTATTGAAACTGTACCAGTAAAATTAAAGCCAGGAATGGATGGCCCAAAAGTTAAACAATGGCCATT
GACAGAAGAAAAAATAAAAGCATTAGTAGAAATTTGTACAGAAGAAAAGGAAGGGAAAATTTCAAAAATTGGGCCTGAAA
ATCCATACAATACTCCAGTATTTGCCATAAAGAAAAGTTGGAGAAAAGATAGAGAACTTAATAAGAGAACTCAAGACTTC
TGGGAAGTTCAATTAGGAATACCACATCCCGCAGGGAAGAAATCAACAGTACTGGATGTGGGTGATGCATCAGTTCCCTT
AGATAAAGAATTCAGGAAGTATACTGCATTTACCATACCTAGTACAAACAATGAGACACCAGGGATTAGATATCAGTATA
ATGTGCTTCCAGGATGGAAAGGATCACCAGCAATATTTCAAAGTAGCATGACAAAAATTTTAGAGCCTTTTAGAAAACAA
AATCCAGACATAATCCAATACGATGATTTGGTATCTGACTTAGAAATAGGGCAGCACAGAACAAAAATAGAGGAACTGAG
ACAACATCTGAAGTGGGGATTTACACCAGACAAACATCAGAAAGAACCATTCCTTTGGGGTTATGAACTCCATCCTGATA
AATGGACAGTACAGCCTATAGTGCTGCCA---------------------------------------------------
---------------------------------------------------------
>B.ES.-.41_0.AY316023
CCTCAGATCACTCTTTGGCAACGACCCCTAGTCACAATAAGGATAGGGGGGCAACTAAAGGAAGCTGATACAGGAGCAGA
TACATTAGAAGAAATGAGTTTGCCAGGAAGATGGAAACCAAAAGGAGGAGGTAAAGTAAGACAGTATGATCAGATACCCA
TAGAAATCTGTGGACATAAAGCTATAACAGTAATAGGACCTACACCTGGAAGACTGACTCAGATTGGTTGCACTTTAAAT
TTTCCCATTAGTCCTATTGAAACTGTACCAGTAAAATTAAAACCAGGAATGGATGGCCCAAAAGTTAAACAATGGCCATT
GACAGAAGAAAAAATAAAAGCATTAGTAGAAATTTGTACAGAAGAAAAAGAAGGGAAAATTTCAAAAATTGGGCCTGAAA
ATCCATATAATACTCCAGTATTTGCCATAAAGAAAAGTTGGAGAAAAGATAGAGAACTTAATAAGAGAACTCAGGACTTC
TGGGAAGTTCAATTAGGAATACCACATCCCGCAGGGAAGAAATCAACAGTACTGGATGTGGGTGATGCATCAGTTCCCTT
AGATGAAGACTTCAGGAAGTATACTGCATTTACCATACCTAGTATAAACAATGAGACACCAGGGATTAGGTATCAGTACA
ATGTGCTTCCAGGATGGAAAGGATCACCAGCAATATTCCAAAGTAGCATGACAAAAATCTTAGAGCCTTTTAGAAAACAA
AATCCAGACATAATCCAATACGATGATTTGGTATCTGACTTAGAAATAGGGCAGCATAGRACAAAAATAGAGGAACTGAG
ACAACATCTGAAGTGGGGATTGACACCAGACAAACATCAGAAAGAACCATTCCTTTGGGGTTATGAACTCCATCCTGATA
AATGGACAGTACAGCCTATAGTGCTGCCA---------------------------------------------------
---------------------------------------------------------
>02_AG.GH.2002.GH_111.EU177963
CCTCAAATCACTCTTTGGCAGCGACCCTTAGTCACAGTAAGAATAGGGGGACAGCCAATAGAAGCCGAYACAGGGGCAGA
TACATTAGAAGAAATAGATTTACCAGGAAAATGGAAACCAAAAGGAGGAGGTAAAGTAAGACAGTATGATCAGATACTTA
TAGAAATTTGTGGAAAAAGGGCTATAACAGTAGTAGGACCTACACCTGGACGAATGACTCAGATTGGTTGTACTTTAAAT
TTTCCAATTAGTCCTATTGAAACTGTGCCAGTAAAATTRAAGCCAGGAATGGATGGCCCGAAGGTTAAACAATGGCCATT
GACAGAAGAAAAAATAAAAGCATTAACAGACATTTGTACAGAGGAAAAGGAAGGAAAAATTTCAAAAATTGGGCCTGAAA
ATCCATACAATACCCCAATATTTGCCATAAAGAAAAGTTGGAGAAAAGATAGRGAACTCAATAAGAGAACTCAAGACTTC
TGGGAGGTCCAATTAGGAATACCTCATCCCGCAGGAAAGAAATCAACAGTACTAGATGTGGGAGATGCATCAGTTCCCTT
AGATAAAGAATTTAGAAAGTATACAGCATTCACTATACCTAGTGTAAATAATGAAACACCAGGGATTAGATATCAGTACA
ATGTGCTTCCAGGATGGAAAGGATCACCAGCAATCTTTCAGGCAAGCATGACAAAAATCTTAGAGCCCTTTAGAAAAGAA
AATCCAGAGATAATCCAATATGATGATTTAGTATCAGACTTAGAGATAGGGCAGCAYAGAGCAAAAATAGAGGAGTTGAG
AGAACATCTAAAATGGGGATTTACACCAGATAAACATCAGAAAGAACCATTTCTTTGGGGATATGAACTCCATCCTGACA
AATGGACAGTCCAGCCTATACAACTGCCA---------------------------------------------------
---------------------------------------------------------
>-.SE.2005.02_AG_SE_05_2717_34502.GU324865
CCTCAAATCACTCTTTGGCAACGACCCTTAGTCACAGTAAGAATAGGGGGACAGCTAATAGAAGCCGACACAGGAGCAGA
TACACTAGAAGAAATAAATTTACCAGGAAAATGGAAACCAAARGGAGGAGGCAAAGTAAGACAGTATGATCAGATACTTA
TAGAAATTTGTGGAAAAAAGGCCATAACAGTAGTAGGAGATACACCTGGACGAATRACTCAGATTGGTTGTACTTTAAAT
TTTCCAATAAGTCCTATTGAAACTGTGCCAGTCAAATTAAAGCCAGGAATGGATGGCCCAAAGGTTAAACAATGGCCATT
GACAGAAGAAAAAATAAAAGCATTAACAGACATTTGTATGGAGGAAAAGGAAGGAAAAATTTCAAAAATTGGGCCTGAAA
ATCCATACAATACTCCAGTATTTGCCATAAAGAAAAGTTGGAGAAAAGATAGAGAACTCAATAAGAGAACTCAAGACTTC
TGGGAGGTCCAATTAGGAATACCTCATCCCGCAGGAAAGAAGTCAACAGTACTAGATGTGGGGGATGCCTCAGTTCCCTT
AGATAAAGACTTTAGAAAGTATACAGCATTCACTATACCTAGTATAAATAATGAAACACCAGGGATTAGATATCAGTACA
ATGTGCTTCCAGGATGGAAAGGATCACCAGCAATCTTTCAGGCAAGCATGACAAAAATCTTAGAGCCCTTTAGAGCAAAA
AATCCAGAGATGATCCAATATGATGATTTAGTATCAGACTTAGAGATAGGGCAGCATAGAGCAAAAATAGAGGAGTTGAG
AGAACATCTAAGATGGGGATTTACACCAGACAAACATCAGAAAGAACCATTTCTTTGGGGATATGAACTCCATCCTGACA
AATGGACMGTCCAGCCTATACRGCTACCA---------------------------------------------------
---------------------------------------------------------
>114981
CCTCAGATCACTCTTTGGCAACGACCCCTCGTCACAATAAAGATAGGGGGGCAACTAAAGGAAGCTGATACAGGAGCAGA
TACATTAGAAGAAATGAATTTGCCAGGAAGATGGAAACCAAAAGGAGGAGGTAAAGTAAGACAGTATGATCAGATACTCA
TAGAAATCTGTGGACATAAAGCTATAACAGTAGTAGGACCTACACCTGGAAGACTGACTCAGATTGGTTGCACTTTAAAT
TTTCCCATTAGTCCTATTGAAACTGTACCAGTAAAATTAAAGCCAGGAATGGATGGCCCAAAAGTTAAACAATGGCCATT
GACAGAAGAAAAAATAAAAGCATTAGTAGAAATTTGTACAGAAGAAAAGGAAGGGAAAATTTCAAAAATTGGGCCTGAAA
ATCCATACAATACTCCAGTATTTGCCATAAAGAAAAGTTGGAGAAAAGATAGAGAACTTAATAAGAGAACTCAAGACTTC
TGGGAAGTTCAATTAGGAATACCACATCCCGCAGGGAAGAAATCAACAGTACTGGATGTGGGTGATGCATCAGTTCCCTT
AGATAAAGACTTCAGGAAGTATACTGCATTTACCATACCTAGTATAAACAATGAGACACCAGGGATTAGATATCAGTACA
ATGTGCTTCCAGGATGGAAAGGATCACCAGCAATATTCCAAAGTAGCATGACAAAAATCTTAGAGCCTTTTAGAAAACAA
AATCCAGACATAATCCAATACGATGATTTGGTATCTGACTTAGAAATAGGGCAGCATAGAACAAAAATAGAGGAACTGAG
ACAACATCTGAGGTGGGGATTTACACCAGACAAACATCAGAAAGAACCATTCCTTTGGGGTTATGAACTCCATCCTGATA
AATGGACAGTACAGCCTATAGTGCTGCCA---------------------------------------------------
---------------------------------------------------------
>02_AG.SN.2001.01SN_201HALD_9_1_01.AJ583732
CCTCAAATCACTCTTTGGCAACGACCCTTAGTCACAGTAAAAATAGGGGAACAGCTAATAGAAGCCGATACAGGAGCAGA
TACATTAGAAGAAATAAATTTACCAGGAAAATGGAAACCAAAAGGAGGAGGCAAAGTAAGACAGTATGATCAGATACTTC
TAGAAATTTGTGGAAAAAAGGCTATAACAGTAGTAGGACCTACACCTGGACGAATGACTCAAATTGGTTGTACATTGAAT
TTTCCAATTAGTCCTATTGAAACTGTGCCAGTAAAATTAAAGCCAGGAATGGATGGCCCAAAGGTTAAACAATGGCCATT
GACAGAAGAGAAAATAAAAGCATTAACAGACATTTGTACAGAGGAAAAGGAAGGAAAAATTTCAAAAATTGGGCCTGAAA
ATCCATACAATACTCCAATATTTGCCATAAAGAAAAGCTGGAGAAAAGATAGAGAACTCAATAAGAGAACTCAAGACTTC
TGGGAGGTCCAATTAGGAATACCTCATCCCGCAGGAAAGAAATCAACAGTACTAGATGTGGGGGATGCATCAGTCCCCTT
AGATGAAGACTTTAGAAAGTATACAGCATTCACTATACCTAGTGTAAATAATGAAACACCAGGGATTAGATATCAATACA
ATGTGCTTCCAGGATGGAAAGGATCACCAGCAATCTTTCAGGCAAGCATGACAAAAATCTTAGAGCCCTTTAGAACAAAA
AATCCAGAGATGATACAATATGATGACCTAGTATCAGACTTAGAGATAGGGCAGCATAGAGCAAAAATAGAGGAGTTGAG
AGAACATCTAAAATGGGGATTTACACCAGACAAACATCAGAAAGAACCATTTCTTTGGGGATATGAACTTCATCCTGACA
AATGGACAGTCCAGCCTATACAGCTGCCA---------------------------------------------------
---------------------------------------------------------
>02_AG.SN.1999.L009.FN599732
CCTCAAATCACTCTTTGGCAGCGACCAGTAGTCACAGTAAGAATAGGGGGACAGCCAATAGAAGCCGACACAGGAGCAGA
TACATTAGAAGATATAAATTTACCAGGAAAATGGAAACCAAAAGGAGGAGGTAAAGTAAGACAATATGATCAGATACTTA
TAGAAATTTGTGGAAAAAGGGCCATAACAGTRGTAGGACCTACACCTGGACGAATGACTCAGATTGGTTGTACTTTAAAT
TTTCCAATTAGTCCTATTGAAACTGTGCCAGTAAAATTAAAGCCAGGAATGGATGGCCCAAAGGTTAAACAATGGCCATT
GACAGAAGAAAAAATAAAAGCATTAACAGAAATTTGTACAGAAGAAAAGGAAGGAAAGATTTCAAAAATTGGGCCTGAAA
ATCCATACAATACTCCAATATTTGCCATAAAGAAAAGTTGGAGAAAAGATAGAGAACTTAATAAAAGAACTCAAGACTTC
TGGGAGGTCCAATTAGGAATACCTCATCCCGCAGGAAAGAAATCAACAGTACTAGATGTGGGGGATGCATCAGTTCCCTT
AGATAAARACTTTAGAAAGTATACAGCATTCACTATACCTAGTATAAATAATGAAACACCAGGGATTAGATATCAGTACA
ATGTGCTTCCAGGATGGAAAGGATCACCAGCAATCTTTCAGGCAAGCATGACAAAAATCTTAGAGCCCTTTAGAACAAAA
AATCCAGAGATAATCCAATATGATGATTTAGTATCAGACTTGGAGATAGAGCAACATAGAGCAAAAATAGAGGAGTTGAG
AGAACATCTAAGATGGGGATTAACACCAGACAAACATCAGAAAGAACCATTTCTGTGGGGATATGAACTTCATCCTGACA
AATGGACAGTCCAGCCTATACAGCTGCCA---------------------------------------------------
---------------------------------------------------------
>B.FR.1983.TH475A.LAI.L31963
CCTCAGATCACTCTTTGGCAACGACCCCTCGTCACAATAAAGATAGGGGGGCAACTAAAGGAAGCTGATACAGGAGCAGA
TACATTAGAAGAAATGAGTTTGCCAGGAAGATGGAAACCAAAAGGAGGAGGTAAAGTAAGACAGTATGATCAGATACTCA
TAGAAATCTGTGGACATAAAGCTATAACAGTAGTAGGACCTACACCTGGAAGACTGACTCAGATTGGTTGCACTTTAAAT
TTTCCCATTAGTCCTATTGAAACTGTACCAGTAAAATTAAAGCCAGGAATGGATGGCCCAAAAGTTAAACAATGGCCATT
GACAGAAGAAAAAATAAAAGCATTAGTAGAAATTTGTACAGAAGAAAAGGAAGGGAAAATTTCAAAAATTGGGCCTGAAA
ATCCATACAATACTCCAGTATTTGCCATAAAGAAAAGTTGGAGAAAAGATAGAGAACTTAATAAGAGAACTCAAGACTTC
TGGGAAGTTCAATTAGGAATACCACATCCCGCAGGGAAGAAATCAACAGTACTGGATGTGGGTGATGCATCAGTTCCCTT
AGATGAAGACTTCAGGAAGTATACTGCATTTACCATACCTAGTATAAACAATGAGACACCAGGGATTAGATATCAGTACA
ATGTGCTTCCAGGATGGAAAGGATCACCAGCAATATTCCAAAGTAGCATGACAAAAATCTTAGAGCCTTTTAGAAAACAA
AATCCAGACATAATCCAATACGATGATTTGGTATCTGACTTAGAAATAGGGCAGCATAGAACAAAAATAGAGGAGCTGAG
ACAACATCTGAGGTGGGGATTTACACCAGACAAACATCAGAAAGAACCATTTCTTTGGGGTTATGAACTCCATCCTGATA
AATGGACAGTACAGCCTATAGTGCTGCCA---------------------------------------------------
---------------------------------------------------------
>Case3 2004-01-19 NEW
CCTCAAATCACTCTTTGGCAACGACCCATCGTCACAGTAAAGATAGGGGGGCAACTAAAGGAAGCTGATACAGGAGCAGA
TACATTTGAAGAAATGAATTTGCCAGGAAGATGGAAACCAAAAGGAGGAGGTAAAGTGAGAGAGTATGATCAGGTACCCA
TAGAAATCTTTGGACGTAAARTTATAACAGTAATAGGACCTACACCTGGAAGACTGACTCAGATTGGTTGCACTTTAAAT
TTTCCCATTAGTCCTATTGAAACTGTACCAGTAAAATTAAAGCCAGGAATGGATGGYCCAAGAGTTAAACAATGGCCATT
GACAGAAGAAAAGATAAAAGCATTAGTAGAAATTTGTACAGAAGAAAAGGATGGGAARATTTCAAAAATTGGGCCTGAAA
ATCCATATAATACTCCAGTATTTGCCATAAAGAAAGGTTGGAGAAAAGACAGAGAACTTAATAAGAGAACTCAAGACTTC
TGGGAAGTCCAATTAGGAATACCACATCCCGCAGGGAAGAAATCAACAGTACTGGATGTGGGTGATGCATCAATTCCCTT
AGATAAAGAATTCAGGAAGTATACTGCATTTACCATACCTAGTACAAACAATGAGACACCAGGAATTAGGTATCAGTACA
ATGTGCTTCCAGGATGGAAAGGATCACCAGCAATATTCCAAAGTAGCATGACACAAATCTTAGAGCCTTTTAGAAAACAA
AACCCAGACATAATCCAATACGATGATTTGGTATCTGACTTAGAAATAGAGCAGCATAGAACAAAAGTAGGGGAACTGAG
AGAACATCTGAAGTGGGGATTTACACCAGACAAACATCAGAAAGAACCATTCCTCTGGGGTTATGAACTCCATCCTGATA
AATGGACAGTACAACCTATAGTGCTGCCAGAAAAGGACAGCTGGACTGTCAATGACATACAGAAGTTAGTGGGAAAATTG
AATTGGGCAAGTCAGATTTACCCAGGGATCAAAGTAAGGCAATTATGTAAACTCCTT
>B.US.2000.NC6411_2000.AY032365
CCTCARATCACTCTTTGGCAACGACCCCTCGTCGCAGTAAGARTAGGGGGGCAACTAAARGAAGCTGAYACAGGAGCAGA
TACATTAGAAGAAATGAGTTTGCCAGGAAGATGGAAACCAAAAGGAGGAGGTAAAGTAAGACAGTATGATCAGGTACCCA
TAGAAATCTGTGGACATAARGCTATAACAGTAGTAGGACCTACACCTGGAAGAYTGACTCAGATTGGTTGCACCTTAAAT
TTTCCCATTAGTCCTATTGAAACTGTACCGGTAAAATTRAAGCCAGGAATGGATGGCCCAAAAGTTAAACAATGGCCATT
GACAGAAGAAAAAATAAAAGCATTAATAGAAATTTGTRCAGAGGAAAAGGARGGAAAAATTTCAAAAATTGGGCCTGAAA
ATCCATACAATACTCCAGTATTTGCCATAAAGAAAAGTTGGAGAAAAGATAGAGAACTTAATAAGAAAACTCAAGACTTC
TGGGAAGTTCAATTAGGGATACCACATCCCGCAGGGAAGAAATCAACAGTACTGGATGTGGGTGATGCATCAGTTCCCTT
AGATAAAGACTTCAGGAAGTATACTGCATTTACCATACCTAGTACAAACAATGAGACACCAGGGATTAGATATCAGTACA
ATGTGCTTCCAGGATGGAAAGGATCACCAGCAATATTCCAAAGTAGCATGACAAAAATCTTAGAGCCTTTTAGAAAACAA
AATCCAGACATAATCCAATACGATGATTTGGTATCTGACTTAGAAATAGGGCAGCATAGAGCAAAAGTAGAGGAACTAAG
ACAACATCTGAAGTGGGGATTTACACCAGACAAACATCAGAAAGAACCATTCCTTTGGGGTTATGAACTCCATCCTGATA
AATGGACAGTACAGCCTATAGTGCTGCCA---------------------------------------------------
---------------------------------------------------------
>125380
---------ACTCTTTGGCAACGACCCGTTGTCACAGTAARGATAGGAGGGGAGTTAAAGGAAGCTGATACAGGAGCAGA
TACATTAGAAGAAATGAATTTGCCAGGAAGATGGAAACCAAAAGGAGGAGGTAAAGTAAGACAGTATGAACARATACCCA
TAGAAATCTGTGGRCACAAAGCTATAACAGTMGTAGGACCTACACCTGGAAGACTGACTCARATTGGTTGCACTTTAAAT
TTT-----------------------------------------------------------------------------
----------------------------------TGTGCAGAAGAAAAGGATGGGAAAATTTCAAAAATTGGGCCTGAAA
ATCCATATAATACTCCAATATTTGCCATAAAGAAAGGTTGGAGAAAAGATAGAGAACTTAATAAGAGAACTCAAGACTTC
TGGGAAGTTCAATTAGGAATACCACATCCCGCAGGGAAGAAATCAACAGTACTGGATGTGGGTGATGCATCAATTCCCTT
AGATGAAGAATTCAGGAAGTATACTGCATTTACCATACCTAGTACAAACAATGAGACACCAGGAGTTAGATATCAGTACA
ATGTGCTTCCAGGATGGAAAGGATCACCAGCAATATTCCAAAGCAGCATGACAAAAATCTTAGAGCCTTTTAGAAAACAA
AATCCAGACATAATCCAATACGATGATTTGGTATCTGACTTAGAAATAGGGCAGCATAGAGCYAAAATAGAKGAACTGAG
ACAATATCTGAAGTGGGGATTTACACCAGACAAACATCAGAAAGAACCATTCCTTTGGGGTTATGAACTCCATCCAGATA
AATGGACAGTACAGCCTATAGTGCTGCCA---------------------------------------------------
---------------------------------------------------------
>B.CA.-.BCCFE_PRRT_1619.EF368929
CCTCAAATCACTCTTTGGCAACGACCCCTCGTCGCAGTAAAGATAGAGGGGCAACTAAAGGAAGCTGATACAGGAGCAGA
TACAATAGAAGAAATGAGTTTGTCAGGGAAATGGAAACCAAAAGGAGGAGGTAAAGTAAGACAGTACGAGCAGATACCTG
TAGAAATCTGTGGACATAAAGCTATAACAGTAGTAGGACCTACACCTGGAAGACTGACTCAGATTGGTTGCACTTTAAAT
TTTCCCATTAGTCCTATTGAMACTGTACCAGTAAAATTAAAGCCAGGAATGGATGGCCCAAAAGTYAAACAATGGCCATT
GACAGAAGAAAAAATAAAAGCATTARTAGAAATWTGTACAGAAGAAAAGGAAGGGAARATTTCAAAAATTGGGCCTGAAA
ATCCATACAATACTCCAGTATTTGCCATAAAGAAAAGTTGGAGAAAAGAYAGAGAACTTAATAAGAGAACTCAAGACTTC
TGGGAAGTYCAATTAGGAATACCACATCCCGCAGGGAAGAAATCAACAGTACTGGATGTGGGTGATGCATCAGTTCCCTT
AGATGAAGAATTCAGGAAGTATACTGCATTTACCATACCTAGTATAAACAATGAGACACCAGGGATTAGATATCAGTACA
ATGTGCTTCCAGGATGGAAAGGATCACCAGCAATATTCCAAAGYAGCATGACAAAAATCTTAGAGCCTTTTAGAAAACAA
AATCCAGAAATAATCCAATACGATGATTTGGTATCTGACTTAGAAATAGGGCAGCATAGAACAAAAATAGAGGAACTGAG
ACAACATCTGAAGTGGGGATTTACACCAGACAAACATCAGAAAGAACCATTCCTTTGGGGTTATGAACTCCATCCTGATA
AATGGACAGTACAGCCTATAGTGCTGCCA---------------------------------------------------
---------------------------------------------------------
>02_AG.GH.2002.GH_225.EU178054
CCTCAAATCACTCTTTGGCAACGACCCTTAGTCACAGTAAGGATAGGGGGACAGCYAATAGAAGCCGACACAGGGGCAGA
TACATTAGAAGAAATAAATTTACCAGGAAAATGGAAACCAAAAGGAGGAGGTAAAGTAAGACAATATGATCAGATACTTC
TAGAAATTTGTGGAAAAARGGCCATAACAGTAGTAGGACCTACACCTGGACGAATGACTCAGATTGGTTGTACTTTAAAT
TTYCCAATCAGTCCTATTGAAACTGTACCAGTAAAATTAAAGCCAGGAATGGATGGCCCAAAGGTTAAACAATGGCCATT
GACAGAAGAAAAAATAAAAGCATTAACAGAAATTTGTACAGAGGAAAAGGAAGGAAAAATTTCAAAAATTGGGCCTGAAA
ATCCATACAATACTCCAATATTTGCCATAAAGAAAAGTTGGAGAAAAGATAGAGAACTCAATAAAAGAACTCAAGACTTY
TGGGAGGTCCAATTAGGAATACCTCATCCYGCAGGAAAGAAATCAACAGTACTAGATGTGGGGGATGCATCAGTTCCCTT
AGATAAAGACTTTAGAAAGTATACAGCATTCACTATACCTAGTGTAAATAATGAAACACCAGGGATTAGATATCAGTACA
ATGTGCTTCCAGGATGGAAAGGRTCACCAGCAATCTTTCAGGCAAGCATGACAAAAATCTTAGAGCCCTTTAGGRYAAAA
AATCCAGAGATGATCCAATATGATGATYTAGTATCAGACTTAGAGATAGGGCAGCATAGAGCAAAAATAGAGGAGTTGAG
AGAACATCTAAGATGGGGATTTACACCAGACAAACATCAGAAAGAGCCATTTCTKTGGGGATATGAACTCCATCCTGACA
AATGGACAGTMCAGCCTATAGAGCTGCCA---------------------------------------------------
---------------------------------------------------------
>B.US.2000.NC6847_2000.AY032578
CCTCAGATCACTCTTTGGCAACGACCCCTCGTCACAATAAAGATAGGGGGGCAACTAAAGGAAGCTGATACAGGAGCAGA
TACATTAGAAGAAATGAATTTRCCAGGAAGATGGAAACCAAAAGGAGGAGGTAAAGTRAGACAGTATGATCAGGTACAGG
TAGAAATCTGTGGACATACAGCTATAGCAGTGATAGGACCTACACCTGGAAGACTGACTCAGATTGGTTGCACTTTAAAT
TTTCCCATTAGTCCTATTGACACTGTACCAGTAAAATTAAAACCAGGAATGGATGGCCCAAAAGTTAARCAATGGCCACT
GACAGAAGAAAAAATAAAAGCATTAGTAGAAATTTGTACAGAAGAAAAGGAAGGAAAAATTTCAAAAATTGGGCCTGAAA
ATCCATACAATACTCCAGTATTTGCCATAAAGAAAAGTTGGAGAAAAGATAGAGAACTTAATAAGAGAACTCAAGACTTC
TGGGAAGTTCAAYTAGGAATACCACATCCTGCAGGGAAGAAATCAACAGTACTGGATGTGGGTGATGCATCAGTTCCCTT
AGATAAAGAGTTCAGGAAGTACACTGCATTTACCATACCTAGTATAAACAATGAGACACCAGGGATTAGATATCAGTACA
ATGTGCTTCCAGGATGGAAAGGATCACCAGCAATATTCCAAAGTAGCATGACAAAAATCTTAGAGCCTTTTAGAAAACAG
AATCCAGACATAATCCAATACGATGATTTGGTATCTGACTTAGAAATAGGGCAGCATAGAGCAAAARTAGAGGAACTAAG
ACAACATCTGAAGTGGGGATTTACACCAGACAAACATCAGAAAGAACCATTCCTTTGGGGTTATGAACTCCATCCTGATA
AATGGACAGTACAGCCTATAGTGCTGCCA---------------------------------------------------
---------------------------------------------------------
>B.-.2003.03_120966.EU614129
CCTCAGATCACTCTTTGGCAACGACCCCTCGTCACAGTAAAGGTAGGGGGGCAACTAAAGGAAGCTGATACAGGAGCAGA
TACATTAGAAGACATAGATTTGCCAGGGAGATGGAAACCAAAAGGAGGAGGTAAAGTAAAACAGTATGATCAGATATCCA
TAGAAATCTGTGGGCATAAAGCTGTGACAGTAATAGGACCTACACCTGGAAGACTGACTCAGATTGGTTGCACTTTAAAT
TTTCCCATCAGTCCTATTGAAACTGTACCAGTAAAATTAAAGCCAGGAATGGATGGCCCAAAAGTTAAACAATGGCCATT
GACAGAAGAAAAAATAAAAGCATTAGTAGAAATTTGTACAGAAGAAAAGGAAGGGAAAATTTCAAAAATTGGGCCTGAAA
ATCCATACAATACTCCAGTATTTGCTATAAAGAAAAGTTGGAGAAAAGATAGAGAACTTAATAAGAGAACTCAAGACTTC
TGGGAAGTCCAATTAGGAATACCACATCCCGCAGGGAAGAAATCAACAGTACTAGATGTGGGGGATGCATCAGTTCCCCT
AGATGAAGACTTCAGGAAGTATACTGCATTTACCATACCTAGTACAAACAATGAGACACCAGGGATTAGATATCAGTACA
ATGTGCTTCCAGGATGGAAAGGATCACCAGCAATATTCCAAAGTAGCATGACAAAAATCTTAGAGCCTTTTAGAAAACAA
AATCCAGACATAATCCAATACGATGATTTAGTATCTGACTTAGAAATAGGGCAGCATAGAACAAAAGTAGAGGAACTGAG
ACAACATCTGAAGTGGGGATTTACACCAGACAAACATCAGAAAGAACCATTCCTTTGGGGTTATGAACTCCATCCTGATA
AATGGACAGTACAGCCTATAGTGCTGCCA---------------------------------------------------
---------------------------------------------------------
>EU2ARCA_15671
CCTCAGATCACTCTTTGGCAACGACCCCTCGTCACAATAAAGATAGGGGGGCAACTGAAGGAAGCTGATACAGGAGCAGA
TACATTAGAAGAAATGAATTTGCCAGGAAGATGGAAACCAAAAGGAGGAGGTAAAGTAAGACAGTATGATCAGATACCCA
TAGAAATCTGTGGACATAAAGCTGTAACAGTAATAGGACCTACACCTGGAAGACTGACTCAGATTGGTTGCACTTTAAAT
TTTCCCATTAGTCCTATTGAAACTGTACCAGTAAAATTAAAGCCAGGAATGGATGGCCCAAAAGTTAAACAATGGCCATT
GACAGAAGAAAAAATAAGAGCATTAGTAGAAATCTGTACAGAAGAAAAGGAAGGAAAAATTTCAAAAATTGGGCCTGAAA
ATCCRTACAATACTCCAGTATTTGCCATAAAGAAAAGTTGGAGAAAAGATAGGGAACTTAATAAGAAAACTCAAGACTTC
TGGGAAGTTCAATTAGGAATACCACATCCCGCAGGGAAGAAATCAACAGTACTGGATGTGGGTGATGCATCAGTTCCCTT
AGATAAAGAATTCAGGAAGTATACTGCATTTACCATACCTAGTATAAACAATGAGACACCAGGGATTAGATATCAGTACA
ATGTGCTTCCAGGATGGAAAGGATCACCAGCAATATTCCAAAGCAGCATGACAAAAATCTTAGAGCCTTTTAGAAAACAA
AACCCAGACATAATCCAATACGATGATTTGGTATCKGACTTAGAAATAGARCAGCATAGATCAAAAATAGMGGAACTGAG
ACAACATCTGAAGTGGGGGTTTACACCAGACAAACATCAGAAAGAACCATTCCTCTGGGGTTATGAACTCCATCCTGATA
AATGGACAGTACAGCCTATAGTGCTGCCA---------------------------------------------------
---------------------------------------------------------
>B.US.1998.NC1327_1998.AY030526
CCTCAGATCACTCTTTGGCAACGACCCCTCGTCACAATAAAGATAGGGGGGCAACTAAAGGAAGCTGATACAGGAGCAGA
TACATTAGAAGACGTRACTTTGCCAGGGAGATGGAAACCACAAGGAGGAGGTAAAGTAAGACAGTATGATCAAATACCCA
TAGAAATTTGTGGAAAGAGAGCTATAACAGTAGTAGGACCTACACCTGGAAGACTGACTCAGATTGGTTGCACTCTAAAT
TTTCCCATTAGTCCTATTGAAACTGTACCAGTAAAATTAAAGCCAGGAATGGATGGCCCAAAAGTTAAACAATGGCCATT
GACAGAAGAAAAAATAAAAGCATTAGTRGAAATCTGTACAGAAGAAAAGGAAGGGAAAATTTCAAAAATTGGGCCTGAAA
ATCCATATAATACTCCAGTATTTGCCATAAAGAAAAGTTGGAGAAAAGATAGAGAACTTAATAAGAGAACTCAAGACTTC
TGGGAAGTTCAATTAGGAATACCACATCCCGCAGGGAGGAAATCAACAGTACTGGATGTGGGTGATGCATCAGTTCCCTT
AGATAAAGAATTCAGGAAGTATACTGCATTTACCATACCKAGTATAAACAATGAGACACCAGGAATTAGATATCAGTACA
ATGTGCTTCCAGGATGGAAAGGATCACCAGCAATATTCCAAAGCAGCATGACAAAAATCTTAGAGCCTTTTAGAAGACAA
AATCCAGACATAATCCAATACGATGATTTRGTATCTGACTTAGAAATAGGGCAGCATAGAACAAAAATAGAGGAACTAAG
ACARCATCTGAAGTGGGGATTTACACCAGACAAACATCAGAAAGAACCATTCCTTTGGGGTTATGAACTCCATCCTGATA
AATGGACAGTACAGCCTATAGTGCTGCCA---------------------------------------------------
---------------------------------------------------------
>B.-.2003.03_121912.EU614308
CCTCAGATCACTCTTTGGCAACGACCCCTCGTCACAATAAAGATAGGGGGGCAACTAAAGGAAGCTGATACAGGAGCAGA
TACWTTAGAAGACATGAATTTGCCAGGAAGATGGAAACCAAAAGGAGGAGGTAAAGTAAGACAGTATGATCAGATACCCA
TAGAAATCTGTGGACATAAAGCTATAACAGTAGTAGGACCTACACCTGGAAGACTGACTCAGATTGGTTGCACTTTAAAT
TTTCCCATTAGTCCTATTGAAACTGTACCAGTAAAATTAAAGCCAGGAATGGATGGCCCAAAAGTTAAACAATGGCCATT
GACAGAAGAAAAAATAAAAGCATTAGTAGAAATTTGTACAGAAGAAAAGGAAGGAAAAATTTCAAAAATTGGGCCTGAAA
ATCCATACAATACTCCAGTATTTGCCATAAAGAAAAGTTGGAGAAAAGATAGAGAACTTAATAAGAGAACTCAAGACTTT
TGGGAAGTTCAATTAGGAATACCACATCCCGCAGGGAAGAAATCAACAGTACTGGATGTGGGTGATGCATCAGTTCCCTT
AGATAAAGACTTCAGGAAGTATACTGCATTTACYATACCTAGTATAAACAATGAGACACCAGGRATTAGATATCAGTACA
ATGTGCTTCCAGGATGGAAAGGATCACCAGCWATATTCCAAAGTAGCATGACAAAGATCTTAGAGCCTTTTAGAAAACAA
AATCCAGACATAATCCAATAYGATGATTTAGTATCTGACTTAGAAATAGGGCAGCATAGAGCAAAAATAGAGGAACTGAG
ACAACATCTGAGGTGGGGATTTACACCAGATAAACATCAGAAAGAACCATTCCTTTGGGGYTATGAACTCCATCCTGATA
AATGGACAGTACAACCTATAGTGCTGCCA---------------------------------------------------
---------------------------------------------------------
>B.GB.1983.CAM1.D10112
CCTCAGATCACTCTTTGGCAACGACCCCTCGTCACAATAAAGATAGGGGGGCAACTAAAGGAAGCTGATACAGGAGCAGA
TACATTAGAAGAAATGAATTTGCCAGGAAGATGGAAACCAAAAGGAGGAGGTAAAGTAAGACAGTATGATCAGATACCCA
TAGAAATCTGTGGACATAAAGCTATAACAGTAGTAGGACCTACACCTGGAAGACTGACTCAGATTGGCTGTACTTTAAAT
TTTCCTATTAGTCCTATTGAAACTGTACCAGTGAAATTAAAGCCAGGAATGGATGGCCCAAAAGTTAAACAATGGCCATT
GACAGAAGAAAAAATAAAAGCATTAGTAGAAATTTGTACAGAAGAAAAGGAAGGAAAAATTTCAAAAATTGGGCCTGAAA
ATCCATACAATACTCCAGTATTTGCCATAAAGAAAAGTTGGAGAAAAGATAGAGAACTTAATAAGAGAACTCAAGACTTC
TGGGAAGTTCAATTAGGAATACCACATCCTGCAGGGAAGAAATCAACAGTACTGGATGTGGGTGATGCATCAGTTCCCTT
AGATAAAGACTTCAGGAAGTATACTGCATTTACCATACCTAGTACAAACAATGAGACACCAGGGATTAGATATCAGTACA
ATGTGCTTCCAGGATGGAAAGGATCACCAGCAATATTCCAAAGTAGCATGACAAAAATCTTAGAGCCTTTTAGAAAACAA
AATCCAGACATAATCCAATACGATGATTTGGTATCTGACTTAGAAATAGGGCAGCATAGAACAAAAATAGAGGAACTGAG
ACAACATCTGAGGTGGGGACTTACACCAGACAAACATCAGAAAGAACCATTCCTTTGGGGTTATGAACTCCATCCTGATA
AATGGACAGTACAACCTATAATGCTGCCA---------------------------------------------------
---------------------------------------------------------
>UB2UNIBS_1604
---------ACTCTTTGGCAACGACCCCTTGTCACWATAAGGGTAGGGGGGCTACTAAAGGAAGCTGATACAGGAGCAGA
TACATTAGAAGAAATGGATTTGCCAGGAAGATGGAAGCCAAAAGGAGGAGGTAAAGTAAGACAGTATGATCAGATACTCA
TAGAAATCTGTGGACATAAAGCTATAACAGTAATAGGACCTACACCTGGAAGACTGACTCAGCTTGGTTGCACTTTAAAT
TTT-----------------------------------------------------------------------------
----------------------------------------GAAGAAAAGGAAGGGAAGATTTCAAAAATTGGGCCTGAAA
ATCCATATAACACTCCAGTATTTGCCATAAAGAAAAGTTGGAGAAAAGATAGAGAACTTAATAAGAAAACTCAAGACTTC
TGGGAAGTTCAATTAGGAATACCACATCCCGCAGGGAAGAAATCAACAGTACTGGATGTGGGTGATGCATCAGTTCCCTT
AGATAAGGAATTCAGGAAGTATACTGCATTTACCATACCTAGTACAAACAATGAGACACCAGGGATTAGGTATCAGTACA
ATGTGCTTCCAGGATGGAAAGGATCACCAGCAATATTTCAATGCAGCATGACAAAAATCTTAGAGCCTTTTAGAAAACAA
AATCCAGACATAATCCAATACGATGATTTGGTATCTGACTTAGAAATAGGGCAGCATAGAACAAAAATAGAGGAACTGAG
AGAACATCTGAAGTGGGGATTTACACCAGACAAACATCAGAAAGAACCATTCCTTTGGGGTTATGAACTCCATCCTGATA
AATGGACAGTACAGCCTATAGTGCTGCCA---------------------------------------------------
---------------------------------------------------------
>118591
CCTCAGATCACTCTTTGGCAACGACCCATCGTCACAGTAAAGATAGGGGGGCAAATAAAGGAAGCTGATACAGGAGCAGA
TACATTCGAAGAAATGAATTTGCCAGGAAGATGGAAACCAAAAGGAGGAGGTAAAGTGAGACAGTATGATCAGGTACCCA
TAGAAATCTGTGGACATAAAGTTATAACAGTAATAGGACCTACACCTGGAAGACTGACTCAGATTGGTTGCACTTTAAAT
TTTCCCATTTGTCCTATTGAAACTGTACCAGTAAAATTAAAGCCAGGAATGGATGGCCCAAGAGTTAAACAATGGCCATT
GACAGAAGAAAAAATAAAAGCATTAGTAGAAATTTGTGCAGAAGAAAAGGAAGGAAAAATTTCAAAAATTGGGCCTGAAA
ATCCATATAATACTCCAGTATTTGCCATAAAGAAGAGTTGGAGAAAAGATAGAGAACTTAATAAGAGAACTCAAGACTTC
TGGGAAGTTCAATTAGGAATACCACATCCCGCGGGGAAGAAATCAACAGTATTGGATGTGGGTGATGCATCAGTTCCCTT
AGATGAAGACTTCAGGAAGTATACTGCATTTACCATACCTAGTATAAACAATGAGACACCAGGGATTAGATATCAGTACA
ATGTGCTTCCAGGATGGAAAGGATCACCAGCAATATTTCAAAGTAGCATGACAAAAATCTTAGAGCCTTTTAGAAAACAA
AATCCAGACATAATCCAATACGATGATTTGGTATCTGACTTAGAGATAGGGCAACATAGAACAAAAATAGAGGAACTGAG
AGAACATCTGAGGTGGGGATTTACACCAGAAAAACATCAGAAAGAACCATTCCTTTGGGGTTATGAACTCCATCCTGATA
AATGGACAGTACAGCCTATAACGCTGCCA---------------------------------------------------
---------------------------------------------------------
>B.US.2000.NC6339_2000.AY032298
CCTCAAATCACTCTTTGGCAACGACCCCTCGTCACAATAAAGATAGGGGGGCAACTAAAGGAAGCTGATACAGGAGCAGA
TACATTAGAAGAAATGAATTTGCCAGGAAAATGGAAACCAAAAGGAGGAGGTAAAGTAAGACAGTATGATCAGATACCCA
TAGAAATTTGTGGACATAAAGCTATAACAGTAATAGGACCTACACCTGGAAGACTGACTCAGCTTGGGTGCACTTTAAAT
TTTCCCATTAGTCCTATTGAAACTGTACCAGTAAAATTAAAGCCAGGAATGGATGGCCCAAAAGTTAAACAATGGCCATT
GACAGAAGAAAAAAYAAAAGCATTAGTAGAAATTTGTACAGAAGAAAAGGAAGGGAAAATTTCAAAAATTGGGCCTGAAA
ATCCATACAATACTCCAGTATTTGCCATAAAGAAAAGTTGGAGAAAAGATAGAGAACTTAATAAGAGAACTCAAGACTTC
TGGGAAGTTCAATTAGGAATACCACATCCTGCAGGGAAGAAATCAACAGTACTGGATGTGGGTGATGCATCAGTTCCCTT
AGATAAAGACTTCAGGAAGTATACTGCATTTACCATACCTAGTATAAACAATGAGACACCAGGAATTAGATATCAGTATA
ATGTGCTTCCAGGATGGAAAGGATCACCAGCAATATTCCAAAGTAGCATGACAAAAATCTTAGAGCCTTTTAGAAAACAA
AATCCAGACATAATTCAATACGATGATTTGGTATCTGACTTAGAAATAGGGCAGCATAGAACAAAAGTAGAGGAACTGAG
ACAACATCTGAAGTGGGGATTTACACCAGATAAACATCAGAAAGAACCATTCCTTTGGGGTTATGAACTCCATCCTGATA
AATGGACAGTACAGCCTATAGTGCTGCCA---------------------------------------------------
---------------------------------------------------------
>02_AG.CM.1998.98CM_MP1027.AJ286954
CCTCAAATCACTCTTTGGCAACGACCCGTAGTCACAGTAAGAATAGAGGGACAGCTAATAGAAGCCGACACAGGGGCAGA
TACATTAGAAGACATAAATTTACCAGGAAAATGGAAACCAAAAGGAGGAGGTAAAGTAAAACAGTATGATCAGATACTTA
TAGAAATTTGTGGAAAAAGGGCCATATCAGTAGTAGGACCTACACCTGGACGAATGACTCAGATTGGTTGTACTTTAAAT
TTTCCAATTAGTCCTATTGAAACTGTGCCAGTAAAATTAAAGCCAGGAATGGATGGCCCAAAGGTTAAACAATGGCCATT
GACAGAAGAAAAAATAAAAGCATTAACAGAAATTTGTACAGACGAAAAGGAAGGAAAAATTTCAAAAATTGGGCCTGAAA
ATCCATACAATACTCCAATATTTGCCATAAAGAAAAGTTGGAGAAAAGATAGAGAACTTAATAAGAGAACTCAAGACTTC
TGGGAGGTCCAATTAGGAATACCTCATCCCGCAGGAAAGAAATCAACAGTACTAGATGTGGGGGATGCATCAGTTCCCTT
ACATGAAGACTTTAGAAAGTATACTGCATTCACTATACCTAGTGTAAACAATGAAACACCAGGGATTAGATATCAGTACA
ATGTGCTTCCAGGATGGAAAGGATCACCAGCAATCTTTCAGGCAAGCATGACAACAATCTTAGAGCCCTTTAGAGCAAAA
AATCCAGAGATAATCCAATATGATGATTTAGTATCAGACTTAGAGATAGGGCAACATAGAGCAAAAATAGAGGAGTTGAG
AGAACATCTAAAATGGGGATTTACACCAGACAAGCATCAGAAAGAACCATTTCTTTGGGGATATGAACTCCATCCTGACA
AATGGACAGTCCAGCCTATACAGCTGCCA---------------------------------------------------
---------------------------------------------------------
>119045
CCTCARATCACTCTTTGGCAACGACCCCTCGTCGCAATAAAGATAGGGGGGCAACTAAAGGAAGCTGATACAGGAGCAGA
TACATTAGAAGAAATGAATTTGCCAGGAAGATGGAAACCAAAAGGAGGAGGTAAAGTAAGACAGTATGATCAAATASCCA
TAGAAATCTGTGGACATAAAGCTGTAACAGTAATAGGACCTACACCTGGAAGACTGACTCAGATTGGTTGCACYTTAAAT
TTTCCCATTAGTCCTATTGAAACTGTACCRGTAAAATTAAAGCCAGGARTGGATGGCCCAARAGTTAAACAATGGCCRTT
GACAGAAGAAAAGATAAAAGCATTARTAGAAATCTGTACAGAAGAAAAGGAAGGGAAAATTTCAAAAATTGGGCCTGAAA
ATCCATATAATACTCCAGTATTTGCCATAAAGAAAAGTTGGAGAAAAGATAGAGAACTTAATAAGAGAACTCAAGACTTC
TGGGAAGTTCAATTAGGAATACCACATCCCGCAGGGAAGAAATCAACAGTACTAGATGTGGGTGATGCATCAGTTCCCTT
AGATAAAGAATTCAGGAAGTATACTGCATTTACCATACCTAGTATAAACAATGAGACACCAGGAATTAGATATCAGTACA
ATGTGCTTCCAGGATGGAARGGATCACCAGCAATATTCCAAAGCAGCATGACAAAAATCTTAGAGCCTTTTAGAAAACAA
AATCCAGACATAATCCAATACGATGATTTGGTATCTGACTTAGAAATAGAGCAGCATAGAACAAAAACAGAGGAACTGAG
AGAGCATCTGAAGTGGGGATTTACACCAGACAAACATCAGAAAGAACCATTCCATTGGGGTTATGAACTCCATCCTGATA
AATGGACAGTACAGCCTATAGAGCTGCCA---------------------------------------------------
---------------------------------------------------------
>B.US.1985.WCIPR.U69586
CCTCAGATCACTCTTTGGCAACGACCCCTCGTCACAGTAAAGATAGGGGGGCAACTAAAGGAAGCTGATACAGGAGCAGA
TACATTAGAAGAAATGAATTTGCCAGGAAGATGGAAACCAAAAGGAGGAGGTAAAGTAAGACAGTATGATCAGATACTCG
TAGAAATCTGTGGACATAAAGCTATAACAGTAGTAGGACCTACACCCGGAAGACTGACTCAGATTGGTTGCACTTTAAAT
TTTCCCATTAGTCCTATTGAAACTGTACCAGTAAAATTAAAGCCAGGAATGGATGGCCCAAAAGTTAAACAATGGCCATT
GACAGAAGAAAAAATAAAAGCATTAGTAGACATTTGTACAGAAGAAAAGGAAGGGAAAATTTCAAAAATTGGGCCTGAAA
ATCCATACAATACTCCAGTATTTGCCATAAAGAAAAGTTGGAGAAAAGATAGAGAACTTAATAAGAGAACTCAAGACTTC
TGGGAAGTTCAATTAGGAATACCACATCCCGCAGGGAAGAAATCAACAGTACTGGATGTGGGTGATGCATCAGTTCCCTT
AGATAAAGACTTCAGAAAGTATACTGCATTTACCATACCTAGTGTAAACAATGAGACACCAGGGATTAGATATCAGTACA
ATGTGCTTCCAGGATGGAAAGGATCACCAGCAATATTCCAAAGTAGCATGACAAAAATCTTAGAGCCTTTTAGAAAACAA
AATCCAGACATAATCCAATACGATGATTTGGTATCTGACTTAGAAATAGGGCAGCATAGAACAAAAATAGAGGAACTGAG
ACAACATCTGAGGTGGGGATTTACACCAGACAAACATCAGAAAGAACCATTCCTTTGGGGTTATGAACTCCATCCTGATA
AATGGACAGTACAGCCTATAGTGCTGCCA---------------------------------------------------
---------------------------------------------------------
>124849
---------ACTCTTTGGCAACGACCCCTCGTCACAATAAAGATAGGGGGGCAACTWAAGGAAGCTGATACAGGAGCAGA
TACATTAGAAGAAATGAATTTGCCAGGAAAATGGAAACCAAAAGGAGGAGGRAAAGTAAGACAGTATGAYCAGGTACCCA
TAGAAATTTGTGGRCATAAAGCTATAACAGTMGTAGGACCTACACCTGGAAGACTGACTCAGATTGGTTGCACTTTAAAT
TT------------------------------------------------------------------------------
----------------------------------TGTACAGAAGAAAAGGAAGGGAAAATTTCAAAAATTGGGCCTGAAA
ATCCATATAATACTCCAGTATTTGCCATAAAGAAAAGTTGGAGAAAAGATAGAGAACTTAATAAGAGAACTCAAGACTTC
TGGGAAGTTCAATTAGGAATACCACATCCCGCAGGGAAGAAATCAACAGTACTGGATGTGGGTGATGCATCAGTTCCCTT
AGATAAAGACTTCAGGAAGTATACTGCATTTACCATACCTAGTATAAACAATGAGACACCAGGGATTAGATATCAGTACA
ATGTGCTTCCAGGATGGAAAGGATCACCAGCAATATTCCAAAGTAGCATGACAAAAATCTTAGAGCCTTTTAGAAAACAA
AATCCAGACATAATCCAATACGATGATTTGGTATCTGACTTAGAAATAGGGCAGCATAGAGCAAAAATAGAGAAACTGAG
AGAACATCTGAAGTGGGGATTTACACCAGATAAACATCAGAAAGAACCATTCCTTTGGGGTTATGAACTCCATCCTGATA
AATGGACAGTACAGCCTATAGTGCTGCCA---------------------------------------------------
---------------------------------------------------------
>02_AG.ES.-.29_00.AY316005
CCTCAAATCACTCTTTGGCAACGACCCTTAGTCACAGTAAGAATAGGGGGACAGCTAATAGAAGCCGACACAGGAGCAGA
TACATTAGAAGAAATAAATTTACCAGGAAAATGGAAACCAAAAGGAGGAGGTAAAGTAAGACAGTATGATCAGATACTTA
TAGAAATTTGTGGAAAAAAGGCCATAACAGTAGTAGGACCTACACCTGGACGAATGACTCAGCTTGGTTGTACTCTAAAT
TTTCCAATTAGTCCTATTGAAACTGTGCCAGTAAAATTAAAGCCAGGTATGGATGGCCCAAAGGTTAAACAATGGCCATT
GACAGAAGAAAAAATAAAAGCATTAACAGAAATTTGTAAGGAGGAACAGGAAGGAAAAATTACAAAAATTGGGCCTGAAA
ATCCATACAATACTCCAATATTTGCCATAAAGAAAAGTTGGAGAAAAGATAGAGAGCTCAATAAGAGAACTCAAGACTTC
TGGGAGGTCCAATTAGGAATACCTCATCCCGCAGGAAAGAAATCAACAGTACTAGATGTGGGGGATGCATCAGTTCCCTT
AGATAAAGAATTTAGAAAGTATACGGCATTCACTATACCTAGTGTAAATAATGAGACACCAGGGATTAGATATCAGTACA
ATGTGCTTCCAGGATGGAAAGGATCACCAGCAATCTTTCAGGCAAGTATGACAAAAATCTTAGAGCCCTTTAGAACAGCA
AACCCAGAGATAATCCAATATGATGATTTAGTATCAGACTTAGAGATAGGGCAGCATAGAGCAAAAATAGAAGAATTGAG
AGAACATCTAAAATGGGGATTTACACCAGACAAACATCAGAAAGAACCATTTCTTTGGGGATATGAACTCCATCCTGACA
AATGGACAGTCCAGCCCATACAGCTGCCA---------------------------------------------------
---------------------------------------------------------
>B.CA.2004.PHAC_582.HM469080
CCTCAAATCACTCTTTGGCAGCGACCCYTAGTTACAATAAAGATAGGAGGGCAACTAAAGGAAGCTGATACAGGAGCAGA
TACATTAGAAGATATAAATTTGCCAGGAAAATGGAAACCAAAAGGAGGAGGTAAAGTAAGACAGTATGATCAGATACCCA
TAGAAATCTGTGGACATAAGGCTATAACAGTAGTAGGACCTACACCTGGAAGAYTGACTCAGATTGGTTGCACTTTAAAT
TTTCCCATCAGTCCTATTGAAACTGTACCRGTAAAATTAAAGCCAGGAATGGATGGCCCAAAGGTTAAACAATGGCCACT
GACAGAAGAAAAAATAAAAGCATTAGTAGAAATTTGTACAGAAGAAAAGGAAGGRAAAATTTCAAAAATTGGGCCTGAAA
ATCCATACAATACTCCAGTATTTGCTATAAAGAAAAGTTGGAGAAAAGACAGAGAACTTAATAAGAGAACTCAAGACTTC
TGGGAAGTCCAATTAGGAATACCACATCCCGCAGGGAAGAAATCAACAGTACTGGATGTGGGTGATGCATCAGTTCCATT
AGATAAAGAATTCAGGAAGTATACTGCATTTACCATACCTAGTGTAAACAATGAGACACCAGGGATTAGATATCAGTACA
ATGKGCTTCCAGGATGGAAAGGATCMCCAGCAATATTCCAAAGTAGCATGACAAAAATCTTAGAGCCTTTTAGAAAACAG
AATCCAGACATAATCCAATACGATGATTTAGTATCTGACTTAGAAATAGGGCAGCATAGAACAAAAATAGAGGAACTGAG
ACAACATCTGAAGTGGGGATTTACACCAGACAAACATCAGAAAGAACCATTCCTTTGGGGTTATGAACTCCATCCTGATA
AATGGACAGTACAACCTATAGTACTGCCA---------------------------------------------------
---------------------------------------------------------
>02_AG.ML.2006.SGO_25.EU330769
CCTCAAATCACTCTTTGGCAACGACCCTTAGTCATGGTAAAAGTAGGGGGACAGCTAATAGAAGCCGACACAGGAGCAGA
TACATTAGAAGACATAAATTTACCAGGAAAATGGAAACCAAAAGGAGGAGGTAAAGTAAGACAGTATGATCAAATACTTA
TGGAAATTTGTGGAAAAAAGGCTATAACAGTAGTAGGACCTACACCTGGAAGAATGACCCAGATAGGTTGTACTTTAAAT
TTTCCAATTAGTCCTATTGAAACTGTACCAGTAAAATTAAAGCCAGGAATGGATGGCCCAAAGGTTAAACAATGGCCATT
GACAGAAGAAAAGATAAAAGCATTAACAGAAATTTGTACAGAGGAAAAGGAAGGAAAAATTTCAAAAATTGGGCCTGAAA
ATCCATACAATACTCCAATATTTGCCATAAAGAAAAGTTGGAGAAAAGATAGAGAACTCAATAAAAGAACTCAAGACTTT
TGGGAGATCCAGTTAGGAATACCTCATCCCGCAGGAAAGAAATCAACAGTACTAGATGTGGGGGATGCATCAGTTCCCTT
AGATAAAGACTTTAGAAAGTATACAGCATTCACTATACCTAGTGTAAATAATGAAACACCAGGAATTAGATATCAGTACA
ATGTGCTTCCAGGATGGAAAGGATCTCCAGCAATATTTCAGGCAAGCATGACAAAAATCTTAGAGCCCTTTAGAACAAAA
AATCCAGAGATGATCCAATATGATGATTTAGTATCAGACCTAGAGATAGGGCAGCATAGAGCAAAAATAGAGGAGTTGAG
AGAACATCTAAAATGGGGATTTACACCAGACAAACATCAGAAAGAACCATTTCTTTGGGGATATGAACTCCATCCTGACA
AATGGACAGTCCAGCCTATACAACTGCCA---------------------------------------------------
---------------------------------------------------------
>-.-.-.AX141170.AX141170
CCTCAGATCACTCTTTGGCAACGACCCATCGTCACAATAAAGATAGGGGGGCAACTAAAGGAAGCTGATACAGGAGCAGA
TACATTAGAAGAAATGAATTTGCCAGGAAGATGGAAACCAAAAGGAGGAGGTAAAGTAAGACAGTATGATCAGATACCTA
TAGAAATCTGTGGACATAAAACTATAACAGTAATAGGACCTACACCTGGAAGACTGACTCAGATTGGTTGCACTTTAAAT
TTTCCCATTAGTCCTATTGAAACTGTACCAGTAAAATTGAAGCCAGGAATGGATGGTCCAAAAGTTAAACAATGGCCATT
GACAGAAGAAAAAATAAAAGCATTAGTAGAAATTTGTACAGAAGAAAAGGATGGGAAAATTTCAAAAATTGGGCCTGAAA
ATCCATACAATACTCCTGTATTTGCCATAAAGAAAAGTTGGAGAAAAGATAGAGAACTTAATAAGAGAACTCAAGACTTC
TGGGAAGTTCAATTAGGAATACCACATCCCGCGGGGAAGAAATCAACAGTACTGGATGTGGGTGATGCATCAATTCCCTT
AGATGAAGAATTCAGGAAGTATACTGCATTCACCATACCTAGTATAAACAATGAGACACCAGGGGTTAGATATCAATACA
ATGTGCTTCCAGGATGGAAAGGATCACCAGCAATATTCCAAAGTAGCATGACAAAAATCTTAGAGCCCTTTAGAAAACAA
AATCCAGACATAATCCAATATGATGATTTGGTATCTGACTTAGAAATAGGGCAGCATAGAGCAAAAATAGAGGAACTGAG
ACAACATCTGAGGTGGGGGTTTACACCAGACAAACATCAGAAAGAACCATTCCTTTGGGGTTATGAACTCCATCCTGATA
AATGGACAGTACAACCTATAGTGCTGCCA---------------------------------------------------
---------------------------------------------------------
>EU2ARCA_3964
CCTCAGATCACTCTTTGGCAACGACCCCTCGTCACAGTAAAGATAGGGGGGCAACTAAAGGAAGCTGATACAGGAGCAGA
TACATTAGAAGAAATGAATTTGCCAGGAAGRTGGAAACCAAAAGGAGGAGGTAAAGTAAGACAGTATGATCAGGTACCCA
TAGAAATCTGTGGACATAAAGCTATAACAGTAGTAGGTCCTACACCTGGAAGACTGACTCAGATTGGTTGCACTTTAAAT
TTTCCCATTAGTCCTATTGAAACTGTACCAGTAAAATTAAAGCCAGGAATGGATGGCCCAAAAGTTAAACAATGGCCATT
GACAGAGGAAAAAATAAAAGCATTAGTAGAAATCTGTACAGAAGAAAAGGAAGGGAAAATTTCAAAAATTGGGCCTGAAA
ATCCCTATAATACTCCAGTATTTGCCATAAAGAAAGGTTGGAGAAAAGATAGAGAACTTAATAAGAGAACTCAGGACTTC
TGGGAAGTTCAATTAGGAATACCACATCCCGCAGGGAAGAAATCAACAGTACTGGATGTGGGTGATGCATCAGTTCCCTT
AGATGAAGACTTCAGGAAGTATACTGCATTTACCATACCTAGTACAAACAATGAGACACCAGGGATTAGATATCAGTACA
ATGTGCTTCCAGGATGGAAGGGATCACCAGCAATATTCCAAAGTAGCATGACAAAAATCTTAGAGCCTTTTAGAAAACAA
AATCCAGACATAATCCAATACGATGATTTGGTATCTGACTTAGAAATAGGGAAACATAGAACAAAAGTAGAGGAACTGAG
AGAACATCTGAAGTGGGGGTTTACACCAGACAAACATCAGAAAGAACCATTTCTTTGGGGTTATGAACTCCATCCTGATA
AATGGACAGTACAGCCTATAGTGCTGCCA---------------------------------------------------
---------------------------------------------------------
>B.CA.-.BCCFE_HOMER_HIV_PRRT_4156.GQ303845
CCTCAGATCACTCTTTGGCAACGACCCCTCGTCACAATAAAGATAGGGGGGCAACTAAAGGAAGCTGATACAGGAGCAGA
TACATTAGAAGAAATGAATTTGCCAGGAAGATGGAAACCAAAAGGAGGAGGTAAAGTAAGACAGTATGATCAGGTACCCA
TAGAAATCTGTGGACATAAAGCTATAACAGTCATAGGACCTACACCTGGAAGACTGACTCAGCTTGGTTGCACTTTAAAT
TTTCCCATTAGTCCTATTGAAACTGTACCAGTAAAATTAAAGCCAGGAATGGATGGCCCAAAAGTCAAACAATGGCCATT
GACAGAAGAAAAAATAAAAGCATTAGTAGAAATTTGTACAGAAGAGAAGGAAGGAAAAATTTCAAAAATTGGGCCTGAAA
ATCCATACAATACTCCAGTATTTGCCATAAAGAAAAGTTGGAGAAAAGATAGAGAACTTAATAAGAGAACTCAAGACTTC
TGGGAAGTTCAATTAGGAATACCACATCCCGCAGGGAAGAAATCAACAGTACTGGATGTGGGTGATGCATCAGTTCCCTT
AGATAAAGACTTTAGGAAGTATACTGCATTTACCATACCTAGTATAAACAATGAGACACCAGGGATTAGATATCAGTACA
ATGTGCTTCCAGGATGGAAAGGATCACCAGCAATATTTCAAAGTAGTATGACAAAAATCTTAGAGCCTTTTAGAAAACAA
AATCCAGACATAATCCAGTACGATGATTTGGTATCTGACTTAGAAATAGGGCAGCATAGAGCAAAAATAGAGGAACTGAG
AGAACACCTGAGGTGGGGATTTACACCAGACAAACATCAGAAAGAACCATTCCTTTGGGGTTATGAACTCCATCCTGATA
AATGGACAGTACAGCCTATAGTGCTGCCA---------------------------------------------------
---------------------------------------------------------
>B.CA.1998.CANB5FULL.AY779555
CCTCAAATCACTCTTTGGCAACGACCCATCGTCACAATAAGGATAGGGGGGCAACTAAAGGAAGCTGATACAGGAGCAGA
TACATTAGAAGAAATGAATTTGCCAGGAAGATGGAAACCAAAAGGAGGAGGTAAAGTAAGACAGTATGATCAGATTACCA
TAGAAATCTGTGGACATAAAGCTATAACAGTCATAGGACCTACACCTGGAAGACTGACTCAGATTGGTTGTACTTTAAAC
TTTCCCATTAGTCCTATTGAAACTGTACCAGTAAAATTAAAGCCAGGAATGGAGGGCCCAAAAGTTAAACAATGGCCATT
GACAGAAGAAAAAATAAAAGCATTAGTAGAAATTTGTACAGAAGAAAAGGATGGAAAAATTTCAAAAATTGGGCCTGAAA
ATCCATACAATACTCCAGTATTTGCCATAAAGAAGGGTTGGAGAAAAGATAGGGAACTTAATAAGAGAACTCAAGACTTC
TGGGAAGTTCAATTAGGAATACCACATCCCGCAGGGAAGAAATCAACAGTACTGGATGTGGGTGATGCATCAATTCCCTT
AGATGAAGACTTCAGGAAGTATACTGCATTTACCATACCTAGTATAAACAATGAGACACCAGGGATTAGGTATCAGTACA
ATGTGCTTCCAGGATGGAAAGGATCACCATCAATATTCCAAAGTAGCATGACAAAAATCTTAGAGCCTTTTAGAAAACAA
AATCCAGACATAATCCAATACGATGACTTGGTATCTGACTTAGAAATAGGGCAGCATAGAACAAAAATAGAGGAACTGAG
ACAACATCTGAAGTGGGGATTTACACCAGACAAACATCCGAAAGAACCATTCCTTTGGGGTTATGAACTCCATCCTGATA
AATGGACAGTACAGCCTATAGTGCTGCCA---------------------------------------------------
---------------------------------------------------------
>02_AG.GH.2002.GH_067.EU177933
CCTCAAATCACTCTTTGGCAACGACCCTTAGTCACAGTAAAAGTAGGGGGACAGATAATAGAAGCCGACACAGGAGCAGA
TACATTAGAAGAAATAGATTTACCAGGGAGATGGAAACCAAAAGGAGGAGGTAAAGTAAGACAGTATGATCAGATAGTTA
TGGAAATTTGTGGRAAAAAGGCCATAACAGTAGTAGGACCTACACCTGGACGAATGACTCAGATGGGATGTACTTTAAAT
TTTCCAATTAGTCCTATTGAAACTGTGCCAGTAAAATTAAAGCCAGGAATGGATGGCCCAAARGTTAAACAATGGCCATT
GACAGAAGAAAAAATAAAAGCATTAACAGAAATTTGTACAGAGGAAAAGGAAGGAAAAATTTCAAAAATTGGGCCTGAAA
ATCCATACAATACTCCAATATTTGCCATAAAGAAAAGTTGGAGAAAAGAYAGAGAACTCAATAAGAGGACTCAAGACTTC
TGGGARGTCCAATTAGGAATACCTCATCCCGCAGGAAAGAAATCAACAGTACTAGATGTGGGGGATGCATCAGTKCCCTT
AGATAAAGACTTTAGAAAGTATACAGCATTCACTATACCTAGTGTAAATAATGAAACACCAGGGATTAGATATCAGTACA
ATGTGCTTCCAGGATGGAAAGGATCACCAGCAATCTTTCAGGCAAGCATGACAAAAATCCTAGAGCCCTTTAGAACAGCA
AATCCAGAGATGATCCAATATGATGATTTAGTATCAGACTTAGAGATAGGGCAGCATAGAGCAAAAATAGAGGAGTTGAG
AGAACATCTAAAATGGGGATTTACACCAGACAAACATCAGAAAGAACCATTTCTTTGGGGATATGAACTCCATCCTGACA
AATGGACAGTCCAGACTATACAGCTGCCA---------------------------------------------------
---------------------------------------------------------
>B.US.1999.NC4384_1999.AY031242
CCTCAGATCACTCTTTGGCAACGACCCCTCGTCACAATAAAGRTAGGGGGGCAACTAAAGGAAGCTGATACAGGAGCAGA
TACATTAGAAGAAATGAATTTGCCAGGAAGATGGAAACCAAAAGGAGGAGGTAAAGTAAGACAGTATGATCAGATACTCA
TAGAAATCTGTGGACATAAAGCTATAACAGTGGTAGGACCTACACCTGGAAGACTGACTCAGATTGGTTGCACTTTAAAT
TTTCCCATTAGTCCTATTGAAACTGTACCAGTAAAATTAAAGCCAGGAATGGATGGCCCAAAAGTTAAACAATGGCCATT
GACAGAAGAAAAAATAAAAGCATTAGTAGAAATTTGTACAGAAGAAAAGGAAGGAAAAATTTCAAAAATTGGGCCTGAAA
ATCCATACAATACTCCAGTATTTGCCATAAAGAAAAGTTGGAGAAAAGATAGAGAACTTAATAAGAGAACTCAAGACTTC
TGGGAAGTTCAATTAGGAATACCACATCCCGCAGGGAAGAAATCAACAGTACTGGATGTGGGTGATGCATCAGTTCCCTT
AGATGAAGAATTCAGGAAGTATACTGCATTTACCATACCTAGTACAAACAATGAAACACCAGGGATTAGATATCAGTACA
ATGTGCTTCCAGGATGGAAAGGATCACCAGCAATATTYCAAAGTAGCATGACAAAAATCTTAGAGCCTTTTAGAAAACAA
AATCCAGAGATAATCCAATACGATGATTTGGTATCTGACTTAGAAATAGGGCAGCATAGAACAAAAGTAGAGGAACTGAG
RCAACATCTGAAGTGGGGRYTTACACCAGACAAACATCAGAAAGAACCATTCCTTTGGGGTTATGARCTCCATCCTGATA
AATGGACAGTACAGCCTATAGTGCTGCCA---------------------------------------------------
---------------------------------------------------------
