# Supplementary material for: Superinfection with drug-resistant HIV is rare and does not contribute substantially to therapy failure in a large European cohort
Source: BMC Infect Dis. 2013 Nov 12;13:537. doi: 10.1186/1471-2334-13-537 (PMC3879221; doi:10.1186/1471-2334-13-537)
Supplement: Additional file 8 — Sequence sets - Sets of case and control sequences for the samples of the 18 validated patients. Fasta files contain the alignments used to infer superinfection in each validated patient. The sequences from the patient under investigation are indicated in the fasta header lines. [file 1471-2334-13-537-S8.zip › additionalfile8source/pol/Control1/d.fasta]

>123635
CCTCARATCAC-TCTTTGGCAACGACCCMTCGTCACAATAAAGATAGGGGGGCAACTAAAGGAAGCTGATACAGGAGCAG
ATACATTAGAAGACATGAGTTTGCCAGGAAGATGGAAACCAAAAGGAGGAGGTAAAGTAAGACAATATGATCAGRTACCC
ATTGAAATCTGTGGACACAAAGCTATAACAGTAGTAGGACCTACACCTGGAAGACTGACTCAGCTTGGTTGCACTTTAAA
TTTTCCCATTAGTCCTATTGAAACTGTACCAGTAAAATTAAAGCCAGGAATGGATGGCCCAAAAGTTAAACAATGGCCAT
TGACAGAAGAAAAAATAAAAGCATTAGTAGAAATTTGTACAGAAGAAAAGGAAGGGAAAATTTCAAAAATTGGGCCTGAA
AAYCCATACAATACTCCAGTATTTGCCATAAAGAAAAGTTGGAGAAARGATAGAGAACTTAATAAGAGAACTCAAGACTT
CTGGGAAGTTCAATTAGGAATACCACATCCCTCAGGGAAGAAATCAACAGTACTGGATGTGGGTGATGCATCAGTTCCCT
TAGATGAAGACTTCAGAAAGTATACTGCATTTACCATACCTAGTATAAACAATGAGACACCAGGGATTAGATATCAGTAC
AAYGTGCTTCCAGGATGGAAAGGCTCACCAGCAATATTTCAAAGTAGYATGACAAAAATCTTAGAGCCTTTTAGAAAACA
AAATCCAGACATGATCCAATACGATGATTTGGTATCTGATTTAGAAATAGGGCAGCATAGAACAAAAATAGAGGAACTGA
GAGAACATCTGARGTGGGGATTTACACCAGACAAACATCAGAAAGAACCATTCCTTTGGGGTTATGAACTCCATCCTGAT
AAATGGACAGTACAGCCTATAGTGCTGCCA--------------------------------------------------
----------------------------------------------------------
>B.AU.1997.165.AF323217
CCTCAAATCAC-TCTTTGGCAACGACCCCTCGTCACAATAAAAGTAGGGGGGCAACTAAAGGAAGCCGATACAGGAGCAG
ATACATTAGAAGAAATAAGTTTGCCAGGAAAATGGAAACCAAAAGGAGGAGGTAAAGTAAGACAGTATGATCAGATACTC
ATAGAAATTTGTGGACATAAAGCTATAWCAGTAGTAGGACCTACACCTGGAAGACTGACTCAGATTGGTTGCACTTTAAA
TTTTCCCATTAGTCCTATTGAAACTGTACCAGTAAAATTAAAGCCAGGAATGGATGGCCCAAAAGTTAAACAATGGCCAT
TGACAGAAGAAAAAATAAAAGCATTAGTAGAAATTTGTACAGAAGAAAAGGAAGGGAAAATTTCAAAAATTGGGCCTGAA
AATCCATACAATACTCCAGTATTTGCCATAAAGAAAGGTTGGAGAAAAGATAGAGAACTTAATAAGAGAACTCAAGACTT
CTGGGAAGTTCAATTAGGAATACCACATCCCGCAGGGAAGAAATCAACAGTCCTGGATGTGGGTGATGCATCAGTTCCCT
TAGATCAAGACTTCAGAAAGTATACTGCATTTACCATACCTAGTATAAACAATGAGACGCCAGGGATTAGATATCAGTAC
AATGTGCTTCCAGGATGGAAAGGATCACCAGCAATATTCCAAAGTAGCATGACAAAAATCTTAGAGCCTTTTAGAAAACA
AAATCCAGACTTAATCCAATACGATGATTTGGTATCTGACTTAGAAATAGGGCAGCATAGAACAAAAATAGAGGAACTGA
GACAACATCTGAAGTGGGGGTTTACACCAGATAAACATCAGAAAGAACCATTCCTTTGGGGTTATGAACTCCATCCTGAT
AAATGGACAGTACAGCCTATAGTGCTGCCA--------------------------------------------------
----------------------------------------------------------
>B.DE.2003.T7SZCQRFEQJRXUV.GQ400894
CCTCAGATCAC-TCTTTGGCAACGACCCCTCGTCACAATAAAGATAGGGGGGCAACTAAAGGAAGCTGATACAGGAGCAG
ATACATTAGAAGAAGTGAATTTGCCAGGAAGATGGAAACCAAAAGGAGGAGGTAAAGTAAGACAGTATGATCAGGTACCC
ATAGAAATCTGTGGACATAAAGTTATAACAGTAGTAGGACCTACACCTGGAAGACTGACTCAGCTTGGTTGCACTTTAAA
TTTTCCCATTAGTCCTATTGAAACTGTACCAGTAAAATTAAAGCCAGGAATGGATGGCCCAAAAGTTAAACAATGGCCAT
TGACAGAAGAAAAAATAAAAGCATTAGTAGAAATTTGTACAGAAGAAAAGGAAGGAAAAATTTCAAAAATTGGGCCTGAA
AATCCATACAATACTCCAGTATTTGCCATAAAGAAAAGTTGGAGAAAAGATAGAGAACTTAATAAGAGAACTCAAGACTT
CTGGGAAGTTCAATTAGGAATACCACATCCCGCAGGGAAGAAGTCAACAGTACTGGATGTGGGTGATGCATCAGTTCCCT
TAGATGCAGACTTCAGGAAGTATACTGCATTTACTATACCTAGTATAAACAATGAGACACCAGGGATTAGATATCAGTAC
AATGTGCTTCCAGGATGGAAAGGATCACCAGCAATATTCCAAAGTAGCATGACAAAAATCTTAGAGCCTTTTAGAAAACA
AAATCCAGAAATAATCCAATACGATGATTTGGTATCTGACTTAGAAATAGGGCAGCATAGAACAAAAATAGAGGAACTGA
GACAACATTTGCAGTGGGGATTAACACCAGACAAACATCAGAAAGAACCATTCCTTTGGGGTTATGAACTCCATCCTGAT
AAATGGACAGTACAGCCTATAGTGCTGCCA--------------------------------------------------
----------------------------------------------------------
>B.DK.-.156.EF563186
CCTCAGATCAC-TCTTTGGCAACGACCCATCGTCACAATAAAGATAGGGGGGCAACTAAGGGAAGCTGATACAGGAGCAG
ATACATTAGAAGACATAAATTTGCCAGGAAGATGGARACCAAAAGGAGGAGGTAAAGTAAGACAGTATGATCAGGTACCC
ATAGAAATCTGTGGACATAAAACTATAACAGTAGTRGGACCTACACCTGGAAGACTGACTCAGCTTGGTTGCACTTTAAA
TTTTCCCATTAGTCCTATTGAAACTGTACCAGTAAAATTAAAGCCAGGGATGGATGGCCCAAGAGTTAAACAATGGCCAT
TGACAGAAGAAAAAATAAAAGCATTAGTAGAGATTTGTRCAGAAGAAAAGGAAGGGAAAATTTCAAAAATTGGGCCTGAA
AATCCATACAATACTCCAGTATTTGCCATAAAGAAAAGTTGGAGAAAAGATAGAGAACTTAATAAGAGAACTCAAGACTT
CTGGGAAGTTCAATTAGGAATACCACATCCCGCAGGGAAGAAATCAACAGTACTGGATGTGGGTGATGCATCAGTTCCAT
TAGATGAAGAATTCAGGAAGTATACTGCATTTACCATACCTAGTATAAACAATGAGACACCAGGGATTAGATATCAGTAC
AATGTGCTTCCAGGATGGAAAGGATCACCAGCAATATTCCAAAGTAGCATGACAAAAATCTTAGAGCCTTTTAGAAAACA
CAATCCAGACATAATCCAATACGATGATTTGGTATCTGACTTAGAAATAGGGCAGCATAGAACAAAAATAGAGGAACTGA
GAAATCATCTGAAGTGGGGATTTACACCAKACAAACATCAGAAAGAACCATTCCTTTGGGGTTATGAACTCCATCCTGAT
AAATGGACAGTACAGCCTATAGTGCTGCCA--------------------------------------------------
----------------------------------------------------------
>B.US.1999.NC4098_1999.AY031090
CCTCAGATCAC-TCTTTGGCAACGACCCATCGTCACAATAAAGATAGGGGGGCAACTAAAGGAAGCTGATACAGGAGCAG
ATACATTAGAAGAAATGAATTTGCCAGGAAGATGGAAACCAARAGGAGGAGGTAAAGTAAAACAGTATGATCAGGTACCC
ATAGAAATCTGTGGGCATAAAGTTATAACAGTARTAGGACCTACACCTGGWAGACTGACTCARCTTGGTTGCACKTTAAA
TTTTCCTATTAGTCCTATTGAAACTGTACCAGTAAAGTTAAAGCCAGGAATGGATGGCCCAAAAGTTAAACAATGGCCAT
TGACAGAAGAAAAAATAAAAGCATTAGTAGARATTTGTACAGAAGAAAAGGAAGGAAAAATCTCAAAAATTGGGCCTGAA
AATCCATACAATACTCCAGTATTTGTCATAAAGAAAAGTTGGAGAAAAGATAGAGAACTTAATAAGAGAACTCAAGACTT
CTGGGAAGTTCAATTAGGAATACCACATCCCGCAGGGAAGAAATCAACAGTACTGGATGTGGGTGATGCATCARTTCCCT
TAGATGAAGACTTCAGGAAGTACACTGCATTTACCATACCTAGTATAAACAATGAGACACCAGGGGTTAGATATCAGTAC
AATGTGCTKCCAGGATGGAAAGGATCACCAGCAATATTCCAAAGTAGYATGACAAAAATCTTAGAGCCTTTTAGAAAACA
AAATCCAGACATAATCCAATACGATGATCTRGTATCTGACTTAGAAATAGGGCAGCATAGAGCAAAAATAGAGGAACTRA
GACAACATCTGAAGTGGGGATTTACACCAGACAAACATCAGAAAGAACCATTCCTTTGGGGTTATGAACTCCATCCTGAT
AARTGGACAGTACAGCCTATAGTKCTGCCA--------------------------------------------------
----------------------------------------------------------
>EU2AREVIR.V2_10340
CCTCAAATCAC-TCTTTGGCAACGACCCCTCGTCACARTAAAGATAGGGGGGCAACTAAAGGAAGCTGATACAGGAGCAG
ATACATTAGAAGAAATGRATTTGCCAGGAAGATGGAAACCAAAAGGAGGAGGTAAAGTAAGACAATATGAACAGRTACCC
ATTGAAATTTGTGGACACAARGCTATAACAGTRGTAGGACCTACACCTGGAAGACTGACTGAGATTGGTTGCACTTTAAA
TTTTCCCATTAGTCCTATTGAAACTGTACCAGTAAAATTAAAGCCAGGAATGGATGGCCCAAAAGTTAAACAATGGCCAT
TGACAGAAGAAAAAATAAAAGCATTAGTAGAAATTTGTACAGAAGAAAAGGAAGGGAAAATTTCAAAAATTGGGCCTGAA
AATCCATACAATACTCCAGTATTTGCCATAAAGAAAAGTTGGAGAAAAGATAGAGAACTTAATAAGAGAACTCAAGACTT
CTGGGAAGTTCAATTAGGAATACCACATCCTGCAGGGAAGAAATCAACAGTACTGGATGTGGGTGATGCATCAGTTCCCT
TAGATGAAGACTTCAGAAAGTATACTGCATTTACCATACCTAGTATMAACAATGAGACACCAGGGATTAGATATCAGTAC
AATGTGCTGCCAGGATGGAAGGGATCACCAGCAATATTTCAAAGTAGCATGACAAAAATCTTAGAGCCTTTTAGAAAACA
AAATCCAGACATGATCCAATACGATGAYTTGGTATCTGATTTAGAAATAGGGCAGCATAGARCAAAAATAGAGGAACTGA
GAGAACATCTGAGGTGGGGATTTACACCAGACAAACATCAGAAAGAACCATTCCTTTGGGGTTATGAACTCCATCCTGAT
AAATGGACAGTACAGCCTATAATGCTGCCA--------------------------------------------------
----------------------------------------------------------
>B.US.1998.500883L031998.AF357755
CCTCAAATCAC-TCTTTGGCAACGACCCCTCGTCAYAATAAAGATAGGGGGGCAACTAAAGGAAGCTGATACAGGAGCAG
ATACATTAGAAGAAATGAATTTGCCAGGAAGATGGAAACCAAAAGGAGGAGGTAAAGTAARACAGTATGATCAGATACTY
ATAGAAATMTGTGGACATAAAGCTATAACAGTAGTAGGRCCTACACCTGGAAGACTGACTCAGATTGGTTGCACTTTAAA
TTTTCCYATTAGTCCTATTGAAACTGTACCAGTAAAATTAAAGCCAGGAATGGATGGCCCAAAAGTTAAACAATGGCCAT
TGACAGAAGAAAAAATAAAAGCATTAATAGAAATCTGTACAGAAGAAAAGGAAGGGAAAATTTCAAAAATTGGGCCTGAA
AATCCATACAATACTCCAGTATTTGCCATAAAGAAAAGTTGGAGAAAAGATAGAGAACTTAATAAGAGAACTCAAGACTT
YTGGGAAGTTCAATTAGGAATACCACATCCCGCAGGGAAGAAATCAACAGTGCTGGATGTGGGTGATGCATCAGTTCCCT
TAGATGAAGAATTCAGGAAGTATACTGCATTTACCATACCTAGTGTAAACAATGAGACACCAGGGATTAGATATCAGTAC
AATGTGCTTCCAGGATGGAAAGGATCACCAGCAATATTTCAAAGTAGCATGACAAAAATCTTAGAGCCTTTTAGAAAACA
AAATCCAGACATRATCCAATACGATGATTTGGTATCTGACTTAGAAATAGGGCAGCATAGAACAAAAATAGAGGAACTGA
GACAACATCTGAGGTGGGGATTTACGCCAGACAAACATCAGAAAGAACCATTCCTTTGGGGTTATGAACTCCATCCTGAT
AAATGGACAGTACAGCCTATAGTGCTGCCA--------------------------------------------------
----------------------------------------------------------
>B.US.1998.NC1480_1998.AY030607
CCTCAGATCAC-TCTTTGGCAACGACCCATCGTCACAATAAAGATAGGGGGGCAACTAAAGGAAGCTGATACAGGAGCAG
ATACATTAGAAGAAATGAATTTGCCAGGGAAATGGAAACCAAAAGGAGGAGGTAAAGTAAGAGAGTATGATCAGGTAGCC
ATAGAAATCTGTGGACATAAAGTTATAACAGTAGTAGGACCTACACCTGGAAGACTGACTCAGCTTGGTTGCACTTTAAA
TTTTCCYATTAGTCCTATTGAAACTGTACCAGTAAARTTAAAGCCAGGGATGGATGGCCCAAAAATTAAACAATGGCCAT
TGACAGAAGAGAAAATAAAAGCACTAGTAGAAATTTGTACAGAAGAGAAGGARGGAAAAATTTCAAAAATTGGGCCTGAA
AATCCATACAATACTCCAGTATTTGCCATAAAGAAGAGTTGGAGAAAAGATAGAGAACTYAATAAGAGAACTCAAGACTT
CTGGGAAGTTCAATTAGGAATACCACATCCCGCAGGGAAGAAATCAACAGTACTGGATGTGGGTGATGCATCAGTTCCCT
TAGATAAAGACTTCAGGAARTATACTGCATTTACCATACCTAGTATAAACAATGAGACACCAGGGATTAGATATCAGTAC
AATGTGCTTCCAGGATGGAAGGGGTCACCAGCAATATTTCAAAGTAGCATGACAAAAATCTTAGAGCCTTTTAGAAAACA
AAATCCAGACATGATMCAATACGATGATTTGGTATCTGACTTAGAAATAGGACAGCATAGAACAAAAATAGAGGAACTGA
GACAACATCTGAAGTGGGGGTTTACACCAGACAAACATCAGAAAGAACCATTCCTTTGGGGTTATGAACTCCATCCTGAT
AAATGGACAGTACAGCCTATAGTGCTGCCA--------------------------------------------------
----------------------------------------------------------
>EU2ARCA_15719
CCTCAGATCAC-TCTTTGGCAACGACCCATCGTCACAATAAAGGTAGGGGGGCAACTAAAAGAAGCTGATACAGGAGCAG
ATACATTAGAAGACATAGATTTGCCAGGAAGATGGAAACCAAAAGGAGGAGGTAAAGTAAGACAGTATGATCAGATACCC
ATAGAAATTTGTGGACATAAAGCTATAACAGTAGTAGGACCTACACCTGGCAGACTGACTCAGATTGGCTGCACTTTAAA
TTTTCCCATTAGTCCTATTGAGACTGTACCAGTAAAATTAAAGCCAGGAATGGATGGCCCAAAAGTTAAACAATGGCCAT
TGACAGAAGAAAAAATAAGAGCATTAGTAGAAATTTGTACAGAAGAAAAGGAAGGGAAAATTTCAAAAATTGGGCCTGAA
AACCCATATAATACTCCAGTATTTGCTATAAAGAAGAGTTGGAGAAAAGATAGAGAACTTAATAAGAGAACTCAAGACTT
CTGGGAAGTTCAATTAGGAATACCACATCCCGCAGGGAAGAAATCAACAGTACTGGATGTGGGTGATGCATCAGTTCCCT
TAGATGAAAACTTCAGGAAGTATACTGCATTTACCATACCTAGTATAAACAATGAGACACCAGGGATTAGATATCAGTAC
AATGTGCTTCCAGGATGGAAAGGCTCACCAGCAATATTTCAAAGTAGCATGACAAAGATCTTAGAGCCTTTTAGAAAACA
AAATCCAGACATAATCCAATACGATGATTTGGTATCTGACTTAGAAATAGGACAGCATAGAACAAAAATAGAGGAACTGA
GACAACATTTGAAGTGGGGGTTTACACCAGACAAACATCAGAAAGAACCATTCCTTTGGGGTTATGAACTCCATCCTGAT
AAATKGACAGTACAGCCTATAGTACTGCCA--------------------------------------------------
----------------------------------------------------------
>B.US.-.A384_01168.EF549331
CCTCAGATCAC-TCTTTGGCAACGACCCCTCGTCCCAATAAGGATAGGGGGGCAACTAAAGGAAGCTGATACAGGAGCAG
ATACATTAGAAGATATAGATTTGCCAGGAAGATGGAAGCCAAAAGGAGGAGGTAAAGTAAGACAGTATGATCAGATACCC
ATAGAAATCTGTGGACATAAAGCTATAACAGTAGTAGGACCTACACCTGGAAGACTGACTCAGCTTGGTTGCACTTTAAA
TTTTCCCATTAGTCCTATTGAAACTGTACCAGTAAAATTAAAGCCAGGAATGGATGGCCCAAAAGTTAAACAATGGCCAT
TGACAGAAGAAAAAATAAAAGCATTAGTAGAAATTTGTACAGAAGAAAATGAAGGAAAAATTTCAAAAATTGGGCCTGAA
AATCCATACAATACTCCAGTATTTGCCATAAAGAAAAGTTGGAGAAAAGATAGAGAACTTAATAAGAGAACTCAAGATTT
CTGGGAAGTTCAATTAGGAATACCACATCCCGCAGGGAAGAAATCAACAGTATTGGATGTGGGTGATGCATCAGTTCCCT
TAGATAAAGATTTCAGGAAGTACACTGCATTTACCATACCTAGTACAAACAATGAGACACCAGGGATTAGATATCAGTAC
AATGTGCTTCCAGGATGGAAAGGATCACCAGCAATATTTCAAAGTAGCATGACAAAAATCTTAGAGCCTTATAGAAAACA
AAATCCAGACATAATCCAATACGATGATTTGGTATCTGACTTAGAAATAGGGCAGCATAGAGCAAAAATAGAGGAACTGA
GACAACATCTGAAGTGGGGACTTACACCAGACAAACATCAGAAAGAACCATTCCTTTGGGGTTATGAACTCCATCCTGAT
AAATGGACAGTGCAGCCTATAATGCTGCCA--------------------------------------------------
----------------------------------------------------------
>B.BR.1989.BZ167.AY173956
CCTCAAATCAC-TCTTTGGCAACGACCCCTCGTCACAGTAAAAATAGGGGGGCAATTAAAGGAAGCTGATACAGGAGCAG
ATACATTAGAAGAAATGAATTTGCCAGGAAGATGGAAACCAAAAGGAGGAGGTAAAGTAAGACAGTATGATCAGATACCC
ATAGAAATCTGTGGACATAAAGCTATAACAGTAGTAGGACCTACACCGGGAAGACTGACRCAGATTGGTTGCACTTTAAA
TTTTCCCATTAGTCCTATTGAAACTGTACCAGTAAAATTAAAGCCAGGAATGGATGGCCCAAAAGTTAAACAATGGCCAT
TGACAGAAGAAAAAATAAAAGCATTAGTAGAAATTTGTACAGAAGAAAAGGAAGGGAAAATTTCAAAAATTGGGCCTGAA
AATCCATACAATACTCCAGTATTTGCCATAAAGAAAAGTTGGAGAAAAGATAGAGAACTTAATAAGAGAACTCAAGACTT
CTGGGAAGTTCAATTAGGAATACCACATCCCGCAGGGAAGAAATCAACAGTACTGGATGTGGGTGATGCATCAGTTCCCT
TAGATGAAGACTTCAGGAAGTATACTGCATTTACCATACCTAGTATAAACAATGAGACACCAGGGATTAGATATCAGTAC
AATGTGCTTCCAGGATGGAAAGGATCACCAGCAATATTCCAAAGTAGCATGACAAAAATCTTAGAGCCTTTTAGAAARCA
AAATCCAGACATGATCCAATACGATGATTTGGTATCTGACTTAGAAATAGGGCAGCATAGAACAAAAATAGAGGAACTGA
GACAACATCTGAGGTGGGGATTTACACCAGACAAACATCAAAAGGAACCATTCCTTTGGGGTTATGAACTCCATCCAGAT
AAATGGACAGTACAGCCTATAGTGCTGCCA--------------------------------------------------
----------------------------------------------------------
>EU2AREVIR.V2_12792
CCTCAGATCAC-TCTTTGGCAGCGACCACTAGTGTCAATAAAAGTAGGAGGGCAAATAAAGGAAGCTGATACAGGAGCAG
ATACATTAGAAGACATGAGTTTACCAGGAAGATGGAAACCAAAAGGAGGAGGTAAAGTTAGACAGTATGATCAGATACCC
ATAGAAATTTGTGGCCATAAAGCTATAACAGTAGTAGGACCTACACCTGGAAGACTGACTCAGATTGGTTGCACTTTAAA
TTTTCCCATTAGTCCTATTGAAACTGTACCAGTAAAATTAAAGCCAGGTATGGATGGACCAAAAGTTAAACAATGGCCAT
TGACAGAAGAAAAAATAAAAGCATTAGTAGAAATTTGTACAAAAGAAAAGGAAGGGAAAATYTCAAAAATTGGGCCTGAA
AATCCATACAATACTCCAATATTCGCCATAAAGAAGGGTTGGAGAAAAGATAGAGAACTTAATAAGAGAACTCAAGACTT
TTGGGAAGTTCAATTAGGAATACCACATCCTGCAGGAAAGAAATCAACAGTACTGGATGTGGGTGATGCATCAGTTCCCT
TAGATAAAGACTTCAGGAAGTATACTGCCTTTACCATTCCTAGTACAAACAATGAGACCCCAGGGATTAGATATCAGTAC
AATGTGCTTCCAGGATGGAAAGGGTCACCAGCAATATTCCAATGTAGCATGACAAAAATCTTAGAGCCTTTTAGAAAACA
AAATCCAGACATAATCCAATATGATGATTTGGTATCTGACTTAGAAATAGGGCAGCATAGAGCAAAAATAGAGGAACTGA
GACARCATCTACAGTGGGGATTTACACCAGACAAGCATCAGAAAGAACCATTCCTTTGGGGGTATGAACTCCATCCTGAT
AAATGGACAGTACAGCCTATAGTGCTGCCA--------------------------------------------------
----------------------------------------------------------
>B.US.1998.500883L012198.AF357654
CCTCAAATCAC-TCTTTGGCAACGACCCCTCGTCAYAATAAAGATAGGGGGGCAACTAAAGGAAGCTGATACAGGAGCAG
ATACATTAGAAGAAATGAATTTGCCAGGAAGATGGAAACCAAAAGGAGGAGGTAAAGTAARACAGTATGATCAGATACTC
ATAGAAATMTGTGGACATAAAGCTATAACAGTAGTAGGGCCTACACCTGGAAGACTGACTCAGATTGGTTGCACTTTAAA
TTTTCCCATTAGTCCTATTGAAACTGTACCAGTAAAATTAAAGCCAGGAATGGATGGCCCAAAAGTTAAACAATGGCCAT
TGACAGAAGAAAAAATAAAAGCATTAATAGAAATCTGTACAGAAGAAAAGGAAGGGAAAATTTCAAAAATTGGGCCTGAA
AATCCATACAATACTCCAGTATTTGCCATAAAGAAAAGTTGGAGAAAAGATAGAGAACTTAATAAGAGAACTCAAGACTT
YTGGGAAGTTCAATTAGGAATACCACATCCCGCAGGGAAGAAATCAACAGTGCTGGATGTGGGTGATGCATCAGTTCCCT
TAGATGAAGAATTCAGGAAGTATACTGCATTTACCATACCTAGTGTAAACAATGAGACACCAGGGATTAGATATCAGTAC
AATGTGCTTCCAGGATGGAAAGGATCACCAGCAATATTTCAAAGTAGCATGACAAAAATCTTAGAGCCTTTTAGAAAACA
AAATCCAGACATAATCCAATACGATGATTTGGTATCTGACTTAGAAATAGGGCAGCATAGAACAAAAATAGAGGAACTGA
GACAACATCTGAGGTGGGGATTTACGCCAGACAAACATCAGAAAGAACCATTCCTTTGGGGTTATGAACTCCATCCTGAT
AAATGGACAGTACAGCCTATAGTGCTGCCA--------------------------------------------------
----------------------------------------------------------
>B.AR.2003.F225.EF120183
CCTCAGATCAC-TCTTTGGCAGCGACCCCTCGTCACAATAAAGATAGGGGGGCAACTAAAAGAAGCTGATACAGGAGCAG
ATACATTAGARGAAATGAATTTGCCAGGAAGATGGAAACCAAAAGGAGGAGGTAAAGTAAGACAATATGATGAAGTAGCC
TTAGAAATTTGYGGRCATAARGCTACAACAGTAGTAGGACCTACACCTGGAAGACTGACTCAGCTTGGTTGCACTCTAAA
TTTTCCCATTAGTCCTATTGAAACTGTACCAGTAAAACTAAAGCCAGGAATGGATGGCCCAAAAGTTAAACAATGGCCAT
TRACAGAGGAAAAAATAAAAGCATTAGTAGAAATTTGTACAGAAGAAAAGGAAGGGAAAATCTCAAAAATTGGGCCTGAR
AATCCATACAATACTCCAGTATTTGCCATAAAGAAAAGTTGGAGAAAAGATAGAGAACTTAATAAGAGAACTCAAGAYTT
CTGGGAAGTTCAATTAGGAATACCACATCCCGCAGGGAGGAAATCAACAGTATTGGATGTGGGTGATGCATCAGTTCCCT
TAGATAAAGAATTCAGAAAGTATACTGCATTTACCATACCTAGTATAAACAATGAGACACCAGGAATTAGATATCAGTAC
AATGTGCTTCCAGGATGGAAAGGATCACCAGCAATATTCCAAAGTAGCATGACAAAAATCTTAGAGCCTTTTAGAAAACA
AAATCCAGACATGATCCAATACGATGATTTGGTATCTGACTTAGAAATAGGGCAACATAGAGCAAAAATAGAGGAACTGA
GACAACATCTGARGTGGGGATTTACACCAGACAAACATCAGAAAGAACCATTYCTTTGGGGTTATGAACTCCATCCTGAT
AAATGGACAGTACAGTCTATAACGCTACCA--------------------------------------------------
----------------------------------------------------------
>B.RU.2000.RU00040.EU345849
CCTCAGATCAC-TCTTTGGCAACGACCCATCGTCACAATAAAGATAGCGGGGCAACTAAAGGAAGCTGATACAGGAGCAG
ATACACTAGAAGAATTAAGTTTACCAGGAAGATGGAAACCAAAAGGAGGAGGTAAAGTAAGACAGTATGATCAGATAACC
ATAGAAATCTGCGGGCACAAAGCTACAACAGTARTAGGACCTACACCTGGAAGACTGACTCAGATTGGCTGCACTTTAAA
TTTTCCCATTAGTCCTATTGAAACTGTACCAGTAAAATTAAAGCCAGGAATGGATGGGCCAAAAGTTAAACAATGGCCAT
TGACAGAAGAAAAAATAAAAGCATTAATAGAAATTTGTACAGAAGAAAAGGAAGGAAAAATTTCAAAAATTGGGCCTGAA
AATCCATACAATACTCCAGTATTTGCCATAAAGAAAAGTTGGAGAAAAGATAGAGAACTTAATAAGAGAACTCAAGACTT
CTGGGAAGTTCAATTAGGAATACCACATCCTGCAGGGAAGAAATCAACAGTATTGGATGTGGGTGATGCATCAGTTCCCT
TAGATAAAGAATTCAGGAAGTATACTGCATTTACCATACCTAGTATAAACAATGAGACACCAGGGATTAGATATCAGTAC
AATGTGCTTCCAGGATGGAAAGGATCACCAGCAATATTCCAATGTAGCATGACAAAGATCTTAGAGCCTTTTAGAAAACA
AAATCCAGACATAATCCAATACGATGATTTGGTATCTGACTTAGAAATAGGGCAGCATAGAACAAAAATAGAGGAACTGA
GACAACATCTGAAGTGGGGATTTACACCAGACAAGCATCAGAAAGAACCATTCCTTTGGGGTTATGAACTCCATCCTGAT
AAATGGACAGTACAGCCTATAGTGCTGCCA--------------------------------------------------
----------------------------------------------------------
>124149
CCTCAGATCAC-TCTTTGGCAACGACCCCTCGTCACAATAAAGATAGGGGGGCAACTAAAGGAAGCTGATACAGGAGCAG
ATACATTAGAAGAAATGAGTTTGCCAGGAAGATGGAAACCAAAAGGAGGAGGTAAAGTAAGACAGTATGATCAGATAGTC
GTAGAAATCTGTGGACATAAAGCTATAACAGTAGTAGGACCTACACCTGGAAGACTGACKCAGATTGGTTGCACTTTAAA
TTTTCCCATTAGTCCTATTGAAACTGTACCAGTAAAATTAAAGCCAGGAATGGATGGCCCAAAAGTTAAACAATGGCCAT
TGACAGAAGAAAAAATAAAAGCATTAGTAGAAATTTGTACAGAAGAAAAGGAAGGGAAAATTTCAAAAATTGGGCCTGAA
AATCCATACAATACTCCAGTATTTGCCATAAAGAAGAGTTGGAGAAAAGATAGRGAACTTAATAAGAGAACTCAAGACTT
YTGGGAAGTTCAATTAGGAATACCCCATCCCGCAGGGAAGAAATCAACAGTACTGGATGTGGGTGATGCATCAGTTCCCT
TAGATAAAGACTTCAGAAAGTATACTGCATTTACCATACCTAGTATAAACAATGAGACACCAGGGATTAGATATCAGTAC
AATGTGCTTCCAGGATGGAAAGGCTCACCAGCAATATTTCAAAGTAGCATGACAAAAATCTTAGAGCCTTTTAGAAAACA
AAATCCAGACATAATCCAATACGATGATTTGGTATCTGACTTAGAAATAGGGCAGCATAGAACAAAAATAGAGGAACTGA
GACAACATCTGAAGTGGGGATTTACACCAGACAAACATCAGAAAGAACCATTYCTKTGGGGTTATGAACTCCATCCTGAT
AAATGGACAGTACAGCCTATAGTGCTGCCA--------------------------------------------------
----------------------------------------------------------
>B.US.1985.5157_85.AY835755
CCTCAGATCAC-TCTTTGGCAACGACCCCTCGTCACAATAAAGATAGGGGGACAACTAAAGGAAGCTGATACAGGAGCAG
ATACATTAGAAGAAATGAATTTGCCAGGAAGATGGAAACCAAAAGGAGGAGGTAAAGTAAGACAGTATGATCAGGTACCC
ATAGAAATCTGCGGACATAAAGCTATAACAGTAGTAGGACCTACACCTGGAAGACTGACTCAGCTTGGTTGCACTTTAAA
TTTTCCCATTAGTCCTATTGAAACTGTACCAGTAAAATTAAAGCCAGGAATGGATGGCCCAAAAGTTAAACAATGGCCAT
TGACAGAAGAAAAAATAAAAGCATTAGTAGAAATTTGTACAGAAGAAAAGGAAGGGAAAATCTCAAAAATTGGGCCTGAA
AATCCATACAATACTCCAGTATTTGCCATAAAGAAAAGTTGGAGAAAAGATAGAGAACTTAATAAGAGAACTCAAGACTT
CTGGGAAGTTCAATTAGGAATACCACATCCCGCAGGGAAGAAATCAACAGTACTGGATGTGGGTGATGCATCAGTTCCTT
TAGATAAAGACTTCAGAAAGTATACTGCATTTACCATACCTAGTATAAACAATGAGACACCAGGGATTAGATATCAGTAC
AATGTGCTTCCAGGATGGAAAGGATCACCAGCAATATTCCAAAGTAGCATGACAAAAATCTTAGAGCCTTTTAGGAAACA
AAATCCAGACATAATCCAATACGATGATTTGGTATCTGACTTAGAAATAGGGCAGCATAGAACAAAAATAGAGGAACTGA
GAGAACATCTGAAGTGGGGATTTACACCAGACAAACATCAGAAAGAACCATTCCTTTGGGGTTATGAACTCCATCCTGAT
AAATGGACAGTACAGCCTATAGTGCTGCCA--------------------------------------------------
----------------------------------------------------------
>B.ES.-.04_00.AY315946
CCTCAAATCAC-TCTTTGGCAACGACCCATCGTCACAATAAAGATAGGGGGGCAACTAAAGGAAGCCGATACAGGAGCAG
ATACATTAGAAGAAATGAATTTGTCAGGAAGATGGAAACCAAAAGGAGGAGGTAAAGTAAGACAGTATGAKCAGGTACCC
ATAGAAATTTGTGGACATAAAGCTATAACAGTAGTAGGACCTACGCCTGGAAGACTGACTCAGCTTGGTTGCACTTTAAA
TTTTCCCATTAGTCCTATTGAAACTGTACCAGTAAAATTAAAGCCAGGAATGGATGGCCCAAAAGTTAAACAATGGCCAT
TGACAGAAGAAAAAATAAAAGCATTAGTAGAAATTTGTACAGAAGAAAAGGAAGGGAAAATTACAAAAATTGGGCCTGAA
AATCCATACAATACTCCAGTATTTGCCATAAAGAAGAGYTGGAGAAAAGATAGAGAACTTAATAAGAGAACTCAAGACTT
CTGGGAAGTTCAATTAGGAATACCACATCCCGCAGGGAAGAAATCAACAGTACTGGATGTGGGTGATGCATCAGTTCCTT
TAGATAAAGAATTCAGAAAGTATACTGCATTTACCATACCTAGTATAAACAATGAGACACCAGGGATTAGATATCAGTAC
AATGTGCTTCCAGGATGGAAAGGATCACCAGCAATATTTCAATGTAGTATGACAAAAATCTTAGAGCCTTTTAGAAAACA
AAATCCAGACATAATCCAATACGATGATTTGGTATCTGACTTAGAAATAGGGCAGCATAGAACAAAAATAGAGGAACTGA
GACAGCATCTGAAGTGGGGATTTACACCAGACAAACATCAGAAAGAACCATTCCTTTGGGGCTATGAACTCCATCCTGAT
AAATGGACAGTACAGCCTATAGWGCTGCCA--------------------------------------------------
----------------------------------------------------------
>B.US.1999.NC5145_1999.AY031711
CCTCAAATCAC-TCTTTGGCAACGACCCCTCGTCACAATAAAGGTAGGGGGACAACTAACGGAAGCTGATACAGGAGCAG
ATACATTAGAAGACATAAATTTGCCAGGAAGATGGAAACCAAAAGGAGGAGGTAAAGTAAGAGAGTATGATCAGGTACCC
ATAGAAATATGTGGACATAAAGCTATAACAGTAGTAGGACCTACACCTGGAAGACTGACTCAGATTGGTTGCACTTTAAA
TTTTCCCATTAGTCCTATTGAAACTGTACCAGTAAAATTAAAGCCAGGAATGGATGGCCCAAAAGTTAAACAATGGCCAT
TGACAGAAGAAAAAATAAAAGCATTAGTAGAAATTTGTACAGAAGAAAAGGAAGGAAAAATTTCAAAAATTGGGCCTGAG
AATCCATACAATACTCCAGTATTTGCCATAAAGAAGAGTTGGAGAAAAGATAGAGAACTTAATAAGAGAACTCAAGACTT
CTGGGAAGTTCAATTAGGAATACCACATCCAGCAGGGAAGAAATCAACAGTACTGGATGTGGGTGATGCATCAGTTCCCT
TAGATAAAGACTTCAGGAAGTATACTGCCTTTACCATACCTAGTATAAACAATGAGACACCAGGGATTAGATATCAGTAT
AATGTGCTTCCAGGATGGAAAGGATCACCAGCAATATTCCAAGCTAGTATGACAAAAATCCTAGAGCCTTTTAGAAAACA
AAATCCAGACATAATCCAATACGATGATTTGGTATCTGATTTAGAAATAGGGCAGCATAGAACAAAAATAGAAGAACTGA
GAGAACATCTGARGTGGGGATTTACACCAGAGAAACATCAGAAAGAACCATTCCTTTGGGGTTATGAACTCCATCCTGAT
AAATGGACTGTACAGACTATAGTRCTGCCA--------------------------------------------------
----------------------------------------------------------
>B.CY.2005.CY065.FJ388910
CCTCAGATCAC-TCTTTGGCAACCACCCCTCGTTAATATAAAGATAGGGGGGCAACTAAAAGAAGCCGATACAGGAGCAG
ATACATTAGAAGACATAGATTTGCCAGGAAGATGGAAACCAAAGGGAGGAGGTAAAGTAAAACAGTATGATCAGATACCC
ATAGAAATCTGTGGGCATAAAGCTATAACAGTAGTAGGACCTACACCTGGAAGATTGACTCAGATTGGTTGCACCTTAAA
TTTTCCCATTAGTCCTATTGAAACTGTACCAGTAAAATTAAAGCCAGGAATGGATGGCCCAAAAGTTAAACAATGGCCAT
TGACAGAAGAAAAAATAAAAGCATTAATAGAAATTTGTACAGAAGAAAAGGAAGGGAAAATTTCAAAAATTGGGCCTGAA
AATCCATACAATACTCCAGTATTTGCCATAAAGAAAAGTTGGAGAAAAGATAGAGAACTTAATAAGAGAACTCAAGACTT
CTGGGAAGTTCAATTAGGAATACCACATCCCGCAGAGAAGAAATCAACAGTACTGGATGTGGGTGATGCATCAGTTCCCT
TAGATGAAGACTTCAGGAAGTATACTGCATTCACCATACCTAGTACAAACAATGAGACACCAGGGGTTAGATATCAGTAC
AATGTGCTTCCAGGATGGAAAGGATCACCAGCAATATTTCAAAGTAGCATGACAAAAATCTTAGAGCCTTTTAGAAAACA
AAATCCAGACATAATCCAATACGATGATTTGGTATCTGACTTAGAAATAGGGCAACATAGAACAAAAATAGAGGAACTGA
GACAACATCTGAAGTGGGGGTTTACACCAGACAAACATCAGAAAGAACCATTCCTTTGGGGTTATGAACTCCATCCTGAT
AAATGGACAGTACAGCCTATAGTGCTGCCA--------------------------------------------------
----------------------------------------------------------
>128424
---------AC-TCTTTGGCAACGACCCCTCGTCACAATAAAGATAGGGGGGCAGCTAAAGGAAGCTGATACAGGAGCAG
ATACATTAGAAGGAATAAATTTGCCAGGAAGATGGAMACCAAAAGGAGGAGGTAAAGTAAGACAGTATGATCAAATACCC
ATAGAAATCTGTGGAAAGAAAGTTATAACAGTAGTAGGACCTACACCTGGAAGACTGACTCAACTTGGTTGTACTCTAAA
TTTT----------------------------------------------------------------------------
-----------------------------------TGTACAGAAGAAAAGGAAGGGAAAATTTCAAAAATTGGGCCTGAA
AATCCATATAATACTCCAGTATTTGCTATAAAGAAGAGTTGGAGAAAAGATAGAGAACTTAATAAGAGAACTCAAGATTT
CTGGGAAGTTCAATTAGGAATACCACATCCCGCAGGGAAGAAATCAACAGTACTGGATGTGGGTGATGCATCAATTCCCT
TGGATAAAGAATTCAGGAAGTATACTGCATTTACCATACCTAGTATAAACAATGAGACACCAGGGATTAGATATCAGTAC
AATGTGCTTCCAGGATGGAAAGGATCACCAGCAATATTTCAAAGCAGCATGACAAAAATCTTAGAGCCTTTTAGAAAACA
AAATCCAGACATAATCCAATACGATGATTTGGTATCTGACTTAGAAATAGGGCAGCATAGAACAAAAATAGAGGAACTGA
GACAACATCTGAGGTGGGGATTTACACCAGACAAACATCAGAAAGAACCATTCCTTTGGGGTTATGAACTCCATCCTGAT
AAATGGACAGTACAGCCTATAGTGCTGCCA--------------------------------------------------
----------------------------------------------------------
>B.IT.1997.2216.AF376618
CCTCAGATCAC-TCTTTGGCAACGACCCCTCGTCACAGTAAAGATAGGGGGGCAACTAAAGGAAGCTGATACAGGAGCAG
ATACATTAGAAGAAATGAATCTGCCAGGAAGATGGAAACCAAAAGGAGGAGGTAAAGTGAGACAGTATGATCAGGTACCC
ATAGAAATCTGTGGACATAAAGCTATAACAGTAGTAGGACCTACACCTGGAAGACTGACTCAAATTGGTTGCACTTTAAA
TTTTCCCATTAGTCCTATTGAAACTGTACCAGTAAAATTAAAGCCAGGAATGGATGGCCCAAAAGTTAAACAATGGCCAT
TAACAGAAGAAAAAATAAAAGCATTAGTAGAAATTTGTACAGAAGAAAAGGAAGGGAAAATTTCAAAGATTGGGCCTGAA
AACCCATACAATACTCCAGTATTTGCCATAAAGAAAAGTTGGAGAAAAGATAGAGAACTTAATAAGAAAACTCAAGACTT
CTGGGAAATTCAATTAGGAATACCACATCCCGCAGGGAAGAAATCAACAGTACTGGATGTGGGTGATGCATCAGTTCCCT
TAGATAAAGACTTCAGGAAGTATACTGCATTTACCATACCTAGTATAAACAATGAGACACCAGGGATTAGATATCAGTAC
AATGTGCTTCCAGGATGGAAAGGATCACCAGCAATATTCCAAGCTAGCATGACAAAAATCTTAGAGCCTTTTAGAAAACA
AAATTCAGACATAATCCAATACGATGATTTGGTATCTGACTTAGAAATAGGGCAACATAGAGCAAAAATAGAGGAACTGA
GACAACATCTGAGGTGGGGATTTACACCAGACAAACATCAGAAAGAACCATTCCTTTGGGGTTATGAACTCCATCCTGAT
AAATGGACAGTACAGCCTATAGTGCTGCCA--------------------------------------------------
----------------------------------------------------------
>B.AR.2001.110826.AY365846
CCTCAGATCAC-TCTTTGGCAACGACCCATCGTCACAATAAAGATAGGGGGGCAACTAATAGAAGCTGATACAGGAGCAG
ATACATTAGAAGAAATGAGTTTGCCAGGAAGATGGAAACCAAAAGGAGGAGGTAGAGTAAAACAGTATGATAATGTAAAC
GTAGAAATTTTTGGACGCAAGGCAATAACAGTAGTAGGAGCTACACCTGGAAGACTGACTCAAATTGGCTGCACATTAAA
TTTTCCCATTAGCCCTATTAATACTGTACCAGTAAAATTAAAGCCAGGAATGGATGGCCCAAGAGTTAAACAATGGCCAT
TRACAGAAGAAAAAATAAAAGCATTAGTAGAAATTTGTACAGAAGAAAAGGAAGGAAAAATTTCAAAAATTGGGCCTGAA
AATCCATACAATACTCCAGTATTTGCCATAAAGAAGAGTTGGAGAAAAGATAGAGAACTTAATAAAAGAACTCAAGACTT
CTGGGAAGTCCAATTAGGAATACCACATCCAGCAGGGAAGAAATCAACAGTATTGGATGTGGGTGATGCATCAATTCCCT
TAGATGAAGACTTCAGGAAGTATACTGCATTTACCATACCTAGTACAAACAATGAGACACCAGGAATTAGATATCAGTAC
AATGTGCTTCCAGGATGGAAAGGATCACCAGCAATATTTCAAGCCAGCATGACAAAAATCTTAGAACCTTTTAGAAAACA
AAATCCAGACATAATCCAATACGATGATTTGGTATCTGACTTAGAAATAGGGCAGCATAGAACAAAAGTAGAGGAACTGA
GACAACATCTGAAGTGGGGATTTACACCAGACAAACATCAGAAAGAACCATTCCTTTGGGGTTATGAACTCCATCCTGAT
AAATGGACAGTACAGCCTATAATGCTGCCA--------------------------------------------------
----------------------------------------------------------
>B.ES.2005.05SP602331.EF583232
CCTCAGATCAC-TCTTTGGCAACGACCCCTYGTCACAATAAAGATAGGAGGGCAACTAAAGGAAGCTGATACAGGAGCAG
ATACATTAGAAGAAATGACTTTGCCAGGAAGATGGAAACCAAAAGGAGGAGGTAAAGTAAGACAGTATGATCAAGTRCCC
ATAGAAATCTGTGGCCATAAAGCTATAACAGTAGTAGGACCTACACCTGGAAGACTGACTCAGATTGGTTGTACTTTAAA
TTTTCCCATTAGTCCTATTGAAACTGTACCAGTAAAATTAAAGCCAGGAATGGATGGCCCAAGAGTTAAACAATGGCCTT
TGACAGAAGAAAAAATAAAAGCATTAGTAGAAATTTGTACAGAAGAAGAGGCAGGGAAAATCTCAAAAATTGGGCCTGAA
AATCCATACAATACTCCAATATTTGCCATAAAGAAGGGTTGGAGAAAAGATAGAGAACTTAATAAGAGAACTCAAGACTT
CTGGGAAGTTCAATTAGGAATACCACATCCCGGAGGAAAGAAGTCAACAGTACTGGATGTGGGTGATGCATCAATTCCCT
TAGATAAAGACTTCAGGAAGTATACTGCATTTACCATTCCTAGTATAAACAATGAGACACCAGGGATTAGATATCAGTAC
AATGTGCTTCCAGGATGGAAAGGGTCACCAGCAATATTCCAAAGTAGCATGACAAGAATCTTAGAGCCTTTTAGAAAACA
AAATCCAGACATAATCCAATACGATGATTTGGTATCTGACTTAGAAATAGGGCAGCATAGAACAAAAATAGAGGAACTGA
GACAACATCTAAAATGGGGATTKACACCAGACAAGCATCAGAAAGAACCATTCCTTTGGGGGTATGAACTCCATCCTGAC
AAATGGACAGTACAGCCTATAGTACTGCCA--------------------------------------------------
----------------------------------------------------------
>B.ES.2005.05SP0243935.FJ481802
CCTCAAATCAC-TCTTTGGCAACGACCCCTCGTCTCAATAAAGATAGGAGGGCAACTTAAAGAAGCTGATACAGGAGCAG
ATACAGTAGAAGAAATGGCTTTGCCAGGAAGATGGAAACCAAAAGGAGGAGGTAAAGTAAGACAGTATGATCAGATACTA
GTAGAAATCTGTGGCCATAAAGCTATAACAGTAGTAGGACCTACACCTGGAAGACTGACTCAGATTGGTTGCACTTTAAA
TTTTCCCATTAGTCCTATTGAGACTGTACCAGTAAAATTGAAACCAGGAATGGATGGCCCAAAAGTTAAACAATGGCCAC
TGACAGAAGAAAAAATAAAAGCATTAGTAGAAATTTGTACAGAAGAAAAGGAAGGGAAAATYTCAAAAATTGGGCCTGAA
AATCCATACAATACTCCAATATTTGCCATAAAGAAGGGTTGGAGAAAAGATAGAGAACTTAATAAGAGAACTCAAGACTT
CTGGGAAGTCCAGTTAGGAATACCACATCCCGCAGGAARGARATCAACAGTACTAGATGTGGGTGACGCATCAGTTCCCT
TAGATGAAGACTTTAGGAAGTATACAGCATTTACCATTCCTAGTACAAACAATGAGACACCAGGGATTAGATATCAGTAC
AATGTCCTTCCAGGATGGAAAGGGTCACCAGCAATATTTCAAAGTAGCATGACAAAAATCTTAGAGCCTTTTAGAAAACA
GAATCCAGACATARTCCAATACGATGATTTGGTATCTGACTTAGAAATAGGGCAGCATAGAGCAAAAATAGAGGAACTGA
GACAACATCTAAAGTGGGGGTTTACACCAGACAAACATCAGAAAGAACCATTCCTTTGGGGTTATGAACTCCATCCTGAT
AAATGGACAGTACAGCCTATAGTACTGCCA--------------------------------------------------
----------------------------------------------------------
>B.DE.2003.1182_48_4257_20030729.DQ878489
CCTCAGATCAC-TCTTTGGCAACGACCCMTCGTCACAATAAAGATAGGGGGGCAACTAAAGGAAGCTGATACAGGAGCAG
ATACATTAGAAGACATAAATTTGCCAGGAAGATGGAAACCAAAAGGAGGAGGTAAAGTAAGACAATATGATCAAGTACCT
ATAGAAATCTGTGGCCATAAAGTTCTAACAGTAGTAGGACCTACACCTGGAAGACTGACTCAGATTGGTTGCACTTTAAA
TTTTCCTATTAGTCCTATTGAAACTGTACCAGTAAAATTAAAGCCAGGTATGGATGGCCCAAAAGTTAAACAATGGCCAT
TGACAGAAGAAAAAATAAAAGCATTGGTAGAAATTTGTACAGAAGAAAAGGAAGGRAAGATTTCAAAAATTGGGCCTGAG
AATCCATACAATACTCCAGTATTTGCCATAAAGAAGAGTTGGAGAAAAGAYAGAGAACTTAATAAGAGAACTCAAGATTT
CTGGGAGGTTCAATTAGGAATACCACATCCCGCAGGGAAGAAGTCAACAATATTGGATGTGGGTGATGCATCAGTTCCCT
TAGATGAAGACTTCAGGAAGTATACTGCATTTACCATACCTAGCATAAACAATGAGACACCAGGAATTAGATATCAGTAC
AATGTGCTTCCAGGATGGAAAGGATCACCAGCAATATTCCAAAGTAGCATGACAAAAATCTTAGAGCCTTTTAGAAAACA
AAATCCAGAYATAATCCAATACGATGATTTGGTATCTGACTTAGAAATAGGACAGCATAGAACAAAAGTAGAGGAACTGA
GAGAACATCTGARGTGGGGATTTACRCCAGACAAACATCAGAAAGAACCATTTCTTTGGGGTTATGAACTCCATCCTGAT
AAATGGACAGTACAGCCTATAGTRCTGCCA--------------------------------------------------
----------------------------------------------------------
>Control1 2002-10-15 OLD
---------AC-TCTTTGGCAACGACCCATCGTCACAATAAAGATCGGAGGGCAAATAAGGGAAGCTGATACAGGAGCAG
ATACATTAGAAGACATAAATTTGCCAGGAAGATGGAAACCAAAAGGAGGAGGTAAAGTAAGAGAGTATGAKCAGGTACCC
ATAGAAATCTGTGGCCATAAAGTTRTAACAGTAGTAGGACCTACACCYGGCAGACTGACTCAGCTTGGTTTCACTTTAAA
TTTT----------------------------------------------------------------------------
-----------------------------------TGTACAGAAGAAAAGGATGGCAAAATCTCAAAAATTGGGCCTGAG
AATCCATACAATACTCCAGTATTTGCCATAAAGAAGGGTTGGAGAAAAGATAGAGAACTTAATAAGAGAACTCAAGATTT
CTGGGAARTTCAATTAGGAATACCACATCCCGCAGGAAWGAAATCAACAGTGTTGGATGTGGGTGATGCATCAATTCCCT
TAGATGAAGACTTCAGRAAGTATACTGCATTTACCATTCCTAGTAYAAACAATGAGACRCCAGGAATTAGATATCAGTAC
AATGTGCTTCCAGGATGGAAAGGGTCACCAGCAATATTTCAAGCTAGTATGACAAAGATCTWAGAGCCTTTTAGAAAACA
AAATCCARACATRATCCAATATGATGATTTGGTATCTGACTTAGAAATAGGGCAGCATAGAGCAAAAATAGAGGAACTGA
GACAACATCTAAAGTGGGGATTTACACCAGACAAACATCAAAAAGAACCATTCCTTTGGGGTTATGAACTCCATCCTGAT
AAATGGACAGTACAGCCTATAGTACTGCCA--------------------------------------------------
----------------------------------------------------------
>B.US.1985.WCIPR.U69585
CCTCAGATCAC-TCTTTGGCAACGACCCCTCGTCACAGTAAAGATAGGGGGGCAACTAAAGGAAGCTGATACAGGAGCAG
ATACATTAGAAGAAATGAATTTGCCAGGAAGATGGAAACCAAAAGGAGGAGGTAAAGTAAGACAGTATGATCAGATACTC
GTAGAAATCTGTGGACATAAAGCTATAACAGTAGTAGGACCTACACCCGGAAGACTGACTCAGATTGGTTGCACTTTAAA
TTTTCCCATTAGTCCTATTGAAACTGTACCAGTAAAATTAAAGCCAGGAATGGATGGCCCAAAAGTTAAACAATGGCCAT
TGACAGAAGAAAAAATAAAAGCATTAGTAGACATTTGTACAGAAGAAAAGGAAGGGAAAATTTCAAAAATTGGGCCTGAA
AATCCATACAATACTCCAGTATTTGCTATAAAGAAAAGTTGGAGAAAAGATAGAGAACTTAATAAGAGAACTCAAGACTT
CTGGGAAGTTCAATTAGGAATACCACATCCCGCAGGGAAGAAATCAACAGTACTGGATGTGGGTGATGCATCAGTTCCCT
TAGATAAAGACTTCAGAAAGTATACTGCATTTACCATACCTAGTGTAAACAATGAGACACCAGGGATTAGATATCAGTAC
AATGTGCTTCCAGGATGGAAAGGATCACCAGCAATATTCCAAAGTAGCATGACAAAAATCTTAGAGCCTTTTAGAAAACA
AAATCCAGACATAATCCAATACGATGATTTGGTATCTGACTTAGAAATAGGGCAGCATAGAACAAAAATAGAGGAACTGA
GACAACATCTGAGGTGGGGATTTACACCAGACAAACATCAGAAAGAACCATTCCTTTGGGGTTATGAACTCCATCCTGAT
AAATGGACAGTACAGCCTATAGTGCTGCCA--------------------------------------------------
----------------------------------------------------------
>B.US.1986.JRCSF.JR_CSF.M38429
CCTCAGATCAC-TCTTTGGCAACGACCCCTCGTCACAATAAAGATAGGGGGGCAACTAAAGGAAGCTGATACAGGAGCAG
ATACATTAGAAGACATGGATTTGCCAGGAAGATGGAAACCAAAAGGAGGAGGTAAAGTAAGACAGTATGATCAGATACCC
ATAGATATCTGTGGACATAAAGCTGTAACAGTAGTAGGACCTACACCTGGAAGACTGACTCAGATTGGTTGCACTTTAAA
TTTTCCCATTAGTCCTATTGAAACTGTACCAGTAAAATTAAAGCCAGGAATGGATGGCCCAAAAGTCAAACAATGGCCAT
TGACAGAAGAAAAAATAAAAGCATTAGTAGAAATTTGTACAGAAGAAAAGGAAGGAAAGATTTCAAAAATTGGGCCTGAA
AATCCATACAATACTCCAGTATTTGCCATAAAGAAAAGTTGGAGAAAAGATAGAGAACTTAATAGGAGAACTCAAGACTT
CTGGGAAGTTCAATTAGGAATACCACATCCCGCAGGGAAGAAATCAACAGTACTGGATGTGGGTGATGCATCAGTTCCCT
TAGATAAAGACTTCAGGAAGTATACTGCATTTACCATACCTAGTATAAACAATGAGACACCAGGGATTAGATATCAGTAC
AATGTGCTTCCAGGATGGAAAGGATCACCAGCAATATTCCAAAGTAGCATGACAAAAATCTTAGAGCCTTTTAGAAAACA
AAATCCAGACATAATCCAATACGATGATTTGGTATCTGACTTAGAAATAGGGCAGCATAGAACAAAAATAGAGGAACTGA
GACAACATCTGAAGTGGGGATTTACACCAGACAAACATCAGAAAGAACCATTCCTTTGGGGTTATGAACTCCATCCTGAT
AAATGGACAGTACAGCCTATAGTGCTGCCA--------------------------------------------------
----------------------------------------------------------
>B.AR.2001.102819.AY365662
CCTCAAATCAC-TCTTTGGCAACGACCCCTTGTTACAATAAAGATAGGGGGGCAACTAAAGGAAGCTGATACAGGAGCAG
ATACATTAGAAGAAATGAATTTGCCAGGAAAATGGAAACCAAAAGGAGGAGGTAAAGTACGACAGTATGATCAGATACCT
GTAGAAATATGTGGACATAAAGTTATAACAGTAGTAGGACCTACACCTGGAAGACTGACTCAGCTTGGTTGCACTTTAAA
TTTTCCCATTAGTCCTATTGAAACTGTACCAGTAAAATTAAAGCCAGGAATGGATGGCCCAAAAGTTAAACAATGGCCAT
TGACAGAAGAAAAAATAAAAGCATTAGTAGAAATTTGTACAGAAGAAAAAGAAGGAAAAATTTCAAAAATTGGGCCTGAA
AATCCATACAATACTCCAGTATTTGCCATAAAGAAGAGTTGGAGAAAAGATAGAGAACTTAATAAGAGAACTCAAGACTT
CTGGGAAGTTCAATTAGGAATACCACATCCCGCAGGGAAGAAATCAACAGTATTGGATGTGGGTGATGCATCAGTTCCCT
TAGATGAAGAATTCAGGAAGTATACTGCATTTACCATACCTAGTGTAAACAATGAGACACCAGGGATCAGATATCAGTAC
AATGTGCTTCCAGGATGGAAAGGATCACCAGCAATATTCCAAAGTAGCATGACAAAAATCTTAGAGCCTTTTAGAAAACA
AAATCCAGACATGATCCAATATGATGATTTGGTATCTGACTTAGAAATAGGGCAGCATAGAACAAAAATAGAGGAACTGA
GACAACATCTRARGTGGGGATTTACACCAGACAAACATCAGAAAGAACCATTCCTTTGGGGTTATGAACTCCATCCTGAT
AAATGGACAGTACAGCCTATAGTGCTGCCA--------------------------------------------------
----------------------------------------------------------
>B.FR.2003.1182_48_3054_20030414.DQ877965
CCTCAGATCAC-TCTTTGGCAACGACCCATCGTCCCAATAARGATAGGGGGGCAACTAAGGGAAGCTGATACAGGAGCAG
ATACATTAGAAGACATAAATTTGCCAGGAAAATGGAAACCAAAAGGAGGAGGTARAGTAAAACAGTATGATCAGATACCC
GTAGAAATCTGTGGACGCAAAGTTATAACAGTGGTAGGACCTACACCTGGAAGGCTGACTCAGCTTGGTTGCACTTTAAA
TTTTCCCATTWGTCCTATTGAAACTGTACCAGTAAAATTAAAGCCAGGAATGGATGGCCCAAAAGTTAAACAATGGCCCT
TGACAGAAGAAAAAATAAAAGCATTACTAGAAATTTGTGCAGAAGAAAAGGAAGGGAAAATTTCAAGAATTGGGCCTGAA
AATCCATATAATACTCCAGTATTTGCAATAAAGAAGGGTTGGAGAAAAGATAGAGAACTTAATAAGAGAACTCAAGACTT
CTGGGAAATTCAATTAGGAATACCACACCCCGCAGGGAAGAAATCAACAGTACTGGATGTGGGTGATGCATCAGTTCCCT
TAGATGAAGACTTCAGGAAGTATACTGCATTTACCATACCTAGTACAAACAATGAGACACCAGGGATTAGATATCAGTAC
AATGTGCTTCCAGGATGGAAGGGATCACCAGCAATATTCCAAGATAGCATGACAAAAATCTTAGAGCCTTTTAGAAAACA
CAATCCAGACATAATCCAATACGATGATTTGGTATCTGACTTAGAAATAGGGCAGCATAGAACAAAAATAGAGGAACTGA
GACAACATCTGAGGTGGGGATTTACACCAGACAAACATCAGAAAGAACCATTCCTTTGGGGTTATGAACTCCATCCTGAT
AAATGGACAGTACAGCCTATAGTGCTGCCA--------------------------------------------------
----------------------------------------------------------
>B.US.1998.157.EU693685
CCTCAGATCAC-TCTTTGGCAACGACCCCTCGTCACAATAAAGATAGGGGGGCAGCTAAAGGAAGCTGATACAGGAGCAG
ATACATTAGAAGACATGGATTTGCAAGGGAGATGGAAACCAAAAGGAGGAGGTAAAGTAAGACAGTATGAGCAAATACCC
ATAGAAATCTGTGGACACAAAGCTATAACAGTAGTAGGACCTACACCTGGAAGACTGACTCAGATTGGGTGCACTTTAAA
TTTTCCCATTAGTCCTATTGAAACTGTACCAGTAAAATTAAAGCCAGGAATGGATGGCCCAAAAGTTAAACAGTGGCCAT
TGACAGAAGAAAAAATAAAAGCATTAGTAGAAATTTGTACAGAAGAAAAGGAAGGGAAAATTTCAAAAATTGGGCCTGAG
AATCCATACAATACTCCAGTATTTGCCATAAAGAAAAGTTGGAGAAAAGATAGAGAACTTAATAAGAGAACTCAAGACTT
CTGGGAAGTTCAATTAGGAATACCACATCCAGCAGGAAAGAAATCAACAGTACTGGATGTGGGTGATGCATCAGTTCCCT
TAGATGAAGACTTCAGGAAGTATACTGCATTTACCATACCTAGTATAAACAATGAGACACCAGGAATTAGATATCAGTAC
AATGTGCTTCCAGGATGGAAAGGATCACCAGCAATATTCCAAAGTAGCATGACAAAAATCTTAGAGCCTTTTAGAAAACA
AAATCCAGACATAATCCAATACGATGATTTGGTATCTGATTTAGAAATAGGGCAGCATAGAGCAAAAATAGAGGAACTGA
GACAACACCTGAAATGGGGGTTTACACCAGACAAACATCAGAAAGAACCATTCCTTTGGGGTTATGAACTCCATCCTGAT
AAATGGACAGTGCAGCCTATAGCGCTGCCA--------------------------------------------------
----------------------------------------------------------
>EU2AREVIR.V2_8911
CCTCAGATCAC-TCTTTGGCAACGACCCCTCGTCCCAATAAAGATAGGGGGGCAAACAAAGGAAGCTGATACAGGAGCAG
ATACATTAGAAGACATAAATTTACCAGGAAGATGGAAACCAAAAGGAGGAGGTAAAGTAAGACAGTATGATCAGATACCC
ATAGAAATCTGTGGGCATAAAGCTATAACAGTAGTAGGACCTACACCTGGAAGACTGACTCAGCTTGGTTGTACTTTAAA
TTTTCCCATTAGTCCTATTGAAACTGTACCAGTAAAATTAAAGCCAGGAATGGATGGCCCAAAAGTTAAACAATGGCCAT
TGACAGAAGAAAAAATAAAAGCATTARTAGAAATTTGTACAGAAGAAAAGGAAGGAAAAATTTCAAAAATTGGGCCTGAG
AATCCATACAATACTCCAGTATTTGCCATAAAGAAAAGTTGGAGAAAAGATAGAGAACTTAATAAAAGAACTCAAGACTT
CTGGGAAGTTCAACTAGGAATACCACATCCCGCAGGGAAGAAATCAACAGTACTGGATGTGGGTGATGCATCAGTTCCCT
TAGATAAAGACTTCAGGAAGTATACTGCATTTACCATACCTAGTACAAACAATGAGACACCAGGGATTAGATATCAGTAC
AATGTGCTTCCAGGATGGAAAGGATCACCAGCAATATTCCAGAGTAGCATGACAAAAATCTTAGAGCCTTTTAGAAAACA
AAATCCAGACATAATCCAATACGATGATTTGGTATCTGACTTAGAAATAGGGCAGCATAGAACAAAAATAGAGGAACTGA
GACAACATTTGAAGTGGGGATTYACACCAGACAAGCATCAGAAAGAACCATTCCTTTGGGGTTATGAACTCCATCCTGAT
AAATGGACAGTGCAGCCTATARWACTGCCA--------------------------------------------------
----------------------------------------------------------
>B.PT.-.PTCBR_38.HM043601
CCTCAGATCAC-TCTTTGGCAACGACCCCTCGTCACAATAAAGATAGGGGGGCAACTAAAGGAAGCTGATACAGGAGCAG
ATACATTAGAAGACATGAATTTGCCAGGAAGATGGAAACCAAAAGGAGGAGGTAAAGTAAGACAGTATGATCAGRTACCC
ATRGAAATCTGTGGACATAAAGCTATAACAGTAATAGGACCTACACCTGGAAGACTGACTCAGCTTGGTTGCACTTTAAA
TTTTCCCATTAGTCCTATTGAAACTGTACCAGTAAAGTTAAAGCCAGGAATGGATGGCCCAAAAGTTAAACAATGGCCAT
TGACAGAAGAAAAAATAAAAGCATTAGTAGAAATTTGTACAGAAGAAAAGGAAGGGAAAATTTCAAAAATTGGGCCTGAA
AATCCATACAATACTCCAGTATTTGCCATAAAGAAAAGTTGGAGAAAAGATAGAGAACTTAATAAGAGAACTCAAGACTT
CTGGGAAGTTCAATTAGGAATACCACATCCCGCAGGGAAGAAATCAACAGTACTGGATGTGGGTGATGCATCAGTTCCCT
TAGATAAAGACTTCAGGAAGTATACTGCATTYACCATACCTAGTGTAAACAATGAGACACCTGGGATTAGATATCAATAC
AATGTGCTTCCAGGATGGAAAGGATCACCAGCGATATTTCAATGTAGCATGACAAAAATCTTAGAGCCTTTTAGAAAACA
AAATCCAGACATAATCCAATACGATGATTTGGTATCTGACTTAGAAATAGGGCAGCATAGAACAAAAATAGAGGACCTGA
GACAACATCTGARGTGGGGATTTACACCAGACAAACATCAGAAAGAACCATTCCTTTGGGGKTATGAACTCCATCCTGAT
AAATGGACAGTACAGCCTATAGTGCTGCCA--------------------------------------------------
----------------------------------------------------------
>B.US.1999.NC3882_1999.AY030887
CCTCAGATCAC-TCTTTGGCAACGACCCATCGTCCCAGTAAAGATAGGGGGGCAAATGATGGAAGCTGATACAGGAGCAG
ATACATTAGAAGAAATAAATTTGCCAGGAAAATGGAAACCAAAAGGAGGAGGTAAAGTAAGACAGTATGATCAGATACCT
GTAGAAATCTGTGGACATAAAGTTATATCAGTAGTAGGACCTACACCTGGAAGACTGACTCAGATTGGTTGCACTTTAAA
TTTTCCCATTAGTCCTATTGAAACTGTACCAGTAAAATTAAAGCCAGGAATGGATGGCCCAARAGTTAAACAATGGCCAT
TGACAGAAGAAAAAATAAAAGCATTAGTAGAAATTTGTACAGAGGAAAAGGAAGGAAAAATTTCAAAAATTGGGCCTGAA
AATCCATACAATACTCCAGTATTTGCCATAAAGAAGAGTTGGAGAAAAGATAGAGAACTTAATAAGAGAACTCAAGACTT
CTGGGAAGTTCAATTAGGAATACCACATCCCGCAGGTAAGAAATCAACAGTATTGGATGTGGGTGATGCATCAGTTCCCT
TAGATGAAGACTTCAGGAAGTATACTGCATTTACCATACCTAGTATAAACAATGAGACACCAGGGATTAGATATCAGTAC
AATGTGCTTCCAGGATGGAAAGGATCACCAGCAATATTTCAAAGCAGCATGACAAAAATCTTAGAGCCTTTTAGAAAACA
GAATCCAGACATGATCCAATACGATGATCTGGTATCTGACTTAGAAATAGAGCAGCATAGAACAAAAATAGAGGAACTGA
GACAACATCTGAGGTGGGGATTTACACCAGACANACATCAGAAAGAACCATTCCTTTGGGGTTATGAACTCCATCCTGAT
AAATGGACAGTACAGCCTATAGTGCTGCCA--------------------------------------------------
----------------------------------------------------------
>126582
---------AC-TCTTTGGCAACGACCCCTCGTCATAATAAGGATAGGGGGGCAAGTAAAGGAAGCTGACACAGGAGCAG
ATACATTAGAAGACATGGATTTGCCAGGAAAATGGAAACCAAAAGGAGGAGGTAAAGTAAGACAGTATGATCAGGTACCT
ATAGAAATCTGTGGACATAAGACTATCACAGTAGTAGGACCTACACCTGGAAGACTGACTCAGCTTGGTTGTACTTTAAA
TTTT----------------------------------------------------------------------------
-----------------------------------TGTGCAGAAGAAAAGGAAGGGAAAATTTCAARAATTGGGCCTGAA
AATCCATACAATACTCCAGTATTTGCCATAAAGAAGGGTTGGAGAAAAGATAGAGAACTTAATAAGAGAACTCAAGATTT
CTGGGAAGTTCAATTAGGAATACCACATCCCGCAGGTAAGAAATCAACAGTACTGGATGTGGGTGATGCATCAGTTCCCT
TAGATGAAAACTTCAGGAAGTATACTGCATTTACCATACCCAGTATAAATAATGAGACACCAGGGATTAGATATCAGTAC
AATGTGCTTCCAGGATGGAAAGGATCACCAGCAATATTTCAAAGTAGCATGACAAAAATCTTAGAGCCTTTTAGAAAACA
AAATCCAGACATAATCCAATACGATGATTTGGTATCTGACTTAGAAATAGAGCAGCATAGAACAAAAATAGAGGAACTGA
GACAACATCTGAAGTGGGGATTTACACCAGACAAACATCAGAAAGAACCATTCCTTTGGGGTTATGAACTCCATCCTGAT
AAATGGACAGTACAGCCTATAATGCTGCCA--------------------------------------------------
----------------------------------------------------------
>EU2AREVIR.V2_8804
CCTCAGATCAC-TCTTTGGCAACGACCCCTCGTCACAGTAAGGATAGGGGGGCAACTAAAGGAAGCTGATACAGGAGCAG
ATACATTTGAAGACGTGAGTTTACCAGGAAAATGGAAACCAAAAGGAGGAGGTAAAGTAAGACAGTATGATCAGGTATCC
ATAGAAATCTGTGGACATAAAGTTATAGCAGTGGTAGGACCTACACCTGGAAGACTGACTCAGATTGGTTGCACTTTAAA
TTTTCCCATTAGTCCTATTGAAACTGTACCAGTAAAATTAAAGCCAGGAATGGATGGCCCAAAGGTTAAACAATGGCCAT
TGACAGAGGAAAAAATAAAAGCATTAACAGAAATTTGTACAGAAGAAAAGGAAGGGAAAATTTCAAAAATTGGGCCTGAA
AATCCTTACAATACTCCAATATTTGCCATAAAGAAAGGTTGGAGAAAAGATAGAGAACTTAATAARAGAACTCAAGATTT
CTGGGAAATTCAATTAGGGATACCACATCCCGCAGGGAAGAAATCAACAGTCCTGGATGTGGGTGATGCATCAGTTCCCT
TAGATAAAGACTTCAGAAAGTATACTGCATTTACCATACCTAGTATAAACAATGAGACACCAGGGATTAGATATCAGTAC
AATGTGCTTCCAGGATGGAAGGGATCACCAGCAATATTTCAAAGTAGCATGACAAAAATCTTAGAGCCTTTTAGAAAACA
AAATCCAGACATAATCCAATACGATGATTTGGTATCTGACTTAGAAATAGGGCAGCATAGAACAAAAATAGATGAACTAA
GACAACACCTAAAGTGGGGATTTACACCAGACAAACATCAGAAAGAACCATTCCTTTGGGGTTATGAACTCCATCCTGAT
AAATGGACAGTACAGCCTATAGTGCTGCCA--------------------------------------------------
----------------------------------------------------------
>B.US.-.POLUS_5.AF124543
CCTCAGATCAC-TCTTTGGCAACGACCCCTCGTCACAATAAAGATAGGGGGGCAACTAAAAGAAGCTGATACAGGAGCAG
ATACATTAGAAGAAATRAATTTGCCAGGAAGATGGAAACCAAAAGGAGGAGGTAAAGTAAGACAGTATGATCAGATACCC
ATAGAAATCTGTGGACATAAAGCTATAACAGTAGTAGGACCTACACCTGGAAGACTGACTCAGATTGGTTGCACTTTAAA
TTTTCCCATTAGTCCTATTGAAACTGTACCAGTAAAATTAAAGCCAGGAATGGATGGCCCAAGAGTTAAACAATGGCCAT
TGACAGAAGAAAAAATAAAAGCATTAGTAGAAATTTGTACAGAAGAAAAGGAAGGGAAGATTTCAAAAATTGGGCCTGAA
AATCCATACAATACTCCAGTATTTGCCATAAAGAAAAGTTGGAGAAAAGATAGAGAACTTAATAAGAGAACTCAAGACTT
CTGGGAAGTTCAATTAGGAATACCACATCCCGCAGGGAAGAAATCAACAGTACTGGATGTGGGTGATGCATCAGTTCCCT
TAGATGAAGACTTCAGGAAGTATACAGCATTTACAATACCTAGTATAAACAATGAGACACCAGGGGTTAGATATCAGTAC
AATGTGCTTCCAGGATGGAAGGGATCACCAGCAATATTCCAAAGTAGTATGATAAAAATCTTAGAGCCTTTTAGAAAACA
AAATCCAGACATAATCCAATACGATGATTTGGTATCTGACTTAGAAATAGGGCAGCATAGAACAAAAATAGAGGAACTGA
GACAACATCTGAGGTGGGGATTTACACCAGACAAACATCAGAAAGARCCATTCCTTTGGGGTTATGAACTCCATCCTGAT
AAATGGACAGTACAGCCTATAGTGCTGCCA--------------------------------------------------
----------------------------------------------------------
>122853
CCTCAAATCAC-TCTTTGGCAACGACCCCTCGTCACAATAAGGGTAGGGGRGCAACTAAAGGAAGCTGATACAGGAGCAG
ATACATTAGAAGACATGGAGTTGCCAGGAAGATGGAAACCAAAAGGAGGAGGTAAAGTAAGACAGTATGATCAGRTACTC
RTAGAAATATGTGGACATAAAGCTATAACAGTAGTAGGACCTACACCTGGAAGRCTGACTCAGATTGGTTGCACTYTAAA
TTTTCCCATTAGTCCTATTGAAACTGTACCAGTAAAATTAAAACCAGGAATGGATGGCCCAAAGGTTAAACAATGGCCAT
TGACAGAAGAAAAAATAAAAGCATTAAGAGAAATTTGTACAGAAGAAAAGGAAGGAAAAATTTCAAAAATTGGGCCTGAA
AATCCATACAATACTCCAATATTTGCCATAAAGAAAGGTTGGAGAAAAGATAGAGAACTTAATAAGAGAACTCAAGATTT
CTGGGAAGTTCAATTAGGAATACCACATCCCGCAGGGAAGAAATCAACAGTCCTGGATGTGGGTGATGCATCAGTTCCCT
TAGATAAAGACTTCAGAAAGTATACTGCATTTACCATACCTAGTACAAACAATGAGACACCAGGGATTAGATATCAGTAC
AATGTGCTTCCAGGATGGAAGGGATCACCAGCAATATTCCAAAGTAGCATGACAAAAATCTTAGAGCCTTTTAGAAAACA
AAATCCAGACATAATCCAATACGATGATTTGGTATCTGACTTAGAAATAGGTCAGCATAGAACAAAAATAGAGGAACTGA
GACAACATCTGAAGTGGGGGTTTACACCAGACAAACACCAGAAAGAACCATTCCTTTGGGGTTATGAACTCCATCCTGAT
AAATGGACAGTACAGCCTATAGTACTGCCA--------------------------------------------------
----------------------------------------------------------
>B.-.2003.03_109196.EU611860
CCTCAGATCAC-TCTTTGGCAACGACCCCTCGTCACAATAAAGATAGGGGGGCAASTAAAGGAAGCTGATACAGGAGCAG
ATACATTAGAAGACATGAGTTTGCCAGGAAGATGGAAACCAAAAGGAGGAGGTAAAGTAAGACAGTATGATCARATACCC
ATAGAAATMTGTGGACATAAAGCTRTAACAGTAATAGGACCTACACCTGGAAGAYTGACTCAGATWGGTTGCACTTTAAA
TTTTCCCATTAGTCCTATTGAAACTGTACCAGTAAAAYTAAAGCCAGGAATGGATGGCCCAAARGTTAAACAATGGCCAT
TGACAGAAGAAAAAATAAAAGCATTAGTRGAAATTTGTACAGAAGAAARGGAAGGGAAAATTTCAAAAATTGGGCCTGAA
AATCCATACAATACTCCAGTATTTGCCATAAAGAARAGTTGGAGAAAAGATAGAGAACTTAATAAGAGAACTCAAGACTT
CTGGGAARTTCAATTAGGAATACCACATCCCGCAGGAAAGAAATCAACARTAYTGGATGTGGGTGATGCATCAGTYCCTT
TAGATAAAGACTTCAGRAAGTATACTGCATTTACCATACCTAGTATAAACAATGAGACACCAGGRATAAGATATCAGTAC
AATGTGCTTCCAGGATGGAAAGGATCACCAGCAATATTCCAAGCTAGCATGACAAAAATCTTAGAGCCTTTTAGAAAACA
AAATCCAGACATAATCCAATAYGATGATYTGGTATCTGATTTAGAAATAGRGCAGCATAGAACAAAAATAGAGGAACTGA
GRCAACATCTGAAGTGGGGATTTACACCAGACAAACATCAGAAAGAACCATTCCTTTGGGGTTATGAACTCCATCCTRAT
AAATGGACAGTACAGCCTATAGTGCTGCCA--------------------------------------------------
----------------------------------------------------------
>Control1 2003-07-24 NEW
CCTCAGATCAC-TCTTTGGCAACGACCCATCGTCACAATAAAGATCGGAGGGCAAATAAGGGAAGCTGATACAGGAGCAG
ATACATTWGAAGACATAGATTTGCCAGGAAGATGGAAACCAAAAGGAGGAGGTAAAGTAAGAGAGTATGATCAGGTACCC
ATAGAAATCTGTGGCCATAAAGTTGTAACAGTAGTAGGACCTACACCTGGCAGACTGACTAAGCTTGGTTTCACTTTAAA
TTTTCCTATTAGTCCTATTGAAACTGTACCAGTAAAATTAAAGCCAGGAATGGACGGCCCAAAAGTTAAACAATGGCCAT
TGACAGAGGAAAAAATAAAAGCATTAATAGAAATTTGTACAGAAGAAAAGGATGGCAAAATCTCAAAAATTGGGCCTGAG
AATCCATACAATACTCCAGTATTTGCCATAAAGAAGGGTTGGAGAAAAGATAGAGAACTTAATAAGAGAACTCAAGATTT
CTGGGAAATTCAATTAGGAATACCACATCCCGCAGGAAAGAAATCAACAGTGTTGGATGTGGGTGATGCATCAATTCCCT
TAGATGAAGAYTTCAGAAAGTATACTGCATTTACCATTCCTAGTATAAACAATRAGACACCAGGAATTAGATATCAGTAC
AATGTGCTTCCAGGATGGAAGGGGTCACCAGCAATATTTCAAGCTAGTATGACAAAGATCTTAGAGCCTTTTAGAAAACA
AAATCCAAACATGATCCAATATGATGATTTGGTATCTGACTTAGAAATAGGGCAGCATAGARCAAAAATAGAGGAACTGA
GACAACATCTAAAGTGGGGATTTACACCAGACAAACATCAAAAAGAACCATTCCTTTGGGGTTATGAACTCCATCCTGAT
AAATGGACAGTACAGCCTATAGTACTGCCAGAACAAGACAGCTGGACTGTCAATGACATACAAAAGTTAGTGGGAAAATT
GAATTGGGCCAGTCARATTTACGCAGGAATTAAAGTCAARCAATTATGTAAACTCCTC
>B.NL.1986.3202A21.ACH3202A21.U34604
CCTCAGATCAC-TCTTTGGCAACGACCCCTCGTCACAATAAAGATAGGGGGGCAACTAAAGGAAGCTGATACAGGAGCAG
ATACATTAGAAGAAATGAATTTGCCAGGAAGATGGAAACCAAAAGGAGGAGGGAAAGTAAGACAGTATGATCAGATACCC
ATAGAAATCTGTGGACATAAAGCTATAACAGTAGTAGGACCTACACCTGGAAGACTGACTCAGATTGGTTGTACTTTAAA
TTTTCCCATTAGTCCTATTGAAACTGTACCAGTAAAATTAAAGCCAGGAATGGATGGCCCAAAAGTTAAACAATGGCCAT
TGACAGAAGAAAAAATAAAAGCATTAGTAGAAATTTGTACAGAAGAAAAGGAAGGGAAAATTTCAAAAATTGGGCCTGAA
AATCCATATAATACTCCAGTATTTGCCATAAAGAAAAGTTGGAGAAAAGATAGAGAACTTAATAAGAGAACTCAAGATTT
CTGGGAAGTTCAACTAGGAATACCACATCCCGCAGGGAAGAAATCAACAGCACTGGATGTGGGTGATGCATCAGTTCCCT
TAGATAAGGACTTCAGAAAGTATACTGCATTTACCATACCTAGTGTAAACAATGAGACACCAGGAATTAGATATCAGTAC
AATGTGCTTCCAGGATGGAAAGGATCACCAGCAATATTCCAATGTAGCATGACAAAAATCTTAGAGCCTTTTAGAAAACA
AAATCCAGACATAATCCAATATGATGATTTGGTATCTGACTTAGAAATAGGGCAGCATAGAACAAAAATAGAGGAACTGA
GACAACATCTGAGGTGGGGATTTACACCAGACAAACATCAGAAAGAACCATTCCTTTGGGGTTATGAACTCCATCCTGAT
AAATGGACAGTACAGCCTATAGTGCTGCCA--------------------------------------------------
----------------------------------------------------------
>114441
CCTCARATCAC-TCTTTGGCAACGACCCCTCGTCACAATAAAGATAGGGGGGCAACTAAARGAAGCTGATACAGGAGCAG
ATACAGTAGAAGAMATGTATTTGCCAGGRAGATGGAAACCAAAAGGAGGAGGTAAAGTAAGACAGTATGATCAGGTGCCC
CTTGAAATTTGTGGGCAAAAAGCTATAACAGTAGTAGGACCTACACCTGGAAGACTGACTCAGATTGGTTGCACTTTAAA
TTTTCCCATTAGTCCTATTGAAACTGTACCAGTAAAATTAAAGCCAGGAATGGATGGCCCAAAAGTTAAACAATGGCCAT
TGACAGAAGAAAAAATAAAAGCATTAATAGAAATTTGTACAGAAGAAAAGGAAGGGAAAATTTCAAAAATTGGGCCTGAA
AATCCATACAATACTCCAGTATTTGCCATAAAGAAAGGTTGGAGAAARGATAGAGAACTTAATAAGAGAACTCAAGACTT
CTGGGAAGTTCAATTAGGAATACCACATCCTGCAGGGAAGAAATCAACAGTACTGGATGTGGGTGATGCATCAGTTCCCT
TAGATCRAGACTTCAGAAAGTATACTGCATTTACCATACCTAGTATAAACAATGAGACACCAGGRATTAGATATCAGTAC
AATGTGCTTCCAGGATGGAARGGATCACCAGCAATATTCCAAAGTAGCATGACAAAAATCTTAGAGCCTTTTAGAAAACA
AAATCCAGACATAATCCARTACGATGATTTGGTATCTGACTTAGAAATAGGGCAGCATAGAGCAAAAATAGAGGAACTGA
GACAACATCTGAAGTGGGGATTTACACCAGACAAACATCAGAAAGAACCATTCCTTTGGGGTTATGAACTCCATCCTGAT
AAATGGACAGTACAGCCTATAGTGTTGCCA--------------------------------------------------
----------------------------------------------------------
>B.CA.1998.275.EU693802
CCTCAGATCAC-TCTTTGGCAACGACCCCTCGTCAMRRTAAAGATAGGGGGGCAACTAAAGGAAGCTGACACAGGAGCAG
ATACAATAGAAGAAATGAGTTTACCAGGGAGATGGAAACCAAAAGGAGGAGGTAAAGTAAGACAGTATGATCAGATAYCC
ATAGAAATCTGTGGACATAAAGCTATAACAGTAATAGGACCTACACCTGGAAGACTGACTCAGATTGGTTGCACTTTAAA
TTTTCCCATTAGTCCTATTGAAACTGTACCAGTAAAATTAAAGCCAGGRATGGATGGCCCAAAAGTTAAACAATGGCCAT
TGACAGAAGAAAAAATAAAAGCATTAGTAGAAATTTGTACAGAAGAAAAGGAAGGGAAAATTTCAAAAATTGGGCCTGAA
AATCCATACAATACTCCAGTATTTGCTATAAAGAAAAGCTGGAGAAAAGATAGAGAACTTAATAAGAGAACTCAAGACTT
CTGGGAAGTTCAATTAGGAATACCACATCCCGCAGGGAAGAATTCAACAGTACTGGATGTGGGTGATGCATCAGTTCCCT
TACATGAAGACTTCAGGAAGTATACTGCATTTACCATACCTAGTACAAACAATGAGACACCAGGGATTAGATATCAGTAC
AATGTGCTCCCAGGATGGAAAGGATCACCAGCAATATTCCAAAGTAGTATGACAAAAATCTTAGAGCCTTTTAGAAAACA
AAATCCAGACATRATCCAATACGATGATTTGGTATCTGACTTAGAAATAGGGCAGCATAGAGCAAAAATAGAGGAACTGA
GACAACATCTGAAGTGGGGATTTACACCAGACAAACATCARAAAGAACCATTCCTTTGGGGTTATGAACTCCATCCTGAT
AAATGGACAGTACAGCCTATAGTGCTGCCA--------------------------------------------------
----------------------------------------------------------
>KU2KUL_757
CCTCAGATCAC-TCTTTGGCAACGACCCCTTGTCACAATAAAGATAGGGGGGCAACTAAAGGAAGCTGATACAGGAGCAG
ATACATTAGAAGAAATGAATTTACCAGGAAAATGGAAACCAAAAGGAGGAGGTAAAGTAAGACAGTATGATCAGATACCC
ATAGAAATCTGTGGACATAAAGCTATAACAGTAGTAGGACCTACACCCGGAAGACTGACTAAGATTGGCTGCACTTTAAA
TTTTCCCATTAGTCCTATTGAAACTGTACCAGTAAAATTAAAGCCAGGAATGGATGGCCCAAAAGTTAAACAATGGCCAT
TGACAGAAGAAAAAATAAAAGCGTTAGTGGAAATTTGTACAGAAGAAAAGGAAGGAAAAATTTCAAAAATTGGGCCTGAA
AATCCATACAATACTCCAGTATTTGCCATAAAGAAAAGTTGGAGAAAAGATAGAGAACTTAATAAGAGAACTCAAGACTT
CTGGGAAGTTCAATTAGGAATACCACATCCTGCAGGGAAGAAATCAACAGTAMTGGATGTGGGTGATGCATCAGTTCCCT
TAGATAAAGACTTCAGGAAGTATACTGCATTTACCATTCCTAGTATAAATAATGAGACACCAGGGATTAGATATCAGTAC
AATGTGCTTCCAGGATGGAAGGGATCACCAGCAATATTCCAAAGTAGCATGACAAAAATCTTAGAGCCTTTTAGAAAACA
GAATCCAGACATAATCCAATACGATGATTTGGTATCTGACTTAGAAATAGGGCAGCATAGAACAAAAATAGAGGAACTGA
GACAACATCTGARGTGGGGATTTACACCAGACAAACATCAGAAAGAGCCATTCCTTTGGGGTTATGAACTCCATCCTGAT
AAATGGACAGTACAGCCTATAGTACTGCCA--------------------------------------------------
----------------------------------------------------------
>B.ES.2006.06SP104_305104.EU255450
CCCCAGATCAC-TCTTTGGCAACGACCCCTCGTCACAATAAAGATAGGAGGGCAACTAAAGGAAGCTGATACAGGAGCAG
ATACATTAGAAGAAATGAATTTGCCAGGAAGATGGAAACCAAAAGGAGGAGGTAAAGTAAGACAGTATGATCAGATACCC
CTAGAAATTTGTGGCCATAAAGCTATAACAGTAGTAGGGCCTACACCTGGAAGACTGACTCAGATTGGTTGCACTCTAAA
TTTTCCCATTAGTCCTATTGAAACTGTACCAGTAAAATTAAAACCAGGAATGGATGGCCCAAAAGTTAAACAATGGCCAT
TGACAGAAGAAAAAATAAAAGCATTAGTAGAAATTTGTACAGAAGAAAAGGAAGGGAAAATCTCAAAAATTGGGCCTGAA
AATCCATACAATACTCCAATATTTGCCATAAAGAAGGGTTGGAGAAAAGATAGAGAACTTAATAAGAGAACGCAAGACTT
CTGGGAAGTTCAATTAGGAATACCACATCCCGCAGGAAAGAAATCAACAGTACTGGATGTGGGTGATGCATCAGTTCCCT
TANATGAAGACTTCAGGAAGTATACTGCATTTACCATTCCTAGTACAAACAATGAGACCCCAGGGATTAGATATCAGTAC
AATGTGCTTCCAGGATGGAAAGGGTCTCCAGCAATATTCCAAGCTAGCATGACAARAATCTTAGAGCCTTTTAGAAAACA
AAATCCAAACATAATCCAATACGATGATTTGGTATCTGACTTAGAAATAGGGCAGCATAGAACAAAGATAGAGGAACTGA
GACAGCATCTAAGGTGGGGATTTACACCAGACAAACATCAGAAAGAACCATTCCTTTGGGGTTATGAACTCCATCCTGAT
AAATGGACAGTACAGCCTATAGTATTGCCA--------------------------------------------------
----------------------------------------------------------
>B.FR.1983.IIIB.LAI.A04321
CCTCAGATCAC-TCTTTGGCAACGACCCCTCGTCACAATAAAGATAGGGGGGCAACTAAAGGAAGCTGATACAGGAGCAG
ATACATTAGAAGAAATGAGTTTGCCAGGAAGATGGAAACCAAAAGGAGGAGGTAAAGTAAGACAGTATGATCAGATACTC
ATAGAAATCTGTGGACATAAAGCTATAACAGTAGTAGGACCTACACCTGGAAGACTGACTCAGATTGGTTGCACTTTAAA
TTTTCCCATTAGTCCTATTGAAACTGTACCAGTAAAATTAAAGCCAGGAATGGATGGCCCAAAAGTTAAACAATGGCCAT
TGACAGAAGAAAAAATAAAAGCATTAGTAGAAATTTGTACAGAAGAAAAGGAAGGGAAAATTTCAAAAATTGGGCCTGAA
AATCCATACAATACTCCAGTATTTGCCATAAAGAAAAGTTGGAGAAAAGATAGAGAACTTAATAAGAGAACTCAAGACTT
CTGGGAAGTTCAATTAGGAATACCACATCCCGCAGGGAAGAAATCAACAGTACTGGATGTGGGTGATGCATCAGTTCCCT
TAGATGAAGACTTCAGGAAGTATACTGCATTTACCATACCTAGTATAAACAATGAGACACCAGGGATTAGATATCAGTAC
AATGTGCTTCCAGGATGGAAAGGATCACCAGCAATATTCCAAAGTAGCATGACAAAAATCTTAGAGCCTTTTAGAAAACA
AAATCCAGACATAATCCAATACGATGATTTGGTATCTGACTTAGAAATAGGGCAGCATAGAACAAAAATAGAGGAGCTGA
GACAACATCTGAGGTGGGGACTTACACCAGACAAACATCAGAAAGAACCATTCCTTTGGGGTTATGAACTCCATCCTGAT
AAATGGACAGTACAGCCTATAGTGCTGCCA--------------------------------------------------
----------------------------------------------------------
>18IRSICAIXA_662
---------AC-TCTTTGGCAGCGACCCCTAGTGTCAATAAAGGTAGSAGGGCAAATAAAGGAAGCTGATACAGGAGCAG
ATACATTAGAAGAAATGTRTTTACCAGGAAGATGGAAACCAAAAGGAGGAGGTAAAGTAAGACAGTATGATCAGATACTC
ATAGAAATTTGTGGCCATAAAGCTATAACAGTAGTAGGACCTACACCTGGAAGACTGACTCAGATTGGTTGCACTTTAAA
TTTT----------------------------------------------------------------------------
-----------------------------------TGTACAGAAGAAAAGGAAGGGAAAATTTCAAAAATTGGGCCTGAA
AATCCATACAATACTCCAATATTTGCCATAAAGAAGGGTTGGAGAAAAGATAGAGAACTTAATAAGAGAACTCAAGACTT
TTGGGAAGTTCAATTAGGAATACCACATCCTGCAGGAAAGAAATCAACAGTATTGGATGTGGGTGATGCATCAGTTCCCT
TAGATGAAGACTTCAGGAAGTATACTGCCTTTACCATTCCTAGTACAAACAATGAGACCCCAGGGATTAGATATCAGTAC
AATGTGCTTCCAGGATGGAAAGGGTCACCAGCAATATTCCAAAGTAGCATGACAAAAATCTTAGAGCCTTTTAGAAAACA
AAATCCAGACATAATCCAATACGATGATTTGGTATCTGACTTAGAAATAGGGCAGCATAGAGCAAAAATAGAGGAACTGA
GACAACATCTAAAGTGGGGATTTACACCAGACAAACATCAGAAAGAACCATTTCTTTGGGGTTATGAACTTCATCCTGAT
AARTGGACAGTACAGCCTATAATACTGCCA--------------------------------------------------
----------------------------------------------------------
>B.-.2003.03_118316.EU613586
CCTCAGATCAC-TCTTTGGCAACGACCCTTAGTCACAATAAAGATAGGGGGGCAACTAAAGGAAGCTGATACAGGAGCAG
ATACATTAGAAGAGATGTGTTTGCCAGGAAGATGGAAACCAAAAGGAGGAGGTAAAGTAAGACAGTATGATCAGGTACCC
ATAGAAATCTGTGGACATAAAGCTATAACAGTAATAGGACCTACACCTGGAAGACTGACTCAGCTTGGTTGCACTTTAAA
TTTTCCCATTAGTCCTATTGAAACTGTACCAGTAAAATTAAAGCCAGGAAKGGATGGCCCAAAAGTTAAACAAKGGCCAT
TGACAGAAGAAAAAATAAAAGCATTAGTAGAAATTTGTACAGAAGAAAAGGAAGGAAAAATTTCAAAAATTGGGCCTGAA
AATCCATACAATACTCCAGTATTTGCCATAAAAAAAAGTTGGAGAAAAGATAGAGAACTTAATAAGAGAACTCAAGACTT
CTGGGAAGTTCAATTAGGAATACCACATCCGGCAGGGAAGAAATCAACAGTATTGGATGTGGGTGATGCATCAGTTCCCT
TAGATAAAGACTTCAGAAAGTATACTGCATTTACCATACCTAGTATAAACAATGAGACACCAGGGATTAGGTATCAGTAC
AATGTGCTTCCAGGATGGAAGGGATCACCAGCAATATTCCAAAGTAGCATGACAAAAATCTTAGAGCCTTTTAGAAAACA
AAATCCAGAAATGATCCAATACGATGATTTGGTATCTGACTTAGAAATAGGGCAGCATAGAACAAAAATAGAGGAACTGA
GACAACATCTGAAGTGGGGGTTTACACCAGACAAACATCAGAAAGAACCATTCCTTTGGGGTTATGAACTCCATCCTGAT
AAATGGACAGTACAGCCTATAGTGCTGCCA--------------------------------------------------
----------------------------------------------------------
>B.NL.1986.H0320_2A12.ACH3202A12.U34603
CCTCAGATCAC-TCTTTGGCAACGACCCCTCGTCACAATAAAGATAGGGGGGCAACTAAAGGAAGCTGATACAGGAGCAG
ATACATTAGAAGAAATGAATTTGCCAGGAAGATGGAAACCAAAAGGAGGAGGTAAAGTAAGGCAGTATGATCAGATAGCC
ATAGAAATCTGTGGACATAAAGCTATAACAGTAGTAGGACCTACACCTGGAAGACTGACTCAGATTGGTTGCACTTTAAA
TTTTCCCATTAGTCCTATTGAAACTGTACCAGTAAAATTAAAGCCAGGAATGGATGGCCCAAAAGTTAAACAATGGCCAT
TGACAGAAGAAAAAATAAAAGCATTAGTAGAAATTTGTACAGAAGAAAAGGAAGGGAAAATTTCAAAAATTGGGCCTGAA
AATCCATATAATACTCCAGTATTTGCCATAAAGAAAAGTTGGAGAAAAGATAGAGAACTTAATAAGAGAACTCAAGATTT
CTGGGAAGTTCAACTAGGAATACCACATCCCGCAGGGAAGAAATCAACAGTACTGGATGTGGGTGATGCATCAGTTCCCT
TAGATAAGGACTTCAGAAAGTATACTGCATTTACCATACCTAGTGTAAACAATGAGACACCAGGAATTAGATATCAGTAC
AATGTGCTTCCAGGATGGAAAGGATCACCAGCAATATTCCAATGTAGTATGACAAAAATCTTAGAGCCTTTTAGAAAACA
AAATCCAGACATAATCCAATATGATGATTTGGTATCTGACTTAGAAATAGGGCAGCATAGAACAAAAATAGAGGAACTGA
GACAACATCTGAGGTGGGGATTTACACCAGACAAACATCAGAAAGAACCATTCCTTTGGGGTTATGAACTCCATCCTGAT
AAATGGACAGTACAGCCTATAATGTTGCCA--------------------------------------------------
----------------------------------------------------------
>B.ES.-.04_72.AY315949
CCTCAAATCAC-TCTTTGGCAACGACCCATCGTCACAATAAAGATAGGGGGGCAACTAAAGGAAGCCGATACAGGAGCAG
ATACATTAGAAGAAATGAATTTGTCAGGAAGATGGAAACCAAAAGGAGGAGGTAAAGTAAGACAGTATGATCAGGTACCC
ATAGAAATTTGTGGACATAAAGCTATAACAGTAGTAGGACCTACGCCTGGAAGACTGACTCAGCTTGGTTGCACTTTAAA
TTTTCCCATTAGTCCTATTGAAACTGTACCAGTAAAATTAAAGCCAGGAATGGATGGCCCAAAAGTTAAACAATGGCCAT
TGACAGAAGAAAAAATAAAAGCATTAGTAGAAATTTGTACAGAAGAAAAGGAAGGGAAAATTACAAAAATTGGGCCTGAA
AATCCATACAATACTCCAGTATTTGCCATAAAGAAGAGTTGGAGAAAAGATAGAGAACTTAATAAGAGAACTCAAGACTT
CTGGGAAGTTCAATTAGGAATACCACATCCCGCAGGGAAGAAATCAACAGTACTGGATGTGGGTGATGCATCAGTTCCTT
TAGATAAAGAATTCAGAAAGTATACTGCATTTACCATACCTAGTATAAACAATGAGACACCAGGGATTAGATATCAGTAC
AATGTGCTTCCAGGATGGAAAGGATCACCAGCAATATTTCAATGTAGTATGACAAAAATCTTAGAGCCTTTTAGAAAACA
AAATCCAGACATAATCCAATACGATGATTTGGTATCTGACTTAGAAATAGGGCAGCATAGAACAAAAATAGAGGAACTGA
GACAGCATCTGAAGTGGGGATTTACACCAGACAAACATCAGAAAGAACCATTCCTTTGGGGCTATGAACTCCATCCTGAT
AAATGGACAGTACAGCCTATAGAGCTGCCA--------------------------------------------------
----------------------------------------------------------
>EU2AREVIR.V2_12348
CCTCAGATCAC-TCTTTGGCAACGACCCCTCGTCACAATAAAGATAGGGGGGCAACTAAAGGAAGCTGATACAGGAGCAG
ATACATTAGAAGAAATAAATTTGCCAGGAAGATGGAAACCAAAAGGAGGAGGTAAAGTAAGACAGTATGATCAGGTACCC
ATAGAAATCTGTGGACATAAAGYTATAACAGTAGTAGGACCTACACCTGGAAGACTGACTCAGCTTGGTTGCACTTTAAA
TTTTCCCATTAGTCCTATTGAAACTGTACCAGTAAAATTAAAGCCAGGAATGGATGGCCCAAAAGTTAAACAATGGCCAT
TGACAGAAGAAAAAATAAAAGCATTAACAGAAATTTGTACAGAAGAAAAGGAAGGAAAAATTTCAAAAATTGGGCCTGAA
AATCCATACAATACTCCAGTATTTGCCATAAAGAAAAGTTGGAGAAAAGATAGAGAACTTAATAAGAGAACTCAAGACTT
CTGGGAAGTTCAGTTAGGAATACCACATCCCGCAGGGAAGAAATCAACAGTATTGGATGTGGGTGATGCATCAGTTCCCT
TAGATAAAGACTTCAGGAAGTATACTGCATTTACCATACCTAGYATAAACAATGAGACACCAGGGATTAGATATCAGTAC
AATGTGCTTCCAGGATGGAAAGGATCACCAGCAATATTCCAAAGTAGCATGACAAGAATCTTAGAGCCTTTTAGAAAACA
GAATCCAGACATGATCCAATACGATGATTTGGTATCTGACTTAGAAATAGGGCAACATAGAACAAAAATAGAGGAACTGA
GAGAACATTTGAAGTGGGGATTTACACCAGACAAACATCAGAAAGAACCATTCCTCTGGGGTTATGAACTCCATCCTGAT
AAATGGACAGTACAGCCTATAGAGCTGCCA--------------------------------------------------
----------------------------------------------------------
>B.US.2004.SH858.FJ469772
CCTCAGATCAC-TCTTTGGCAACGACCCCTCGTCACAATAAAGATAGGGGGGCAACTAAAGGAAGCTGATACAGGAGCAG
ATACTTTAGAAGAAATGAATTTGCCAGGAAGATGGAAACCAAAAGGAGGAGGTAAAGTAAGACAGTATGATCAGATACTT
GTAGAAATTTGTGGACATAAAGCTATAACAGTAGTAGGACCTACACCTGGAAGACTGACTCAAATTGGTTGCACTTTAAA
TTTCCCCATTAGTCCTATTGAAACTGTACCAGTAAAATTAAAGCCAGGAATGGATGGCCCAAAAGTTAAACAATGGCCAT
TGACAGAGGAAAAAATAAAAGCATTAGTAGAAATTTGTACAGAAGAAAAGGAAGGAAAAATTTCAAAAATTGGGCCTGAA
AATCCATACAATACTCCAGTATTTGCAATAAAGAAAAGTTGGAGAAAAGATAGAGAACTTAATAAGAGAACTCAAGACTT
CTGGGAAGTTCAATTAGGAATACCACATCCCGCAGGGAAGAAATCAACAGTACTGGATGTGGGTGATGCATCAGTTCCCT
TACATGAAGACTTCAGAAAGTATACTGCATTTACCATACCTAGTATAAACAATGAGACACCAGGAATTAGATATCAGTAC
AATGTGCTTCCAGGATGGAAAGGATCACCAGCAATATTCCAAAGTAGCATGACAAAAATCTTAGAGCCTTTTAGAAAACA
AAATCCAGACATAATCCAATACGATGATTTGGTATCTGACTTAGAAATAGGGCAGCATAGAACAAAAATAGATGAACTGA
GACAACATCTGAGGTGGGGATTTACACCAGACAAACATCAAAAAGAACCATTCCTTTGGGGTTATGAACTCCATCCTGAT
AAATGGACAGTACAGCCTATAGTGCTGCCA--------------------------------------------------
----------------------------------------------------------
>B.US.1998.NC1870_1998.AY030774
CCTCAGATCAC-TCTTTGGCAGCGACCCGTCGTCACAATAAAGATAGGGGGGCAACTAAAGGAAGCTGATACAGGAGCAG
ATACATTAGAAGACATGGAGTTGCCAGGAAGATGGAAACCAAAAGGAGGAGGTAAAGTAAGACAGTATGATCAGATACCA
GTAGAAATCTGTGGGCATAAAGCTATAACAGTAGTAGGACCTACACCTGGAAGACTGACTCAGCTTGGTTGCACTCTAAA
TTTTCCCATTAGTCCTATTGAAACTGTACCAGTAAAATTAAAGCCAGGAATGGATGGCCCAAAAGTTAAACAATGGCCAT
TGACAGAAGAAAAAATAAAAGCATTAGTAGAAATTTGTGCAGAAGAAAAGGAAGGAAAAATTTCAAAAATTGGGCCTGAA
AATCCATACAATACTCCAGTATTTGCCATAAAGAAAAGTTGGAGAAAAGATAGAGAACTTAATAAGAGAACTCAAGACTT
CTGGGAAGTTCAATTAGGAATACCACATCCTGCAGGGAGGAAATCAACAGTACTGGATGTGGGTGATGCATCAATTCCCT
TAGATGAAGACTTCAGAAAGTATACTGCATTTACCATACCTAGTATAAACAATGAGACACCAGGAATTAGATATCAGTAC
AATGTGCTTCCAGGATGGAAGGGATCACCAGCAATCTTCCAAAGTAGCATGACAAGAATCTTAGAGCCTTTTAGAAAACA
AAATCCAGACATAATCCAATATGATGATTTGGTATCTGACTTAGAAATAGGGCAGCATAGAACAAAAATAGAGCAACTGA
GAGAACATCTGAAGTGGGGACTTACACCAGACAAACATCAGAAAGAACCATTCCTTTGGGGTTATGAACTCCATCCTGAC
AAATGGACAGTACAGCCTATAGTACTGCCA--------------------------------------------------
----------------------------------------------------------
>B.US.1996.90.EU693621
CCTCAAATCAC-TCTTTGGCAACGACCCCTCGTCACAATAAAGGTAGGGGGGCAATTAAAGGAAGCTGATACAGGAGCAG
ATACATTAGAAGAAATGAAYTTGCCAGGAAGATGGAAACCAAAAGGAGGAGGTAAAGTAAGACAGTATGATCAGATATCC
ATAGAAATCTGTGGGCATAAAGCTATAACAGTAGTAGGACCTACACCTGGCAGACTGACTCAGATTGGTTGCACTTTAAA
TTTTCCCATTAGCCCTATAGAAACTGTACCAGTAAAATTGAAGCCAGGAATGGATGGCCCAAAAGTTAAACAATGGCCAT
TAACAGAAGAAAAAATAAAAGCATTAGTAGAAATTTGTACAGAAGAAAAGGAAGGGAAAATTTCAAAAATTGGGCCTGAA
AATCCATACAATACTCCAGTATTTGCCATAAAAAAGAGTTGGAGAAAAGATAGAGAACTTAATAAGAAAACTCAAGACTT
CTGGGAAGTTCAATTAGGAATACCACATCCTGCAGGGAAGAAGTCAACAGTACTGGATGTGGGTGATGCATCAGTTCCCT
TAGATGAAGACTTCAGGAAGTATACTGCATTTACCATACCTAGTATAAACAATGAGACACCAGGGATTAGATATCAATAC
AATGTGCTTCCAGGATGGAAAGGATCACCAGCAATATTTCAAAGTAGCATGACAAAAATCTTAGAGCCTTTTAGAAAACA
AAATCCAGACATAATCCAATACGATGATTTGGTATCTGACTTAGAAATAGGGCAGCATAGAGCAAAAATAGAGGAACTGA
GACAACATCTGAGGTGGGGATTTACACCAGACAAACATCAGAAAGAACCATTCCTTTGGGGTTATGAACTCCATCCTGAT
AAATGGACAGTACAGCCTATAGTGCTGCCA--------------------------------------------------
----------------------------------------------------------
>Control1 2004-06-23 OLD
---------AC-TCTTTGGCAACGACCCATCGTCACAATAAAGATCGGAGGGCAAATAAGGGAAGCTGATACAGGAGCAG
ATACATTTGAAGACATAGATTTGCCAGGAAGATGGAAACCAAAAGGAGGAGGTAAAGTAAGAGAGTATGATCAGGTACCC
ATAGAAATCTGTGGCCATAAAGTTGTAACAGTAGTAGGACCTACACCTGGCAGACTGACTAAGCTTGGTTTCACTTTAAA
TTTTC---------------------------------------------------------------------------
--------------------------------------------GAAAAGGAAGGCAAAATCTCAAAAATTGGGCCTGAG
AATCCATACAATACTCCAGTATTTGCCATAAAGAAGGGTTGGAGAAAAGATAGAGAACTTAATAAGAGAACTCAAGATTT
CTGGGAAATTCAATTAGGAATACCACATCCCGCAGGAAAGAAATCAACAGTGTTGGATGTGGGTGATGCATCAATTCCCT
TAGATGAAGACTTCAGAAAGTATACTGCATTTACCATTCCTAGTATAAACAATGAGACACCAGGAATTAGATATCAGTAC
AATGTGCTTCCAGGATGGAAGGGGTCACCAGCAATATTTCAAGCTAGTATGACAAAGATCTTAGAGCCTTTTAGAAAACA
AAATCCAAACATGATCCAATATGATGATTTGGTATCTGACTTAGAAATAGGGCAGCATAGAGCAAAAATAGAGGAACTGA
GACAACATCTAARGTGGGGATTTACACCAGACAAACATCAAAAAGAACCATTCCTTTGGGGTTATGAACTCCATCCTGAT
AAATGGACAGTACAGCCTATAGTACTGCCA--------------------------------------------------
----------------------------------------------------------
>123637
CCTCAAATCAC-TCTTTGGCAACGACCCATCGTCACAATAAAGATAGGGGGGCAACTAAAGGAAGCTGATACAGGAGCAG
ATACATTAGAAGACATGAGTTTGCCAGGAAGATGGAAACCAAAAGGAGGAGGTAAAGTAAGACAATATGATCAGRTACCC
ATTGAAATCTGTGGACACAAAGCTATAACAGTAGTAGGACCTACACCTGGAAGACTGACTCAGCTTGGTTGCACTTTAAA
TTTTCCCATTAGTCCTATTGAAACTGTACCAGTAAAATTAAAGCCAGGAATGGATGGCCCAAAAGTTAAACAATGGCCAT
TGACAGAAGAAAAAATAAAAGCATTAGTAGAAATTTGTACAGAAGAAAAGGAAGGRAAAATTTCAAAAATTGGGCCTGAA
AATCCMTACAATACTCCAGTATTTGCCATAAAGAAAAGTTGGAGAAAAGATAGAGAACTTAATAARAGAACTCAAGACTT
CTGGGAAGTTCAATTAGGAATACCACATCCCKCAGGGAAGAAATCAACAGTACTGGATGTRGGTGATGCATCAGTTCCCT
TAGATGAAGACTTCAGAAAGTATACTGCATTTACCATACCTAGTATAAACAATGAGACACCAGGGATTAGATATCAGTAC
AATGTGCTTCCAGGATGGAAARGCTCACCAGCAATATTTCAAAGTAGYATGACAAAAATCTTAGAGCCTTTTAGAAAACA
AAATCCAGACATGATCCAATACGATGATTTGGTATCKGATTTAGAAATAGGGCAGCATAGAACAAAAATAGAGGAACTGA
GAGMACATCTGAAGTGGGGATTTACACCAGACAAACATCAGAAAGAACCATTCCTTTGGGGTTATGAACTCCATCCTGAT
AAATGGACAGTACAGCCTATAGTGCTGCCA--------------------------------------------------
----------------------------------------------------------
>EU2ARCA_14265
---------NN-NNNNNNNCAACGACCCCTCGTCGCAATAARGRTAGGGGGGCAGCTAAAGGAAGCTGAYACAGGAGCAG
ATACATTAGAAGACATRARTTTGCCAGGAARATGGAAACCAAAAGGAGGAGGTAAAGTAAAACAGTATGATCAGATACCC
ATAGAAATYTGTGGRCATAAAGCTATAACAGTAGTAGGACCTACACCTGGAAGACTGACTCAGATTGGTTGCACTTTAAA
TTTT----------------------------------------------------------------------------
-----------------------------------TGTACAGAAGAAAAGGAAGGGAAAATTTCAAAAATTGGGCCTGAA
AATCCATATAATACTCCAGTATTTGCCATAAAGAAAAGTTGGAGAAAAGATAGAGAACTTAATAAGAGAACTCAAGACTT
CTGGGAAGTTCAATTAGGAATACCACATCCCGCAGGGAAGAAATCAACAGTACTGGATGTGGGTGATGCATCAGTTCCCT
TAGATGAAGACTTCAGAAAGTATACTGCATTTACCATACCTAGTACAAACAATGAGACACCAGGAATTAGATATCAGTAC
AATGTGCTTCCAGGATGGAAAGGCTCACCAGCAATATTTCAAAGCAGCATGACAAAAATCTTAGAGCCTTTTAGAAAACA
AAATCCAGACATAATCCAATACGATGATTTGGTATCTGACTTAGAAATAGGGCAGCATAGAGCAAAAATAAAGGAACTGA
GACAACATCTGAAGTGGGGATTTACACCAGACAAACATCAGAAGGAACCATTCCTTTGGGGCTATGAACTCCATCCTGAT
AAATGGACAGTACAGCCTATAGTGCTGCCA--------------------------------------------------
----------------------------------------------------------
>B.BR.2002.PA227.DQ343995
CCTCAGATCAC-TCTTTGGCAACGACCAGTTGTAACAATAAAAGTAGGGGGGCAACTAAAGGAAGCTGACACAGGAGCAG
ATACATTAGAAGAAATAGATTTGCCAGGAAGATGGAAACCAAAAGGAGGAGGTAAAGTAAGACAGTATGATCAGATACCC
ATAGAAATCTGTGGACACAAGGCTATAACAGTAGTAGGGCCTACACCTGGAAGACTGACTCAGCTTGGCTGCACTTTAAA
TTTTCCCATTAGTCCTATTGAAACTGTACCAGTAAAATTAAAGCCAGGAATGGATGGCCCAAGAGTTAAACAATGGCCAT
TGACAGAAGAAAAAATAAAAGCATTAGTAGAAATTTGTACAGAAGAAAAGGAAGGAAAAATTTCAAAAATTGGGCCTGAA
AATCCATACAATACTCCAGTATTTGCCATAAAGAAGAGTTGGAGAAAAGATAGAGAACTTAATAAGAGAACTCAAGACTT
CTGGGAAGTTCAATTAGGAATACCACATCCCGCAGGAAAGAAATCAACAGTACTGGATGTGGGTGATGCATCAGTTCCCT
TAGATAAAGACTTCAGGAAGTATACTGCATTTACCATACCTAGTACAAACAATGAGACACCAGGGATTAGATATCAGTAC
AATGTGCTTCCAGGATGGAAAGGATCACCAGCAATATTCCAAAGTAGCATGACAAAAATCTTAGAGCCTTTTAGAAAACA
CAATCCAGACATAATCCAATACGATGATTTGGTATCTGACTTAGAAATAGGGCAGCATAGAACAAAAATAGAAGAACTGA
GACAACATCTGAAGTGGGGATTTACACCAGACAAACATCAGAAAGAACCATTCCTTTGGGGTTATGAGCTCCATCCTGAT
AAATGGACAGTACAGCCTATAGTGCTGCCA--------------------------------------------------
----------------------------------------------------------
>B.US.1998.NC3958_1998.AY030956
CCTCAAATCAC-TCTTTGGCAACGACCCATCGTCACAATAAAGATAGGGGGGCAGCTAAAGGAAGCTGATACAGGAGCAG
ATACAATAGAAGACATAAATTTGCCAGGAAGATGGAAACCAAAAGGAGGAGGTAAAGTAAGAGAGTATGATCAGGTACCC
ATAGAAATCTGTGGACATAAAGTTATAAAAGTAGTAGGACCTACACCTGGAAGACTGACTCAGATTGGTTGCACTTTAAA
TTTTCCCATTAGTCCTATTGAAACTGTACCAGTAAAATTAAAGCCAGGAATGGATGGCCCAAAAGTTAAACAGTGGCCTT
TGACAGAAGAAAAAATAAAAGCATTAGTAGAAATCTGTACAGAAGAAAAGGATGGAAAAATTTCAAAAATTGGGCCTGAA
AATCCATACAATACTCCAGTATTTGCCATAAAGAAGAGTTGGAGAAAAGATAGAGAGCTTAATAAGAGAACTCAAGACTT
CTGGGAAGTTCAATTAGGAATACCACATCCCGCAGGGAAGAAATCAACAGTACTGGATGTGGGTGATGCATCAGTCCCCT
TAGATGAARACTTCAGGAAGTATACTGCATTTACCATACCTAGTACAAACAATGAGACACCAGGGATTAGATATCAGTAC
AATGTGCTTCCAGGATGGAAAGGATCACCAGCAATATTTCAAAGTAGCATGACAAAAATCTTAGAGCCTTTTAGAAAACA
AAATCCAGACATAATCCAATACGATGATTTGGTATCTGACTTAGAAATAGGGCAGCATAGAACAAAARTAGAGGAACTAA
GACAACATTTGAAGTGGGGATTTACACCAGACAAACATCAAAAAGAACCATTTCTTTGGGGTTATGAACTCCATCCTGAT
AAATGGACAGTACAGCCTATAGTRCTGCCA--------------------------------------------------
----------------------------------------------------------
>121848
CCTCAGATCAC-TCTTTGGCARCGACCCCTCGTCACAATAAAGATAGGGGGGCAACTAAAAGAAGCTGAYACAGGAGCAG
ATACATTAGAAGACATGGATTTGCCAGGAAGATGGAAACCAAAAGGAGGAGGTAAAGTAAAACAGTATGATCAGGTAYCC
ATAGAAATCTGYGRACATAAARYTATAACAGTAGTAGGACCTACACCTGGAAGACTGACTCAGCTTGGTTGCACTTTAAA
TTTTCCCATTAGTCCTATTGAAACTGTACCAGTAAAATTAAAGCCAGGAATGGATGGCCCAAAAGTTAAACAATGGCCAT
TGACAGAAGAAAARATAAAAGCATTAGTAGAGATTTGTACAGAAGAAAAGGAAGGAAAAATTTCAAAAATTGGGCCTGAA
AATCCATACAATACTCCAGTATTTGCCATAAAGAAGAGTTGGAGAAAAGATAGAGAACTTAATAAGAGAACTCAAGACTT
CTGGGAAGTTCAATTAGGAATACCACATCCCGCAGGGAAGAAATCAACAGTCCTGGATGTGGGTGATGCATCAGTTCCCT
TAGATGAAGACTTCAGGAAGTATACTGCATTTACTATACCTAGTATAAACAATGAGACACCAGGAATGAGATATCAGTAC
AATGTGCTTCCAGGATGGAAAGGATCACCAGCAATATTCCAAGCTAGCATGACAAAAATCTTAGAGCCTTTTAGAAAACA
AAATCCAGACATAATCCAATACGATGATTTGGTATCTGAYTTAGAAATAGGGCAACATAGRACAAAAATAGAGGAACTGA
GACAACATYTGAAGTGGGGAYTTACACCAGACAAACATCAGAAAGAACCATTCCTTTGGGGKTATGAACTCCATCCTGAT
AAATGGACAGTACAGCCTATAGTGCTGCCA--------------------------------------------------
----------------------------------------------------------
>B.-.2003.03_105222.EU611152
CCTCAGATCAC-TCTTTGGCAACGACCCCTCGTCACAATAAAGATAGGGGGGCAAAYAAAGGAAGCCGATACAGGAGCAG
ATACATTAGAAGACATRSMTTTGCCAGGAAGATGGAAACCAAAAGGAGGAGGTAAAGTAAAACAGTATGATCAGATACCC
ATAGAAATCTGTGGGCATAAAGCTATAACAGTAATAGGACCTACACCTGGAAGATTGACCCAGCTTGGYTGCACTYTAAA
TTTTCCCATTAGTCCTATTGAAACTGTACCAGTAAAATTAAAGCCAGGAATGGATGGCCCAAAAGTTAAACAGTGGCCAT
TGACAGAAGAAAAAATAAAAGCATTAGTAGAAATTTGTACAGAAGAAAAGGAAGGGAAAATTTCAAAAATTGGGCCTGAG
AATCCATACAATACTCCAGTATTTGCCATAAAGAAAAGTTGGAGAAAAGATAGAGAACTTAATAAGAGAACTCAAGAYTT
CTGGGAAGTTCAACTAGGAATACCACATCCCGCAGGGAAGAAATCAACAGTACTGGATGTGGGTGATGCATCAGTTCCCT
TAGATGAAGAYTTCAGGAAGTATACTGCATTTACCATACCTAGTATAAACAATGAGACACCAGGARTTAGATATCAGTAC
AATGTGCTKCCAGGATGGAAAGGATCACCAGCAATATTTCAATGTAGCATGACAAAAATCTTAGAGCCTTTTAGAAAACA
AAATCCAGACATAATCCAATACGATGATTTGGTATCTGACTTAGAAATAGGGCAGCATAGAACAAAAATAGAGGAACTGA
GAGAACATCTGAAGTGGGGGTTTACACCAGACAAGCATCAGAAAGAACCATTCCTTTGGGGTTATGAACTCCATCCTGAT
AAATGGACAGTACAGCCTATAGTRCTGCCA--------------------------------------------------
----------------------------------------------------------
>B.CA.-.BCCFE_PRRT_1427.EF368737
CCTCAGATCAC-TCTTTGGCAACGACCCCTCGTCACAATAAAGATAGGGGGACAACTAAAAGAAGCTGATACAGGAGCGG
ATACATTAGAAGACATGAATTTGCCAGGAAGATGGAAACCAAAAGGAGGAGGTAAAGTAAGACAGTATGATCAAATATCC
ATAGAAATCTGTGGGCATAAAGTTATAACAGTAGTAGGACCTACACCTGGAAGACTGACTCAGCTTGGTTGCACTTTAAA
TTTTCCCATTAGTCCTATTGAAACTGTACCAGTAAAATTAAAGCCAGGAATGGATGGCCCAAAAGTTAAACAATGGCCAT
TGACAGAAGAAAAAATAAAAGCATTACTAGAAATTTGTACAGAAGAAAAGGAAGGGAAAATTTCAAAAATTGGGCCTGAA
AATCCATACAATACTCCAGTATTTGCCATAAAGAAAAGTTGGAGAAAAGATAGAGAACTTAATAAGAGAACTCAAGACTT
CTGGGAAGTTCAATTAGGAATACCACATCCCGCAGGGAAGAAATCAACAGTACTGGATGTGGGTGATGCATCAGTTCCCT
TAGATAAAGACTTCAGGAAGTATACTGCATTTACCATACCTAGTATAAACAATGAGACACCAGGGATTAGATATCAGTAC
AATGTGCTTCCAGGATGGAAAGGATCACCAGCAATATTCCAAAGTAGCATGACAAAAATCTTAGAGCCTTTTAGAAAACA
AAATCCAGAAATAATCCAATACGATGATTTGGTATCTGACTTAGAAATAGGGCAGCATAGAACAAAAATAGAGGAACTGA
GAGAGCATCTGAAGTGGGGATTTACACCAGACAAACATCAGAAAGAACCATTCCTTTGGGGTTATGAACTCCATCCTGAT
AAATGGACAGTACAGCCTATAGTGCTGCCA--------------------------------------------------
----------------------------------------------------------
>B.CA.-.BCCFE_PRRT_1759.EF369069
CCTCAGATCAC-TCTTTGGCAACGACCCATCGTCGCAATAAAGATAGGGGGGCAACTAAAGGAAGCTGATACAGGAGCAG
ATACATTAGAAGAAATGAATTTGCCAGGGAGATGGAAACCAAAAGGAGGAGGTAAAGTAAGACAGTATGATCAGGTACCC
ATAGAAATCTATGGACATAAAGCTATAACAGTAATAGGACCTACTCCTGGAAGACTGACTCAGCTTGGTTGCACTTTAAA
TTTTCCTATTAGTCCTATTGAGACTGTACCAGTAAAATTAAAGCCAGGAATGGATGGCCCAAAAGTTAAACAATGGCCAT
TGACAGAAGAAAAAATAAAAGCATTAATAGAAATTTGTACAGAAGAAAAGGAAGGAAAAATTTCAAAAATTGGGCCTGAA
AATCCATACAATACTCCAGTATTTGCCATAAAGAAGAGTTGGAGAAAAGATAGAGAACTTAATAAGAGAACTCAAGACTT
CTGGGAAGTTCAATTAGGAATACCACATCCTGCAGGGAAGAAATCAACAGTACTGGATGTGGGTGATGCATCAGTTCCCT
TAGATAAAGACTTCAGGAAGTATACTGCATTTACCATACCTAGTATAAACAATGAGACACCAGGGATTAGATATCAGTAC
AATGTGCTTCCAGGATGGAAGGGATCACCAGCAATATTCCAAAGTAGCATGACAAAAATYTTAGAGCCTTTTAGAAARCA
AAATCCAGACATAATCCAATACGATGATTTGGTATCTGAYTTAGAAATAGGGCAGCATAGARCAAAAATAGAGGAACTRA
GASAACATCTGAGGTGGGGATTTACACCAGACAAACATCAGAAAGAACCATTCCTTTGGGGTTATGAACTCCATCCTGAT
AAATGGACAGTACAGCCTATAGTGCTGCCA--------------------------------------------------
----------------------------------------------------------
>B.US.1983.5018_83.AY835777
CCTCAAATCAC-TCTTTGGCAACGACCCCTCGTCACAATAAAGATAGGGGGACAACTAAAGGAAGCTGATACAGGAGCAG
ATACATTAGAAGACATGAATTTGCCAGGAAGATGGAAACCAAAAGGAGGAGGTAAAGTAAGACAATATGATCAGATATGC
ATAGAAATCTGCGGACATAAAGCTATAACAGTAGTAGGACCTACACCTGGAAGACTGACTCAGATTGGCTGCACTTTAAA
TTTTCCCATTAGTCCTATTGAAACTGTACCAGTAAAATTAAAGCCAGGAATGGATGGCCCAAAAGTTAAACAATGGCCAT
TGACAGAAGAAAAAATAAAAGCATTAGTAGAAATTTGTACAGAAGAAAAGGAAGGAAAAATTTCAAAAATTGGGCCTGAA
AATCCATACAATACTCCAGTATTTGCCATAAAGAAAAGTTGGAGAAAAGATAGAGAACTTAATAAGAGAACTCAAGACTT
CTGGGAAGTTCAATTAGGAATACCACATCCTGCAGGGAAGAAATCAACAGTACTGGATGTGGGTGATGCATCAGTTCCCT
TAGATAAAGACTTCAGGAAGTATACTGCATTTACCATACCTAGTATAAACAATGAGACACCAGGGATTAGATATCAGTAC
AATGTGCTTCCAGGATGGAAAGGATCACCAGCAATATTCCAAAGTAGCATGACAAAAATCTTAGAGCCTTTTAGAAAACA
AAATCCAGACATAATCCAATACGATGATTTGGTATCTGACTTAGAAATAGGGCAGCATAGAACAAAAATAGAGGAACTGA
GACAACATCTGAAGTGGGGATTTACACCAGACAAACATCAGAAAGAACCATTCCTTTGGGGTTATGAACTCCATCCTGAT
AAATGGACAGTACAGCCTATAGTGCTGCCA--------------------------------------------------
----------------------------------------------------------
>121360
CCTCAAATCAC-TCTTTGGCAACGACCCATCGTCACAATAAAGATAGGGGGGCAGYTAAAGGAAGCTGATACAGGAGCAG
ATACATTAGAAGACATARATTTACCAGGAAGATGGACACCAAAAGGAGGAGGTAAAGTAAGACAGTATGATCAGATACCC
ATAGAAATATGTGGACATAAAGTTATAACAGTAGTAGGACCAACACCTGGAAGATTGACTCAGATTGGTTGCACTTTAAA
TTTTCCCATAAGTCCTATTGAAACTGTACCAGTAAAATTAAAGCCAGGAATGGAYGGCCCAAAAGTTAAACAATGGCCAT
TGACAGAAGAAAAAATAAAAGCATTAGTAGAAATTTGTACAGAAGAACAGGAAGGAAAAATTTCAAAAATTGGGCCTGAA
AATCCATACAATACTCCAGTATTTGCCATAAAGAAAGGTTGGAGAAAAGATAGAGAACTTAATAAGAGAACTCAAGATTT
CTGGGAAGTTCAATTAGGAATACCACATCCTGCAGGGAAGAAATCAACAGTTCTGGATGTGGGTGATGCATCAATTCCCT
TAGATGCAGACTTCAGAAAGTATACTGCATTTACCATACCTAGTGTAAACAATGAGACACCAGGGATTAGATATCAGTAC
AATGTGCTTCCAGGATGGAAGGGATCACCAGCAATATTCCAAAGTAGCATGACAAAAATCTTAGAGCCTTTTAGAAAACA
AAATCCAGACCTAATCCAATACGATGATTTGGTATCTGACTTAGAAATAGGGCAGCATAGAACAAAAATAGAGGAACTGA
GACAACATCTGAAATGGGGATTTACACCAGACAAACACCAGAAAGAACCATTCCTTTGGGGTTATGAACTCCATCCTGAT
AAATGGACAGTACAGCCTATAGTACTGCCA--------------------------------------------------
----------------------------------------------------------
>B.-.2003.03_106631.EU611415
CCTCAGATCAC-TCTTTGGCAACGACCCCTCGTCACAATAAAGATAGGGGGGCAACTAAAGGAAGCTGATACAGGAGCAG
ATACATTAGAAGAAATGAATTTGCCAGGAAGATGGAAACCAAAAGGAGGAGGTAAAGTAAGACAGTATGATCAGGTACCC
ATAGAAATCTGTGGGCATAAAGCTATAACRGTAGTAGGACCTACACCTGGAAGACTGACTCAGCTTGGTTGCACTTTAAA
TTTTCCCATTAGTCCTATTGAAACTGTACCAGTAAAATTAAAGCCAGGAATGGATGGCCCAAAAGTCAAACAATGGCCAT
TGACAGAAGAAAAAATAAAAGCATTAGTAGAAATTTGTACAGAAGAAAAGGAAGGAAAAATTTCAAAAATTGGGCCTGAA
AATCCATACAATACTCCAGTATTTGCCATAAAGAAAAGTTGGAGAAAAGATAGAGAACTTAATAAGAGAACTCAAGACTT
CTGGGAAGTYCAATTAGGAATACCACATCCCGCAGGGAAGAAATCAACAGTAYTRGATGTGGGTGATGCATCAGTTCCCT
TAGATAAAGACTTCAGGAAGTATACTGCATTTACCATACCTAGTATAAAYAATGAGACACCAGGGATTAGATATCAGTAC
AATGTACTTCCAGGATGGAAAGGATCACCAGCAATATTYCAAAGTAGCATGACAAAAATCTTAGAGCCTTTTAGAAAACA
AAATCCAGACATGATCCAATACGATGATTTGGTATCTGACTTAGAAATAGGGCAGCATAGAACAAAAATAGAGGAACTGA
GAGAACATCTGAGGTGGGGRTTTACACCAGACAAACATCAGAAAGAACCATTCCTTTGGGGTTATGAACTCCATCCTGAT
AAATGGACAGTACAGCCTATAGTGCTGCCA--------------------------------------------------
----------------------------------------------------------
>B.US.-.POLUS_6.AF124544
CCTCAGATCAC-TCTTTGGCAACGACCCATCGTCACAATAAAGATAGGAGGGCAGCTAAAGGAAGCTGATACAGGAGCAG
ATACATTAGAAGACATGGATTTACCAGGAAGATGGAAACCAAAAGGAGGAGGTAAAGTAAGACAATATGATCAGGTACCC
ATAGAAATCTGTGGACATAAAGTAGAAACAGTAGTAGGACCTACACCTGGAAGACTGACTCAGCTTGGTTGCACTTTAAA
TTTTCCTATTAGTCCTATTGAAACTGTACCAGTAAAATTAAAGCCAGGAATGGATGGCCCAAGAGTTAAACAATGGCCAT
TGACAGAAGAAAAAATAAAAGCATTAGTAGAAATTTGTACAGAAGAAAAGGAAGGAAAAATTTCAAAAATTGGGCCTGAA
AATCCATACAATACTCCAGTATTTGCCATAAAGAAGGGTTGGAGAAAAGACAGAGAACTTAATAAGAGAACTCAAGACTT
CTGGGAAGTTCARTTAGGAATACCACATCCAGCAGGGAAGAAATCAACAGTACTGGATGTGGGTGATGCATCAGTCCCTT
TAGATGAAGACTTCAGGAAGTATACTGCATTTACCATACCTAGTATAAACAATGAGACACCAGGGATTAGATATCAGTAC
AATGTGCTGCCAGGATGGAAAGGATCACCAGCAATATTCCAAAGTAGCATGACAAAAATCTTAGAGCCTTTTAGAAAACA
AAATCCAGACATAATCCAATACGATGATTTGGTATCTGACTTAGAAATAGGGCAGCATAGAACAAAAATAGAGGAACTGA
GAGCACATTTGMAGTGGGGATTTACACCAGACAAACATCAGAAAGAACCATTCCTTTGGGGTTATGAACTCCATCCTGAT
AAATGGACAGTACAGCCTATAGTGCTGCCA--------------------------------------------------
----------------------------------------------------------
>B.US.1999.NC4399_1999.AY031257
CCTCAGATCAC-TCTTTGGCAGCGACCCCTCGTCACAATAAAGATAGGGGGGCAACTAAAGGAAGCTGATACAGGAGCAG
ATACATTAGAAGAAATAAMTCTGCCAGGGAGATGGAAACCAAAAGGAGGAGGTAAAGTAAGACAGTATGATCAGGTACCC
ATAGAAATCTGTGGACATAAAGCTATAACAGTAGTAGGACCTACACCTGGAAGACTGACTCAACTTGGTTGCACTTTAAA
TTTTCCCATTAGTCCTATTGAAACTGTACCAGTAAGATTAAAACCAGGAATGGATGGCCCAAAAGTTAAACAATGGCCAT
TGACAGAAGAAAAAATAAAAGCATTAGTAGAAATTTGTACAGAAGAAAAGGAAGGAAAAATTTCAAAAATTGGGCCTGAA
AATCCATACAATACTCCAGTATTTGCAATAAAGAAAAGTTGGAGAAAAGATAGAGAACTTAATAAGAAAACTCAAGACTT
TTGGGAARTTCAATTAGGAATACCACATCCCGCAGGGAAGAAATCAACAGTACTGGATGTGGGTGATGCATCAGTTCCCT
TAGATAAAGACTTCAGGAAGTATACAGCATTTACCATACCTAGTATAAACAATGAGACACCAGGGATTAGATATCAGTAC
AATGTGCTTCCAGGATGGAAGGGATCACCAGCAATATTTCAATATAGTATGACAAAAATCTTAGAGCCTTTTAGAAAACA
AAATCCAGACATAATCCAGTATGATGATTTGGTATCTGACTTAGAAATAGGGCAGCATAGAGCAAAAATAGAGGAACTGA
GACAACATCTGAAGTGGGGATTTACACCAGACAAACATCAGAAAGAACCATTCCTTTGGGGTTATGAACTCCATCCTGAT
AAATGGACAGTACAACCTATAGTGCTGCCA--------------------------------------------------
----------------------------------------------------------
>B.US.-.P00040-0.AY388867
CCTCAGATCAC-TCTTTGGCAACGACCCCTCGTCACAATAAAGATAGGGGGGCAACTAAAGGAAGCTGATACAGGAGCAG
ATACATTAGAAGAAATGAATTTGCCAGGAAAATGGAAACCAAAAGGAGGAGGTAAAGTAAGACAGTATGATCAGGTACCC
ATAGAAATCTGTGGACATAAAGCTATAACAGTAATAGGACCTACACCTGGAAGACTGACTCAGCTTGGTTGCACTTTAAA
TTTTCCCATTAGTCCTATTGAAACTGTACCAGTAAAATTAAAGCCAGGAATGGATGGCCCAAAAGTTAAACAATGGCCAT
TGACAGAAGAAAAAATAAAAGCATTAGTAGAAATTTGTACAGAAGAAAACGAYGGGAAAATTTCAAAGATTGGGCCTGAA
AATCCATACAATACTCCAGTATTTGCCATAAAGAAAAGTTGGAGAAAAGATAGAGAACTTAATAAGAGAACTCAAGACTT
CTGGGAAGTCCAATTAGGAATACCACATCCTGCAGGGAAGAAATCAACAGTACTGGATGTGGGTGATGCATCAATTCCCT
TAGATGAAGACTTCAGAAAGTATACTGCATTTACCATACCTAGTATAAACAATGAGACACCAGGGATTAGATATCAGTAC
AATGTGCTTCCAGGATGGAAGGGATCACCAGCAATATTCCAAAGTAGCATGACAAAAATYTTAGAGCCTTTTAGAAAACA
AAATCCAGACATAATCCAATACGATGATTTGGTATCTGACTTAGAAATAGAACAGCACAGAACAAAAATAGAGGAACTGA
GACAATATCTGAAATGGGGATTTACACCAGACAAACATCAAAAAGAACCATTCCTTTGGGGTTATGAACTCCATCCTGAT
AAATGGACAGTACAGCCTATAGTGCTGCCA--------------------------------------------------
----------------------------------------------------------
>B.IT.2003.896260111398870.GQ400332
CCTCAGATCAC-TCTTTGGCAACGACCCCTCGTCTCAATAAAGATAGGAGGGCAACTAAAGGAAGCTGATACAGGAGCAG
ATACATTAGAAGAAATGAATTTGCCAGGAAGATGGAAACCAAAAGGAGGAGGTAAAGTAAGACAGTATGATCAGATAGCC
ATAGAAATCTGTGGCCATAAAGCTATAACAGTAGTAGGACCTACACCTGGAAGACTGACTCAGATTGGTTGCACTTTAAA
TTTTCCCATTAGTCCTATTGAAACTGTACCAGTAAAATTAAAGCCAGGAATGGATGGCCCAAAAGTAAAACAATGGCCAT
TAACAGAAGAAAAAATAAAAGCATTAGTAGAAATTTGTACAGAAGAAAAGGAAGGGAAAATCTCAAAAATTGGGCCTGAA
AATCCATACAATACTCCAATATTTGCCATAAAGAAGGGTTGGAGAAAAGATAGAGAACTTAATAAGAGAACTCAAGACTT
CTGGGAAGTTCAATTAGGAATACCACATCCCGCAGGAAAGAAATCAACAGTACTGGATGTGGGTGATGCATCAGTTCCCT
TAGATAAAGACTTCAGGAAGTATACTGCCTTTACTATTCCTAGTACAAACAATGAGACACCAGGGATTAGATATCAGTAC
AATGTCCTTCCAGGATGGAAAGGGTCACCAGCAATATTTCAAAGTAGCATGACAAAAATTTTAGAGCCTTTTAGAAAACA
AAATCCAGACATAGTCCAATACGATGATTTGGTATCTGACTTAGAAATAGGGCAGCATAGAACAAAAATAGAGGAACTGA
GACAACATCTAAGGTGGGGATTTACACCAGACAAACATCAGAAAGAACCATTCCTTTGGGGTTATGAACTCCATCCTGAT
AAATGGACGGTACAGCCTATAGTACTGCCA--------------------------------------------------
----------------------------------------------------------
>B.US.1999.NC4072_1999.AY031066
CCTCAGATCAC-TCTTTGGCAACGACCCCTCGTCACAATAAARATAGGGGGGCAACTAAAGGAAGCTGATACAGGAGCAG
ATACATTAGAAGACATGCCTTTACCAGGAAGGTGGAAACCAAAAGGAGGAGGTAAAGTAAGACAGTATGATCAGATACCC
ATAGAAATCTGTGGRCATAAAGCTATAACAGTARTAGGACCTACACCTGGAAGACTRACTCARCTTGGTTGTACTTTAAA
TTTTCCCATTAGTCCTATTGAAACTGTACCTGTAAAATTAAAGCCAGGAATGGATGGCCCAAAAGTTAAACAATGGCCAT
TGACAGAAGAAAAAATAAAAGCACTAGTAGAAATTTGTACAGAAGAAAAGGAAGGAAAAATTTCAAAAATTGGGCCTGAA
AATCCATACAATACTCCAGTATTTGCCATAAAGAAAAGTTGGAGAAAGGATAGAGAACTTAATAAGAGAACTCAAGACTT
CTGGGAAGTTCAATTAGGAATACCACATCCCGCAGGGAAGAAATCAACAGTATTGGATGTGGGTGATGCATCAGTTCCCT
TAGATGAAGACTTCAGGAAGTATACTGCATTTACCATACCTAGTATAAACAATGAGACACCAGGGATTAGATATCAGTAC
AATGTGCTTCCAGGATGGAAAGGGTCACCAGCAATATTCCAATGCAGYATGACAAAAATCTTGGAGCCTTTTAGAAAACA
AAATCCAGACATAATCCAATACGATGACTTGGTATCTGACTTAGAAATAGGACAGCATAGAGCAAAAATAGAGGAACTGA
GACARCATCTGAAGTGGGGATTTACACCAGACAAACATCAGAAAGAACCATTYCTTTGGGGTTATGAACTCCATCCTGAT
AAATGGACAGTACAGCCTATAGTGCTGCCA--------------------------------------------------
----------------------------------------------------------
>B.US.1997.8.EU693585
CCTCAAATCAC-TCTTTGGCAACGACCCCTCGTCACAATAAAGATAGGGGGGCAACTAAAGGAAGCTGATACAGGAGCAG
ATACATTAGAAGACATGAGTTTGCCAGGAAGATGGAAACCAAAAGGAGGAGGTAAAGTAAAACAGTATGATCAGATACCC
ATAGAAATCTGTGGACATAAAGCTATAACAGTAGTAGGACCTACACCTGGAAGACTGACTCAGCTTGGTTGCACTTTAAA
TTTTCCCATAAGTCCTATTGAAACTGTACCAGTAAAATTAAAGCCAGGAATGGATGGCCCAAAAGTTAAACAATGGCCAT
TGACAGAAGAAAAAATAAAAGCATTAGTAGAAATTTGTACAGAAGAAAAGGAAGGAAAAATTTCAAAAATTGGGCCTGAA
AATCCATACAATACTCCAGTATTTGCCATAAAGAAAAGTTGGAGAAAAGATAGAGAACTTAATAAGAGAACTCAAGACTT
CTGGGAAGTTCAATTAGGAATACCACATCCCGCAGGGAAGAAATCAACAGTACTGGATGTGGGTGATGCATCAGTTCCCT
TAGATAAAGACTTTAGGAAGTATACTGCATTTACCATACCTAGTATAAACAATGAGACACCAGGAATTAGATATCAGTAC
AATGTGCTTCCAGGATGGAAGGGATCACCAGCAATATTCCAAAGTAGCATGACAAAAATCTTAGAGCCTTTTAGAAAACA
AAATCCAGACATAATCCAATACGATGATTTGGTATCTGATTTAGAAATAGGGCAGCATAGAACAAAAATAGAGGAACTGA
GACAACACTTGAAGTGGGGATTTACACCAGACAAACATCAGAAAGAACCATTCCTTTGGGGTTATGAACTCCATCCTGAT
AAATGGACAGTACAGCCTATAGTGCTGCCA--------------------------------------------------
----------------------------------------------------------
>124150
CCTCAGATCAC-TCTTTGGCAACGACCCCTCGTCACAATAAAGATAGGGGGGCAACTAAAGGAAGCTGATACAGGAGCAG
ATACATTAGAAGAAATGAGTTTGCCAGGAAGATGGAAACCAAAAGGAGGAGGTAAAGTAAGACAGTATGATCAGATASYC
GTAGAAATCTGTGGACATAAAGCTATAACAGTAGTAGGACCTACACCTGGAAGACTGACKCAGATTGGTTGCACTTTAAA
TTTTCCCATTAGTCCTATTGAAACTGTACCAGTAAAATTAAAGCCAGGAATGGATGGCCCAAAAGTTAAACAATGGCCAT
TGACAGAAGAAAAAATAAAAGCATTAGTAGAAATTTGTACAGAAGAAAAGGAAGGGAAAATTTCAAAAATTGGGCCYGAA
AATCCATACAATACTCCAGTATTTGCCATAAAGAAGAGTTGGAGAAAAGATAGAGAACTTAATAAGAGAACTCAAGACTT
CTGGGAAGTTCAATTAGGAATACCMCATCCCGCAGGGAAGAAATCAACAGTAYTGGATGTGGGTGATGCATCAGTTCCCT
TAGATAAAGACTTCAGAAAGTATACTGCATTTACCATACCTAGTATMAACAATGAGACACCAGGGATTAGATATCAGTAC
AATGTGCTKCCAGGATGGAAAGGCTCACCAGCAATATTTCAAAGTAGCATGACAAAAATCTTAGAGCCTTTTAGAAAACA
AAATCCAGACATAATCCAATACGATGATTTGGTATCTGACTTAGAAATAGGRCAGCATAGAACAAAAATAGAGGAACTGA
GACAACATCTGAAGTGGGGRTTTACACCAGACAAACATCAGAAAGAACCATTYCTTTGGGGTTATGAACTCCATCCTGAT
AAATGGACAGTACAGCCTATAGTGCTGCCA--------------------------------------------------
----------------------------------------------------------
>B.FR.1983.PV22.LAI.IIIB.K02083
CCTCAGATCAC-TCTTTGGCAACGACCCCTCGTCACAATAAAGATAGGGGGGCAACTAAAGGAAGCTGATACAGGAGCAG
ATACATTAGAAGAAATGAGTTTGCCAGGAAGATGGAAACCAAAAGGAGGAGGTAAAGTAAGACAGTATGATCAAATACTC
ATAGAAATCTGTGGACATAAAGCTATAACAGTAGTAGGACCTACACCTGGAAGACTGACTCAGATTGGTTGCACTTTAAA
TTTTCCCATTAGCCCTATTGAGACTGTACCAGTAAAATTAAAGCCAGGAATGGATGGCCCAAAAGTTAAACAATGGCCAT
TGACAGAAGAAAAAATAAAAGCATTAGTAGAAATTTGTACAGAAGAAAAGGAAGGGAAAATTTCAAAAATTGGGCCTGAA
AATCCATACAATACTCCAGTATTTGCCATAAAGAAAAGTTGGAGAAAAGATAGAGAACTTAATAAGAGAACTCAAGACTT
CTGGGAAGTTCAATTAGGAATACCACATCCCGCAGGGAAGAAATCAACAGTACTGGATGTGGGTGATGCATCAGTTCCCT
TAGATGAAGACTTCAGGAAGTATACTGCATTTACCATACCTAGTATAAACAATGAGACACCAGGGATTAGATATCAGTAC
AATGTGCTTCCAGGATGGAAAGGATCACCAGCAATATTCCAAAGTAGCATGACAAAAATCTTAGAGCCTTTTAGAAAACA
AAATCCAGACATAATCCAATACGATGATTTGGTATCTGACTTAGAAATAGGGCAGCATAGAACAAAAATAGAGGAGCTGA
GACAACATCTGAGGTGGGGACTTACACCAGACAAACATCAGAAAGAACCATTCCTTTGGGGTTATGAACTCCATCCTGAT
AAATGGACAGTACAGCCTATAGTGCTGCCA--------------------------------------------------
----------------------------------------------------------
>B.US.1985.WCIPR.U69584
CCTCAGATCAC-TCTTTGGCAACGACCCCTCGTCTCAATAAAGATAGGGGGGCAACTAAAGGAAGCTGATACAGGAGCAG
ATACATTAGAAGAAATGAATTTGCCAGGAAGATGGAAACCAAAAGGAGGAGGTAAAGTAAGACAGTATGATCAGATACTC
GTAGAAATCTGTGGACATAAAGCTATAACAGTAGTAGGACCTACACCCGGAAGACTGACTCAGATTGGTTGCACTTTAAA
TTTTCCCATTAGTCCTATTGAAACTGTACCAGTAAAATTAAAGCCAGGAATGGATGGCCCAAAAGTTAAACAATGGCCAT
TGACAGAAGAAAAAATAAAAGCATTAGTAGACATTTGTACAGAAGAAAAGGAAGGGAAAATTTCAAAAATTGGGCCTGAA
AATCCATACAATACTCCAGTATTTGCCATAAAGAAAAGTTGGAGAAAAGATAGAGAACTTAATAAGAGAACTCAAGACTT
CTGGGAAGTTCAATTAGGAATACCACATCCCGCAGGGAAGAAATCAACAGTACTGGATGTGGGTGATGCATCAGTTCCCT
TAGATAAAGACTTCAGAAAGTATCCTGCATTTACCATACCTAGTGTAAACAATGAGACACCAGGGATTAGATATCAGTAC
AATGTGCTTCCAGGATGGAAAGGATCACCAGCAATATTCCAAAGTAGCATGACAAAAATCTTAGAGCCTTTTAGAAAACA
AAATCCAGACATAATCCAATACGATGATTTGGTATCTGACTTAGAAATAGGGCAGCATAGAACAAAAATAGAGGAACTGA
GACAACATCTGAGGTGGGGATTTACACCAGACAAACATCAGAAAGAACCATTCCTTTGGGGTTATGAACTCCATCCTGAT
AAATGGACAGTACAGCCTATAGTGCTGCCA--------------------------------------------------
----------------------------------------------------------
>B.US.2000.NC5764_2000.AY032154
CCTCAGATCAC-TCTTTGGCAACGACCCCTCGTCACAATAAGGATAGGGGGGCAACTAAAGGAAGCTGATACAGGAGCAG
ATACATTAGAAGAAATGAATTTGCCAGGAAGATGGAAACCAAAAGGAGGAGGTAAAGTAAGACAGTATGATCAGATACTC
ATAGAAATCTGTGGACAGAAAGCTATAACAGTAATAGGACCTACACCTGGAAGACTGACTCAGATTGGTTGCACCTTAAA
TTTTCCCATTAGTCCTATTGAAACTGTACCAGTAAAATTAAAGCCAGGAATGGATGGTCCAAAAGTTAAACAATGGCCAT
TGACAGAAGAAAAATTAAAAGCATTAGTAGAAATTTGTACAGAAGAAAAGGAAGGGAAAATTTCAAAAATTGGGCCTGAA
AATCCATACAATACTCCAGTATTTGCCATAAAGAAAAGTTGGAGAAAAGATAGAGAACTTAATAAGAGAACTCAAGACTT
CTGGGAAGTTCAATTAGGAATACCACATCCCGCAGGGAAGAAATCAACAGTACTGGATGTGGGTGATGCATCAGTTCCCT
TAGATAAAGACTTCAGGAAGTATACTGCATTTACCATACCTAGTACAAACAATGAGACACCAGGAATTAGATATCAGTAC
AATGTGCTTCCAGGATGGAAAGGATCACCAGCAATATTCCAAAGTAGTATGACAAAAATCTTAGAGCCTTTTAGAAAACA
AAATCCAGACATAATCCAATATGATGATTTGGTATCGGACTTAGAAATAGGGCCGCACAGAGAAAAAATAGAGGAACTGA
GACAATATCTGAAATGGGGATTTACACCAGACAAACATCAGAAAGAACCATTCCTTTGGGGTTATGAACTCCATCCTGAT
AAATGGACAGTACAGCCTATAGTGCTGCCA--------------------------------------------------
----------------------------------------------------------
>B.CA.1997.CANB3FULL.AY779553
CCTCAAATCAC-TCTTTGGCAACGACCCCTCGTCACAATAAAGATAGGGGGGCAACTAAAGGAAGCTGATACAGGAGCAG
ATACATTAGAAGAAATGAATTTGCCAGGAAGATGGAAACCAAAAGGAGGAGGTAAAGTAAGACAGTATGATCAGATAAGC
ATAGAAATCTGTGGACATAAAGCAGTAACAGTTATAGGACCTACACCTGGAAGACTGACTCAGATTGGTTGTACTTTAAA
TTTTCCCATTAGTCCTATTGAAACTGTACCAGTAAAATTAAAGCCAGGAATGGATGGCCCAAAAGTTAAACAATGGCCAT
TGACAGAAGAAAAAATAAAAGCATTAGTAGAAATTTGTACAGAAGAAAAGGATGGAAAAATTTCAAAAATTGGGCCTGAA
AATCCATACAATACTCCAGTATTTGCCATAAAGAAGGGTTGGAGAAAAGATAGGGAACTTAATAAGAGAACTCAAGACTT
CTGGGAAGTTCAATTAGGAATACCACATCCCGCAGGGAAGAAATCAACAGTACTGGATGTGGGTGATGCATCAATTCCCT
TAGATGAAGACTTAAGGAAGTATACTGCATTTACCATACCTAGTATAAACAATGAGACACCAGGGATTAGATATCAGTAC
AATGTGCTTCCAGGATGGAAAGGATCACCATCAATATTCCAAAGTAGCATGACAAAAATCTTAGAGCCTTTTAGAAAACA
AAATCCAGACATAATCCAGTACGATGACTTGGTATCTGACTTAGAAATAGGGCAGCATAGAACAAAAATAGAGGAACTGA
GACAACATCTGAAGTGGGGATTTACACCAGACAAACATCAGAAAGAACCATTCCTTTGGGGGTATGAACTCCATCCTGAT
AAATGGACAGTACAGCCTATAGTGCTGCCA--------------------------------------------------
----------------------------------------------------------
>B.ES.-.04_48.AY315948
CCTCAAATCAC-TCTTTGGCAACGACCCATCGTCACAATAAAGATAGGGGGGCAACTAAAGGAAGCCGATACAGGAGCAG
ATACATTAGAAGAAATGAATTTGTCAGGAAGATGGAAACCAAAAGGAGGAGGTAAAGTAAGACAGTATGATCAGGTACCC
ATAGAAATTTGTGGACATAAAGCTATAACAGTAGTAGGACCTACGCCTGGAAGACTGACTCAGCTTGGTTGCACTTTAAA
TTTTCCCATTAGTCCTATTGAAACTGTACCAGTAAAATTAAAGCCAGGAATGGATGGCCCAAAAGTTAAACAATGGCCAT
TGACAGAAGAAAAAATAAAAGCATTAGTAGAAATTTGTACAGAAGAAAAGGAAGGGAAAATTACAAAAATTGGGCCTGAA
AATCCATACAATACTCCAGTATTTGCCATAAAGAAGAGTTGGAGAAAAGATAGAGAACTTAATAAGAGAACTCAAGACTT
CTGGGAAGTTCAATTAGGAATACCACATCCCGCAGGGAAGAAATCAACAGTACTGGATGTGGGTGATGCATCAGTTCCTT
TAGATAAAGAMTTCAGAAAGTATACTGCATTTACCATACCTAGTATAAACAATGAGACACCAGGGATTAGATATCAGTAC
AATGTGCTTCCAGGATGGAAAGGATCACCAGCAATATTTCAATGTAGTATGACAAAAATCTTAGAGCCTTTTAGAAAACA
AAATCCAGACATAATCCAATACGATGATTTGGTATCTGACTTAGAAATAGGGCAGCATAGAACAAAAATAGAGGAACTGA
GACAGCATCTGAAGTGGGGATTTACACCAGACAAACATCAGAAAGAACCATTCCTTTGGGGCTATGAACTCCATCCTGAT
AAATGGACAGTACAGCCTATAGAGCTGCCA--------------------------------------------------
----------------------------------------------------------
>-.CN.2007.SQ7_335.GU345584
CCTCAGATCAC-TCTTTGGCAACGACCCCTCGTCACAATAAAGATAGGGGGGCAACTAAAGGAGGCTGATACAGGAGCAG
ATACATTAGAAGAAATGAATTTGCCAGGAAGATGGAAACCAAAAGGAGGAGGTAAAGTAAGACAGTATGATCAGATACCC
ATAGAAATCTGTGGACATAAAGCTGTAACAGTAATAGGACCTACACCTGGAAGACTGACTCAGCTTGGTTGCACTTTAAA
TTTTCCCATTAGTCCTATTGAAACTGTACCAGTAAAATTAAAGCCAGGAATGGATGGCCCAAAAGTTAAACAATGGCCAT
TGACAGAAGAAAAAATAAAAGCATTAGTAGAAATTTGTACAGAAGAAAAGGAAGGGAAAATTTCAAAAATTGGGCCTGAA
AATCCATACAATACTCCAGTATTTGCCATAAAGAAAAGTTGGAGAAAAGATAGGGAACTTAATAAGAGAACTCAAGACTT
CTGGGAAGTTCAATTAGGAATACCACATCCCGCAGGAAAGAAATCAACAGTCCTGGATGTGGGTGATGCATCAGTTCCTT
TAGATAAAGACTTCAGGAAGTATACTGCATTTACCATACCTAGTGTAAACAATGAGACACCAGGGATCAGATATCAGTAC
AATGTGCTTCCAGGATGGAAAGGATCACCAGCAATATTCCAATGTAGCATGACAAAAATCTTAGAGCCTTTTAGAAAACA
AAATCCAGACATAATCCAATACGATGATTTGGTATCTGACTTAGAAATAGGGCAGCATAGAACAAAAATAGAGGAACTGA
GACAACATCTGAGGTGGGGATTTACACCAGACAAACATCAGAAAGAACCATTCCTTTGGGGTTATGAACTCCATCCTGAT
AAATGGACAGTACAGCCTATAGTGCTGCCA--------------------------------------------------
----------------------------------------------------------
>B.PA.2005.PA_116.FJ713169
CCTCAGATCAC-TCTTTGGCAACGACCCTTAGTCACAATAAAGATAGGGGGGCAACTAAAAGAAGCTGATACAGGAGCAG
ATACATTAGAAGAAATGAATTTGCCAGGGAAATGGAAACCAAAAGGAGGAGGCAAAGTAAAACAGTATGATCAGGTACAC
ATAGAAATCTGTGGACATAAAGCTATAACAGTGATAGGACCTACACCTGGAAGACTGACTCAGCTTGGTTGCACTTTAAA
TTTTCCCATTAGTCCTATTGAAACTGTACCAGTAAAATTAAAGCCAGGAATGGATGGCCCAAAAGTTAAACAATGGCCAT
TGACAGAAGAAAAAATAAAAGCATTAGTAGAGATTTGTACAGAAGAAAAGGAAGGGAAAATTTCAAAAATTGGGCCTGAA
AATCCATACAATACTCCAGTATTTGCTATAAAGAAAAGTTGGAGAAAAGATAGAGAACTTAATAAGAGAACTCAAGACTT
CTGGGAAGTTCAATTAGGAATACCACATCCCGCAGGGAAGAAATCAACAGTACTGGATGTGGGTGATGCATCAGTTCCCT
TAGATGAAGACTTCAGAAAGTATACTGCATTTACCATACCTAGTATAAACAATGAGACACCAGGAATTAGATATCAGTAC
AATGTGCTTCCAGGATGGAAAGGATCACCAGCAATATTCCAGAGTAGCATGACAAAGATCTTAGAGCCTTTTAGAAAACA
AAATCCAGACATGATCCAATACGATGATTTGGTATCTGACTTAGAAATAGGACAGCATAGAATAAAAATAGAGGAACTGA
GAGAACATCTGAAGTGGGGATTTACACCAGACAAACATCAGAAAGAACCATTCCTTTGGGGTTATGAACTCCATCCTGAT
AAATGGACAGTACAGCCTATAATGCTGCCC--------------------------------------------------
----------------------------------------------------------
>B.-.2003.03_119513.EU613855
CCTCAAATCAC-TCTTTGGCAACGACCCCTCGTCACAGTAAAGATAGGGGGGCAACTAAAGGAAGCTGATACAGGAGCAG
ATACATTAGAAGAAATGAATTTGCCAGGAAGATGGAAACCAAAAGGAGGAGGCAAAGTAAGACAGTATGATCAGATACYA
GTAGAAATCTGTGGACATAAAGCTATAACAGTAGTAGGACCTACACCTGGAAGACTGACTCAGATTGGTTGCACTYTAAA
TTTTCCCATTAGTCCTATTGAAACTGTACCAGTAAAATTAAAGCCAGGAATGGATGGCCCAAAAGTTAAACAATGGCCAT
TGACAGAAGAAAAAATAAAAGCATTAGTAGAAATTTGTACAGAAGAAAAGGAAGGGAAAATTTCAAAAATTGGGCCTGAA
AATCCATACAATACTCCAGTATTTGCCATAAAGAAAAGTTGGAGAAAAGATAGAGAACTTAATAAGAGAACTCAAGACTT
CTGGGAAGTTCAATTAGGAATACCACATCCCGCAGGGAAGAAATCAACAGTATTGGATGTGGGTGATGCATCAGTTCCCT
TAGATGAAGACTTCAGGAAGTATACTGCATTTACCATACCTAGTGTAAACAATGAGACACCAGGGATTAGATATCAGTAC
AATGTGCTTCCAGGATGGAAAGGATCACCAGCAATATTCCAATGTAGCATGACAAAAATCTTAGAGCCTTTTAGAAAACA
AAATCCAGACATAATCCAATACGATGATTTGGTATCTGATTTAGAAATAGGGCAGCATAGAACAAAAATAGAGGAACTGA
GACAACATCTGAGGTGGGGATTTACACCAGACAAACATCAGAAAGAACCATTCCTTTGGGGTTATGAACTCCATCCTGAT
AAATGGACAGTGCAGCCTATAGTGCTGCCA--------------------------------------------------
----------------------------------------------------------
>119301
CCTCAAATCAC-TCTTTGGCAACGACCCCTCGTCACAATAAAGATAGGGGGGCAAYTAAAGGAAGCYGATACAGGGGCAG
ATACATTAGAAGAAATRAATTTGCCAGGAAGATGGAAACCAAAAGGAGGAGGTAAAGTAAGACAGTATGATCAGATACTM
GTAGAAATATGTGGACATAAAGCTATAACAGTAGTAGGACCTACACCTGGAAGACTGACTCAGATTGGYTGCACTTTAAA
TTTTCCCATTAGTCCTATTGAAACTGTACCAGTAAAATTAAAGCCAGGAATGGATGGCCCAAAAGTTAAACAATGGCCAT
TGACAGAAGAAAAAATAAAAGCATTAGTAGAAATTTGTACAGAAGAAAAGGAAGGGAAAATTTCAAAAATWGGGCCTGAA
AATCCATACAATACTCCAGTATTTGCCATAAAGAAAGGYTGGAGAAAAGATAGAGAACTTAATAAGAGAACTCAAGATTT
CTGGGAAGTTCAATTAGGAATACCACAYCCCGCAGGGAAGAAATCAACAGTCCTGGATGTGGGTGATGCATCAGTTCCYT
TAGATGAAGATTTYAGRAAGTATACTGCMTTTACCATACCTAGTATAAACAATGAGACACCAGGGATTAGATATCAGTAC
AATGTGCTTCCAGGATGGAAAGGATCACCAGCAATATTCCAAGCTAGCATGACAAAAATCTTAGAGCCTTTTAGAAAACA
AAATCCAGACATAATCCAGTACGATGATTTGGTATCTGACTTAGAAATAGGGCAGCATAGAACAAAAATAGAGGAACTGA
GACAGCATCTGAAGTGGGGATTTACACCAGACAAACATCAGAAAGAACCATTCCTTTGGGGTTATGAACTCCATCCTGAT
AAATGGACAGTACAGCCTATAGTACTGCCA--------------------------------------------------
----------------------------------------------------------
>B.US.1986.5113_86.AY835757
CCTCAGATCAC-TCTTTGGCAACGACCCCTCGTCACAGTAAAGATAGGGGGGCAACTAAAGGAAGCTGATACAGGAGCAG
ATACATTAGAAGAAATGAATTTGCCAGGAAGATGGAAACCAAAAGGAGGAGGTAAAGTAAGACAGTATGATCAGATACCC
ATAGAAATCTGTGGACATAAAGCTATAACAGTAGTAGGACCTACACCTGGAAGACTGACTCAGATTGGCTGCACTTTAAA
TTTTCCCATTAGTCCTATTGAAACTGTACCAGTGAAATTAAAGCCAGGAATGGATGGCCCAAGAGTTAAACAATGGCCAT
TGACAGAAGAAAAAATAAAAGCATTAGTAGAAATTTGTACAGAAGAAAAGGAAGGAAAAATTTCAAAAATTGGGCCTGAA
AATCCATACAATACTCCAGTATTTGCCATAAAGAAAAGTTGGAGAAAAGATAGAGAACTTAATAAGAGAACTCAAGACTT
CTGGGAAGTTCAATTAGGAATACCACATCCCGCAGGGAAGAAATCAACAGTACTGGATGTGGGTGATGCATCAGTTCCCT
TAGATGAAGACTTCAGGAAGTATACTGCATTTACCATACCTAGTATAAACAATGAGACACCAGGGATTAGATATCAGTAC
AATGTGCTTCCAGGATGGAAAGGATCACCAGCAATATTCCAAAGTAGCATGACAAAAATCTTAGAGCCTTTTAGAAAACA
AAATCCAGACATAATCCAATACGATGATTTGGTATCTGACTTAGAAATAGGGCAGCATAGAACTAAAATAGAGGAACTGA
GACAACATCTGAGGTGGGGATTTACACCAGACAAACATCAGAAAGAACCATTCCTTTGGGGTTATGAACTCCATCCTGAT
AAATGGACAGTACAGCCTATAGTGCTGCCA--------------------------------------------------
----------------------------------------------------------
>B.IT.-.58A_535.DQ370266
CCTCAGATCAC-TCTTTGGCAACGACCCCTCGTCACAATAAAAATAGGGGGGCAACTAAAGGAAGCTGACACAGGAGCAG
ATACATTAGAGGAAATGAATTTGCCAGGAAGATGGAAGCCAAAAGGAGGAGGTAAAGTAAGACAGTATGATCAGGTACTC
GTAGAAATCTGTGGACATAAAGCTATAGCAGTAATAGGACCTACACCTGGAAGACTGACTCAGCTTGGTTGCACTTTAAA
TTTTCCCATAAGTCCTATTGAAACTGTACCAGTAAAATTAAAGCCAGGAATGGMCGGCCCAAGGGTTAAACAATGGCCAT
TGACAGAAGAAAAAATAAAAGCATTAGTAGAAATTTGTACAGAAGAAAAGGAAGGAAAGATTTCAAAAATTGGGCCTGAA
AATCCATACAATACTCCAGTATTTGCCATAAAGAAAAGTTGGAGAAAAGATAGAGAACTTAATAAGAGAACTCAAGACTT
CTGGGAAGTTCAATTAGGAATACCACATCCCGCAGGGAAGAAATCAACAGTACTGGATGTGGGTGATGCATCAGTTCCCT
TAGATAAAGACTTCAGGAAGTATACTGCATTTACCATACCTAGTATAAACAATGAGACACCAGGAGTTAGATATCAGTAC
AATGTGCTTCCAGGATGGAAAGGATCACCAGCAATATTTCAAAGTAGCATGACAAAAATCTTAGAGCCTTTTAGAAAACA
AAATCCAGACATAATCCAATACGATGATTTGGTATCTGACTTAGAAATAGGGCAGCATAGAACAAAAATAGAGGAACTGA
GAGAACATCTAAGGTGGGGGTTTACACCAGACAAACATCAGAAAGAACCATTCCTTTGGGGTTATGAACTCCATCCTGAT
AAATGGACAGTACAGCCTATAGTGCTGCCA--------------------------------------------------
----------------------------------------------------------
>B.US.1999.NC4348_1999.AY031211
CCTCAAATCAC-TCTTTGGCAACGACCCCTAGTCACAATAAAGGTAGGGGGRCAACTAAAGGAAGCCGAYACAGGGGCAG
ATACATTAGAAGAAATGAATTTACCAGGAAGATGGAAACCAAAAGGAGGAGGTAAAGTAAGACAGTATGATCAGATACCC
ATAGAAATCTGTGGACATAAAGCTGTAACAGTAATAGGACCTACACCTGGAAGATTGACTGAGATTGGCTGTACTTTAAA
TTTTCCTATTAGTCCTATTGAAACTGTACCAGTAAAATTAAAGCCAGGTATGGATGGCCCAAAAGTTAAACAATGGCCAT
TGACAGAAGAAAAGATAAAAGCTTTAGTAGAAATTTGTACAGAAGAAAAGGATGGAAAAATTTCAAAAATTGGGCCTGAA
AATCCATACAATACTCCAGTATTTGCCATAAAGAAAAGTTGGAGAAAAGATAGAGAACTTAATAAAAGAACTCAAGATTT
CTGGGAAGTTCAATTAGGAATACCACATCCCTCAGGGAAGAAATCAACAGTACTGGATGTGGGTGATGCATCAATTCCCT
TAGATGAAGAATTCAGGAAGTATACTGCATTTACCATTCCTAGTACAAACAATGAGACACCAGGGATTAGGTATCAGTAC
AATGTGCTGCCAGGATGGAAAGGATCACCAGCAATATTTCAAAGTAGCATGACAAAAATCTTGGAGCCTTTTAGAAAACA
AAATCCAGACATAATCCAATACGATGATTTGGTATCTGACTTAGAAATAGGGCAGCATAGAACAAAAATAGAGGAACTGA
GAGAACATCTGAAGTGGGGATTTACACCAGACAAGCATCAAAAAGAACCATTCCTTTGGGGTTATGAACTCCATCCTGAT
AAATGGACAGTACAGCCTATAGTGCTGCCA--------------------------------------------------
----------------------------------------------------------
>B.-.2001.06094A.GU581704
CCTCAGATCAC-TCTTTGGCAACGACCCCTCGTCACAATAAAGGTAGGGGGGCAATTAAAGGAAGCTGATACAGGAGCAG
ATACATTAGAGGACATGGATTTGCCAGGAAAATGGAARCCAAAAGGAGGAGGTAAAGTAAGACAGTATGATCAGGTACTA
ATAGAAATCTGYGGACATAAAGTTAYAACAGTAGTAGGACCTACACCTGGAAGAYTGACTCAACTTGGTTGTACTTTAAA
TTTTCCCATTAGTCCTATTGAAACTGTACCAGTAAAATTAAAGCCAGGAATGGATGGCCCAAAAGTTAAACAATGGCCAT
TGACAGAAGAAAAAATAAAAGCATTAACAGAAATTTGTACAGAAGAAAAGGAAGGGAAAATTTCAAAAATTGGGCCTGAA
AATCCATACAATACTCCAGTATTTGCCATAAAGAAAAGTTGGAGAAAAGATAGAGAACTTAATAAGAGAACTCAAGACTT
YTGGGAAGTTCAATTAGGAATACCACATCCCGCAGGGAAGAAATCAACAGTATTGGATGTGGGTGATGCATCAGTTCCCT
TAGATGAAAACTTCAGGAAGTAYACTGCATTTACCATACCTAGTATAAACAATSAGACACCAGGGATTAGATATCAGTAC
AATGTGCTTCCAGGATGGAAGGGATCACCAGCAATATTCCAAAGTAGCATGACAAGAATCTTAGAGCCTTTTAGAAAACA
AAATCCAGACATAATCCAATATGATGATCTGGTATCTGACTTAGAAATAGGGCAGCATAGAGCAAAAATAGAGGAACTGA
GAGAACATCTGAAGTGGGGATTTACACCAGACAAACATCAGAARGAACCATTCCTTTGGGGTTATGAACTCCATCCTGAT
AAATGGACAGTACAGCCTATAGWGCTGCCA--------------------------------------------------
----------------------------------------------------------
>121408
CCTCAGATCAC-TCTTTGGCAACGACCCATAGTCACAATAAGGGTAGGGGGGCAACTAAAGGAAGCTGATACAGGAGCAG
ATACATTAGAAGAAATGAGTTTGCCAGGAAAATGGAAACCAAAAGGAGGAGGTAAAGTAAGACAGTATGATCAGATACCC
ATAGAAATTTGTGGGCATAAAGCTATAACAGTAGTAGGACCTACACCTGGAAGGCTGACTCAGATTGGTTGCACTTTAAA
TTTTCCCATTAGTCCTATTGAAACTGTCCCAGTAAAATTAAAGCCAGGAATGGATGGCCCAAAAGTTAAACAATGGCCAT
TGACAGAAGAAAAAATAAAAGCATTAATTGAAATTTGTACAGAAGAAAAGGAAGGGAAAATTTCAAAAATTGGGCCTGAA
AATCCATACAATACTCCAGTATTTGCCATAAAGAAGAGTTGGAGAAAAGATAGAGAACTTAATAAGAGAACTCAAGATTT
CTGGGAAATTCAATTAGGAATACCACATCCCGCAGGGAAGARATCAACAATAGTGGATGTGGGTGATGCATCAGTTCCCT
TAGATGAAGACTTCAGAAAATATACTGCATTTACCATACCTAGTGTGAACAATGAGACACCAGGAATTAGATATCAGTAC
AATGTGCTTCCAGGATGGAAAGGATCACCAGCAATATTCCAAAGTAGCATGACAAAAATCTTAGAGCCTTTTAGAAAACA
AAATCCAGACATAATCCAATACGATGATTTGGTATCTGACTTAGAAATAGGGCAGCATAGAACAAAAATAGAGGAACTGA
GACAGCATCTGAAGTGGGGATTTACACCAGAAAAACATCAGAAAGAACCATTCCGTTGGGGTTATGAACTCCATCCTGAT
AAATGGACAGTACAGCCTATAGTGCTGCCA--------------------------------------------------
----------------------------------------------------------
>Control1 2002-10-15 NEW
CCTCAGATCAC-TCTTTGGCAACGACCCATCGTCACAATAAAGATCGGAGGGCAAATAAGGGAAGCTGATACAGGAGCAG
ATACATTAGAAGACATAAATTTGCCAGGAAGATGGAAACCAAAAGGAGGAGGTAAAGTAAGAGAGTATGATCAGGTACCC
ATAGAAATCTGTGGCCATAAAGTTRTAACAGTAGTAGGACCTACACCTGGCAGACTGACTCAGCTTGGTTTCACTTTAAA
TTTTCCCATTAGTCCTATTGAAACTGTACCAGTAAAGTTAAAGCCAGGAATGGATGGCCCAAAAGTTAAACAATGGCCAT
TGACAGAAGAAAAAATAAAAGCATTAATAGAAATTTGTACAGAAGAAAAGGATGGCAAAATCTCAAAAATTGGGCCTGAG
AATCCATACAATACTCCAGTATTTGCCATAAAGAAGGGTTGGAGAAAAGATAGAGAACTTAATAAGAGAACTCAAGATTT
CTGGGAAATTCAATTAGGAATACCACATCCCGCAGGAAAGAAATCAACAGTGYTGGATGTGGGTGATGCATCAATTCCCT
TAGATGAAGACTTCAGRAAGTATACTGCATTTACCATTCCTAGTAYAAACAATGAGACRCCAGGAATTAGATATCAGTAC
AATGTGCTTCCAGGATGGAAGGGGTCACCAGCAATATTTCAAGCTAGTATGACAAAGATCTTAGAGCCTTTTAGAAAACA
AAATCCARACATGATCCAATATGATGATTTGGTATCTGACTTAGAAATAGGGCAGCATAGAGCAAAAATAGAGGAACTGA
GACAACATCTAAAGTGGGGATTTACACCAGACAAACATCAAAAAGAACCATTCCTTTGGGGTTATGAACTCCATCCTGAT
AAATGGACAGTACAGCCTATAGTACTGCCAGAACAAGACAGCTGGACTGTCAATGACATACAAAAGTTAGTGGGAAAATT
GAATTGGGCCAGTCAGATTTACGCAGGAATTAAAGTCAAGCAATTATGTAAACTCCTC
>B.CA.1997.241.EU693768
CCTCAGATCAC-TCTTTGGCAACGACCCCTCGTCACAATAAAGATAGGGGGGCAACTAAAGGAAGCTGATACAGGAGCAG
ATACATTAGAAGAAATGAGTTTGCCAGGAAGATGGAAACCAAAAGGAGGAGGTAAAGTAAGACAGTATGATCAGATACTC
ATAGAAATCTGTGGACATAAAGCTATAACAGTARTAGGACCTACACCTGGAAGACTGACYCAGATTGGTTGCACTTTAAA
TTTTCCCATTAGTCCTATTGAAACTGTACCAGTAAAATTAAAGCCAGGAATGGATGGCCCAAAAGTTAAACAATGGCCAT
TGACAGAAGAAAAAATAAAAGCACTAGTAGAGATTTGTACAGAAGAAAAGGAAGGAAARATTTCAAAAATTGGGCCTGAA
AATCCATACAATACTCCAGTATTTGCCATAAAGAAAAGTTGGAGAAAAGATAGAGAACTTAATAAAAGAACTCAAGACTT
CTGGGAAGTTCAATTAGGAATACCACATCCCGCAGGGAAGAAATCAACAGTATTRGATGTGGGTGATGCATCAGTTCCCT
TAGATAAAGACTTCAGGAAGTATACTGCATTTACCATACCTAGTATAAATAATGAGACACCAGGGATTAGATATCAGTAC
AATGTGCTTCCAGGATGGAAGGGATCACCAGCAATATTTCAAAGTAGCATGACAAAAATCTTAGAGCCTTTTAGAAAACA
AAATCCAGACATAATCCAATACGATGATTTGGTATCTGACTTAGAAATAGGGCAGCATAGAACAAAAATAGAGGAACTGA
GACAACATCTGAAGTGGGGATTTACACCAGACAAACATCAGAAAGAACCATTCCTTTGGGGTTATGAACTCCATCCTGAT
AAATGGACAGTACAGCCTATAGTGCTGCCA--------------------------------------------------
----------------------------------------------------------
>B.US.2002.F719.FJ469734
CCTCAAATCAC-TCTTTGGCAACGACCCCTAGTCAACATAAAGGTAGGGGGGCAAATAAAGGAAGCTGATACAGGAGCAG
ATACATTAGAAGAAATGAATTTGCCAGGAAGATGGAAACCAAAAGGAGGAGGTAAAGTAAGACAGTATGATCAGATACCC
ATAGAAATTTGTGGACATAAAGCTATAACAGTAGTAGGACCTACACCTGGAAGACTGACTCAGATTGGCTGCACTTTAAA
TTTTCCCATTAGTCCTATTGAAACTGTACCAGTAAAATTAAAGCCAGGAATGGATGGCCCAAAAGTTAAACAATGGCCAT
TGACAGAAGAAAAAATAAAAGCATTAATAGAAATTTGTACAGAAGAAAAGGAAGGGAAAATTTCAAAAATTGGGCCTGAA
AATCCATACAATACTCCAGTATTTGCCATAAAGAAAGGTTGGAGAAAAGATAGAGAACTTAATAAGAGAACTCAAGACTT
CTGGGAAGTTCAATTAGGAATACCACATCCCGCAGGGCAGAAATCAACAGTACTAGATGTAGGTGATGCATCAGTTCCCT
TAGATGAAGACTTCAGGAAGTATACTGCATTTACCATACCTAGTACAAACAATGAGACACCAGGGATTAGATATCAGTAC
AATGTGCTTCCAGGATGGAAAGGGTCACCAGCAATATTTCAAAGTAGCATGACAAAAATCTTAGAGCCTTTTAGAAAACA
AAATCCAGACATAATCCAATACGATGATTTGGTATCTGACTTAGAAATAGGGCAGCATAGAACAAAAATAGAGGAACTGA
GACAACATCTGAAGTGGGGATTTACACCAGACAAACATCAGAAAGAACCATTCCTTTGGGGTTATGAACTCCATCCTGAT
AAATGGACAGTACAGCCTATAGTGCTGCCA--------------------------------------------------
----------------------------------------------------------
>B.US.1998.NC3949_1998.AY030947
CCTCAGATCAC-TCTTTGGCAACGACCCATCGTCCAAATAAAGATAGGGGGACAAATAAGGGAAGCTGATACAGGAGCAG
ATACATTAGAAGACATAAGTTTGCCAGGAAGATGGAAACCAAAAGGAGGAGGTAAAGTAAGACAGTATGAGCAGATACCC
ATAGAAATTTGTGGACATAAAGTTATAACAGTAGTAGGACCTACACCTGGAAGACTGACTCAGCTTGGTTGTACTTTAAA
TTTTCCCATTAGTCCTATTGAAACTGTACCAGTAAAATTAAAGCCAGGAATGGATGGCCCAAAAGTTAAACAATGGCCAT
TGACAGAAGAAAAAATAAAAGCATTAACAGAAATTTGTACAGAAGAAAATGAAGGGAAAATTTCAAAAATTGGGCCTGAA
AATCCATACAATACTCCAGTATTTGCCATCAAGAAGAGTTGGAGAAAAGATAGAGAACTTAATAAGAGAACTCAAGACTT
CTGGGAAGTTCAATTAGGAATACCACATCCCGCAGGAAAGARATCAACAGTACTGGATGTGGGTGATGCATCAATTCCYT
TAGATGAAGACTTCAGAAAGTATACTGCATTTACCATACCTAGTATAAACAATGAGACACCAGGGATTAGATATCAGTAC
AATGTGCTKCCAGGATGGAAAGGATCACCAGCAATATTCCAATGTAGCATGACAAAAATCTTAGARCCTTTTAGAAAACA
AAATCCAGACCTAATCCAATACGATGATTTGGTATCTGACTTAGAAATAGGGCAGCATAGAACAAAAATAGATGAACTGA
GACAAYATCTGAAGTGGGGATTTACACCAGACAAACACCAGAAAGAACCATTMCTTTGGGGTTATGAACTCCATCCTGAT
AAATGGACAGTACAGCCTATAGTRCTGCCA--------------------------------------------------
----------------------------------------------------------
>B.-.2003.03_106021.EU611306
CCTCAGATCAC-TCTTTGGCAACGACCCCTCGTCACAATAAAGATAGGGGGGCAACTAAAGGAAGCTGATACAGGAGCAG
ATACATTAGAAGACATGAATTTGCCAGGAAGATGGAAACCAAAAGGAGGAGGTAAAGTAAGACAGTATGATCAGATACTC
GTAGAAATCTGTGGACATAAAGCTATAACAGTCATAGGACCTACACCTGGAAGACTGACTCAGATTGGTTGCACTTTAAA
TTTTCCCATTAGTCCTATTGAAACTGTACCAGTAAAATTAAAGCCAGGAATGGATGGCCCAAAAGTTAAACAATGGCCAT
TGACAGAAGAAAAAATAAAAGCATTAGTAGAAATTTGTACAGAAGAAAAGGAAGGGAAAATTTCAAAAATTGGGCCTGAG
AATCCATACAATACTCCAGTATTTGCCATAAAGAAAAGTTGGAGAAAAGATAGAGAACTTAATAAGAAAACTCAAGACTT
CTGGGAAGTTCAATTAGGAATACCACATCCCGCAGGGAAGAAATCAACAGTACTGGATGTGGGTGATGCATCAGTTCCCT
TAGATAAAGACTTCAGGAAGTATACTGCATTTACCATACCTAGTATAAACAATGAGACACCAGGGATTAGATATCAGTAC
AATGTGCTTCCAGGATGGAAAGGATCACCAGCAATATTCCAAAGTAGCATGACAAAAATCTTAGAGCCTTTTAGAAAACA
AAATCCAGACATAATCCAATACGATGATTTGGTATCTGACTTAGAAATAGGACAGCATAGGACAAAAATAGAGGAACTGA
GACAACATCTGAAGTGGGGATTTACACCAGACAAACATCAGAAAGAACCATTCCTTTGGGGTTATGAACTCCATCCTGAT
AAATGGACAGTACAGCCTATAGTGCTGCCA--------------------------------------------------
----------------------------------------------------------
>EU2AREVIR.V2_12374
CCTCAGATCAC-TCTTTGGCAGCGACCCMTCGTCCCAATAAGAATAGGGGGGCAACTAAAGGAAGCTGATACAGGAGCAG
ATACATTAGAAGAAATGAATTTGCCAGGAAGATGGAAACCAAAAGGAGGAGGTAAAGTAAGACAGTATGATCAAATACCC
ATAGAAATCTGTGGACATAAAACTATAACAGTAGTAGGACCTACACCTGGACGACTGACTCAGTTGGGTTGCACTTTAAA
TTTTCCCATTAGTCCTATTGAAACTGTACCAGTAAAATTAAAGCCAGGAATGGATGGCCCAAGAGTTAAACAATGGCCAT
TGACAGAAGAAAAAATAAAAGCATTAATGGAAATTTGTACAGAAGAACAGGAKGGGAAAATTTCAAAAATTGGGCCTGAA
AACCCATACAATACTCCAGTATTTGCCATAAAGAAGAGTTGGAGAAAAGATAGAGAACTTAATAAGAGAACTCAAGACTT
CTGGGAAGTTCAATTAGGAATACCACATCCTGCAGGAAAGAAATCAACAGTACTGGATGTGGGTGATGCATCAATTCCCT
TAGATGAAGACTTCAGGAAGTATACTGCATTTACCATACCTAGTACAAACAATGCGACACCAGGGATTAGATATCAGTAC
AATGTGCTTCCAGGATGGAAAGGATCACCAGCAATATTTCAATGTAGCATGACAAAAATCTTAGAGCCTTTTAGAAAACA
AAATCCAGATATGATCCAATACGATGATTTGGTATCTGACTTAGAAATAGGGCAGCATAGAACAAAAATAGAGGAACTGA
GACAACATCTGAAGTGGGGATTTACACCAGATAAACATCAGAAAGAACCATTCCTTTGGGGTTATGAACTCCATCCTGAT
AAATGGACAGTACAGCCTATAGTGCTGCCA--------------------------------------------------
----------------------------------------------------------
>B.CO.-.PCM083.AY566122
CCTCAGATCAC-TCTTTGGCAACGACCCCTCGTCACAATAAGAATAGGGGGGCAACTAAAGGAAGCTGATACAGGAGCAG
ATACAGTAGAAGAAATGAATTTGCCAGGAAAATGGAAACCAAAAGGAGGAGGTAAAGTAAGACAGTATGATCAGATACTC
GTAGAAATCTGTGGACATAAAGCTATAACAGTAGTAGGACCTACACCTGGAAGACTGACTCAGATTGGTTGCACTTTAAA
TTTTCCCATTAGTCCTATTGAAACTGTACCAGTAAAATTAAAGCCAGGAATGGATGGCCCAAGGGTTAAACAATGGCCAT
TGACAGAAGAAAAAATAAAAGCATTAGTAGAAATTTGTACAGAAGAGAAGGAAGGAAAAATATCAAAAATTGGGCCTGAA
AATCCATACAATACTCCAGTATTTGCCATAAAGAAAAGTTGGAGAAAAGATAGAGAACTTAATAAGAGAACTCAAGATTT
CTGGGAAGTTCAATTAGGAATACCACATCCAGCAGGAAAGAAATCAACAGTACTGGATGTGGGTGATGCATCAGTACCCT
TAGATGAAGACTTCAGAAAGTATACTGCATTTACCATACCTAGTATAAACAATGAGACACCAGGGATTAGATATCAGTAC
AATGTGCTTCCAGGATGGAAAGGATCACCAGCAATATTTCAATGTAGCATGACAAAAATCTTAGAGCCTTTTAGAAAACA
AAATCCAGACATAATCCAATACGATGATCTGGTATCTGACCTAGAAATAGGGCAGCATAGAACAAAAATAGAGGAACTGA
GACAACATCTGGGGTGGGGATTTACACCAGATAAACATCAGAAAGAACCATTCCTTTGGGGTTATGAACTCCATCCTGAT
AAATGGACAGTACAGCCTATAGTACTGCCA--------------------------------------------------
----------------------------------------------------------
>B.US.1983.5082_83.AY835770
CCTCAGATCAC-TCTTTGGCAACGACCCCTCGTCACAATAAAGATAGGGGGGCAACTAAAGGAAGCTGATACAGGAGCAG
ATACATTAGAAGAAATGAATTTACCAGGAAGATGGAAACCAAAAGGAGGAGGCAAAGTAAGACAGTATGATCAGATACCC
ATAGAAATCTGTGGACATAAAGCTATAACAGTAGTAGGACCTACACCTGGAAGACTGACTCAGCTTGGTTGCACTTTAAA
TTTTCCCATTAGTCCTATTGAAACTGTACCAGTAAAATTAAAGCCAGGAATGGATGGCCCAAAAGTTAAACAATGGCCAT
TGACAGAAGAAAAAATAAAAGCATTAGTAGAAATTTGTACAGAAGAAAAGGAAGGGAAAATTTCAAAAATTGGGCCTGAA
AATCCATACAATACTCCAGTATTTGCCATAAAGAAAAGTTGGAGAAAAGATAGAGAACTTAATAAGAAAACTCAAGACTT
CTGGGAAGTTCAATTAGGAATACCACATCCCGCAGGGAAGAAATCAACAGTACTGGATGTGGGTGATGCATCAGTTCCCT
TAGATAAGGACTTCAGGAAGTATACTGCATTTACCATACCTAGTATAAACAATGAGACACCAGGGATTAGATATCAGTAC
AATGTGCTTCCAGGATGGAAAGGATCACCAGCAATATTCCAAAGTAGCATGACAAAAATCTTAGAGCCTTTTAGAAAACA
AAATCCAGACATAATCCAATACGATGATTTGGTATCTGACTTAGAAATAGGGCAGCATAGAACAAAAATAGAGGAACTGA
GACAACATCTGAAGTGGGGATTTACACCAGACAAACATCAGAAAGAACCATTTCTTTGGGGTTATGAACTCCATCCTGAT
AAATGGACAGTACAGCCTATAGTGCTGCCA--------------------------------------------------
----------------------------------------------------------
>Control1 2003-07-24 OLD
---------AC-TCTTTGGCAACGACCCATCGTCACAATAAAGATCGGAGGGCAAATAAGGGAAGCTGATACAGGAGCAG
ATACATTAGAAGACATAGATTTGCCAGGAAGATGGAAACCAAAAGGAGGAGGTAAAGTAAGAGAGTATGATCAGGTACCC
ATAGAAATCTGTGGCCATAAAGTTGTAACAGTAGTAGGACCTACACCTGGCAGACTGACTAAGCTTGGTTTCACTTTAAA
TTTT----------------------------------------------------------------------------
-----------------------------------TGTACAGAAGAAAAGGATGGCAAAATCTCAAAAATTGGGCCTGAG
AATCCATACAATACTCCAGTATTTGCCATAAAGAAGGGTTGGAGAAAAGATAGAGAACTTAATAAGAGAACTCAAGATTT
CTGGGAAATTCAATTAGGAATACCACATCCCGCAGGAAAGAAATCAACAGTGTTGGATGTGGGTGATGCATCAATTCCCT
TAGATGAAGACTTCAGAAAGTATACTGCATTTACCATACCTAGTATAAACAATRAGACACCAGGAATTAGATATCAGTAC
AATGTGCTTCCAGGATGGAAGGGGTCACCAGCAATATTTCAAGCTAGTATGACAAAGATCTTAGAGCCTTTTAGAAAACA
AAATCCARACATRATCCAATATGATGATYTGGTATCTGACTTAGAAATAGGGCAGCATAGAGCAAAAATAGAGGAACTGA
GACAACATCTAAAGTGGGGATTTACACCAGACAAACATCAAAAAGAACCATTCCTTTGGGGTTATGAACTCCATCCTGAT
AAATGGACAGTACAGCCTATAGTGCTGCCA--------------------------------------------------
----------------------------------------------------------
>B.CZ.-.ENVA7_03.EU672660
CCTCAGATCAC-TCTTTGGCAACGACCCATCGTCACAATAAAGATAGGGGGGCAAYTAAARGAAGCTGATACAGGAGCAG
ATACATTAGAAGACATAAATTTGCCAGGAAGATGGAMACCAAAAGGAGGAGGTAGAGTAAAACAGTATGATCAGGTACCC
ATAGAAATCTGTGGACATAAAACTATAACAGTAGTAGGACCTACACCTGGAAGAYTGACTCAGCTTGGTTTCACTTTAAA
TTTTCCCATTAGTCCTATTGAAACTGTACCAGTAAAATTRAAGCCAGGAATGGATGGCCCAAAAGTTAAACAATGGCCAT
TGACAGAAGAAAAAATAAAAGCATTAGTAGAAATTTGTACAGAGGAAAAGGAAGGGAAAATTTCAAAAATTGGGCCTGAA
AATCCATACAATACTCCAGTATTTGCCATAAAGAAAAGTTGGAGAAAAGATAGAGAACTTAATAAGAGAACTCAAGACTT
CTGGGAAGTTCAATTAGGAATACCACATCCCGCAGGGAAGAAATCAACAGTACTGGATGTGGGTGATGCATCAGTTCCCT
TAGATGAAGACTTCAGGAAATATACTGCATTTACCATACCTAGTATAAACAATGAGACACCAGGGATTAGATATCAGTAC
AATGTGCTTCCAGGATGGAAAGGATCACCAGCAATATTCCAAAGTAGCATGACAAAAATCTTAGAGCCTTTTAGAAAACA
AAATCCAGACATAATCCAATACGATGATTTGGTATCTGACTTAGAAATAGGGCAGCATAGAACAAAAATAGAGGAGCTGA
GACAACATCTGAGGTGGGGACTTACACCAGACAAACATCAGAAAGAACCATTCCTTTGGGGTTATGAACTCCATCCTGAT
AAATGGACAGTACAGCCTATAGTGCTGCCA--------------------------------------------------
----------------------------------------------------------
>B.-.-.PATENT_SEQ.GM748179
CCTCAGATCAC-TCTTTGGCAACGACCCCTCGTCAAAGTAAAGATAGGGGGGCAACTAAAGGAAGCTGATACAGGAGCAG
ATACATTAGAAGAAATGAATTTGCCAGGAAGATGGAAACCAAAAGGAGGAGGTAAAGTAAGACAGTATGATCAGATACCC
ATAGAAATCTGTGGACATAAAGCTATAACAGTAGTAGGACCTACACCTGGAAGACTGACTCAGATTGGTTGCACTTTAAA
TTTTCCCATTAGTCCTATTGAAACTGTACCAGTAAAATTAAAGCCAGGAATGGATGGCCCAAAAGTTAAACAATGGCCAT
TGACAGAAGAAAAAATAAAAGCATTAGTAGAAATTTGTACAGAAGAAAAGGAAGGGAAAATTTCAAAAATTGGGCCTGAA
AATCCATACAATACTCCAGTATTTGCCATAAAGAAAAGTTGGAGAAAAGATAGAGAACTTAATAAGAGAACTCAAGACTT
CTGGGAAGTTCAATTAGGAATACCACATCCCGCAGGGAAGAAATCAACAGTACTGGATGTGGGTGATGCATCAGTTCCCT
TAGATAAAGACTTCAGGAAGTATACTGCATTTACCATACCTAGTATAAACAATGAGACACCAGGGATTAGATATCAGTAC
AATGTGCTTCCAGGATGGAAAGGATCACCAGCAATATTCCAAAGTAGCATGACAAAAATCTTAGAGCCTTTTAGAAAACA
AAATCCAGACATAATCCAATACGATGATTTGGTATCTGACTTAGAAATAGGGCAGCATAGAACAAAAATAGAGGAACTGA
GACAACATCTGAGGTGGGGATTTACACCAGACAAACATCAGAAAGAACCATTCCTTTGGGGTTATGAACTCCATCCTGAT
AAATGGACAGTACAGCCTATAGTGCTGCCA--------------------------------------------------
----------------------------------------------------------
>B.-.2003.03_103405.EU610772
CCTCAAATCAC-TCTTTGGCAACGACCCCTAGTCACAGTAAAGATAGGGGGGCTACTAAAGGAAGCTGATACAGGAGCAG
ATACATTAGAAGAAATGAATTTGCCAGGAAAATGGAAACCAAAAGGAGGAGGTAAAGTAAGACAGTATGATCAGATACCC
ATAGAAATCTGTGGACATAAAGCTACAACAGTAATAGGACCTACACCTGGAAGACTGACTCAGATTGGTTGCACTTTAAA
TTTTCCCATTAGTCCTATTGAAACTGTACCAGTAAAATTAAAGCCAGGAATGGATGGCCCAAAAGTTAAACAATGGCCAT
TGACAGAAGAAAAAATAAAAGCATTAGTAGAAATTTGTACAGAAGAAAAGGAAGGAAAAATCTCAAAAATTGGGCCTGAA
AACCCATACAATACTCCAGTATTTGCCATAAAGAAGAGTTGGAGAAAAGATAGAGAACTTAATAAGAGAACTCAAGACTT
CTGGGAAGTTCAATTAGGAATACCACATCCCGGAGGGAAGAAATCAACAGTACTAGATGTGGGAGATGCATCAGTTCCCT
TAGATAAAGACTTCAGAAAGTATACTGCATTTACCATACCTAGTATAAACAATGAGACACCAGGAATTAGATATCAGTAC
AATGTGCTTCCAGGATGGAAAGGATCACCAGCAATATTCCAAGCTAGCATGACAAAAATCTTAGAGCCTTTTAGAAAACA
AAATCCAGACATAATCCAATACGATGATTTGGTATCTGACTTGGAAATAGGGCAGCATAGAGCAAAAATAGAGGAACTGA
GACAACATCTGGATTGGGGATTTACACCAGACAAACATCAGAAAGAACCATTCCTTTGGGGTTATGAACTCCATCCTGAT
AAATGGACAGTACAGCCTATAATGCTGCCA--------------------------------------------------
----------------------------------------------------------
>121361
CCTCAAATCAC-TCTTTGGCAACGACCCATCGTCACAATAAAGATAGGGGGGCAGYTAAGGGAAGCTGATACAGGAGCAG
ATACATTAGAAGACATARATTTACCAGGAAGATGGACACCAAAAGGAGGAGGTAAAGTAAGACAGTATGATCAGATACCC
ATAGAAATATGTGGACATAAAGTTATAACAGTAGTAGGACCAACACCTGGAAGATTGACTCAGATTGGTTGCACTTTAAA
TTTTCCCATAAGTCCTATTGAAACTGTACCAGTAAAATTAAAGCCAGGAATGGACGGCCCAAAAGTTAAACAATGGCCAT
TGACAGAAGAAAAAATAAAAGCATTAGTAGAAATTTGTACAGAAGAACAGGAGGGAAAAATTTCAAAAATTGGGCCTGAA
AATCCATACAATACTCCAGTATTTGCCATAAAGAAAGGTTGGAGAAAAGATAGAGAACTTAATAAGAGAACTCAAGATTT
CTGGGAAGTTCAATTAGGAATACCACATCCTGCAGGGAAGAAATCAACAGTTCTGGATGTGGGTGATGCATCARTTCCCT
TAGATGMAGACTTCAGAAAGTATACTGCATTTACCATACCTAGTRTAAACAATGAGACACCAGGRATTAGATATCAGTAC
AATGTGCTTCCAGGATGGAAGGGATCACCAGCAATATTCCAAAGTAGCATGACAAAAATCTTAGAGCCTTTTAGAAAACA
AAATCCAGACCTAATCCAATACGATGATTTGGTATCTGACTTAGAAATAGGGCAGCATAGAACAAAAATAGAGGAACTGA
GACAAYATCTGAAATGGGGATTTACACCAGACAAACACCAGAAAGAACCATTCCTTTGGGGTTATGAACTCCATCCTGAT
AAATGGACAGTACAGCCTATAGTACTGCCA--------------------------------------------------
----------------------------------------------------------
>B.GB.2000.CAS_770_16_33341.FJ030791
CCTCAGATCAC-TCTTTGGCAACGACCCCTTGTTACAATAAAGATAGGGGGGCAACTAAAGGAAGCTGATACAGGAGCAG
ATACAGTAGAAGAAATGCATTTGCCAGGAAGATGGAAACCAAAAGGAGGAGGTAAAGTAAGACAGTATGATCAGATACTT
GTAGACATTTGTGGACATAAAGCTATAACAGTAGTAGGACCTACACCTGGAAGACTGACTCAGATTGGTTGCACTTTAAA
TTTTCCCATTAGTCCTATTGAAACTGTACCAGTAAAATTAAAGCCAGGAATGGATGGCCCAAAAGTTAAACAATGGCCAT
TGACAGAAGAAAAAATAAAAGCATTAGTAGAAATTTGTACAGAGGAAAAGGAAGGGAAAATTTCAAAAATTGGGCCTGAA
AATCCATACAATACTCCAGTATTTGCCATAAAGAAAAGTTGGAGAAAAGATAGAGAACTTAATAAGAGAACTCAAGACTT
CTGGGAAGTTCAATTAGGAATACCACATCCCGCAGGGAAGAAATCAACAGTACTGGATGTGGGTGATGCATCAGTTCCCT
TAGATAAAGACTTCAGGAAGTATACTGCATTTACCATACCTAGTATAAACAATGAGACACCAGGGATTAGATATCAGTAC
AATGTGCTTCCAGGATGGAAAGGATCACCAGCAATATTCCAAAGTAGCATGACAAAAATCTTAGAGCCTTTTAGAAAACA
AAATCCAGACATAATCCAATACGATGATTTGGTATCTGACTTAGAAATAGGGCAGCATAGAACAAAAATAGAGGAACTGA
GACAACATCTGAAGTGGGGATTTACACCAGACAAACATCAGAAAGAACCATTCCTTTGGGGTTATGAACTCCATCCTGAT
AAATGGACAGTACAGCCTATAGTGCTGCCA--------------------------------------------------
----------------------------------------------------------
>B.-.2002.02_127986.EU608257
CCTCAGATCAC-TCTTTGGCAACGACCCCTCGTCWCAATAARGATAGGGGGGCAAMYAAAGGAAGCTGATACAGGAGCAG
ATACATTAGAAGAAATGAGTTTGCCAGGAAGATGGAAACCAAAAGGAGGAGGTAAAGTAAGACAGTATGATCAGRTACTC
GTAGAAATCTGCGGACATAAAGCTATAACAGTGGTAGGACCTACACCYGGAAGACTGACTCAGATTGGYTGCACTTTAAA
TTTTCCCATTAGTCCTATTGAAACTGTACCAGTAARATTAAAGCCAGGAATGGATGGCCCAAAAGTTAAACAATGGCCAT
TGACAGAAGAAAAAATAAAAGCATTAGTAGAAATTTGTACAGAAGAAAAGGAAGGGAAAATTTCAAAAATTGGGCCTGAA
AATCCATACAATACTCCAGTATTTGCCATAAAGAAAAGTTGGAGAAAAGATAGAGAACTTAATAAGAGAACTCAAGAYTT
CTGGGAAGTTCAATTAGGAATACCACATCCTGCAGGGARGAAATCAACAGTATTGGATGTGGGTGATGCATCAGTACCCT
TAGATGAAGACTTCAGGAAGTATACTGCATTTACCATACCTAGTACAAACAATGAGACACCAGGGATCAGATATCAGTAC
AATGTGCTTCCAGGATGGAAAGGATCACCAGCAATATTCCAATGTAGCATGACAAAAATCTTAGAGCCTTTTAGAAAACA
AAATCCAGACATAATCCAATACGATGATTTGGTATCYGACTTAGAAATAGGGCAGCATAGAGCAAAAATAGAGGAACTGA
GACAACATCTGAAGTGGGGATTTACCCCAGACAAACATCAGAAAGAACCATTCCTTTGGGGTTATGAACTCCATCCTGAT
AAATGGACAGTACAGCCTATAGTGCTGCCA--------------------------------------------------
----------------------------------------------------------
>B.US.-.P2_1.DQ097744
CCTCAGATCAC-TCTTTGGCAACGACCCCTCGTCACAATAAAGATAGGGGGGCAACTAAAGGAAGCTGATACAGGAGCAG
ATACATTAGAAGACATGGATTTGCCAGGAAGATGGAAACCAAAAGGAGGAGGTAAAGTAAGACAGTATGATCAGATACTC
ATAGAAATCTGTGGACATAAAGCTATAACAGTAGTAGGACCTACACCTGGAAGACTGACTCAGATTGGTTGCACTTTAAA
TTTTCCCATTAGTCCTATTGAAACTGTACCAGTAAAATTAAAGCCAGGAATGGATGGCCCAAAAGTTAAACAATGGCCAT
TGACAGAAGAAAAAATAAAAGCATTAGTAGAAATCTGTACAGAAGAAAAGGAAGGGAAAATTTCAAAAATTGGGCCTGAA
AATCCATACAATACTCCAGTATTTGCCATAAAGAAAAGTTGGAGAAAAGATAGAGAACTTAATAAGAAAACTCAAGACTT
CTGGGAAGTTCAATTAGGAATACCACATCCCGCAGGGAAGAAATCAACAGTACTAGATGTGGGTGATGCATCAGTTCCCT
TAGATAAAGAATTCAGGAAGTATACTGCATTTACCATACCTAGTATAAACAATGAGACACCAGGGATTAGATATCAGTAC
AATGTGCTTCCAGGATGGAAAGGATCACCAGCAATATTCCAAAGTAGCATGACAAAAATCTTAGAGCCTTTTAGAAAACA
AAATCCAGACATAATCCAATACGATGATTTGGTATCTGACTTAGAAATAGGGCAGCATAGAGCAAAAATAGAGGAACTAA
GACAACATCTGAAGTGGGGATTTACACCAGACAAACATCAGAAAGAACCATTCCTTTGGGGTTATGAACTCCATCCTGAT
AAATGGACAGTACAGCCTATAGTGCTGCCA--------------------------------------------------
----------------------------------------------------------
>Control1 2005-10-27 OLD
---------AC-TCTTTGGCAACGACCCATCGTCACWATAAAGATCGGAGGGCAAATAAGGGAAGCTGATACAGGAGCAG
ATACATTTGAAGACATAGATTTGCCAGGAAGATGGAAACCAAAAGGAGGAGGTAAAGTAAGAGAGTATGATCAGGTACCC
ATAGAAATCTGTGGCCATAAAGTTGTAACAGTAGTAGGACCTACACCTGGCAGACTGACTAAGCTTGGTTTCACTTTAAA
TTTT----------------------------------------------------------------------------
-----------------------------------TGTACAGAAGAAAAGGATGGCAAAATCTCAAAAATTGGGCCTGAG
AATCCATACAATACTCCAGTATTTGCCATAAAGAAGGGTTGGAGAAAAGATAGAGAACTTAATAAGAGAACTCAAGATTT
CTGGGAAATTCAATTAGGAATACCACATCCCGCAGGAAAGAAATCAACAGTGTTGGATGTGGGTGATGCATCAATTCCCT
YAGATGAAGACTTCAGAAAGTATACTGCATTTACCATTCCTAGTATAAACAATGAGACACCAGGAATTAGATATCAGTAC
AATGTGCTTCCAGGATGGAAGGGGTCACCAGCAATATTTCAAGCTAGTATGACAAAGATCTTAGAGCCTTTTAGAAAACA
AAATCCAAACATGATCCAATATGATGATTTGGTATCTGACTTAGAAATAGGGCAGCATAGAGCAAAAATAGAGGAACTGA
GACAACATCTAARGTGGGGATTTACACCAGACAAACATCAAAAAGAACCATTCCTTTGGGGTTATGAACTCCATCCTGAT
AAATGGACAGTACAGCCTATAGTGCTGCCA--------------------------------------------------
----------------------------------------------------------
>B.US.1999.NC5104_1999.AY031672
CCTCAAATCAC-TCTTTGGCAACGACCCCTCGTCACAATAAGGATAGGGGGGCAACTAAAGGAAGCTGATACAGGAGCAG
ATACAATAGAAGAAATGAGTTTGCCAGGAAAATGGAAACCAAAAGGAGGAGGTAAAGTAAGACAGTATGATCAGATACTC
ATAGAAATCTGCGGACATAAGACTATAACAGTGGTAGGACCTACACCTGGAAGGCTGACTCAGCTTGGCTGCACTCTAAA
TTTTCCCATTAGTCCTATTGAAACTGTACCAGTAAAATTAAAGCCAGGAATGGATGGCCCAAARGTTAAACAATGGCCAT
TGACAGAAGAAAAAATAAAAGCATTAGTAGAAATTTGTACAGAAGAAAAGGAAGGGAAAATTTCAAAAATTGGGCCTGAA
AATCCATACAATACTCCAGTATTTGCCATAAAGAARAGTTGGAGAAAAGAYAGAGAACTTAATAAGAGAACTCAAGACTT
CTGGGAAGTTCAATTAGGAATACCACATCCCTCAGGGAAGAAATCAACAGTACTGGATGTAGGTGATGCATCAGTTCCCT
TAGATGAAGACTTCAGAAAGTATACTGCATTYACCATACCTAGTGTAAACAATGAGACACCAGGAATTAGATATCAGTAC
AATGTGCTTCCAGGATGGAAAGGATCACCGGCAATATTCCAAAGTAGCATGACAAAAATCTTAGAGCCTTTTAGAAAACA
AAATCCAGACATAATCCAATACGATGATTTGGTATCTGACTTAGAAATAGGGCAGCATAGAGCAAAAATAGAGGAACTGA
GACAACATCTGAAGTGGGGATTTACACCAGACAAACATCAGAAAGAACCATTCCTTTGGGGTTATGAACTCCATCCTGAT
AAATGGACAGTACAGCCTATAATGCTGCCA--------------------------------------------------
----------------------------------------------------------
>B.FR.1985.LW123.U12055
CCTCAGATCAC-TCTTTGGCAACGACCCCTCGTCACAATAAAGATAGGGGGGCAACTAAAGGAAGCTGATACAGGAGCAG
ATACATTAGAAGAAATGAGTTTGCCAGGAAGATGGAAACCAAAAGGAGGAGGTAAAGTAAGACAGTATGATCAGATACTC
ATAGAAATCTGTGGACATAAAGCTATAACAGTAGTAGGACCTACACCTGGAAGACTGACTCAGATTGGTTGCACTTTAAA
TTTTCCCATTAGCCCTATTGAGACTGTACCAGTAAAATTAAAGCCAGGAATGGATGGCCCAAAAGTTAAACAATGGCCAT
TGACAGAAGAAAAAATAAAAGCATTAGTAGAAATTTGTACAGAAGAAAAGGAAGGGAAAATTTCAAAAATTGGGCCTGAA
AATCCATACAATACTCCAGTATTTGCCATAAAGAAAAGTTGGAGAAAAGATAGAGAACTTAATAAGAGAACTCAAGACTT
CTGGGAAGTTCAATTAGGAATACCACATCCCGCAGGGAAGAAATCAACAGTACTGGATGTGGGTGATGCATCAGTTCCCT
TAGATGAAGACTTCAGGAAGTATACTGCATTTACCATACCTAGTATAAACAATGAGACACCAGGGATTAGATATCAGTAC
AATGTGCTTCCAGGATGGAAAGGATCACCAGCAATATTCCAAAGTAGCATGACAAAAATCTTAGAGCCTTTTAGAAAACA
AAATCCAGACATAATCCAATACGATGATTTGGTATCTGACTTAGAAATAGGGCAGCATAGAACAAAAATAGAGGAGCTGA
GACAACATCTGAGGTGGGGACTTACACCAGACAAACATCAGAAAGAACCATTCCTTTGGGGTTATGAACTCCATCCTGAT
AAATGGACAGTACAGCCTATAGTGCTGCCA--------------------------------------------------
----------------------------------------------------------
>127518
---------AC-TCTTTGGCAACGACCCCTCGTCACAATAAAGATAGGGGGGCAACTAAAGGAAGCTGATACAGGAGCAG
ATACATTAGARGAAATAAATTTGCCAGGAAAATGGAAACCAAAAGGAGGAGGTAAAGTAAGACAGTATGAGCAGGTACCC
ATAGAAATCTGTGGACATAAAGTTCTAACAGTAGTAGGACCTACACCTGGAAGACTGACTCAGATTGGTTGCACTTTAAA
TTTT----------------------------------------------------------------------------
---------------------------------TTTGTACAGAAGAAAATGAAGGGAAAATTTCAAAAATTGGGCCTGAA
AATCCATACAATACTCCAGTATTTGCCATAAAGAAAAGTTGGAGAAAAGATAGAGAACTTAATAAGAGAACTCAAGACTT
CTGGGAAGTTCAATTAGGAATACCACATCCCGCAGGGAAGAAATCAACAGTACTGGATGTGGGTGATGCATCAATTCCCT
TAGATGAAGACTTCAGGAAGTACACTGCATTTACCATACCTAGTACAAACAATGAGACACCAGGGATTAGATATCAGTAC
AATGTGCTTCCAGGATGGAAAGGATCACCAGCAATATTYCAAAGTAGCATGACAAAAATCTTAGAGCCTTTTAGAAAACA
AAATCCAGACATAATCCAATACGATGATTTGGTATCTGACTTAGAAATAGGGCAGCATAGAACAAAAATAGAGGAACTGA
GACAACAYCTGAAGTGGGGATTTACACCAGACAAACATCAGAAAGAACCATTCCTTTGGGGTTATGAACTCCATCCTGAT
AAATGGACAGTACAGCCTATAGTGCTGCCA--------------------------------------------------
----------------------------------------------------------
>B.MX.-.PROT_RT_57.DQ150723
CCTCAGATCAC-TCTTTGGCAACGACCCCTCGTCCCAATAAGGATAGGGGGGCAGCTAAAGGAAGCTGATACAGGAGCAG
ATACATTAGAAGAAATGAATTTGCAAGGAAAATGGAGACCAAAAGGAGGAGGTAAAGTAAGACAGTATGATCAAATACCC
ATAGAAATCTGTGGACATAAAACTATAACAGTAATAGGACCTACACCTGGAAGACTGACTCAGCTTGGTTGCACTTTAAA
TTTTCCCATTAGTCCTATTGAAACTGTTCCAGTAAAATTAAAGCCAGGAATGGATGGCCCAAAAGTTAAACAATGGCCAT
TGACAGAAGAAAAAATACAAGCATTAATAGAAATTTGTACAGAAGAAAAGGAAGGAAAAATTTCAAAAATTGGGCCTGAA
AATCCATACAATACTCCAGTATTTGCCATAAAGAAAAGTTGGAGAAAAGATAGAGAACTTAATAAGAGAACTCAAGATTT
CTGGGAAGTTCAATTAGGAATACCACATCCCGCAGGGAAGAAGTCAACAGTACTGGATGTGGGTGATGCATCAATTCCCT
TAGATGAAGACTTCAGAAAGTATACTGCATTTACCATACCTAGTAGAAACAATGAGACACCAGGGATTAGATATCAGTAC
AATGTGCTTCCAGGATGGAAAGGATCACCAGCAATATTCCAAAGCAGCATGACAAAAATCTTAGATCCTTTTAGAAAACA
AAATCCAGACATAATCCAATACGATGATTTGGTATCTGACTTAGAAATAGGGCAGCATAGAACAAAAATAGAGGAACTGA
GACAACATCTGAGGTGGGGACTTACACCAGACAAGCATCAGAAAGAACCATTCCTTTGGGGTTATGAACTCCATCCTGAT
AAATGGACAGTACAGCCTATAGTGCTGCCA--------------------------------------------------
----------------------------------------------------------
>119299
CCTCAAATCAC-TCTTTGGCAACGACCCCTCGTCACAATAAAGATAGGGGGGCAACTAAAGGAAGCCGATACAGGGGCAG
ATACATTAGAAGAAATGAATTTGCCAGGAAGATGGAAACCAAAAGGAGGAGGTAAAGTAAGACAGTATGATCAGATACTA
GTAGAAATATGTGGACATAAAGCTATAACAGTAGTAGGACCTACACCTGGAAGACTGACTCAGATTGGTTGCACTTTAAA
TTTTCCCATTAGTCCTATTGAAACTGTACCAGTAAAATTAAAGCCAGGAATGGATGGCCCAAAAGTTAAACAATGGCCAT
TGACAGAAGAAAAAATAAAAGCATTAGTAGAAATTTGTACAGAAGAAAAGGAAGGGAAAATTTCAAAAATAGGGCCTGAT
AATCCATACAATACTCCAGTATTTGCCATAAAGAAAGGTTGGAGAAAAGATAGAGAACTTAATAAGAGAACTCAAGATTT
CTGGGAARTTCAATTAGGAATACCACATCCCGCAGGGAAGAAATCAACAGTCCTGGATGTGGGTGATGCATCARTTCCTT
TAGATGAAGATTTTAGAAAGTATACTGCATTTACCATACCTAGTATAAACAATGAGACACCAGGGATTAGATATCAGTAC
AATGTGCTTCCAGGATGGAAAGGATCACCAGCAATATTCCAAGMTAGCATGACAAAAATCTTAGAGCCTTTTAGAAAACA
AAATCCAGACATAATCCAGTACGATGATTTGGTATCTGACTTAGAAATAGGGCAGCATAGAACAAAAATAGAGGAACTGA
GACAGCATCTGAAGTGGGGATTTACACCAGACAAACATCAGAAAGAACCATTCCTTTGGGGTTATGAACTCCATCCTGAT
ACATGGACAGTACAGCCTATAGTACTGCCA--------------------------------------------------
----------------------------------------------------------
>B.BR.1990.BZ167.AF447837
CCTCAAATCAC-TCTTTGGCAACGACCCCTCGTCACAGTAAAAATAGGGGGGCAATTAAAGGAAGCTGATACAGGAGCAG
ATACATTAGAAGAAATGAATTTGCCAGGAAGATGGAAACCAAAAGGAGGAGGTAAAGTAAGACAGTATGATCAGATACCC
ATAGAAATCTGTGGACATAAAGCTATAACAGTAGTAGGACCTACACCGGGAAGACTGACRCAGATTGGTTGCACTTTAAA
TTTTCCCATTAGTCCTATTGAAACTGTACCAGTAAAATTAAAGCCAGGAATGGATGGCCCAAAAGTTAAACAATGGCCAT
TGACAGAAGAAAAAATAAAAGCATTAGTAGAAATTTGTACAGAAGAAAAGGAAGGGAAAATTTCAAAAATTGGGCCTGAA
AATCCATACAATACTCCAGTATTTGCCATAAAGAAAAGTTGGAGAAAAGATAGAGAACTTAATAAGAGAACTCAAGACTT
CTGGGAAGTTCAATTAGGAATACCACATCCCGCAGGGAAGAAATCAACAGTACTGGATGTGGGTGATGCATCAGTTCCCT
TAGATGAAGACTTCAGGAAGTATACTGCATTTACCATACCTAGTATAAACAATGAGACACCAGGGATTAGATATCAGTAC
AATGTGCTTCCAGGATGGAAAGGATCACCAGCAATATTCCAAAGTAGCATGACAAAAATCTTAGAGCCTTTTAGAAAGCA
AAATCCAGACATDATCCAATACGATGATTTGGTATCTGACTTAGAAATAGGGCAGCATAGAACAAAAATAGAGGAACTGA
GACAACATCTGAGGTGGGGATTTACACCAGACAAACATCAAAAGGAACCATTCCTTTGGGGTTATGAACTCCATCCAGAT
AAATGGACAGTACAGCCTATAGTGCTGCCA--------------------------------------------------
----------------------------------------------------------
>B.US.-.20.AF294545
CCTCAGATCAC-TCTTTGGCAACGACCCCTCGTCACAATAAAGATAGGGGGGCATATAAAGGAAGCTGATACAGGAGCAG
ATACATTAGAAGAAATGAATTTGCCAGGAAGATGGAAACCAAAAGGAGGAGGTAAAGTAAGACAGTATGATCAGATACCC
ATAGAAATCTGTGGACATAAAGCTATAACAGTAGTAGGACCTACACCTGGAAGACTGACTCGGCTTGGTTTCACTTTAAA
TTTTCCTATTAGTCCTATTGAAACTGTACCAGTAAAATTAAAGCCAGGAATGGATGGCCCAAAAGTTAAACAATGGCCAT
TGACAGAAGAAAAAATAAAAGCATTAGTAGAAATTTGTACAGAAGAAAAGGAAGGAAAAATTTCAAAAATTGGGCCTGAA
AATCCATACAATACTCCAGTATTTGCCATAAAGAAAAGTTGGAGAAAAGATAGAGAACTTAATAAGAGAACTCAAGACTT
CTGGGAAGTTCAATTAGGAATACCACATCCCGCAGGGAAGAAATCAACCGTACTGGATGTGGGTGATGCATCAGTTCCCT
TAGATAAAGACTTCAGGAAGTATACTGCATTTACCATACCTAGTGTAAACAATGAGACACCAGGGATTAGATATCAGTAC
AATGTGCTACCAGGGTGGAAAGGATCACCAGCAATATTCCAAAGTAGCATGACAAGAATCTTAGAGCCTTTTAGAAAACA
AAATCCAGACATAATCCAATACGATGATTTGGTATCTGACTTAGAAATAGGGCAGCATAGAACAAAAATAGAGGAACTGA
GACAACATCTAAGGTGGGGATTTACACCAGACAAACATCAGAAAGAACCATTCCTTTGGGGTTATGAACTCCATCCTGAT
AAATGGACAGTACAGCCTATAATGCTGCCA--------------------------------------------------
----------------------------------------------------------
>B.US.1999.NC4351_1999.AY031214
CCTCAGATCAC-TCTTTGGCAACGACCCCTCGTCACAATAAAGATAGGGGGGCAACTAAAGGAAGCTGATACAGGAGCAG
ATACATTAGAAGACATGAATTTGCCAGGAAGATGGAAACCAAAAGGAGGAGGTAAAGTAAGACAGTATGATCAGGTACCC
CTAGAAATCTGTGGACATAAAGCTATAACAGTAGTAGGACCTACACCTGGAAGACTGACTCAGCTTGGKTGCACTTTAAA
TTTTCCCATTAGTCCTATTGAAACTGTACCAGTAAAATTAAAGCCAGGAATGGATGGCCCAAAAGTTAAACAATGGCCAT
TGACAGAAGAAAAAATAAAAGCATTAGTAGAAATTTGTACAGAAGAAAAGGAAGGGAAAATTTCAARAATTGGGCCTGAA
AATCCATACAATACTCCAGTATTTGCCATAAAGAAGAGTTGGAGAAAAGATAGAGAACTTAATAAGAAAACTCAAGACTT
CTGGGAAATTCAATTAGGAATACCACATCCCGCAGGGAAGAAATCAACAGTACTAGATGTGGGTGATGCATCAGTTCCCT
TAGATAAAGAATTCAGGAAGTATACTGCATTTACCATACCTAGTATAAACAATGAGAYACCAGGGATTAGGTATCAGTAC
AATGTGCTTCCAGGATGGAAAGGATCACCAGCAATATTCCAAARTAGCATGACAAAGATCCTAGAGCCTTTTAGAAAACA
AAATCCAGACTTAATCCAATACGATGATTTGGTATCTGACTTAGAAATAGGGCARCAYAGAACAAAAATAGAGGAACTGA
GACAACATCTGAAGTGGGGATTTACACCAGACAAACATCAGAAAGAACCATTCCTTTGGGGTTATGAACTCCATCCTGAT
AAATGGACAGTACAGCCTATAGTGCTGCCA--------------------------------------------------
----------------------------------------------------------
>B.US.1995.67.EU693885
CCTCAGATCAC-TCTTTGGCAACGACCCCTCGTCACAGTAAAGATAGGGGGGCAACTAAAGGAAGCTGATACAGGAGCAG
ATACATTAGAAGAAATGAATTTACCAGGAAGATGGAAACCAAAAGGAGGAGGTAAAGTAAGACAGTATGATCAGATACCC
ATAGAAATCTGTGGACACAAAGCCATAACAGTAGTAGGACCTACACCTGGAAGACTGACTCAGATTGGTTGCACTTTAAA
TTTTCCTATCAGTCCTATTGAAACTGTACCAGTAAAATTAAAACCAGGAATGGATGGCCCAAAAGTTAAGCAATGGCCAT
TGACAGAAGAAAAAATAAAAGCATTAGTAGAAATTTGTACAGAAGAAAAGGAAGGGAAAATTTCAAAAATTGGGCCTGAA
AATCCATACAATACTCCAGTATTTGCTATAAAGAAAAGTTGGAGAAAAGATAGAGAACTTAATAAGAGAACTCAAGACTT
CTGGGAAGTTCAATTAGGAATACCACATCCCGCAGGAAAGAAATCAACAGTACTGGATGTGGGTGATGCATCAGTTCCCC
TAGATGAAGACTTCAGGAAGTATACTGCATTCACCATACCTAGTACAAACAATGAGACACCAGGAATTAGATATCAGTAC
AATGTGCTTCCAGGATGGAAAGGATCACCAGCAATTTTCCAAAGCAGCATGACAAAAATCTTAGAGCCTTTTAGAAAACA
AAATCCAGACATAATCCAATACGATGATTTGGTATCTGACTTAGAAATAGGGCAGCATAGAACAAAAATAGAGGAACTGA
GACAACATCTGAGGTGGGGATTTACACCAGACAAACATCAGAAAGAACCATTCCTTTGGGGTTATGAACTCCATCCTGAT
AAATGGACAGTACAGCCTATAGTGCTGCCA--------------------------------------------------
----------------------------------------------------------
>B.BR.-.B_BRRJ007.AY444201
CCTCAGATCAC-TCTTTGGCAGCGACCCCTCGTCACAATAAAGATAGGGGGGCAACTAAAGGAAGCTGATACAGGAGCAG
ATACATTAGAAGAAMTAAATTTGCCAGGAAGATGGAAACCAAAAGGAGGAGGTAAAGTAAGACAGTATGATCAGATACTC
GTAGAMATCTGCGGGCATAAAGCTATAACAGTAGTAGGACCTACACCTGGAAGACTGACGCAGATTGGCTGCACTTTAAA
TTTTCCTATTAGTCCTATTGAAACTGTACCAGTAAAATTAAAGCCAGGAATGGACGGCCCAAAAGTTAAACAATGGCCAT
TAACAGAAGAAAAAATAAAAGCATTAGTAGAAATTTGTACAGAAGAAAAGGAAGGAAAAATTTCAAAAATTGGGCCCGAA
AATCCATACAATACTCCAGTATTTGCCATAAAGAAAAGTTGGAGAAAAGATAGAGAACTTAATAAGAGAACTCAAGACTT
CTGGGAAGTTCAATTAGGAATACCACATCCCGCAGGGARGAAATCAACAGTACTGGATGTGGGTGATGCATCAGTTCCCT
TAGATGAAGRCTTCAGGAAGTATACTGCATTTACCATACCTAGTACAAACAATGAAACACCAGGGATTAGATATCAGTAC
AATGTGCTTCCAGGATGGAAAGGATCACCAGCAATATTTCAAAGTAGCATGACAAAAATCTTAGAGCCTTTTAGAAAACA
AAATCCAGACATAATCCAATACGATGATTTGGTATCTGACTTAGAAATAGGGCAGCATAGAACAAAAATAGAGGAACTGA
GACAACATCTGMAGTGGGGATTTACACCAGACAAACATCAGAAAGAACCATTCCTTTGGGGTTATGAACTCCATCCTGAT
AAATGGACAGTACAACCTATAGTRCTGCCA--------------------------------------------------
----------------------------------------------------------
>B.US.-.20.AF294542
CCTCAGATCAC-TCTTTGGCAACGACCCCTCGTCACAATAAAGATAGGGGGGCAAATAAAGGAAGCTGATACAGGAGCAG
ATACATTAGAAGAAATGAATTTGCCAGGAAGATGGAAACCAAAAGGAGGAGGTAAAGTAAGACAGTATGATCAGATACCC
ATAGAAATCTGTGGACATAAAGCTATAACAGTAGTAGGACCTACACCTGGAAGACTGACTMAGCTTGGTTGCACTTTAAA
TTTTCCTATTAGTCCTATTGAAACTGTACCAGTAAAATTAAAGCCAGGAATGGATGGCCCAAAAGTTAAACAATGGCCAT
TGACAGAAGAAAAGATAAAAGCATTAGTAGAAATTTGTACAGAAGAAAAGGAAGGAAAAATTTCAAAAATTGGGCCTGAA
AATCCATACAATACTCCAGTATTTGCCATAAAGAAAAGTTGGAGAAAAGATAGAGAACTTAATAAGAGAACTCAAGACTT
CTGGGAGGTTCAATTAGGAATACCACATCCCGCAGGGAAGAAATCAACCGTACTGGATGTGGGTGATGCATCAGTTCCCT
TAGATAAAGACTTCAGGAAGTATACTGCATTTACCATACCTAGTGTAAACAATGAGACACCAGGGATTAGATATCAGTAC
AATGTGCTACCAGGGTGGAAAGGATCACCAGCAATATTCCAAAGTAGCATGACAAGAATCTTAGAGCCTTTTAGAAAACA
AAATCCAGACATAATCCAATACGATGATTTGRTATCTGACTTAGAAATAGGGCAGCATAGAACAAAAATAGAGGAACTGA
GACAACATCTAAGGTGGGGATTTACACCAGACAAACATCAGAAAGAACCATTCCTTTGGGGTTATGAACTCCATCCTGAT
AAATGGACAGTACAGCCTATAGTGCTGCCA--------------------------------------------------
----------------------------------------------------------
>B.US.1997.130.EU693658
CCTCAGATCAC-TCTTTGGCAACGACCCCTCGTCACAATAAAGATAGGAGGGCAACTAAAGGARGCTGATACAGGAGCAG
ATACATTAGAAGACATGAATTTGCCAGGAAGATGGAAACCAAAAGGAGGAGGTAAAGTAAGACAGTATGATCAGATACCC
ATAGAAATTTGTGGACATAAAGCTATAACAGTAGTAGGACCCACACCTGGAAGACTGACTCAGATTGGTTGCACTTTAAA
TTTTCCCATTAGTCCTATTGAAACTGTACCAGTAAGATTAAAGCCAGGAATGGATGGCCCAAAAGTTAAACAATGGCCAT
TGACAGAAGAAAAAATAAAAGCATTAGTAGAAATTTGTACAGAAGAAAAGGAAGGAAAAATTTCAAAAATTGGGCCTGAA
AATCCATACAATACTCCAGTATTTGCCATAAAGAAGAGTTGGAGAAAAGATAGAGAACTTAATAAGAGAACTCAAGACTT
CTGGGAAGTTCAATTAGGAATACCACATCCCGCAGGGAAGAAGTCAACAGTACTGGATGTGGGTGATGCATCAGTTCCCT
TATATGAAGACTTCAGGAAGTATACTGCATTTACCATACCTAGTATAAACAATGAGACACCAGGGATTAGATATCAGTAC
AATGTGCTGCCAGGATGGAAAGGATCACCAGCAATATTCCAAAGTAGCATGACAAAAATCTTAGAGCCTTTTAGAAAACA
AAATCCAGACATGATCCAATACGATGATTTRGTATCTGACTTAGAAATAGGGCAGCATAGAGCAAAAATAGAGGAAYTAA
GACAGCATCTGAAGTGGGGATTTACACCAGACAAACATCAGAAGGAACCATTCCTTTGGGGTTATGAACTCCATCCTGAT
AAATGGACAGTACAGCCTATAGTGCTGCCA--------------------------------------------------
----------------------------------------------------------
>114981
CCTCAGATCAC-TCTTTGGCAACGACCCCTCGTCACAATAAAGATAGGGGGGCAACTAAAGGAAGCTGATACAGGAGCAG
ATACATTAGAAGAAATGAATTTGCCAGGAAGATGGAAACCAAAAGGAGGAGGTAAAGTAAGACAGTATGATCAGATACTC
ATAGAAATCTGTGGACATAAAGCTATAACAGTAGTAGGACCTACACCTGGAAGACTGACTCAGATTGGTTGCACTTTAAA
TTTTCCCATTAGTCCTATTGAAACTGTACCAGTAAAATTAAAGCCAGGAATGGATGGCCCAAAAGTTAAACAATGGCCAT
TGACAGAAGAAAAAATAAAAGCATTAGTAGAAATTTGTACAGAAGAAAAGGAAGGGAAAATTTCAAAAATTGGGCCTGAA
AATCCATACAATACTCCAGTATTTGCCATAAAGAAAAGTTGGAGAAAAGATAGAGAACTTAATAAGAGAACTCAAGACTT
CTGGGAAGTTCAATTAGGAATACCACATCCCGCAGGGAAGAAATCAACAGTACTGGATGTGGGTGATGCATCAGTTCCCT
TAGATAAAGACTTCAGGAAGTATACTGCATTTACCATACCTAGTATAAACAATGAGACACCAGGGATTAGATATCAGTAC
AATGTGCTTCCAGGATGGAAAGGATCACCAGCAATATTCCAAAGTAGCATGACAAAAATCTTAGAGCCTTTTAGAAAACA
AAATCCAGACATAATCCAATACGATGATTTGGTATCTGACTTAGAAATAGGGCAGCATAGAACAAAAATAGAGGAACTGA
GACAACATCTGAGGTGGGGATTTACACCAGACAAACATCAGAAAGAACCATTCCTTTGGGGTTATGAACTCCATCCTGAT
AAATGGACAGTACAGCCTATAGTGCTGCCA--------------------------------------------------
----------------------------------------------------------
>B.-.2003.03_105775.EU611261
CCTCAGATCAC-TCTTTGGCAACGACCCCTCGTCACAATAAAGATAGGGGGGCAACTAAAGGAAGCTGATACAGGAGCAG
ATACATTAGAAGACATGAATTTGCCAGGAAGATGGAAACCAAAAGGAGGAGGTAAAGTAAGACAGTATGATCAGRTACCC
ATAGAAATCTGTGGCCATAAAGCTATAACAGTAGTAGGACCTACACCTGGAAGACTGACTCAGCTTGGTTGCACTTTAAA
TTTTCCTATTAGTCCTATTGAMACTGTACCAGTAAAATTAAAGCCAGGAATGGATGGCCCAAAAGTTAAACAATGGCCAT
TAACAGAAGAAAAAATAAAAGCATTAATAGAAATTTGTACAGAAGAAAAGGAAGGAAAAATTTCAAAAATTGGGCCTGAA
AATCCATACAATACTCCAGTATTTGCCATAAAGAAGAGTTGGAGAAAAGATAGAGAACTTAATAAGAGAACTCAAGACTT
CTGGGAAGTTCAATTAGGAATACCACATCCCGCGGGGAAGAAATCAACAGTACTGGATGTGGGTGATGCATCAGTTCCTC
TAGATAAAGACTTCAGGAAGTATACTGCATTTACCATACCTAGTATAAACAATGAGACACCAGGGATTAGATATCAGTAC
AATGTGCTTCCAGGATGGAAAGGATCACCAGCAATATTCCAAAGTAGCATGACAAAAATCTTAGATCCTTTTAGAAAACA
AAATCCAGATATAATCCAATACGATGATTTGGTATCTGACTTAGAAATAGGGCAGCATAGAACAAAAATAGAGGAACTGA
GAGAACATCTGAAGTGGGGATTTACCCCAGACAAACATCAGAAAGAACCATTCCTTTGGGGTTATGAACTCCATCCTGAT
AAATGGACAGTACAGCCTATAGTGCTGCCA--------------------------------------------------
----------------------------------------------------------
>B.FR.1983.REHTLV3.LAI.IIIB.X01762
CCTCAGATCAC-TCTTTGGCAACGACCCCTCGTCACAATAAAGATAGGGGGGCAACTAAAGGAAGCTGATACAGGAGCAG
ATACATTAGAAGAAATGAGTTTGCCAGGAAGATGGAAACCAAAAGGAGGAGGTAAAGTAAGACAGTATGATCAGATACTC
ATAGAAATCTGTGGACATAAAGCTATAACAGTAGTAGGACCTACACCTGGAAGACTGACTCAGATTGGTTGCACTTTAAA
TTTTCCCATTAGCCCTATTGAGACTGTACCAGTAAAATTAAAGCCAGGAATGGATGGCCCAAAAGTTAAACAATGGCCAT
TGACAGAAGAAAAAATAAAAGCATTAGTAGAAATTTGTACAGAAGAAAAGGAAGGGAAAATTTCAAAAATTGGGCCTGAG
AATCCATACAATACTCCAGTATTTGCCATAAAGAAAAGTTGGAGAAAAGATAGAGAACTTAATAAGAGAACTCAAGACTT
CTGGGAAGTTCAATTAGGAATACCACATCCCGCAGGGAAGAAATCAACAGTACTGGATGTGGGTGATGCATCAGTTCCCT
TAGATGAAGACTTCAGGAAGTATACTGCATTTACCATACCTAGTATAAACAATGAGACACCAGGGATTAGATATCAGTAC
AATGTGCTTCCAGGATGGAAAGGATCACCAGCAATATTCCAAAGTAGCATGACAAAAATCTTAGAGCCTTTTAAAAAACA
AAATCCAGACATAATCCAATACGATGATTTGGTATCTGACTTAGAAATAGGGCAGCATAGAACAAAAATAGAGGAGCTGA
GACAACATCTGAGGTGGGGACTTACACCAGACAAACATCAGAAAGAACCATTCCTTTGGGGTTATGAACTCCATCCTGAT
AAATGGACAGTACAGCCTATAGTGCTGCCA--------------------------------------------------
----------------------------------------------------------
>B.FR.1983.TH475A.LAI.L31963
CCTCAGATCAC-TCTTTGGCAACGACCCCTCGTCACAATAAAGATAGGGGGGCAACTAAAGGAAGCTGATACAGGAGCAG
ATACATTAGAAGAAATGAGTTTGCCAGGAAGATGGAAACCAAAAGGAGGAGGTAAAGTAAGACAGTATGATCAGATACTC
ATAGAAATCTGTGGACATAAAGCTATAACAGTAGTAGGACCTACACCTGGAAGACTGACTCAGATTGGTTGCACTTTAAA
TTTTCCCATTAGTCCTATTGAAACTGTACCAGTAAAATTAAAGCCAGGAATGGATGGCCCAAAAGTTAAACAATGGCCAT
TGACAGAAGAAAAAATAAAAGCATTAGTAGAAATTTGTACAGAAGAAAAGGAAGGGAAAATTTCAAAAATTGGGCCTGAA
AATCCATACAATACTCCAGTATTTGCCATAAAGAAAAGTTGGAGAAAAGATAGAGAACTTAATAAGAGAACTCAAGACTT
CTGGGAAGTTCAATTAGGAATACCACATCCCGCAGGGAAGAAATCAACAGTACTGGATGTGGGTGATGCATCAGTTCCCT
TAGATGAAGACTTCAGGAAGTATACTGCATTTACCATACCTAGTATAAACAATGAGACACCAGGGATTAGATATCAGTAC
AATGTGCTTCCAGGATGGAAAGGATCACCAGCAATATTCCAAAGTAGCATGACAAAAATCTTAGAGCCTTTTAGAAAACA
AAATCCAGACATAATCCAATACGATGATTTGGTATCTGACTTAGAAATAGGGCAGCATAGAACAAAAATAGAGGAGCTGA
GACAACATCTGAGGTGGGGATTTACACCAGACAAACATCAGAAAGAACCATTTCTTTGGGGTTATGAACTCCATCCTGAT
AAATGGACAGTACAGCCTATAGTGCTGCCA--------------------------------------------------
----------------------------------------------------------
>B.AR.2001.96617.AY365534
CCTCAGATCAC-TCTTTGGCAACGACCCATCGTCACAATAAAAATAGGGGGGCAACTAAAAGAAGCTGATACAGGAGCAG
ATACATTAGAAGACATGAATTTGCCAGGAAGATGGAAGCCAAAAGGAGGAGGTAAAGTAAGAGAATATGATCAGGTACCC
ATAGAAATCTGTGGACATAAAGCTATAACAGTAGTAGGACCTACACCTGGAAGACTGACTCAGCTTGGTTGCACTTTAAA
TTTTCCCATTAGKCCTATTGAAACTGTACCAGTAAAATTAAAGCCAGGAATGGATGGCCCAAAAGTTAAACAATGGCCAT
TGACAGAAGAAAAAATAAAAGCATTAATAGAAATTTGTACAGAAGAAAAGGAAGGAAAAATTTCAAAAATTGGGCCTGAA
AATCCATACAATACTCCAGTATTTGCCATAAAGAAGAGTTGGAGAAAAGATAGAGAACTTAATAAGAAGACTCAAGACTT
CTGGGAAGTTCAATTAGGAATACCACATCCTGCAGGGAAGAAATCAMCAGTATTGGATGTGGGTGATGCATCAGKTCCCT
TAGATRAAGACTTCAGGAARTATACTGCATTTACCATACCTAGTATAAACAATGAGACACCAGGGATTAGATATCAGTAC
AATGTGCTTCCAGGATGGAAAGGATCACCAGCAATATTCCAAAGTAGCATGACAAGAATCTTAGAGCCTTTTAGAAAACA
AAATCCAGACATAATCCAATATGATGATTTGGTATCTGACTTAGAAATAGGGCAGCATAGAGCAAAAATAGAGGAACTGA
GAGTTCATCTGAAGTGGGGATTTACACCAGACAAACATCAGAAAGAACCATTCCTTTGGGGTTATGAACTCCATCCTGAC
AAATGGACAGTACAGCCTATAGTGCTGCCA--------------------------------------------------
----------------------------------------------------------
>B.MX.-.PROT_RT_05.AY812748
CCTCAGATCAC-TCTTTGGCAACGACCCCTCGTCACAATAAAGGTAGGGGGGCAACTAAAGGAAGCTGATACAGGAGCAG
ATACATTAGAAGAAATGAGTTTGCCAGGAAGATGGAAACCAAAAGGAGGAGGTAAAGTAAAACAGTATGATCAGATACAA
ATAGAAATCTGTGGACATAAAGCTGTAACAGTAATAGGACCTACACCTGGAAGACTGACTCAGATTGGCTGCACTTTGAA
TTTTCCCATTAGTCCTATTGAAACTGTACCAGTAAAATTAAAGCCAGGAATGGATGGCCCAAAAGTTAAGCAATGGCCAT
TGACAGAAGAAAAAATAAAAGCATTAGTAGAAATTTGTACAGAAGAAAAGGAAGGAAAAATTTCAAAAATTGGGCCTGAA
AATCCATACAATACTCCAGTATTTGCCATAAAGAAAAGTTGGAGAAAAGATAGAGAACTTAATAAGAGAACTCAAGATTT
CTGGGAAGTTCAATTAGGGATACCACATCCCGCAGGGAAGAAATCAACAGTACTGGATGTGGGTGATGCATCAGTTCCCT
TAGATGAAGACTTCAGGAAGTATACTGCATTTACCATACCTAGTATAAACAATGAGACACCAGGGATTAGATATCAGTAC
AATGTGCTTCCAGGATGGAAAGGATCACCAGCAATATTCCAAAGCAGCATGACAAAAATCTTAGAGCCTTTTAGAAAACA
AAATCCAGACATAATCCAGTACGATGATTTGGTATCTGACTTAGAAATAGGGCAGCATAGAACAAAAATAGAGGAACTAA
GACAACATCTGAGGTGGGGGTTTACACCAGACAAACATCAAAAAGAACCATTCCTTTGGGGTTATGAACTCCATCCTGAT
AAATGGACAGTACAGCCTATAGTGCTGCCA--------------------------------------------------
----------------------------------------------------------
>B.AR.2001.102657.AY365657
CCTCAGATCAC-TCTTTGGCAACGACCCCTCGTCACAATAAAGATAGGGGGGCAACTAAAGGAAGCTGATACAGGAGCAG
ATACATTAGAAGACATAAATTTGCCAGGAAGATGGAAACCAARAGGAGGAGGTAAAGTAAGACAATATGATCAGRTACCC
ATAGAAATCTGTGGACRTAAAGTTATAACAGTAGTAGGACCTACACCTGGAAGACTGACTCAGCTTGGTTTCACTTTAAA
TTTTCCCATTAGTCCTATTGAAACTGTACCAGTAAAATTAAAGCCAGGAATGGATGGGCCAAGAGTTAAACAATGGCCAT
TGACAGAAGAAAAAATAAAAGCATTAATGGAAATTTGTACAGAAGAACAGGAAGGAAAAATTTCAAAAATTGGGCCTGAA
AATCCATACAATACCCCAGTATTTGCCATAAAGAAAAGTTGGAGAAAAGATAGAGAACTTAATAARAGAACTCAAGACTT
CTGGGAGGTTCAATTAGGAATACCACATCCTGCAGGGAAGAAATCAACAGTACTGGATGTGGGTGATGCATCARTTCCCT
TAGATGAAGACTTCAGGAAGTATACTGCATTTACCATACCTAGTACAAACAATGAGACACCAGGGATTAGATATCAGTAC
AATGTGCTTCCAGGATGGAAAGGATCACCATCAATATTCCAAGCTAGCATGACAAAAATCTTAGAGCCTTTTAGAAAACA
AAATCCAGACATAATCCAATACGATGATTTGGTATCTGACTTAGAAATAGGGCAGCATAGAACAAAAATAGATGAACTGA
GACAACATTTGAVGTGGGGATTTACACCAGACAAACATCAGAAAGAACCATTCCTTTGGGGTTATGAACTCCATCCTGAT
AAATGGACAGTACAGCCTATAGTACTGCCA--------------------------------------------------
----------------------------------------------------------
>B.US.-.NC7.AF049495
CCTCAGATCAC-TCTTTGGCAACGACCCCTCGTCACAATAAAGATAGGGGGGCAACTAAAGGAAGCTGATACAGGAGCAG
ATACATTAGAAGAAATGAATTTGCCAGGAAGATGGAAACCAAAAGGAGGAGGTAAAGTAAGACAGTATGATCAGATACCC
ATAGAAATCTGTGGACATAAAGCTATAACAGTAGTAGGACCTACACCTGGAAGACTGACTCAGATTGGTTGCACTTTAAA
TTTTCCCATTAGTCCTATTGAAACTGTACCAGTAAAATTAAAGCCAGGAATGGATGGCCCAAAAGTTAAACAATGGCCAT
TGACAGAAGAAAAAATAAAAGCATTAATAGAAATTTGTACAGAAGAAAAGGAAGGGAAAATTTCAAAAATTGGGCCTGAA
AATCCATACAATACTCCAGTATTTGCCATAAAGAAAAGTTGGAGAAAAGATAGAGAACTTAATAAGAGAACTCAAGACTT
CTGGGAAGTTCAATTAGGAATACCACATCCCGCAGGGAAGAAATCAACAGTACTAGATGTGGGTGATGCATCAGTTCCCT
TAGATGAAGATTTCAGGAAGTATACTGCATTTACCATACCTAGTATAAACAATGAGACACCAGGGATTAGATATCAGTAC
AATGTGCTGCCAGGATGGAAAGGATCACCAGCAATATTCCAAAGTAGCATGACAAAAATCTTAGAGCCTTTTAGAAAACA
GAATCCAGACATAATCCAATATGATGATTTGGTATCTGACTTAGAAATAGAGCAGCATAGAACAAAAATAGAGGAACTGA
GACAGCATCTGAAGTGGGGATTTACACCAGACAAACATCAGAAGGAACCATTCCTCTGGGGTTATGAACTCCATCCTGAT
AAATGGACAGTACAGCCTATAGTGCTGCCA--------------------------------------------------
----------------------------------------------------------
>118297
CCTCAAATCAC-TCTTTGGCAACGACCCATCGTCACAGTAAAGATAGAGGGACAGCTAAGGGAAGCTGATACAGGAGCAG
ATACATTAGAAGAAATAGATTTGCCAGGGAGATGGAGACCAAAAGGAGGAGGTAAAGTAAGAGAGTAYGATCACATAACC
GTAGAAATCTGTGGAAAGAAAGCTGTAACAGTAGTAGGACCTACACCTGGAAGACTGACTCAGATTGGTTGCACTTTAAA
TTTTCCCATTAGTCCTATTGAAACTGTACCAGTAAAATTAAAGCCAGGAATGGATGGCCCAAAAGTTAAACAATGGCCAT
TGACAAAAGAAAAAATAVAAGCATTAGTAGAAATTTGTACAGAAGAAAAGGAAGGAAAAATCTCAAAAATTGGGCCTGAA
AATCCATATAATACTCCAGTATTTGCCATAAAGAAAAGTTGGAGAAAAGATAGAGAACTTAATAARAGAACTCAAGACTT
CTGGGAAGTTCAATTAGGAATACCACATCCCGCAGGGAAGAAATCAACAGTACTAGATGTGGGTGATGCATCAGTTCCCT
TAGATGAAGACTTCAGGAAGTATACTGCATTCACCATACCTAGTATAAACAATGAGACACCAGGGATTAGATATCAGTAC
AATGTGCTGCCAGGATGGAAAGGGTCACCAGCAATATTCCAAAGCAGCATGACAAAAATCTTAGAGCCTTTTAGAAAACA
AAATCCAGACATAATCCAATACGATGATTTGGTATCTGACTTAGAAATAGGGCAGCATAGAGCAAAAATAGAGGAACTGA
GACAACATTTGAAGTGGGGATTTACACCAGACAAACATCAGAAAGAACCATTCCTTTGGGGTTATGAACTCCATCCTGAT
AAATGGACAGTACAGCCTATAGTSCTGCCA--------------------------------------------------
----------------------------------------------------------
>B.AR.2001.105307.AY365722
CCTCAAATCAC-TCTTTGGCAGCGACCCCTTGTTACAATAAAGATAGGGGGGCATCTAAAAGAAGCTGATACAGGAGCAG
ATACATTAGAAGACATGAATTTGCCAGGAAGATGGAAACCAAAAGGAGGGGGAAAAGTAAGACAATATGATCAGATACCC
ATAGAAATCTGTGGACATAAAACTATAWCAGTGATAGGACCTACACCTGGAAGACTGACTCAGCTTGGCTGCACTTTAAA
TTTTCCCATTAGTCCTATTGAAACTGTACCAGTAAAATTAAAGCCAGGAATGGATGGSCCAAAAGTTAAACAATGGCCAT
TGACAGAAGAAAAAATAAAAGCATTAGTAGAAATTTGTACAGAAGAAAAGGAAGGAAAAATTTCAAAAATTGGGCCTGAA
AACCCATACAATACTCCAGTATTTGCCATAAAGAAAAGTTGGAGAAAAGATAGAGAACTTAATAAGAGAACTCAAGACTT
CTGGGAAGTTCAATTAGGAATACCACATCCCGCAGGGCAGAAATCAACAGTGTTGGATGTGGGTGATGCATCAGTTCCCT
TAGATAAAGACTTCAGGAAGTATACTGCATTTACCATACCTAGTACAAACAATGAGACACCAGGGATTAGATATCAGTAC
AATGTGCTTCCAGGATGGAAAGGATCACCAGCGATATTCCAAAGTAGCATGACAAAAATCTTAGAGCCTTTTAGAAAACA
AAATCCAGACATAATCCAATACGATGATTTGGTATCTGACTTAGAAATAGGGCAGCATAGAACAAAAATAGAGGAACTRA
GACAACATCTGAAGTGGGGATTTACACCAGATAAACATCAGAAAGAACCATTCCTTTGGGGTTATGAACTCCATCCTGAT
AAATGGACAGTACAGCCTATAGTACTGCCA--------------------------------------------------
----------------------------------------------------------
>B.-.2003.03_121912.EU614308
CCTCAGATCAC-TCTTTGGCAACGACCCCTCGTCACAATAAAGATAGGGGGGCAACTAAAGGAAGCTGATACAGGAGCAG
ATACWTTAGAAGACATGAATTTGCCAGGAAGATGGAAACCAAAAGGAGGAGGTAAAGTAAGACAGTATGATCAGATACCC
ATAGAAATCTGTGGACATAAAGCTATAACAGTAGTAGGACCTACACCTGGAAGACTGACTCAGATTGGTTGCACTTTAAA
TTTTCCCATTAGTCCTATTGAAACTGTACCAGTAAAATTAAAGCCAGGAATGGATGGCCCAAAAGTTAAACAATGGCCAT
TGACAGAAGAAAAAATAAAAGCATTAGTAGAAATTTGTACAGAAGAAAAGGAAGGAAAAATTTCAAAAATTGGGCCTGAA
AATCCATACAATACTCCAGTATTTGCCATAAAGAAAAGTTGGAGAAAAGATAGAGAACTTAATAAGAGAACTCAAGACTT
TTGGGAAGTTCAATTAGGAATACCACATCCCGCAGGGAAGAAATCAACAGTACTGGATGTGGGTGATGCATCAGTTCCCT
TAGATAAAGACTTCAGGAAGTATACTGCATTTACYATACCTAGTATAAACAATGAGACACCAGGRATTAGATATCAGTAC
AATGTGCTTCCAGGATGGAAAGGATCACCAGCWATATTCCAAAGTAGCATGACAAAGATCTTAGAGCCTTTTAGAAAACA
AAATCCAGACATAATCCAATAYGATGATTTAGTATCTGACTTAGAAATAGGGCAGCATAGAGCAAAAATAGAGGAACTGA
GACAACATCTGAGGTGGGGATTTACACCAGATAAACATCAGAAAGAACCATTCCTTTGGGGYTATGAACTCCATCCTGAT
AAATGGACAGTACAACCTATAGTGCTGCCA--------------------------------------------------
----------------------------------------------------------
>B.-.2002.02_131979.EU608973
CCTCAGATCAC-TCTTTGGCAACGACCCCTTGTCACAATAAAAATAGGGGGGCAAACAAAGGAAGCTGATACAGGAGCAG
ATACATTAGAAGAAATGAATTTGCCAGGAAGATGGAAACCAAAAGGAGGAGGTAAAGTAAGACARTATGATCAGATACTC
ATAGAAATCTGTGGACATAAAGCTATWACAGTAGTAGGACCTACACCTGGAAGACTGACTCAAATTGGCTGCACTTTAAA
TTTTCCCATTAGTCCTATTGAAACTGTACCAGTAAAATTAAAGCCAGGAATGGATGGCCCAAGAGTTAAACAATGGCCAT
TGACAGAAGAAAAAATAAAAGCATTAGTAGAAATTTGTRCAGAAGAAAAGGATGGGAAAATTTCAAAAATTGGGCCTGAA
AATCCATACAATACTCCAGTATTTGCCATAAAGAAAGGTTGGAGAAAAGATAGAGAACTTAATAARAGAACTCAAGACTT
CTGGGAAGTTCAATTAGGAATACCACATCCTGCAGGAARGAAATCAACAGTACTGGATGTGGGTGATGCATCAGTTCCCT
TAGATAAAGACTTCAGGAAGTATACTGCATTTACCATACCTAGTAYAAACAATGAGACACCAGGGATTAGATATCAGTAC
AATGTGCTTCCAGGATGGAAAGGATCACCAGCAATATTCCAAAGTAGCATGACRAAAATCTTAGAGCCTTTTAGAAAACA
AAATCCAGACATAATCCAATAYGATGATTTAGTATCTGACTTAGAAATAGGGCAGCATAGAGCAAAGATAGAGGAACTGA
GACAACATCTGAAGTGGGGRTTTACACCAGACAAACATCAGAAAGAACCATTCCTTTGGGGTTATGAACTCCATCCTGAT
AMATGGACAGTACAGCCTATAGTGCTGCCA--------------------------------------------------
----------------------------------------------------------
>-.-.-.AX141157.AX141157
CCTCA-ATCACTTCTTTGGCAACGACCCMTCGTCACAATAAAGGTAGGGGGGCAGCTAAAGGAAGCTGATACAGGAGCAG
ATACATTAGAAGACAYARATTTGCCAGGGAGATGGAAACCAAAAGGAGGAGGTAGAGTAAGACAGTATGATCAGGTACCC
ATAGAAATCTGTGGACATAAAGTTGTAACAGTAGTAGGACCTACACCTGGAAGACTGACTCAGATTGGTTGCACTTTAAA
TTTTCCCATTAGTCCTATTGAAACTGTACCAGTAAAATTAAAGCCAGGAATGGATGGCCCAAAAGTTAAACAATGGCCAT
TGACAGAAGAAAAAATAAAAGCATTAGTAGAAATTTGTGAAGAAGAAAAGGATGGGAAAATTTCAAAAATTGGGCCTGAA
AATCCATACAATACTCCAGTATTTGCCATAAAGAAGAGTTGGAGAAAAGATAGAGAACTTAATAAGAGAACTCAAGACTT
CTGGGAAGTTCAATTAGGAATACCACATCCTGCAGGAAAGAAATCAACAGTACTGGATGTGGGTGATGCATCAATTCCCT
TAGATGAAGACTTCAGAAAGTATACTGCATTTACCATACCTAGTATAAACAATGAGACACCAGGGATTAGATATCAGTAC
AATGTGCTTCCAGGATGGAAAGGATCACCATCAATATTCCAAAGTAGCATGACAAAAATCTTAGAGCCTTTTAGAAAACA
AAATCCAGACATAATCCAATATGATGATTTGGTATCTGACTTAGAGATAGGGCAGCATAGAACAAAAATAGAGGAACTGA
GACAGCATCTGAAGTGGGGGTTTACACCAGACAAACATCAGAAAGAACCATTCCTTTGGGGTTATGAACTCCATCCTGAC
AAATGGACAGTACAGCCTATAGTGCTGCCA--------------------------------------------------
----------------------------------------------------------
>B.US.1985.WCIPR.U69586
CCTCAGATCAC-TCTTTGGCAACGACCCCTCGTCACAGTAAAGATAGGGGGGCAACTAAAGGAAGCTGATACAGGAGCAG
ATACATTAGAAGAAATGAATTTGCCAGGAAGATGGAAACCAAAAGGAGGAGGTAAAGTAAGACAGTATGATCAGATACTC
GTAGAAATCTGTGGACATAAAGCTATAACAGTAGTAGGACCTACACCCGGAAGACTGACTCAGATTGGTTGCACTTTAAA
TTTTCCCATTAGTCCTATTGAAACTGTACCAGTAAAATTAAAGCCAGGAATGGATGGCCCAAAAGTTAAACAATGGCCAT
TGACAGAAGAAAAAATAAAAGCATTAGTAGACATTTGTACAGAAGAAAAGGAAGGGAAAATTTCAAAAATTGGGCCTGAA
AATCCATACAATACTCCAGTATTTGCCATAAAGAAAAGTTGGAGAAAAGATAGAGAACTTAATAAGAGAACTCAAGACTT
CTGGGAAGTTCAATTAGGAATACCACATCCCGCAGGGAAGAAATCAACAGTACTGGATGTGGGTGATGCATCAGTTCCCT
TAGATAAAGACTTCAGAAAGTATACTGCATTTACCATACCTAGTGTAAACAATGAGACACCAGGGATTAGATATCAGTAC
AATGTGCTTCCAGGATGGAAAGGATCACCAGCAATATTCCAAAGTAGCATGACAAAAATCTTAGAGCCTTTTAGAAAACA
AAATCCAGACATAATCCAATACGATGATTTGGTATCTGACTTAGAAATAGGGCAGCATAGAACAAAAATAGAGGAACTGA
GACAACATCTGAGGTGGGGATTTACACCAGACAAACATCAGAAAGAACCATTCCTTTGGGGTTATGAACTCCATCCTGAT
AAATGGACAGTACAGCCTATAGTGCTGCCA--------------------------------------------------
----------------------------------------------------------
>123636
CCTCAAATCAC-TCTTTGGCAACGACCCCTCGTCACAATAAAGATAGGGGGGCAACTAAAGGAAGCTGATACAGGAGCAG
ATACATTAGAAGACATGAGTTTGCCAGGAAGATGGAAACCAAAAGGAGGAGGTAAAGTAAGACAATATGATCAGRTACCC
ATTGAAATCTGTGGACACAAAGCTATAACAGTAGTAGGACCTACACCTGGAAGACTGACTCAGCTTGGTTGCACTTTAAA
TTTTCCCATTAGTCCTATTGAAACTGTACCAGTAAAATTAAAGCCAGGAATGGATGGCCCAAAAGTTAAACAATGGCCAT
TGACAGAAGAAAAAATAAAAGCATTAGTAGAAATTTGTACAGAAGAAAAGGAAGGGAAAATTTCAAAAATTGGGCCTGAA
AATCCATACAATACTCCAGTATTTGCCATAAAGAAAAGTTGGAGAAAAGATAGAGAACTTAATAAGAGAACTCAAGACTT
CTGGGAAGTTCAATTAGGAATACCACATCCCKCAGGGAAGAAATCAACAGTACTGGATGTGGGTGATGCATCAGTTCCCT
TAGATGAAGACTTCAGAAAGTATACTGCATTTACCATACCTAGTATAAACAATGAGACACCAGGGATTAGATATCAGTAC
AAYGTGCTTCCAGGATGGAAAGGCTCACCAGCAATATTTCAAAGTAGYATGACAAAAATCTTAGAGCCTTTTAGAAAACA
AAATCCAGACATGATCCAATACGATGATTTGGTATCTGATTTAGAAATAGGGCAGCATAGAACAAAAATAGAGGAACTGA
GAGAACATCTGAAGTGGGGATTTACACCAGACAAACATCAGAAAGAACCATTCCTTTGGGGTTATGAACTCCATCCTGAT
AAATGGACAGTACAGCCTATAGTGCTGCCA--------------------------------------------------
----------------------------------------------------------
>B.CU.2003.CB_218.DQ113068
CCTCAGATCAC-TCTTTGGCAACGACCCCTCGTCACAGTAAAGATAGGGGGRCAACTAAAGGAAGCTGATACAGGAGCAG
ATACATTAGAAGACATGGATTTGCCAGGAAGATGGAAACCAAAAGGAGGAGGTAAAGTAAGACAGTATGATCAGGTGCCC
ATAGAAATCTGTGGACATAAAGCTATAACAGTAGTAGGACCTACACCTGGAAGACTGACTCAGATTGGTTGCACTTTAAA
TTTTCCCATTAGTCCTATTGAAACTGTACCAGTAAAATTAAAGCCAGGAATGGATGGCCCAAAAGTCAAACAATGGCCAT
TGACAGAAGAAAAAATAAAAGCATTAGTAGAAATTTGTACAGAAGAAAAGGAAGGAAAAATTTCAAAAATTGGGCCTGAA
AATCCATACAATACTCCAGTATTTGCCATAAAGAAAGGTTGGAGAAAAGATAGAGAACTTAATAAAAGAACTCAAGACTT
CTGGGAAGTTCAATTAGGAATACCACATCCCGCAGGAAAGAAATCAACAGTCCTGGATGTGGGTGATGCATCAGTTCCCT
TAGATGAAAATTTTAGAAARTATACTGCATTTACCATACCTAGTATAAACAATGAGACACCAGGGATTAGATATCAGTAC
AATGTGCTTCCAGGTTGGAAAGGATCACCAGCAATATTCCAAAGTAGCATGACAAAAATCTTAGAGCCTTTTAGAAAACA
AAATCCAGACATAATCCAATACGATGATTTGGTATCTGACTTAGAAATAGGGCAGCATAGAACAAAAATAGAGGAACTGA
GACAACATCTGAGGTGGGGATTCACACCAGACAAACATCAGAAAGAACCATTCCTTTGGGGTTATGAACTCCATCCTGAT
AAATGGACAGTACAGCCTATAGTGCTGCCA--------------------------------------------------
----------------------------------------------------------
>B.FR.1983.HXB2.DL260745
CCTCAGGTCAC-TCTTTGGCAACGACCCCTCGTCACAATAAAGATAGGGGGGCAACTAAAGGAAGCTGATACAGGAGCAG
ATACATTAGAAGAAATGAGTTTGCCAGGAAGATGGAAACCAAAAGGAGGAGGTAAAGTAAGACAGTATGATCAGATACTC
ATAGAAATCTGTGGACATAAAGCTATAACAGTAGTAGGACCTACACCTGGAAGACTGACTCAGATTGGTTGCACTTTAAA
TTTTCCCATTAGCCCTATTGAGACTGTACCAGTAAAATTAAAGCCAGGAATGGATGGCCCAAAAGTTAAACAATGGCCAT
TGACAGAAGAAAAAATAAAAGCATTAGTAGAAATTTGTACAGAGGAAAAGGAAGGGAAAATTTCAAAAATTGGGCCTGAA
AATCCATACAATACTCCAGTATTTGCCATAAAGAAAAGTTGGAGAAAAGATAGAGAACTTAATAAGAGAACTCAAGACTT
CTGGGAAGTTCAATTAGGAATACCACATCCCGCAGGGAAGAAATCAACAGTACTGGATGTGGGTGATGCATCAGTTCCCT
TAGATGAAGACTTCAGGAAGTATACTGCATTTACCATACCTAGTATAAACAATGAGACACCAGGGATTAGATATCAGTAC
AATGTGCTTCCAGGATGGAAAGGATCACCAGCAATATTCCAAAGTAGCATGACAAAAATCTTAGAGCCTTTTAGAAAACA
AAATCCAGACATAATCCAATACGATGATTTGGTATCTGACTTAGAAATAGGGCAGCATAGAACAAAAATAGAGGAGCTGA
GACAACATCTGAGGTGGGGACTTACACCAGACAAACATCAGAAAGAACCATTCCTTTGGGGTTATGAACTCCATCCTGAT
AAATGGACAGTACAGCCTATAGTGCTGCCA--------------------------------------------------
----------------------------------------------------------
>B.FR.-.F12CG.Z11530
CCTCAGATCAC-TCTTTGGCAACGACCCATCGTCACAATAAGGATCGGGGGGCAACTAAAGGAAGCTGATACAGGAGCAG
ATACATTAGAAGAAATGAATTTGCCAGGAAGATGGAAACCAAAAGGAGGAGGTAAAGTAAAACAGTATGATCAGATAGCC
ATAGAAATCTGTGGACATAAAGCTATAACAGTAGTAGGACCTACACCTGGAAGACTGACCCAGCTTGGTTGCACTTTAAA
TTTTCCCATTAGTCCTATTGAAACTGTACCAGTAAAATTAAAACCAGGAATGGATGGCCCAAAAGTTAAACAATGGCCAT
TGACAGAAGAAAAAATAAAAGCATTAATAGAAATTTGCACAGAAGAAAAGGAAGGGAAAATTTCAAAAATTGGGCCTGAA
AATCCATACAATACTCCAGTATTTGCCATAAAGAAAGGTTGGAGAAAAGATAGAGAACTTAATAAGAGAACTCAAGACTT
CTGGGAAGTTCAATTAGGAATACCACATCCCGGAGGGAAGAAATCAACAGTACTGGATGTGGGTGATGCATCAGTGCCCT
TAGATAAAGACTTCAGAAAGTATACTGCATTTACCATACCTAGTATAAACAATGAGACACCGGGGATTAGATATCAGTAC
AATGTGCTTCCAGGATGGAAAGGATCACCAGCAATATTCCAAGCTAGCATGACAAAAATCTTAGAGCCTTTTAGAAAACA
AAATCCAGAAATAATCCAATATGATGATTTGGTATCTGACTTAGAAATAGGGCAGCATAGAACAAAAATAGAGGAACTGA
GACGACATCTGAGGTGGGGATTTACACCAGACAAACATCAGAAAGAACCATTCCTCTGGGGTTATGAACTCCATCCTGAT
AAATGGACAGTACAGCCTATAGTGCTGCCA--------------------------------------------------
----------------------------------------------------------
>B.US.2000.60202405.EF136755
CCTCAGATCAC-TCTTTGGCAACGACCCCTCGTCACAATAAAGATAGGGGGGCAACTAAAGGAAGCTGATACAGGAGCAG
ATACATTAGAAGAAATGAATTTGCCAGGAAGATGGAAACCAAAAGGAGGAGGTAAAGTAAGACAGTATGATCAGATACCC
ATAGAAATCTGTGGACATAAAGCTATAACAGTAGTAGGACCTACACCTGGAAGACTGACTCAGATTGGTTGCACTTTAAA
TTTTCCCATTAGTCCTATTGAAACTGTACCAGTAAAATTAAAGCCAGGAATGGATGGCCCAAAAGTTAAACAATGGCCAT
TGACAGAAGAAAAAATAAAAGCATTAGTAGAAATTTGTACAGAAGAAAAGGAAGGGAAAATTTCAAAAATTGGGCCTGAA
AATCCATACAATACTCCAGTATTTGCCATAAAGAAAAGTTGGAGAAAAGATAGAGAACTTAATAAGAGAACTCAAGACTT
TTGGGAAGTTCAATTAGGAATACCACATCCCGCAGGGAAGAAATCAACAGTACTGGATGTAGGTGATGCATCAGTTCCCT
TAGATGAAGGATTCAGGAAGTATACTGCATTTACCATACCTAGTATAAACAATGAGACACCAGGGATTAGATATCAGTAC
AATGTGCTTCCAGGATGGAAGGGATCACCAGCAATATTCCAAAGTAGCATGACAAAAATCTTAGAGCCTTTTAGAAAGCA
AAATCCAGACATAATCCAATACGATGATTTGGTATCTGACTTAGAAATAGGGCAGCATAGAGCAAAAATAGAGGAACTGA
GACAACATCTGAAGTGGGGGTTTACACCAGACAAACATCAGAAAGAACCATTCCTTTGGGGGTATGAACTCCATCCTGAT
AAATGGACAGTACAGCCTATAGAGCTGCCA--------------------------------------------------
----------------------------------------------------------
>-.-.-.AX141135.AX141135
CCTCAGATCAC-TCTTTGGCAACGACCCCTCGTCACAATAAAGATAGGGGGGCAACTAAAGGAGGCTGATACAGGAGCAG
ATACATTAGAAGACATGACTTTGCCAGGAAGATGGAAACCAAAAGGAGGAGGTAAAGTAAGACAGTATGATCAGATACCC
ATAGAAATCTGTGGACATAAAGCTATAACAGTAGTAGGACCTACACCTGGAAGACTGACTCAGATTGGTTGCACTTTAAA
TTTTCCCATTAGTCCTATTGAAACTGTACCAGTAAAATTAAAGCCAGGAATGGATGGCCCAAAAGTTAAACAATGGCCAT
TGACAGAAGAAAAAATAAAAGCATTARTAGAAATTTGTACAGAAGAAAAGGAAGGAAAGATTTCAAAAATTGGGCCTGAA
AATCCATACAATACTCCAGTATTTGCCATAAAGAARGGTTGGAGAAAAGATAGAGAACTTAATAAGAGAACTCAAGACTT
CTGGGAAATTCAATTAGGAATACCACATCCTGCAGGGAAGAAGTCAACAGTACTGGATGTGGGTGATGCATCAGTTCCCT
TAGATGAAGACTTCAGGAAGTATACTGCATTTACTATACCTAGTATAAACAATGAGACACCAGGGATTAGATATCAGTAC
AATGTGCTTCCAGGATGGAAAGGATCACCAGCAATATTCCAATGTAGCATGACAAAAATCTTAGAGCCTTTTAGAAAGCA
AAATCCAGACATAATCCAATACGATGATTTGGTATCTGACTTAGAAATAGGGCAGCATAGARCAAAAATAGAGGAACTGA
GGCAACATCTGAAGTGGGGATTTACACCAGACAAACATCAGAAAGAACCATTCCTTTGGGGTTATGAACTCCATCCAGAT
AAATGGACAGTACAGCCTATAGTGCTGCCA--------------------------------------------------
----------------------------------------------------------
>B.US.1986.AD87.ADA.AF004394
CCTCAAATCAC-TCTTTGGCAACGACCCATCGTCACAATAAAGATAGGGGGGCAACTAAAGGAAGCTGATACAGGAGCAG
ATACATTAGAAGACATGAATTTGCCAGGAAGATGGAAACCAAAAGGAGGAGGTAAAGTAAGACAGTATGATCAGATACTC
ATAGAAATCTGTGGACATAAAGCTATAACAGTAGTAGGACCTACACCTGGAAGACTGACTCAGCTTGGTTGCACTTTAAA
TTTTCCCATTAGTCCTATTGAAACTGTACCAGTAAAATTAAAGCCAGGAATGGATGGCCCAAAAGTTAAACAATGGCCAT
TGACAGAAGAAAAAATAAAAGCATTAGTAGAAATTTGTACAGAAGAAAAGGAAGGGAAAATTTCAAGAATTGGGCCTGAA
AATCCATACAATACTCCAGTATTTGCCATAAAGAAAAGTTGGAGAAAAGATAGAGAACTTAATAAGAGAACTCAAGACTT
CTGGGAAGTTCAATTAGGAATACCACATCCCGCAGGGAAGAAATCAACAGTACTGGATGTGGGTGATGCATCAGTTCCCT
TAGATAAGGACTTCAGAAAGTATACTGCATTTACCATACCTAGTATAAACAATGAGACACCAGGGATTAGATATCAGTAC
AATGTGCTTCCAGGATGGAAAGGATCACCAGCAATATTCCAAAGTAGCATGACAAAAATCTTAGAGCCTTTTAGAAAACA
GAATCCAGACATAATCCAATACGATGATTTGGTATCTGACTTAGAAATAGGGCAGCATAGAACAAAAATAGAGGAACTGA
GACAACATCTGAGGTGGGGATTTACACCAGACAAACATCAGAAAGAGCCATTCCTTTGGGGTTATGAACTCCATCCTGAT
AAATGGACAGTACAGCCTATAGTGCTGCCA--------------------------------------------------
----------------------------------------------------------
>B.AR.2001.119800.AY365971
CCTCAGATCAC-TCTTTGGCAACGACCCCTCGTCACAATAAAGATAGGGGGGCAACTAARGGAAGCTGATACAGGAGCAG
ATACATTAGAAGACATAAATTTGCCAGGAAGATGGAAACCAARAGGAGGAGGTAAAGTAAGACAATATGATCAGGTACCC
ATAGAAATCTGTGGACATAAAGTTATAACAGTAGTAGGACCTACACCTGGAAGACTGACTCAGCTTGGTTGCACTTTAAA
TTTTCCCATTAGTCCTATTGAAACTGTACCAGTAAAATTAAAGCCAGGAATGGATGGGCCAAGAGTTAAACAATGGCCAT
TGACAGAAGAAAAAATAAAAGCATTAATGGAAATTTGTACAGAAGAAMAKGAAGGAAAAATTTCAAAAATTGGGCCTGAA
AATCCATACAATACCCCAGTATTTGCCATAAAGAAAAGTTGGAGAAAAGATAGAGAACTTAATAAAAGAACTCAAGACTT
CTGGGAGGTTCAATTAGGAATACCACATCCTGCAGGGAAGAAATCAACAGTACTGGATGTGGGTGATGCATCAATTCCCT
TAKATGAAGACTTCAGGAAGTATACTGCATTTACCATACCTAGTACAAACAATGAGACACCAGGGATTAGATATCAGTAC
AATGTGCTTCCAGGATGGAAAGGATCACCATCAATATTCCAAGCTAGCATGACAAAAATCTTAGAGCCTTTTAGAAAACA
AAATCCAGACATAATCCAATACGATGATTTGGTATCTGACTTAGAAATAGGGCAGCATAGAACAAAAATAGATGAACTGA
GACAACATTTGAAGTGGGGATTTACACCAGACAAACATCAGAAAGAACCATTCCTTTGGGGTTATGAACTCCATCCTGAT
AAATGGACAGTACAGCCTATAGTACTGCCA--------------------------------------------------
----------------------------------------------------------
>B.US.1985.WCIPR.U69588
CCTCAGATCAC-TCTTTGGCAACGACCCCTCGTCACAATAAAGATAGGGGGGCAACTAAAGGAAGCTGATACAGGAGCAG
ATACATTAGAAGAAATGAATTTGCCAGGAAGATGGAAACCAAAAGGAGGAGGTAAAGTAAGACAGTATGATCAGATACTC
GTAGAAATCTGTGGACATAAAGCTATAACAGTAGTAGGACCTACACCCGGAAGACTGACTCAGATTGGTTGCACTTTAAA
TTTTCCCATTAGTCCTATTGAAACTGTACCAGTAAAATTAAAGCCAGGAATGGATGGCCCAAAAGTTAAACAATGGCCAT
TGACAGAAGAAAAAATAAAAGCATTAGTAGACATTTGTACAGAAGAAAAGGAAGGGAAAATTTCAAAAATTGGGCCTGAA
AATCCATACAATACTCCAGTATTTGCCATAAAGAAAAGTTGGAGAAAAGATAGAGAACTTAATAAGAGAACTCAAGACTT
CTGGGAAGTTCAATTAGGAATACCACATCCCGCAGGGAAGAAATCAACAGTACTGGATGTGGGTGATGCATCAGTTCCCT
TAGATAAAGACTTCAGAAAGTATACTGCATTTACCATACCTAGTGTAAACAATGAGACACCAGGGATTAGATATCAGTAC
AATGTGCTTCCAGGATGGAAAGGATCACCAGCAATATTCCAAAGTAGCATGACAAAAATCTTAGAGCCTTTTAGAAAACA
AAATCCAGACATAATCCAATACGATGATTTGGTATCTGACTTAGAAATAGGGCAGCATAGAACAAAAATAGAGGAACTGA
GACAACATCTGAGGTGGGGATTTACACCAGACAAACATCAGAAAGAACCATTCCTTTGGGGTTATGAACTCCATCCTGAT
AAATGGACAGTACAGCCTATAGTGCTGCCA--------------------------------------------------
----------------------------------------------------------
>B.BR.1990.BZ167.AB485641
CCTCAAATCAC-TCTTTGGCAACGACCCCTCGTCACAGTAAAAATAGGGGGGCAATTAAAGGAAGCTGATACAGGAGCAG
ATACATTAGAAGAAATGAATTTGCCAGGAAGATGGAAACCAAAAGGAGGAGGTAAAGTAAGACAGTATGATCAGATACCC
ATAGAAATCTGTGGACATAAAGCTATAACAGTAGTAGGACCTACACCGGGAAGATTGACGCAGATTGGTTGCACTTTAAA
TTTTCCCATTAGTCCTATTGAAACTGTACCAGTAAAATTAAAGCCAGGAATGGATGGCCCGAAAGTTAAACAATGGCCAT
TGACAGAAGAAAAAATAAAAGCATTAGTAGAAATTTGTACAGAAGAAAAGGAAGGGAAAATTTCAAAAATTGGGCCTGAA
AATCCATACAATACTCCAGTATTTGCCATAAAGAAAAGTTGGAGAAAAGATAGAGAACTTAATAAGAGAACTCAAGACTT
CTGGGAAGTTCAATTAGGAATACCACATCCCGCAGGGAAGAAATCAACAGTACTGGATGTGGGTGATGCATCAGTTCCCT
TAGATGAAGACTTCAGGAAGTATACTGCATTTACCATACCTAGTATAAACAATGAGACACCAGGGATTAGATATCAGTAC
AATGTGCTTCCAGGATGGAAAGGATCACCAGCAATATTCCAAAGTAGCATGACAAAAATCTTAGAGCCTTTTAGAAAACA
AAATCCAGACATGATCCAATACGATGATTTGATATCTGACTTAGAAATAGGGCAACATAGAACAAAAATAGAGGAACTGA
GACAACATCTGAGGTGGGGATTTACACCAGACAAACATCAAAAAGAACCATTCCTTTGGGGTTATGAACTCCATCCAGAT
AAATGGACAGTACAGCCTATAGTGCTGCCA--------------------------------------------------
----------------------------------------------------------
>B.-.2003.03_110728.EU612134
CCTCAAATCAC-TCTTTGGCAACGACCCATCGTCACAATAAAGGTAGGAGGGCAAMTAARGGAAGCTGATACAGGAGCAG
ATACATTAGAAGARATRGATTTGCCAGGAAGATGGAARCCAAAAGGAGGAGGTAAAGTAAAACAGTATGATCAGATACYC
ATAGAAATCTGTGGACAYAAAACTATAACAGTAGTAGGACCTACACCTGGAAGACTGACTCAGCTTGGYTGCACTTTAAA
TTTTCCCATTAGTCCTATTGAAACTGTACCAGTAAAATTAAAGCCAGGAATGGATGGCCCAAAAGTTAAACAATGGCCAT
TGACAGAAGAAAAAATAAAAGCATTAGTAGAAATTTGTACAGAAGAAAAGGAAGGGAAAATTTCAAAAATTGGGCCTGAA
AATCCATACAATACTCCAGTATTTGCCATAAAGAAGAGTTGGAGAAAAGATAGAGAACTTAACAAGAGAACTCAAGATTT
CTGGGAAGTTCAATTAGGAATACCACATCCTGCAGGGAAGAAATCAACAGTACTGGATGTGGGTGATGCATCAGTTCCCT
TAGATRAAGACTTTAGAAAGTATACTGCATTTACCATACCTAGTATAAAYAATGAGACACCAGGGATTAGATATCAGTAC
AATGTGCTTCCAGGATGGAAGGGATCACCAGCAATATTCCAAAGTAGCATGACAAAAATCTTAGAGCCTTTTAGAAAACA
GAATCCAGACATAATTCAATACGATGATTTGGTATCTGACTTAGAAATAGGGCAGCATAGAACAAAAATAGAGGAACTGA
GACAGCATCTGAAGTGGGGATTTACACCAGACAAACATCAGAAAGAACCATTCCTTTGGGGTTATGAACTCCATCCTGAT
AAATGGACAGTACAGCCTATAGTGCTGCCA--------------------------------------------------
----------------------------------------------------------
>B.US.2000.NC5749_2000.AY032139
CCTCAGATCAC-TCTTTGGCAACGACCCATCGTCACAATAAAGATAGGGGGGCAACTAGTGGAAGCTGATACAGGAGCAG
ATACATTAGAAGAAATAAATTTGCCAGGAAGATGGAAGCCAAAAGGAGGAGGTAAAGTAAGACAGTATGATCAGGTACCC
ATAGAAATCTGCGGACATAAAGCTATAACAGTAATAGGACCTACACCTGGAAGACTGACTCAGCTTGGCTGCACTTTAAA
TTTTCCCATTAGTCCTATTGAAACTGTACCAGTAAAATTAAAGCCAGGAATGGATGGCCCAAAAGTTAAACAATGGCCCT
TGACAGAAGAAAAAATAAAAGCATTAGTAGAAATTTGTGCAGAAGAAAAGGAAGGAAAAATTTCAAAAATTGGGCCTGAA
AATCCATACAATACTCCAGTATTTGCTATAAAGAAAGGTTGGAGAAAAGATAGAGAACTTAATAAGAGAACTCAAGATTT
CTGGGAAATTCAATTAGGAATACCACATCCTGCAGGGAAGAAATCAACAGTACTGGATGTGGGTGATGCATCAGTTCCCT
TAGATGAAGACTTCAGGAAGTATACTGCATTTACCATACCTAGTATAAACAATGAGACACCAGGGATTAGATATCAGTAT
AATGTGCTTCCAGGATGGAAAGGATCACCAGCAATATTCCAAGATAGCATGACAAAAATCTTAGAGCCTTTTAGAAAACR
AAATCCAGACATAATCCAATACGATGATTTGGTATCTGACTTGGAAATAGGGCAGCATAGAACAAAAATAGAGGAACTGA
GGCAACATCTGAAGTGGGGATTTACACCAGACAAACATCAGAAAGAACCATTCCTTTGGGGCTATGAACTCCATCCTGAT
AAATGGACAGTACAGCCTATAGTGCTGCCA--------------------------------------------------
----------------------------------------------------------
>B.-.2002.02_132143.EU608997
CCTCAGATCAC-TCTTTGGCAACGACCCATTGTCACAATAAAGATAGGGGGRCAACTAAAGGAAGCTGATACAGGAGCAG
ATACATTAGAAGACATAAATTTGCCAGGAAGATGGAAACCAAAAGGAGGAGGTAAAGTAAGAGAGTATGATCAGGTACCC
ATAGAAATCTGTGGACATAAAACTATAACAGTAGTAGGACCTACACCTGGAAGACTGACTCAGATTGGTTGCACTTTAAA
TTTTCCCATTAGTCCTATTGAAACTGTACCAGTAAAATTAAAGCCAGGAATGGATGGCCCAAAAGTTAAACAATGGCCAT
TGACAGAAGAAAAAATAAAAGCATTAGTAGAAATCTGTACAGAAGAAAAGGAAGGGAAAATTTCAAGAATTGGGCCTGAA
AATCCATACAATACTCCAGTATTTGCCATAAAGAAAAGTTGGAGAAAAGATAGAGAACTTAATAAGAGAACTCAAGACTT
CTGGGAAGTTCAATTAGGAATACCACATCCCGCAGGGAAGAAATCAACAGTACTGGATGTGGGTGATGCATCAGTTCCCT
TAGATAAAGAGTTCAGGAAGTATACTGCATTTACCATACCTAGTATAAACAATGAGACACCAGGGATTAGATATCAGTAC
AATGTGCTTCCGGGATGGAAGGGATCACCAGCAATATTCCAAAGTAGCATGACAAAAATCTTAGAACCTTTTAGAAAACA
AAATCCAGACATGATCCAATACGATGATTTGGTATCTGACTTAGAAATAGGACAACATAGAACAAAAATAGAGGAACTGA
GACAACATCTAAAGTGGGGGTTTACACCAGACAAACATCAGAAAGAACCATTCCTTTGGGGTTATGAACTCCATCCTGAT
AAGTGGACAGTACAGCCTATAATGCTGCCA--------------------------------------------------
----------------------------------------------------------
>B.CZ.-.ENVA7_04.EU672661
CCTCAGATCAC-TCTTTGGCAACGACCCATCGTCACAATAAAGATAGGGGGGCAACTAARRGAAGCTGATACAGGAGCAG
ATACAWTAGAAGACATAAATTTGCCAGGAAGATGGAMACCAAAAGGAGGAGGTARAGTAAAACAGTATGATCAGGTACCC
ATAGAAATCTGTGGACATAAAACTATRACAGTAGTAGGACCTACACCTGGAAGAYTGACTCAGCTTGGTTTYACTTTAAA
TTTTCCCATTAGTCCTATTGAAACTGTACCAGTAAAATTRAAGCCAGGAATGGATGGCCCAAAAGTTAAACAATGGCCAT
TGACAGAAGAAAAAATAAAAGCATTAGTAGAAATTTGTACAGAGGAAAAGGAAGGGAAAATTTCAAAAATTGGGCCTGAA
AATCCATACAATACTCCAGTATTTGCCATAAAGAAAAGTTGGAGAAAAGATAGAGAACTTAATAAGAGAACTCAAGACTT
CTGGGAAGTTCAATTAGGAATACCACATCCCGCAGGGAAGAAATCAACAGTACTGGATGTGGGTGATGCATCAGTTCCCT
TAGATGAAGACTTCAGGAAATATACTGCATTTACCATACCTAGTATAAACAATGAGACACCAGGGATTAGATATCAGTAC
AATGTGCTTCCAGGATGGAAAGGATCACCAGCAATATTCCAAAGTAGCATGACAAAAATCTTAGAGCCTTTTAGAAAACA
AAATCCAGACATAATCCAATACGATGATTTGGTATCTGACTTAGAAATAGGGCAGCATAGAACAAAAATAGAGGAGCTGA
GACAACATCTGAGGTGGGGACTTACACCAGACAAACATCAGAAAGAACCATTCCTTTGGGGTTATGAACTCCATCCTGAT
AAATGGACAGTACAGCCTATAGTGCTGCCA--------------------------------------------------
----------------------------------------------------------
>B.US.-.P00027-0.AY388727
CCTCAGATCAC-TCTTTGGCAACGACCCCTTGTCACAATAAAGATAGGGGGGCAACTAAAGGAAGCTGATACAGGAGCAG
ATACATTAGAAGAAATGGAATTGCCAGGAAGATGGAAACCAAAAGGAGGAGGTAAAGTAAGACAGTATGAGCAGATACCC
TTAGAAATCTGTGGACATAAAGCTATAACAGTAATAGGACCTACACCTGGAAGACTGACTCAGCTTGGTTGCACTTTAAA
TTTTCCCATTAGTCCTATTGAAACTGTACCAGTAAGATTAAAGCCAGGAATGGATGGCCCAAAAGTTAAACAATGGCCAT
TGACAGAAGAAAAAATAAAAGCATTAGTAGAAATTTGTACAGAAGAAAAGGAAGGGAAAATTTCAAAAATTGGGCCTGAA
AATCCATACAATACTCCAGTATTTGCCATAAAGAAAAGTTGGAGAAAAGATAGAGAACTTAATAAGAAAACTCAAGATTT
YTGGGAAGTTCAATTAGGAATACCACATCCCGCAGGGAAGAAATCAACAGTACTGGATGTGGGTGATGCATCAGTTCCCT
TAGATAAAGACTTCAGGAAGTATACTGCATTTACCATACCTAGTATAAACAATGAGACACCAGGGATTAGATATCAGTAC
AATGTGCTTCCAGGATGGAAAGGATCACCAGCAATATTCCAATGTAGTATGACAAAAATCTTAGAGCCTTTTAGAAAACA
AAATCCAGACMTAATCCAATACGATGATTTGGTATCTGACTTAGAAATAGGGCAGCATAGAGCAAAAATAGAGGAACTGA
GAGAACATCTGAAGTGGGGATTTACACCAGACAAACATCAGAAAGAACCATTCCTTTGGGGTTATGAACTCCATCCTGAT
AAATGGACAGTACAGCCTATAGTGCTGCCA--------------------------------------------------
----------------------------------------------------------
>B.CA.-.BCCFE_HOMER_HIV_PRRT_4156.GQ303845
CCTCAGATCAC-TCTTTGGCAACGACCCCTCGTCACAATAAAGATAGGGGGGCAACTAAAGGAAGCTGATACAGGAGCAG
ATACATTAGAAGAAATGAATTTGCCAGGAAGATGGAAACCAAAAGGAGGAGGTAAAGTAAGACAGTATGATCAGGTACCC
ATAGAAATCTGTGGACATAAAGCTATAACAGTCATAGGACCTACACCTGGAAGACTGACTCAGCTTGGTTGCACTTTAAA
TTTTCCCATTAGTCCTATTGAAACTGTACCAGTAAAATTAAAGCCAGGAATGGATGGCCCAAAAGTCAAACAATGGCCAT
TGACAGAAGAAAAAATAAAAGCATTAGTAGAAATTTGTACAGAAGAGAAGGAAGGAAAAATTTCAAAAATTGGGCCTGAA
AATCCATACAATACTCCAGTATTTGCCATAAAGAAAAGTTGGAGAAAAGATAGAGAACTTAATAAGAGAACTCAAGACTT
CTGGGAAGTTCAATTAGGAATACCACATCCCGCAGGGAAGAAATCAACAGTACTGGATGTGGGTGATGCATCAGTTCCCT
TAGATAAAGACTTTAGGAAGTATACTGCATTTACCATACCTAGTATAAACAATGAGACACCAGGGATTAGATATCAGTAC
AATGTGCTTCCAGGATGGAAAGGATCACCAGCAATATTTCAAAGTAGTATGACAAAAATCTTAGAGCCTTTTAGAAAACA
AAATCCAGACATAATCCAGTACGATGATTTGGTATCTGACTTAGAAATAGGGCAGCATAGAGCAAAAATAGAGGAACTGA
GAGAACACCTGAGGTGGGGATTTACACCAGACAAACATCAGAAAGAACCATTCCTTTGGGGTTATGAACTCCATCCTGAT
AAATGGACAGTACAGCCTATAGTGCTGCCA--------------------------------------------------
----------------------------------------------------------
>B.CA.1998.CANB5FULL.AY779555
CCTCAAATCAC-TCTTTGGCAACGACCCATCGTCACAATAAGGATAGGGGGGCAACTAAAGGAAGCTGATACAGGAGCAG
ATACATTAGAAGAAATGAATTTGCCAGGAAGATGGAAACCAAAAGGAGGAGGTAAAGTAAGACAGTATGATCAGATTACC
ATAGAAATCTGTGGACATAAAGCTATAACAGTCATAGGACCTACACCTGGAAGACTGACTCAGATTGGTTGTACTTTAAA
CTTTCCCATTAGTCCTATTGAAACTGTACCAGTAAAATTAAAGCCAGGAATGGAGGGCCCAAAAGTTAAACAATGGCCAT
TGACAGAAGAAAAAATAAAAGCATTAGTAGAAATTTGTACAGAAGAAAAGGATGGAAAAATTTCAAAAATTGGGCCTGAA
AATCCATACAATACTCCAGTATTTGCCATAAAGAAGGGTTGGAGAAAAGATAGGGAACTTAATAAGAGAACTCAAGACTT
CTGGGAAGTTCAATTAGGAATACCACATCCCGCAGGGAAGAAATCAACAGTACTGGATGTGGGTGATGCATCAATTCCCT
TAGATGAAGACTTCAGGAAGTATACTGCATTTACCATACCTAGTATAAACAATGAGACACCAGGGATTAGGTATCAGTAC
AATGTGCTTCCAGGATGGAAAGGATCACCATCAATATTCCAAAGTAGCATGACAAAAATCTTAGAGCCTTTTAGAAAACA
AAATCCAGACATAATCCAATACGATGACTTGGTATCTGACTTAGAAATAGGGCAGCATAGAACAAAAATAGAGGAACTGA
GACAACATCTGAAGTGGGGATTTACACCAGACAAACATCCGAAAGAACCATTCCTTTGGGGTTATGAACTCCATCCTGAT
AAATGGACAGTACAGCCTATAGTGCTGCCA--------------------------------------------------
----------------------------------------------------------
>125624
---------AC-TCTTTGGCAACGACCCTTCGTCACAATAAAGATAGGGGGACAACTAAAGGAAGCTGATACAGGAGCAG
ATACATTACAAGAAATAAATTTGCCAGGAAAATGGAAGCCAAAAGGAGGAGGTAAAGTAAGAGAGTATGATCAGGTACCT
ATAGAAATCTGTGGACATAAAGTTCAAACAGTAGTAGGACCTACACCTGGAAGACTGACTCAGCTTGGYTGCACTCTAAA
TTTT----------------------------------------------------------------------------
-----------------------------------TGTACAGAAGAAAAGGAAGGGAAAATTTCAAAAATTGGGCCTGAG
AATCCATACAATACTCCAGTATTTGTCATAAAGAAGGGTTGGAGAAAAGATAGAGAACTTAATAAGAGAACTCAAGATTT
CWGGGAAATTCAATTAGGAATACCACATCCCGCAGGGAAGAAATCAACAGTACTAGATGTGGGTGATGCATCAATTCCCT
TAGATGAAAACTTCAGAAAGTATACTGCATTTACCATACCTAGTATAAACAATGAGACACCAGGGATTAGATATCAGTAC
AATGTGCTTCCGGGATGGAAAGGATCACCAGCAATATTTCAAAGTAGCATGACAAAAGTCTTAGAGCCTTTTAGAAAACA
AAATCCAGACATAATCCAATACGATGATTTGGTATCTGACCTAGAAATAGGGCAGCATAGAACAAAAATAGAGGAACTGA
GACAATAYCTGAAGTGGGGATTTACACCAGACAAATATCAGAAAGAACCATTCCTTTGGGGTTATGAACTCCATCCTGAT
AAATGGACAGTACAGCCTATAGTGCTGCCA--------------------------------------------------
----------------------------------------------------------
>B.US.1999.NC3989_1999.AY030988
CCTCAAATCAC-TCTTTGGCAACGACCCCTCGTCACAATAAAGATAGGGGGGCAACTAAAGGAAGCTGATACAGGAGCAG
ATACATTAGAAGACATAAATTTGCCAGGGAGATGGAAACCAAAAGGAGGAGGTAAAGTAAGACAGTATGATCAAATACCC
ATAGAAATCTGTGGGCATAAAGCTATAACAGTAGTAGGACCTACACCTGGAAGACTGACTCAGATTGGTTGCACTTTAAA
TTTTCCCATTAGTCCTATTGAAACTGTACCAGTAAAATTAAAGCCAGGAATGGATGGCCCAAAAGTTAAACAATGGCCAT
TGACAGAAGAAAAAATAAAAGCATTAGTAGAAATTTGTACAGAAGAAAAGGAAGGGAAAATTTCAAAAATTGGGCCTGAA
AATCCATACAATACTCCAGTATTTGCCATAAAGAAAAGTTGGAGAAAAGATAGAGAACTTAATAAGAGAACTCAAGACTT
CTGGGAAGTTCAATTAGGAATACCACATCCCGCAGGAAAGAAATCAACAGTACTGGATGTAGGTGATGCATCAGTTCCTT
TAGACAAAGACTTCAGGAAGTATACTGCATTTACCATACCTAGTATAAACAATGAGACACCAGGGATTAGATATCAGTAC
AATGTGCTTCCAGGATGGAAAGGATCACCAGCAATATTCCAAAGTAGCATGACAAAAATCTTAGAGCCTTTTAGAAAACA
AAATCCAGACATAATCCAATACGATGATTTGGTATCTGACTTAGAAATAGGGCAGCATAGAACAAAAATAGAGGAACTGA
GACAACATTTGAAGTGGGGATTTACACCAGACAAACATCAGAAAGAACCATTCCTTTGGGGTTATGAACTCCATCCTGAT
AAATGGACAGTACAGCCTATAGTGCTGCCA--------------------------------------------------
----------------------------------------------------------
>B.US.1998.NC1856_1998.AY030760
CCTCAGATCAC-TCTTTGGCAACGACCCCTCGTCACAATAAAGATAGGGGGRCAGYTAAAGGAAGCTGATACAGGAGCAG
ATACATTAGAAGACATGAGTTTGCCAGGAAAATGGAAACCAAAAGGAGGAGGTAAAGTAAGACAGTATGATCAGATACCC
ATAGAAATCTGTGGACATAAAGCTAYTACAGTAATAGGCCCTACACCTGGAAGACTGACTCAGCTTGGTTGCACTTTAAA
TTTTCCCATTAGTCCTATTGAAACTGTACCAGTAAAATTAAAGCCAGGAATGGATGGCCCAAAAGTTAAACAATGGCCAT
TGACAGAAGAAAAAATAAAAGCATTAGTAGAAATTTGTACAGAAGAAAAGGAAGGAAAAATCTCAAAGATTGGGCCTGAA
AATCCATACAATACTCCAGTATTTGCCATAAAGAAAAGTTGGAGAAAAGATAGAGAACTTAATAAGAGAACTCAAGACTT
CTGGGAAGTTCAATTAGGAATACCACATCCCGCAGGGAAGAAATCAACAGTACTGGATGTGGGTGATGCATCAGTTCCCT
TAGATGAAGACTTCAGGAAGTATACTGCATTTACCATACCTAGTATAAACAATGAGACACCAGGGATTAGATATCAGTAC
AATGTGCTCCCAGGATGGAAAGGATCACCAGCAATATTCCAATGTAGCATGACAAAAATCTTAGAGCCTTTTAGAAAACA
AAATCCAGACATAATCCAATACGATGATTTGGTATCTGACTTAGAAATAGGGCAGCATAGAACAAAAATAGAGGAACTGA
GACAACATCTGAAGTGGGGATTTACACCAGACAAACATCAGAAAGAACCATTCCTTTGGGGTTATGAACTCCATCCTGAT
AAATGGACAGTACAGCCTATAGTGCTGCCA--------------------------------------------------
----------------------------------------------------------
>B.US.1998.203.EU693730
CCTCAGATCAC-TCTTTGGCAGCGACCCATCGTCACAATAAGGGTAGGGGGGCAACTAAAAGAAGCTGATACAGGAGCAG
ATACATTAGAAGAAATGAGTTTGCCAGGAAAATGGAAACCAAAAGGAGGAGGTAAAGTAAGACAGTATGATCAGATACCC
ATAGAAATCTGTGGGCATAAAACTGTAACAGTAATAGGACCCACACCTGGAAGACTGACTCAGATTGGTTGCACTCTAAA
TTTTCCCATTAGTCCTATTGAAACTGTACCAGTAAAATTAAAGCCAGGAATGGATGGCCCAAGAGTTAAACAATGGCCAT
TAACAGAAGAAAAAATAAAAGCATTAGTAGAAATTTGTACAGAAGAAAAGGAAGGAAAAATTTCAAAAATTGGGCCTGAA
AATCCATACAATACTCCAGTATTTGCCATAAAGAAAGGTTGGAGAAAGGACAGAGAACTTAATAAGAGAACTCAAGATTT
CTGGGAAGTTCAATTAGGAATACCACATCCCGCAGGAAAGAAGTCAACAGTACTGGATGTGGGTGATGCATCAGTTCCTT
TAGATAAAGACTTCAGGAAGTATACTGCATTTACCATACCTAGTACAAACAATGAGACACCAGGGATTAGATATCAGTAC
AATGTGCTTCCAGGATGGAAAGGATCACCAGCAATATTCCAAAGTAGCATGACAAAAATCTTAGAGCCTTTTAGAAAACA
AAATCCAGACATAATCCAATACGATGATTTGGTATCTGACTTAGAAATAGGGCAGCATAGAACAAAAATAGAGGAACTGA
GACAACATCTGAAGTGGGGATTTACACCAGACAAACATCAAAAAGAACCATTCCTTTGGGGTTATGAGCTCCATCCTGAT
AAATGGACAGTACAGCCTATAGTGCTGCCA--------------------------------------------------
----------------------------------------------------------
