# Supplementary material for: Superinfection with drug-resistant HIV is rare and does not contribute substantially to therapy failure in a large European cohort
Source: BMC Infect Dis. 2013 Nov 12;13:537. doi: 10.1186/1471-2334-13-537 (PMC3879221; doi:10.1186/1471-2334-13-537)
Supplement: Additional file 8 — Sequence sets - Sets of case and control sequences for the samples of the 18 validated patients. Fasta files contain the alignments used to infer superinfection in each validated patient. The sequences from the patient under investigation are indicated in the fasta header lines. [file 1471-2334-13-537-S8.zip › additionalfile8source/pol/Control2/d.fasta]

>B.US.1998.NC3952_1998.AY030950
CCTCAAATCACTCTTTGGCAACGACCCCTCGTCACAATAAAGATAGGGGGGCAGCTAAAGGAAGCTGATACAGGAGCAGA
TACATTAGAAGACATGGATTTGCCAGGAAGATGGAAACCAAAAGGAGGAGGTAAAGTAAGACAGTATGATCAGATACCCA
TAGAAATCTGTGGACACAAAGCTATAACAGTAGTAGGACCTACACCTGGAAGACTGACCCAGCTTGGTTGCACTTTAAAT
TTTCCCATTAGTCCTATTGAAACTGTACCAGTAAAATTAAAGCCAGGAATGGATGGCCCAAAAGTTAAACAATGGCCATT
GACAGAAGAAAAAATAAAAGCATTAGTAGAAATTTGTACAGAAGAAAAGGAAGGAAAAATTTCAAAAATTGGGCCTGAAA
ATCCATACAATACTCCAGTATTTGCCATAAAGAAAAGTTGGAGAAAAGATAGAGAACTTAATAAGAGAACTCAAGACTTC
TGGGAAGTTCAATTAGGAATACCACATCCCGCAGGGAAGAAATCAACAGTACTGGATGTGGGTGATGCATCAGTTCCCTT
AGATAAAGACTTCAGGAAGTATACTGCATTTACCATACCTAGTYTAAACAATGAGACACCAGGGATTAGATATCAGTATA
ATGTGCTTCCAGGATGGAAAGGATCACCAGCGATATTCCAAAGTAGCATGACAAAAATCTTAGAGCCTTTCAGAAAACAA
AATCCAGAAATAATCCAATAYGATGATTTGGTATCTGACTTAGAAATAGGGCAGCATAGAACAAAAATAGAGGAACTGAG
ACAACATCTGARTTGGGGATTTACRCCAGACAAGCATCAGAAAGAACCATTCCTTTGGGGTTATGAACTCCATCCTGATA
AATGGACAGTACAGCCMATAGTGCTGCCA---------------------------------------------------
---------------------------------------------------------
>B.US.-.P00026-267.AY388866
CCTCAGATCACTCTTTGGCAACGACCCCTTGTCACAATAAAGATAGGGGGGCAATTAARGGAAGCTGATACAGGAGCAGA
TACATTAGAAGACATGAATTTGCCAGGAAGATGGAAACCAAAAGGAGGAGGTAAAGTAAGACAGTATGATCAGATACCCA
TAGAAATCTGTGGRCAGAAAGCTATAACAGTAGTAGGACCTACACCTGGAAGACTGACTCAGATTGGTTGCACTTTAAAT
TTTCCCATTAGTCCTATTGAAACTGTACCAGTMAAATTAAAGCCAGGAATGGATGGCCCAAAAGTTAAACAATGGCCATT
GACAGAAGAAAAAATAAAGGCATTAGTAGAAATTTGCACAGAAGAAAAGGAAGGGAAAATTTCCAAGATTGGGCCTGAAA
ATCCATACAATACTCCGGTATTTGCCATAAAGAAGAGTTGGAGAAAAGATAGAGAACTTAATAAGAGAACTCAAGACTTC
TGGGAAGTTCAATTAGGAATACCACATCCCTCGGGGAAGAAATCAACAGTATTGGATGTGGGTGATGCATCAGTTCCATT
AGATAAAGACTTCAGGAAGTATACTGCATTTACCATACCTAGTATAAACAATGAGACACCAGGGATTAGGTATCAGTACA
ATGTGCTTCCAGGATGGAAAGGATCACCAGCAATATTYCAAAGTAGCATGACAAAAATCTTAGAGCCTTTTAGAAAACAA
AATCCAGACATAATACAATACGATGATTTGGTATCTGACTTAGAAATAGGGCAGCATAGAACAAAAATAGAGGAACTGAG
ACAGCATCTGAAGTGGGGATTTACCCCAGACAAACATCAGAAAGAACCATTCCTTTGGGGTTATGAACTCCATCCTGATA
AATGGACAGTACAGCCTATAGTGCTGCCA---------------------------------------------------
---------------------------------------------------------
>18IRSICAIXA_921
---------ACTCTTTGGCAGCGACCCCTCGTCACAATAAAGGTAGGGGGGCAACTAAAGGAAGCTGATACAGGAGCAGA
TACATTAGAAGAAATGAATTTGCCAGGAAGATGGAAACCAMAAGGAGGAGGTAAAGTAAGACAGTATGATCAGATACTCA
TAGAAATCTGTGGACATAAAGCAGTAACAGTAGTAGGACCTACACCTGGAAGACTGACTCAGCTTGGTTGCACTTTAAAT
TT------------------------------------------------------------------------------
----------------------------------TGTACAGAAGAAAAGGAAGGGAAAATTTCAAAAATTGGGCCTGAAA
ATCCCTACAATACTCCAGTATTTGCCATAAAGAAAAGTTGGAGAAAAGATAGAGAACTTAATAAGAAAACTCAAGACTTC
TGGGAAGTTCAATTAGGAATACCACATCCCGCAGGGAAGAAATCAACAGTACTGGATGTGGGTGATGCATCAGTTCCCTT
AGATAAAGACTTCAGGAAGTATACTGCATTTACCATACCTAGTATAAACAATGAGACACCAGGGATTAGATATCAGTACA
ATGTGCTGCCAGGATGGAAAGGATCACCAGCGATATTCCAAAGTAGCATGACAAGAATCTTAGAGCCTTTTAGAAAACAG
AATCCAGACATAATCCAATACGATGATTTGGTATCTGACTTAGAAATAGGGCAGCATAGAACAAAAATAGAGGAACTGAG
ACAACATCTGAGGTGGGGATTTACACCAGACAAACATCAGAAAGAACCATTCCTTTGGGGTTATGAACTCCACCCTGATA
AATGGACAGTACAGCCTATAGTACTGCCA---------------------------------------------------
---------------------------------------------------------
>B.US.-.VRI116958.AF349371
CCTCAGATCACTCTTTGGCAACGACCCCTCGTCACAATAAAGATAGGGGGGCAGCTAAAGGAAGCTGATACAGGAGCAGA
TACATTAGAAGATATAAATTTGCCAGGAAGATGGAAACCAAAAGGAGGAGGTAAAGTAAGACAATATGATCAGGTACCCA
TAGAAATCTGTGGACATAAAGCTGTAACAGTAGTAGGACCTACACCTGGAAGACTGACTCAGCTTGGTTGCACTTTAAAT
TTTCCCATTAGTCCTATTGAAACAGTACCAGTAAAATTAAAGCCAGGAATGGATGGCCCAAAAGTTAAACAATGGCCATT
GACAGAAGAAAAAATAAAAGCATTAGTAGAAATTTGTACAGAAGAAAAGGAAGGGAAAATTTCAAAAATTGGGCCTGAAA
ACCCATATAATACTCCAATATTTGCCATAAAGAAAAGTTGGAGAAAAGATAGAGAACTTAATAAGAAAACTCAAGACTTC
TGGGAAGTTCAATTAGGAATACCACATCCCGCAGGGAAGAAATCAACAGTACTGGATGTGGGTGATGCATCAGTTCCCTT
AGATAAAGACTTCAGGAAGTATACTGCATTTACCATACCTAGTATAAACAATGAGACACCAGGGATTAGATATCAGTACA
ATGTGCTGCCAGGATGGAAAGGATCACCAGCAATATTCCAAAGTAGCATGACAAAAATCTTAGAGCCTTTCAGAAAACAA
AATCCAGAYATAATYCAATACGATGATTTGGTATCTGACTTAGAAATAGGGCAGCATAGAACAAAAATAGAGGAACTGAG
ACAACATTTGAAGTGGGGATTTACCCCAGACAAACATCAGAAAGAACCATTCCTTTGGGGGTATGAACTCCATCCTGATA
AATGGACGGTACAGCCTATAGTATTGCCA---------------------------------------------------
---------------------------------------------------------
>B.US.1985.5157_85.AY835755
CCTCAGATCACTCTTTGGCAACGACCCCTCGTCACAATAAAGATAGGGGGACAACTAAAGGAAGCTGATACAGGAGCAGA
TACATTAGAAGAAATGAATTTGCCAGGAAGATGGAAACCAAAAGGAGGAGGTAAAGTAAGACAGTATGATCAGGTACCCA
TAGAAATCTGCGGACATAAAGCTATAACAGTAGTAGGACCTACACCTGGAAGACTGACTCAGCTTGGTTGCACTTTAAAT
TTTCCCATTAGTCCTATTGAAACTGTACCAGTAAAATTAAAGCCAGGAATGGATGGCCCAAAAGTTAAACAATGGCCATT
GACAGAAGAAAAAATAAAAGCATTAGTAGAAATTTGTACAGAAGAAAAGGAAGGGAAAATCTCAAAAATTGGGCCTGAAA
ATCCATACAATACTCCAGTATTTGCCATAAAGAAAAGTTGGAGAAAAGATAGAGAACTTAATAAGAGAACTCAAGACTTC
TGGGAAGTTCAATTAGGAATACCACATCCCGCAGGGAAGAAATCAACAGTACTGGATGTGGGTGATGCATCAGTTCCTTT
AGATAAAGACTTCAGAAAGTATACTGCATTTACCATACCTAGTATAAACAATGAGACACCAGGGATTAGATATCAGTACA
ATGTGCTTCCAGGATGGAAAGGATCACCAGCAATATTCCAAAGTAGCATGACAAAAATCTTAGAGCCTTTTAGGAAACAA
AATCCAGACATAATCCAATACGATGATTTGGTATCTGACTTAGAAATAGGGCAGCATAGAACAAAAATAGAGGAACTGAG
AGAACATCTGAAGTGGGGATTTACACCAGACAAACATCAGAAAGAACCATTCCTTTGGGGTTATGAACTCCATCCTGATA
AATGGACAGTACAGCCTATAGTGCTGCCA---------------------------------------------------
---------------------------------------------------------
>B.US.1986.CHMACS_14_1986.EF525496
CCTCAGATCACTCTTTGGCAACGACCCCTCGTCAAAATAAAGATAGGGGGGCAATTAAAGGAAGCTGATACAGGAGCAGA
TACATTAGAAGAAATGAATTTGCCAGGAAAATGGAAACCAAAAGGAGGAGGTAAAGTAAGACAGTATGATCAGATACTCA
TAGAAATCTGTGGACATAAAGCTATAACAGTAGTAGGACCTACACCTGGAAGACTGACTCAGATTGGTTGCACTTTAAAT
TTTCCCATTAGTCCTATTGAAACTGTACCAGTAAAATTAAAGCCAGGAATGGATGGCCCAAAAGTTAAACAATGGCCATT
GACAGAAGAAAAAATAAAAGCATTAATAGAAATTTGTACAGAAGAAAAGGAAGGGAAAATTTCAAAAATTGGGCCTGAAA
ATCCATACAATACTCCAGTATTTGCCATAAAGAAAAGTTGGAGAAAAGATAGAGAACTTAATAAGAAAACTCAAGACTTC
TGGGAAGTTCAATTAGGAATACCACATCCCGCAGGGAAGAAATCAACAGTACTGGATGTGGGTGATGCATCAGTTCCCTT
AGATAAAGAATTCAGGAAGTATACTGCATTTACCATACCCAGTACAAACAATGAGACACCAGGGATTAGGTATCAGTACA
ATGTGCTTCCAGGATGGAAAGGATCACCAGCAATATTCCAAAGTAGCATGACAAAAATCTTAGAGCCTTTTAGAAAACAA
AATCCAGACATAATCCAATACGATGATTTGGTATCTGACTTAGAAATAGGGCAGCATAGAACAAAAGTAGAGGAACTGAG
ACAACATCTGAGGTGGGGATTTACACCAGACAAACATCAGAAAGAACCATTCCTTTGGGGTTATGAACTCCATCCTGATA
AATGGACAGTACAGCCTATAGTGCTGCCA---------------------------------------------------
---------------------------------------------------------
>B.-.2003.03_114450.EU612777
CCTCAGATCACTCTTTGGCAACGACCCCTCGTCACAATAAAGATAGGGGGGCAACTAAAGGAAGCTGATACAGGAGCAGA
TACATTAGAAGAAATGAATTTGCCAGGAAGATGGAAACCAAAAGGAGGAGGTAAAGTAAGACAGTATGATCAGATACCCA
TAGAAATCTGTGGACATAAAGCTTTRACAGTAGTAGGACCTACACCTGGAAGACTGACTCAGATTGGTTGCACCTTAAAT
TTTCCTATTAGTCCTATCGACACTGTACCAGTAAAATTAAAGCCAGGAATGGATGGCCCAAAAGTTAAACAATGGCCATT
GACAGAAGAGAAAATAAAAGCATTAGTAGAAATCTGTACAGAAGAAAAGGAAGGGAAAATTTCAAAAATTGGGCCTGAAA
ATCCATACAATACTCCAGTATTTGCCATAAAGAAAAGTTGGAGAAAAGATAGAGAACTTAATAAGAAAACTCAAGACTTT
TGGGAAGTTCAATTAGGAATACCACATCCCGCAGGGAAGAAATCAACAGTACTGGATGTGGGTGATGCATCAGTTCCCTT
AGATAAAGACTTCAGGAAGTATACTGCATTTACCATACCTAGTATAAACAATGAGACACCAGGGATTAGATATCAGTACA
ATGTGCTTCCAGGATGGAAAGGATCACCAGCAATATTCCAAAGTAGCATGACAAAAATCTTAGAGCCTTTTAGAAAACAA
AATCCAGACATAATCCAATACGATGATTTGGTATCTGACTTAGAAATAGGGCAGCATAGAACAAAAATAGAGGAACTGAG
ACAACATCTGAGGTGGGGATTTACACCAGACAAACATCAGAAAGAACCATTCCTTTGGGGTTATGAACTCCATCCTGATA
AATGGACAGTACAGCCTATAGAGCTGCCA---------------------------------------------------
---------------------------------------------------------
>EU2ARCA_466
CCTCAGATCACTCTTTGGCAACGACCCCTCGTCACARTAAAGATAGGGGGGCAACTAAAGGAAGCTGATACAGGAGCAGA
TACATTAGAAGAAATGAATTTGCCAGGAAGATGGAAACCAAAAGGAGGAGGTAAAGTGAGACAGTATGATCAGATACCCA
TAGAAATCTGTGGACATAAAGCTATGACAGTAGTAGGACCTACACCTGGAAGACTGACTCAAATCGGTTGCACTTTAAAT
TTTCCCATTAGTCCTATTGAAACTGTACCAGTAAAATTAAAGCCAGGAATGGATGGCCCAAGAGTTAAACAATGGCCATT
AACAGAAGAAAAATTAAAAGCATTAGTAGAAATTTGTACAGAAGAAAAGGAAGGGAAAATTTCAAAGATTGGGCCTGAAA
ACCCATACAATACTCCAGTATTTGTCATAAAGAAAAGTTGGAGAAAAGATAGAGAACTTAATAAGAGAACTCAAGACTTC
TGGGAAATTCAATTAGGAATACCACATCCCGCAGGAAAGAAATCAACAGTACTGGATGTGGGTGATGCATCAGTTCCCTT
AGATAAAGACTTCAGGAAGTATACTGCATTTACCATACCTAGTATAAACAATGAGACACCAGGGATTAGATATCAGTACA
ATGTGCTTCCAGGATGGAAAGGATCACCAGCGATATTCCAAGCTAGCATGACAAAAATCTTAGAGCCTTTTAGAAAACAA
AATCCAGACATAATCCAGTACGATGATTTGGTATCTGACTTAGAAATAGGGCAGCATAGAACAAAAATAGAGGAACTGAG
ACAACATCTGAGGTGGGGATTTACACCAGACAAACATCAGAAAGAACCATTCCTTTGGGGTTATGAACTCCATCCTGATA
AATGGACAGTACAGCCTATAGTGYTGCCA---------------------------------------------------
---------------------------------------------------------
>B.BE.2003.456636499012120.EU248378
CCTCAAATCACTCTTTGGCAACGACCCCTCGTCACAATAAAGATAGGGGGGCAGCTAAAGGAAGCTGATACAGGAGCAGA
TACATTAGAAGAAATGAGTTTGCCAGGAAAATGGAAACCAAAAGGAGGAGGTAAAGTAAGACAGTATGATCAGGTACCCA
TAGAAATTTGTGGACATAAAGCTAYAACAGTAGTAGGACCCACCCCTGGAAGACTGACTCAGCTTGGTTGCACTTTAAAT
TTTCCCATTAGTCCTATTGAAACTGTACCAGTAAAATTAAAGCCAGGAATGGATGGCCCAAAAGTTAAACAATGGCCATT
GACAGAAGAAAAAATAAAAGCATTAGTAGAAATTTGTACAGAAGAAAAGGAAGGGAAAATTTCAAAAATTGGGCCTGAAA
ATCCATACAATACTCCAGTATTTGCCATAAAGAAGAGTTGGAGAAAAGATAGAGAACTTAATAAGAGAACTCAAGACTTC
TGGGAAGTTCAATTAGGAATACCGCATCCCGCAGGGAAGAACTCAACAGTACTAGATGTGGGTGATGCATCAGTTCCCTT
AGATAAAGACTTCAGAAAATATACTGCATTTACCATACCTAGTATAAACAATGAGACACCAGGGATTAGATATCAGTACA
ATGTGCTCCCAGGATGGAAAGGATCACCAGCAATATTCCAATGTAGTATGACAAAAATCTTAGAGCCTTTTAGAAAACAA
AATCCAGACATAATCCAATACGATGATTTGGTATCTGACTTAGAAATAGGACAGCATAGAACAAAAATAGAGGAACTGAG
ACAACATCTGAAATGGGGATTTACACCAGACAAACATCAGAAAGAACCATTCCTTTGGGGTTATGAACTCCATCCTGATA
AATGGACAGTACAGCCTATAGTATTGCCA---------------------------------------------------
---------------------------------------------------------
>B.DK.2004.963991619387745.GQ400475
CCTCAGATCACTCTTTGGCAACGACCCCTCGTCACAATAAAGATAGGGGGGCAACTAAAGGAAGCTGATACAGGAGCAGA
TACATTAGAAGATATAAATTTGCCAGGAAGATGGAAACCAAAAGGAGGAGGTAAAGTAAGACAGTATGATCAGATACCCA
TAGAAATCTGTGGACATAAAGCTATAACAGTGGTAGGACCTACACCTGGAAGACTGACTCAGATTGGTTGCACTTTAAAT
TTTCCCATTAGTCCTATTGAAACTGTACCAGTAAAATTAAAGCCAGGAATGGATGGCCCAAAAGTTAAACAATGGCCATT
GACAGAAGAAAAAATAAAAGCATTAGTAGAGATTTGTACAGAAGAAAAGGAGGGGAAAATTTCAAAAATTGGGCCTGAAA
ATCCGTACAATACTCCAGTATTTGCCATAAAGAAAAGTTGGAGAAAAGATAGAGAACTTAATAAGAGAACTCAAGACTTC
TGGGAAGTTCAATTAGGAATACCACATCCTGCAGGGAAGAAGTCAACAGTACTGGATGTGGGTGATGCATCAGTTCCCTT
AGACAAAGACTTCAGGAAGTATACTGCATTTACCATACCTAGCATAAACAATGAGACACCAGGGATTAGATATCAGTACA
ATGTGCTTCCAGGATGGAAAGGATCACCAGCAATATTCCAATGTAGCATGACAAAAATCTTAGAGCCTTTCAGAAAACAA
AATCCAGACATAATCCAATACGATGATTTGGTATCTGACTTAGAAATAGGGCAGCATAGAACAAAAATAGAGGAACTGAG
ACAACATCTGAGGTGGGGATTTACTCCAGACAAACATCAGAAAGAACCATTCCTTTGGGGGTATGAACTCCATCCTGATA
AATGGACAGTACAGCCTATAGTGCTGCCA---------------------------------------------------
---------------------------------------------------------
>125927
CCTCAAATCACTCTTTGGCAACGACCCCTCGTCACAGTAAAGATAGGGGGGCAACTAAAGGAAGCTGATACAGGAGCAGA
TACATTAGAAGAAATGAATTTGCCAGGAAGATGGAAACCAAAAGGAGGAGGTAAAGTAAGACAGTATGATCAGATACTTG
TAGAAATCTGTGGACATAAAGCTATAACAGTAGTAGGACCTACACCTGGAAGACTGACTCAGATTGGTTGCACTTTAAAT
TTTCCCATTAGTCCTATTGAAACTGTACCAGTAAAATTAAAGCCAGGAATGGATGGCCCAAAAGTTAAACAATGGCCATT
GACAGAAGAAAAAATAAAAGCATTAGTAGAAATCTGTACAGAAGAAAAGGAAGGGAARATTTCAAAAATTGGGCCTGAAA
ATCCATATAATACTCCAGTATTTGCCATAAAGAAAAGTTGGAGAAAAGATAGAGAACTTAATAAGAGAACTCAAGACTTC
TGGGAAGTTCAATTAGGAATACCACATCCCGCAGGGAAGAAATCAACAGTACTRGATGTGGGTGATGCATCAGTTCCCTT
AGATAAAGAATTCAGGAAGTATACTGCATTTACCATACCTAGTATAAACAATGAGACACCAGGGAYTAGATATCAGTACA
ATGTGCTTCCAGGATGGAAAGGATCACCAGCAATATTCCAATGCAGCATGACAAAAATCTTAGAACCTTTTAGAAAACAA
AATCCAGACATAATCCAATACGATGATTTGGTATCTGACTTAGAAATAGGGCAGCATAGAGCAAAAATAGAGGAACTGAG
ACAACATCTRAAGTGGGGATTTACCCCAGACAAACATCAGAAAGAACCATTCCTTTGGGGTTATGAACTCCATCCTGATA
AATGGACAGTACAGCCTATAGTGCTGCCA---------------------------------------------------
---------------------------------------------------------
>B.FR.1983.HXB2.CS793683
CCTCAGATCACTCTTTGGCAACGACCCCTCGTCACAATAAAGATAGGGGGGCAACTAAAGGAAGCTGATACAGGAGCAGA
TACATTAGAAGAAATGAGTTTGCCAGGAAGATGGAAACCAAAAGGAGGAGGTAAAGTAAGACAGTATGATCAGATACTCA
TAGAAATCTGTGGACATAAAGCTATAACAGTAGTAGGACCTACACCTGGAAGACTGACTCAGATTGGTTGCACTTTAAAT
TTTCCCATTAGCCCTATTGAGACTGTACCAGTAAAATTAAAGCCAGGAATGGATGGCCCAAAAGTTAAACAATGGCCATT
GACAGAAGAAAAAATAAAAGCATTAGTAGAAATTTGTACAGAGGAAAAGGAAGGGAAAATTTCAAAAATTGGGCCTGAAA
ATCCATACAATACTCCAGTATTTGCCATAAAGAAAAGTTGGAGAAAAGATAGAGAACTTAATAAGAGAACTCAAGACTTC
TGGGAAGTTCAATTAGGAATACCACATCCCGCAGGGAAGAAATCAACAGTACTGGATGTGGGTGATGCATCAGTTCCCTT
AGATGAAGACTTCAGGAAATATACTGCATTTACCATACCTAGTATAAACAATGAGACACCAGGGATTAGATATCAGTACA
ATGTGCTTCCAGGATGGAAAGGATCACCAGCAATATTCCAAAGTAGCATGACAAAAATCTTAGAGCCTTTTAGAAAACAA
AATCCAGACATAATCCAATACGATGATTTGGTATCTGACTTAGAAATAGGGCAGCATAGAACAAAAATAGAGGAGCTGAG
ACAACATCTGAGGTGGGGACTTACACCAGACAAACATCAGAAAGAACCATTCCTTTGGGGTTATGAACTCCATCCTGATA
AATGGACAGTACAGCCTATAGTGCTGCCA---------------------------------------------------
---------------------------------------------------------
>B.US.1998.NC1291_1998.AY030509
CCTCAAATCACTCTTTGGCAACGACCCATCGTCACAATAAAGGTAGGGGGACAACTAAAGGAAGCTGATACAGGAGCAGA
TACATTAGAAGACATAGATTTGCCAGGAAAATGGAAACCAAAAGGAGGAGGTAAAGTAAAACAGTATGATCAGATACCTA
TAGAAATTGAGGGACATAAAGCTATAACAGTAGTAGGACCTACACCTGGAAGATTGACTCAGATTGGTTGCACTTTAAAT
TTTCCCATTAGTCCTATTGAAACTGTACCAGTAAAATTAAAGCCAGGAATGGATGGCCCAAAAGTTAAACAATGGCCATT
GACAGAAGAAAAAATAAAAGCATTAAGAGAGATTTGTACAGAAGAAAAGGAAGGGAAAATTTCAAAAATTGGGCCTGAAA
ATCCATACAATACTCCAGTATTTGCCATAAAGAAAAGTTGGAGAAAAGATAGAGAACTTAATAAGAGAACTCAAGACTTC
TGGGAAGTTCAATTAGGAATACCACATCCTGCAGGGAAGAAATCAACAGTACTGGATGTGGGTGATGCATCAGTTCCCTT
AGATAAAGACTTCAGGAAGTATACTGCATTTACCATACCTAGYATAAACAATGAGACACCAGGGATTAGATATCAGTACA
ATGTGCTTCCAGGATGGAAGGGATCACCAGCAATATTCCAAAGTAGCATGACAAAAATCTTAGAGCCTTTTAGAAAACAA
AATCCAGACATAATCCAATACGATGATTTGGTATCTGACCTAGAAATAGGGCAGCATAGAACAAAAATAGAGGAACTGAG
ACAGCATCTGAAGTGGGGATTTACACCAGACAAACATCAGAAAGAACCATTCCTTTGGGGTTATGAACTCCATCCTGATA
AATGGACAGTACAGCCTATAGARTTGCCA---------------------------------------------------
---------------------------------------------------------
>B.US.1988.CHMACS_7_1988.EF525521
CCTCAGATCACTCTTTGGCAACGACCCCTCGTCACAATAAAGATAGGGGGGCAACTAAAGGAAGCTGATACAGGAGCAGA
TACATTAGAAGAAATGAGTTTGCCAGGAAGATGGAAACCAAAAGGAGGAGGTAAAGTAAGACAGTATGATCAAATACTCA
TAGAAATCTGTGGACATAAAGCTATAACAGTAGTAGGACCTACACCTGGAAGACTGACTCAGATTGGTTGCACTTTAAAT
TTTCCCATCAGTCCTATTGAAACTGTACCAGTAAAATTAAAGCCAGGAATGGATGGCCCAAAAGTTAAACAATGGCCATT
GACAGAAGAAAAAATAAAAGCATTAGTAGAAATTTGTACAGAAGAAAAGGAAGGGAAAATTTCAAAAATTGGGCCTGAAA
ACCCATACAATACTCCAGTATTTGCCATAAAGAAGAGTTGGAGAAAAGATAGAGAACTTAATAAGAAAACTCAAGACTTC
TGGGAAGTTCAATTAGGAATACCACATCCCGCAGGGAAGAAATCAACAGTATTGGATGTGGGTGATGCATCAGTTCCCTT
AGATAAAGACTTCAGGAAGTATACTGCATTTACCATACCTAGTATAAACAATGAGACACCAGGGATTAGATACCAGTACA
ATGTGCTTCCAGGATGGAAAGGATCACCAGCAATATTCCAAAGTAGCATGACAAAAATCTTAGAGCCTTTTAGAAAACAA
AACCCAGACATAATCCAATACGATGATTTGGTATCTGACTTAGAAATAGGGCAACATAGAACAAAAATAGAGGAACTGAG
ACAACATCTGAAGTGGGGATTTACACCAGACAAACATCAGAAAGAACCATTCCTTTGGGGTTATGAACTCCATCCTGATA
AATGGACAGTACAGCCTATAGTGCTGCCA---------------------------------------------------
---------------------------------------------------------
>B.-.2003.03_107243.EU611553
CCTCAGATCACTCTTTGGCAACGACCCCTCGTCACAATAAAGATAGGGGGGCAACTAAAGGAAGCTGATACAGGAGCAGA
TACATTAGAAGAAATGAATTTGCCAGGAAGATGGAGACCAAAAGGAGGAGGTAAAGTAAGACAGTATGATCAGATACCCA
TAGAAATCTGTGGACATAAAACTATAACAGTAATAGGACCTACACCTGGAAGACTGACTCAGCTTGGTTGCACTTTAAAT
TTCCCCATTAGTCCTATTGAAACTGTACCAGTAAAATTAAAGCCAGGAATGGATGGCCCAAAAGTCAAACAATGGCCATT
GACAGAAGAAAAAATAAAAGCATTAGTAGAAATTTGTACAGAAGAAAAGGAAGGGAAAATTTCAAAAATTGGGCCTGAAA
ATCCATACAATACTCCAGTATTTGCCATAAAGAAAAGTTGGAGAAAAGATAGAGAACTTAATAAGAGAACTCAAGACTTC
TGGGAAGTTCAACTAGGAATACCACATCCCTCAGGGAAGAAATCAACAGTACTGGATGTGGGTGATGCATCAGTTCCCTT
AGATAAAGACTTCAGGAAGTATACKGCATTTACCATACCTAGTATAAACAATGAGACACCAGGGATTAGATATCAGTACA
ATGTGCTTCCAGGATGGAAAGGATCACCAGCAATATTCCAAAGTAGCATGACAAAAATCTTAGAGCCTTTTAGAAAACAA
AATCCAGACATAATCCAATACGATGATTTGGTATCTGACTTAGAAATAGGGCAACATAGAACAAAAATAGAGGAACTGAG
GCAACATCTGARGTGGGGATTTACACCAGACAAGCATCAGAAAGAACCATTCCTTTGGGGTTATGAACTCCATCCTGATA
AATGGACAGTACAGCCTATAACGCTGCCA---------------------------------------------------
---------------------------------------------------------
>B.US.1985.WCIPR.U69585
CCTCAGATCACTCTTTGGCAACGACCCCTCGTCACAGTAAAGATAGGGGGGCAACTAAAGGAAGCTGATACAGGAGCAGA
TACATTAGAAGAAATGAATTTGCCAGGAAGATGGAAACCAAAAGGAGGAGGTAAAGTAAGACAGTATGATCAGATACTCG
TAGAAATCTGTGGACATAAAGCTATAACAGTAGTAGGACCTACACCCGGAAGACTGACTCAGATTGGTTGCACTTTAAAT
TTTCCCATTAGTCCTATTGAAACTGTACCAGTAAAATTAAAGCCAGGAATGGATGGCCCAAAAGTTAAACAATGGCCATT
GACAGAAGAAAAAATAAAAGCATTAGTAGACATTTGTACAGAAGAAAAGGAAGGGAAAATTTCAAAAATTGGGCCTGAAA
ATCCATACAATACTCCAGTATTTGCTATAAAGAAAAGTTGGAGAAAAGATAGAGAACTTAATAAGAGAACTCAAGACTTC
TGGGAAGTTCAATTAGGAATACCACATCCCGCAGGGAAGAAATCAACAGTACTGGATGTGGGTGATGCATCAGTTCCCTT
AGATAAAGACTTCAGAAAGTATACTGCATTTACCATACCTAGTGTAAACAATGAGACACCAGGGATTAGATATCAGTACA
ATGTGCTTCCAGGATGGAAAGGATCACCAGCAATATTCCAAAGTAGCATGACAAAAATCTTAGAGCCTTTTAGAAAACAA
AATCCAGACATAATCCAATACGATGATTTGGTATCTGACTTAGAAATAGGGCAGCATAGAACAAAAATAGAGGAACTGAG
ACAACATCTGAGGTGGGGATTTACACCAGACAAACATCAGAAAGAACCATTCCTTTGGGGTTATGAACTCCATCCTGATA
AATGGACAGTACAGCCTATAGTGCTGCCA---------------------------------------------------
---------------------------------------------------------
>B.-.2003.03_100230.EU610154
CCTCAGATCACTCTTTGGCAACGACCCGTCGTCACAATAAAGATAGGGGGGCAGCTAAGGGAAGCTGATACAGGAGCAGA
TACATTAGAAGATATAAATTTGCCAGGAAGATGGACACCAAAAGGAGGAGGTAAAGTAAGACAGTATGATCAGATACCCA
TAGAAATCTGTGGACATACAGCTATAACAGTAGTAGGACCTACACCTGGAAGAATGACTCAGATTGGTTGCACTTTAAAT
TTTCCCATTAGTCCTATTGAAACTGTACCAGTAAAATTAAAGCCAGGAATGGATGGCCCAAAAGTTAAACAATGGCCATT
GACAGAAGAAAAAATAAAAGCATTAGTAGAAATCTGTACAGAAGAAAAGGAAGGGAAAATTTCAAAAATTGGGCCTGAAA
ATCCATACAATACTCCAGTATTTGCCATAAAGAAAAGTTGGAGAAAAGATAGAGAACTTAATAAGAGAACTCAAGACTTC
TGGGAAGTTCAGTTAGGAATACCACATCCCGCAGGGAAGAAATCAACAGTACTGGATGTGGGTGATGCATCAGTTCCCTT
AGATAAAGACTTCAGGAAGTATACTGCATTTACCATACCTAGTATAAACAATGAGACACCAGGGACTAGATATCAATACA
ATGTGCTCCCAGGATGGAAGGGATCACCAGCAATATTCCAAAGTAGCATGACAAAAATCTTAGAGCCTTTTAGAAAACAA
AATCCAGACATAATCCAATACGATGATTTGGTATCTGACTTAGAAATAGGGCAGCATAGAACAAAAATAGAAGAACTGAG
ACAACATCTGCGGTGGGGGTTTACACCAGACAAACATCAGAAAGAACCATTCCTTTGGGGGTATGAACTCCACCCTGATA
AATGGACAGTACAGCCTATAGTACTGCCA---------------------------------------------------
---------------------------------------------------------
>B.US.1986.JRCSF.JR_CSF.M38429
CCTCAGATCACTCTTTGGCAACGACCCCTCGTCACAATAAAGATAGGGGGGCAACTAAAGGAAGCTGATACAGGAGCAGA
TACATTAGAAGACATGGATTTGCCAGGAAGATGGAAACCAAAAGGAGGAGGTAAAGTAAGACAGTATGATCAGATACCCA
TAGATATCTGTGGACATAAAGCTGTAACAGTAGTAGGACCTACACCTGGAAGACTGACTCAGATTGGTTGCACTTTAAAT
TTTCCCATTAGTCCTATTGAAACTGTACCAGTAAAATTAAAGCCAGGAATGGATGGCCCAAAAGTCAAACAATGGCCATT
GACAGAAGAAAAAATAAAAGCATTAGTAGAAATTTGTACAGAAGAAAAGGAAGGAAAGATTTCAAAAATTGGGCCTGAAA
ATCCATACAATACTCCAGTATTTGCCATAAAGAAAAGTTGGAGAAAAGATAGAGAACTTAATAGGAGAACTCAAGACTTC
TGGGAAGTTCAATTAGGAATACCACATCCCGCAGGGAAGAAATCAACAGTACTGGATGTGGGTGATGCATCAGTTCCCTT
AGATAAAGACTTCAGGAAGTATACTGCATTTACCATACCTAGTATAAACAATGAGACACCAGGGATTAGATATCAGTACA
ATGTGCTTCCAGGATGGAAAGGATCACCAGCAATATTCCAAAGTAGCATGACAAAAATCTTAGAGCCTTTTAGAAAACAA
AATCCAGACATAATCCAATACGATGATTTGGTATCTGACTTAGAAATAGGGCAGCATAGAACAAAAATAGAGGAACTGAG
ACAACATCTGAAGTGGGGATTTACACCAGACAAACATCAGAAAGAACCATTCCTTTGGGGTTATGAACTCCATCCTGATA
AATGGACAGTACAGCCTATAGTGCTGCCA---------------------------------------------------
---------------------------------------------------------
>B.PT.-.PTCBR_38.HM043601
CCTCAGATCACTCTTTGGCAACGACCCCTCGTCACAATAAAGATAGGGGGGCAACTAAAGGAAGCTGATACAGGAGCAGA
TACATTAGAAGACATGAATTTGCCAGGAAGATGGAAACCAAAAGGAGGAGGTAAAGTAAGACAGTATGATCAGRTACCCA
TRGAAATCTGTGGACATAAAGCTATAACAGTAATAGGACCTACACCTGGAAGACTGACTCAGCTTGGTTGCACTTTAAAT
TTTCCCATTAGTCCTATTGAAACTGTACCAGTAAAGTTAAAGCCAGGAATGGATGGCCCAAAAGTTAAACAATGGCCATT
GACAGAAGAAAAAATAAAAGCATTAGTAGAAATTTGTACAGAAGAAAAGGAAGGGAAAATTTCAAAAATTGGGCCTGAAA
ATCCATACAATACTCCAGTATTTGCCATAAAGAAAAGTTGGAGAAAAGATAGAGAACTTAATAAGAGAACTCAAGACTTC
TGGGAAGTTCAATTAGGAATACCACATCCCGCAGGGAAGAAATCAACAGTACTGGATGTGGGTGATGCATCAGTTCCCTT
AGATAAAGACTTCAGGAAGTATACTGCATTYACCATACCTAGTGTAAACAATGAGACACCTGGGATTAGATATCAATACA
ATGTGCTTCCAGGATGGAAAGGATCACCAGCGATATTTCAATGTAGCATGACAAAAATCTTAGAGCCTTTTAGAAAACAA
AATCCAGACATAATCCAATACGATGATTTGGTATCTGACTTAGAAATAGGGCAGCATAGAACAAAAATAGAGGACCTGAG
ACAACATCTGARGTGGGGATTTACACCAGACAAACATCAGAAAGAACCATTCCTTTGGGGKTATGAACTCCATCCTGATA
AATGGACAGTACAGCCTATAGTGCTGCCA---------------------------------------------------
---------------------------------------------------------
>B.DE.2007.ID3139.GU271179
CCTCARATCACTCTTTGGCAACGACCCGTCGTCACAGTAAAGATAGGGGGGCAATTAAGGGAAGCTGATACAGGAGCAGA
TACATTTGAAGAAATAGATTTGCCAGGAAGATGGAAACCAAAAGGAGGAGGTAAAGTAAGACAGTATGATCAARTACCCR
TAGAAATCTGTGGACATAAAGTTATAACAGTAGTAGGACCTACACCTGGAAGATTGACTCAGCTTGGGTGCACTTTAAAT
TTCCCCATTAGTCCTATTGAAACTGTACCAGTAAAATTAAAGCCAGGAATGGATGGCCCAAAAGTCAAACAATGGCCATT
GACAGAAGAAAAAATAAAAGCATTAGTAGAAATCTGTACAGAAGAAAAGGAYGGGAAAATTTCAAAAATTGGGCCTGAAA
ATCCATATAATACTCCAGTATTTGCTATAAAGAAAAGTTGGAGAAAAGATAGAGAACTTAATAAGAGAACTCAAGACTTC
TGGGAAGTTCAATTAGGAATACCACATCCCTCAGGGAAGAAATCAACAGTACTGGATGTGGGTGATGCATCAATTCCCTT
AGATAAAGACTTCAGGAAGTATACTGCATTTACCATACCTAGTATAAACAATGAGACACCAGGGGTTAGATATCAGTACA
ATGTGCTTCCAGGATGGAAAGGATCACCAGCAATATTCCAAAGCAGTATGACAAAAATCTTAGAGCCTTTTAGAAAACAA
AAYCCAGACATAATCCAATACGATGATTTGGTATCTGACTTAGAAATAGGGCAGCATAGAACAAAAATAGAGGAGCTGAG
AGAACATCTGAAGTGGGGATTTACACCAGACAAACATCAGAAAGAACCATTCCTCTGGGGTTATGAACTCCATCCTGATA
AATGGACAGTACAGCCTATAGTATTGCCA---------------------------------------------------
---------------------------------------------------------
>128196
---------ACTCTTTGGCAACGACCCCTCGTCACAATAAAGATAGGGGGGCAACTAAAGGAAGCTGATACAGGAGCAGA
TACATTAGAAGAAATGRATTTGCCAGGAAGATGGAAACCAAAAGGAGGAGGTAAAGTAAGACAGTATGATCAAATACTCG
TAGAAATCTGTGGACATAAAGCTATAACAGTAGTAGGACCTACACCTGGAAGAYTGACTCAGATTGGTTGCACTTTAAAT
TTT-----------------------------------------------------------------------------
--------------------------------TCTGTACAGAAGAAAAGGAAGGGAAAATTTCAAAAATTGGGCCTGAAA
ATCCATATAATACTCCAGTATTTGCCATAAAGAAAAGTTGGAGAAAAGATAGAGAACTTAATAAGAGAACTCAAGACTTC
TGGGAAGTTCAATTAGGAATACCACATCCCGCAGGGAAGAAATCAACAGTACTGGATGTGGGTGATGCATCAGTTCCCTT
AGATAAAGACTTCAGGAAGTATACTGCATTTACCATACCTAGTATAAATAATGAGACACCAGGGATTAGATATCAGTACA
ATGTGCTTCCAGGATGGAAAGGATCACCAGCAATATTCCAAAGCAGCATGACAAAAATCTTAGAGCCTTTTAGAAAACAA
AATCCAGACATAATCCAATACGATGATTTGGTATCTGACTTAGAAATAGGGCAGCATAGAACAAAAATAGAGGAACTGAG
ACAACATCTGAAATGGGGACTTACCCCAGACAAACATCAGAAAGAACCATTCCTTTGGGGTTATGAACTCCATCCTGATA
AATGGACAGTACAGCCTATAGTGCTGCCA---------------------------------------------------
---------------------------------------------------------
>Control2 2006-01-05 OLD
---------ACTCTTTGGCAACGACCCCTCGTCACAATAAGGATAGGGGGACAGTTAAGGGAAGCTGATACAGGMGCAGA
TACATTAGAAGATATAGATTTGCCAGGAAGATGGACACCAAAAGGAGGAGGTAGAGTAAGACAGTATGATCAGATACCCA
TAGAAATCTGTGGACAYAAAGTKATAACAGTRGTAGGACCTACACCTGGAAGACTRACTCAGCTTGGGTGCACTTTAAAT
T-------------------------------------------------------------------------------
--------------------------------TTTGTACAGAAGAAAAGGAAGGGAAAATTTCAAAAATTGGGCCTGACA
ATCCTTACAATACTCCAGTATTTGCCATAAAGAAGAGTTGGAGAAAAGATAGAGAACTTAATAAGAGAACTCAAGACTTC
TGGGAAATTCAATTAGGAATACCACATCCCTCAGGGAAGAAATCAACAGTACTGGATGTGGGTGATGCATCAGTTCCCTT
AGATAAAGACTTCAGGAAATATACTGCATTTACCATACCTAGTATAAACAATGAGACACCAGGGATTAGGTATCAGTACA
ATGTGCTGCCAGGATGGAAGGGATCACCAGCGATATTCCAATACAGCATGACAAAAATCTTAGAGCCTTTTAGAAAACAA
AATCCAGACATAATCCAATACGATGATTTGGTATCTGACTTAGAAATAGGGCAGCATAGAACAAAAATAGAGGAACTGAG
ACAACATCTGAAGTGGGGATTTACACCAGACAAACATCAGAAAGAACCATTCCTTTGGGGTTATGAACTCCATCCTGATA
AATGGACAGTCCAGCCTATAGAGTTGCCA---------------------------------------------------
---------------------------------------------------------
>B.US.1998.NC1606_1998.AY030701
CCTCAGATCACTCTTTGGCAACGACCCCTCGTCCCAATAAGGATAGAGGGGCAACTAAAGGAAGCTGATACAGGAGCAGA
TACATTAGAAGAAATGAATTTGCCAGGAAGATGGAAACCAAAAGGAGGAGGTAAAGTAAGACAGTATGATCAGATAACCA
TAGAAATCTGTGGACATAAAGCTATAACAGTAATAGGACCTACACCTGGAAGACTGACTCAGCTTGGTTGCACTTTAAAT
TTTCCCATTAGTCCTATTGAAACTGTACCAGTAAAATTAAAGCCAGGAATGGATGGCCCAAAAGTTAAACAATGGCCATT
GACAGAAGAAAAAATAAARGCATTAGTAGAAATTTGYACAGAAGAAAAGGAAGGGAAAATTTCAAAAATTGGGCCTGAAA
AYCCATACAATACTCCAGTATTTGCCATAAAGAAAAGTTGGAGAAAAGATAGAGAACTTAATAAGAGAACTCAAGACTTC
TGGGAAGTTCAATTAGGAATACCACATCCCGCAGGGAAGAAATCAACAGTACTGGATGTGGGTGATGCATCAGTTCCCTT
AGATAAAGACTTCAGGAAATATACTGCATTTACCATACCTAGTACAAACAATGAGACACCAGGGATTAGRTATCAGTACA
ATGTGCTTCCAGGATGGAAAGGATCACCAGCAATATTCCAATGTAGCATGACAAAAATCTTAGAGCCTTTTAGAAAACAA
AATCCAGACATAATCCAATACGATGATTTGGTATCTGACTTAGAAATAGGGCAGCATAGAACAAAAATAGAGGAACTGAG
ACAACATCTGAGGTGGGGATTTACACCAGACAAACATCAGAAAGAACCATTTCTTTGGGGTTATGAACTCCATCCTGATA
AATGGACAGTGCAGCCTATAGTGCTGCCA---------------------------------------------------
---------------------------------------------------------
>Control2 2006-01-05 NEW
CCTCAGATCACTCTTTGGCAACGACCCRTCGTCACAATAARGATAGGGGGACAGKTAAGGGAAGCTGATACAGGAGCAGA
TACATTAGAAGATATAGATTTGCCAGGAAGATGGACACCAAAAGGAGGAGGTAGAGTAAGACAGTATGATCAGATACCCA
TAGAAATCTGTGGACATAAAGTTATAACAGTGGTAGGACCTACACCTGGAAGACTRACTCAGCTTGGGTGCACTTTAAAT
TTCCCCATTAGTYCTATTGAAACTGTACCAGTTAAATTAAARCCAGGAATGGATGGCCCAAARGTTAAACAATGGCCATT
GACAGARGAAAARATAAAAGCATTATTAGAAATTTGTACAGAAGAAAAGGAAGGGAAAATTTCAAAAATTGGGCCTGACA
ATCCTTACAATACTCCAGTATTTGCCATAAAGAAGAGTTGGAGAAAAGATAGAGAACTTAATAAGAGAACTCAAGACTTC
TGGGAAATTCAATTAGGAATACCACATCCCTCAGGGAAGAAATCAACAGTACTGGATGTGGGTGATGCATCAGTTCCCTT
AGATAAAGACTTCAGGAAATATACTGCATTTACCATACCTAGTATAAACAATGAGACACCAGGGATTAGGTATCAGTACA
ATGTGCTGCCAGGATGGAAGGGATCACCAGCGATATTCCAATACAGCATGACAAAAATCTTAGAGCCTTTTAGAAAACAA
AATCCAGACATAATCCAATACGATGATTTGGTATCTGACTTAGAAATAGGGCAGCATAGAACAAAAATAGAGGAACTGAG
ACAACATCTGAAGTGGGGATTTACCCCAGACAAACATCAGAAAGAACCATTCCTTTGGGGTTATGAACTCCATCCTGATA
AATGGACAGTCCAGCCTATAGAGTTGCCAGAAAAAGACAGCTGGACTGTCAATGACATACAGAAGTTAGTGGGAAAATTG
AATTGGGCAAGTCAGATTTATGCAGGGATTAAAGTAAAGCAGTTATGTAAACTCCTT
>EU2KAROLINSKA_17917
CCTCAGATCACTCTTTGGCAACGACCCCTCGTCACAATAAAGATAGGGGGGCAACTAAAGGAAGCTGATACAGGAGCAGA
TACATTAGAAGAAATGAATTTGCCAGGAAGATGGAAACCAAAAGGAGGAGGGAAAGTAAGACAGTATGATCAGATACTCA
TAGAAATTTGTGGGCATAAAGCTATAACAGTAGTAGGACCTACACCTGGAAGACTGACTCAGCTTGGTTGCACTTTAAAT
TTTCCCATTAGTCCTATTGAAACTGTACCAGTAAAATTAAAGCCAGGAATGGATGGCCCAAAAGTTAAACAATGGCCATT
GACAGAAGAAAAAGTAAAAGCATTAGTAGAAATTTGTACAGAAGAAAAGGAAGGGAAAATTTCAAGAATTGGGCCTGAAA
ATCCATATAATACTCCAGTATTTGCCATAAAGAAAAGTTGGAGAAAAGATAGAGAACTTAATAAGAAAACTCAAGACTTC
TGGGAAATTCAATTAGGAATACCACATCCCGCAGGGAAGAAATCAACAGTACTGGATGTGGGTGATGCATCAGTTCCCTT
AGATAAAGACTTCAGGAAGTATACTGCATTTACCATACCTAGTATAAACAATGAGACACCAGGGATTAGATATCAGTACA
ATGTGCTGCCAGGATGGAAAGGATCACCAGCAATATTCCAGGCTAGCATGACAAAAATCTTAGAGCCTTTTAGAAAACAA
AATCCAGACATAATCCAATACGATGATTTGGTATCTGACTTAGAAATAGGGCAGCATAGAACAAAAATAGAGAAACTGAG
ACAACATCTGAGGTGGGGATTTACACCAGACAAACATCAGAAAGAACCATTCCTTTGGGGTTATGAACTCCATCCTGATA
AATGGACAGTACAGCCTATAGTGCTGCCA---------------------------------------------------
---------------------------------------------------------
>BF.ES.2002.R140.AY536237
CCTCAAATCACTCTTTGGCAACGACCCCTAGTCACAATAAAAGTAGGGGAACAGCTAAAGGAAGCTGATACAGGAGCAGA
TACATTAGAAGACATAAATTTGCCAGGAAAATGGAAACCAAAAGGAGGAGGTAAAGTAAAACAGTATGATAACATACTCA
TAGAAATTTGTGGACACAAGGCTATAACAGTAGTAGGACCTACACCTGGAAGACTGACTCAGATTGGTTGCACTTTAAAT
TTTCCCATTAGTCCTATTGAAACTGTACCAGTAAAATTAAAGCCAGGAATGGGTGGGCCAAAAGTTAAACAATGGCCATT
GGCCGAAGAAAAAATAAAAGCATTGATAGAAATTTGTACAGAAGAAAAGGAAGGGAAAATTTCAAAAATTGGGCCTGAAA
ATCCATATAATACTCCAGTATTTGCCATAAAGAAAAGTTGGAGAAAAGATAGAGAACTTAATAAGAAAACTCAAGACTTC
TGGGAAGTTCAATTAGGAATACCACATCCCGCAGGGAAGAAATCAACAGTACTGGATGTGGGGGATGCATCAGTTCCCTT
AGATAAGGATTTCAGGAAATATACTGCATTTACCATACCTAGTATAAACAATGAGACACCAGGGATTAGATATCAGTACA
ATGTGCTTCCAGGATGGAAAGGATCACCAGCAATATTCCAAAGCAGCATGACAAAAATCTTAGAGCCTTTTAGAAAACAA
AATCCAGACATAATCCAATACGATGATTTGGTATCTGACTTAGAAATAGGGCAGCATAGAACAAAAATAGAGGAACTGAG
ACAACATCTGAGGTGGGGATTTACACCAGACAAACATCAGAAAGAACCATTCCTTTGGGGTTATGAACTCCATCCTGATA
AATGGACAGTACAGCCTATAGTGCTGCCA---------------------------------------------------
---------------------------------------------------------
>B.US.2000.NC6494_2000.AY032445
CCTCAGATCACTCTTTGGCAACGACCCATCGTCACAATAAAGATAGGGGGGCAACTAAAGGAAGCTGATACAGGAGCAGA
TACATTAGAAGAAATGAATTTGCCAGGAAGATGGACGCCAAAAGGAGGAGGTAAAGTAAGACAGTATGAGCAGATACCCA
TAGAAATTTGTGGACATARAGTTATAACAGTAGTAGGACCTACACCTGGAAGACTGACTCAGMTTGGTTGCACTTTAAAT
TTTCCCATTAGTCCTATTGAAACTGTACCAGTAAAATTAAAGCCAGGAATGGATGGTCCAAGAGTTAAACAATGGCCATT
GACAGAAGAAAAAATAAAAGCATTAGTAGAAATTTGTACAGAAGAAAAGGAAGGGAAAATTACAAAAATTGGGCCTGAAA
ATCCATACAATACTCCAGTATTTGCCATAAAGAAGAGTTGGAGAAAAGATAGAGAACTTAATAAGAGAACTCAAGACTTC
TGGGAAGTTCAATTAGGAATACCACATCCCGCAGGGARGAAATCAACAGTACTGGATGTGGGTGATGCATCAGTTCCCTT
AGATGAAGACTTCAGGAAATATACTGCATTTACCATACCTAGTACAAACAATGAGACACCAGGGATTAGGTATCAGTACA
ATGTGCTTCCAGGATGGAAGGGATCACCAGCAATATTCCAATATAGCATGACAAAAATCTTAGAGCCTTTTAGAAAACAA
AATCCAGACATAATCCAATATGATGATTTGGTATCTGACTTAGAAATAGGGCAGCATAGGGCAAAAATAGAGGAACTGAG
ACAACATCTGAGGTGGGGATTCACACCAGACAAGCATCAGAAAGAACCATTCCATTGGGGTTATGAACTCCATCCTGAYA
AATGGACAGTACAGCCTATAGTGCTGCCA---------------------------------------------------
---------------------------------------------------------
>EU2AREVIR.V2_12205
CCTCAAATCACTCTTTGGCAGCGACCCCTCGTCACAATAAAGGTAGGGGGGCAATTAAAGGAAGCTGATACAGGAGCAGA
TACATTAGAAGAAATGAGTTTGCCAGGAAGATGGAAACCAAAAGGAGGAGGTAAAGTAAGACAGTATGATCAGATACTCA
TAGAAATCTGTGGACATAAAGCTATAACAGTAGTAGGACCTACACCTGGAAGACTGACTCAGATTGGTTGCACTTTAAAT
TTTCCCATTAGTCCTATTGAAACTGTACCAGTAAAATTAAAGCCAGGAATGGATGGCCCAAAAGTTAAACAATGGCCATT
AACAGAGGAAAAAATAAAAGCATTAGTAGAAATTTGTACAGAAGAAAAGGAAGGGAAAATTTCAAAAATTGGGCCTGAAA
ATCCATACAATACTCCAGTATTTGCCATAAAGAAAAGTTGGAGAAAAGACAGAGAACTTAATAAGAGAACTCAAGACTTC
TGGGAAGTTCAATTAGGAATACCACATCCGGCAGGGAAGAAATCAACAGTACTGGATGTGGGTGATGCATCAGTTCCCTT
AGATGAAGACTTCAGGAAGTATACTGCATTTACCATACCTAGTACAAACAATGAGACACCAGGGATTAGATATCAGTACA
ATGTGCTGCCAGGATGGAAAGGATCACCAGCAATATTCCAAAGTAGCATGATAAAAATCTTAGAGCCTTTTAGAAAACAA
AATCCAGACATAATCCAATACGATGATTTGGTATCTGACTTAGAAATAGGGCAGCATAGAACAAAAATAGAGGAACTGAG
ACAACATCTGAGGTGGGGATTTACACCAGACAAACATCAGAAAGAACCATTCCTTTGGGGTTATGAACTCCATCCTGATA
AATGGACAGTGCAGCCTATAGTATTGCCA---------------------------------------------------
---------------------------------------------------------
>B.US.-.VRP116931.AF349369
CCTCAGATCACTCTTTGGCAACGACCCCTCGTCACAATAAAGATAGGGGGGCAGCTAAAGGAAGCTGATACAGGAGCAGA
TACATTAGAAGATATAAATTTGCCAGGAAGATGGAAACCAAAAGGAGGAGGTAAAGTAAGACAATATGATCAGGTACCCA
TAGAAATCTGTGGACATAAAGCTGTAACAGTAGTAGGACCTACACCTGGAAGACTGACTCAGCTTGGTTGCACTTTAAAT
TTTCCCATTAGTCCTATTGAAACAGTACCAGTAAAATTAAAGCCAGGAATGGATGGCCCAAAAGTTAAACAATGGCCATT
GACAGAAGAAAAAATAAAAGCATTAGTAGAAATTTGTACAGAAGAAAAGGAAGGGAAAATTTCAAAAATTGGGCCTGAAA
ATCCATACAATACTCCAATATTTGCCATAAAGAAAAGTTGGAGAAAAGATAGAGAACTTAATAAGAAAACTCAAGACTTC
TGGGAAGTTCAATTAGGAATACCACAYCCCGCAGGGAAGAAATCAACAGTACTGGATGTGGGTGATGCATCAGTTCCCTT
AGATAARGACTTCAGGAAGTATACTGCATTYACCATACCTAGTATAAACAATGAGACACCAGGGATTAGATATCAGTACA
ATGTGCTGCCAGGATGGAAAGGATCACCAGCAATATTCCAAAGTAGCATGACAAAAATCTTAGAGCCTTTYAGAAAACAA
AATCCAGACATAATCCAATACGATGATTTGGTATCTGACTTAGAAATAGGGCAGCATAGAACAAAAATAGAGGAACTGAG
ACAACATTTGAAGTGGGGATTTACCCCAGACAAACATCAGAAAGAACCATTCCTTTGGGGKTATGAACTCCATCCTGATA
AATGGACGGTACAGCCTATAGTATTGCCA---------------------------------------------------
---------------------------------------------------------
>B.US.1999.710271_0_P1_2.EU346342
CCTCAAATCACTCTTTGGCAACGACCCCTTGTCACAATAAAGATAGGAGGGATGCTAAAGGAAGCTGATACAGGAGCAGA
TACATTAGAAGAAATGAATTTGCCAGGAAGATGGAAACCAAAAGGAGGAGGTAAAGTGAGACAGTATGATCAGATACCCA
TAGAAATTTGTGGGCATAAAGCTATAACAGTAGTAGGACCTACACCTGGAAGACTGACTCAGATTGGTTGCACTTTAAAT
TTTCCCATTAGTCCTATTGAAACTGTACCAGTAAAATTAAAGCCAGGAATGGATGGCCCAAAAGTTAAACAATGGCCATT
GACAGAAGAAAAAATAAAAGCATTAGTAGAAATTTGTACAGAGGAAAAGGAAGGGAAAATTTCAAAAATTGGGCCTGAAA
ATCCATACAATACTCCAGTATTTGCCATAAAGAA-AGTTGGAGAAAAGATAGAGAACTTAATAAGAGAACTCAAGACTTC
TGGGAAGTTCAATTAGGAATACCACATCCTGCAGGGAAGAAATCAACAGTACTGGATGTGGGTGATGCATCAGTTCCCTT
AGATAAAGATTTCAGGAAGTATACTGCATTTACCATACCTAGTATAAACAATGAGACACCAGGGATTAGATATCAGTACA
ATGTGCTTCCAGGATGGAAAGGATCACCAGCAATATTCCAATGTAGCATGACAAAAATCTTAGAGCCTTTTAGAAAGCAA
AATCCAGACATAATCCAATACGATGATTTGGTATCTGACTTAGAAATAGGGCAGCATAGAACAAAAATAGAGGAACTGAG
ACAACATCTGAAGTGGGGATTTACACCAGACAAACATCAGAAAGAACCATTCCTTTGGGGTTATGAACTCCATCCTGATA
AATGGACAGTACAGCCTATAGTGCTGCCA---------------------------------------------------
---------------------------------------------------------
>B.CA.2004.PHAC_620.HM469118
CCTCAAATCACTCTTTGGCAACGACCCCTCGTCACAATAAGGATAGGGGGGCAACTAAAGGAAGCTGATACAGGAGCAGA
TACATTAGAAGAAATGAATTTGCCAGGAAGATGGAAACCAAAAGGAGGAGGTAAAGTAAGACAGTATGATCAGATACCCA
TAGAAATCTGTGGACATAAAGCTATAACAGTAGTAGGACCTACTCCTGGAAGACTGACTCAAATTGGTTGCACTTTAAAT
TTTCCCATTAGTCCTATTGAAACTGTACCAGTAAAATTGAAGCCAGGGATGGATGGCCCAAGAGTTAAACAATGGCCATT
GACAGAAGAAAAAATAAAAGCCTTAATAGAAATTTGTACAGAAGAAAAGGAAGGGAAAATTTCAAAAATTGGGCCTGAAA
ACCCATACAATACTCCAGTATTTGCCATAAAGAAAAGTTGGAGAAAAGATAGAGAACTTAATAAGAGAACTCAAGACTTC
TGGGAAGTTCAATTAGGAATACCACATCCGGCAGGGAAGAAATCAACAGTACTGGATGTGGGTGATGCATCAGTTCCCTT
AGATAAAGACTTCAGGAAGTATACTGCATTTACCATACCTAGTACAAACAATGAGACACCAGGGATTAGGTATCAGTACA
ATGTGCTTCCAGGATGGAAAGGATCACCAGCAATATTCCAAAGTAGCATGACAAAAATCTTAGAGCCTTTTAGAAAACAA
AATCCAGACATAATCCAATACGATGATTTGGTATCTGACTTAGAAATAGGGCAGCATAGAACAAAAATAGAGGAACTGAG
ACAACATCTGAGGTGGGGATTAACACCAGACAAACATCAGAAAGAACCATTCCTTTGGGGTTATGAACTCCATCCTGATA
AATGGACAGTACAGCCTATAGAGCTGCCA---------------------------------------------------
---------------------------------------------------------
>B.US.1984.5019_84.AY835779
CCTCAAATCACTCTTTGGCAACGACCCCTCGTCACAATAAAGATAGGGGGGCAACTAAAGGAAGCTGATACAGGAGCAGA
TACATTAGAAGATATGGATTTGCCAGGAAGATGGAAACCAAAAGGAGGAGGTAAAGTAAGACAGTATGATCAGATACTCA
TAGAAATCTGTGGACATAAAGCAATAACAGTAGTAGGACCTACACCTGGAAGACTGACTCAGATTGGTTGCACTTTAAAT
TTTCCCATTAGTCCTATTGAAACTGTACCAGTAAAATTAAAGCCAGGAATGGATGGCCCAAAAGTTAAACAATGGCCATT
GACAGAAGAAAAAATAAAAGCATTAGTAGAAATTTGTACAGAAGAGAAGGAAGGGAAAATTTCAAAAATTGGGCCTGAAA
ATCCATACAATACTCCAGTATTTGCCATAAAGAAAAGTTGGAGAAAAGATAGAGAACTTAATAAGAGAACTCAAGACTTC
TGGGAAGTTCAATTAGGAATACCACATCCCGCAGGGAAGAAATCAACAGTACTGGATGTGGGTGATGCATCAGTTCCCTT
AGATAAAGACTTCAGGAAGTATACTGCATTTACCATACCTAGTATAAACAATGAGACACCAGGGATTAGGTATCAGTACA
ATGTGCTTCCAGGATGGAAAGGATCACCAGCAATATTCCAAAGTAGCATGACAAAAATCTTAGAGCCTTTTAGAAAACAA
AATCCAGACATAATCCAATACGATGATTTGGTATCTGACTTAGAAATAGGGCAGCATAGAACAAAAATAGAGGAACTGAG
AGAACATCTGAGGTGGGGATTTACACCAGACAAACATCAGAAAGAACCATTCCTTTGGGGTTATGAACTCCATCCTGATA
AATGGACAGTACAGCCTATAGTGCTGCCA---------------------------------------------------
---------------------------------------------------------
>126763
----------CTCTTTGGCAACGACCCCTCGTCACAATAAAGGTAGGGGGGCAACTAATAGAAGCTGATACAGGAGCAGA
TACATTAGAAGACATAAATTTACCAGGAAGATGGAAACCAAAAGGAGGAGGTAAAGTRAGASAGTATGATCAGGTACCTA
TAGAAATCTGTGGACATAAAGCTATAWCAGTAGTAGGACCTACACCTGGAAGACTGACTCAGATTGGTTGCACTCTAAAT
T-------------------------------------------------------------------------------
--------------------------------TTTGTACAGAAGAAAAGGAAGGGAAAATTTCAAAAATTGGGCCTGAAA
ATCCATATAATACTCCAGTATTTGCYATAAAGAAGAGTTGGAGAAAAGATAGAGAACTTAATAAGAGAACTCAAGACTTC
TGGGAAGTTCAATTAGGAATACCACATCCCGCAGGGAAGAAATCAACAGTACTGGATGTGGGTGATGCATCAGTTCCCTT
AGATGAAGACTTCAGGAAGTATACTGCATTTACCATACCTAGTATAAACAATGAGACACCAGGGATTAGATATCAGTACA
ATGTGCTGCCAGGATGGAAAGGATCACCAGCGATATTCCAAAGCAGCATGACAAAAATCTTAGAGCCTTTTAGAAAACAA
AATCCAGACATAATCCAATACGATGATTTGGTATCTGAYTTAGAAATAGGGCAGCATAGARYAAAAATAGAGGAACTGAG
ACAACATCTGAGGTGGGGATTYACACCAGACAAACATCAGAAGGAACCATTCCTTTGGGGTTATGAACTCCATCCTGATA
AATGGACAGTACAGCCTATAGTGCTGCCA---------------------------------------------------
---------------------------------------------------------
>B.US.-.R9506TOB8U.GQ372142
CCTCAGATCACTCTTTGGCAACGACCCCTCGTCACAATAAAGATAGGGGGGCAACTAAAGGAAGCTGATACAGGAGCAGA
TACATTAGAAGAAATGAATTTACCAGGAAGATGGAAACCAAAAGGAGGAGGTAAAGTAAGACAGTATGATCAGATAGCCA
TAGAAATTTGTGGACATAAAACTGAAACAGTAATAGGACCTACACCTGGAAGACTGACTCAGATTGGTTGCACTTTAAAT
TTTCCCATTAGTCCTATTGAAACTGTACCAGTAAAATTAAAGCCAGGAATGGATGGCCCAAAAGTTAAACAATGGCCATT
GACAGAAGAAAAAATAAAAGCATTAGTAGAAATTTGTACAGAAGAAAAGGAAGGAAAAATTTCAAAAATTGGGCCTGAAA
ATCCATACAATACTCCAGTATTTGCCATAAAGAAAAGTTGGAGAAAAGATAGAGAACTTAATAAGAGAACTCAAGACTTC
TGGGAAGTTCAATTAGGAATACCACATCCAGCAGGGAAGAAATCAACAGTACTGGATGTGGGTGATGCATCAGTTCCCTT
AGATAAAGACTTCAGGAAGTATACTGCATTTACTATACCTAGTATAAACAATGAGACACCAGGGATTAGGTATCAGTACA
ATGTGCTGCCAGGATGGAAAGGATCACCAGCAATATTCCAATGTAGCATGACAAAAATCTTAGAGCCTTTTAGAAAACAA
AATCCAGACATAATCCAATACGATGATTTGGTATCTGACTTAGAAATAGGACAGCATAGAACAAAAATAGAGGAACTGAG
ACAACATCTGAAGTGGGGATTCACACCAGACAAACATCAGAAGGAACCATTCCTTTGGGGTTATGAACTCCATCCTGATA
AATGGACAGTGCAGCCTATAGTGCTGCCA---------------------------------------------------
---------------------------------------------------------
>B.ES.-.04_108.AY315951
CCTCAAATCACTCTTTGGCAACGACCCATYGTCACAATAAAGATAGGGGGGCAACTAAAGGAAGCCGATACAGGAGCAGA
TACATTAGAAGAAATGAATTTGTCAGGAAGATGGAAACCAAAAGGAGGAGGTAAAGTAAGACAGTATGATCAGGTACCCA
TAGAAATTTGTGGACATAAAGCTATAACAGTAGTAGGACCTACGCCTGGAAGACTGACTCAGCTTGGTTGCACTTTAAAT
TTTCCCATTAGTCCTATTGAAACTGTACCAGTAAAATTAAAGCCAGGAATGGATGGCCCAAAAGTTAAACAATGGCCATT
GACAGAAGAAAAAATAAAAGCATTAGTAGAAATTTGTACAGAAGAAAAGGAAGGGAAAATTACAAAAATTGGGCCTGAAA
ATCCATACAATACTCCAGTATTTGCCATAAAGAAGAGTTGGAGAAAAGATAGAGAACTTAATAAGAGAACTCAAGACTTC
TGGGAAGTTCAATTAGGAATACCACAYCCCGCAGGGAAGAAATCAACAGTACTGGATGTGGGTGATGCATCAGTTCCTTT
AGATAAAGACTTCAGAAAGTATACTGCATTTACCATACCTAGTATAAACAATGAGACACCAGGGATTAGATATCAGTACA
ATGTGCTTCCAGGATGGAAAGGATCACCAGCAATATTCCAATGTAGTATGACAAAAATCTTAGAGCCTTTTAGAAAACAA
AATCCAGACATAATCCAATACGATGATTTGGTATCTGACTTAGAAATAGGGCAGCATAGAACAAAAATAGAGGAACTGAG
ACAGCATCTGAAGTGGGGATTTACACCAGACAAACATCAGAAAGAACCATTCCTTTGGGGCTATGAACTCCATCCTGATA
AATGGACAGTACAGCCTATAGAGCTGCCA---------------------------------------------------
---------------------------------------------------------
>B.DK.-.277.AJ419489
CCTCAGATCACTCTTTGGCAWCGACCAATAGTCACAATAAAGATAGGGGGGCAACTAAAGGAAGCTGATACAGGAGCAGA
TACATTAGAAGAAATGAATTTGCCAGGAAGATGGAAACCAAAAGGAGGAGGTAAAGTAAGACAGTATGATCAGATAGCCA
TAGAAATCTGTGGACATAAAGCTATAACAGTARTAGGACCTACACCTGGAAGACTGACTCAGCTTGGTTGCACTCTAAAT
TTTCCCATTAGTCCTATTGAAACTGTACCAGTAAAATTAAAGCCAGGAATGGATGGCCCAAAAGTTAAACAATGGCCATT
GACAGAAGAAAAAATAAAGGCATTAGTAGAGATTTGTACAGAAGAAAAGGAAGGGAAAATTTCAAAAATTGGGCCTGAAA
ATCCATACAATACTCCAGTATTTGCCATAAAGAAAAGTTGGAGAAAAGATAGAGAACTTAATAAGAGAACTCAAGACTTC
TGGGAAGTTCAATTAGGAATACCACATCCCGCAGGGAAGAAATCAACAGTACTGGATGTGGGTGATGCATCAGTTCCCTT
AGATAAAGAMTTCAGGAAGTATACTGCATTTACCATACCTAGTATAAACAATGAAACACCAGGGATTAGGTATCAGTATA
ATGTACTTCCAGGATGGAAAGGATCACCAGCAATATTCCAATGTAGCATGACAAAAATCTTAGAGCCTTTTAGAAAACAA
AATCCAGACATAATCCAATACGATGATTTGGTATCTGACTTAGAAATAGGGCAGCATAGGACAAAAATAGAGGAACTGAG
ACACCATCTGAAGTGGGGATTTACACCAGACAAACATCAGAAAGAACCATTCCTTTGGGGTTATGAACTCCATCCTGATA
AATGGACAGTGCAGCCTATAGTGCTGCCA---------------------------------------------------
---------------------------------------------------------
>B.FR.1983.IIIB.LAI.A04321
CCTCAGATCACTCTTTGGCAACGACCCCTCGTCACAATAAAGATAGGGGGGCAACTAAAGGAAGCTGATACAGGAGCAGA
TACATTAGAAGAAATGAGTTTGCCAGGAAGATGGAAACCAAAAGGAGGAGGTAAAGTAAGACAGTATGATCAGATACTCA
TAGAAATCTGTGGACATAAAGCTATAACAGTAGTAGGACCTACACCTGGAAGACTGACTCAGATTGGTTGCACTTTAAAT
TTTCCCATTAGTCCTATTGAAACTGTACCAGTAAAATTAAAGCCAGGAATGGATGGCCCAAAAGTTAAACAATGGCCATT
GACAGAAGAAAAAATAAAAGCATTAGTAGAAATTTGTACAGAAGAAAAGGAAGGGAAAATTTCAAAAATTGGGCCTGAAA
ATCCATACAATACTCCAGTATTTGCCATAAAGAAAAGTTGGAGAAAAGATAGAGAACTTAATAAGAGAACTCAAGACTTC
TGGGAAGTTCAATTAGGAATACCACATCCCGCAGGGAAGAAATCAACAGTACTGGATGTGGGTGATGCATCAGTTCCCTT
AGATGAAGACTTCAGGAAGTATACTGCATTTACCATACCTAGTATAAACAATGAGACACCAGGGATTAGATATCAGTACA
ATGTGCTTCCAGGATGGAAAGGATCACCAGCAATATTCCAAAGTAGCATGACAAAAATCTTAGAGCCTTTTAGAAAACAA
AATCCAGACATAATCCAATACGATGATTTGGTATCTGACTTAGAAATAGGGCAGCATAGAACAAAAATAGAGGAGCTGAG
ACAACATCTGAGGTGGGGACTTACACCAGACAAACATCAGAAAGAACCATTCCTTTGGGGTTATGAACTCCATCCTGATA
AATGGACAGTACAGCCTATAGTGCTGCCA---------------------------------------------------
---------------------------------------------------------
>B.CN.2006.06CNDY221.EF394218
CCTCAGATCACTCTTTGGCAACGACCCCTCGTCACAATAAAGATAGGGGGGCAACTAAAGGAAGCTGATACAGGAGCAGA
TACATTAGAAGAAATGAGTTTGCCAGGAAGATGGAAACCAAAAGGAGGAGGTAAAGTAAGACAGTATGATCAGATACTCA
TAGAAATCTGTGGACATAAAGCTATAACAGTAGTAGGACCTACACCTGGAAGACTGACTCAGATTGGTTGCACTTTAAAT
TTTCCCATTAGTCCTATTGAAACTGTACCAGTAAAATTAAAGCCAGGAATGGATGGCCCAAAAGTTAGACAATGGCCATT
GACAGAAGAAAAAATAAAAGCATTAGTAGAAATTTGTACAGAAGAAAAGGAAGGGAAAATTTCAAAAATTGGGCCTGAAA
ATCCATACAATACTCCAGTATTTGCCATAAAGAAAAGTTGGAGAAAAGATAGAGAACTTAATAAGAGAACTCAAGACTTC
TGGGAAGTTCAATTAGGAATACCACATCCCGCAGGGAAGAAATCAACAGTACTGGATGTGGGTGATGCACCAGTTCCCTT
AGATGAAGACTTCAGGAAGTATACTGCATTTACCATACCTAGTATAAACAATGAGACACCAGGGATTAGATATCAGTACA
ATGTGCTTCCAGGATGGAAAGGATCACCAGCAATATTCCAAAGTAGCATGACAAAAATCTTAGAGCCTTTTAGAAAACAA
AATCCAGACATAATCCAATACGATGATTTGGTATCTGACTTAGAAATAGGGCAGCATAGAACAAAAATAGAGGAGCTGAG
ACAACATCTGAGGTGGGGACTTACACCAGACAAACATCAGAAAGAACCATTCCTTTGGGGTTATGAACTCCATCCTGATA
AATGGACAGTACAGCCTATAGTGCTGCCA---------------------------------------------------
---------------------------------------------------------
>B.US.-.P00036-57.AY388849
CCTCAGATCACTCTTTGGCAACGACCCCTCGTCACAATAAAAATAGGGGGGCAGYTAAAGGAAGCTGATACAGGAGCAGA
TACACTAGAAGAAATGTATTTACCAGGAAAATGGAAACCAAAAGGAGGAGGTAAAGTAAGACAATATGATCAGGTACCCA
TAGAAATCTGTGGACATAAAGCTATAACAGTAGTGGGACCTACACCTGGAAGACTGACTCAGCTTGGCTGCACTTTAAAT
TTCCCCATTAGTCCTATTGAAACTGTACCAGTAAAATTGAAGCCAGGAATGGACGGGCCAAGAGTTAAACAATGGCCATT
GACAGAAGAAAAGATAAAAGCATTAGTAGAAATTTGTACAGAAGAAAAGGAAGGGAAAATTTCAAAAATTGGGCCTGAAA
ATCCATACAATACTCCAGTATTTGCCATAAAGAAAAGTTGGAGAAAAGATAGAGAACTTAATAAGAGAACTCAAGACTTC
TGGGAAGTTCAATTAGGGATACCACATCCCGCAGGGAAGAAATCAACAGTACTTGATGTGGGTGATGCATCAGTTCCCTT
AGATAAAGACTTCAGGAAATATACTGCATTTACCATACCTAGTATAAACAATGAGACACCAGGGATTAGATATCAGTACA
ATGTGCTGCCAGGATGGAAAGGATCACCAGCAATATTCCAAAGTAGCATGACAAAAATCTTAGAGCCTTTTAGAAAACAC
AATCCAGACATAATCCAATACGATGATTTGGTATCTGACTTAGAAATAGGGCAGCATAGAACAAAAATAGAGGAACTGAG
AGAACATCTGAAGTGGGGATTTACCCCAGACAAACATCAGAAAGAACCATTCCTTTGGGGWTATGAACTCCATCCTGATA
AATGGACAGTACAGCCTATAGTACTGCCA---------------------------------------------------
---------------------------------------------------------
>B.IT.1997.934.AF376559
CCTCAAATCACTCTTTGGCAACGACCCCTTGTTRCCATAAAGATAGGAGGGCARRMAAAGGAAGCTGATACAGGAGCAGA
TACATTAGAAGAAATGAATTTGCCAGGAAGATGGAAACCAAAAGGAGGAGGTAAAGTAAGACAGTATGATCAAATACCCA
TAGAAATCTGTGGAAATAAAGCTATAACAGTAGTAGGACCTACACCTGGAAGACTGACTCAGATTGGTTGTACTTTAAAT
TTTCCCATTAGTCCTATTGAAACTGTACCAGTAAAATTAAAGCCAGGAATGGATGGCCCAAAAGTTAAACAATGGCCATT
GACAGAAGAAAAAATAAAAGCATTAGTAGAAATCTGTACAGAAGAAAAGGAAGGAAAAATTTCAAAAATTGGGCCTGAAA
ATCCATATAATACTCCAGTATTTGCCATAAAGAAGAGTTGGAGAAAAGATAGAGAGCTTAATAAGAAAACTCAAGACTTC
TGGGAAGTTCAATTAGGAATACCACATCCCGCAGGGAAGAAATCAACAGTACTGGATGTGGGTGATGCATCAGTTCCCTT
RGATAAAGAATTCAGGAAGTATACTGCATTTACCATACCTAGTATAAACAATGAGACACCAGGGATTAGGTACCAGTACA
ATGTGCTTCCAGGATGGAAAGGATCACCAGCAATATTCCAATACAGCATGACAAAAATCTTAGAGCCTTTTAGAAAACAA
AATCCAGACATAATCCAATACGATGATTTGGTATCTGACTTAGAAATAGGGCAGCATAGAACAAAAATAGAGGAACTGAG
ACAGCATCTGAAGTGGGGATTTACACCAGACAAACATCAGAAAGAACCATTCCTTTGGGGTTATGAACTCCATCCTGATA
AATGGACAGTACAGCCTATAGTGCTGCCA---------------------------------------------------
---------------------------------------------------------
>B.US.-.HCPI_15_02.GU367471
CCTCAGATCACTCTTTGGCAACGACCCCTCGTCACAATAAAAGTAGGGGGACAACTAAAGGAAGCTGATACAGGAGCAGA
TACATTAGAAGAAATGAGTTTGCCAGGAAAATGGAAACCAAAAGGAGGAGGTAAAGTAAGACAGTATGATCAAATACTCA
TAGAAATCTGTGGACATAAAGCTATAACAGTAATAGGACCTACACCTGGAAGACTGACTCAGATTGGTTGCACTTTAAAT
TTTCCCATTAGTCCTATTGAAACTGTACCAGTAAAATTAAAGCCAGGAATGGATGGCCCAAAAGTCAAACAATGGCCATT
GACAGAAGAAAAAATAAAAGCATTAGTAGAAATTTGTACAGAAGAAAAGGAAGGGAAAATTTCAAAAATTGGGCCTGAAA
ATCCATACAATACTCCAGTATTTGCCATAAAGAAAAGTTGGAGAAAAGATAGAGAACTTAATAAGAGAACTCAAGACTTC
TGGGAAGTCCAATTAGGAATACCACATCCCGCAGGGAAGAAATCAACAGTACTGGATGTGGGTGATGCATCAGTTCCCTT
AGATAAAGACTTCAGGAAGTATACTGCATTTACCATACCTAGTATAAACAATGAGACACCAGGGATGAGATATCAGTACA
ATGTGCTTCCAGGATGGAAAGGATCACCAGCAATATTCCAAAGTAGCATGACAAAAATCTTAGAGCCTTTTAGAAAACAA
AATCCAGACATAATCCAATACGATGATTTGGTATCTGACTTAGAAATAGGGCAGCATAGAACAAAAATAGAGGAACTGAG
ACAACATCTGAAGTGGGGATTGACACCAGATAAACATCAGAAAGAACCATTCCTTTGGGGTTATGAACTCCATCCTGATA
AATGGACAGTACAGCCTATAGTGCTGCCA---------------------------------------------------
---------------------------------------------------------
>EU2ARCA_15756
CCTCAGATCACTCTTTGGCAACGACCCCTCGTCACAGTAAAGATAGGGGGGCAACTAAAGGAAGCTGACACAGGAGCAGA
TACATTAGAAGAAATGAACTTGCCAGGAAGATGGAAACCAAAAGGAGGAGGTAAAGTAAGACAGTATGATCAGGTACCCA
TAGAAATCTGTGGACATAAAGCTATAACAGTAGTAGGACCTACACCTGGAAGACTGACTCAAATTGGTTGTACTTTAAAT
TTTCCCATTAGTCCTATTGAAACTGTACCAGTAAAATTAAAGCCAGGAATGGATGGCCCAAAAGTTAAACAATGGCCATT
AACAGAAGAAAAAATAAAAGCATTAGTAGAAATTTGTACAGAAGAAAAGGAAGGGAAAATTTCAAAGATTGGGCCTGAAA
AYCCATACAATACTCCAGTATTTGCCATAAAGAAGAGTTGGAGAAAAGATAGAGAACTTAATAAGAAAACTCAAGACTTC
TGGGAAATTCAATTAGGAATACCACATCCCGCAGGGAAGAAATCAACAGTACTGGATGTGGGTGATGCATCAGTTCCCTT
AGATAAAGACTTCAGGAAGTATACTGCATTTACCATACCTAGTATAAACAATGAGACACCAGGGATTAGATATCAGTACA
ATGTGCTTCCAGGATGGAAAGGATCACCAGCAATATTCCAAGATAGCATGACAAAAATCTTAGAGCCTTTTAGAAAACAA
AATCCAGAWATAATCCAATACGATGATTTGGTATCTGACTTAGAAATAGGACAACATAGAACAAAAATAGAGGAACTGAG
ACAGCATCTGAGGTGGGGATTTACACCAGACAAACATCAGAAAGAACCATTCCTTTGGGGTTATGAACTCCATCCTGATA
AATGGACAGTACAGCCTATAGAGCTGCCA---------------------------------------------------
---------------------------------------------------------
>B.US.2001.03_2.DQ009814
CCTCAGATCACTCTTTGGCAACGACCCCTCGTCACAATAAAGATAGGGGGGCAACTAAAGGAAGCTGATACAGGAGCAGA
TACATTAGAAGAAATGAATTTGCCAGGAAGATGGAAACCAAAAGGAGGAGGTAAAGTAAGACAGTATGATCAGATACTCA
TAGAAATCTGTGGACATAAAGCTATAACAGTAGTAGGACCTACACCTGGAAGACTGACTCAGATTGGYTGCACTTTAAAT
TTTCCCATTAGTCCTATTGATACTGTACCAGTAAAATTAAAGCCAGGAATGGATGGCCCAAAAGTTAAACAATGGCCATT
GACAGAAGAAAAAATAAAAGCATTAGTAGAAATTTGTACAGAAGAAAAGGAAGGRAAAATTTCAAAAATTGGGCCTGAAA
ATCCATACAATACTCCAGTATTTGCCATAAAGAAAAGTTGGAGAAAAGATAGAGAACTTAATAAGAGAACTCAAGACTTT
TGGGAAGTTCAATTAGGAATACCACATCCCTCAGGGAAGAAATCAACAGTACTGGATGTGGGTGATGCATCAGTTCCCTT
AGATAAAGACTTCAGGAAGTATACTGCATTCACCATACCTAGTATAAACAATGAGACACCAGGGATTAGATATCAGTACA
ATGTGCTTCCAGGATGGAAAGGATCACCAGCAATATTCCAGAGTAGCATGACAAAAATCTTAGAGCCTTTTAGAAAACAA
AATCCAGACATAATCCAATACGATGATTTGGTATCTGACTTAGAAATAGGACAGCATAGAACAAAAATAGAGGAACTGAG
ACAACATCTGAGGTGGGGATTTACACCAGACAAACATCAGAAAGAACCATTTCTTTGGGGTTATGAACTCCATCCTGATA
AATGGACAGTACAGCCTATAGTGCTGCCA---------------------------------------------------
---------------------------------------------------------
>B.ES.1989.S61I1.AF256204.AF256204
CCTCAAATCACTCTTTGGCAACGACCCCTTGTCACAATAAAGATAGGGGGGCAACTAAAGGAAGCTGATACAGGAGCAGA
TACATTAGAAGAAATAAATTTGCCAGGAAGATGGAAACCAAAAGGAGGAGGTAAAGTAAGACAGTATGATCAAATACTCG
TAGAAATCTGTGGACATAAAGCTATAACAGTAGTAGGACCTACACCTGGAAGACTGACTCAGATTGGTTGCACTTTAAAT
TTTCCCATTAGTCCTATTGAAACTGTACCAGTAAAATTAAAGCCAGGAATGGATGGCCCAAAAGTTAAACAATGGCCATT
GACAGAAGAAAAAATAAAAGCATTAGTAGAAATCTGTACAGAAGAAAAGGAAGGGAAAATTTCAAAAATTGGGCCTGAAA
ATCCATATAATACTCCAGTATTTGCCATAAAGAAAAGTTGGAGAAAAGATAGAGAACTTAATAAGAAAACTCAAGACTTC
TGGGAAGTTCAATTAGGAATACCACATCCCGCAGGGAAGAAATCAACAGTACTGGATGTGGGTGATGCATCAGTTCCCTT
AGATAAAGAATTCAGGAAGTACACTGCATTTACCATACCTAGTATAAACAATGAGACACCAGGGATTAGATATCAGTACA
ATGTGCTTCCAGGATGGAAAGGATCACCAGCAATATTCCAAAGCAGCATGACAAAAATCTTAGAGCCTTTTAGAAAACAA
AATCCAGACATAATCCAATACGATGATTTGGTATCTGACTTAGAAATAGGGCAGCATAGAACAAAAATAGAGGAACTGAG
ACAACATCTGAAGTGGGGATTTACACCAGACAAACATCAGAAAGAACCATTCCTTTGGGGTTATGAACTCCATCCTGATA
AATGGACAGTACAGCCTATAGTGCTGCCA---------------------------------------------------
---------------------------------------------------------
>B.ES.2003.1182_48_7052_20030506.DQ878923
CCTCAGATCACTCTTTGGCAACGACCCCTCGTCACAATAAAGGTAGGGGGGCAACTAATAGAAGCTGATACAGGAGCAGA
TACATTAGAAGACATARATTTACCAGGAAGATGGAAACCAAAAGGAGGAGGTAAAGTRAGASAGTATGATCAGGTACCTA
TAGAAATCTGTGGACATAAAGCTATATCARTAGTAGGACCTACACCTGGAAGACTGACTCAGATTGGTTGCACTCTAAAT
TTTCCCATTAGTCCTATTGAAACTGTACCAGTAAAATTAAAGCCAGGAATGGATGGCCCAAAGGTTAAACAATGGCCATT
GACAGAAGAAAAAATAAAAGCATTAGTAGAAATTTGTACAGAAGAAAAGGAAGGGAAAATTTCAAAAATTGGGCCTGAAA
ATCCATATAATACTCCAGTATTTGCYATAAAGAAGAGTTGGAGAAAAGATAGAGAACTTAATAAGAGAACTCAAGACTTC
TGGGAAGTTCAATTAGGAATACCACATCCCGCAGGGAAGAAATCAACAGTACTGGATGTGGGTGATGCATCAGTTCCCTT
AGATGAAGACTTCAGGAAGTATACTGCATTYACCATACCTAGTATAAACAATGAGACACCAGGGATTAGATATCAGTACA
ATGTGCTGCCAGGATGGAAAGGATCACCAGCGATATTCCAAAGCAGCATGACAAAAATCTTAGAGCCTTTTAGAAAACAA
AATCCAGACATAATCCAATACGATGATTTGGTATCTGAYTTAGAAATAGGGCAGCATAGARCAAAAATAGAKGAACTGAG
ACAACATCTGAGGTGGGGATTYACACCAGACAAACATCAGAAGGAACCATTCCTTTGGGGTTATGAACTCCATCCTGATA
AATGGACAGTACAGCCYATAGWGCTGCCA---------------------------------------------------
---------------------------------------------------------
>B.US.-.P00023-0.AY388706
CCTCAGATCACTCTTTGGCAACGRCCCCTCGTCACAATAARAATAGAGGGGCAACTAAAGGAAGCTGAYACAGGRGCAGA
TACATTAGAAGAAATGAKTTTGCCAGGAAGATGGAAACCAAAAGGAGGAGGGAAAGTAAGACAATATGATCAGGTASAAG
TAGAAATCTGTGGACATAAAGCTATAACAGTAGTAGGACCTACACCTGGAAGAYTGACTCAGATTGGTTGCACTTTAAAT
TTTCCCATTAGTCCTATTGAAACTGTACCAGTAAAATTAAAGCCAGGAATGGATGGGCCAAAAGTTAAACAATGGCCATT
GACAGAAGAAAAAATAAAAGCATTAGTAGAAATTTGTACAGAAGAGAAGGAAGGRAAAATTTCAAAAATTGGGCCTGAAA
ATCCATATAATACTCCAGTATTTGCCATAAAGAAAAGYTGGAGAAAAGATAGAGAACTTAATAAGAAAACTCAAGACTTC
TGGGAAGTTCAATTAGGAATACCACATCCCGCAGGGAAGAAATCAACAGTACTGGATGTGGGTGATGCATCAGTTCCCTT
AGATAAAGACTTCAGGAAGTATACTGCATTTACCATACCTAGTATAAACAATGAGACACCAGGGATTAGATATCAGTACA
ATGTGCTTCCAGGATGGAAAGGATCACCAGCAATATTCCAATGTAGCATGACAAAAATCTTAGAGCCTTTTAGAAAACAA
AATCCAGACATAATCCAATACGATGATTTGGTATCTGACTTAGAAATAGRGCAGCATAGAACAAAAATAGAGGAACTGAG
ACAACATCTGARGTGGGGATTTACACCAGACAAACATCAGAAAGAACCATTCCTTTGGGGTTATGAACTCCATCCTGATA
AATGGACAGTACAGCCTATAGAGCTGCCA---------------------------------------------------
---------------------------------------------------------
>B.IT.-.1258_640A.AY995413
CCTCAGATCACTCTTTGGCAACGACCCCTCGTCACAATAAAGATAGGGGGGCAACTAAAGGAAGCTGATACAGGAGCAGA
TACATTGGAAGAAATGAATTTGCCAGGAAGATGGAAACCAAAAGGAGGAGGTAAAGTAAGACAGTATGATCAGATACCCA
TAGAAATCTGTGGAAATAAAGCTATAACAGTARTAGGACCTACACCTGGAAGACTGACTCAGATTGGTTGCACTTTAAAT
TTTCCCATTAGTCCTATTGAAACTGTACCAGTAAAATTAAAGCCAGGAATGGATGGCCCAAAAGTTAAACAATGGCCATT
GACAGAAGAAAAAATAAAAGCATTAGTAGAAATCTGTACAGAAGAAAAGGAAGGGAAAATTTCAAAAATTGGGCCTGAAA
ATCCATATAATACTCCAATATTTGCCATAAAGAAAAGTTGGAGAAAAGATAGAGAACTTAATAAGAAAACTCAAGACTTY
TGGGAAGTTCAATTAGGAATACCACATCCCGCAGGGAAGAAATCAACAGTACTGGATGTGGGTGATGCATCAGTTCCCTT
AGATAAAGAATTCAGGAAGTATACTGCATTTACCATACCTAGTATAAACAATGAGACACCAGGGATTAGATATCAGTACA
ATGTGCTTCCAGGATGGAAAGGATCACCAGCAATATTCCAAAGCAGCATGACAAAAATCTTAGAGCCTTTTAGAAAACAA
AATCCAGACATAATCCAATACGATGATTTGGTATCTGACTTAGAAATAGGRCAGCATAGAACAAAAATAGAGGAACTGAG
ACAACATCTGAAGTGGGGATTTACACCAGACAAACATCAGAAAGAACCATTCCTTTGGGGTTATGAACTCCATCCTGATA
AATGGACAGTACAGCCTATAGAGCTGCCA---------------------------------------------------
---------------------------------------------------------
>B.MX.-.PROT_RT_71.DQ150730
CCTCAAATCACTCTTTGGCAACGACCCCTCGTCACAATAAAGATAGGGGGGCAACAAAAGGAAGCTGATACAGGAGCAGA
TACATTAGAAGAAATGAGTTTGCCAGGAAGATGGAAACCAAAAGGAGGAGGTAAAGTAAGACAGTATGATCAAATACCCA
TAGAAATCTGTGGACATAAAGCTATAACAGTGGTAGGACCTACACCTGGAAGACTGACTCAGCTTGGTTGCACTTTAAAT
TTCCCCATTAGTCCTATTGAAACTGTACCAGTAAAATTAAAGCCAGGAATGGATGGCCCAAAAGTTAAACAATGGCCATT
GACAGAAGAAAAAATAAAAGCATTAGTAGAAATTTGTACAGAAGAAAAGGAAGGAAAAATTTCAAAAATTGGGCCTGAAA
ATCCATACAATACTCCAGTATTTGCCATAAAGAAAAGTTGGAGAAAAGATAGAGAACTTAATAAGAGAACTCAAGACTTC
TGGGAAGTTCAATTAGGAATACCACATCCCGCAGGGAAGAAATCAACAGTACTGGATGTGGGTGATGCATCAGTTCCCTT
AGATAAAGAATTCAGGAAGTATACTGCATTTACCATACCTAGTATAAACAATGAGACACCAGGGGTTAGATATCAGTACA
ATGTGCTTCCAGGATGGAAAGGATCACCAGCAATATTCCAAAGTAGCATGACAAGAATTTTAGAGCCTTTTAGAAAACAA
AATCCAGACATAATCCAATACGATGATTTGGTATCTGACTTAGAAATAGGGCAGCATAGAACAAAAATAGAGGAACTGAG
ACAACATCTGAAGTGGGGATTTACACCAGACAAACATCAGAAAGAACCATTCCTTTGGGGTTATGAACTCCATCCTGATA
AATGGACAGTACAGCCTATAGTGCTGCCA---------------------------------------------------
---------------------------------------------------------
>B.US.-.A384_00930.EF549093
CCTCAAATCACTCTTTGGCAACGACCCCTCGTCACAATAAAGATAGGGGGGCAACTAAAGGAAGCTGATACAGGAGCAGA
TACATTAGAAGAAATAAATTTGCCAGGAAAATGGAAACCAAAAGGAGGAGGTAAAGTAAGACAGTATGATCAGATACTCA
TAGAAATTTGTGGACATAAAGCTATAACAGTGGTAGGACCTACACCTGGAAGACTGACTCAGATTGGTTGCACTTTAAAT
TTTCCCATTAGTCCTATTGAAACTGTACCAGTAAAATTAAAGCCAGGAATGGATGGCCCAAAAGTTAAACAATGGCCATT
GACAGAAGAAAAAATAAAAGCATTAGTAGAAATTTGTACAGAAGAAAAGGAAGGGAAAATTTCAAAAATTGGGCCTGAAA
ATCCATACAATACTCCAGTATTTGCTATAAAGAAGAGTTGGAGAAAAGATAGAGAACTTAATAAGAGAACTCAAGACTTC
TGGGAAGTTCAATTAGGAATACCACATCCCGCAGGGAAGAAATCAACAGTATTGGATGTGGGTGATGCATCAGTTCCCTT
AGATAAAGACTTCAGGAAGTATACTGCATTTACCATACCTAGTATAAACAATGAGACACCAGGGGTTAGATATCAGTACA
ATGTRCTTCCAGGATGGAAAGGATCACCAGCAATATTCCAAAGTAGCATGACAAAAATCCTAGAGCCTTTTAGAAAGCAA
AATCCAGACATAATCCAATACGATGATTTGGTATCTGACTTAGAAATAGGGCAACATAGAGCAAAAATAGAGGAACTGAG
ACAACATCTGAAGTGGGGATTTACACCAGACAAACATCAGAAAGAACCATTCCTTTGGGGTTATGAACTCCATCCTGATA
AATGGACAGTACAGCCTATAGAGCTGCCA---------------------------------------------------
---------------------------------------------------------
>B.-.2001.06862A.GU581793
CCTCAAATCACTCTTTGGCAACGACCCCTCGTCACAATAAAGATAGGGGGGCAACTAAAGGAAGCTGACACAGGAGCAGA
TACATTAGAAGAAATGAATTTGCCAGGAAGATGGAAACCAAAAGGAGGAGGTAAAGTAAAACAATATGATCAGATACCTG
TAGAAATCTGTGGACATAAAGCTATAACAGTAGTAGGACCTACACCTGGAAGATTGACTCAGATTGGTTGCACTTTAAAT
TTTCCCATTAGTCCTATTRAAACTGTACCAGTAAAATTAAAGCCAGGAATGGATGGMCCAMAAGTTAAACAATGGCCATT
GACAGAWGARAAAATAAAAGCATTARTRGARATTTGTACAGAAGAAAAGGAAGGGAAAATTTCAAAAATTGGGCCTGAAA
ATCCATACAATACTCCAGTATTTGCYATAAAGAAAAGTTGGAGAAAAGATAGAGAACTTAATAAGAGAACTCAAGACTTC
TGGGAAGTTCAATTAGGAATACCACATCCCGCAGGGAAGAAATCAACAGTACTGGATGTGGGTGATGCATCAGTTCCCTT
AGATGAAGACTTCAGGAAGTAYACTGCATTTACCATACCTAGTATAAACAATGAGACACCAGGGATTAGATATCAGTACA
ATGTGCTKCCAGGATGGAAAGGATCACCATCGATATTCCAAAGTAGCATGACAAAAATMTTAGAGCCTTTTAGAAAACAA
AATCCAGACATGATCCAATACGATGATTTGGTATCTGACTTAGAAATAGGGCAGCATAGAACAAAAATAGAGGAACTGAG
ACAACATCTGAAGTGGGGATTTACACCAGACAAACATCAGAAAGAACCATTCCKTTGGGGTTATGAACTCCATCCTGATA
AATGGACAGTACAGCCTATAGTGCTGCCA---------------------------------------------------
---------------------------------------------------------
>B.CA.-.BCCFE_PRRT_1427.EF368737
CCTCAGATCACTCTTTGGCAACGACCCCTCGTCACAATAAAGATAGGGGGACAACTAAAAGAAGCTGATACAGGAGCGGA
TACATTAGAAGACATGAATTTGCCAGGAAGATGGAAACCAAAAGGAGGAGGTAAAGTAAGACAGTATGATCAAATATCCA
TAGAAATCTGTGGGCATAAAGTTATAACAGTAGTAGGACCTACACCTGGAAGACTGACTCAGCTTGGTTGCACTTTAAAT
TTTCCCATTAGTCCTATTGAAACTGTACCAGTAAAATTAAAGCCAGGAATGGATGGCCCAAAAGTTAAACAATGGCCATT
GACAGAAGAAAAAATAAAAGCATTACTAGAAATTTGTACAGAAGAAAAGGAAGGGAAAATTTCAAAAATTGGGCCTGAAA
ATCCATACAATACTCCAGTATTTGCCATAAAGAAAAGTTGGAGAAAAGATAGAGAACTTAATAAGAGAACTCAAGACTTC
TGGGAAGTTCAATTAGGAATACCACATCCCGCAGGGAAGAAATCAACAGTACTGGATGTGGGTGATGCATCAGTTCCCTT
AGATAAAGACTTCAGGAAGTATACTGCATTTACCATACCTAGTATAAACAATGAGACACCAGGGATTAGATATCAGTACA
ATGTGCTTCCAGGATGGAAAGGATCACCAGCAATATTCCAAAGTAGCATGACAAAAATCTTAGAGCCTTTTAGAAAACAA
AATCCAGAAATAATCCAATACGATGATTTGGTATCTGACTTAGAAATAGGGCAGCATAGAACAAAAATAGAGGAACTGAG
AGAGCATCTGAAGTGGGGATTTACACCAGACAAACATCAGAAAGAACCATTCCTTTGGGGTTATGAACTCCATCCTGATA
AATGGACAGTACAGCCTATAGTGCTGCCA---------------------------------------------------
---------------------------------------------------------
>B.US.1983.5018_83.AY835777
CCTCAAATCACTCTTTGGCAACGACCCCTCGTCACAATAAAGATAGGGGGACAACTAAAGGAAGCTGATACAGGAGCAGA
TACATTAGAAGACATGAATTTGCCAGGAAGATGGAAACCAAAAGGAGGAGGTAAAGTAAGACAATATGATCAGATATGCA
TAGAAATCTGCGGACATAAAGCTATAACAGTAGTAGGACCTACACCTGGAAGACTGACTCAGATTGGCTGCACTTTAAAT
TTTCCCATTAGTCCTATTGAAACTGTACCAGTAAAATTAAAGCCAGGAATGGATGGCCCAAAAGTTAAACAATGGCCATT
GACAGAAGAAAAAATAAAAGCATTAGTAGAAATTTGTACAGAAGAAAAGGAAGGAAAAATTTCAAAAATTGGGCCTGAAA
ATCCATACAATACTCCAGTATTTGCCATAAAGAAAAGTTGGAGAAAAGATAGAGAACTTAATAAGAGAACTCAAGACTTC
TGGGAAGTTCAATTAGGAATACCACATCCTGCAGGGAAGAAATCAACAGTACTGGATGTGGGTGATGCATCAGTTCCCTT
AGATAAAGACTTCAGGAAGTATACTGCATTTACCATACCTAGTATAAACAATGAGACACCAGGGATTAGATATCAGTACA
ATGTGCTTCCAGGATGGAAAGGATCACCAGCAATATTCCAAAGTAGCATGACAAAAATCTTAGAGCCTTTTAGAAAACAA
AATCCAGACATAATCCAATACGATGATTTGGTATCTGACTTAGAAATAGGGCAGCATAGAACAAAAATAGAGGAACTGAG
ACAACATCTGAAGTGGGGATTTACACCAGACAAACATCAGAAAGAACCATTCCTTTGGGGTTATGAACTCCATCCTGATA
AATGGACAGTACAGCCTATAGTGCTGCCA---------------------------------------------------
---------------------------------------------------------
>18IRSICAIXA_815
---------ACTCTTTTGCAACGACCCCTCGTCACAATAAAGATAGGGGGGCAATTMAAGGAGGCTGATACAGGAGCAGA
TACATTAGAAGAAATGAATTTGCCAGGRAGATGGAAACCAAAAGGAGGAGGTAAAGTMAGACAGTATGATCAGATACTCR
TAGAAATCTGTGGRCATAAAGCTATAACAGTARTAGGACCTACACCTGGAAGACTGACTCAAATTGGTTGCACTTTAAAT
TTT-----------------------------------------------------------------------------
--------------------------------TTTGTACAGAAGAAAAGGAAGGGAAAATTTCAAAAATTGGGCCTGAAA
ATCCATACAATACTCCAGTATTTGCYATAAAGAARAGTTGGAGAAAAGATAGAGAACTTAATAAGAGAACTCAAGACTTC
TGGGAAGTTCAATTAGGAATACCACATCCCTCAGGGAAGAAATCAACAGTACTRGATGTGGGTGATGCATCAGTTCCCTT
AGAYAAAGACTTCAGGAAGTATACTGCATTTACCATACCTAGTATAAACAATGAGACACCAGGGATTAGATATCAGTACA
ATGTGCTTCCAGGATGGAAAGGATCACCAGCGATATTCCAAAGTAGCATGACAAAAATCTTAGAGCCTTTTAGAAAGCAA
AATCCAGACATAATCCAATACGATGATTTGGTATCTGACTTAGARATAGGGCAGCAYAGAACAAAAATAGAGGAACTGAG
ACAACATCTGAARTGGGGATTTACACCAGACAAACATCAGAAAGAACCATTCCTTTGGGGTTATGAACTCCATCCTGATA
AATGGACAGTGCAGCCTATAGTGCTGCCA---------------------------------------------------
---------------------------------------------------------
>B.ZA.1985.R84.FJ647145
CCTCAGATCACTCTTTGGCAACGACCCCTCGTCACAATAAAGATAGGGGGGCACCTAAAGGAAGCTGATACAGGAGCAGA
TACATTAGAAGAAATGAGTTTGCCAGGAAGATGGAAACCAAAAGGAGGAGGTAAAGTAAGACAGTATGATCAGATACCCA
TAGAAATCTGTGGACATAAAGCTATAACAGTAATAGGACCTACACCTGGAAGACTGACTCAGCTTGGTTGCACTTTAAAT
TTTCCCATTAGTCCTATTGAAACTGTACCAGTAAAATTAAAGCCAGGAATGGATGGCCCAAAAGTTAAACAATGGCCATT
GACAGAAGAAAAAATAAAAGCATTAGTAGAAATTTGTACAGAAGAAAAGGAAGGGAAAATTTCAAAAATTGGGCCTGAAA
ATCCATACAATACTCCAGTATTTGCCATAAAGAAAAGTTGGAGAAAAGATAGAGAACTTAATAAGAAAACTCAAGACTTC
TGGGAAGTTCAATTAGGAATACCACATCCCGCAGGGAAGAAATCAACAGTACTGGATGTGGGTGATGCATCAGTTCCCTT
AGATAAAGACTTCAGGAAGTATACTGCATTTACCATACCTAGTATAAACAATGAGACACCAGGGATTAGATATCAGTACA
ATGTGCTTCCAGGATGGAAAGGATCACCAGCAATATTCCAAAGTAGCATGACAAAAATCTTAGAGCCTTTTAGAAAGCAA
AATCCAGACATAATCCAATACGATGATTTGGTATCTGATTTAGAAATAGGGCAGCATAGAACAAAAATAGAAGAATTGAG
ACAACATCTGAGGTGGGGATTCACACCAGACAAACATCAGAAAGAACCATTCCTTTGGGGTTATGAACTCCATCCTGATA
AATGGACAGTACAGCCTATAGTGCTGCCA---------------------------------------------------
---------------------------------------------------------
>B.AU.1997.111.AF323234
CCTCAGATCACTCTTTGGCAACGACCCCTCGTCACAATAAAGATAGGGGGGCAACTAAAGGAAGCTGATACAGGAGCAGA
TACATTAGAAGACATGAGTTTGCCAGGAAGATGGAAACCAAAAGGAGGAGGTAAAGTAAAACAGTATGATCAGATACCCA
TAGAAATCTGTGGACATAAAGCTATAACAGTAGTAGGACCTACACCTGGAAGACTGACTCAGATTGGTTGCACTTTAAAT
TTTCCCATTAGTCCTATTGAAACTGTACCAGTAAAATTGAAGCCAGGAATGGATGGCCCAAGAGTTAAACAATGGCCATT
GACAGAAGAAAAAATAAAAGCATTAGTAGAAATCTGTACAGAAGAAAAGGAAGGGAAAATTTCAAAAATTGGGCCTGAAA
ATCCATACAATACTCCAGTATTTGCCATAAAGAAAAGTTGGAGAAAAGATAGAGAACTTAATAAGAGAACTCAAGACTTC
TGGGAAGTCCAATTAGGAATACCACATCCTGCAGGGAAGAAATCAACAGTACTGGATGTGGGTGATGCWTCAGTTCCCTT
AGATAAAGACTTCAGGAAGTATACTGCATTTACCATACCTAGTATAAACAATGAGACACCAGGGATTAGATATCAGTACA
ATGTGCTTCCAGGATGGAAAGGATCACCAGCAATATTCCAAAGTAGCATGACAAAAATCTTAGAGCCTTTTAGAAAACAA
AATCCAGACATAATCCAATACGATGATTTGGTATCTGACTTAGAAATAGGGCAGCATAGAACAAAAATAGAGGAACTGAG
ACAACATCTGAGGTGGGGATTTACACCAGACAAACATCAGAAAGAACCATTCCTTTGGGGTTATGAACTCCATCCTGATA
AATGGACAGTACAGCCTATAGTGCTGCCA---------------------------------------------------
---------------------------------------------------------
>B.PT.2003.157910701915397.GQ399077
CCTCAAATCACTCTTTGGCAACGACCCCTCGTCGAAATAAAGATAGGGGGACAGCTAAAGGAAGCTGATACAGGAGCAGA
TACATTAGAAGACATAAATTTGCCAGGAAGATGGAAACCAAAAGGAGGAGGTAAAGTAAGACAGTATGATCAGATACCCA
TAGAAATYTGTGGACATAAAGCTATAACAGTCGTAGGACCTACACCTGGAAGACTGACTCAGATTGGTTGTACTTTAAAT
TTTCCCATTAGTCCTATTGAAACTGTACCAGTAAAATTAAAGCCAGGAATGGATGGCCCAAAAGTTAAACAATGGCCATT
GACAGAAGAAAAAATAAAAGCATTAGTAGAAATTTGTACAGAAGAAAAGGAAGGGAAAATTTCAAAAATTGGGCCTGAAA
ATCCATACAATACTCCAGTCTTTGCCATAAAGAAAAGTTGGAGAAAAGATAGAGAACTTAATAAGAGAACTCAAGACTTC
TGGGAAGTTCAATTAGGAATACCACATCCTGCAGGRARGAAATCAACAGTACTGGATGTGGGTGATGCATCAGTTCCTTT
AGATGAAGACTTCAGGAAGTATACTGCATTTACCATACCTAGTATAAACAATGAGACACCAGGGATTAGATATCAGTACA
ATGTGCTTCCAGGATGGAAAGGATCACCAGCGATATTCCAAAGTAGCATGACAAAAATCTTAGAGCCTTTTAGAAAACAA
AATCCAGACATAATCCAATACGATGATTTGGTATCTGACTTAGAAATAGGGCAGCATAGAACAAAAATAGAGGAACTGAG
ACAACATCTGAAGTGGGGATTTACACCAGACAAACAYCAGAAAGAGCCATTCCTTTGGGGTTATGAACTCCATCCTGATA
AATGGACAGTACAGCCTATAGTGCTGCCA---------------------------------------------------
---------------------------------------------------------
>B.US.-.P00026-0.AY388865
CCTCAGATCACTCTTTGGCAACGACCCCTTGTCACAATAAAGATAGGGGGGCAATTAAAGGAAGCTGATACAGGAGCAGA
TACATTAGAAGACATGAATTTGCCAGGAAGATGGAAACCAAAAGGAGGAGGTAAAGTAAGACAGTATGATCAGATACCCA
TAGAAATCTGTGGACAGAAAGCTATAACAGTAGTAGGACCTACACCTGGAAGACTGACTCAGATTGGTTGCACTTTAAAT
TTTCCCATTAGTCCTATTGAAACTGTACCAGTMAAATTAAAGCCAGGAATGGATGGCCCAAAAGTTAAACAATGGCCATT
GACAGAAGAAAAAATAAAAGCATTAGTAGAAATTTGCACAGAAGAAAAGGAAGGGAAAATTTCAAAAATTGGGCCTGAAA
ATCCATACAATACTCCGGTATTTGCCATAAAGAAGAGTTGGAGAAAAGATAGAGAACTTAATAAGAGAACTCAAGACTTC
TGGGAAGTTCAATTAGGAATACCACATCCCTCAGGGAAGAAATCAACAGTATTGGATGTGGGTGATGCATCAGTTCCATT
AGATAAAGACTTCAGGAAGTATACTGCATTTACCATACCTAGTATAAACAATGAGACACCAGGGGTTAGGTATCAGTACA
ATGTGCTTCCAGGATGGAAAGGATCACCAGCAATATTCCAAAGTAGCATGACAAAAATCTTAGAGCCTTTTAGAAAACAA
AATCCAGACATAATACAATACGATGATTTGGTATCTGACTTAGAAATAGGGCAGCATAGAACAAAAATAGAGGAACTGAG
ACAGCATCTGAAGTGGGGATTTACCCCAGACAAACATCAGAAAGAACCATTCCTTTGGGGTTATGAACTCCATCCTGATA
AATGGACAGTACAGCCTATAGTGCTGCCA---------------------------------------------------
---------------------------------------------------------
>118972
CCTCAGATCACTCTTTGGCAACGACCCATCGTCACAATAAAGATAGGGGGGCAACTAAAGGAAGCTGATACAGGAGCAGA
TACATTAGAAGACATAGATTTGCCAGGAAGATGGAAACCAAAAGGAGGAGGTAAAGTAAAACAGTATGATCAGATACCCA
TAGAAATCTGTGGACATAAAGTTATAACAGTAGTAGGACCTACACCTGGAAGACTGACTCAGCTTGGTTGCACTTTAAAT
TTTCCCATTAGTCCTATTGAAACTGTACCAGTAAAATTAAAGCCAGGAATGGATGGCCCAAAAGTTAAACAATGGCCATT
GACAGAAGAAAAAATAAAAGCATTAGTAGAAATTTGTACAGAAGAAAAGGAAGGGAAAATTTCAAAAATTGGGCCTGAAA
ATCCATACAATACTCCAGTATTTGTCATAARGAAAAGTTGGAGAAAAGATAGAGAACTTAATAAGAGAACTCAAGATTTC
TGGGAAGTTCAATTAGGAATACCACATCCCGGAGGGAAGAAATCAACAGTACTGGATGTGGGTGATGCATCAGTTCCCTT
AGATAAAGAATTCAGGAAGTATACTGCATTTACCATACCTAGTATAAACAATGAGACACCAGGGATTAGATATCAGTACA
ATGTGCTGCCAGGATGGAAGGGATCACCAGCAATATTCCAAAGTAGCATGACAAGAATCTTAGAGCCTTTTAGGAAACAA
AATCCAGACATAATCCAATACGATGATTTGGTATCTGACTTAGAAATAGGGCAGCATAGAACAAAAATAGAGGAACTGAG
ACAACATCTGAAGTGGGGGTTTACACCAGACAAACATCAGAAAGAACCATTCCTTTGGGGTTATGAACTCCATCCTGATA
AATGGACA------------------------------------------------------------------------
---------------------------------------------------------
>B.-.2003.03_116313.EU613134
CCTCAAATCACTCTTTGGCAACGACCCCTCGTCACAATAAAGATAGGGGGGCAAATAAAGGAAGCTGATACAGGAGCAGA
TACATTRGAAGACATAAGTTTGCCAGGGAGATGGAAACCAAAAGGAGGAGGTAAAGTAAGACAGTATGATCAGRTACYCA
TAGAAATTTGTGGACATAAAGCTATAACAGTAGTAGGACCTACACCTGGAAGACTGACTCAGATTGGTTGCACTTTAAAT
TTTCCCATCAGTCCTATTGAAACTGTACCAGTAAAATTAAAGCCAGGAATGGATGGCCCAAGARTTAAACAATGGCCATT
GACAGAGGAAAAAATAAAAGCATTAGTAGAAATTTGTACAGAAGAAAAGGAAGGGAAAATTTCAAAAATTGGGCCTGAGA
ATCCATACAATACTCCAGTATTTGCCATAAAGAAAAGTTGGAGAAAAGATAGAGAACTCAATAAGAGAACTCAAGACTTC
TGTGAAGTCCAATTAGGAATACCACATCCCGCAGGGAAGAAATCAACAGTACTGGATGTGGGTGATGCATCAGTTCCCTT
AGATAAAGACTTCAGGAAGTATACTGCATTTACCATACCTAGTATAAACAATGAGACACCAGGGATTAGATATCAGTACA
ATGTGCTGCCAGGATGGAAAGGATCACCAGCAATATTCCAAAGTAGCATGACAAAAATCTTAGAGCCTTTTAGAAAACAA
AATCCAGACATAATCCAATACGATGATTTGGTATCTGACTTAGAAATAGGGCAGCATAGAACAAAAATAGAGGAACTGAG
ACAGCATCTGAAGTGGGGATTTACACCAGACAAACATCAGAAAGAACCATTCCTTTGGGGTTATGAACTCCATCCTGATA
AATGGACAGTACAGCCTATAGTGTTGCCA---------------------------------------------------
---------------------------------------------------------
>KU2KUL_1095
CCTCAAATCACTCTTTGGCAACGACCCCTCGTCACAATAARGATAGSAGGGCAGCTAAAGGAAGCTGATACAGGAGCAGA
TACATTAGAAGAAATAAATTTGCCAGGAAAATGGAAACCAAAAGGAGGAGGTAAAGTAAGACAGTATGATCAGGTACCCA
TAGAAATTTGTGGATATAAAGCTATRACAGTAGTAGGACCTACACCTGGAAGATTGACTCAGCTTGGTTGCACTTTAAAT
TTTCCCATTAGTCCTATTGAAACTGTACCAGTAAAATTAAAGCCAGGAATGGATGGCCCAAAAGTTAAACAATGGCCATT
GACAGAAGAAAAAATAAAAGCATTAGTAGAAATTTGTACAGAAGAAAAGGAAGGGAAAATTTCAAAAATTGGGCCTGAAA
ATCCATACAATACCCCAGTATTTGCCATAAAGAAGAGTTGGAGAAAAGATAGAGAACTTAATAAGAGAACTCAAGACTTC
TGGGAAGTTCAATTAGGAATACCACATCCCGCAGGGAAGAACTCAACAGTACTAGATGTGGGTGATGCATCAGTTCCCTT
AGATAAAGACTTCAGAAAGTATACTGCATTTACCATACCTAGTACAAACAATGAGACACCAGGAATTAGATATCAGTACA
ATGTGCTCCCAGGATGGAAAGGATCACCAGCAATATTCCAATATAGCATGACAAAAATCTTAGAGCCTTTTAGAAAACAA
AATCCAGACATAATCCAATACGATGATTTGGTATCTGACTTAGAAATAGGACAGCATAGAACAAAAATAGAGGAACTAAG
ACAACATCTGAAGTGGGGATTTACACCAGACAAACATCAGAAAGAACCATTCCTTTGGGGTTATGAACTCCATCCTGATA
AATGGACAGTACAGCCTATAGTGTTGCCA---------------------------------------------------
---------------------------------------------------------
>B.-.2003.03_128426.EU615585
CCTCAGATCACTCTTTGGCAACGACCCCTCGTCACAATAAAGATAGGGGGGCAACTAAAGGAAGCTGATACAGGAGCAGA
TACATTAGAAGAAATGAATTTGCCAGGAAGATGGAAGCCAAAAGGAGGAGGTAAAGTAAGACAGTATGATCAGATACCTA
TAGAAATCTGTGGACATAAAGCCATATCAGTAATAGGACCTACACCTGGAAGACTGACCCAGATTGGTTGCACTTTAAAT
TTTCCCATTTGTCCTATTGAAACTGTACCAGTAAAATTAAAGCCAGGAATGGATGGCCCAAGAGTCAAACAATGGCCATT
GACAGAAGAAAAAATAAAAGCATTAACAGAAATTTGTACAGAAGAAAAGGAAGGGAAAATTTCAAAAATTGGGCCTGAAA
ATCCATACAATACTCCAATATTTGCCATAAAGAAGAGTTGGAGAAAAGATAGAGAACTTAATAAGAGAACTCAAGACTTC
TGGGAAGTTCAATTAGGAATACCACATCCCGGAGGGAAGAAATCAACAGTACTGGATGTGGGTGATGCATCAGTTCCCTT
AGATAAAGACTTCAGGAAATATACTGCATTTACCATACCTAGTATAAACAATGAGACACCAGGGATTAGATATCAGTACA
ATGTGCTTCCAGGATGGAAGGGATCACCAGCAATATTCCAAAGTAGCATGACAAAAATCTTAGAGCCTTTTAGAAAACAA
AATCCTGACATAATCCAATACGATGATTTGGTATCTGACTTAGAAATAGGGCAGCATAGAACAAAAATAGAGGAACTGAG
ACAATATCTGAAGTGGGGGTTTACACCAGACAAACATCAGAAAGAGCCATTCCTCTGGGGTTATGAACTCCATCCTGATA
AATGGACAGTACAGCCTATAGTGCTGCCA---------------------------------------------------
---------------------------------------------------------
>123706
CCTCARATCACTCTTTGGCAACGACCCCTCGTCACAATAAARGTAGGGGGGCAACTAAAGGAAGCTGATACAGGRGCAGA
TACATTAGAAGAYATGGATTTGCCAGGAAGATGGAAACCAAAAGGAGGAGGTAAAGTAAGACAGTATGATCARRTACCMA
TAGAAATCTGTGGMCATAAAGCTATARCAGTAGTAGGACCTACACCTGGAAGACTGACTCAGATTGGTTGCACTTTAAAT
TTTCCCATTAGTCCTATTGAAACTGTACCAGTAAAATTAAAGCCAGGAATGGATGGCCCAAAAGTTAAACAATGGCCATT
GACAGAAGAAAAAATAAAAGCATTAGTAGAAATTTGTACAGAAGAAAAGGAAGGGAAAATTTCAAAAATTGGGCCTGAAA
ATCCATACAAYACTCCAGTATTTGCCATAAAGAAAAGTTGGAGAAAAGATAGRGAACTTAATAAGAAAACTCAAGACTTC
TGGGAAGTTCAATTAGGAATACCACATCCCGCAGGGAAGAAATCAACAGTACTGGATGTGGGTGATGCATCAGTTCCCTT
AGATAAAGACTTCAGGAAGTATACTGCATTTACCATACCTAGTATAAACAATGAGACACCAGGGATTAGATATCAGTACA
ATGTGCTKCCAGGATGGAARGGATCACCAGCAATATTCCAAAGTAGCATGACAAAAATCTTAGAGCCTTTTAGAAAACAA
AATCCAGACATAATCCAATACGATGATTTGGTATCTGACTTAGAAATAGGGCAGCATAGAACAAAAATAGAGGAACTGAG
AAAACATCTGAAGTGGGGATTTACACCAGACAAACATCAGAAAGAACCATTCCTTTGGGGTTATGAACTCCATCCTGATA
AATGGACAGTACAGCCTATAGTGCTGCCA---------------------------------------------------
---------------------------------------------------------
>B.US.1997.8.EU693585
CCTCAAATCACTCTTTGGCAACGACCCCTCGTCACAATAAAGATAGGGGGGCAACTAAAGGAAGCTGATACAGGAGCAGA
TACATTAGAAGACATGAGTTTGCCAGGAAGATGGAAACCAAAAGGAGGAGGTAAAGTAAAACAGTATGATCAGATACCCA
TAGAAATCTGTGGACATAAAGCTATAACAGTAGTAGGACCTACACCTGGAAGACTGACTCAGCTTGGTTGCACTTTAAAT
TTTCCCATAAGTCCTATTGAAACTGTACCAGTAAAATTAAAGCCAGGAATGGATGGCCCAAAAGTTAAACAATGGCCATT
GACAGAAGAAAAAATAAAAGCATTAGTAGAAATTTGTACAGAAGAAAAGGAAGGAAAAATTTCAAAAATTGGGCCTGAAA
ATCCATACAATACTCCAGTATTTGCCATAAAGAAAAGTTGGAGAAAAGATAGAGAACTTAATAAGAGAACTCAAGACTTC
TGGGAAGTTCAATTAGGAATACCACATCCCGCAGGGAAGAAATCAACAGTACTGGATGTGGGTGATGCATCAGTTCCCTT
AGATAAAGACTTTAGGAAGTATACTGCATTTACCATACCTAGTATAAACAATGAGACACCAGGAATTAGATATCAGTACA
ATGTGCTTCCAGGATGGAAGGGATCACCAGCAATATTCCAAAGTAGCATGACAAAAATCTTAGAGCCTTTTAGAAAACAA
AATCCAGACATAATCCAATACGATGATTTGGTATCTGATTTAGAAATAGGGCAGCATAGAACAAAAATAGAGGAACTGAG
ACAACACTTGAAGTGGGGATTTACACCAGACAAACATCAGAAAGAACCATTCCTTTGGGGTTATGAACTCCATCCTGATA
AATGGACAGTACAGCCTATAGTGCTGCCA---------------------------------------------------
---------------------------------------------------------
>Control2 2006-03-29 NEW
CCTCAGATCACTCTTTGGCAACGACCCKTCGTCACAATAAAGATAGGGGGACAGTTAAGGGAAGCTGATACAGGAGCAGA
TACATTAGAAGATATAGATTTGCCAGGAAGATGGACACCAAAAGGAGGAGGTAGAGTAAGACAGTATGATCAGATACCCA
TAGAAATCTGTGGACACAAAGTTATAACAGTAGTAGGACCTACACCTGGAAGACTAACTCAGCTTGGGTGCACTTTAAAT
TTCCCCATTAGTCCTATTGAAGCTGTACCAGTTAAATTAAAGCCAGGAATGGATGGCCCAAAGGTTAAACAATGGCCATT
AACAGAGGAAAAAATAAAAGCATTATTAGAAATTTGTACAGAAGAAAAGGAAGGGAAAATTTCAAAAATTGGGCCTGACA
ATCCTTACAATACTCCAGTATTTGCCATAAAGAAGAGTTGGAGAAAAGATAGAGAACTTAATAAGAGAACTCAAGACTTC
TGGGAAATTCAATTAGGAATACCACATCCCTCAGGGAAGAAATCAACAGTACTGGATGTGGGTGATGCATCAGTTCCCTT
AGATAAAGACTTCAGGAAATATACTGCATTTACCATACCTAGTATAAACAATGAGACACCAGGGATTAGGTATCAGTACA
ATGTGCTGCCAGGATGGAAGGGATCACCAGCGATATTCCAATACAGCATGACAAAAATCTTAGAGCCTTTTAGAAAACAM
AATCCAGACATAATCCAATACGATGATTTGGTATCTGACTTAGAAATAGGGCAGCATAGAACAAAAATAGAGGAACTGAG
ACAACATCYGAAGTGGGGATTTACCCCAGACAAACATCAGAAAGAACCATTCCTTTGGGGTTATGAACTCCATCCTGATA
AATGGACAGTCCAGCCTATAGAGTTGCCAGAAAAAGACAGCTGGACTGTCAATGACATACAGAAGTTAGTGGGAAAATTA
AATTGGGCAAGTCAGATTTATGCAGGGATTAAAGTAAAGCAGTTATGTAAACTCCTT
>B.-.2002.02_118752.EU606741
CCTCAGATCACTCTTTGGCAACGACCCCTCGTCACAATAAAGATAGGGGGGCAGCTAAAGGAAGCTGATACAGGAGCAGA
TACATTAGAAGAAATGAATTTGCCAGGAAAATGGAARCCAAAAGGAGGAGGTAAAGTAAGACAGTATGATCAGATACYCA
TAGAAATCTGTGGATATAAAGCTATAACAGTGGTAGGACCTACACCTGGAAGACTGACTCAGATTGGTTGCACTTTAAAT
TTCCCCATTAGTCCTATTGAAACTGTACCAGTAAAATTAAAGCCAGGAATGGATGGCCCAAAAGTTAAACARTGGCCATT
GACAGAAGAAAAAATAAAAGCATTAGTAGAAATTTGTACAGAAGAAAAGGAAGGGAAAATTTCAAAAATTGGGCCTGAAA
ATCCATATAATACTCCAGTATTTGCCATAAAGAAAAGTTGGAGAAAAGATAGAGAACTTAATAAGAGAACTCAAGACTTC
TGGGAAGTTCAATTAGGAATACCACATCCTGCAGGGAAGAAGTCAACAGTACTGGATGTGGGTGATGCATCAGTTCCCTT
AGATAAAGACTTCAGGAAGTATACTGCATTTACCATACCTAGTATAAACAATGAGACACCAGGGATTAGATATCAGTACA
ATGTGCTTCCAGGATGGAAGGGATCACCAGCAATATTCCAAAGTAGCATGACAAAAATCTTAGAGCCTTTTAGAAAACAA
AATCCAGACATAATCCAATACGATGAYTTGGTATCTGACTTAGAAATAGGGCAGCATAGAACAAAAATAGAGGAACTGAG
ACAACATCTAAAGTGGGGATTTACACCAGACAAGCATCAGAAAGAACCATTCCTTTGGGGTTATGAACTCCATCCTGATA
AATGGACAGTACAGCCTATAAMGCTGCCA---------------------------------------------------
---------------------------------------------------------
>B.CA.2005.PHAC_784.HM469282
CCTCAAATCACTCTTTGGCAACGACCCCTYGTCACAATAAGGATAGGGGGGCAACTAAAGGAAGCTGATACAGGAGCAGA
TACATTAGAAGAAATGAATTTGCCAGGAAGATGGAAACCAAAAGGAGGAGGTAAAGTAAGACAGTATGATCAGATACCCA
TAGAAATCTGTGGACATAAGGCTATAACAGTAGTAGGACCTACTCCTGGAAGACTGACTCAAATTGGTTGCACTTTAAAT
TTTCCCATTAGTCCTATTGAAACTGTACCAGTAAAATTGAAGCCAGGAATGGATGGCCCAAGAGTTAAACAATGGCCATT
GACAGAAGAAAAAATAAAAGCCTTAATAGAAATTTGTACAGAAGAAAAGGAAGGGAAAATTTCAAAAATTGGGCCTGAAA
ATCCATACAATACTCCAGTATTTGCCATAAAGAAAAGTTGGAGAAAAGATAGAGAACTTAATAAGAGAACTCAAGACTTC
TGGGAAGTTCAATTAGGAATACCACATCCGGCAGGGAAGAAATCAACAGTACTGGATGTGGGTGATGCATCAGTTCCCTT
AGATAAAGACTTCAGGAAGTATACTGCATTTACCATACCTAGTACAAACAATGAGACACCAGGGATTAGGTATCAGTACA
ATGTGCTTCCAGGATGGAAAGGATCACCAGCAATATTCCAAAGTAGCATGACAAAAATCTTAGAGCCTTTTAGAAAACAA
AATCCAGAMATAATCCAATACGATGATTTGGTATCTGACTTAGAAATAGGGCAGCATAGAACAAAAATAGAGGAACTGAG
ACAACATCTGAGGTGGGGATTAACACCAGACAAACATCAGAAAGAACCATTCCTTTGGGGTTATGAACTCCATCCTGATA
AATGGACAGTACAGCCTATAGAGCTGCCA---------------------------------------------------
---------------------------------------------------------
>B.US.1986.JRFL.JR_FL.U63632
CCTCAGATCACTCTTTGGCAACGACCCCTCGTCACAATAAAGATAGGGGGGCAACTAAAGGAAGCTGATACAGGAGCAGA
TACATTAGAAGACATGGATTTGCCAGGAAGATGGAAACCAAAAGGAGGAGGTAAAGTAAGACAATATGATCAGATACTCA
TAGAAATCTGTGGACATAAAGCTATAACAGTAGTAGGACCTACACCTGGAAGACTGACTCAGATTGGTTGCACTTTAAAT
TTTCCCATTAGTCCTATTGAAACTGTACCAGTAAAATTAAAGCCAGGAATGGATGGCCCAAAAGTCAAACAATGGCCATT
GACAGAAGAAAAAATAAAAGCATTAGTAGAAATTTGTACAGAAGAAAAGGAAGGGAAAATTTCAAAAATTGGGCCTGAAA
ATCCATACAATACTCCAGTATTTGCCATAAAGAAGAGTTGGAGAAAAGATAGAGAACTTAATAAGAAAACTCAAGACTTC
TGGGAAGTTCAATTAGGAATACCACATCCCGCAGGGAAGAAATCAACAGTACTGGATGTGGGTGATGCATCAGTTCCCTT
AGATAAAGACTTCAGGAAATATACTGCATTTACCATACCTAGTATAAACAATGAGACACCAGGGATTAGGTATCAGTACA
ATGTGCTTCCGGGATGGAAAGGATCACCAGCAATATTCCAAAGTAGCATGACAAAAATCTTAGAGCCTTTTAGAAAACAA
AATCCAGACATAATCCAATACGATGATTTGGTATCTGACTTAGAGATAGGGCAGCATAGAGCAAAAATAGAGGAATTGAG
ACAACATCTGAGGTGGGGGTTTACACCAGACAAACATCAGAAAGAACCATTCCTTTGGGGTTATGAACTCCATCCTGACA
AATGGACAGTACAGCCTATAGTGCTGCCA---------------------------------------------------
---------------------------------------------------------
>B.AR.2001.123995.AY366029
CCTCAGATCACTCTTTGGCAACGACCCCTCGTCGMARTAARGATAGGGGGACAGCTAAAGGAAGCTGATACAGGAGCAGA
TACATTAGAAGACATGGATTTGCCAGGAAGATGGAAACCAAAAGGAGGAGGTAAAGTAAGACAGTATGATCAGATACCCG
TAGAAATCTGTGGACATAAAGCTATAACAGTAGTAGGACCTACACCTGGAAGACTGACTCAGATTGGTTGCACTTTAAAY
TTTCCCATTAGTCCTATTGAAACTGTGCCAGTAAAATTAAAACCAGGAATGGATGGCCCAAAAGTTAAACAATGGCCATT
GACAGAAGAAAAAATAAAAGCATTAGTAGAAATTTGTACAGAAGAAAAGGAAGGGAAAATTTCAAAAATTGGGCCTGAAA
ATCCATACAATACTCCAGTATTTGCCATAAAGAAAAGTTGGAGAAAAGATAGGGAACTTAATAAGAGAACTCAAGACTTC
TGGGAAGTTCAATTAGGAATACCACATCCCGCAGGTAAGAAATCAACAGTACTGGATGTGGGTGATGCATCAGTTCCCTT
AGATAAAGAATTCAGRAAGTATACTGCATTTACCATACCTAGTATAAACAATGAGACACCAGGGATTAGATATCAGTACA
ATGTGCTTCCAGGATGGAAAGGATCACCAGCAATATTCCAATGCAGCATGACAAAAATCTTAGAGCCTTTTAGAAAACAG
AATCCAGACATAATCCAATACGATGATTTGGTATCTGACTTAGAAATAGGGCAGCATAGAACAAAAATAGAGGAACTGAG
ACARCATCTGAAGTGGGGATTTACACCAGACAAACATCAGAAAGAACCATTCCTTTGGGGTTATGAACTCCATCCTGATA
AATGGACAGTACAGCCCATAACGCTGCCA---------------------------------------------------
---------------------------------------------------------
>KU2KUL_948
CCTCAAATCACTCTTTGGCAACGACCCCTCGTCACAATAAAGATAGGGGGGCAGCTAAAGGAAGCTGATACAGGAGCAGA
TACATTAGAAGAAATGAATTTGCCAGGAAAATGGAAACCAAAAGGAGGAGGTAAAGTAAGACAGTATGATCAGATAYCCA
TAGAAATATGTGGACATAAAGCTATAACAGTAGTAGGACCTACACCTGGAAGACTGACTCAGCTTGGTTGCACTTTAAAT
TTTCCYATTAGTCCTATTGAAACTGTACCAGTAWAATTAAAGCCAGGARTKGATGGCCCAAAAGTTAAACAATGGCCATT
GACAGAAGAAAAAATAAAAGCATTAGTAGAAATTTGTACAGAAGAAAAGGAAGGGAAAATTTCAAAAATTGGGCCTGAAA
ATCCATACAATACTCCAGTATTTGCCATAAAGAAGAGTTGGAGAAAAGAYAGAGAACTTAATAAGAGAACTCAAGACTTC
TGGGAAGTTCAATTAGGAATACCACATCCCGCAGGGAAGAACTCAACAGTACTAGATGTGGGTGATGCATCAGTTCCCTT
AGATAAAGACTTCAGAAAGTATACTGCATTTACCATACCTAGTATAAACAATGAGACACCAGGGATTAGATATCAGTACA
ATGTGCTCCCAGGATGGAAAGGATCACCAGCAATATTCCAATGTAGCATGACAAAAATCTTAGAGCCTTTTAGAAAACAA
AATCCAGACATAATCCAATACGATGATTTGGTATCTGACTTAGAAATAGGACAGCATAGAACAAAAATAGAGGAACTGAG
ACAACATCTGAAGTGGGGATTTACACCAGACAAACATCAGAAAGAACCATTCCTTTGGGGTTATGAACTCCATCCTGATA
AATGGACAGTACAGCCTATAGTGTTGCCA---------------------------------------------------
---------------------------------------------------------
>B.US.1986.5082_86.AY835771
CCTCAGATCACTCTTTGGCAACGACCCCTCGTCACAATAAAGATAGGGGGGCAACTAAAGGAAGCTGATACAGGAGCAGA
TACATTAGAAGAAATGAATTTACCAGGAAGATGGAAACCAAAAGGAGGAGGTAAAGTAAGACAGTATGATCAGATACTCA
TAGAAATCTGTGGACATAAAGCTATAACAGTAGTAGGACCTACACCTGGAAGACTGACTCAGCTTGGTTGCACTTTAAAT
TTTCCCATTAGTCCTATTGAAACTGTACCAGTAAAATTAAAGCCAGGAATGGATGGCCCAAAAGTTAAACAATGGCCATT
GACAGAAGAAAAAATAAAAGCATTAGTAGAAATTTGTACAGAAGAAAAGGAAGGGAAAATTTCAAAAATTGGGCCTGAAA
ATCCATACAATACTCCAGTATTTGCCATAAAGAAAAGTTGGAGAAAAGATAGAGAACTTAATAAGAAAACTCAAGACTTC
TGGGAAGTTCAATTAGGAATACCACATCCCGCAGGGAAGAAATCAACAGTACTGGATGTGGGTGATGCATCAGTTCCCTT
AGATAAAGACTTCAGGAAGTATACTGCATTTACCATACCTAGTATAAACAATGAGACACCAGGGATTAGATATCAGTACA
ATGTGCTTCCAGGATGGAAAGGATCACCAGCAATATTCCAAAGTAGCATGACAAAAATCTTAGAGCCTTTTAGAAAACAA
AATCCAGACATAATCCAATACGATGATTTGGTATCTGACTTAGAAATAGGGCAGCATAGAACAAAAATAGAGGAACTGAG
ACAACATCTGGCGTGGGGATTTACACCAGACAAACATCAGAAAGAACCATTTCTCTGGGGTTATGAACTCCATCCTGATA
AATGGACAGTACAGCCTATAGTGCTGCCA---------------------------------------------------
---------------------------------------------------------
>B.FR.1983.PV22.LAI.IIIB.K02083
CCTCAGATCACTCTTTGGCAACGACCCCTCGTCACAATAAAGATAGGGGGGCAACTAAAGGAAGCTGATACAGGAGCAGA
TACATTAGAAGAAATGAGTTTGCCAGGAAGATGGAAACCAAAAGGAGGAGGTAAAGTAAGACAGTATGATCAAATACTCA
TAGAAATCTGTGGACATAAAGCTATAACAGTAGTAGGACCTACACCTGGAAGACTGACTCAGATTGGTTGCACTTTAAAT
TTTCCCATTAGCCCTATTGAGACTGTACCAGTAAAATTAAAGCCAGGAATGGATGGCCCAAAAGTTAAACAATGGCCATT
GACAGAAGAAAAAATAAAAGCATTAGTAGAAATTTGTACAGAAGAAAAGGAAGGGAAAATTTCAAAAATTGGGCCTGAAA
ATCCATACAATACTCCAGTATTTGCCATAAAGAAAAGTTGGAGAAAAGATAGAGAACTTAATAAGAGAACTCAAGACTTC
TGGGAAGTTCAATTAGGAATACCACATCCCGCAGGGAAGAAATCAACAGTACTGGATGTGGGTGATGCATCAGTTCCCTT
AGATGAAGACTTCAGGAAGTATACTGCATTTACCATACCTAGTATAAACAATGAGACACCAGGGATTAGATATCAGTACA
ATGTGCTTCCAGGATGGAAAGGATCACCAGCAATATTCCAAAGTAGCATGACAAAAATCTTAGAGCCTTTTAGAAAACAA
AATCCAGACATAATCCAATACGATGATTTGGTATCTGACTTAGAAATAGGGCAGCATAGAACAAAAATAGAGGAGCTGAG
ACAACATCTGAGGTGGGGACTTACACCAGACAAACATCAGAAAGAACCATTCCTTTGGGGTTATGAACTCCATCCTGATA
AATGGACAGTACAGCCTATAGTGCTGCCA---------------------------------------------------
---------------------------------------------------------
>B.US.1985.WCIPR.U69584
CCTCAGATCACTCTTTGGCAACGACCCCTCGTCTCAATAAAGATAGGGGGGCAACTAAAGGAAGCTGATACAGGAGCAGA
TACATTAGAAGAAATGAATTTGCCAGGAAGATGGAAACCAAAAGGAGGAGGTAAAGTAAGACAGTATGATCAGATACTCG
TAGAAATCTGTGGACATAAAGCTATAACAGTAGTAGGACCTACACCCGGAAGACTGACTCAGATTGGTTGCACTTTAAAT
TTTCCCATTAGTCCTATTGAAACTGTACCAGTAAAATTAAAGCCAGGAATGGATGGCCCAAAAGTTAAACAATGGCCATT
GACAGAAGAAAAAATAAAAGCATTAGTAGACATTTGTACAGAAGAAAAGGAAGGGAAAATTTCAAAAATTGGGCCTGAAA
ATCCATACAATACTCCAGTATTTGCCATAAAGAAAAGTTGGAGAAAAGATAGAGAACTTAATAAGAGAACTCAAGACTTC
TGGGAAGTTCAATTAGGAATACCACATCCCGCAGGGAAGAAATCAACAGTACTGGATGTGGGTGATGCATCAGTTCCCTT
AGATAAAGACTTCAGAAAGTATCCTGCATTTACCATACCTAGTGTAAACAATGAGACACCAGGGATTAGATATCAGTACA
ATGTGCTTCCAGGATGGAAAGGATCACCAGCAATATTCCAAAGTAGCATGACAAAAATCTTAGAGCCTTTTAGAAAACAA
AATCCAGACATAATCCAATACGATGATTTGGTATCTGACTTAGAAATAGGGCAGCATAGAACAAAAATAGAGGAACTGAG
ACAACATCTGAGGTGGGGATTTACACCAGACAAACATCAGAAAGAACCATTCCTTTGGGGTTATGAACTCCATCCTGATA
AATGGACAGTACAGCCTATAGTGCTGCCA---------------------------------------------------
---------------------------------------------------------
>B.US.2005.05_132883.DQ832134
CCTCAGATCACTCTTTGGCAACGACCCCTCGTCACAATAAAGATAGGGGGGCAGCTAAAGGAAGCTGATACAGGAGCAGA
TACATTGGAAGAAATGAATTTGCCAGGAAGATGGAAACCAAAAGGAGGAGGTAAAGTAAGACAGTATGATCAGATAACCA
TAGAAATCTGTGGACATAAAGCTATAACAGTAATAGGACCTACACCTGGAAGACTGACTCAGATTGGTTGCACTTTAAAT
TTCCCCATTAGTCCTATTGAGACTGTACCAGTAAAATTAAAGCCAGGAATGGATGGGCCAAAAGTTAAACAATGGCCATT
GACAGAAGAAAAAATAAAAGCATTAGTAGAAATTTGTACAGAAGAAAAGGAAGGGAAAATTTCAAAAATTGGGCCTGAAA
ATCCATACAATACTCCAGTATTTGCCATAAAGAAGAGTTGGAGAAAAGATAGAGAACTTAATAAGAGAACTCAAGACTTC
TGGGAAGTTCAATTAGGGATACCACATCCCTCAGGGAAGAAATCAACAGTACTGGATGTGGGTGATGCATCAGTTCCCTT
AGATGAAGACTTCAGGAAGTATACTGCATTTACCATACCTAGTATAAACAATGAGAYACCAGGGATTAGATATCAGTACA
ATGTGCTTCCAGGATGGAAAGGATCACCAGCAATATTCCAAAGCAGCATGACAAAAATCTTAGAGCCTTTTAGAAAACAG
AATCCAGACATAATCCAATACGATGATTTGGTATCTGACTTAGAAATAGGGCAGCATAGAACAAAAATAGAGGAACTGAG
AGAACATCTGAGGTGGGGATTTACACCAGACAAACATCAGAAAGAACCATTCCTTTGGGGTTATGAACTCCATCCTGATA
AATGGACAGTACAGCCTATAAAGCTGCCA---------------------------------------------------
---------------------------------------------------------
>B.-.2003.03_113429.EU612530
CCTCAAATCACTCTTTGGCAACGACCCCTCGTCACAATAAAGATAGGGGGGCAACTAAAGGAAGCTGATACAGGAGCAGA
TACATTAGAAGAAATGGATTTGCCAGGAAGATGGAAACCAAAAGGAGGAGGTAAAGTAAGACAGTATGATCAGATACTCA
TAGAAATCTGTGGACATAAAGCTATAACAGTAGTAGGACCTACACCTGGAAGACTGACTCAGATTGGTTGCACTTTAAAT
TTTCCCATTAGTCCTATTGAGACTGTACCAGTAAAATTAAAACCAGGAATGGATGGCCCAAAAGTTAAACAATGGCCATT
GACAGAAGAAAAGATAAAGGCATTAGTAGAAATTTGTACAGAAGAAAAGGAAGGAAAAATTTCAAAAATTGGGCCTGAAA
ATCCATACAATACTCCAGTATTTGCCATAAAGAAAAGTTGGAGAAAAGATAGAGAACTTAATAAGAAAACTCAAGACTTC
TGGGAAATTCAATTAGGAATACCACATCCCGCAGGGAAGAAATCAACAGTACTGGATGTGGGTGATGCATCAGTTCCCTT
AGATAAAGACTTCAGGAAGTATACGGCATTTACCATACCTAGTATAAACAATGAGACACCAGGGATTAGATATCAGTACA
ATGTGCTTCCAGGATGGAAAGGATCACCAGCAATATTCCAATGTAGCATGACAAAAATCTTAGAGCCTTTTAGAAAACAA
AATCCAGACATAATCCAATACGATGATTTGGTATCTGACTTAGAGATAGGGCAGCATAGAACAAAAGTAGAGGAACTGAG
ACAGCATCTGAGGTGGGGATTTACACCAGACAAACATCAGAAAGAACCATTCCTTTGGGGTTATGAACTCCATCCTGATA
AATGGACAGTACAGCCTATAGTGCTGCCA---------------------------------------------------
---------------------------------------------------------
>B.IT.1997.CAS_1321_4_1222.FJ030683
CCTCAGATCACTCTTTGGCAACGACCCCTCGTCACAATAAAGATAGGGGGGCAACTAAAGGAAGCTGATACAGGAGCAGA
TACATTAGAAGAAATGAATTTGCCAGGAAGATGGAAACCAAAAGGAGGAGGTAAAGTAAGACAGTATGATCAGATACCCA
TAGAAATCTGTGGACATAAAGCTATAACAGTAGTAGGACCTACACCTGGAAGACTGACTCAGCTTGGTTGCACTTTAAAT
TTTCCCATTAGTCCTATTGAAACTGTACCAGTAAGATTAAAGCCAGGAATGGATGGCCCAAAAGTTAAACAATGGCCATT
GACAGAAGAAAAAATCAAAGCATTGGTAGAAATTTGTACAGAAGAAAAGGAAGGGAAAATTTCAAAAATTGGGCCTGAAA
ATCCATACAATACTCCAGTATTTGCCATAAAGAAAAGTTGGAGAAAAGATAGAGAACTTAATAAAAGAACTCAAGACTTC
TGGGAAGTTCAATTAGGGATACCACATCCCTCAGGGAAGAAATCAACAGTACTGGATGTGGGTGATGCATCAGTTCCCTT
AGATAAAGACTTCAGGAAGTATACTGCATTTACTATACCTAGTATAAACAATGAGACACCAGGGATTAGATATCAGTACA
ATGTACTTCCAGGATGGAAAGGATCACCAGCAATATTCCAAGCTAGCATGACAAAAATTTTAGAGCCCTTTAGAAAACAA
AATCCAGACATAATCCAATACGATGATTTGGTATCTGACTTAGAAATAGGGCAGCATAGAACAAAAATAGAGGAACTGAG
ACAACATTTGAGGTGGGGATTTACACCAGACAAACATCAGAAAGAACCATTCCTTTGGGGTTATGAACTCCATCCTGATA
AATGGACAGTACAGCCTATAGAGCTGCCA---------------------------------------------------
---------------------------------------------------------
>B.US.-.P00026-338.AY388864
CCTCAGATCACTCTTTGGCAACGACCCCTTGTCACAATAAAGATAGGGGGGCAATTAAAGGAAGCTGATACAGGAGCAGA
TACATTAGAAGACATGAATTTGCCAGGAAGATGGAAACCAAAAGGAGGAGGTAAAGTAAGACAGTATGATCAGATACCCA
TAGAAATCTGTGGGCAGAAAGCTATAACAGTAGTAGGACCTACACCTGGAAGACTGACTCAGATTGGTTGCACTTTAAAT
TTTCCCATTAGTCCTATTGAAACTGTACCAGTCAAATTAAAGCCAGGAATGGATGGCCCAAAAGTTAAACAATGGCCATT
GACAGAAGAAAAAATAAAAGCATTAGTAGAAATTTGCACAGAAGAAAAGGAAGGGAAAATTTCAAAAATTGGGCCTGAAA
ATCCATACAATACTCCGGTATTTGCCATAAAGAAGAGTTGGAGAAAAGATAGAGAACTTAATAAGAGAACTCAAGACTTC
TGGGAAGTTCAATTAGGAATACCACATCCCTCAGGGAAGAAATCAACAGTATTGGATGTGGGTGATGCATCAGTTCCATT
AGATAAAGACTTYAGGAAGTATACTGCATTTACCATACCTAGTATAAACAATGAGACACCAGGGGTTAGGTATCAGTACA
ATGTGCTTCCAGGATGGAAAGGATCACCAGCAATATTCCAAAGTAGCATGACAAAAATCTTAGAGCCTTTTAGAAAACAA
AACCCAGAMATAATACAATACGATGATTTGGTATCTGAYTTAGAAATAGGGCAGCATAGAACAAAAATAGAGGAACTGAG
ACAGCATCTGAAGTGGGGATTTACCCCAGACAAACATCAGAAAGAACCATTCCTTTGGGGTTATGAACTCCATCCTGATA
AATGGACAGTACAGCCTATAGTGCTGCCA---------------------------------------------------
---------------------------------------------------------
>B.-.2003.03_100586.EU610234
CCTCAAATCACTCTTTGGCAACGACCCCTCGTCACAATAAAGATAGGGGGGCAAATAAAGGAAGCTGATACAGGAGCAGA
TACATTAGAAGACATAAGTTTGCCAGGGAGATGGAAACCAAAAGGAGGAGGTAAAGTAAGACAGTATGATCAGRTACYCA
TAGAAATTTGTGGACATAAAGCTATAACAGTAGTAGGACCTACACCTGGAAGACTGACTCAGATTGGTTGCACTTTAAAT
TTTCCCATCAGTCCTATTGAAACTGTACCAGTAAAATTAAAGCCAGGAATGGATGGCCCAAGAGTTAAACAATGGCCATT
GACAGAGGAAAAAATAAAAGCATTAGTAGAAATTTGTACAGAAGAAAAGGAAGGGAAAATTTCAAAAATTGGGCCTGAGA
ATCCATACAATACTCCAGTATTTGCCATAAAGAAAAGTTGGAGAAAAGATAGAGAACTCAATAAGAGAACTCAAGACTTC
TGTGAAGTCCAATTAGGAATACCACATCCCGCAGGGAAGAAATCAACAGTACTGGATGTGGGTGATGCATCAGTTCCCTT
AGATAAAGACTTCAGGAAGTATACTGCATTTACCATACCTAGTATAAACAATGAGACACCAGGGATTAGATATCAGTACA
ATGTGCTGCCAGGATGGAAAGGATCACCAGCAATATTCCAAAGTAGCATGACAAAAATCTTAGAGCCTTTTAGAAAACAA
AATCCAGACATAATCCAATACGATGATTTGGTATCTGACTTAGAAATAGGGCAGCATAGAACAAAAATAGAGGAACTGAG
ACAGCATCTGAAGTGGGGATTTACACCAGACAAACATCAGAAAGAACCATTCCTTTGGGGTTATGAACTCCATCCTGATA
AATGGACAGTACAGCCTATAGTGTTGCCA---------------------------------------------------
---------------------------------------------------------
>Control2 2006-03-29 OLD
---------ACTCTTTGGCAACGACCCGTCGTCACAATAAGGATAGGGGGACAGTTAAGGGAAGCTGATACAGGAGCAGA
TACATTAGAAGATATAGATTTGCCAGGAAGATGGACACCAAAAGGAGGAGGTAGAGTAAGACAGTATGATCAGATACCCA
TAGAAATCTGTGGACACAAAGTTATAACAGTRGTAGGACCTACACCTGGAAGACTRACTCAGCTTGGGTGCACTTTAAAT
T-------------------------------------------------------------------------------
--------------------------------TTTGTACAGAAGAAAAGGAAGGGAAAATTTCAAAAATTGGGCCTGACA
ATCCTTACAATACTCCAGTATTTGCCATAAAGAAGAGTTGGAGAAAAGATAGAGAACTTAATAAGAGAACTCAAGACTTC
TGGGAAATTCAATTAGGAATACCACATCCCTCAGGGAAGAAATCAACAGTACTGGATGTGGGTGATGCATCAGTTCCCTT
AGATAAAGACTTCAGGAAATATACTGCATTTACCATACCTAGTATAAACAATGAGACACCAGGGATTAGGTATCAGTACA
ATGTGCTGCCAGGATGGAAGGGATCACCAGCGATATTCCAATACAGCATGACAAAAATCTTAGAGCCTTTTAGAAAACAA
AATCCAGACATAATCCAATACGATGATTTGGTATCTGACTTAGAAATAGGGCAGCATAGAACAAAAATAGAGGAACTGAG
RCAACATCTGAAGTGGGGATTTACCCCAGACAAACATCAGAAAGAACCATTCCTTTGGGGTTATGAACTCCATCCTGATA
AATGGACAGTCCAGCCTATAGAGTTGCCA---------------------------------------------------
---------------------------------------------------------
>B.US.2004.ES4-24.EF363124
CCTCAGATCACTCTTTGGCAACGACCCCTCGTCACAATAAAGATAGGGGGGCAACTAAAGGAAGCTGATACAGGAGCAGA
TACATTAGAAGAAATGAATTTGCCAGGAAGATGGAAACCAAAAGGAGGAGGTAAAGTAAGACAGTATGATCAGATACTCA
TAGAAATCTGTGGACATAAAGCTATAACAGTAGTAGGACCTACACCTGGAAGATTGACTCAGATTGGTTGCACTTTAAAT
TTTCCCATTAGTCCTATTGAAACTGTACCAGTAAAATTAAAGCCAGGAATGGATGGCCCAAAAGTTAAACAATGGCCATT
GACAGAAGAAAAAATAAAAGCATTAGTAGAAATTTGTACAGAAGAAAAGGAAGGGAAAATTTCAAAAATTGGGCCTGAAA
ATCCATACAATACTCCAGTATTTGCCATAAAGAAAAGTTGGAGAAAAGATAGAGAACTTAATAAGAGAACTCAAGACTTC
TGGGAAGTACAATTAGGAATACCACATCCCGCAGGGAAGAAATCAACAGTACTGGATGTGGGTGATGCATCAGTTCCCTT
AGATAAAGACTTCAGGAAGTATACTGCATTTACCATACCTAGTATAAACAATGAGACACCAGGGATTAGATATCAGTACA
ATGTGCTTCCAGGATGGAAAGGATCACCAGCAATATTCCAAAGTAGCATGACAAAAATCTTAGAGCCTTTTAGAAAACAA
AATCCAGACATAATCCAATACGATGATTTGGTATCTGACTTAGAAATAGGGCAGCATAGAACAAAAATAGAGGAATTGAG
ACAACATCTGAGGTGGGGATTTACACCAGACAAACATCAGAAAGAACCATTCCTTTGGGGTTATGAACTCCATCCTGACA
AATGGACAATACAGCCTATAGTGCTGCCA---------------------------------------------------
---------------------------------------------------------
>B.US.1998.501818G010898.AF357671
CCTCAGATCACTCTTTGGCAACGACCCCTCGTCACAATAAAGATAGGGGGGCAGCTAAAGGAAGCTGATACAGGAGCAGA
TACATTAGAAGACATGAATTTGCCAGGAAGATGGAAACCAAAAGGAGGAGGTAAAGTAAGACAGTATGATCAGATACCCA
TAGAAATCTGTGGGCATAAAGCTATAACAGTAGTAGGACCTACACCTGGAAGACTGACTCAGATTGGTTGCACTTTAAAT
TTTCCCATTAGTCCTATTGAAACTGTACCAGTAAAATTAAAGCCAGGAATGGATGGCCCAAAAGTTAAACAATGGCCATT
AACAGAAGAAAAAATAAAAGCATTAGTAGAAATTTGTACAGAAGAAAGGGAAGGGAAAATTTCAAAAGTTGGGCCTGAAA
ATCCATACAATACTCCAGTATTTGCTATAAAGAAAAGTTGGAGAAAAGATAGAGAACTTAATAAGAAAACTCAAGACTTC
TGGGAAGTTCAATTAGGAATACCACATCCAGCAGGGAAGAAATCAACAGTACTRGATGTGGGTGATGCATCAGTTCCCTT
AGATRAAGACTTCAGGAAGTATACTGCATTTACCATACCTAGTATAAACAATGAGACACCAGGGATTAGATATCAGTACA
ATGTGCTTCCAGGATGGAAAGGATCACCAGCAATATTCCAAAGTAGCATGACAAAAATCTTAGAGCCTTTTAGAAAACAA
AATCCAGACATAATCCAATACGATGATTTAGTATCTGACTTAGAAATAGGGCAGCATAGAACAAAAATAGAGGAACTGAG
ACAGCATCTGAAGTGGGGATTTACACCAGACAAACATCAGAAAGAACCATTCCTTTGGGGTTATGAACTCCATCCTGATA
AATGGACAGTACAGCCTATAGTGCTGCCA---------------------------------------------------
---------------------------------------------------------
>B.FR.1991.UFC_D7_91.AF487132
CCTCAGATCACTCTTTGGCAACGACCCATCGTCACAATAAAGATAGGGGGGCAGCTAAAGGAAGCTGATACAGGAGCAGA
TACATTAGAAGACCTAAATTTACCAGGAAGATGGAAACCAAAAGGAGGAGGTAAAGTAAGACAGTATGATCAGATACCCA
TAGAAATCTGTGGACATAAAGCTATAACAGTAGTAGGACCTACACCTGGAAGACTGACTCAGMTTGGTTGCACTTTAAAT
TTTCCCATTAGTCCTATTGAAACTGTACCAGTAAAATTAAAGCCAGGAATGGATGGCCCAAAAGTTAAACAATGGCCATT
GACAGAAGAAAAAATAAAAGCATTAGTAGAAATTTGTACAGAAGAAAAGGAAGGGAAAATTTCAAAAATTGGGCCTGAAA
ATCCATACAATACTCCAGTATTTGCCATAAAGAAAAGTTGGAGAAAAGACAGAGAACTTAATAAGAGAACTCAAGACTTT
TGGGAAGTTCAATTAGGAATACCACATCCCTCAGGGAAGAAATCAACAGTACTGGATGTGGGTGATGCATCAGTTCCCTT
AGATAAAGACTTCAGGAAGTATACTGCATTTACCATACCTAGTATAAACAATGAAACACCAGGGATTAGATATCAGTACA
ATGTGCTGCCAGGATGGAAAGGATCACCAGCAATATTCCAAAGTAGCATGACAAAAATCTTAGAGCCTTTTAGAAAACTA
AATCCAGACATAATCCAATACGATGATTTGGTATCTGACTTAGAAATAGGGCAGCACAGAACAAAAATAGAGGAACTGAG
ACARCATCTGAGGTGGGGATTTACACCAGATAAACATCAGAAAGAACCATTCCTTTGGGGSTATGAACTCCATCCTGATA
AATGGACAGTACAGCCTATAGTGCTGCCA---------------------------------------------------
---------------------------------------------------------
>B.US.1986.5113_86.AY835757
CCTCAGATCACTCTTTGGCAACGACCCCTCGTCACAGTAAAGATAGGGGGGCAACTAAAGGAAGCTGATACAGGAGCAGA
TACATTAGAAGAAATGAATTTGCCAGGAAGATGGAAACCAAAAGGAGGAGGTAAAGTAAGACAGTATGATCAGATACCCA
TAGAAATCTGTGGACATAAAGCTATAACAGTAGTAGGACCTACACCTGGAAGACTGACTCAGATTGGCTGCACTTTAAAT
TTTCCCATTAGTCCTATTGAAACTGTACCAGTGAAATTAAAGCCAGGAATGGATGGCCCAAGAGTTAAACAATGGCCATT
GACAGAAGAAAAAATAAAAGCATTAGTAGAAATTTGTACAGAAGAAAAGGAAGGAAAAATTTCAAAAATTGGGCCTGAAA
ATCCATACAATACTCCAGTATTTGCCATAAAGAAAAGTTGGAGAAAAGATAGAGAACTTAATAAGAGAACTCAAGACTTC
TGGGAAGTTCAATTAGGAATACCACATCCCGCAGGGAAGAAATCAACAGTACTGGATGTGGGTGATGCATCAGTTCCCTT
AGATGAAGACTTCAGGAAGTATACTGCATTTACCATACCTAGTATAAACAATGAGACACCAGGGATTAGATATCAGTACA
ATGTGCTTCCAGGATGGAAAGGATCACCAGCAATATTCCAAAGTAGCATGACAAAAATCTTAGAGCCTTTTAGAAAACAA
AATCCAGACATAATCCAATACGATGATTTGGTATCTGACTTAGAAATAGGGCAGCATAGAACTAAAATAGAGGAACTGAG
ACAACATCTGAGGTGGGGATTTACACCAGACAAACATCAGAAAGAACCATTCCTTTGGGGTTATGAACTCCATCCTGATA
AATGGACAGTACAGCCTATAGTGCTGCCA---------------------------------------------------
---------------------------------------------------------
>B.CA.1999.277.EU693804
CCTCAGATCACTCTTTGGCAACGACCCCTCGTCACAGTAAGGGTAGGGGGGCAACTAAAGGAAGCTGATACAGGAGCAGA
TACATTAGAAGAAATGAATTTGCCAGGAAGATGGAAACCAAAAGGAGGAGGTAAAGTAAGACAGTATGATCAGATACTCG
TAGAAATCTGTGGACATAAAGCTATAACAGTAGTAGGACCCACACCTGGAAGACTGACTCAGATTGGTTGCACTTTAAAT
TTTCCCATTAGTCCTATTGAAACTGTACCAGTAAAATTAAAGCCAGGAATGGATGGCCCAAAAGTTAAACAATGGCCATT
GACAGAAGAAAAAATAAAAGCATTAGTAGAAATTTGTACAGAAGAAAAGGAAGGAAAAATTTCAAAAATTGGGCCTGAAA
ATCCATACAATACTCCAGTATTTGCCATAAAGAAGAGTTGGAGAAAAGATAGAGAACTTAATAAGAGAACTCAAGACTTC
TGGGAAGTTCAATTAGGAATACCACATCCCGCAGGGAAGAAATCAACAGTATTGGATGTGGGTGATGCATCAGTTCCCTT
AGATAAAGACTTCAGGAAGTATACTGCATTTACCATACCTAGTACAAACAATGAGACACCAGGGATTAGATATCAGTACA
ATGTGCTTCCAGGATGGAAAGGATCACCAGCAATATTCCAAAGTAGCATGACAAAAATCTTAGAGCCTTTTAGAAAACAA
AATCCAGACATAATCCAATACGATGACTTGGTATCTGACTTAGAAATAGGGCAGCATAGAATAAAAATAGAGGAACTGAG
ACAACATCTGAAGTGGGGATTTACACCAGATAAACATCAGAAAGAACCATTCCTTTGGGGTTATGAACTCCATCCTGATA
AATGGACAGTACAGCCTATAGAGCTGCCA---------------------------------------------------
---------------------------------------------------------
>B.US.2001.37_2.DQ009855
CCTCAGATCACTCTTTGGCAACGACCCCTCGTCACAATAAAGATAGGGGGGCAACTAAAGGAAGCTGATACAGGAGCAGA
TACATTAGAAGAAATGAATTTGCCAGGAAGATGGAAACCAAAAGGAGGAGGTAAAGTAAGACAGTATGATCAGATACCCA
TAGAAATCTGTGGACATAAAGCTACAACAGTAGTAGGACCTACACCTGGAAGACTGACTCAGATTGGTTGCACTYTAAAT
TTTCCCATTAGYCCTATTGAAACTGTACCAGTAAAATTAAAGCCAGGAATGGATGGCCCAAAAGTTAAACAATGGCCATT
GACAGAAGAAAAAATAAAAGCATTAGTAGAAATTTGYACAGAAGAAAAGGAAGGGAAAATTTCAAAAATTGGGCCTGAAA
ATCCATACAATACTCCAGTATTTGCTATAAAGAAAAGTTGGAGAAAAGATAGAGAACTTAATAAGAGAACTCAAGACTTC
TGGGAAGTYCAGTTAGGAATACCACATCCCGCAGGGAAGAAATCAACAGTACTGGATGTGGGTGATGCATCAGTTCCCTT
AGATAAAGACTTCAGGAAGTATACTGCATTTACCATACCYAGTATAAACAATGAGACACCAGGGATTAGATATCAGTACA
ATGTGCTGCCAGGATGGAAAGGATCACCAGCAATATTCCAAAGTAGCATGACAAAAATCTTAGAGCCTTTTAGAAAACAA
AATCCAGACATAATCCAATATGATGATTTGGTATCTGACTTAGAAATAGGGCAGCATAGAACAAAAATAGAGGAACTGAG
ACAACATCTGAAGTGGGGATTTACACCAGACAAACATCAGAAAGAACCATTCCTTTGGGGGTATGAACTCCATCCTGATA
AATGGACAGTACAGCCTATAGTGTTGCCA---------------------------------------------------
---------------------------------------------------------
>B.US.2002.L893P.FJ469749
CCTCAGATCACTCTTTGGCAACGACCCCTCGTCACAGTAAAGATAGGGGGGCAACTAATGGAAGCTGATACAGGAGCAGA
TACATTAGAAGAAATGAATTTGCCAGGAAGGTGGAAACCAAAAGGAGGAGGTAAAGTAAGACAGTATGATCAGATACTTG
TAGAAATCTGTGGACATAAAGCTATAACAGTAGTAGGACCTACACCTGGAAGACTGACTCAGATTGGTTGCACTTTAAAT
TTTCCCATTAGTCCTATTGAAACTGTACCAGTAAAATTAAAGCCAGGAATGGATGGCCCAAAAGTTAAACAATGGCCATT
GACAGAAGAAAAAATAAAAGCATTAGTAGAAATTTGTACAGAAGAAAAGGAAGGAAAAATTTCAAAAATTGGGCCTGAAA
ATCCATACAATACTCCAGTATTTGCCATAAAGAAAAGTTGGAGAAAAGATAGAGAACTTAATAAGAGAACTCAAGACTTC
TGGGAAGTTCAATTAGGAATACCACATCCCGCAGGGAAGAAATCAACAGTACTGGATGTGGGTGATGCATCAGTTCCCTT
AGATAAAGAATTCAGGAAGTATACTGCATTTACCATACCTAGTATAAACAATGAGACACCAGGGATTAGATATCAGTACA
ATGTGCTTCCAGGATGGAAAGGATCACCAGCAATATTCCAATGTAGCATGACAAAAATCTTAGAGCCTTTTAGAAAACAA
AATCCAGACATAATCCAATACGATGATTTGGTATCTGACTTAGAAATAGGGCAGCATAGAACAAAAATAGAGGAACTGAG
ACAACATCTGAGGTGGGGATTTACACCAGACAAACATCAGAAAGAACCATTCCTTTGGGGGTATGAACTCCATCCTGATA
AATGGACAGTACAGCCTATAATGCTGCCA---------------------------------------------------
---------------------------------------------------------
>B.US.1998.NC1425_1998.AY030568
CCTCAAATCACTCTTTGGCAGCGACCCCTCGTCACAATAAAGATAGGGGGGCAGCTAAAGGAAGCTGATACAGGAGCAGA
TACATTAGAAGAAATGAATTTGCCAGGAAGATGGAARCCAAAAGGAGGAGGTAAAGTAAGACAGTATGATCARATACCCA
TAGAAATCTGTGGACATAAAGCTATAACAGTAATAGGACCTACACCTGGAAGACTGACTCAGCTTGGTTGCACCTTAAAT
TTTCCCATTAGTCCTATTGAAACTGTACCAGTGAAATTAAAGCCAGGAATGGATGGCCCAAAAGTTAAACAATGGCCATT
GACAGAAGAAAAAATAAAAGCATTAGTAGAAATTTGTACAGAAGAAAAGGAAGGGAAAATTTCAAAAATTGGGCCTGAAA
ATCCATACAATACTCCAGTATTTGCCATAAAGAAAAGTTGGAGAAAAGATAGAGAACTTAATAAGAGAACTCAAGACTTC
TGGGAAGTTCAATTAGGAATACCACATCCCGCAGGGAAGAAATCAACAGTACTGGATGTGGGTGATGCATCAGTTCCCTT
AGATAAAGACTTCAGGAAGTATACTGCATTTACCATACCTAGTATAAACAATGAGACACCAGGGATKAGATATCAGTACA
ATGTRCTCCCAGGATGGAAAGGATCACCATCAATATTCCAAAGTAGCATGACAAAAATCTTAGARCCTTTYAGAAARCAA
AATCCAGACATAATCCAATACGATGATTTGGTATCTGACTTAGAAATAGGGCAGCATAGAACAAAAATAGAGGAACTGAG
ACAACATCTGAAGTGGGGATTTACACCAGACAAACATCAGAAAGAACCATTCCTTTGGGGTTATGAACTCCATCCTGATA
AATGGACAGTACAGCCTATAGTGCTGCCA---------------------------------------------------
---------------------------------------------------------
>B.ES.2005.05SP70_377820.EU255372
CCTCARATCACTCTTTGGCAACGACCCCTCGTCRCAGTAAAGATAGGGGGGCAGCTAAAGGAAGCTGATACAGGAGCAGA
TACATTAGAAGAGATGAGTTTGCCAGGAAGATGGAAACCAAAAGGAGGAGGCAAAGTAAGACAGTATGATCAGATACCCA
TAGAAATCTGTGGACATAAAGCTATAACAGTAATAGGACCTACACCTGGAAGACTGACTCAGATTGGTTGCACTTTAAAT
TTTCCCATTAGTCCTATTGAAACTGTACCAGTAAAATTAAAGCCAGGAATGGATGGCCCAAAAGTTAAACAATGGCCATT
AACAGAAGAAAAAATAAAAGCATTAATAGAAATTTGTACAGAAGARAAGGAAGGGAAAATTTCAAAAATTGGGCCTGAAA
ATCCATACAATACTCCAGTATTTGCCATAAAGAAAAGTTGGAGAAAAGATAGAGAACTTAATAAGAGAACTCAAGACTTC
TGGGAGGTTCAATTAGGAATACCACATCCCGCAGGGAAGAAATCAACAGTATTGGATGTGGGTGATGCATCAGTTCCCTT
AGATAAAGACTTCAGGAAATATACTGCATTTACCATACCTAGTATAAACAATGAGACACCAGGGATTAGATATCAGTACA
ATGTGCTGCCAGGATGGAAAGGATCACCAGCAATATTTCAATGTAGCATGACAAAAATCTTAGAGCCTTTTAGAAAACAA
AATCCAGATATAATCCAATACGATGATTTGGTATCTGACTTAGAAATAGGGCAGCATAGAACAAAAATAGAGGAACTGAG
ACAACATTTAAAGTGGGGATTTACACCAGACAAGCATCAGAAAGAACCATTCCTTTGGGGTTATGAACTACATCCTGATA
ARTGGACAGTGCAGCCTATAGAGCTGCCA---------------------------------------------------
---------------------------------------------------------
>B.-.2003.03_106021.EU611306
CCTCAGATCACTCTTTGGCAACGACCCCTCGTCACAATAAAGATAGGGGGGCAACTAAAGGAAGCTGATACAGGAGCAGA
TACATTAGAAGACATGAATTTGCCAGGAAGATGGAAACCAAAAGGAGGAGGTAAAGTAAGACAGTATGATCAGATACTCG
TAGAAATCTGTGGACATAAAGCTATAACAGTCATAGGACCTACACCTGGAAGACTGACTCAGATTGGTTGCACTTTAAAT
TTTCCCATTAGTCCTATTGAAACTGTACCAGTAAAATTAAAGCCAGGAATGGATGGCCCAAAAGTTAAACAATGGCCATT
GACAGAAGAAAAAATAAAAGCATTAGTAGAAATTTGTACAGAAGAAAAGGAAGGGAAAATTTCAAAAATTGGGCCTGAGA
ATCCATACAATACTCCAGTATTTGCCATAAAGAAAAGTTGGAGAAAAGATAGAGAACTTAATAAGAAAACTCAAGACTTC
TGGGAAGTTCAATTAGGAATACCACATCCCGCAGGGAAGAAATCAACAGTACTGGATGTGGGTGATGCATCAGTTCCCTT
AGATAAAGACTTCAGGAAGTATACTGCATTTACCATACCTAGTATAAACAATGAGACACCAGGGATTAGATATCAGTACA
ATGTGCTTCCAGGATGGAAAGGATCACCAGCAATATTCCAAAGTAGCATGACAAAAATCTTAGAGCCTTTTAGAAAACAA
AATCCAGACATAATCCAATACGATGATTTGGTATCTGACTTAGAAATAGGACAGCATAGGACAAAAATAGAGGAACTGAG
ACAACATCTGAAGTGGGGATTTACACCAGACAAACATCAGAAAGAACCATTCCTTTGGGGTTATGAACTCCATCCTGATA
AATGGACAGTACAGCCTATAGTGCTGCCA---------------------------------------------------
---------------------------------------------------------
>B.ES.-.27_96.AY316002
CCTCAGATCACTCTTTGGCAACGACCCCTCGTCACAATAAAGATAGGGGGGCAACTAAAGGAAGCTGATACAGGAGCAGA
TACATTAGAAGAAATGGCTTTGCCAGGAAGATGGAAACCAAAAGGAGGGGGTAAAGTAAGACAGTATGATCAGATACTCA
TAGAGATTTGTGGGCATAAAGCTATAACAGTAGTAGGACCCACACCTGGAAGACTGACTCAGATTGGATGTACTTTAAAT
TTTCCCATTAGTCCTATTGAAACTGTACCAGTAAAATTAAAGCCAGGAATGGATGGCCCAAAAGTTAAACAATGGCCATT
GACAGAAGAAAAAATAAAAGCGTTAGTAGAAATTTGTACAGAAGAAAAGGAAGGGAAAATTTCAAAAATTGGGCCTGAAA
ATCCATACAATACTCCAGTATTTGCCATAAAGAAAAGYTGGAGAAAAGATAGAGAACTTAATAAGAAAACTCAAGACTTC
TGGGAAGTTCAATTAGGAATACCACATCCCGCAGGGAAGAAATCAACAGTACTGGATGTGGGTGATGCATCAGTYCCCTT
AGATAAAGACTTCAGGAAGTATACTGCATTTACCATACCTAGTGTAAACAATGAGACACCAGGGATTAGATATCAGTACA
ATGTGCTTCCAGGATGGAAAGGATCACCAGCGATATTCCAGAGTAGCATGACAAAAATCTTAGAGCCATTTAGAAAACAA
AATCCAGACATAATCCAATACGATGATTTGGTATCTGACTTAGAAATAGGGCAGCATAGAACAAAAATAGAGGAACTGAG
ACAACATCTGAAGTGGGGATTTACACCAGACAARCATCAGAAAGAACCATTCCTTTGGGGTTATGAACTCCATCCTGATA
AATGGACAGTACAGCCTATAGAGYTGCCA---------------------------------------------------
---------------------------------------------------------
>B.US.1998.501392K040998.AF357665
CCTCAAATCACTCTTTGGCAGCGACCCCTCGTCACAATAAAGATAGGGGGGCAGCTAAAGGAAGCTGATACAGGAGCAGA
TACATTAGAAGACATGAATTTGCCAGGAAGATGGAAACCAAAAGGAGGAGGTAAAGTAAGACAGTATGATCAGATACCCA
TAGAAATCTGTGGACATAAAGCTATAACAGTAGTAGGACCTACACCTGGAAGACTGACTCAGATTGGTTGCACTTTAAAT
TTTCCCATTAGTCCTATTGAAACTGTACCAGTAAAATTAAAGCCAGGAATGGATGGCCCAAAAGTTAAACAATGGCCATT
GACAGAAGAAAAAATAAAAGCATTAGTAGAAATTTGTACAGAAGAAAAGGAAGGGAAAATTTCAAAAATTGGACCTGAAA
ATCCATACAATACTCCAGTATTTGCCATAAAGAAGAGTTGGAGAAAGGATAGAGAACTTAATAAGAGAACTCAAGACTTC
TGGGAAGTTCAATTAGGRATACCACATCCCTCAGGGAAGAAGTCAACAGTACTGGATGTGGGTGATGCATCAGTTCCCTT
AGATAAAGACTTCAGGAAGTATACTGCATTTACCATACCTAGTATAAACAATGAGACACCAGGGATTAGATATCAGTACA
ATGTGCTTCCAGGATGGAAAGGATCACCAGCAATATTYCAAAGTAGCATGACAAAGATCTTAGAACCTTTYAGAAAACAA
AATCCAGACATAATCCAGTACGATGATTTGGTATCTGACTTAGAAATAGGGCAGCATAGAACAAAAATAGAGGAACTGAG
ACAACATCTGAAGTGGGGATTTACACCAGACAAACATCAGAAAGAACCATTCCTTTGGGGTTATGAACTCCATCCTGATA
AATGGACAGTACAGCCTATAGAGCTGCCA---------------------------------------------------
---------------------------------------------------------
>B.US.1989.5096_89.AY835750
CCTCAGATCACTCTTTGGCAACGACCCCTCGTCACAATAAAGATAGGAGGGCAACTAAAGGAAGCTGATACAGGAGCAGA
TACATTAGAAGAAATGAATTTGCCAGGAAGATGGAAACCAAAGGGAGGAGGTAAAGTAAGACAGTATGATCAGATACCCA
TAGAAATTTGTGGACATAAAGCTATAACAGTAGTAGGACCTACACCTGGAAGACTGACTCAACTTGGTTGCACTTTAAAT
TTTCCCATTAGTCCTATTGAAACTGTACCAGTAAAATTAAAGCCAGGAATGGATGGCCCAAAAGTTAAACAATGGCCATT
GACAGAAGAAAAAATAAAAGCATTAGTAGAAATTTGTACAGAAGAAAAGGAAGGAAAAATTTCAAAAATTGGGCCTGAAA
ATCCATACAATACTCCAGTATTTGCCATAAAGAAAAGTTGGAGAAAAGATAGAGAACTTAATAAGAAAACTCAAGACTTC
TGGGAAGTTCAATTAGGAATACCACATCCCGCAGGGCAGAAATCAACAGTACTGGATGTGGGTGATGCATCAGTTCCCTT
AGATAAAGATTTCAGGAAGTATACTGCATTTACCATACCTAGTATAAACAATGAGACACCAGGGATTAGATATCAGTACA
ATGTGCTGCCAGGATGGAAAGGATCACCAGCAATATTCCAAAGTAGCATGACAAAAATCTTAGAGCCTTTTAGAAAACAA
AATCCAGACATAATCCAATACGATGATTTGGTATCTGACTTAGAAATAGGGCAGCATAGAACAAAAATAGAGGAACTGAG
ACAACATCTGAGGTGGGGATTTACACCAGACAAACATCAGAAAGAACCATTCCTTTGGGGTTATGAACTCCATCCTGATA
AATGGACAGTACAGCCTATAGTGCTGCCA---------------------------------------------------
---------------------------------------------------------
>B.US.1983.5082_83.AY835770
CCTCAGATCACTCTTTGGCAACGACCCCTCGTCACAATAAAGATAGGGGGGCAACTAAAGGAAGCTGATACAGGAGCAGA
TACATTAGAAGAAATGAATTTACCAGGAAGATGGAAACCAAAAGGAGGAGGCAAAGTAAGACAGTATGATCAGATACCCA
TAGAAATCTGTGGACATAAAGCTATAACAGTAGTAGGACCTACACCTGGAAGACTGACTCAGCTTGGTTGCACTTTAAAT
TTTCCCATTAGTCCTATTGAAACTGTACCAGTAAAATTAAAGCCAGGAATGGATGGCCCAAAAGTTAAACAATGGCCATT
GACAGAAGAAAAAATAAAAGCATTAGTAGAAATTTGTACAGAAGAAAAGGAAGGGAAAATTTCAAAAATTGGGCCTGAAA
ATCCATACAATACTCCAGTATTTGCCATAAAGAAAAGTTGGAGAAAAGATAGAGAACTTAATAAGAAAACTCAAGACTTC
TGGGAAGTTCAATTAGGAATACCACATCCCGCAGGGAAGAAATCAACAGTACTGGATGTGGGTGATGCATCAGTTCCCTT
AGATAAGGACTTCAGGAAGTATACTGCATTTACCATACCTAGTATAAACAATGAGACACCAGGGATTAGATATCAGTACA
ATGTGCTTCCAGGATGGAAAGGATCACCAGCAATATTCCAAAGTAGCATGACAAAAATCTTAGAGCCTTTTAGAAAACAA
AATCCAGACATAATCCAATACGATGATTTGGTATCTGACTTAGAAATAGGGCAGCATAGAACAAAAATAGAGGAACTGAG
ACAACATCTGAAGTGGGGATTTACACCAGACAAACATCAGAAAGAACCATTTCTTTGGGGTTATGAACTCCATCCTGATA
AATGGACAGTACAGCCTATAGTGCTGCCA---------------------------------------------------
---------------------------------------------------------
>B.IT.-.393C_2719.DQ369228
CCTCAGATCACTCTTTGGCAACGACCCCTCGTCACAATAAAGATAGGGGGGCAGCTAAAGGAAGCTGATACAGGAGCAGA
TACATTAGAAGAAATGAATTTGCCAGGAAGATGGAAACCAAAAGGAGGAGGTAAAGTAAGACAGTATGATCAGATACCCA
TAGAAATCTGTGGACATAAAGCTATAACAGTAGTAGGACCTACACCTGGAAGACTGACTCAGATTGGTTGCACTTTAAAT
TTTCCCATCAGTCCTATTGAAACTGTACCAGTAAAATTAAAGCCAGGAATGGATGGCCCAAAAGTTAAACAATGGCCATT
GACAGAAGAAAAAATAAAAGCATTAGTAGAAATTTGTACAGAAGAAAAGGAAGGGAAAATTTCAAAAATTGGACCTGAAA
ATCCATATAATACTCCAGTATTTGCCATAAAGAAAAGTTGGAGAAAAGATAGAGAACTTAATAAGAAAACTCAAGACTTC
TGGGAAGTTCAATTAGGAATACCACATCCYGCAGGGAAGAAATCAACAGTACTGGATGTGGGTGATGCATCAGTTCCCTT
AGATAAAGACTTCAGGAAGTATACTGCATTTACCATACCTAGTGTAAACAATGAGACACCAGGGATTAGATATCAGTACA
ATGTGCTTCCAGGATGGAAAGGATCACCAGCAATATTCCAAAGTAGCATGACAAAAATCTTAGAGCCTTTTAGAAAACAA
AATCCAGACATAATCCAATACGATGATTTGGTATCTGACTTAGAAATAGGGCAGCATAGAACAAAAATAGAGAAACTGAG
ACAACATCTGAAATGGGGATTTACACCAGATAAACATCAGAAAGAACCATTCCTTTGGGGTTATGAACTCCATCCTGATA
AATGGACAGTGCAGCCTATAGAGCTGCCA---------------------------------------------------
---------------------------------------------------------
>B.CZ.-.ENVA7_03.EU672660
CCTCAGATCACTCTTTGGCAACGACCCATCGTCACAATAAAGATAGGGGGGCAAYTAAARGAAGCTGATACAGGAGCAGA
TACATTAGAAGACATAAATTTGCCAGGAAGATGGAMACCAAAAGGAGGAGGTAGAGTAAAACAGTATGATCAGGTACCCA
TAGAAATCTGTGGACATAAAACTATAACAGTAGTAGGACCTACACCTGGAAGAYTGACTCAGCTTGGTTTCACTTTAAAT
TTTCCCATTAGTCCTATTGAAACTGTACCAGTAAAATTRAAGCCAGGAATGGATGGCCCAAAAGTTAAACAATGGCCATT
GACAGAAGAAAAAATAAAAGCATTAGTAGAAATTTGTACAGAGGAAAAGGAAGGGAAAATTTCAAAAATTGGGCCTGAAA
ATCCATACAATACTCCAGTATTTGCCATAAAGAAAAGTTGGAGAAAAGATAGAGAACTTAATAAGAGAACTCAAGACTTC
TGGGAAGTTCAATTAGGAATACCACATCCCGCAGGGAAGAAATCAACAGTACTGGATGTGGGTGATGCATCAGTTCCCTT
AGATGAAGACTTCAGGAAATATACTGCATTTACCATACCTAGTATAAACAATGAGACACCAGGGATTAGATATCAGTACA
ATGTGCTTCCAGGATGGAAAGGATCACCAGCAATATTCCAAAGTAGCATGACAAAAATCTTAGAGCCTTTTAGAAAACAA
AATCCAGACATAATCCAATACGATGATTTGGTATCTGACTTAGAAATAGGGCAGCATAGAACAAAAATAGAGGAGCTGAG
ACAACATCTGAGGTGGGGACTTACACCAGACAAACATCAGAAAGAACCATTCCTTTGGGGTTATGAACTCCATCCTGATA
AATGGACAGTACAGCCTATAGTGCTGCCA---------------------------------------------------
---------------------------------------------------------
>B.DK.-.202.AJ419436
CCTCAAATCACTCTTTGGCAACGACCCCTCGTCACAATAAAGGTAGGGGGGCARCTAAAGGAAGCTGATACAGGAGCAGA
TACATTAGAAGATATAAATTTGCCAGGAAGATGGAAACCAAAAGGAGGAGGTAAAGTAAGACAGTATGATCAGATACCCA
TAGAAATCTGTGGACATAAAGCTATAACAGTGGTAGGACCTACACCTGGAAGACTGACTCAGATTGGTTGCACTTTAAAT
TTTCCCATTAGTCCTATTGAAACTGTACCAGTAAAATTAAAGCCAGGAATGGATGGCCCAAAAGTTAAACAATGGCCATT
GACAGAAGAAAAAATAAAAGCATTAGTAGAGATTTGTACAGAAGAAAAGGAGGGGAAAATTTCAAAAATTGGGCCTGAAA
ATCCGTACAATACTCCAGTATTTGCCATAAAGAAAAGTTGGAGAAAAGATAGAGAACTTAATAAGAGAACTCAAGACTTC
TGGGAAGTTCAATTAGGAATACCACATCCTGCAGGGAAGAAATCAACAGTACTGGATGTGGGTGATGCATCAGTTCCCTT
AGAYAAAGACTTCAGGAAGTATACTGCATTTACCATACCTAGTATAAACAATGAGACACCAGGGATTAGATATCAGTACA
ATGTGCTTCCAGGATGGAAAGGATCACCATCAATATTTCAARGTAGCATGACAAAAATCTTAGAGCCTTTTAGAAAACAA
AATCCAGACATAATCCAATACGATGATTTGGTATCTGACTTAGAAATAGGGCAGCATAGGACAAAAATAGAGGAACTAAG
ACAACATCTGCAGTGGGGATTTACACCAGACAAACATCAGAAAGAACCATTCCTTTGGGGTTATGAACTCCATCCTGATA
AATGGACAGTACAGCCTATAGTGCTGCCA---------------------------------------------------
---------------------------------------------------------
>B.-.-.PATENT_SEQ.GM748179
CCTCAGATCACTCTTTGGCAACGACCCCTCGTCAAAGTAAAGATAGGGGGGCAACTAAAGGAAGCTGATACAGGAGCAGA
TACATTAGAAGAAATGAATTTGCCAGGAAGATGGAAACCAAAAGGAGGAGGTAAAGTAAGACAGTATGATCAGATACCCA
TAGAAATCTGTGGACATAAAGCTATAACAGTAGTAGGACCTACACCTGGAAGACTGACTCAGATTGGTTGCACTTTAAAT
TTTCCCATTAGTCCTATTGAAACTGTACCAGTAAAATTAAAGCCAGGAATGGATGGCCCAAAAGTTAAACAATGGCCATT
GACAGAAGAAAAAATAAAAGCATTAGTAGAAATTTGTACAGAAGAAAAGGAAGGGAAAATTTCAAAAATTGGGCCTGAAA
ATCCATACAATACTCCAGTATTTGCCATAAAGAAAAGTTGGAGAAAAGATAGAGAACTTAATAAGAGAACTCAAGACTTC
TGGGAAGTTCAATTAGGAATACCACATCCCGCAGGGAAGAAATCAACAGTACTGGATGTGGGTGATGCATCAGTTCCCTT
AGATAAAGACTTCAGGAAGTATACTGCATTTACCATACCTAGTATAAACAATGAGACACCAGGGATTAGATATCAGTACA
ATGTGCTTCCAGGATGGAAAGGATCACCAGCAATATTCCAAAGTAGCATGACAAAAATCTTAGAGCCTTTTAGAAAACAA
AATCCAGACATAATCCAATACGATGATTTGGTATCTGACTTAGAAATAGGGCAGCATAGAACAAAAATAGAGGAACTGAG
ACAACATCTGAGGTGGGGATTTACACCAGACAAACATCAGAAAGAACCATTCCTTTGGGGTTATGAACTCCATCCTGATA
AATGGACAGTACAGCCTATAGTGCTGCCA---------------------------------------------------
---------------------------------------------------------
>B.US.1989.5073_89.AY835766
CCTCAGATCACTCTTTGGCAACGACCCCTCGTCACAATAAAGATAGGGGGGCAACTAAAGGAAGCTGATACAGGAGCAGA
TACATTAGAAGAAATGAGTTTGCCAGGAAGATGGAAACCAAAAGGAGGAGGTAAAGTAAGACAGTATGATCAGATACTCA
TAGAAATTTGTGGACATAAAGCTATAACAGTAGTAGGACCTACACCTGGAAGACTGACTCAGATTGGTTGCACTTTAAAT
TTTCCCATTAGTCCTATTGAAACTGTACCAGTAAAATTAAAGCCAGGAATGGATGGCCCAAAAGTTAAACAATGGCCATT
GACAGAAGAAAAAATAAAAGCATTAATAGAAATTTGTACAGAAGAAAAGGAAGGAAAAATTTCAAGAGTTGGGCCTGAAA
ATCCATACAATACTCCAGTATTTGCCATAAAGAAAAGTTGGAGAAAAGATAGAGAACTTAATAAGAAAACTCAAGACTTC
TGGGAAGTTCAATTAGGAATACCACATCCCGCAGGGAAGAAATCAACAGTACTGGATGTGGGTGATGCATCAGTTCCTTT
AGATAAAGACTTCAGGAAATATACTGCATTTACCATACCTAGTATAAATAATGAGACACCAGGGATTAGATATCAGTACA
ATGTGCTTCCAGGATGGAAAGGATCACCATCAATATTCCAAAGTAGCATGACAAAAATCTTAGAGCCTTTTAGAAAACAA
AATCCAGACATAATCCAATACGATGATTTGGTATCTGACTTAGAAATAGGGCAGCATAGAACAAAAATAGAGGAACTGAG
ACAACATCTGAAGTGGGGATTTACACCAGACAAACATCAGAAAGAACCATTCCTTTGGGGTTATGAACTCCATCCTGATA
AATGGACAGTACAGCCTATAGTGCTGCCA---------------------------------------------------
---------------------------------------------------------
>B.ES.2003.1182_48_7036_20030819.DQ878915
CCTCAGATCACTCTTTGGCAACGACCCATCGTCACAATAAAGATAGGGGGGCAACTAAAGGAAGCTGATACAGGAGCAGA
TACATTAGAAGAAATGAATTTGCCAGGAAGATGGAAACCAAAAGGAGGAGGTAGAGTAAGAGAGTACGATCAGATACCYA
TAGAAATCTGTGGACATAAAGTTATAACAGTAGTAGGACCTACACCTGGAAGACTGACTCAGATTGGTTGCACTTTAAAT
TTTCCYATTAGTMCTATTGAAACTGTACCAGTAAAATTAAAGCCAGGAATGGATGGCCCAAAAGTTAAACAATGGCCATT
GACAGAAGAAAAAATAAAAGCATTAGTAGAAATTTGTACAGAAGAAAAGGAAGGAAAAATTTCAAAAATTGGGCCTGAAA
ATCCATACAATACTCCAGTATTTGTCATAAAGAAAAGTTGGAGAAAAGATAGAGAACTTAATAAGAAAACTCAAGACTTC
TGGGAAATTCAGTTAGGAATACCACATCCCGCAGGGAAGAAATCAACAGTACTGGATGTGGGRGATGCATCAGTTCCCTT
AGATAAGGACTTCAGGAAGTATACTGCATTTACCATACCTAGCATAAACAATGAGACACCAGGGATTAGGTATCAGTACA
ATGTGCTTCCAGGATGGAAAGGATCACCAGCGATATTCCAATATAGCATGACAAAAATCTTRGAGCCTTTTAGAAAACAA
AATCCAGACATGATCCAATACGATGATTTGGTATCTGACTTAGAAATAGGGCAGCATAGAGCAAAAATAGAGGAACTGAG
ACAACATCTAAGGTGGGGATTTACACCAGACAAACATCAGAAAGACCCATTCCTTTGGGGTTATGAACTCCATCCTGATA
AATGGACAGTCCAGCCTATAGTGYTGCCA---------------------------------------------------
---------------------------------------------------------
>B.ES.-.67_48.AY316084
CCTCAAATCACTCTTTGGCAACGACCCCTCGTCACAGTAAAGATAGGGGGGCACCTAAAGGAAGCTGATACAGGAGCAGA
TACATTAGAAGAAATAAATTTGCCAGGAAGATGGAAACCAAAAGGAGGAGGTAAAGTAAGACAGTATGATCAGATACCCA
TAGAAATCTGTGGACATAAAGCTATAACAGTAGTAGGACCTACCCCTGGAAGACTGACTCARATTGGTTGCACTTTAAAT
TTTCCCATTAGTCCTATTGAAACTGTACCAGTAAGATTAAAGCCAGGAATGGRTGGCCCAAAAGTWAAACAATGGCCATT
GACAGAAGAAAAAATAAAAGCATTAGTAGAAATTTGTACAGAAGAAAAGGAAGGAAAAATTTCAAAAATTGGGCCTGAAA
ATCCATACAATACTCCAGTATTTGCCATAAAGAAAAGCTGGAGAAAGGATAGAGAACTTAATAAGAGAACTCAAGACTTC
TGGGAAGTTCAATTAGGAATACCACATCCCGCAGGGAAGAAATCAACAGTACTGGATGTGGGTGATGCATCAGTTCCCTT
AGATAAAGACTTCAGGAAGTATACTGCATTTACCATACCTAGTATAAACAATGAGACACCAGGGATTAGATATCAGTACA
ATGTGCTTCCAGGATGGAAAGGATCACCAGCGATCTTCCAAAGCAGCATGACAAAAATCTTAGAGCCTTTTAGAAAACAA
AATCCAGACATAATCCAATACGATGATTTGGTATCTGACTTAGAAATAGGGCAGCATAGAACAAAAATAGAGGAACTGAG
ACAACATCTGAGGTGGGGATTTACACCAGACAAACATCAGAAAGAACCATTCCTTTGGGGTTATGAACTCCATCCTGATA
AATGGACAGTACAGCCTATAGTGCTGCCA---------------------------------------------------
---------------------------------------------------------
>B.GB.2000.CAS_770_16_33341.FJ030791
CCTCAGATCACTCTTTGGCAACGACCCCTTGTTACAATAAAGATAGGGGGGCAACTAAAGGAAGCTGATACAGGAGCAGA
TACAGTAGAAGAAATGCATTTGCCAGGAAGATGGAAACCAAAAGGAGGAGGTAAAGTAAGACAGTATGATCAGATACTTG
TAGACATTTGTGGACATAAAGCTATAACAGTAGTAGGACCTACACCTGGAAGACTGACTCAGATTGGTTGCACTTTAAAT
TTTCCCATTAGTCCTATTGAAACTGTACCAGTAAAATTAAAGCCAGGAATGGATGGCCCAAAAGTTAAACAATGGCCATT
GACAGAAGAAAAAATAAAAGCATTAGTAGAAATTTGTACAGAGGAAAAGGAAGGGAAAATTTCAAAAATTGGGCCTGAAA
ATCCATACAATACTCCAGTATTTGCCATAAAGAAAAGTTGGAGAAAAGATAGAGAACTTAATAAGAGAACTCAAGACTTC
TGGGAAGTTCAATTAGGAATACCACATCCCGCAGGGAAGAAATCAACAGTACTGGATGTGGGTGATGCATCAGTTCCCTT
AGATAAAGACTTCAGGAAGTATACTGCATTTACCATACCTAGTATAAACAATGAGACACCAGGGATTAGATATCAGTACA
ATGTGCTTCCAGGATGGAAAGGATCACCAGCAATATTCCAAAGTAGCATGACAAAAATCTTAGAGCCTTTTAGAAAACAA
AATCCAGACATAATCCAATACGATGATTTGGTATCTGACTTAGAAATAGGGCAGCATAGAACAAAAATAGAGGAACTGAG
ACAACATCTGAAGTGGGGATTTACACCAGACAAACATCAGAAAGAACCATTCCTTTGGGGTTATGAACTCCATCCTGATA
AATGGACAGTACAGCCTATAGTGCTGCCA---------------------------------------------------
---------------------------------------------------------
>B.US.2000.NC5968_2000.AY032215
CCTCAAATCACTCTTTGGCAACGACCCCTCGTCACAATAAARRTAGGGGGGCARCTAAAGGAAGCTGATACAGGAGCAGA
TACATTAGAAGAAATGAATTTGCCAGGAAGATGGAAACCAAAAGGAGGAGGTAAAGTAAGACAGTATGATCAGATACYYR
TAGAAATYTGTGGACATAAAGCTATAACAGTRRTAGGACCTACACCTGGAAGACTGACTCAGCTTGGTTGCACYTTAAAT
TTTCCCATTAGTCCTATTGAAACTGTACCAGTAAAATTAAAGCCAGGAATGGATGGGCCAAAAGTTAAACAATGGCCATT
GACAGAAGAAAAAATAAAAGCATTAGTAGAAATTTGTACAGAAGAAAAGGAAGGGAAAATTTCAAAAATTGGGCCTGAAA
ATCCATACAATACTCCAGTATTTACCATAAAGAAGAGTTGGAGAAAAGATAGAGAACTTAATAAGAGAACTCAAGACTTC
TGGGAARTTCAATTAGGGATACCACATCCCGCAGGGAAGAAATCAACAGTACTGGATGTGGGTGATGCATCAGTTCCCTT
AGATAAAGACTTCAGGAAGTATACTGCATTTACCATACCTAGTATAAACAATGAGACACCAGGGATTAGATATCAGTACA
ATGTGCTTCCAGGATGGAAAGGATCACCAGCAATATTCCAATATAGCATGACAAAGATCTTAGAGCCTTTCAGAAAACAA
AATCCAGACATAATCCAATACGATGATTTGGTATCTGACTTAGAAATAGGGCAGCATAGAACAAAAATAGAGGAACTGAG
ACAGCATCTGARGTGGGGATTTACACCAGACAAACATCAGAAAGAACCATTCCTTTGGGGTTATGAACTCCATCCTGATA
AMTGGACAGTACAGCCTATAGTGCTGCCA---------------------------------------------------
---------------------------------------------------------
>B.US.-.P2_1.DQ097744
CCTCAGATCACTCTTTGGCAACGACCCCTCGTCACAATAAAGATAGGGGGGCAACTAAAGGAAGCTGATACAGGAGCAGA
TACATTAGAAGACATGGATTTGCCAGGAAGATGGAAACCAAAAGGAGGAGGTAAAGTAAGACAGTATGATCAGATACTCA
TAGAAATCTGTGGACATAAAGCTATAACAGTAGTAGGACCTACACCTGGAAGACTGACTCAGATTGGTTGCACTTTAAAT
TTTCCCATTAGTCCTATTGAAACTGTACCAGTAAAATTAAAGCCAGGAATGGATGGCCCAAAAGTTAAACAATGGCCATT
GACAGAAGAAAAAATAAAAGCATTAGTAGAAATCTGTACAGAAGAAAAGGAAGGGAAAATTTCAAAAATTGGGCCTGAAA
ATCCATACAATACTCCAGTATTTGCCATAAAGAAAAGTTGGAGAAAAGATAGAGAACTTAATAAGAAAACTCAAGACTTC
TGGGAAGTTCAATTAGGAATACCACATCCCGCAGGGAAGAAATCAACAGTACTAGATGTGGGTGATGCATCAGTTCCCTT
AGATAAAGAATTCAGGAAGTATACTGCATTTACCATACCTAGTATAAACAATGAGACACCAGGGATTAGATATCAGTACA
ATGTGCTTCCAGGATGGAAAGGATCACCAGCAATATTCCAAAGTAGCATGACAAAAATCTTAGAGCCTTTTAGAAAACAA
AATCCAGACATAATCCAATACGATGATTTGGTATCTGACTTAGAAATAGGGCAGCATAGAGCAAAAATAGAGGAACTAAG
ACAACATCTGAAGTGGGGATTTACACCAGACAAACATCAGAAAGAACCATTCCTTTGGGGTTATGAACTCCATCCTGATA
AATGGACAGTACAGCCTATAGTGCTGCCA---------------------------------------------------
---------------------------------------------------------
>B.CA.-.BCCFE_PRRT_1758.EF369068
CCTCAGATCACTCTTTGGCAACGACCCCTCGTCACAATAAAGRTAGGGGGGCAACTAAAGGAAGCTGATACAGGAGCAGA
TACATTAGAAGACATRAAYTTGCCAGGAAGATGGAARCCAAAAGGAGGAGGTAAAGTAAGACAGTATGATCAGATACCCA
TAGAAATCTGYGGACAWAARGCTATAACAGTAGTAGGACCTACACCTGGAAGACTGACTCAGATTGGTTGCACTTTAAAT
TTTCCCATTAGCCCTATTGAAACTGTACCAGTAAAATTAAAGCCAGGAATGGATGGCCCAAAAGTTAAACAGTGGCCATT
GACAGARGAAAAAATAAAAGCATTAGTAGAAATTTGTACAGAAGAAAAGGAAGGGAAAATTTCAAAAATTGGGCCTGAAA
ATCCATACAATACTCCAGTATTTGCCATAAAGAAAAGTTGGAGAAAAGATAGAGAACTTAATAAGAGAACTCAAGACTTC
TGGGAAGTTCAATTAGGAATACCACATCCCGCAGGGAAGAAATCAACAGTACTGGATGTGGGTGATGCATCAGTTCCCTT
AGATAAAGACTTCAGGAAGTATACTGCATTTACTATACCTAGTATAAACAATGAGACACCAGGGATTAGATATCAGTACA
ATGTGCTTCCAGGATGGAAAGGATCACCAGCAATATTCCAAAGTAGCATGACAAAAATCTTAGAGCCTTTTAGAAAACAA
AATCCAGACATAATCCAATACGATGATTTGGTATCTGACTTAGAAATAGGRCAGCATAGARCAAAAATAGAGGAACTGAG
ACAGCATCTGAAGTGGGGATTTACACCAGACAAACATCAGAAAGAACCATTCCTTTGGGGTTATGAACTCCATCCTGATA
AATGGACAGTACAGCCTATAGTGCTGCCA---------------------------------------------------
---------------------------------------------------------
>B.AU.1986.MBC200.AF042100
CCTCAGATCACTCTTTGGCAACGACCCCTCGTCACAATAAAGATAGGGGGGCAACTAAAGGAAGCTGATACAGGAGCAGA
TACAGTAGAAGAAATGAATTTGCCAGGAAGATGGAAACCAAAAGGAGGAGGTAAAGTAAGACAGTATGATCAGATACTCA
TAGAAATCTGTGGACATAAAGCTATAACAGTAGTAGGACCTACACCTGGAAGACTGACTCAGATTGGTTGCACTTTAAAT
TTTCCCATTAGTCCTATTGAAACTGTACCAGTAAAATTAAAGCCAGGAATGGATGGCCCAAAAGTTAAACAATGGCCATT
GACAGAAGAAAAAATAAAAGCATTAGTAGAAATTTGTACAGAAGAAAAGGAAGGGAAGATTTCAAAAATTGGGCCTGAAA
ATCCATACAATACTCCAGTATTTGCCATAAAGAAAAGTTGGAGAAAAGATAGAGAACTTAATAAGAGAACTCAAGACTTC
TGGGAAGTTCAATTAGGAATACCACATCCCGCAGGGAAGAAATCAACAGTACTGGATGTGGGTGATGCATCAGTTCCCTT
AGATAAAGAATTCAGGAAGTATACTGCATTTACCATACCTAGTATAAACAATGAGACACCAGGGATTAGATATCAATACA
ATGTGCTTCCAGGATGGAAAGGATCACCAGCTATATTCCAAAGTAGCATGACAAAAATCTTAGAGCCTTTTAGAAAACAA
AATCCAGAAATAATCCAATACGATGATTTGGTATCTGACTTAGAAATAGGGCAGCATAGAACAAAAATAGAGGAACTGAG
ACACCATCTGAGGTGGGGATTTACACCAGACAAACATCAGAAAGAACCATTCCTTTGGGGTTATGAACTCCATCCTGATA
AATGGACAGTACAGCCTATAGTGCTGCCA---------------------------------------------------
---------------------------------------------------------
>B.US.1999.NC5167_1999.AY031733
CCTCAGATCACTCTTTGGCAACGACCCCKTGTCGCAATAAAGATAGGGGGGCAACTAAAGGAAGCTGATACAGGAGCAGA
TACATTAGAAGAAATGGATTTGCCAGGAAGATGGAAACCAAAAGGAGGAGGTAAAGTAMGACAGTATGATCARGTAHCCA
TAGAAATCTGTGGGCATAAAGCTATAACAGTARTAGGACCTACACCTGGAAGAMTGACTCAGCTTGGTTGCACTTTAAAT
TTTCCCATTAGTCCTATTGAAACTGTACCAGTAAAATTAAAGCCAGGAATGGATGGSCCAAGAGTTAAACAATGGCCATT
GACAGAAGAAAAAATAAAAGCATTAGTAGAAATTTGTACAGAAGAAAAGGAAGGAAAAATTTCAAAAATTGGGCCTGAAA
ATCCATACAATACTCCAGTATTTGCCATAAAGAARAGTTGGAGAAAAGATAGAGAACTTAATAAGAGAACTCAAGACTTC
TGGGAAGTTCAATTAGGGATACCACATCCCGCAGGGAAGAAATCAACAGTACTRGATGTGGGTGATGCATCAGTTCCCTT
AGATAAAGACTTCAGGAAGTATACTGCATTTACCATACCTAGTATAAACAATGAGACACCAGGGATTAGGTATCAGTACA
ATGTGCTTCCAGGATGGAAAGGATCACCAGCAATATTCCAAAGTAGCATGACAAAAATCTTAGAGCCTTTTAGAAAACAA
AATCCAGACATAATCCAATACGATGATTTGGTATCTGAYTTAGAAATAGGGCAGCATAGAACAAAAATAGMGGAACTGAG
ACAACATCTGMAGTGGGGATTTACACCAGACAAACATCAGAAAGAACCGTTCCTTTGGGGTTATGAACTCCATCCTGATA
AATGGACAGTACAGCCTATAGTGTTGCCA---------------------------------------------------
---------------------------------------------------------
>B.CA.1998.259.EU693786
CCTCAAATCACTCTTTGGCAACGACCCCTCGTCACAGTAARGATAGGAGGGCAACTAAAGGAAGCTGATACAGGAGCAGA
TACATTAGAAGAAATGAATTTGCCAGGAAGATGGAAACCAAAAGGAGGAGGTAAAGTAAGACAGTATGATCAGATACCCA
TAGAAATCTGTGGACATAAAGCTTTGACAGTAATAGGACCTACACCTGGAAGACTGACTCAGATTGGTTGCACTTTAAAT
TTTCCCATTAGTCCTATTGAAACTGTACCAGTAAAGTTAAAACCAGGAATGGATGGCCCAAAAGTTAAACAATGGCCATT
GACAGAAGAAAAAATAAAAGCATTAGTAGAAATTTGTACAGAAGAAAAGGAAGGGAAAATTTCAAAAATTGGGCCTGAAA
ATCCATACAATACTCCAGTATTTGCCATAAAGAAAAGTTGGAGAAAAGATAGAGAACTTAATAAGAGAACTCAAGACTTC
TGGGAAGTTCAATTAGGAATACCACATCCCGCAGGGAAGAAATCAACAGTACTGGATGTGGGTGATGCATCAGTTCCCTT
AGATAAAGACTTCAGGAAGTATACTGCATTTACCATACCTAGTACAAACAATGAGACACCAGGGATTAGATATCAGTACA
ATGTGCTTCCAGGATGGAAGGGATCACCAGCAATCTTCCAAAGTAGCATGACAAAAATCTTAGAGCCTTTTAGAAAACAA
AATCCAGACATAATCCAATACGATGATTTGGTATCTGACTTAGAGATAGGGCAGCATAGAACAAAAATAGAGGAACTGAG
GCAACATCTGAGGTGGGGATTGACACCAGACAAACATCAGAAAGAACCATTCCTTTGGGGTTATGAACTCCATCCTGATA
AATGGACAGTACAGCCTATAGAGCTGCCA---------------------------------------------------
---------------------------------------------------------
>B.ES.-.74_60.AY316101
CCTCAGATCACTCTTTGGCAACGACCCCTCGTCACAATAAAGATAGGGGGGCAGCTAAAGGAAGCTGATACAGGAGCAGA
TACATTAGAAGAAATAAATTTGCCAGGAAGATGGAAACCAAAAGGAGGAGGTAAAGTAAGACAATATGATCAAGTACCCG
TAGAAATCTGTGGAAATAAAGCTGTAACAGTGGTAGGACCTACACCTGGAAGACTGACTCAGATTGGTTGCACTTTAAAT
TTTCCCATTAGTCCTATTGACACTGTACCAGTAAAWTTAAAGCCAGGAATGGATGGCCCAAAAGTWRAACAATGGCCATT
GACAGAAGAAAAAATAAAAGCATTAGTAGAAATCTGTACAGAAGAAAAGGAAGGGAAAATTTCAAAAATTGGGCCTGAAA
ATCCATATAATACTCCAATATTTGCCATAAAGAAAAGTTGGAGAAAAGATAGGGAACTTAATAAGAAAACTCAAGACTTC
TGGGAAGTTCAATTAGGAATACCACATCCCTCAGGGAAGAAATCAACAGTACTGGATGTGGGTGATGCATCAGTTCCCTT
AGATAAAGAATTCAGGAAATATACTGCATTTACCATACCTAGTATAAACAATGAGACACCAGGGATTAGATATCAGTACA
ATGTGCTTCCAGGATGGAAAGGATCACCAGCAATATTCCAAAGCAGCATGACAAAAATCTTAGAGCCTTTTAGAAAACAA
AATCCAGACATAATCCAATACGATGATTTGGTATCTGACTTAGAAATAGGGCAGCATAGAACAAAAATAGAGGAACTGAG
ACAACATCTGAGGTGGGGATTTACACCAGACAAACATCAGAAAGAACCATTCCTTTGGGGTTATGAACTCCATCCTGATA
AATGGACAGTACAGCCTATAGTGCTGCCA---------------------------------------------------
---------------------------------------------------------
>B.ES.-.74_00.AY316100
CCTCAGATCACTCTTTGGCAACGACCCCTCGTCACAATAAAGATAGGGGGGCAGCTAAAGGAAGCTGATACAGGAGCAGA
TACATTAGAAGAAATAAATTTGCCAGGAAGATGGAAACCAAAAGGAGGAGGTAAAGTAAGACAATATGATCAAGTACCCG
TAGAAATCTGTGGAAATAAAGCTGTAACAGTGGTAGGACCTACACCTGGAAGACTGACTCARATTGGTTGCACTTTAAAT
TTTCCCATTAGTCCTATTGACACTGTACCAGTAAAATTAAAGCCAGGAATGGATGGCCCAAAAGTTAAACAATGGCCATT
GACAGAAGAAAAAATAAAAGCATTAGTAGAAATCTGTACAGAAGAAAAGGAAGGGAAAATTTCAAAAATTGGGCCTGAAA
ATCCATATAATACTCCAATATTTGCCATAAAGAAAAGTTGGAGAAAAGATAGGGAACTTAATAAGAAAACTCAAGACTTC
TGGGAAGTTCAATTAGGAATACCACATCCCTCAGGGAAGAAATCAACAGTACTGGATGTGGGTGATGCATCAGTTCCCTT
AGATAAAGAATTCAGGAAATATACTGCATTTACCATACCTAGTATAAACAATGAGACACCAGGGATTAGATATCAGTACA
ATGTGCTTCCAGGATGGAAAGGATCACCAGCAATATTCCAAAGCAGCATGACAAAAATCTTAGAGCCTTTTAGAAAACAA
AATCCAGACATAATCCAATACGATGATTTGGTATCTGACTTAGAAATAGGGCAGCATAGAACAAAAATAGAGGAACTGAG
ACAACATCTGAGGTGGGGATTTACACCAGACAAACATCAGAAAGAACCATTCCTTTGGGGTTATGAACTCCATCCTGATA
AATGGACAGTACAGCCTATAGTGCTGCCA---------------------------------------------------
---------------------------------------------------------
>EU2ARCA_9333
---------ACTCTTTGGCAACGACCCCTCGTCACAATAAAGATAGGGGGGCAGTTAAAGGAAGCTGATACAGGAGCAGA
TACATTAGAGGAAATGRSTTTGCCAGGAAGATGGAAACCAAAAGGAGGAGGYAAAGTAAGACARTATGATCARGTAGCCA
TAGAAATCTGTGGACATAAAGCTATAACAGTAATAGGACCTACACCTGGAAGAYTGACTCARCTTGGTTGCACTTTAAAT
T-------------------------------------------------------------------------------
--------------------------------TTTGTACAGAAGAAAAGGAAGGGAAAATTTCAARAATTGGGCCTGACA
ATCCATATAATACTCCAGTATTTGCCATAAAGAAAAGTTGGAGAAAAGATAGAGAACTTAATAAGAGAACTCAGGACTTC
TGGGAAGTTCAATTAGGAATACCACATCCCGCAGGGAAGAAATCAACAGTACTGGATGTGGGTGATGCATCAGTTCCCTT
AGATAAAGAATTCAGGAAGTATACTGCATTTACCATACCTAGTATWAACAATGAGACACCAGGGATTAGATATCAGTAYA
ATGTGCTTCCAGGATGGAAAGGATCACCAGCAATATTCCAAAGCAGCATGACAAAAATYTTAGAGCCTTTTAGAAAACAA
AATCCAGACATAATCCAATACGATGATTTGGTATCTGACTTAGAAATAGGGCAGCATAGAACAAAAATAGAGGAACTGAG
ACAACATCTGAAGTGGGGATTTACACCAGACAAACATCAGAAAGAACCATTCCTTTGGGGTTATGAACTCCATCCTGATA
AATGGACAGTACAGCCTATAGTGCTGCCA---------------------------------------------------
---------------------------------------------------------
>B.FR.2003.1182_48_3332_20030929.DQ878226
CCTCAGATCACTCTTTGGCAACGACCCATCGTCCCAATAAAGATAGGGGGGCARCTAAGGGAGGCTGATACAGGAGCAGA
TACATTAGAAGATGTGGATTTGCCAGGAAGATGGACACCAAAAGGAGGAGGTAAAGTAAGACAGTATGAACAGATACCCA
TAGAAATCTGTGGACATAAAGTTATAACAGTARTAGGACCTACACCTGGAAGATTGACTCAGCTTGGTTGCACTTTAAAT
TTTCCCATTAGTCCTATTGAAACTGTACCAGTAAAATTAAAGCCAGGGATGGATGGCCCAAAGGTTAAACAATGGCCATT
GACAGAAGAAAAAATAAAAGCATTAGTAGAAATTTGTACAGARGAAAAGGAAGGAAAGATTTCAAAAATTGGGCCTGAAA
ATCCATACAATACTCCAGTATTTGCAATAAAGAAAAGTTGGAGAAAAGATAGAGAACTTAATAAGAGAACTCAAGACTTC
TGGGAAGTGCAATTAGGAATACCACATCCTGCAGGGAAGAAATCAACAGTACTGGATGTGGGTGATGCATCAGTTCCCTT
AGATAAAGACTTCAGGAAATATACTGCATTTACCATACCYAGYACAAACAATGAGACACCAGGGATTAGATATCAGTACA
ATGTGCTGCCAGGATGGAAAGGATCACCAGCAATATTCCAAGCTAGCATGACAAAAATCTTAGATCCTTTTAGAAAACAA
AATCCAGACATAATCCAATACGATGATTTGGTATCTGACTTAGAAATAGGGCAGCATAGAACAAAAATAGAGGAACTGAG
ACAACATCTGCAGTGGGGATTTACACCAGACAAACATCAGAAAGAACCATTCCTTTGGGGTTATGAACTCCATCCTGATA
AATGGACAGTACAGCCTATAGTGCTGCCA---------------------------------------------------
---------------------------------------------------------
>B.FR.1985.LW123.U12055
CCTCAGATCACTCTTTGGCAACGACCCCTCGTCACAATAAAGATAGGGGGGCAACTAAAGGAAGCTGATACAGGAGCAGA
TACATTAGAAGAAATGAGTTTGCCAGGAAGATGGAAACCAAAAGGAGGAGGTAAAGTAAGACAGTATGATCAGATACTCA
TAGAAATCTGTGGACATAAAGCTATAACAGTAGTAGGACCTACACCTGGAAGACTGACTCAGATTGGTTGCACTTTAAAT
TTTCCCATTAGCCCTATTGAGACTGTACCAGTAAAATTAAAGCCAGGAATGGATGGCCCAAAAGTTAAACAATGGCCATT
GACAGAAGAAAAAATAAAAGCATTAGTAGAAATTTGTACAGAAGAAAAGGAAGGGAAAATTTCAAAAATTGGGCCTGAAA
ATCCATACAATACTCCAGTATTTGCCATAAAGAAAAGTTGGAGAAAAGATAGAGAACTTAATAAGAGAACTCAAGACTTC
TGGGAAGTTCAATTAGGAATACCACATCCCGCAGGGAAGAAATCAACAGTACTGGATGTGGGTGATGCATCAGTTCCCTT
AGATGAAGACTTCAGGAAGTATACTGCATTTACCATACCTAGTATAAACAATGAGACACCAGGGATTAGATATCAGTACA
ATGTGCTTCCAGGATGGAAAGGATCACCAGCAATATTCCAAAGTAGCATGACAAAAATCTTAGAGCCTTTTAGAAAACAA
AATCCAGACATAATCCAATACGATGATTTGGTATCTGACTTAGAAATAGGGCAGCATAGAACAAAAATAGAGGAGCTGAG
ACAACATCTGAGGTGGGGACTTACACCAGACAAACATCAGAAAGAACCATTCCTTTGGGGTTATGAACTCCATCCTGATA
AATGGACAGTACAGCCTATAGTGCTGCCA---------------------------------------------------
---------------------------------------------------------
>B.-.2003.03_119401.EU613834
CCTCAGATCACTCTTTGGCAACGACCCCTCGTCACAGTAAAGATAGGGGGGCAACTAAAGGAAGCTGATACAGGAGCAGA
TACATTAGAAGAAATGAATYTGCCAGGAAGATGGAAACCAAAAGGAGGAGGTAAAGTAAGACAGTATGATCAGATASCYA
TAGAAATCTGTGGACATAARGCTRTAACAGTAGTAGGACCTACACCTGGAAGACTGACTCAGATTGGTTGCACTTTAAAT
TTTCCCATTAGTCCTATTGAAACTGTACCAGTAAAATTAAAGCCAGGAATGGATGGYCCAAAAGTTAAACAATGGCCAYT
GACAGAAGAAAAAATAAAAGCATTAGTAGAAATTTGTACAGAAGAAAAGGAAGGRAAAATTTCWAAAATTGGGCCTGAAA
ATCCATACAATACTCCAGTATTTGCCATAAAGAAAAGTTGGAGAAAAGATAGAGAACTTAATAAGAAAACTCAAGACTTC
TGGGAAATTCAATTAGGAATACCACATCCCGCAGGGAAGAAATCAACAGTACTGGATGTGGGTGATGCATCAGTTCCCTT
AGAYAAAGACTTCAGGAAGTATACTGCATTTACCATACCTAGTATAAAYAATGAGACACCAGGGATTAGATATCAGTACA
ATGTGCTGCCAGGATGGAAAGGATCACCAGCAATATTCCAAAGTAGCATGACAAAAATCTTAGAGCCTTTTAGRAAACAA
AATCCAGACATAATCCAATACGATGATTTGGTATCTGACTTAGAAATAGGGCAGCATAGARCAAAAATAGAGGAACTRAG
ACAACATCTGAAGTGGGGATTTACACCAGACAAACATCAGAAAGAACCATTCCTTTGGGGTTATGAACTCCATCCTGATA
AATGGACAGTACAGCCTATAGTGCTGCCA---------------------------------------------------
---------------------------------------------------------
>EU2ARCA_13142
CCTCAGATCACTCTTTGGCAACGACCCCTCGTCACAATAAAGATAGGGGGRCAGCTAAAGGAAGCTGATACAGGAGCAGA
TACATTAGAAGACATGAGTTTGCCAGGAAGATGGAAACCAAAAGGAGGAGGTAAAGTAAAACAGTATGATCAGATACCCA
TAGAAATCTGTGGGCATAAAGCTATAACAGTAGTAGGACCTACACCTGGAAGACTGACYCAGATTGGTTGCACTTTAAAT
TTTCCCATTAGTCCTATTGAAACTGTACCAGTAAAATTAAAGCCAGGAATGGATGGCCCAAAAGTTAAACAATGGCCATT
GACAGAAGAAAAAATAAAAGCATTAGTAGAAATCTGTACAGAAGAAAAAGAAGGGAAAATTTCAAAAATTGGGCCTGAAA
ATCCATATAATACTCCAGTATTTGCCATAARGAAAAGTTGGAGAAAAGATAGAGAACTTAATAAGAGAACTCAAGACTTC
TGGGAAGTTCAATTAGGAATACCACATCCCTCAGGAAAGAAATCAACAGTACTGGATGTGGGTGATGCATCAGTTCCCTT
AGATAAAGAATTCAGGAAGTATACTGCATTTACCATACCTAGTATAAACAATGAGACACCAGGGACTAGATATCAGTACA
ATGTGCTTCCAGGATGGAAAGGATCACCAGCAATATTCCAAAGCAGCATGACAAAAATCTTAGAGCCTTTTAGAAAACAA
AATCCAGACATAATCCAATACGATGATTTAGTATCTGACTTAGAAATAGGGCAGCATAGAACAAAAATAGAGGAACTGAG
ACAACACCTGAAGTGGGGATTTACCCCAGACAAACATCAGAAAGAACCATTCCTTTGGGGCTATGARCTCCATCCTGATA
AATGGACAGTCCAGCCTATAGTGCTGCCA---------------------------------------------------
---------------------------------------------------------
>B.US.2004.014837G.FJ469684
CCTCAAATCACTCTTTGGCAACGACCCCTAGTCACAATAAAGATAGGGGAGCAATTAAAGGAAGCTGATACAGGAGCAGA
TACATTAGAAGAAATGAATTTGCCAGGAAGATGGAAACCAAAAGGAGGAGGTAAAGTAAGACAGTATGATCAGGTATCCA
TAGACATCTGTGGACATAAAGCTATAACAGTAGTAGGACCTACACCTGGAAGACTGACTCAAATTGGTTGCACTCTAAAT
TTTCCCATTAGTCCTATTGAAACTGTGCCAGTAAAATTAAAGCCAGGAATGGATGGCCCTAAGGTTAAACAATGGCCATT
GACAGAAGAGAAAATAAAAGCATTAGTAGAAATTTGTACAGAAGAAAAGGAAGGGAAAATTTCAAAAATTGGGCCTGAAA
ATCCATACAATACTCCAGTATTTGCTATAAAGAAAAGTTGGAGAAAAGATAGAGAACTTAATAAGAGAACTCAAGACTTC
TGGGAAGTTCAATTAGGAATACCACATCCTGCAGGGAAGAAATCAACAGTACTGGATGTGGGTGATGCATCAGTTCCCTT
AGATAAAGACTTCAGGAAGTATACTGCATTTACCATACCTAGTACAAACAATGAGACACCAGGGATTAGATATCAGTACA
ATGTGCTTCCAGGATGGAAAGGATCACCAGCGATATTCCAATGTAGCATGACAAAAATCTTAGAGCCTTTTAGAAAACAA
AATCCAGACATAATCCAATACGATGATTTGGTATCTGACTTAGAAATAGAGCAGCATAGAACAAAAATAGAGGAACTGAG
ACAACATCTGAAGTGGGGATTTACACCAGACAAACATCAGAAAGAACCATTCCTTTGGGGTTATGAACTCCACCCTGATA
AATGGACAGTACAGCCTATAGTGCTGCCA---------------------------------------------------
---------------------------------------------------------
>B.US.-.A384_00197.EF548360
CCTCAGATCACTCTTTGGCAACGACCCCTCGTCACAATAAAGATAGGGGGGCAACTAAAGGAAGCCGATACAGGAGCAGA
TACATTAGAAGACATGAGTTTGCCAGGAAGATGGAAACCAAAAGGAGGAGGTAAAGTAAGGCAGTATGATCAGATACCCA
TAGAAATCTGTGGACATAAAGCTATAACAGTAGTAGGACCTACACCTGGAAGACTGACTCAGATTGGTTGCACTTTAAAT
TTTCCCATTAGTCCTATTGAAACTGTACCAGTAAAATTAAAGCCAGGAATGGATGGCCCAAAAGTTAAACAATGGCCATT
GACAGAAGAGAAAATAAAAGCATTAATAGAAATTTGTACAGAAGAAAAGGAAGGGAAAATTTCAAAAATTGGGCCTGAAA
ATCCATACAATACTCCAGTATTTGCCATAAAGAAAAGTTGGAGAAAAGATAGAGAACTTAATAAGAAAACTCAAGACTTC
TGGGAAGTTCAATTAGGAATACCACATCCCGCAGGGAAGAAATCAACAGTACTGGATGTGGGTGATGCATCAGTTCCCTT
AGATGAGGACTTCAGGAAGTATACTGCATTTACCATACCTAGYATAAACAATGAGACACCAGGGATTAGATATCAGTACA
ATGTGCTTCCAGGATGGAAAGGATCACCAGCGATATTCCAAAGTAGCATGACAAAAATCTTAGAGCCTTTTAGAAAACAR
AATCCAGACATAATCCAATACGATGAYTTGGTATCTGACTTAGAAATAGGGCAGCATAGAACAAAGATAGAGGAACTGAG
ACAGCATCTGAAGTGGGGATTTACACCAGACAAACATCAGAAAGAACCATTCCTTTGGGGTTATGAACTCCATCCTGATA
AATGGACAGTACAGCCTATAGAGCTGCCA---------------------------------------------------
---------------------------------------------------------
>B.US.1999.NC4351_1999.AY031214
CCTCAGATCACTCTTTGGCAACGACCCCTCGTCACAATAAAGATAGGGGGGCAACTAAAGGAAGCTGATACAGGAGCAGA
TACATTAGAAGACATGAATTTGCCAGGAAGATGGAAACCAAAAGGAGGAGGTAAAGTAAGACAGTATGATCAGGTACCCC
TAGAAATCTGTGGACATAAAGCTATAACAGTAGTAGGACCTACACCTGGAAGACTGACTCAGCTTGGKTGCACTTTAAAT
TTTCCCATTAGTCCTATTGAAACTGTACCAGTAAAATTAAAGCCAGGAATGGATGGCCCAAAAGTTAAACAATGGCCATT
GACAGAAGAAAAAATAAAAGCATTAGTAGAAATTTGTACAGAAGAAAAGGAAGGGAAAATTTCAARAATTGGGCCTGAAA
ATCCATACAATACTCCAGTATTTGCCATAAAGAAGAGTTGGAGAAAAGATAGAGAACTTAATAAGAAAACTCAAGACTTC
TGGGAAATTCAATTAGGAATACCACATCCCGCAGGGAAGAAATCAACAGTACTAGATGTGGGTGATGCATCAGTTCCCTT
AGATAAAGAATTCAGGAAGTATACTGCATTTACCATACCTAGTATAAACAATGAGAYACCAGGGATTAGGTATCAGTACA
ATGTGCTTCCAGGATGGAAAGGATCACCAGCAATATTCCAAARTAGCATGACAAAGATCCTAGAGCCTTTTAGAAAACAA
AATCCAGACTTAATCCAATACGATGATTTGGTATCTGACTTAGAAATAGGGCARCAYAGAACAAAAATAGAGGAACTGAG
ACAACATCTGAAGTGGGGATTTACACCAGACAAACATCAGAAAGAACCATTCCTTTGGGGTTATGAACTCCATCCTGATA
AATGGACAGTACAGCCTATAGTGCTGCCA---------------------------------------------------
---------------------------------------------------------
>Control2 2006-10-17 OLD
---------ACTCTTTGGCAACGACCCKTCGTCACAATAAAGATAGGGGGACAGTTAAGGGAAGCTGATACAGGAGCAGA
TACATTAGAAGATATAGATTTGCCAGGAAGATGGACACCAAAAGGAGGAGGTAGAGTAAGACAGTATGATCAGATACCCA
TAGAAATCTGTGGACACAAAGTTATAACAGTAGTAGGACCTACACCTGGAAGACTGACTCAGCTTGGGTGCACTTTAATT
T-------------------------------------------------------------------------------
--------------------------------TTTGTACAGAAGAAAAGGAAGGGAAAATTTCAAAAATTGGGCCTGACA
ATCCTTACAATACTCCAGTATTTGCCATAAAGAAGAGTTGGAGAAAAGATAGAGAACTTAATAAGAGAACTCAAGACTTC
TGGGAAATTCAATTAGGAATACCACATCCCTCAGGGAAGAAATCAACAGTACTGGATGTGGGTGATGCATCAGTTCCCTT
AGATAAAGACTTCAGGAAATATACTGCATTTACCATACCTAGTATAAACAATGAGACACCAGGGATTAGGTATCAGTACA
ATGTGCTGCCAGGATGGAAGGGATCACCAGCRATATTCCAATACAGCATGACAAAAATCTTAGAGCCTTTTAGAAAACAA
AATCCAGACATAATCCAATACGATGATTTGGTATCTGACTTAGAAATAGGGCAGCATAGAACAAAAATAGAGGAACTGAG
ACAACATCTGAAGTGGGGATTTACMCCAGACAAACATCAGAAAGAACCATTCCTTTGGGGTTATGAACTCCATCCTGATA
AATGGACAGTCCAGCCTATAGAGTTGCCA---------------------------------------------------
---------------------------------------------------------
>KU2KUL_436
CCTCAAATCACTCTTTGGCAACGACCCCTCGTCACAATAAAGATAGGAGGGCAGCTAAAGGAAGCTGATACAGGAGCAGA
TACATTAGAAGAAATGARTTTGCCAGGAAAATGGAAACCAAAAGGAGGAGGTAAAGTAAGACAGTATGATCAGGTATCCA
TAGAAATTTGTGGATATAAAGTTATAACAGTAGTAGGACCTACACCTGGAAGAYTGACTCAGCTTGGTTGCACTTTAAAT
TTTCCCATTAGTCCTATTGAAACTGTACCAGTAAAATTAAAGCCAGGAATGGATGGCCCAAAAGTTAAACAATGGCCATT
GACAGAAGAAAAAATAAAAGCATTAGTAGAAATTTGTACAGAAGAAAAGGAAGGGAAAATTTCAAAAATTGGGCCTGAAA
ATCCATACAATACCCCAGTATTTGCCATAAAGAAGAGTTGGAGAAAAGATAGAGAACTTAATAAGAGAACTCAAGACTTC
TGGGAAGTTCAATTAGGAATACCACATCCCGCAGGGAAGAACTCAACAGTACTGGATGTGGGTGATGCATCAGTTCCCTT
AGATAAAGACTTCAGAAAGTATACTGCATTTACCATACCTAGTRCAAACAATGAGACACCAGGAATTAGATATCAGTACA
ATGTGCTCCCAGGATGGAAAGGATCACCAGCAATATTCCAATGTAGCATGACAAAAATCTTAGAGCCTTTTAGAAAACAA
AATCCAGACATAATCCAATACGATGATTTGGTATCTGACTTAGAAATAGGACAGCATAGAACAAAAATAGAGGAACTGAG
ACAACATCTGAAGTGGGGATTTACACCAGACAAACATCAGAAAGAACCATTCCTTTGGGGTTATGAACTCCATCCTGATA
AATGGACAGTACAGCCTATAGTGTTGCCA---------------------------------------------------
---------------------------------------------------------
>B.ES.-.41_0.AY316023
CCTCAGATCACTCTTTGGCAACGACCCCTAGTCACAATAAGGATAGGGGGGCAACTAAAGGAAGCTGATACAGGAGCAGA
TACATTAGAAGAAATGAGTTTGCCAGGAAGATGGAAACCAAAAGGAGGAGGTAAAGTAAGACAGTATGATCAGATACCCA
TAGAAATCTGTGGACATAAAGCTATAACAGTAATAGGACCTACACCTGGAAGACTGACTCAGATTGGTTGCACTTTAAAT
TTTCCCATTAGTCCTATTGAAACTGTACCAGTAAAATTAAAACCAGGAATGGATGGCCCAAAAGTTAAACAATGGCCATT
GACAGAAGAAAAAATAAAAGCATTAGTAGAAATTTGTACAGAAGAAAAAGAAGGGAAAATTTCAAAAATTGGGCCTGAAA
ATCCATATAATACTCCAGTATTTGCCATAAAGAAAAGTTGGAGAAAAGATAGAGAACTTAATAAGAGAACTCAGGACTTC
TGGGAAGTTCAATTAGGAATACCACATCCCGCAGGGAAGAAATCAACAGTACTGGATGTGGGTGATGCATCAGTTCCCTT
AGATGAAGACTTCAGGAAGTATACTGCATTTACCATACCTAGTATAAACAATGAGACACCAGGGATTAGGTATCAGTACA
ATGTGCTTCCAGGATGGAAAGGATCACCAGCAATATTCCAAAGTAGCATGACAAAAATCTTAGAGCCTTTTAGAAAACAA
AATCCAGACATAATCCAATACGATGATTTGGTATCTGACTTAGAAATAGGGCAGCATAGRACAAAAATAGAGGAACTGAG
ACAACATCTGAAGTGGGGATTGACACCAGACAAACATCAGAAAGAACCATTCCTTTGGGGTTATGAACTCCATCCTGATA
AATGGACAGTACAGCCTATAGTGCTGCCA---------------------------------------------------
---------------------------------------------------------
>B.RU.1999.RU99018.EU345857
CCTCAGATCACTCTTTGGCAACGACCCCTCGTCACAGTAAAGATAGGGGGGCAACTGAAGGAAGCTGATACAGGAGCAGA
TACACTAGAAGAAATAAATTTGCCAGGAAGATGGAAACCAAAAGGAGGAGGTAAAGTAAAACAGTATGAGGAGGTACCCG
TAGATATCTGCGGACACAAAGCTATAACAGTAGTAGGACCTACACCTGGAAGACTGACTCAGATTGGCTGCACGTTAAAT
TTTCCCATTAGTCCTATTGAAACTGTACCAGTAAAATTAAAGCCAGGAATGGATGGGCCAAGAGTTAAACAATGGCCATT
GACAGAAGAAAAAATAAAAGCATTAGTAGAAATTTGTACAGAAGAAAAGGAAGGAAAAATTTCAAAAATTGGGCCTGAAA
ATCCATACAATACTCCAGTATTTGCCATAAAGAAAAGTTGGAGAAAAGATAGAGAACTTAATAAGAGAACTCAAGACTTC
TGGGAAGTTCAATTAGGAATACCACATCCTGCAGGGAAGAAATCAACAGTACTGGATGTGGGTGATGCATCAGTTCCCTT
AGATAAAGACTTCAGGAAGTATACTGCATTTACCATACCTAGTATAAACAATGAGACACCAGGGATTAGATATCAGTACA
ATGTGCTTCCAGGATGGAAAGGATCACCAGCAATATTCCAAAGTAGCATGACAAAAATCTTAGAGCCTTTTAGAAAACAA
AATCCAGACATAATCCAATACGATGATTTGGTATCTGACTTAGAAATAGGGCAGCATAGAACAAAAATAGAGGAACTGAG
ACAACATCTGAGGTGGGGATTTACACCAGACAAACATCAGAAAGAACCATTCCTTTGGGGTTATGAACTCCATCCTGATA
AATGGACAGTACAGCCTATAATCCTGCCA---------------------------------------------------
---------------------------------------------------------
>114981
CCTCAGATCACTCTTTGGCAACGACCCCTCGTCACAATAAAGATAGGGGGGCAACTAAAGGAAGCTGATACAGGAGCAGA
TACATTAGAAGAAATGAATTTGCCAGGAAGATGGAAACCAAAAGGAGGAGGTAAAGTAAGACAGTATGATCAGATACTCA
TAGAAATCTGTGGACATAAAGCTATAACAGTAGTAGGACCTACACCTGGAAGACTGACTCAGATTGGTTGCACTTTAAAT
TTTCCCATTAGTCCTATTGAAACTGTACCAGTAAAATTAAAGCCAGGAATGGATGGCCCAAAAGTTAAACAATGGCCATT
GACAGAAGAAAAAATAAAAGCATTAGTAGAAATTTGTACAGAAGAAAAGGAAGGGAAAATTTCAAAAATTGGGCCTGAAA
ATCCATACAATACTCCAGTATTTGCCATAAAGAAAAGTTGGAGAAAAGATAGAGAACTTAATAAGAGAACTCAAGACTTC
TGGGAAGTTCAATTAGGAATACCACATCCCGCAGGGAAGAAATCAACAGTACTGGATGTGGGTGATGCATCAGTTCCCTT
AGATAAAGACTTCAGGAAGTATACTGCATTTACCATACCTAGTATAAACAATGAGACACCAGGGATTAGATATCAGTACA
ATGTGCTTCCAGGATGGAAAGGATCACCAGCAATATTCCAAAGTAGCATGACAAAAATCTTAGAGCCTTTTAGAAAACAA
AATCCAGACATAATCCAATACGATGATTTGGTATCTGACTTAGAAATAGGGCAGCATAGAACAAAAATAGAGGAACTGAG
ACAACATCTGAGGTGGGGATTTACACCAGACAAACATCAGAAAGAACCATTCCTTTGGGGTTATGAACTCCATCCTGATA
AATGGACAGTACAGCCTATAGTGCTGCCA---------------------------------------------------
---------------------------------------------------------
>B.-.2003.03_105775.EU611261
CCTCAGATCACTCTTTGGCAACGACCCCTCGTCACAATAAAGATAGGGGGGCAACTAAAGGAAGCTGATACAGGAGCAGA
TACATTAGAAGACATGAATTTGCCAGGAAGATGGAAACCAAAAGGAGGAGGTAAAGTAAGACAGTATGATCAGRTACCCA
TAGAAATCTGTGGCCATAAAGCTATAACAGTAGTAGGACCTACACCTGGAAGACTGACTCAGCTTGGTTGCACTTTAAAT
TTTCCTATTAGTCCTATTGAMACTGTACCAGTAAAATTAAAGCCAGGAATGGATGGCCCAAAAGTTAAACAATGGCCATT
AACAGAAGAAAAAATAAAAGCATTAATAGAAATTTGTACAGAAGAAAAGGAAGGAAAAATTTCAAAAATTGGGCCTGAAA
ATCCATACAATACTCCAGTATTTGCCATAAAGAAGAGTTGGAGAAAAGATAGAGAACTTAATAAGAGAACTCAAGACTTC
TGGGAAGTTCAATTAGGAATACCACATCCCGCGGGGAAGAAATCAACAGTACTGGATGTGGGTGATGCATCAGTTCCTCT
AGATAAAGACTTCAGGAAGTATACTGCATTTACCATACCTAGTATAAACAATGAGACACCAGGGATTAGATATCAGTACA
ATGTGCTTCCAGGATGGAAAGGATCACCAGCAATATTCCAAAGTAGCATGACAAAAATCTTAGATCCTTTTAGAAAACAA
AATCCAGATATAATCCAATACGATGATTTGGTATCTGACTTAGAAATAGGGCAGCATAGAACAAAAATAGAGGAACTGAG
AGAACATCTGAAGTGGGGATTTACCCCAGACAAACATCAGAAAGAACCATTCCTTTGGGGTTATGAACTCCATCCTGATA
AATGGACAGTACAGCCTATAGTGCTGCCA---------------------------------------------------
---------------------------------------------------------
>B.AU.1995.C92.AF538307
CCTCAGATCACTCTTTGGCAGCGACCCCTCGTCACAATAAAGATAGGGGGGCAACTAAAGGAAGCTGATACAGGAGCAGA
TACATTAGAAGAAATGAATTTGCCAGGAAGATGGAAGCCAAAAGGAGGAGGTAAAGTAAGACAGTATGATCAGATAGCCA
TAGAAATCTGTGGACATAAAGCTATAACAGTAATAGGACCTACACCTGGAAGACTGACTCAGATTGGTTGCACCTTAAAT
TTTCCCATTAGTCCTATTGAAACTGTACCAGTAAAATTAAAGCCAGGAATGGATGGCCCAAAAGTTAAACAATGGCCATT
GACAGAAGAAAAAATAAAAGCATTAATAGAAATTTGTACAGAAGAAAAGGAAGGGAAAATTTCAAAAATTGGGCCTGAAA
ATCCATACAATACTCCAGTATTTGCCATAAAGAAAAGTTGGAGAAAAGATAGAGAACTTAATAAGAAAACTCAAGACTTC
TGGGAAGTTCAATTAGGAATACCACATCCCGCAGGGAAGAAATCAACAGTACTGGATGTGGGTGATGCATCAGTTCCATT
AGATAAAGAATTCAGGAAGTATACTGCATTTACCATACCTAGTATAAACAATGAGACACCAGGGACTAGATATCAGTACA
ATGTGCTTCCAGGATGGAAGGGATCACCAGCAATATTCCAAAGTAGCATGACAAAAATCTTAGAGCCTTTTAGAAAACAA
AATCCAGACCTAATCCAATACGATGATTTGGTATCTGACTTAGAAATAGGGCAGCATAGAACAAAAATAGAGGAACTGAG
ACAACATCTGAAGTGGGGATTTACACCAGACAAACATCAGAAAGAACCATTCCTTTGGGGTTATGAACTCCATCCTGATA
AATGGACAGTACAGCCTATAGTGCTGCCA---------------------------------------------------
---------------------------------------------------------
>B.FR.1983.REHTLV3.LAI.IIIB.X01762
CCTCAGATCACTCTTTGGCAACGACCCCTCGTCACAATAAAGATAGGGGGGCAACTAAAGGAAGCTGATACAGGAGCAGA
TACATTAGAAGAAATGAGTTTGCCAGGAAGATGGAAACCAAAAGGAGGAGGTAAAGTAAGACAGTATGATCAGATACTCA
TAGAAATCTGTGGACATAAAGCTATAACAGTAGTAGGACCTACACCTGGAAGACTGACTCAGATTGGTTGCACTTTAAAT
TTTCCCATTAGCCCTATTGAGACTGTACCAGTAAAATTAAAGCCAGGAATGGATGGCCCAAAAGTTAAACAATGGCCATT
GACAGAAGAAAAAATAAAAGCATTAGTAGAAATTTGTACAGAAGAAAAGGAAGGGAAAATTTCAAAAATTGGGCCTGAGA
ATCCATACAATACTCCAGTATTTGCCATAAAGAAAAGTTGGAGAAAAGATAGAGAACTTAATAAGAGAACTCAAGACTTC
TGGGAAGTTCAATTAGGAATACCACATCCCGCAGGGAAGAAATCAACAGTACTGGATGTGGGTGATGCATCAGTTCCCTT
AGATGAAGACTTCAGGAAGTATACTGCATTTACCATACCTAGTATAAACAATGAGACACCAGGGATTAGATATCAGTACA
ATGTGCTTCCAGGATGGAAAGGATCACCAGCAATATTCCAAAGTAGCATGACAAAAATCTTAGAGCCTTTTAAAAAACAA
AATCCAGACATAATCCAATACGATGATTTGGTATCTGACTTAGAAATAGGGCAGCATAGAACAAAAATAGAGGAGCTGAG
ACAACATCTGAGGTGGGGACTTACACCAGACAAACATCAGAAAGAACCATTCCTTTGGGGTTATGAACTCCATCCTGATA
AATGGACAGTACAGCCTATAGTGCTGCCA---------------------------------------------------
---------------------------------------------------------
>B.DK.2004.831553893383907.GQ400212
CCTCAAATCACTCTTTGGCAACGACCCCTTGTCACAATAAAGATAGGGGGGCAGCTAAAGGAAGCTGATACAGGAGCAGA
TACATTAGAAGACATGACGTTACCAGGAAAATGGAAACCAAAAGGAGGAGGTAAAGTAAGACAGTATGATCAGATACTTG
TAGAAATCTGCGGACATAAAGCTATAACAGTAGTAGGACCTACACCTGGAAGACTGACTCAGATTGGCTGCACTTTAAAT
TTTCCCATTAGTCCTATTGAAACTGTACCAGTAAAATTAAAGCCAGGAATGGATGGCCCAAAAGTGAAACAATGGCCATT
GACAGAAGAGAAGATAAAAGCATTAGTAGAAATTTGTACAGAAGAAAAGGAAGGGAAAATTTCAAAAATTGGACCTGAAA
ATCCATACAATACTCCAGTATTTGCCATAAAGAAAAGTTGGAGAAAAGATAGAGAACTTAATAAAAGAACTCAAGACTTC
TGGGAAGTTCAATTAGGAATACCACATCCCGCAGGGAAGAAATCAACAGTACTGGATGTGGGTGATGCATCAGTTCCCTT
AGATAAAGACTTCAGGAGGTATACTGCATTTACCATACCTAGTATAAACAATGAGACACCAGGGATTAGATATCAGTACA
ATGTGCTGCCAGGATGGAAAGGATCACCAGCAATATTTCAATGCAGCATGACAAAAATCTTAGAGCCTTTTAGGAAACAA
AATCCAGACATAATCCAATACGATGATTTGGTATCTGACTTAGAAATAGGGCAGCATAGAACAAAAATAGAGGAACTGAG
ACAACATCTGAAGTGGGGATTTACACCAGACAAACATCAGAAAGAGCCATTCCTATGGGGTTATGAACTCCATCCTGATA
AATGGACAGTACAGCCTATAGTGCTGCCA---------------------------------------------------
---------------------------------------------------------
>B.FR.1983.TH475A.LAI.L31963
CCTCAGATCACTCTTTGGCAACGACCCCTCGTCACAATAAAGATAGGGGGGCAACTAAAGGAAGCTGATACAGGAGCAGA
TACATTAGAAGAAATGAGTTTGCCAGGAAGATGGAAACCAAAAGGAGGAGGTAAAGTAAGACAGTATGATCAGATACTCA
TAGAAATCTGTGGACATAAAGCTATAACAGTAGTAGGACCTACACCTGGAAGACTGACTCAGATTGGTTGCACTTTAAAT
TTTCCCATTAGTCCTATTGAAACTGTACCAGTAAAATTAAAGCCAGGAATGGATGGCCCAAAAGTTAAACAATGGCCATT
GACAGAAGAAAAAATAAAAGCATTAGTAGAAATTTGTACAGAAGAAAAGGAAGGGAAAATTTCAAAAATTGGGCCTGAAA
ATCCATACAATACTCCAGTATTTGCCATAAAGAAAAGTTGGAGAAAAGATAGAGAACTTAATAAGAGAACTCAAGACTTC
TGGGAAGTTCAATTAGGAATACCACATCCCGCAGGGAAGAAATCAACAGTACTGGATGTGGGTGATGCATCAGTTCCCTT
AGATGAAGACTTCAGGAAGTATACTGCATTTACCATACCTAGTATAAACAATGAGACACCAGGGATTAGATATCAGTACA
ATGTGCTTCCAGGATGGAAAGGATCACCAGCAATATTCCAAAGTAGCATGACAAAAATCTTAGAGCCTTTTAGAAAACAA
AATCCAGACATAATCCAATACGATGATTTGGTATCTGACTTAGAAATAGGGCAGCATAGAACAAAAATAGAGGAGCTGAG
ACAACATCTGAGGTGGGGATTTACACCAGACAAACATCAGAAAGAACCATTTCTTTGGGGTTATGAACTCCATCCTGATA
AATGGACAGTACAGCCTATAGTGCTGCCA---------------------------------------------------
---------------------------------------------------------
>B.-.2003.03_126814.EU615256
CCTCAGATCACTCTTTGGCAACGACCCCTCGTCACAATAAGGATAGGGGGGCAAATAAAGGAAGCTGATACAGGAGCAGA
TACATTAGAAGAAATGAATTTGCCAGGAAGATGGAAACCAAAGGGAGGAGGTAAAGTAAGACAGTATGATCAGATACCCA
TAGAGATCTGTGGACATAAAGCTATAACAGTAGTAGGACCTACACCTGGAAGACTGACTCAGATTGGTTGCACTTTAAAT
TTTCCCATTAGTCCTATTGAAACTGTACCAGTAAAATTAAAGCCAGGAATGGATGGCCCAAAAGTTAAACAATGGCCATT
GACAGAAGAAAAAATAAAAGCATTAGTAGAAATTTGTACAGAAGAAAAGGAAGGGAAAATTTCAAAAATTGGGCCTGAAA
ATCCATACAATACTCCAGTATTTGCCATAAAGAAAAGTTGGAGAAAAGATAGAGAACTTAATAAGAAAACTCAAGACTTC
TGGGAAGTTCAATTAGGAATACCACATCCCGCAGGGAAGAAATCAACAGTACTGGATGTGGGTGATGCATCAGTTCCCTT
AGATAAAGAATTCAGGAAGTATACTGCATTTACCATACCTAGTATAAACAATGAGACACCAGGGATTAGATATCAGTACA
ATGTGCTTCCAGGATGGAAAGGATCACCAGCAATATTCCAATGTAGCATGACAAAAATCTTAGAGCCTTTTAGAAAACAA
AATCCAGACTTAATCCAATACGATGATTTGGTATCTGACTTAGAAATAGGGCAGCATAGAACAAAAATAGAGGAACTGAG
ACAACATCTGAGGTGGGGATTTACACCAGACAAACATCAGAAAGAACCGTTCCTTTGGGGTTATGAACTCCATCCTGATA
AATGGACAGTACAACCTATAGTGCTGCCA---------------------------------------------------
---------------------------------------------------------
>B.US.1997.69.EU693891
CCTCAGATCACTCTTTGGCAACGACCCCTCGTCACAATAAAGATAGGGGGGCAACTAAAGGAAGCTGATACAGGAGCAGA
TACATTAGAAGAAATGAATTTGCCAGGAAGATGGAAACCAAAAGGAGGAGGTAAAGTAAGACAGTATGATCAGATACTTG
TAGAAATATGTGGACATAAAGCTATAACAGTAGTAGGACCTACACCTGGAAGACTGACTCAGCTTGGTTGCACTTTAAAT
TTTCCCATTAGTCCTATTGAAACTGTACCAGTAAAATTAAAGCCAGRAATGGATGGCCCAAAAGTTAAACAATGGCCATT
GACAGAAGAAAAAATAAAAGCATTGGTAGAAATCTGTACAGAAGAAAAGGAAGGGAAAATTTCAAAAATTGGGCCTGAAA
ATCCATACAATACTCCAGTATTTGCCATAAAGAAAAGTTGGAGAAAAGATAGAGAACTTAATAAGAGAACTCAAGACTTC
TGGGAAGTTCAATTAGGAATACCACATCCCGCAGGGAAGAAGTCAACAGTACTGGATGTGGGTGATGCATCAGTTCCCTT
AGATAAAGAATTCAGGAAATATACTGCATTTACCATACCTAGTATAAACAATGAGACACCAGGGATTAGATATCAGTACA
ATGTGCTTCCAGGATGGAAAGGATCACCAGCAATATTCCAATGTAGCATGACAAAAATCTTAGAGCCTTTCAGAAAACAA
AATCCAGACATAATCCAATACGATGATTTGGTATCTGACTTAGAAATAGGGCAACATAGAATAAAAATAGAGGAACTGAG
ACAACATCTGAAGTGGGGATTTACACCAGACAAACATCAGAAAGAACCATTCCTTTGGGGTTATGAACTCCATCCTGATA
AATGGACAGTACAGCCTATAGTGCTGCCA---------------------------------------------------
---------------------------------------------------------
>114178
CCTCAGATCACTCTTTGGCAACGACCCCTCGTCACAATAAAGATAGGGGGGCARCTAAAGGAAGCTGATACAGGAGCAGA
TACATTAGAAGACATGAGTTTGCCAGGRAGATGGAAACCAAAAGGAGGAGGTAAAGTAAGACAGTATGATCAGATACCCA
TAGAAATCTGTGGCCATAAAGCTATAACAGTAGTAGGACCTACACCTGGAAGACTGACTCAGATTGGTTGCACTTTAAAT
TTTCCCATTAGTCCTATTGAAACTGTACCAGTAAAATTAAAGCCAGGAATGGATGGCCCAAAAGTTAAACAATGGCCATT
GACAGCAGAAAAAATAAAAGCATTAGTAGAAATTTGTACAGAAGAAAAGGAAGGGAAAATTTCAAGAGTTGGGCCTGAAA
ATCCATATAATACTCCAGTATTTGCCATAAAGAAGAGTTGGAGAAAAGATAGAGAACTTAATAAGAGAACTCAAGACTTC
TGGGAAGTCCAATTAGGAATACCACATCCCGCAGGGAAGAAATCAACAGTACTGGATGTGGGTGATGCATCAGTTCCCTT
AGATAAAGACTTCAGGAAGTATACTGCATTTACCATACCTAGTATAAACAATGAGACACCAGGGATTAGATATCAGTACA
ATGTGCTTCCAGGATGGAAAGGATCACCAGCAATATTCCAAAGTAGCATGACAAAAATCTTAGAGCCTTTTAGAAAACAA
AATCCAGACATAATCCAATACGATGATTTGGTATCTGACTTAGAAATAGGGCAGCATAGAACAAAAATAGAGGAACTGAG
ACAACATCTGAGGTGGGGATTTACACCAGACAAACATCAGAAAGAACCATTCCTTTGGGGCTATGAACTCCATCCTGATA
AATGGACAGTACAGCCTATAGTGCTGCCA---------------------------------------------------
---------------------------------------------------------
>B.IT.2000.CAS_1318_4_1219.FJ030681
CCTCAGATCACTCTTTGGCAACGACCCCTCGTCACAATAAAGATAGGGGGGCAACTAAAGGAAGCTGATACAGGAGCAGA
TACATTAGAAGATATGAGTTTGCCAGGAAAATGGAAACCAAAAGGAGGAGGTAAAGTAAGACAGTATGATCAGATACCCA
TAGAAATCTGTGGACATAAGGCGATAACAGTGATAGGACCTACACCTGGAAGACTAACTCAGCTTGGTTGCACTTTAAAT
TTTCCCATTAGTCCTATTGAAACTGTACCAGTAAAATTAAAGCCAGGAATGGATGGCCCAAAAGTTAAGCAATGGCCATT
GACAGAAGAAAAAATAAAAGCATTAGTAGAAATCTGTACAGAAGAAAAGGAAGGGAAAATTTCAAAAATTGGGCCTGAAA
ATCCATATAATACTCCAGTATTTGCCATAAAGAAGAGTTGGAGAAAAGATAGAGAACTTAATAAGAGAACTCAAGATTTC
TGGGAAGTACAATTAGGAATACCACATCCCGCAGGGAAGAAATCAACAGTACTGGATGTGGGTGATGCATCAGTTCCCTT
AGATAAAGAGTTCAGGAAGTATACTGCATTCACCATACCTAGTATAAACAATGAGACACCAGGGATTAGATATCAGTACA
ATGTGCTTCCAGGATGGAAAGGATCACCAGCAATATTCCAAAGCAGCATGACAAGAATCTTAGAGCCTTTTAGAAAACAA
AATCCAGACATAATCCAATACGATGATTTGGTATCTGACTTAGAAATAGGGCAGCATAGAACAAAAATAGAGGAACTGAG
ACAACATCTGAAGTGGGGATTTACACCAGACAAACATCAGAAAGAACCATTCCTTTGGGGTTATGAACTCCATCCTGATA
AATGGACAGTACAGCCTATAGTGCTGCCA---------------------------------------------------
---------------------------------------------------------
>B.US.-.NC7.AF049495
CCTCAGATCACTCTTTGGCAACGACCCCTCGTCACAATAAAGATAGGGGGGCAACTAAAGGAAGCTGATACAGGAGCAGA
TACATTAGAAGAAATGAATTTGCCAGGAAGATGGAAACCAAAAGGAGGAGGTAAAGTAAGACAGTATGATCAGATACCCA
TAGAAATCTGTGGACATAAAGCTATAACAGTAGTAGGACCTACACCTGGAAGACTGACTCAGATTGGTTGCACTTTAAAT
TTTCCCATTAGTCCTATTGAAACTGTACCAGTAAAATTAAAGCCAGGAATGGATGGCCCAAAAGTTAAACAATGGCCATT
GACAGAAGAAAAAATAAAAGCATTAATAGAAATTTGTACAGAAGAAAAGGAAGGGAAAATTTCAAAAATTGGGCCTGAAA
ATCCATACAATACTCCAGTATTTGCCATAAAGAAAAGTTGGAGAAAAGATAGAGAACTTAATAAGAGAACTCAAGACTTC
TGGGAAGTTCAATTAGGAATACCACATCCCGCAGGGAAGAAATCAACAGTACTAGATGTGGGTGATGCATCAGTTCCCTT
AGATGAAGATTTCAGGAAGTATACTGCATTTACCATACCTAGTATAAACAATGAGACACCAGGGATTAGATATCAGTACA
ATGTGCTGCCAGGATGGAAAGGATCACCAGCAATATTCCAAAGTAGCATGACAAAAATCTTAGAGCCTTTTAGAAAACAG
AATCCAGACATAATCCAATATGATGATTTGGTATCTGACTTAGAAATAGAGCAGCATAGAACAAAAATAGAGGAACTGAG
ACAGCATCTGAAGTGGGGATTTACACCAGACAAACATCAGAAGGAACCATTCCTCTGGGGTTATGAACTCCATCCTGATA
AATGGACAGTACAGCCTATAGTGCTGCCA---------------------------------------------------
---------------------------------------------------------
>B.DE.-.R008.AY878676
CCTCAAATCACTCTTTGGCAACGGCCCCTCGTCACAGTAAAGRTAGGGGGGCAACTRAAGGAAGCTGATACAGGAGCAGA
TACATTAGAAGAAATAAATTTGCCAGGAAAATGGAAACCAAAAGGAGGAGGTAAAGTAAGACAGTATGATCAAATACTYG
TAGAAATCTGTGGACATAAAGCTATAACAGTAGTAGGACCTACACCTGGAAGACTGACTCAGATTGGCTGCACTTTAAAT
TTTCCTATTAGTCCTATTGAAACTGTACCAGTAAAATTAAAGCCAGGAATGGATGGCCCAAAAGTTAAACAATGGCCATT
GACAGAAGAAAAAATAAAAGCATTAATAGAAATCTGTACAGAAGAAAAGGAAGGGAAAATTTCAAAAATTGGGCCTGAAA
ATCCATATAATACTCCAGTATTTGCCATAAAGAAAAGTTGGAGAAAAGATAGAGAACTTAATAAGAAAACTCAAGACTTC
TGGGAAGTTCAATTAGGAATACCACATCCCGCAGGGAAGAAATCAACAGTACTAGATGTGGGTGATGCATCAGTTCCCTT
AGATAAAGAATTCAGGAAGTATACTGCATTTACCATACCTAGTATAAACAATGAGACACCAGGGATTAGGTATCAGTACA
ATGTGCTTCCAGGATGGAAGGGATCACCAGCAATATTCCAAAGCAGCATGACAAAAATCTTGGAGCCTTTTAGAAAACAA
AATCCAGACATAATCCAATACGATGATTTGGTATCTGACTTAGAAATAGGGCAGCATAGAACAAAAATAGAGGAACTGAG
ACAACATCTGAGGTGGGGATTTACACCAGACAAACATCAGAAAGAACCATTCCTTTGGGGTTATGAACTCCATCCTGATA
AATGGACAGTACAGCCTATAGTGCTGCCA---------------------------------------------------
---------------------------------------------------------
>Control2 2007-04-27 OLD
---------ACTCTTTGGCAACGACCCTGCGTCACAATAAAGATAGGGGGACAGTTAAGGGAAGCTGATACAGGAGCAGA
TACATTAGAAGATATAGATTTGCCAGGAAGATGGAACCAAAATGGAGAAGGTAGAGTAAGACAGTATGATCAGATACCCA
TAGAAATCTGTGGACACAAAGTTATAWCAGTAGTAGGACCTACACCTGGAAGACTRACTCAGCTTGGGTGCACTTTAAAT
T-------------------------------------------------------------------------------
--------------------------------TTTGTACAGAWGAAAAGGAAGGGAAAATTTCAAAAATTGGGCCTGACA
ATCCTTACAATACTCCAGTATTTGCCATAAAGAAGAGTTGGAGAAAAGATAGAGAACTTAATAAGAGAACTCAAGACTTC
TGGGAAATTCAATTAGGAATACCACATCCCTCAGGGAAGAAATCAACAGTACTGGATGTGGGTGATGCATCAGTTCCCTT
AGATAAAGACTTCAGGAAATATACTGCATTTACCATACCTAGTATAAACAATGAGACACCAGGGATTAGGTATCAGTACA
ATGTGCTGCCAGGATGGAAGGGATCACCAGCGATATTCCAATACAGCATGACAAAAATCTTAGAGCCTTTTAGAAAACAA
AATCCAGACATAATCCAATACGATGATTTGGTATCTGACTTAGAAATAGGGCAGCATAGAACAAAAATAGAGGAACTGAG
ACAACATCTGAAGTGGGGATTTACCCCAGACAAACATCAGAAAGAACCATTCCATTGGGGTTATGAACTCCWWCCTGATA
AATGGACAGTACAGCCTATAGTGCTGCCA---------------------------------------------------
---------------------------------------------------------
>B.ES.-.53_0.AY316056
CCTCAGATCACTCTTTGGCAACGACCCCTCGTCACAATAAAGATAGGGGGGCAACTAAAGGAAGCTGATACAGGAGCAGA
TACATTAGAAGAAATGGATTTGCCAGGAAAATGGAAACCAAAAGGAGGAGGTAAAGTAAGACAGTATGATCAGATACTCA
TAGAAATCTGTGGACATAAAGCTATAACAGTAGTAGGACCTACACCTGGAAGACTGACTCAGATTGGTTGCACTTTAAAT
TTTCCCATTAGTCCTATTGAAACTGTACCAGTAAAATTAAAGCCAGGAATGGATGGCCCAAAAGTTAAACAATGGCCATT
GACAGAGGAAAAAATAAAAGCATTAGTAGAAATTTGTACAGAAGAAAAGGAAGGGAAAATTTCAAGAATTGGGCCTGAAA
ACCCATATAATACTCCAGTATTTGCCATAAAGAAAAGTTGGAGAAAAGATAGAGAACTTAATAAGAAAACTCAAGACTTC
TGGGAAGTTCAATTAGGAATACCACATCCCGCAGGGAAGAAATCAACAGTACTGGATGTGGGTGATGCATCAGTTCCCTT
AGATAAAGACTTCAGGAAGTATACTGCATTTACCATACCTAGTATAAACAATGAGACACCAGGGATTAGATATCAGTACA
ATGTGCTGCCAGGATGGAAAGGATCACCAGCAATATTCCAAAGTAGCATGACAAAAATCTTAGAGCCTTTTAGAAAACAA
AATCCAGACATAATTCAATACGATGATTTGGTATCTGACTTAGAAATAGGGCAGCATAGAACAAAAATAGAGGAACTGAG
ACAACATCTAAGGTGGGGATTTACACCAGACAAACATCAGAAAGAACCATTCCTTTGGGGTTATGAACTCCATCCTGATA
AATGGACAGTACAGCCTATAGTGCTGCCA---------------------------------------------------
---------------------------------------------------------
>B.DE.1997.CAS_1285_3_913.FJ030667
CCTCAAATCACTCTTTGGCAACGACCCCTCGTCACAATAAAGATAGGGGGRCAGCTAAAGGAAGCTGATACAGGAGCAGA
TACATTAGAAGACATGAATTTGMCAGGAAGATGGAAACCAAAAGGAGGAGGTAAAGTAAGACAGTATGATCAGATACCCA
TAGAAATCTGTGGGCATAAAGCTATAACAGTAGTAGGACCTACACCTGGAAGACTGACTCAGATTGGTTGCACTCTAAAT
TTTCCCATTAGTCCTATTGAAACTGTACCAGTAAAATTAAAGCCAGGAATGGATGGCCCAAGAGTTAAACAATGGCCATT
GACAGAAGAAAAAATAAAAGCATTAGTAGAAATTTGTACAGAAGAAAAGGAAGGGAAAATTTCAAAAATTGGGCCTGAAA
ATCCATATAATACTCCAGTATTTGCCATAAAGAAGAGTTGGAGAAAAGATAGAGAACTTAATAAGAGAACTCAAGACTTC
TGGGAAGTTCAATTAGGAATACCACATCCCGCAGGGAAGAAATCAACAGTACTGGATGTGGGTGATGCATCAGTACCTTT
AGATAAAGACTTCAGGAAGTATACTGCATTTACCATACCTAGTATAAACAATGAGACACCAGGGATTAGATATCAGTACA
ATGTGCTTCCAGGATGGAAAGGATCACCAGCAATATTCCAATGTAGCATGACAAAAATCTTAGAGCCTTTTAGAAAACAA
AATCCAGACATAATCCAATACGATGATTTGGTATCTGACTTAGAAATAGGGCAACATAGAACAAAAATAGATGAACTGAG
ACAACATCTGAAGTGGGGATTTACACCAGACAAACATCAGAAAGAACCATTCCTTTGGGGTTATGAACTCCATCCTGATA
AATGGACAGTACAGCCTATAGTGCTGCCA---------------------------------------------------
---------------------------------------------------------
>B.US.-.P00036-0.AY388851
CCTCAGATCACTCTTTGGCAACGACCCCTCGTCACAATAAAAATAGGGGGGCAGYTAAAGGAAGCTGATACAGGAGCAGA
TACACTAGAAGAAATGTATTTACCAGGAAAATGGAAACCAAAAGGAGGAGGTAAAGTAAGACAATATGATCAGGTACYCA
TAGAAATCTGTGGACATAAAGCTATAACAGTAGTGGGACCTACACCTGGAAGACTGACTCAGCTTGGCTGCACTTTAAAT
TTCCCCATTAGTCCTATTGAAACTGTACCAGTAAAATTGAAGCCAGGAATGGACGGGCCAAGAGTTAAACAATGGCCATT
GACAGAAGAAAAGATAAAAGCATTAGTAGAAATTTGTACAGAAGAAAAGGAAGGGAAAATTTCAAAAATTGGGCCTGAAA
ATCCATACAATACTCCAGTATTTGCCATAAAGAAAAGTTGGAGAAAAGATAGAGAACTTAATAAGAGAACTCAAGACTTC
TGGGAAGTTCAATTAGGGATACCACATCCCGCAGGGAAGAAATCAACAGTACTTGATGTGGGTGATGCATCAGTTCCCTT
AGATAAAGACTTCAGGAAATATACTGCATTTACCATACCTAGTATAAACAATGAGACACCAGGGATTAGATATCAGTACA
ATGTGCTGCCAGGATGGAAAGGATCACCAGCAATATTCCAAAGTAGCATGACAAAAATCTTAGAGCCTTTTAGAAAACAC
AATCCAGACATAATCCAATACGATGATTTGGTATCTGACTTAGAAATAGGGCAGCATAGAACAAAAATAGAGGAACTGAG
AGAACATCTGAAGTGGGGATTTACCCCAGACAAACATCAGAAAGAACCATTCCTTTGGGGWTATGAACTCCATCCTGATA
AATGGACAGTACAGCCTATAGTACTGCCA---------------------------------------------------
---------------------------------------------------------
>EU2ARCA_6380
CCTCAAATCACTCTTTGGCAACGACCCCTCGTCACAATAAAGATAGGGGGGCAACTAAAGGAAGCTGATACAGGAGCAGA
TACATTAGAAGAAATRGAKTTGCCAGGAAGATGGARRCCAAAAGGAGGAGGWAAAGTAAGACAGTATGACCAARTACTCA
TAGAAATCTGTGGACATAAAGCTATAACAGTAGTAGGACCTACMCCTGGAAGACTGACTCAGATTGGTTGYACTTTAAAT
TTTCCCATTAGTCCTATTGAAACTGTACCAGTAAAATTAAARCCAGGAATGGATGGCCCAAGAGTTAAACARTGGCCATT
GACAGAAGAAAAAATAAAAGCATTAGTAGAAATCTGTACAGAAGAAAAGGAAGGAAAAATTTCAAAAATTGGGCCTGAGA
ATCCATATAATACTCCAGTATTTGCCATAAAGAARAGTTGGAGAAAAGATAGAGAACTTAATAAAAGAACTCAAGACTTC
TGGGAAGTTCARTTAGGAATACCACATCCCGCAGGGAAGAAATCAACAGTACTAGATGTAGGTGATGCATCAGTTCCCTT
AGATAAAGAATTCAGGAAGTATACTGCATTTACCATACCTAGTATAAACAATGAGACACCAGGGATTAGGTATCAGTACA
ATGTGCTTCCAGGATGGAAAGGATCACCAGCAATATTCCAATGCAGCATGACAAAAATCTTAGAGCCTTTTAGAAAACAA
AATCCAGACATAATCCAATACGATGATTTGGTATCTGACTTAGAAATAGGGCAGCATAGAACAAAAATAGAGGAACTGAG
ACAACATCTGAAGTGGGGATTTACACCAGACAAACATCAGAAGGAACCATTCCTTTGGGGTTATGAACTCCATCCTGATA
AATGGACAGTACAGCCTATAGAGCTGCCA---------------------------------------------------
---------------------------------------------------------
>B.US.-.P00036-113.AY388850
CCTCAGATCACTCTTTGGCAACGACCCCTCGTCACAATAAAAATAGGGGGGCAGYTAAAGGAAGCTGATACAGGAGCAGA
TACACTAGAAGAAATGTATTTACCAGGAAAATGGAAACCAAAAGGAGGAGGTAAAGTAAGACAATATGATCAGGTACCCA
TAGAAATCTGTGGACATAAAGCTATAACAGTAGTGGGACCTACACCTGGAAGACTGACTCAGCTTGGCTGCACTTTAAAT
TTCCCCATTAGTCCTATTGAAACTGTACCAGTAAAATTGAAGCCAGGAATGGACGGGCCAAGAGTTAAACAATGGCCATT
GACAGAAGAAAAGATAAAAGCATTARTAGAAATTTGTACAGAAGAAAAGGAAGGGAAAATTTCAAAAATTGGGCCTGAAA
ATCCATACAATACTCCAGTATTTGCCATAAAGAAAAGTTGGAGAAAAGATAGAGAACTTAATAAGAGAACTCAAGACTTC
TGGGAAGTTCAATTAGGGATACCACATCCCGCAGGGAAGAAATCAACAGTACTTGATGTGGGTGATGCATCAGTTCCCTT
AGATAAAGACTTCAGGAAATATACTGCATTTACCATACCTAGTATAAACAATGAGACACCAGGGATTAGATATCAGTACA
ATGTGCTGCCAGGATGGAAAGGATCACCAGCAATATTCCAAAGTAGCATGACAAAAATCTTAGAGCCTTTTAGAAAACAC
AATCCAGACATAATCCAATACGATGATTTGGTATCTGACTTAGAAATAGGGCAGCATAGRACAAAAATAGAGGAACTGAG
AGAACATCTGAAGTGGGGATTTACCCCAGACAAACATCAGAAAGAACCATTCCTTTGGGGTTATGAACTCCATCCTGATA
AATGGACAGTACAGCCTATAGTACTGCCA---------------------------------------------------
---------------------------------------------------------
>B.US.1985.WCIPR.U69586
CCTCAGATCACTCTTTGGCAACGACCCCTCGTCACAGTAAAGATAGGGGGGCAACTAAAGGAAGCTGATACAGGAGCAGA
TACATTAGAAGAAATGAATTTGCCAGGAAGATGGAAACCAAAAGGAGGAGGTAAAGTAAGACAGTATGATCAGATACTCG
TAGAAATCTGTGGACATAAAGCTATAACAGTAGTAGGACCTACACCCGGAAGACTGACTCAGATTGGTTGCACTTTAAAT
TTTCCCATTAGTCCTATTGAAACTGTACCAGTAAAATTAAAGCCAGGAATGGATGGCCCAAAAGTTAAACAATGGCCATT
GACAGAAGAAAAAATAAAAGCATTAGTAGACATTTGTACAGAAGAAAAGGAAGGGAAAATTTCAAAAATTGGGCCTGAAA
ATCCATACAATACTCCAGTATTTGCCATAAAGAAAAGTTGGAGAAAAGATAGAGAACTTAATAAGAGAACTCAAGACTTC
TGGGAAGTTCAATTAGGAATACCACATCCCGCAGGGAAGAAATCAACAGTACTGGATGTGGGTGATGCATCAGTTCCCTT
AGATAAAGACTTCAGAAAGTATACTGCATTTACCATACCTAGTGTAAACAATGAGACACCAGGGATTAGATATCAGTACA
ATGTGCTTCCAGGATGGAAAGGATCACCAGCAATATTCCAAAGTAGCATGACAAAAATCTTAGAGCCTTTTAGAAAACAA
AATCCAGACATAATCCAATACGATGATTTGGTATCTGACTTAGAAATAGGGCAGCATAGAACAAAAATAGAGGAACTGAG
ACAACATCTGAGGTGGGGATTTACACCAGACAAACATCAGAAAGAACCATTCCTTTGGGGTTATGAACTCCATCCTGATA
AATGGACAGTACAGCCTATAGTGCTGCCA---------------------------------------------------
---------------------------------------------------------
>B.FR.1983.HXB2.DL260745
CCTCAGGTCACTCTTTGGCAACGACCCCTCGTCACAATAAAGATAGGGGGGCAACTAAAGGAAGCTGATACAGGAGCAGA
TACATTAGAAGAAATGAGTTTGCCAGGAAGATGGAAACCAAAAGGAGGAGGTAAAGTAAGACAGTATGATCAGATACTCA
TAGAAATCTGTGGACATAAAGCTATAACAGTAGTAGGACCTACACCTGGAAGACTGACTCAGATTGGTTGCACTTTAAAT
TTTCCCATTAGCCCTATTGAGACTGTACCAGTAAAATTAAAGCCAGGAATGGATGGCCCAAAAGTTAAACAATGGCCATT
GACAGAAGAAAAAATAAAAGCATTAGTAGAAATTTGTACAGAGGAAAAGGAAGGGAAAATTTCAAAAATTGGGCCTGAAA
ATCCATACAATACTCCAGTATTTGCCATAAAGAAAAGTTGGAGAAAAGATAGAGAACTTAATAAGAGAACTCAAGACTTC
TGGGAAGTTCAATTAGGAATACCACATCCCGCAGGGAAGAAATCAACAGTACTGGATGTGGGTGATGCATCAGTTCCCTT
AGATGAAGACTTCAGGAAGTATACTGCATTTACCATACCTAGTATAAACAATGAGACACCAGGGATTAGATATCAGTACA
ATGTGCTTCCAGGATGGAAAGGATCACCAGCAATATTCCAAAGTAGCATGACAAAAATCTTAGAGCCTTTTAGAAAACAA
AATCCAGACATAATCCAATACGATGATTTGGTATCTGACTTAGAAATAGGGCAGCATAGAACAAAAATAGAGGAGCTGAG
ACAACATCTGAGGTGGGGACTTACACCAGACAAACATCAGAAAGAACCATTCCTTTGGGGTTATGAACTCCATCCTGATA
AATGGACAGTACAGCCTATAGTGCTGCCA---------------------------------------------------
---------------------------------------------------------
>Control2 2006-06-21 OLD
---------ACTTTTTGGCAACGACCCGTCGTCACAATAAGGATAGGGGGACAGTTAAGGGAAGCTGATACAGGAGCAGA
TACATTAGAAGATATAGATTTGCCAGGAAGATGGACACCAAAAGGAGGAGGTAGAGTAAGACAGTATGATCAGATACCCA
TAGAAATCTGTGGACATAAAGTTATAACAGTGGTAGGRCCTACACCTGGAAGACTGACTCAGCTTGGGTGCACTTTAAAT
T-------------------------------------------------------------------------------
--------------------------------TTTGTACAGAAGAAAAGGAAGSGAAAATTTCAAAAATTGGGCCTGACA
ATCCTTACAATACTCCAGTATTTGCCATAAAGAAGAGTTGGAGAAAAGATAGAGAACTTAATAAGAGAACTCAAGACTTC
TGGGAAATTCAATTAGGAATACCACATCCCTCAGGGAAGAAATCAACAGTACTGGATGTGGGYGATGCATCAGTTCCCTT
AGATAAAGACTTCAGGAAATATACTGCATTYACCATACCTAGTATAAACAATGAGACACCAGGGATTAGGTATCAGTACA
ATGTGCTGCCAGGATGGAAGGGATCACCAGCGATATTCCAATACAGCATGACAAAAATCTTAGAGCCTTTTAGAAAACAA
AATCCAGACATAATCCAATACGATGATTTGGTATCTGACTTAGAAATAGGGCAGCATAGAACAAAAATAGAGGAACTGAG
RCAACATCTGAAGTGGGGATTTACMCCAGACAAACATCAGAAAGAACCATTCCTTTGGGGTTATGAACTCCATCCTGATA
AATGGACAGTCCAGCCTATAGAGTTGCCA---------------------------------------------------
---------------------------------------------------------
>B.US.2000.60202405.EF136755
CCTCAGATCACTCTTTGGCAACGACCCCTCGTCACAATAAAGATAGGGGGGCAACTAAAGGAAGCTGATACAGGAGCAGA
TACATTAGAAGAAATGAATTTGCCAGGAAGATGGAAACCAAAAGGAGGAGGTAAAGTAAGACAGTATGATCAGATACCCA
TAGAAATCTGTGGACATAAAGCTATAACAGTAGTAGGACCTACACCTGGAAGACTGACTCAGATTGGTTGCACTTTAAAT
TTTCCCATTAGTCCTATTGAAACTGTACCAGTAAAATTAAAGCCAGGAATGGATGGCCCAAAAGTTAAACAATGGCCATT
GACAGAAGAAAAAATAAAAGCATTAGTAGAAATTTGTACAGAAGAAAAGGAAGGGAAAATTTCAAAAATTGGGCCTGAAA
ATCCATACAATACTCCAGTATTTGCCATAAAGAAAAGTTGGAGAAAAGATAGAGAACTTAATAAGAGAACTCAAGACTTT
TGGGAAGTTCAATTAGGAATACCACATCCCGCAGGGAAGAAATCAACAGTACTGGATGTAGGTGATGCATCAGTTCCCTT
AGATGAAGGATTCAGGAAGTATACTGCATTTACCATACCTAGTATAAACAATGAGACACCAGGGATTAGATATCAGTACA
ATGTGCTTCCAGGATGGAAGGGATCACCAGCAATATTCCAAAGTAGCATGACAAAAATCTTAGAGCCTTTTAGAAAGCAA
AATCCAGACATAATCCAATACGATGATTTGGTATCTGACTTAGAAATAGGGCAGCATAGAGCAAAAATAGAGGAACTGAG
ACAACATCTGAAGTGGGGGTTTACACCAGACAAACATCAGAAAGAACCATTCCTTTGGGGGTATGAACTCCATCCTGATA
AATGGACAGTACAGCCTATAGAGCTGCCA---------------------------------------------------
---------------------------------------------------------
>B.US.1986.AD87.ADA.AF004394
CCTCAAATCACTCTTTGGCAACGACCCATCGTCACAATAAAGATAGGGGGGCAACTAAAGGAAGCTGATACAGGAGCAGA
TACATTAGAAGACATGAATTTGCCAGGAAGATGGAAACCAAAAGGAGGAGGTAAAGTAAGACAGTATGATCAGATACTCA
TAGAAATCTGTGGACATAAAGCTATAACAGTAGTAGGACCTACACCTGGAAGACTGACTCAGCTTGGTTGCACTTTAAAT
TTTCCCATTAGTCCTATTGAAACTGTACCAGTAAAATTAAAGCCAGGAATGGATGGCCCAAAAGTTAAACAATGGCCATT
GACAGAAGAAAAAATAAAAGCATTAGTAGAAATTTGTACAGAAGAAAAGGAAGGGAAAATTTCAAGAATTGGGCCTGAAA
ATCCATACAATACTCCAGTATTTGCCATAAAGAAAAGTTGGAGAAAAGATAGAGAACTTAATAAGAGAACTCAAGACTTC
TGGGAAGTTCAATTAGGAATACCACATCCCGCAGGGAAGAAATCAACAGTACTGGATGTGGGTGATGCATCAGTTCCCTT
AGATAAGGACTTCAGAAAGTATACTGCATTTACCATACCTAGTATAAACAATGAGACACCAGGGATTAGATATCAGTACA
ATGTGCTTCCAGGATGGAAAGGATCACCAGCAATATTCCAAAGTAGCATGACAAAAATCTTAGAGCCTTTTAGAAAACAG
AATCCAGACATAATCCAATACGATGATTTGGTATCTGACTTAGAAATAGGGCAGCATAGAACAAAAATAGAGGAACTGAG
ACAACATCTGAGGTGGGGATTTACACCAGACAAACATCAGAAAGAGCCATTCCTTTGGGGTTATGAACTCCATCCTGATA
AATGGACAGTACAGCCTATAGTGCTGCCA---------------------------------------------------
---------------------------------------------------------
>B.US.1985.WCIPR.U69588
CCTCAGATCACTCTTTGGCAACGACCCCTCGTCACAATAAAGATAGGGGGGCAACTAAAGGAAGCTGATACAGGAGCAGA
TACATTAGAAGAAATGAATTTGCCAGGAAGATGGAAACCAAAAGGAGGAGGTAAAGTAAGACAGTATGATCAGATACTCG
TAGAAATCTGTGGACATAAAGCTATAACAGTAGTAGGACCTACACCCGGAAGACTGACTCAGATTGGTTGCACTTTAAAT
TTTCCCATTAGTCCTATTGAAACTGTACCAGTAAAATTAAAGCCAGGAATGGATGGCCCAAAAGTTAAACAATGGCCATT
GACAGAAGAAAAAATAAAAGCATTAGTAGACATTTGTACAGAAGAAAAGGAAGGGAAAATTTCAAAAATTGGGCCTGAAA
ATCCATACAATACTCCAGTATTTGCCATAAAGAAAAGTTGGAGAAAAGATAGAGAACTTAATAAGAGAACTCAAGACTTC
TGGGAAGTTCAATTAGGAATACCACATCCCGCAGGGAAGAAATCAACAGTACTGGATGTGGGTGATGCATCAGTTCCCTT
AGATAAAGACTTCAGAAAGTATACTGCATTTACCATACCTAGTGTAAACAATGAGACACCAGGGATTAGATATCAGTACA
ATGTGCTTCCAGGATGGAAAGGATCACCAGCAATATTCCAAAGTAGCATGACAAAAATCTTAGAGCCTTTTAGAAAACAA
AATCCAGACATAATCCAATACGATGATTTGGTATCTGACTTAGAAATAGGGCAGCATAGAACAAAAATAGAGGAACTGAG
ACAACATCTGAGGTGGGGATTTACACCAGACAAACATCAGAAAGAACCATTCCTTTGGGGTTATGAACTCCATCCTGATA
AATGGACAGTACAGCCTATAGTGCTGCCA---------------------------------------------------
---------------------------------------------------------
>B.US.1998.NC1521_1998.AY030640
CCTCARATCACTCTTTGGCARCGACCCATCGTCACAGTAAAGGTAGGGGGGCAACTAAAGGAAGCYGATACAGGGGCAGA
TACATTAGAAGACATGAATTTGCCAGGAAGATGGAAACCAAAAGGAGGAGGTAAAGTAAAACAGTATGATSAGGTACCCA
TAGAMATCTGTGGACATAAAGCTATAACAGTAGTAGGACCTACACCTGGAAGACTGACTCAGATTGGTTGCACTTTAAAT
TTTCCCATTAGTCCTATTGAAACTGTACCAGTAAAATTAAAGCCAGGAATGGATGGCCCAAAAGTYAAACAATGGCCATT
GACAGAAGAAAARATAAAAGCATTAACAGAAATTTGTACAGAAGAAAAGGAAGGAAAAATTTCAAAAATTGGGCCTGAAA
ATCCATACAATACTCCAGTATTTGCCATAAAGAARAGTTGGAGAAAAGATAGAGAACTTAATAAGAGAACTCAAGACTTC
TGGGAAGTTCAATTAGGAATACCACATCCCGCAGGGAAGAAATCAACAGTACTGGATGTGGGTGATGCATCAGTTCCCTT
AGATAAAGACTTCAGGAAATATACTGCATTTACCATACCTAGTACAAACAATGAGACACCAGGGATTAGGTATCAGTACA
ATGTGCTTCCAGGATGGAAGGGATCACCAGCAATATTTCAAAGTAGCATGACAAAAATCTTAGAGCCTTTTAGAAAACAA
AATCCAGAYATAATCCAATACGATGATTTGGTATCTGACTTAGAAATAGGGCARCATAGAACAAAAATAGAGGAACTGAG
ACAACAYCTGAAGTGGGGATTWACACCAGAYAAACATCAGAARGAACCATTCCTTTGGGGTTATGAACTCCATCCTGATA
AATGGACAGTACAGCCTATAGTGCTGCCA---------------------------------------------------
---------------------------------------------------------
>B.CZ.-.ENVA7_04.EU672661
CCTCAGATCACTCTTTGGCAACGACCCATCGTCACAATAAAGATAGGGGGGCAACTAARRGAAGCTGATACAGGAGCAGA
TACAWTAGAAGACATAAATTTGCCAGGAAGATGGAMACCAAAAGGAGGAGGTARAGTAAAACAGTATGATCAGGTACCCA
TAGAAATCTGTGGACATAAAACTATRACAGTAGTAGGACCTACACCTGGAAGAYTGACTCAGCTTGGTTTYACTTTAAAT
TTTCCCATTAGTCCTATTGAAACTGTACCAGTAAAATTRAAGCCAGGAATGGATGGCCCAAAAGTTAAACAATGGCCATT
GACAGAAGAAAAAATAAAAGCATTAGTAGAAATTTGTACAGAGGAAAAGGAAGGGAAAATTTCAAAAATTGGGCCTGAAA
ATCCATACAATACTCCAGTATTTGCCATAAAGAAAAGTTGGAGAAAAGATAGAGAACTTAATAAGAGAACTCAAGACTTC
TGGGAAGTTCAATTAGGAATACCACATCCCGCAGGGAAGAAATCAACAGTACTGGATGTGGGTGATGCATCAGTTCCCTT
AGATGAAGACTTCAGGAAATATACTGCATTTACCATACCTAGTATAAACAATGAGACACCAGGGATTAGATATCAGTACA
ATGTGCTTCCAGGATGGAAAGGATCACCAGCAATATTCCAAAGTAGCATGACAAAAATCTTAGAGCCTTTTAGAAAACAA
AATCCAGACATAATCCAATACGATGATTTGGTATCTGACTTAGAAATAGGGCAGCATAGAACAAAAATAGAGGAGCTGAG
ACAACATCTGAGGTGGGGACTTACACCAGACAAACATCAGAAAGAACCATTCCTTTGGGGTTATGAACTCCATCCTGATA
AATGGACAGTACAGCCTATAGTGCTGCCA---------------------------------------------------
---------------------------------------------------------
>B.US.1999.NC4568_1999.AY031365
CCTCAGATCACTCTTTGGCAACGACCCCTTGTCACAATAAAGATAGGGGGGCAACTAAAGGAAGCTGATACAGGAGCAGA
TACATTAGAAGACATAAATTTGCCAGGAAGATGGAAACCACAAGGAGGAGGTAAAGTAAGACAGTATGATCAGATACCCG
TAGAAATCTGTGGACATAAAGCTATAACAGTAGTAGGACCTACACCTGGAAGACTGACTCAGATTGGGTGCACTTTAAAT
TTTCCCATTAGTCCTATTGAAACTGTACCAGTAAAATTAAAGCCAGGAATGGATGGCCCAAAAGTTAAACAATGGCCTTT
GACAGAAGAAAAAATAAAAGCATTAGTAGAAATTTGTACAGAAGAAAAGGAAGGGAAAATTTCAAAAATTGGGCCTGAAA
ATCCATACAATACTCCAGTATTTGCCATAAAGAAAAGTTGGAGAAAAGATAGAGAACTTAATAAGAGAACTCAAGACTTC
TGGGAAGTTCAATTAGGAATACCACATCCCGCAGGGAAGAAATCAACAGTACTGGATGTGGGTGATGCATCAGTTCCCTT
AGATGAAGACTTTAGGAAATATACTGCATTTACCATACCTAGTATAAACAATGAGACACCAGGGGTTAGATATCAGTACA
ATGTGCTTCCAGGATGGAAAGGATCACCAGCAATATTCCAAAGTAGCATGACAAAAATCTTAGAGCCTTTTAGAAAACAA
AATCCAGATATAATCCAATACGATGATTTGGTATCTGACTTAGAAATAGGGCAGCATAGAATAAARATAGAGGAACTGAG
ACARCATCTGAAGTGGGGATTTACACCAGACAAACATCAGAAAGAACCATTCCTTTGGGGTTATGAACTCCATCCTGATA
AATGGACAGTACAGCCTATAGTTCTGCCA---------------------------------------------------
---------------------------------------------------------
>118141
CCTCAAATCACTCTTTGGCAACGACCCATCGTCACAATAAAGATAGGGGGGCAAGTAAAGGAAGCTGATACAGGAGCAGA
TACATTAGAAGAAATGAATTTGCCAGGAAGATGGAAACCAAAAGGAGGAGGTAAAGTAAGACAGTATGATCAAATACTCG
TAGAAATCTGTGGACATAAAGYTGTATCAGTAATAGGACCTACACCTGGAAGACTGACTCAGMTTGGTTGCACTTTAAAT
TTTCCCATTAGTCCTATTGAAACTGTACCAGTAAAATTAAAGCCAGGAATGGATGGCCCAAAAGTTAAGCAATGGCCATT
GACAGAAGAAAAACTAAAAGCATTAGTAGAAATCTGTACAGAAGAAAAGGAAGGGAAAATTTCAAAAATTGGGCCTGAGA
ATCCATATAATACTCCAATATTTGCCATAAAGAAGAGTTGGAGAAAAGATAGAGAACTTAATAAGAGAACTCAAGACTTC
TGGGAGGTTCAATTAGGAATACCACATCCTGCAGGGAAGAAATCAACAGTATTGGATGTGGGGGATGCATCAGTTCCCTT
AGATAAAGAATTCAGGAAGTATACTGCATTTACCATACCTAGTACAAACAATGAGACACCAGGGATTAGGTATCAGTACA
ATGTGCTCCCAGGATGGAAGGGATCACCAGCAATATTCCAATACAGCATGACAAAAATCTTAGAGCCTTTTAGAAAACAA
AATCCAGACATAATCCAATACGATGATTTGGTATCTGACTTAGAAATAGGGCAGCATAGAACAAAGATAGAGGAACTGAG
ACAACATTTGAAGTGGGGATTTACACCAGACAAACATCAGAAAGAACCATTCCTTTGGGGTTATGAACTCCATCCTGATA
AATGGACAGTACAGCCTATAGTGCTGCCA---------------------------------------------------
---------------------------------------------------------
>B.US.1998.NC1856_1998.AY030760
CCTCAGATCACTCTTTGGCAACGACCCCTCGTCACAATAAAGATAGGGGGRCAGYTAAAGGAAGCTGATACAGGAGCAGA
TACATTAGAAGACATGAGTTTGCCAGGAAAATGGAAACCAAAAGGAGGAGGTAAAGTAAGACAGTATGATCAGATACCCA
TAGAAATCTGTGGACATAAAGCTAYTACAGTAATAGGCCCTACACCTGGAAGACTGACTCAGCTTGGTTGCACTTTAAAT
TTTCCCATTAGTCCTATTGAAACTGTACCAGTAAAATTAAAGCCAGGAATGGATGGCCCAAAAGTTAAACAATGGCCATT
GACAGAAGAAAAAATAAAAGCATTAGTAGAAATTTGTACAGAAGAAAAGGAAGGAAAAATCTCAAAGATTGGGCCTGAAA
ATCCATACAATACTCCAGTATTTGCCATAAAGAAAAGTTGGAGAAAAGATAGAGAACTTAATAAGAGAACTCAAGACTTC
TGGGAAGTTCAATTAGGAATACCACATCCCGCAGGGAAGAAATCAACAGTACTGGATGTGGGTGATGCATCAGTTCCCTT
AGATGAAGACTTCAGGAAGTATACTGCATTTACCATACCTAGTATAAACAATGAGACACCAGGGATTAGATATCAGTACA
ATGTGCTCCCAGGATGGAAAGGATCACCAGCAATATTCCAATGTAGCATGACAAAAATCTTAGAGCCTTTTAGAAAACAA
AATCCAGACATAATCCAATACGATGATTTGGTATCTGACTTAGAAATAGGGCAGCATAGAACAAAAATAGAGGAACTGAG
ACAACATCTGAAGTGGGGATTTACACCAGACAAACATCAGAAAGAACCATTCCTTTGGGGTTATGAACTCCATCCTGATA
AATGGACAGTACAGCCTATAGTGCTGCCA---------------------------------------------------
---------------------------------------------------------
>B.IT.-.2398_1162A.AY995514
CCTCAGATCACTCTTTGGCAACGACCCCTCGTCCCARTAARGRTAGGGGGGCAAATAAAGGAAGCTGATACAGGAGCAGA
TACATTAGAAGACATGAATTTGCCAGGAAGATGGAAACCAAAAGGAGGAGGTAAAGTAAGACAGTATGATCAGATACCCA
TAGAAATCTGTGGACAAAAAGCTATAACAGTAGTAGGACCTACACCTGGAAGACTGACTCAGATTGGTTGCACTTTAAAT
TTTCCCATTAGTCCTATTGAAACTGTACCAGTAAAATTAAAGCCAGGAATGGATGGYCCAAGAGTTAAACAATGGCCATT
GACAGAAGAGAAAATAAAAGCATTARTAGAAATTTGTACAGAAGAAAAGGAAGGGAAAATTTCAAAAATTGGGCCTGAAA
ATCCATACAATACTCCAGTATTTGCCATAAAGAAAAGTTGGAGAAAAGATAGAGAACTTAATAAGAGAACTCAAGACTTC
TGGGAAGTTCAATTAGGAATACCACATCCCGCAGGGAAGAAATCAACAGTACTGGATGTGGGTGATGCATCAGTTCCCTT
AGAYAAAGACTTCAGGAAGTATACTGCATTTACCATACCTAGTACAAACAATGAGACACCAGGGATTAGATATCAGTACA
ATGTGCTGCCAGGATGGAAGGGATCACCAGCGATATTCCAAAGTAGCATGACAAAAATCTTAGAGCCTTTTAGAAAACAA
AATCCAGACATAATCCAATACGATGATTTGGTATCTGACTTAGAAATAGGGCAGCATAGAACAAAAATAGAGGAACTGAG
ACAACATTTGAAGTGGGGATTGACACCAGACAARCATCAGAAAGAACCATTTCTTTGGGGTTATGAACTCCATCCTGATA
AATGGACAGTACAGCCTATAGTACTGCCA---------------------------------------------------
---------------------------------------------------------
