# Supplementary material for: Superinfection with drug-resistant HIV is rare and does not contribute substantially to therapy failure in a large European cohort
Source: BMC Infect Dis. 2013 Nov 12;13:537. doi: 10.1186/1471-2334-13-537 (PMC3879221; doi:10.1186/1471-2334-13-537)
Supplement: Additional file 8 — Sequence sets - Sets of case and control sequences for the samples of the 18 validated patients. Fasta files contain the alignments used to infer superinfection in each validated patient. The sequences from the patient under investigation are indicated in the fasta header lines. [file 1471-2334-13-537-S8.zip › additionalfile8source/README]

This archive contains the sequences of the 18 patients' that we were able to validate. 
The fasta files contain the blasted control sequences also.

Structure of this archive:
root/pol/*/d.fasta
root/env/*/d.fasta

Headers in the fasta file indicate whether the sequence is from the patient or is a background:
 - in the case of the env files, the sequences from the query patient contain the substring 'QUERY'
 - in the case of the pol files, the sequences from the query patient contain the identifier used in the main text (e.g. Case1 or Control1, etc). Here OLD means that the sequence was originally part of the database, while NEW means that it was generated as part of the validation described in the main text.
The fasta headers contain the sample dates also.
